# Supplementary material for: Human gut microbe co-cultures have greater potential than monocultures for food waste remediation to commodity chemicals
Source: Sci Rep. 2018 Oct 22;8:15594. doi: 10.1038/s41598-018-33733-z (PMC6197241; doi:10.1038/s41598-018-33733-z)
Supplement: Supplementary file 2 — Code [file 41598_2018_33733_MOESM2_ESM.zip]

Archive with 16 entries (16 files):
- Code/AGORA_CoCulture_FBA_Single_Iteration_sybil.R
- Code/AGORA_Consortia_FBA_Single_Iteration_sybil.sh
- Code/AGORA_singleBacteria_FBA_sybil.R
- Code/CalcNetStats.R
- Code/Create_NetworkFileFromGSM.R
- Code/createMultipleSpeciesModelWSybil.R
- Code/Fig1.R
- Code/Fig2and3.R
- Code/Fig4A.R
- Code/Fig4BandC.R
- Code/Fig5.R
- Code/Fig6.R
- Code/FigS1.R
- Code/FigS2.R
- Code/FigS3.R
- Code/runConsortiaSimAGORA_sybil.R
