# Supplementary material for: Human gut microbe co-cultures have greater potential than monocultures for food waste remediation to commodity chemicals
Source: Sci Rep. 2018 Oct 22;8:15594. doi: 10.1038/s41598-018-33733-z (PMC6197241; doi:10.1038/s41598-018-33733-z)
Supplement: Supplementary file 2 — Code [file 41598_2018_33733_MOESM2_ESM.zip › Code/AGORA_CoCulture_FBA_Single_Iteration_sybil.R]

## run co-culture simulation with input from bash script
## wrapper script for runConsortiaSimAGORA_sybil.R
## inputs consortia member names, Western or High-Fiber diet, output directory

source("/home/m_perisin/Code/GSM/AGORA/runConsortiaSimAGORA_sybil.R")

args = commandArgs(trailingOnly = TRUE)
Bact1 = as.character(args[1])
Bact2 = as.character(args[2])
Diet = as.character(args[3])
Output = as.character(args[4])

MyConsortia = c(Bact1, Bact2)
ConsortiaMod = runConsortiaSimAGORA_sybil(MyConsortia, Diet, Output)
  
