# Supplementary material for: Human gut microbe co-cultures have greater potential than monocultures for food waste remediation to commodity chemicals
Source: Sci Rep. 2018 Oct 22;8:15594. doi: 10.1038/s41598-018-33733-z (PMC6197241; doi:10.1038/s41598-018-33733-z)
Supplement: Supplementary file 2 — Code [file 41598_2018_33733_MOESM2_ESM.zip › Code/AGORA_Consortia_FBA_Single_Iteration_sybil.sh]

#!/bin/bash
IFS=$'\n'
set +f

# specify table of co-culture names
Inst=$1
# specify output directory
Output=$(echo '/home/m_perisin/Projects/GSM/AGORA/Output/Pairwise_sybil/')

# will run simulations for Western and High-Fiber diets
for diet in $(cat /home/m_perisin/Projects/GSM/AGORA/Diets.txt)
do
	for line in $(cat /home/m_perisin/Projects/GSM/AGORA/AGORA_PairwiseSims_Inst_''$Inst''.txt)
	do
		Count=$(echo $line | cut -f1)
		Bact1=$(echo $line | cut -f2)
		Bact2=$(echo $line | cut -f3)
		echo 'Analyzing: '$diet', Combn '$Count', '$Bact1' and '$Bact2' coculture'
		# run the simulation by calling R script
		# include 5 min timeout to exclude stalled simulations
		timeout 300 Rscript /home/m_perisin/Code/GSM/AGORA/AGORA_CoCulture_FBA_Single_Iteration_sybil.R $Bact1 $Bact2 $diet $Output
	done
done
