# Supplementary material for: Human gut microbe co-cultures have greater potential than monocultures for food waste remediation to commodity chemicals
Source: Sci Rep. 2018 Oct 22;8:15594. doi: 10.1038/s41598-018-33733-z (PMC6197241; doi:10.1038/s41598-018-33733-z)
Supplement: Supplementary file 2 — Code [file 41598_2018_33733_MOESM2_ESM.zip › Code/AGORA_singleBacteria_FBA_sybil.R]

# Script to run monoculture FBA simulations using AGORA models
# specify Western or High-Fiber diet
# minimizing total flux with pFBA
# save exchange metabolic fluxes and all rxn fluxes in 2 tables

# load packages
library(sybilSBML)
library(sybil)
library(glpkAPI)

setwd("/home/m_perisin/Projects/GSM/AGORA/AGORA-1.01-Western-Diet-Paper/")

Files = list.files(".")
MyMicrobes = unlist(strsplit(Files, ".xml"))

Diets = c("Western-Diet-Paper", "High-Fiber-Diet-Paper")
OutputFold = "/home/m_perisin/Projects/GSM/AGORA/Output/SingleStrains_sybil/"

## Load diet tables
## load diet and update to match AGORA paper
DietConstraints_Western = read.csv("/home/m_perisin/Projects/GSM/AGORA/Western_Diet_AGORA.csv",
                                   header = TRUE, stringsAsFactors = FALSE)
colnames(DietConstraints_Western) = c("ExRxn", "lb")
WestExRxnsToRm = c("EX_acald[u]", "EX_akg[u]", "EX_etoh[u]", "EX_hom_L[u]", "EX_ins[u]",
                   "EX_lac_L[u]", "EX_mal_L[u]", "EX_no3[u]", "EX_succ[u]")
DietConstraints_Western = DietConstraints_Western[which(!(DietConstraints_Western$ExRxn %in%
                                                            WestExRxnsToRm)),]
DietConstraints_Western$ExRxn = sub("\\[u\\]", "(e)", DietConstraints_Western$ExRxn)

DietConstraints_HighFiber = read.csv("/home/m_perisin/Projects/GSM/AGORA/HighFiber_Diet_AGORA.csv",
                                     header = TRUE, stringsAsFactors = FALSE)
colnames(DietConstraints_HighFiber) = c("ExRxn", "lb")
HighFibExRxnsToRm = c("EX_acald[u]", "EX_akg[u]", "EX_lac_L[u]", "EX_mal_L[u]", "EX_succ[u]")
DietConstraints_HighFiber = DietConstraints_HighFiber[which(!(DietConstraints_HighFiber$ExRxn %in% 
                                                                HighFibExRxnsToRm)),]
DietConstraints_HighFiber$ExRxn = sub("\\[u\\]", "(e)", DietConstraints_HighFiber$ExRxn)

for(i in 1:length(Diets)){
  Diet = Diets[i]
  if(Diet == "Western-Diet-Paper"){
    DietDF = DietConstraints_Western
  }else if(Diet == "High-Fiber-Diet-Paper"){
    DietDF = DietConstraints_HighFiber
  }
  for(j in 1:length(MyMicrobes)){
    print(paste("Processing: ", Diet, " ", MyMicrobes[j], sep = ""))
    model = readSBMLmod(paste("/home/m_perisin/Projects/GSM/AGORA/AGORA-1.01-",
                              Diet, "/", MyMicrobes[j], ".xml", sep = "")) 
    ExRxn = react_id(findExchReact(model))
    ExMet = met_id(findExchReact(model))
    ExDF = data.frame(ExRxn, ExMet, stringsAsFactors = FALSE)
    ExDF = ExDF[grep("EX_", ExDF$ExRxn),]
    model = changeBounds(model, ExDF$ExRxn, lb = 0, ub = 1000)
    DietChange = DietDF[which(DietDF$ExRxn %in% model@react_id),]
    model = changeBounds(model, DietChange$ExRxn,
                         lb = DietChange$lb, 
                         ub = rep(1000, nrow(DietChange)))
    
    # run FBA with total flux minimization
    FBAsoln = optimizeProb(model)
    MTFsoln = optimizeProb(model, algorithm = "mtf", wtobj = mod_obj(FBAsoln))
    Rxns = react_id(model)
    Flux = getFluxDist(MTFsoln)
    Names = react_name(model)
    LowerBound = lowbnd(model)
    UpperBound = uppbnd(model)
    SolnFlux = data.frame(Rxns, Flux, Names, LowerBound, UpperBound, stringsAsFactors = FALSE)
    SolnFluxOrd = SolnFlux[order(abs(Flux), decreasing = TRUE),]
    ExFlux = SolnFlux[which(SolnFlux$Rxns %in% c(ExDF$ExRxn, "Biomass")),]
    ExFluxNonZero = ExFlux[which(abs(ExFlux$Flux) > 0),]
    ExFluxNonZeroOrd = ExFluxNonZero[order(ExFluxNonZero$Flux, decreasing = TRUE),]
    
    # save output
    write.csv(ExFluxNonZeroOrd, 
              paste(OutputFold, Diet, "/", MyMicrobes[j], "_ExRxnFlux.csv", sep = ""), row.names = FALSE)
    write.csv(SolnFluxOrd,
              paste(OutputFold, Diet, "/", MyMicrobes[j], "_AllRxnFlux.csv", sep = ""), row.names = FALSE)
    print("Done")
  }
}
