# Supplementary material for: Human gut microbe co-cultures have greater potential than monocultures for food waste remediation to commodity chemicals
Source: Sci Rep. 2018 Oct 22;8:15594. doi: 10.1038/s41598-018-33733-z (PMC6197241; doi:10.1038/s41598-018-33733-z)
Supplement: Supplementary file 2 — Code [file 41598_2018_33733_MOESM2_ESM.zip › Code/CalcNetStats.R]

## compute network stats after monoculture and co-culture simulated growth

library(igraph)
library(ggplot2)
library(labdsv)
library(reshape2)
library(RColorBrewer)
library(plotly)
library(htmlwidgets)
library(heatmaply)
library(ggrepel)

setwd("~/Projects/GSM/AGORA/")

Diet = 'Western-Diet-Paper'

Microbes = read.table("./AGORA_Strain_Names.txt", header = FALSE, sep = "\t", quote = "",
                      stringsAsFactors = FALSE)
MyMicrobes = Microbes$V1
AllRxnFiles = list.files(paste("./Output/Pairwise_sybil/", Diet, "/AllRxnFlux/", sep = ""))

AllMonoNodeStats = data.frame()
Transitivity = numeric()
MonoIso = character()
AvPathLn = numeric()
NumNodes = numeric()
NumEdges = numeric()
MonoBiomass = numeric()

for(i in 1:length(MyMicrobes)){
  AllFlux = read.csv(paste("./Output/SingleStrains_sybil/", Diet, 
                           "/AllRxnFlux/", MyMicrobes[i], "_AllRxnFlux.csv", sep = ""),
                     header = TRUE, stringsAsFactors = FALSE)
  myBiomass = AllFlux$Flux[grep("EX_biomass", AllFlux$Rxns)]
  if(myBiomass > 0.001){
    print(MyMicrobes[i])
    MonoBiomass = c(MonoBiomass, myBiomass)
    NetList = list()
    Count = 1
    NetTab = read.table(paste("./Output/SingleStrains_sybil/Networks/", MyMicrobes[i],
                              "_RxnNetworkForRev_RemoveCurrency.txt", sep = ""),
                        col.names = c("React", "Prod", "Rxn", "Direction"), sep = "\t", stringsAsFactors = FALSE)
    
    # add flux values to network table
    FluxMono = AllFlux$Flux[match(NetTab$Rxn, AllFlux$Rxns)]
    NetTabMono = data.frame(NetTab, Flux = FluxMono, stringsAsFactors = FALSE)
    # remove rxns with zero flux
    NetTabMonoFlux = NetTabMono[which(abs(NetTabMono$Flux) > 1e-05),]
    # remove duplicate for and rev rxns, determine based on +/- flux
    NetTabMonoFlux = NetTabMonoFlux[which(NetTabMonoFlux$Direction == "For" & NetTabMonoFlux$Flux > 0 |
                                            NetTabMonoFlux$Direction == "Rev" & NetTabMonoFlux$Flux < 0),]
    
    # create node DF
    Mets = unique(c(NetTabMonoFlux$React, NetTabMonoFlux$Prod))
    Node.Name = Mets
    Node.label = rep("Met", length(Mets))
    Node.type = rep(0, length(Node.label))
    NodeDF = data.frame(name = Node.Name, type = Node.type, label = Node.label, stringsAsFactors = FALSE)
    
    ## create edge data frame
    EdgeDF = data.frame(from = NetTabMonoFlux$React, to = NetTabMonoFlux$Prod, type = rep("Rxn", nrow(NetTabMonoFlux)),
                        weight = abs(NetTabMonoFlux$Flux), stringsAsFactors = FALSE)
    
    # Create igraph network
    Net = graph_from_data_frame(d = EdgeDF, vertices = NodeDF, directed = TRUE)
    
    ## find components
    MonoClust = components(Net, mode = "weak")
    # keep only biggest component
    Net = delete_vertices(Net, V(Net)[which(MonoClust$membership != which.max(MonoClust$csize))])
    NodeDF = NodeDF[which(MonoClust$membership == which.max(MonoClust$csize)),]
    
    # compute net stats
    Degree = degree(Net, normalized = TRUE, mode = "total")
    InDegree = degree(Net, normalized = TRUE, mode = "in")
    OutDegree = degree(Net, normalized = TRUE, mode = "out")
    Btwness = betweenness(Net, normalized = TRUE)
    Closeness = closeness(Net, normalized = TRUE)
    
    Stats = data.frame(Iso = rep(MyMicrobes[i], length(Degree)), NodeDF, Degree, InDegree, OutDegree,
                       Btwness, Closeness, stringsAsFactors = FALSE)
    AllMonoNodeStats = rbind(AllMonoNodeStats, Stats)
    
    MonoIso = c(MonoIso, MyMicrobes[i])
    Transitivity = c(Transitivity, transitivity(Net))
    AvPathLn = c(AvPathLn, mean_distance(Net))
    NumNodes = c(NumNodes, length(V(Net)))
    NumEdges = c(NumEdges, length(E(Net)))
    
    
    
    # compare to internal fluxes when co-cultured
    AllCoNodeStats = data.frame()
    CoTransitivity = numeric()
    Iso = character()
    CoAvPathLn = numeric()
    CoNumNodes = numeric()
    CoNumEdges = numeric()
    Biomass = numeric()

    CoFluxFiles = AllRxnFiles[grep(MyMicrobes[i], AllRxnFiles)]
    CoFluxFiles1 = CoFluxFiles[grep(paste("Mod_1_", MyMicrobes[i], sep = ""), CoFluxFiles)]
    if(length(CoFluxFiles1) > 0){
      OtherIso1 = unlist(strsplit(unlist(lapply(strsplit(CoFluxFiles1, "Mod_2_"), "[[", 2)), ".csv"))
       for(j in 1:length(CoFluxFiles1)){
         print(OtherIso1[j])
         AllFluxCo = read.csv(paste("./Output/Pairwise_sybil/", Diet, "/AllRxnFlux/",
                                    CoFluxFiles1[j], sep = ""), header = TRUE, stringsAsFactors = FALSE)
         Bio1 = AllFluxCo$Flux[grep("Mod1biomass", AllFluxCo$Rxns)]
         Bio2 = AllFluxCo$Flux[grep("Mod2biomass", AllFluxCo$Rxns)]
         if(Bio1 > 0.001 & Bio2 > 0.001){
           AllFluxCo = AllFluxCo[grep("Mod1", AllFluxCo$Rxns),]
           AllFluxCo$Rxns = gsub("Mod1", "", AllFluxCo$Rxns)
           # add flux values to network table
           FluxCo = AllFluxCo$Flux[match(NetTab$Rxn, AllFluxCo$Rxns)]
           NetTabCo = data.frame(NetTab, Flux = FluxCo, stringsAsFactors = FALSE)
           # remove rxns with zero flux
           NetTabCoFlux = NetTabCo[which(abs(NetTabCo$Flux) > 1e-05),]
           # remove duplicate for and rev rxns, determine based on +/- flux
           NetTabCoFlux = NetTabCoFlux[which(NetTabCoFlux$Direction == "For" & NetTabCoFlux$Flux > 0 |
                                               NetTabCoFlux$Direction == "Rev" & NetTabCoFlux$Flux < 0),]

           # create node DF
           CoMets = unique(c(NetTabCoFlux$React, NetTabCoFlux$Prod))
           CoNode.Name = CoMets
           CoNode.label = rep("Met", length(CoMets))
           CoNode.type = rep(0, length(CoNode.label))
           CoNodeDF = data.frame(name = CoNode.Name, type = CoNode.type, label = CoNode.label, stringsAsFactors = FALSE)

           ## create edge data frame
           CoEdgeDF = data.frame(from = NetTabCoFlux$React, to = NetTabCoFlux$Prod, type = rep("Rxn", nrow(NetTabCoFlux)),
                                 weight = abs(NetTabCoFlux$Flux), stringsAsFactors = FALSE)

           # Create igraph network
           CoNet = graph_from_data_frame(d = CoEdgeDF, vertices = CoNodeDF, directed = TRUE)

           ## find components
           CoClust = components(CoNet, mode = "weak")
           # keep only biggest component
           CoNet = delete_vertices(CoNet, V(CoNet)[which(CoClust$membership != which.max(CoClust$csize))])
           CoNodeDF = CoNodeDF[which(CoClust$membership == which.max(CoClust$csize)),]
           NetList[[Count]] = CoNet
           Count = Count + 1

          # compute net stats
          CoDegree = degree(CoNet, normalized = TRUE, mode = "total")
          CoInDegree = degree(CoNet, normalized = TRUE, mode = "in")
          CoOutDegree = degree(CoNet, normalized = TRUE, mode = "out")
          CoBtwness = betweenness(CoNet, normalized = TRUE)
          CoCloseness = closeness(CoNet, normalized = TRUE)
          CoStats = data.frame(Iso = rep(OtherIso1[j], length(CoDegree)), CoNodeDF, Degree = CoDegree,
                                  InDegree = CoInDegree, OutDegree = CoOutDegree,
                                  Btwness = CoBtwness, Closeness = CoCloseness, stringsAsFactors = FALSE)
          AllCoNodeStats = rbind(AllCoNodeStats, CoStats)
  
          Iso = c(Iso, OtherIso1[j])
          Biomass = c(Biomass, Bio1)
          CoTransitivity = c(CoTransitivity, transitivity(CoNet))
          CoAvPathLn = c(CoAvPathLn, mean_distance(CoNet))
          CoNumNodes = c(CoNumNodes, length(V(CoNet)))
          CoNumEdges = c(CoNumEdges, length(E(CoNet)))
         }
       }
     }
    CoFluxFiles2 = CoFluxFiles[grep(paste("Mod_2_", MyMicrobes[i], sep = ""), CoFluxFiles)]
    if(length(CoFluxFiles2) > 0){
      OtherIso2 = unlist(strsplit(unlist(lapply(strsplit(CoFluxFiles2, "Mod_1_"), "[[", 2)),
                                  paste("_Mod_2_", MyMicrobes[i], ".csv", sep = "")))
      for(j in 1:length(CoFluxFiles2)){
        print(OtherIso2[j])
        AllFluxCo = read.csv(paste("./Output/Pairwise_sybil/", Diet, "/AllRxnFlux/",
                                   CoFluxFiles2[j], sep = ""), header = TRUE, stringsAsFactors = FALSE)
        Bio1 = AllFluxCo$Flux[grep("Mod1biomass", AllFluxCo$Rxns)]
        Bio2 = AllFluxCo$Flux[grep("Mod2biomass", AllFluxCo$Rxns)]
        if(Bio1 > 0.001 & Bio2 > 0.001){
          AllFluxCo = AllFluxCo[grep("Mod2", AllFluxCo$Rxns),]
          AllFluxCo$Rxns = gsub("Mod2", "", AllFluxCo$Rxns)
          # add flux values to network table
          FluxCo = AllFluxCo$Flux[match(NetTab$Rxn, AllFluxCo$Rxns)]
          NetTabCo = data.frame(NetTab, Flux = FluxCo, stringsAsFactors = FALSE)
          # remove rxns with zero flux
          NetTabCoFlux = NetTabCo[which(abs(NetTabCo$Flux) > 1e-05),]
          # remove duplicate for and rev rxns, determine based on +/- flux
          NetTabCoFlux = NetTabCoFlux[which(NetTabCoFlux$Direction == "For" & NetTabCoFlux$Flux > 0 |
                                              NetTabCoFlux$Direction == "Rev" & NetTabCoFlux$Flux < 0),]

          # create node DF
          CoMets = unique(c(NetTabCoFlux$React, NetTabCoFlux$Prod))
          CoNode.Name = CoMets
          CoNode.label = rep("Met", length(CoMets))
          CoNode.type = rep(0, length(CoNode.label))
          CoNodeDF = data.frame(name = CoNode.Name, type = CoNode.type, label = CoNode.label, stringsAsFactors = FALSE)

          ## create edge data frame
          CoEdgeDF = data.frame(from = NetTabCoFlux$React, to = NetTabCoFlux$Prod, type = rep("Rxn", nrow(NetTabCoFlux)),
                                weight = abs(NetTabCoFlux$Flux), stringsAsFactors = FALSE)

          # Create igraph network
          CoNet = graph_from_data_frame(d = CoEdgeDF, vertices = CoNodeDF, directed = TRUE)

          ## find components
          CoClust = components(CoNet, mode = "weak")

          # keep only biggest component
          CoNet = delete_vertices(CoNet, V(CoNet)[which(CoClust$membership != which.max(CoClust$csize))])
          CoNodeDF = CoNodeDF[which(CoClust$membership == which.max(CoClust$csize)),]
          NetList[[Count]] = CoNet
          Count = Count + 1

          # compute net stats
          CoDegree = degree(CoNet, normalized = TRUE, mode = "total")
          CoInDegree = degree(CoNet, normalized = TRUE, mode = "in")
          CoOutDegree = degree(CoNet, normalized = TRUE, mode = "out")
          CoBtwness = betweenness(CoNet, normalized = TRUE)
          CoCloseness = closeness(CoNet, normalized = TRUE)
          CoStats = data.frame(Iso = rep(OtherIso2[j], length(CoDegree)), CoNodeDF, Degree = CoDegree,
                               InDegree = CoInDegree, OutDegree = CoOutDegree,
                               Btwness = CoBtwness, Closeness = CoCloseness, stringsAsFactors = FALSE)
          AllCoNodeStats = rbind(AllCoNodeStats, CoStats)

          Iso = c(Iso, OtherIso2[j])
          Biomass = c(Biomass, Bio2)
          CoTransitivity = c(CoTransitivity, transitivity(CoNet))
          CoAvPathLn = c(CoAvPathLn, mean_distance(CoNet))
          CoNumNodes = c(CoNumNodes, length(V(CoNet)))
          CoNumEdges = c(CoNumEdges, length(E(CoNet)))
        }
      }
    }
  }
  OverallNetStats = data.frame(Iso, Biomass, CoTransitivity, CoAvPathLn, CoNumNodes,
                               CoNumEdges, stringsAsFactors = FALSE)
  write.csv(AllCoNodeStats, paste("./Output/Pairwise_sybil/", Diet, "/NetworksWithFlux/",
                                  MyMicrobes[i], "_CoCult_NodeNetStats_Norm_SCC.csv", sep = ""),
            row.names = FALSE)
  write.csv(OverallNetStats, paste("./Output/Pairwise_sybil/", Diet, "/NetworksWithFlux/",
                                  MyMicrobes[i], "_CoCult_OverallNetStats_SCC.csv", sep = ""),
            row.names = FALSE)
}
AllMonoNetStats = data.frame(Iso = MonoIso, Biomass = MonoBiomass, Transitivity,
                             AvPathLn, NumNodes, NumEdges, stringsAsFactors = FALSE)
write.csv(AllMonoNodeStats, paste("./Output/SingleStrains_sybil/", Diet,
                                  "/NetworksWithFlux/All_MonoCult_NodeNetStats_CurrencyRemoved_Norm_SCC.csv", sep = ""),
          row.names = FALSE)
write.csv(AllMonoNetStats, paste("./Output/SingleStrains_sybil/", Diet,
                                 "/NetworksWithFlux/All_MonoCult_OverallNetStats_CurrencyRemoved_SCC.csv", sep = ""),
          row.names = FALSE)
