# Supplementary material for: Human gut microbe co-cultures have greater potential than monocultures for food waste remediation to commodity chemicals
Source: Sci Rep. 2018 Oct 22;8:15594. doi: 10.1038/s41598-018-33733-z (PMC6197241; doi:10.1038/s41598-018-33733-z)
Supplement: Supplementary file 2 — Code [file 41598_2018_33733_MOESM2_ESM.zip › Code/Create_NetworkFileFromGSM.R]

## script to convert a genome-scale metabolic model into a network with 
## metabolites as nodes and rxns as edges

library(sybilSBML)
library(sybil)
library(glpkAPI)

setwd("/home/m_perisin/Projects/GSM/AGORA/AGORA-1.01-Western-Diet-Paper/")

Files = list.files(".")
MyMicrobes = unlist(strsplit(Files, ".xml"))
HamiltonPairs = read.table("../Hamilton_mSystems2017_PairsToRemove.txt", header = TRUE, sep = "\t",
                           stringsAsFactors = FALSE)
HamiltonPairs$React = paste(HamiltonPairs$React, "_c", sep = "")
HamiltonPairs$Prod = paste(HamiltonPairs$Prod, "_c", sep = "")
for(h in 1:length(MyMicrobes)){
  print(MyMicrobes[h])
  model = readSBMLmod(paste("./", MyMicrobes[h], ".xml", sep = ""))
  
  # create list of rxns to exclude
  # all exchange rxns, biomass, RNA/DNA, protein
  RxnsToExclude = c(which(model@subSys[,colnames(model@subSys) == "Transport, extracellular"]),
                    which(model@subSys[,colnames(model@subSys) == "Exchange/demand reaction"]),
                    which(model@subSys[,colnames(model@subSys) == "Exchange"]),
                    which(model@subSys[,colnames(model@subSys) == "Fatty acid synthesis"]),
                    which(model@subSys[,colnames(model@subSys) == "Cell wall biosynthesis"]),
                    which(model@subSys[,colnames(model@subSys) == "Nucleotide interconversion"]),
                    which(model@subSys[,colnames(model@subSys) == "Terpenoid backbone biosynthesis"]),
                    which(model@subSys[,colnames(model@subSys) == "Lipopolysaccharide biosynthesis"]),
                    which(model@subSys[,colnames(model@subSys) == "Glycerophospholipid metabolism"]))
  mymat = model@S
  Reactant = character()
  Product = character()
  Rxn = character()
  Direction = character()
  for(i in 1:ncol(mymat)){
    if(!(i %in% RxnsToExclude)){
      myreacts = model@met_id[which(mymat[,i] < 0)]
      myprods = model@met_id[which(mymat[,i] > 0)]
      for(j in 1:length(myreacts)){
        for(k in 1:length(myprods)){
          Reactant = c(Reactant, myreacts[j])
          Product = c(Product, myprods[k])
          Rxn = c(Rxn, model@react_id[i])
          Direction = c(Direction, "For")
        }
      }
      if(model@react_rev[i]){
        for(j in 1:length(myprods)){
          for(k in 1:length(myreacts)){
            Reactant = c(Reactant, myprods[j])
            Product = c(Product, myreacts[k])
            Rxn = c(Rxn, model@react_id[i])
            Direction = c(Direction, "Rev")
          }
        }
      }
    }
  }
  mydf = data.frame(Reactant = gsub("\\]", "", gsub("\\[", "_", Reactant)),
                    Product = gsub("\\]", "", gsub("\\[", "_", Product)), Rxn, Direction,
                    stringsAsFactors = FALSE)
  ## remove highly connected mets
  HighConMets = c("h_c", "h2o_c", "atp_c", "adp_c", "amp_c", "nad_c", "nadh_c", "nadp_c", "nadph_c",
                  "pi_c", "ppi_c", "co2_c", "coa_c", "o2_c", "nh4_c", "h2o2_c", "so4_c", "so3_c", 
                  "no2_c", "no3_c", "h2s_c", "h2co3_c", "no_c", "s_c", "fe2_c", "fe3_c", "cobalt2_c",
                  "hco3_c", "h2_c")
  # remove any lingering ex mets
  ExMets = c(mydf$Reactant[grep("_e", mydf$Reactant)], mydf$Product[grep("_e", mydf$Product)])
  MetsToRemove = c(HighConMets, ExMets)
  mydf2 = mydf[which(!(mydf$Reactant %in% MetsToRemove | mydf$Product %in% MetsToRemove)),]
  # remove currency pairs from Hamilton, mSystems, 2017
  mydf3 = mydf2[which(!(paste(mydf2$Reactant, mydf2$Product) %in% 
                          paste(HamiltonPairs$React, HamiltonPairs$Prod))),]
  
  write.table(mydf3, paste("/home/m_perisin/Projects/GSM/AGORA/Output/SingleStrains_sybil/Networks/",
                           MyMicrobes[h], "_RxnNetworkForRev_RemoveCurrency.txt", sep = ""),
              sep = "\t", row.names = FALSE, col.names = FALSE, quote = FALSE)
}
