# Supplementary material for: Human gut microbe co-cultures have greater potential than monocultures for food waste remediation to commodity chemicals
Source: Sci Rep. 2018 Oct 22;8:15594. doi: 10.1038/s41598-018-33733-z (PMC6197241; doi:10.1038/s41598-018-33733-z)
Supplement: Supplementary file 2 — Code [file 41598_2018_33733_MOESM2_ESM.zip › Code/createMultipleSpeciesModelWSybil.R]

createMultipleSpeciesModel = function(models, nameTagModels){
  # from COBRA package in MATLAB
  # Code used in Magnusdottir et al, 2016 (AGORA models)
  # Based on the implementation from *Klitgord and Segre 2010, PMID 21124952*.
  # The present implementation has been used in *PMID 23022739*, *PMID 25841013*,
  # *PMID 25901891*, *PMID 27893703*.
  #
  # Joins one or more COBRA models with or without another COBRA model
  # representing the host.
  #
  # Creates a common space u (lumen) through which all cells can feed and exchange metabolites,
  # and separate extracellular spaces for all joined models.
  # If a host model is entered, a separate compartment `b` (body fluids) which has no
  # connection to extracellular space is created for the host. Metabolites can be transported from
  # the lumen to `e`, from `e` to the cytosol and from the cytosol to `b`,
  # but not from body fluids to the lumen.
  #
  # USAGE:
  #
  #    modelJoint = createMultipleSpeciesModel(models, nameTagsModels)
  #
  # INPUTS:
    #    models:            list of COBRA models(at least one).
  #                       Format
  #
  #                         * models[[1]] = model 1
  #                         * models[[2]] = model 2...
  #
  # OPTIONAL INPUTS:
    #    nameTagsModels:    list of tags for reaction/metabolite abbreviation
  #                       corresponding to each model.
  #                       Format
  #
  #                         * nameTagsModels[[1]] = 'name tag 1'
  #                         * nameTagsModels[[2]] = 'name tag 2'...
  #
  # OUTPUT:
    #    modelJoint:        model structure for joint model
  # Adapted from:
  # .. Authors:
    #       - Ines Thiele and Almut Heinken, 2011-2017 Last edited by A.H., 01.03.2017
  
  # Load packages
  library(sybilSBML)
  library(sybil)
  library(glpkAPI)
  
  if(length(models) < 1){
    stop("Please enter at least one model!")
  }
  # prepare the model structures and assign name tags for each model structure if not provided
  modelNumber = length(models)
  
  
  if(length(nameTagModels) < 1){
    nameTagModels = list()
    for(i in 1:length(models)){
      nameTagModels[[i]] = paste("model", i, "_", sep = "")
    }
  }
  
  if(length(models) != length(nameTagModels)){
    stop("Number of name tags and joint models needs to be identical!")
  }
  
  # define some variables
  eTag = "u"
  exTag = "e"
  # find exchange reactions for models, but leaves demand and sink reactions
  # do this for all models to be added
  modelStorage = list()
  for(i in 1:modelNumber){
    # a new model each turn
    model = models[[i]]
    # find exchange reactions and external metabolites
    AllExRxns = react_id(findExchReact(model))
    exmod = AllExRxns[grep("EX_", AllExRxns)]
    # remove reaction attr due to bug in sybil rmReact code (expects data.frame but gets character)
    model@react_attr = data.frame()
    # remove all previously defined exchange reactions
    model = rmReact(model, exmod)
    # make sure the exchange reactions and changed model are saved under correct name
    modelStorage[[i]] = model 
  }
  
  # create the shared compartment for the microbes
  model = modelStorage[[1]]
  nameTag = nameTagModels[[1]]
  JointList = createInterSpace(model, nameTag, eTag, exTag)
  modelJoint = JointList[[1]]
  MexGJoint = JointList[[2]]
  
  if(modelNumber > 1){
    for(i in 2:modelNumber){
      model = modelStorage[[i]]
      nameTag = nameTagModels[[i]]
      InterspaceOut = createInterSpace(model, nameTag, eTag, exTag)
      model = InterspaceOut[[1]]
      MexG = InterspaceOut[[2]]
      modelStorage[[i]] = model
      MexGJoint = unique(c(MexGJoint, MexG))
    }
  }
  
  if(modelNumber > 1){
    for(i in 2:modelNumber){
      model = modelStorage[[i]]
      modelJoint = mergeTwoModels(modelJoint, model)
    }
  }
  modelJoint = addExchReact(modelJoint, met = MexGJoint, lb = rep(0, length(MexGJoint)),
                            ub = rep(1000, length(MexGJoint)))
  return(modelJoint)
}


createInterSpace = function(model, nameTag, eTag, exTag){
  # create intercellular space
  # will need to find all extracellular metabolites and duplicate reactions using them
  
  modelNew = model
  cnt = 1
  MexG = character()
  
  # add name tag to all metabolites and reactions in model
  modelNew@met_id = paste(nameTag, model@met_id, sep = "")
  modelNew@react_id = paste(nameTag, model@react_id, sep = "")
  
  for(i in 1:length(modelNew@met_id)){
    if(length(grep(paste("\\[", exTag, "\\]", sep = ""), modelNew@met_id[i])) > 0){
      # add diffusion reactions into extracellular space
      Mex = modelNew@met_id[i]
      MexG[cnt] = sub(paste("\\[", exTag, "\\]", sep = ""), paste("\\[", eTag, "\\]", sep = ""),
                      modelNew@met_id[i])
      # remove nameTag from metabolites
      MexG[cnt] = sub(nameTag, "", MexG[cnt])
      modelNew = addReact(modelNew, id = paste(nameTag, "IEX_", MexG[cnt], "tr", sep = ""), 
                          met = c(Mex, MexG[cnt]), Scoef = c(-1, 1), 
                          reversible = TRUE, lb = -1000, ub = 1000, obj = 0)
      cnt = cnt + 1
    }else if(length(grep("biomass\\[c\\]", modelNew@met_id[i])) > 0){
      # add diffusion reactions into extracellular space
      Mex = modelNew@met_id[i]
      MexG[cnt] = sub(paste("\\[", exTag, "\\]", sep = ""), paste("\\[", eTag, "\\]", sep = ""),
                      modelNew@met_id[i])
      # remove nameTag from metabolites
      MexG[cnt] = sub(nameTag, "", MexG[cnt])
      modelNew = addReact(modelNew, id = paste(nameTag, "IEX_", MexG[cnt], "tr", sep = ""), 
                          met = c(Mex, MexG[cnt]), Scoef = c(-1, 1), 
                          reversible = TRUE, lb = -1000, ub = 1000, obj = 0)
      cnt = cnt + 1
    }
  }
  return(list(modelNew, MexG))
}

mergeTwoModels = function(model1, model2){
  modelNew = model1
  # Loop over model2 rxns and add to model1
  for(i in 1:model2@react_num){
    modelNew = addReact(modelNew,
                        id = model2@react_id[i],
                        met = model2@met_id[which(model2@S[,i] != 0)],
                        Scoef = model2@S[,i][which(model2@S[,i] != 0)],
                        reversible = model2@react_rev[i],
                        lb = model2@lowbnd[i],
                        ub = model2@uppbnd[i],
                        obj = model2@obj_coef[i])
  }
  return(modelNew)
}
