# Supplementary material for: Human gut microbe co-cultures have greater potential than monocultures for food waste remediation to commodity chemicals
Source: Sci Rep. 2018 Oct 22;8:15594. doi: 10.1038/s41598-018-33733-z (PMC6197241; doi:10.1038/s41598-018-33733-z)
Supplement: Supplementary file 2 — Code [file 41598_2018_33733_MOESM2_ESM.zip › Code/Fig1.R]

## Plot Figure 1: numbers of negative, neutral, and positive growth effects
## single strain cocult biomass compared to monoculture biomass

library(ggplot2)
library(reshape2)

setwd("~/Projects/GSM/AGORA/")

Diet = 'Western-Diet-Paper'

MonoCulture = read.csv(paste("./Output/SingleStrains_sybil/Single_Strains_Metab_Flux_",
                             Diet, ".csv", sep = ""), header = TRUE, stringsAsFactors = FALSE)
CoCulture = read.csv(paste("./Output/Pairwise_sybil/", Diet, "/All_UniqueCoCults_BiomassFlux.csv", sep = ""),
                     header = TRUE, stringsAsFactors = FALSE)
EcoDF = read.csv(paste("./Output/Pairwise_sybil/", Diet, "/Compare_MonoToCoCult_Biomass_EcoTypes.csv", sep = ""),
                 header = TRUE, stringsAsFactors = FALSE)
## subset for cocults in which both isolates grew somewhat
EcoDFSub = EcoDF[which(EcoDF$CoBio1 > 0.001 & EcoDF$CoBio2 > 0.001),]

Isos = MonoCulture$Strain
Negative = numeric()
Neutral = numeric()
Positive = numeric()
for(i in 1:length(Isos)){
  Iso1Eff = EcoDFSub$Mod1Eff[which(EcoDFSub$Iso1 == Isos[i])]
  Iso2Eff = EcoDFSub$Mod2Eff[which(EcoDFSub$Iso2 == Isos[i])]
  IsoEff = c(Iso1Eff, Iso2Eff)
  Negative = c(Negative, length(which(IsoEff == -1))/length(IsoEff))
  Neutral = c(Neutral, length(which(IsoEff == 0))/length(IsoEff))
  Positive = c(Positive, length(which(IsoEff == 1))/length(IsoEff))
}

TotDf = data.frame(Isos, Negative, Neutral, Positive, stringsAsFactors = FALSE)
TotDfMelt = melt(TotDf)
colnames(TotDfMelt) = c("Isos", "Effect", "Number")
TotDfMelt$Effect = factor(TotDfMelt$Effect, levels = c("Negative", "Neutral", "Positive"))

OrdDf = TotDfMelt[which(TotDfMelt$Effect == "Positive"),]
IsoOrd = OrdDf$Isos[order(OrdDf$Number, decreasing = TRUE)]

TotDfMelt$Isos = factor(TotDfMelt$Isos, levels = IsoOrd)

## Fig 1
pdf(paste("./Plots/CoCultures_sybil/", Diet, "/CoCults_BiomassEffect_CoCultVsMono_BothGrow0.001_StackBar.pdf",
          sep = ""))
p = ggplot(TotDfMelt, aes(x = Isos, y = Number, fill = Effect)) +
  geom_bar(stat = "identity", position = position_stack()) +
  theme(text = element_text(size = 20), axis.text.x = element_blank(), axis.ticks.x = element_blank()) +
  labs(x = "Isolate model", y = "Proportion of biomass flux effects")
print(p)
dev.off()
