# Supplementary material for: Human gut microbe co-cultures have greater potential than monocultures for food waste remediation to commodity chemicals
Source: Sci Rep. 2018 Oct 22;8:15594. doi: 10.1038/s41598-018-33733-z (PMC6197241; doi:10.1038/s41598-018-33733-z)
Supplement: Supplementary file 2 — Code [file 41598_2018_33733_MOESM2_ESM.zip › Code/Fig2and3.R]

## script to compare metabolite fluxes from
# all monocultures
# all monocultures added together in pairwise combns
# all simulated co-cultures

library(ggplot2)

setwd("~/Projects/GSM/AGORA/")

Diet = 'Western-Diet-Paper'

# load monoculture data
MonoCulture = read.csv(paste("./Output/SingleStrains_sybil/Single_Strains_Metab_Flux_",
                             Diet, ".csv", sep = ""), header = TRUE, stringsAsFactors = FALSE)
colnames(MonoCulture) = paste("EX_", gsub("\\.e\\.", "", gsub("EX_", "", colnames(MonoCulture))), sep = "")

# load additive monocultures
AddCoCults = read.csv(paste("./Output/Pairwise_sybil/", Diet, "/All_CoCults_AdditiveExFlux.csv", sep = ""),
                      header = TRUE, stringsAsFactors = FALSE)
colnames(AddCoCults) = paste("EX_", gsub("\\.e\\.", "", gsub("EX_", "", colnames(AddCoCults))), sep = "")

# load cocult sims
SimCoCults = read.csv(paste("./Output/Pairwise_sybil/", Diet, "/All_CoCults_ExFlux_BothBio_gt_0.001.csv", sep = ""),
                      header = TRUE, stringsAsFactors = FALSE)
colnames(SimCoCults) = paste("EX_", gsub("^X", "", colnames(SimCoCults)), sep = "")
# rename some columns to match monoculture and additive dataframes
colnames(SimCoCults)[which(colnames(SimCoCults) == "EX_glc_D")] = "EX_glc"
colnames(SimCoCults)[which(colnames(SimCoCults) == "EX_adocbl")] = "EX_adpcbl"
colnames(SimCoCults)[which(colnames(SimCoCults) == "EX_for.")] = "EX_for"
# remove any columns that are all 0's
SimCoCults = SimCoCults[,which(!(colnames(SimCoCults) %in% 
                                   colnames(SimCoCults[,3:ncol(SimCoCults)])[which(colSums(abs(SimCoCults[,3:ncol(SimCoCults)])) == 0)]))]

# create vector of target mets
Mets = c("EX_btoh", "EX_ch4", "EX_fald", "EX_glyclt", "EX_h2", "EX_ppa", "EX_urea", "EX_tmao", "EX_n2o")

MetName = character()
Mono_min = numeric()
Mono_max = numeric()
Add_min = numeric()
Add_max = numeric()
Sim_min = numeric()
Sim_max = numeric()
NumSim_gt_AddMax = numeric()
NumSim_lt_AddMin = numeric()
Iso1 = character()
Iso2 = character()
Metabolite = character()
MinMax = character()
Flux = numeric()

# loop over mets and plot jitter points
for(i in 1:length(Mets)){
  print(Mets[i])
  if(Mets[i] %in% colnames(MonoCulture)){
    MonoDF = data.frame(Type = rep("Mono", nrow(MonoCulture)),
                        Value = MonoCulture[,which(colnames(MonoCulture) == Mets[i])])
  }else{
    MonoDF = data.frame(Type = rep("Mono", nrow(MonoCulture)),
                        Value = rep(0, nrow(MonoCulture)))
  }
  if(Mets[i] %in% colnames(AddCoCults)){
    AddDF = data.frame(Type = rep("Add", nrow(AddCoCults)),
                       Value = AddCoCults[,which(colnames(AddCoCults) == Mets[i])])
  }else{
    AddDF = data.frame(Type = rep("Add", nrow(AddCoCults)),
                       Value = rep(0, nrow(AddCoCults)))
  }
  SimDF = data.frame(Type = rep("Sim", nrow(SimCoCults)),
                     Value = SimCoCults[,which(colnames(SimCoCults) == Mets[i])])
  
  # change small values to 0
  MonoDF$Value[which(abs(MonoDF$Value) < 1e-6)] = 0
  AddDF$Value[which(abs(AddDF$Value) < 1e-6)] = 0
  SimDF$Value[which(abs(SimDF$Value) < 1e-6)] = 0
  
  TotDF = rbind(MonoDF, AddDF, SimDF)
  
  png(paste("./Plots/CoCultures_sybil/", Diet, "/MetHistoAndDensity/", Mets[i], 
            "_AllVals_Jitter_CompareMonoAddSim.png", sep = ""))
  p = ggplot(TotDF, aes(x = Type, y = Value)) +
    geom_jitter(aes(color = Type)) + 
    labs(x = "Type", y = "Flux (mmol/gDCW/h)") +
    theme_bw() +
    theme(text = element_text(size = 20), legend.position = "none") 
  print(p)
  dev.off()
}
