# Supplementary material for: Human gut microbe co-cultures have greater potential than monocultures for food waste remediation to commodity chemicals
Source: Sci Rep. 2018 Oct 22;8:15594. doi: 10.1038/s41598-018-33733-z (PMC6197241; doi:10.1038/s41598-018-33733-z)
Supplement: Supplementary file 2 — Code [file 41598_2018_33733_MOESM2_ESM.zip › Code/Fig4A.R]

## plot distribution of ecological interactions for overproducing co-cultures

library(ggplot2)

setwd("~/Projects/GSM/AGORA/")

Diet = 'Western-Diet-Paper'

# load table of overproducing co-cultures
WholeCoCultDF = read.csv(paste("./Output/Pairwise_sybil/", Diet, 
                               "/Whole_gt_partsX0.1_CoCults_MinMax_MonoAddSim.csv", sep = ""),
                         header = TRUE, stringsAsFactors = FALSE)
WholeCoCults = paste(WholeCoCultDF$Iso1, WholeCoCultDF$Iso2, sep = " ")

# load table of eco interactions for each co-culture
EcoDF = read.csv(paste("./Output/Pairwise_sybil/", Diet, "/Compare_MonoToCoCult_Biomass_EcoTypes.csv",
                       sep = ""), header = TRUE, stringsAsFactors = FALSE)
EcoDF = EcoDF[which(EcoDF$CoBio1 > 0.001 & EcoDF$CoBio2 > 0.001),]
EcoCoCults1 = paste(EcoDF$Iso1, EcoDF$Iso2, sep = " ")
EcoCoCults2 = paste(EcoDF$Iso2, EcoDF$Iso1, sep = " ")

# match tables
Whole1 = WholeCoCultDF[which(WholeCoCults %in% EcoCoCults1),]
WholeCoCults1 = paste(Whole1$Iso1, Whole1$Iso2, sep = " ")
Whole2 = WholeCoCultDF[which(WholeCoCults %in% EcoCoCults2),]
WholeCoCults2 = paste(Whole2$Iso1, Whole2$Iso2, sep = " ")
Eco1 = EcoDF[match(WholeCoCults1, EcoCoCults1),]
Eco2 = EcoDF[match(WholeCoCults2, EcoCoCults2),]
NewEco2 = data.frame(Iso1 = Eco2$Iso2, Iso2 = Eco2$Iso1, 
                     MonoBio1 = Eco2$MonoBio2, MonoBio2 = Eco2$MonoBio1,
                     CoBio1 = Eco2$CoBio2, CoBio2 = Eco2$CoBio1,
                     Mod1Eff = Eco2$Mod2Eff, Mod2Eff = Eco2$Mod1Eff,
                     InteractType = Eco2$InteractType,
                     stringsAsFactors = FALSE)

TotDF = rbind(data.frame(Whole1, Eco1[,3:ncol(Eco1)]),
              data.frame(Whole2, NewEco2[,3:ncol(NewEco2)]))

# remove biomass since the ecotypes are based on biomass flux comparisons
TotDF = TotDF[which(TotDF$Metabolite != "EX_biomass"),]

# Plot comparison of ecotypes for over producing to overall ecotypes
MaxDF = TotDF[which(TotDF$MinMax == "Max"), c("Iso1", "Iso2", "InteractType")]
MaxDF = unique(MaxDF)

OtherDF1 = EcoDF[which(!(paste(EcoDF$Iso1, EcoDF$Iso2) %in% paste(MaxDF$Iso1, MaxDF$Iso2))),]
OtherDF = OtherDF1[which(!(paste(OtherDF1$Iso2, OtherDF1$Iso1) %in% paste(MaxDF$Iso1, MaxDF$Iso2))),]

MaxType = as.data.frame(table(MaxDF$InteractType)/sum(table(MaxDF$InteractType)))
OverallType = as.data.frame(table(EcoDF$InteractType)/sum(table(EcoDF$InteractType)))
OtherType = as.data.frame(table(OtherDF$InteractType)/sum(table(OtherDF$InteractType)))

TypeDF = data.frame(rbind(MaxType, OtherType, OverallType), 
                    Type = c(rep("Overproducing", nrow(MaxType)), rep("Other", nrow(OtherType)),
                             rep("Overall", nrow(OverallType))))

colnames(TypeDF) = c("Interaction", "Prop", "Type")
TypeDF$Interaction = factor(TypeDF$Interaction,
                            levels = c("Mutual", "Commensal", "Neutral", "Parasitic", "Amensal", "Competitive"))
TypeDF$Type = factor(TypeDF$Type,
                     levels = c("Overproducing", "Other", "Overall"))
## plot Fig 4A
pdf(paste("./Plots/CoCultures_sybil/", Diet,
          "/Compare_EcotypeProportions_OverallOverProduce_StackBar.pdf", sep = ""))
p = ggplot(TypeDF[which(TypeDF$Type != "Overall"),], aes(x = Type, y = Prop, fill = Interaction)) + 
  geom_bar(stat = "identity", position = position_stack()) +
  scale_fill_brewer(palette = "Set2") +
  labs(x = "Type", y = "Proportion") + theme_bw() +
  theme(text = element_text(size = 20))
print(p)
dev.off()

# test for significant enrichment
EcoTypes = c("Mutual", "Commensal", "Neutral", "Parasitic", "Amensal", "Competitive")
Under = numeric()
Over = numeric()
for(i in 1:length(EcoTypes)){
  hitInSample = length(which(MaxDF$InteractType == EcoTypes[i]))
  hitInPop = length(which(MaxDF$InteractType == EcoTypes[i])) + length(which(OtherDF$InteractType == EcoTypes[i]))
  failInPop = nrow(MaxDF) + nrow(OtherDF) - hitInPop
  sampleSize = nrow(MaxDF)
  Under[i] = fisher.test(matrix(c(hitInSample, hitInPop-hitInSample, sampleSize-hitInSample, 
                                  failInPop-sampleSize +hitInSample), 2, 2), alternative='less')$p.value
  Over[i] = fisher.test(matrix(c(hitInSample, hitInPop-hitInSample, sampleSize-hitInSample, 
                                 failInPop-sampleSize +hitInSample), 2, 2), alternative='greater')$p.value
}
StatTab = data.frame(EcoTypes, Under, Over)
# EcoTypes         Under         Over
# 1      Mutual  1.000000e+00 0.000000e+00
# 2   Commensal  1.000000e+00 2.637027e-62
# 3     Neutral  9.933280e-67 1.000000e+00
# 4   Parasitic  2.408130e-80 1.000000e+00
# 5     Amensal 9.042236e-245 1.000000e+00
# 6 Competitive  7.852643e-50 1.000000e+00
