# Supplementary material for: Human gut microbe co-cultures have greater potential than monocultures for food waste remediation to commodity chemicals
Source: Sci Rep. 2018 Oct 22;8:15594. doi: 10.1038/s41598-018-33733-z (PMC6197241; doi:10.1038/s41598-018-33733-z)
Supplement: Supplementary file 2 — Code [file 41598_2018_33733_MOESM2_ESM.zip › Code/Fig4BandC.R]

## script to plot comparison of transfer metabolites for overproducing co-cultures

library(ggplot2)
library(reshape2)

setwd("~/Projects/GSM/AGORA/")

Diet = 'Western-Diet-Paper'

MutComNeuOverMetTrans = read.csv(paste("./Output/Pairwise_sybil/", Diet,
                                       "/Whole_gt_partsX0.1_CoCults_OverProd_MutualCommensalNeutral_MetRoutes_TransMetClasses.csv",
                                       sep = ""), header = TRUE, stringsAsFactors = FALSE)

MutComNeuOverMetTrans$InteractType = factor(MutComNeuOverMetTrans$InteractType,
                                            levels = c("Neutral", "Commensal", "Mutual"))
NumTransMets = MutComNeuOverMetTrans$NumTransInMets1 + MutComNeuOverMetTrans$NumTransInMets2
MutComNeuOverMetTrans = data.frame(MutComNeuOverMetTrans, NumTransMets)

# test for signif of differences betweeen num of trans mets by interaction type
fit = aov(NumTransMets ~ InteractType, data = MutComNeuOverMetTrans)
summary(fit)
# Df Sum Sq Mean Sq F value Pr(>F)    
# InteractType     2  55020   27510   810.9 <2e-16 ***
#   Residuals    12122 411228      34                   
# ---
#   Signif. codes:  0 ‘***’ 0.001 ‘**’ 0.01 ‘*’ 0.05 ‘.’ 0.1 ‘ ’ 1
t.test(MutComNeuOverMetTrans$NumTransMets[which(MutComNeuOverMetTrans$InteractType == "Commensal")],
       MutComNeuOverMetTrans$NumTransMets[which(MutComNeuOverMetTrans$InteractType == "Mutual")])
# Welch Two Sample t-test
# 
# data:  MutComNeuOverMetTrans$NumTransMets[which(MutComNeuOverMetTrans$InteractType ==  and MutComNeuOverMetTrans$NumTransMets[which(MutComNeuOverMetTrans$InteractType ==     "Commensal")] and     "Mutual")]
# t = -34.594, df = 11583, p-value < 2.2e-16
# alternative hypothesis: true difference in means is not equal to 0
# 95 percent confidence interval:
#   -3.925395 -3.504410
# sample estimates:
#   mean of x mean of y 
# 15.80371  19.51861 

# Fig 4B
pdf(paste("./Plots/CoCultures_sybil/", Diet, 
          "/NumberOfTransMets_by_Ecotype_Whole_gt_partsX0.1_CoCults_OverProd_MutualCommensalNeutral_MetRoutes.pdf",
          sep = ""))
p = ggplot(MutComNeuOverMetTrans, aes(x = InteractType, y = NumTransMets)) + 
  geom_boxplot() + theme_bw() + labs(x = "Interaction", y = "Number of transfer metabolites") +
  theme(text = element_text(size = 20))
print(p)
dev.off()

TransMelt = melt(MutComNeuOverMetTrans, id.vars = 1:29, measure.vars = 30:38,
                 variable.name = "TransType", value.name = "NumMets")

####### plot prod remove and cross feed
colnames(MutComNeuOverMetTrans)[39] = "Prod remove"
colnames(MutComNeuOverMetTrans)[40] = "Cross fed"
colnames(MutComNeuOverMetTrans)[41] = "Prod remove + cross fed"
colnames(MutComNeuOverMetTrans)[42] = "Other"
TransMelt = melt(MutComNeuOverMetTrans, id.vars = 1:38, measure.vars = 39:42,
                 variable.name = "TransType", value.name = "NumMets")
TransMelt$InteractType = factor(TransMelt$InteractType,
                                levels = c("Neutral", "Commensal", "Mutual"))

# Fig 4C
pdf(paste("./Plots/CoCultures_sybil/", Diet, 
          "/ProportionOfTransMets_by_EcoTypeAndProdRemOrCrossFed_Whole_gt_partsX0.1_CoCults_OverProd_MutualCommensalNeutral_MetRoutes.pdf",
          sep = ""))
p = ggplot(TransMelt, aes(x = TransType,
                          y = NumMets/(NumTransInMets1 + NumTransInMets2))) + 
  geom_boxplot() + facet_wrap(~InteractType) +
  theme_bw() +
  theme(axis.text.x = element_text(angle = 45, hjust = 1)) +
  labs(x = "Transfer metabolite type", y = "Proportion of transfer metabolites") +
  theme(text = element_text(size = 20))
print(p)
dev.off()
