# Supplementary material for: Human gut microbe co-cultures have greater potential than monocultures for food waste remediation to commodity chemicals
Source: Sci Rep. 2018 Oct 22;8:15594. doi: 10.1038/s41598-018-33733-z (PMC6197241; doi:10.1038/s41598-018-33733-z)
Supplement: Supplementary file 2 — Code [file 41598_2018_33733_MOESM2_ESM.zip › Code/Fig5.R]

# create network plots for Clostridium beijerinckii in monoculture or when simulated in co-culture

library(igraph)

setwd("~/Projects/GSM/AGORA/")

Diet = 'Western-Diet-Paper'

MicToUse = "Clostridium_beijerinckii_NCIMB_8052"

AllFlux = read.csv(paste("./Output/SingleStrains_sybil/", Diet, 
                         "/AllRxnFlux/", MicToUse, "_AllRxnFlux.csv", sep = ""),
                   header = TRUE, stringsAsFactors = FALSE)
myBiomass = AllFlux$Flux[grep("EX_biomass", AllFlux$Rxns)]

NetTab = read.table(paste("./Output/SingleStrains_sybil/Networks/", MicToUse,
                          "_RxnNetworkForRev_RemoveCurrency.txt", sep = ""),
                    col.names = c("React", "Prod", "Rxn", "Direction"), sep = "\t", stringsAsFactors = FALSE)
NetTab$React = gsub("_c", "", NetTab$React)
NetTab$Prod = gsub("_c", "", NetTab$Prod)

# add flux values to network table
FluxMono = AllFlux$Flux[match(NetTab$Rxn, AllFlux$Rxns)]
NetTabMono = data.frame(NetTab, Flux = FluxMono, stringsAsFactors = FALSE)
# remove rxns with zero flux
NetTabMonoFlux = NetTabMono[which(abs(NetTabMono$Flux) > 1e-05),]
# remove duplicate for and rev rxns, determine based on +/- flux
NetTabMonoFlux = NetTabMonoFlux[which(NetTabMonoFlux$Direction == "For" & NetTabMonoFlux$Flux > 0 |
                                        NetTabMonoFlux$Direction == "Rev" & NetTabMonoFlux$Flux < 0),]

# create node DF
Mets = unique(c(NetTabMonoFlux$React, NetTabMonoFlux$Prod))
Node.Name = Mets
Node.label = rep("Met", length(Mets))
Node.type = rep(0, length(Node.label))
NodeDF = data.frame(name = Node.Name, type = Node.type, label = Node.label, stringsAsFactors = FALSE)

## create edge data frame
EdgeDF = data.frame(from = NetTabMonoFlux$React, to = NetTabMonoFlux$Prod, type = rep("Rxn", nrow(NetTabMonoFlux)),
                    weight = abs(NetTabMonoFlux$Flux), stringsAsFactors = FALSE)

# Create igraph network
Net = graph_from_data_frame(d = EdgeDF, vertices = NodeDF, directed = TRUE)

## find components
MonoClust = components(Net, mode = "weak")
# keep only biggest component
MonoNet = delete_vertices(Net, V(Net)[which(MonoClust$membership != which.max(MonoClust$csize))])

### plot network in cocults, one from each degree cluster
# select cocults with growth > 0.001
ExFluxCo = read.csv(paste("./Output/Pairwise_sybil/", Diet, "-Summarized/", MicToUse, 
                          "_CoCultExFlux_TransferAndOut.csv", sep = ""), header = TRUE, stringsAsFactors = FALSE)

ExBio = ExFluxCo[which(ExFluxCo$Rxns == "biomass1" & ExFluxCo$OutFlux > 0.001),]

# randomly select 3 cocultures
OtherMics = c("Citrobacter_freundii_UCI_31", "Bifidobacterium_longum_E18", "Eubacterium_siraeum_DSM_15702")


# for first cocult
if(MicToUse > OtherMics[1]){
  AllFluxCo = read.csv(paste("./Output/Pairwise_sybil/", Diet, "/AllRxnFlux/Consortia_2_Mods_AllRxnFlux_Mod_1_",
                             OtherMics[1], "_Mod_2_", MicToUse, ".csv", sep = ""), 
                       header = TRUE, stringsAsFactors = FALSE)
  AllFluxCo = AllFluxCo[grep("Mod1", AllFluxCo$Rxns),]
  AllFluxCo$Rxns = gsub("Mod1", "", AllFluxCo$Rxns)
}else{
  AllFluxCo = read.csv(paste("./Output/Pairwise_sybil/", Diet, "/AllRxnFlux/Consortia_2_Mods_AllRxnFlux_Mod_1_",
                             MicToUse, "_Mod_2_", OtherMics[1], ".csv", sep = ""), 
                       header = TRUE, stringsAsFactors = FALSE)
  AllFluxCo = AllFluxCo[grep("Mod2", AllFluxCo$Rxns),]
  AllFluxCo$Rxns = gsub("Mod2", "", AllFluxCo$Rxns)
}
# add flux values to network table
FluxCo = AllFluxCo$Flux[match(NetTab$Rxn, AllFluxCo$Rxns)]
NetTabCo = data.frame(NetTab, Flux = FluxCo, stringsAsFactors = FALSE)
# remove rxns with zero flux
NetTabCoFlux = NetTabCo[which(abs(NetTabCo$Flux) > 1e-05),]
# remove duplicate for and rev rxns, determine based on +/- flux
NetTabCoFlux = NetTabCoFlux[which(NetTabCoFlux$Direction == "For" & NetTabCoFlux$Flux > 0 |
                                    NetTabCoFlux$Direction == "Rev" & NetTabCoFlux$Flux < 0),]
# create node DF
CoMets = unique(c(NetTabCoFlux$React, NetTabCoFlux$Prod))
CoNode.Name = CoMets
CoNode.label = rep("Met", length(CoMets))
CoNode.type = rep(0, length(CoNode.label))
CoNodeDF = data.frame(name = CoNode.Name, type = CoNode.type, label = CoNode.label, stringsAsFactors = FALSE)
## create edge data frame
CoEdgeDF = data.frame(from = NetTabCoFlux$React, to = NetTabCoFlux$Prod, 
                      type = rep("Rxn", nrow(NetTabCoFlux)), weight = abs(NetTabCoFlux$Flux), 
                      RxnName = NetTabCoFlux$Rxn, Direction = NetTabCoFlux$Direction,
                      stringsAsFactors = FALSE)
# Create igraph network
CoNet = graph_from_data_frame(d = CoEdgeDF, vertices = CoNodeDF, directed = TRUE)
## find components
CoClust = components(CoNet, mode = "weak")
# keep only biggest component
CoNet1 = delete_vertices(CoNet, V(CoNet)[which(CoClust$membership != which.max(CoClust$csize))])


# for 2nd cocult
if(MicToUse > OtherMics[2]){
  AllFluxCo = read.csv(paste("./Output/Pairwise_sybil/", Diet, "/AllRxnFlux/Consortia_2_Mods_AllRxnFlux_Mod_1_",
                             OtherMics[2], "_Mod_2_", MicToUse, ".csv", sep = ""), 
                       header = TRUE, stringsAsFactors = FALSE)
  AllFluxCo = AllFluxCo[grep("Mod1", AllFluxCo$Rxns),]
  AllFluxCo$Rxns = gsub("Mod1", "", AllFluxCo$Rxns)
}else{
  AllFluxCo = read.csv(paste("./Output/Pairwise_sybil/", Diet, "/AllRxnFlux/Consortia_2_Mods_AllRxnFlux_Mod_1_",
                             MicToUse, "_Mod_2_", OtherMics[2], ".csv", sep = ""), 
                       header = TRUE, stringsAsFactors = FALSE)
  AllFluxCo = AllFluxCo[grep("Mod2", AllFluxCo$Rxns),]
  AllFluxCo$Rxns = gsub("Mod2", "", AllFluxCo$Rxns)
}
# add flux values to network table
FluxCo = AllFluxCo$Flux[match(NetTab$Rxn, AllFluxCo$Rxns)]
NetTabCo = data.frame(NetTab, Flux = FluxCo, stringsAsFactors = FALSE)
# remove rxns with zero flux
NetTabCoFlux = NetTabCo[which(abs(NetTabCo$Flux) > 1e-05),]
# remove duplicate for and rev rxns, determine based on +/- flux
NetTabCoFlux = NetTabCoFlux[which(NetTabCoFlux$Direction == "For" & NetTabCoFlux$Flux > 0 |
                                    NetTabCoFlux$Direction == "Rev" & NetTabCoFlux$Flux < 0),]
# create node DF
CoMets = unique(c(NetTabCoFlux$React, NetTabCoFlux$Prod))
CoNode.Name = CoMets
CoNode.label = rep("Met", length(CoMets))
CoNode.type = rep(0, length(CoNode.label))
CoNodeDF = data.frame(name = CoNode.Name, type = CoNode.type, label = CoNode.label, stringsAsFactors = FALSE)
## create edge data frame
CoEdgeDF = data.frame(from = NetTabCoFlux$React, to = NetTabCoFlux$Prod, 
                      type = rep("Rxn", nrow(NetTabCoFlux)), weight = abs(NetTabCoFlux$Flux), 
                      RxnName = NetTabCoFlux$Rxn, Direction = NetTabCoFlux$Direction,
                      stringsAsFactors = FALSE)
# Create igraph network
CoNet = graph_from_data_frame(d = CoEdgeDF, vertices = CoNodeDF, directed = TRUE)
## find components
CoClust = components(CoNet, mode = "weak")
# keep only biggest component
CoNet2 = delete_vertices(CoNet, V(CoNet)[which(CoClust$membership != which.max(CoClust$csize))])

# for 3rd cocult
if(MicToUse > OtherMics[3]){
  AllFluxCo = read.csv(paste("./Output/Pairwise_sybil/", Diet, "/AllRxnFlux/Consortia_2_Mods_AllRxnFlux_Mod_1_",
                             OtherMics[3], "_Mod_2_", MicToUse, ".csv", sep = ""), 
                       header = TRUE, stringsAsFactors = FALSE)
  AllFluxCo = AllFluxCo[grep("Mod1", AllFluxCo$Rxns),]
  AllFluxCo$Rxns = gsub("Mod1", "", AllFluxCo$Rxns)
}else{
  AllFluxCo = read.csv(paste("./Output/Pairwise_sybil/", Diet, "/AllRxnFlux/Consortia_2_Mods_AllRxnFlux_Mod_1_",
                             MicToUse, "_Mod_2_", OtherMics[3], ".csv", sep = ""), 
                       header = TRUE, stringsAsFactors = FALSE)
  AllFluxCo = AllFluxCo[grep("Mod2", AllFluxCo$Rxns),]
  AllFluxCo$Rxns = gsub("Mod2", "", AllFluxCo$Rxns)
}
# add flux values to network table
FluxCo = AllFluxCo$Flux[match(NetTab$Rxn, AllFluxCo$Rxns)]
NetTabCo = data.frame(NetTab, Flux = FluxCo, stringsAsFactors = FALSE)
# remove rxns with zero flux
NetTabCoFlux = NetTabCo[which(abs(NetTabCo$Flux) > 1e-05),]
# remove duplicate for and rev rxns, determine based on +/- flux
NetTabCoFlux = NetTabCoFlux[which(NetTabCoFlux$Direction == "For" & NetTabCoFlux$Flux > 0 |
                                    NetTabCoFlux$Direction == "Rev" & NetTabCoFlux$Flux < 0),]
# create node DF
CoMets = unique(c(NetTabCoFlux$React, NetTabCoFlux$Prod))
CoNode.Name = CoMets
CoNode.label = rep("Met", length(CoMets))
CoNode.type = rep(0, length(CoNode.label))
CoNodeDF = data.frame(name = CoNode.Name, type = CoNode.type, label = CoNode.label, stringsAsFactors = FALSE)
## create edge data frame
CoEdgeDF = data.frame(from = NetTabCoFlux$React, to = NetTabCoFlux$Prod, 
                      type = rep("Rxn", nrow(NetTabCoFlux)), weight = abs(NetTabCoFlux$Flux), 
                      RxnName = NetTabCoFlux$Rxn, Direction = NetTabCoFlux$Direction,
                      stringsAsFactors = FALSE)
# Create igraph network
CoNet = graph_from_data_frame(d = CoEdgeDF, vertices = CoNodeDF, directed = TRUE)
## find components
CoClust = components(CoNet, mode = "weak")
# keep only biggest component
CoNet3 = delete_vertices(CoNet, V(CoNet)[which(CoClust$membership != which.max(CoClust$csize))])


# make sure to only include nodes that overlap
NodeOverlap = intersect(V(MonoNet)$name, V(CoNet1)$name)
NodeOverlap = intersect(NodeOverlap, V(CoNet2)$name)
NodeOverlap = intersect(NodeOverlap, V(CoNet3)$name)
MonoNet = delete_vertices(MonoNet, V(MonoNet)[which(!(V(MonoNet)$name %in% NodeOverlap))])
CoNet1 = delete_vertices(CoNet1, V(CoNet1)[which(!(V(CoNet1)$name %in% NodeOverlap))])
CoNet2 = delete_vertices(CoNet2, V(CoNet2)[which(!(V(CoNet2)$name %in% NodeOverlap))])
CoNet3 = delete_vertices(CoNet3, V(CoNet3)[which(!(V(CoNet3)$name %in% NodeOverlap))])

# convert back to data frame and reorder vertices
NodeDF1 = as_data_frame(CoNet1, what = "vertices")
NodeDF1 = NodeDF1[match(V(MonoNet)$name, NodeDF1$name),]
EdgeDF1 = as_data_frame(CoNet1, what = "edges")
CoNet1.1 = graph_from_data_frame(d = EdgeDF1, vertices = NodeDF1, directed = TRUE)

NodeDF2 = as_data_frame(CoNet2, what = "vertices")
NodeDF2 = NodeDF2[match(V(MonoNet)$name, NodeDF2$name),]
EdgeDF2 = as_data_frame(CoNet2, what = "edges")
CoNet2.1 = graph_from_data_frame(d = EdgeDF2, vertices = NodeDF2, directed = TRUE)

NodeDF3 = as_data_frame(CoNet3, what = "vertices")
NodeDF3 = NodeDF3[match(V(MonoNet)$name, NodeDF3$name),]
EdgeDF3 = as_data_frame(CoNet3, what = "edges")
CoNet3.1 = graph_from_data_frame(d = EdgeDF3, vertices = NodeDF3, directed = TRUE)

# highlight key central mets
KeyMets = c("g6p", "f6p", "g3p", "13dpg", "3pg", "pep", "pyr", "accoa", "oaa",
            "succoa", "akg", "e4p", "r5p")

layout_in_circles <- function(g, group=1) {
  layout <- lapply(split(V(g), group), function(x) {
    layout_in_circle(induced_subgraph(g, x))
  })
  layout <- Map(`*`, layout, seq_along(layout))
  x <- matrix(0, nrow=vcount(g), ncol=2)
  split(x, group) <- layout
  x
}

# set plot parameters
V(MonoNet)$size = rep(5, length(V(MonoNet)))
V(MonoNet)$size[which(V(MonoNet)$name %in% KeyMets)] = 15
V(MonoNet)$color = rep("gold", length(V(MonoNet)))
V(MonoNet)$color[which(V(MonoNet)$name %in% KeyMets)] = "red"
V(MonoNet)$label.color = "black"
V(MonoNet)$label.cex = 0.1
V(MonoNet)$label.cex[which(V(MonoNet)$name %in% KeyMets)] = 1.25
V(MonoNet)$label = V(MonoNet)$name
E(MonoNet)$arrow.size = 0.2
E(MonoNet)$color = rep("gray80", length(E(MonoNet)))
E(MonoNet)$width = log2(E(MonoNet)$weight + 1)
V(MonoNet)$label.font[which(V(MonoNet)$name %in% KeyMets)] = 2

V(CoNet1.1)$size = rep(5, length(V(CoNet1.1)))
V(CoNet1.1)$size[which(V(CoNet1.1)$name %in% KeyMets)] = 15
V(CoNet1.1)$color = rep("gold", length(V(CoNet1.1)))
V(CoNet1.1)$color[which(V(CoNet1.1)$name %in% KeyMets)] = "red"
V(CoNet1.1)$label.color = "black"
V(CoNet1.1)$label.cex = 0.1
V(CoNet1.1)$label.cex[which(V(CoNet1.1)$name %in% KeyMets)] = 1.25
V(CoNet1.1)$label = V(CoNet1.1)$name
E(CoNet1.1)$arrow.size = 0.2
E(CoNet1.1)$color = rep("gray80", length(E(CoNet1.1)))
E(CoNet1.1)$width = log2(E(CoNet1.1)$weight + 1)
V(CoNet1.1)$label.font[which(V(CoNet1.1)$name %in% KeyMets)] = 2

V(CoNet2.1)$size = rep(5, length(V(CoNet2.1)))
V(CoNet2.1)$size[which(V(CoNet2.1)$name %in% KeyMets)] = 15
V(CoNet2.1)$color = rep("gold", length(V(CoNet2.1)))
V(CoNet2.1)$color[which(V(CoNet2.1)$name %in% KeyMets)] = "red"
V(CoNet2.1)$label.color = "black"
V(CoNet2.1)$label.cex = 0.1
V(CoNet2.1)$label.cex[which(V(CoNet2.1)$name %in% KeyMets)] = 1.25
V(CoNet2.1)$label = V(CoNet2.1)$name
E(CoNet2.1)$arrow.size = 0.2
E(CoNet2.1)$color = rep("gray80", length(E(CoNet2.1)))
E(CoNet2.1)$width = log2(E(CoNet2.1)$weight + 1)
V(CoNet2.1)$label.font[which(V(CoNet2.1)$name %in% KeyMets)] = 2

V(CoNet3.1)$size = rep(5, length(V(CoNet3.1)))
V(CoNet3.1)$size[which(V(CoNet3.1)$name %in% KeyMets)] = 15
V(CoNet3.1)$color = rep("gold", length(V(CoNet3.1)))
V(CoNet3.1)$color[which(V(CoNet3.1)$name %in% KeyMets)] = "red"
V(CoNet3.1)$label.color = "black"
V(CoNet3.1)$label.cex = 0.1
V(CoNet3.1)$label.cex[which(V(CoNet3.1)$name %in% KeyMets)] = 1.25
V(CoNet3.1)$label = V(CoNet3.1)$name
E(CoNet3.1)$arrow.size = 0.2
E(CoNet3.1)$color = rep("gray80", length(E(CoNet3.1)))
E(CoNet3.1)$width = log2(E(CoNet3.1)$weight + 1)
V(CoNet3.1)$label.font[which(V(CoNet3.1)$name %in% KeyMets)] = 2

# Fig 7
pdf(paste("./Plots/CoCultures_sybil/Western-Diet-Paper/TopOverProdMicrobes/", MicToUse,
          "_CircleNets_CoCults_KeyNodes_new.pdf", sep = ""))
par(mfrow=c(2,2), mai = c(0.4, 0.4, 0.4, 0.4))
plot(MonoNet, layout = layout_in_circles(MonoNet, group = V(MonoNet)$name %in% KeyMets))
title(main = MicToUse, cex.main = 1.25)
plot(CoNet1.1, layout = layout_in_circles(CoNet1.1, group = V(CoNet1.1)$name %in% KeyMets))
title(main = paste(MicToUse, "\n", OtherMics[1], sep = ""), cex.main = 1.25)
plot(CoNet2.1, layout = layout_in_circles(CoNet2.1, group = V(CoNet2.1)$name %in% KeyMets))
title(main = paste(MicToUse, "\n", OtherMics[2], sep = ""), cex.main = 1.25)
plot(CoNet3.1, layout = layout_in_circles(CoNet3.1, group = V(CoNet3.1)$name %in% KeyMets))
title(main = paste(MicToUse, "\n", OtherMics[3], sep = ""), cex.main = 1.25)
dev.off()
