# Supplementary material for: Human gut microbe co-cultures have greater potential than monocultures for food waste remediation to commodity chemicals
Source: Sci Rep. 2018 Oct 22;8:15594. doi: 10.1038/s41598-018-33733-z (PMC6197241; doi:10.1038/s41598-018-33733-z)
Supplement: Supplementary file 2 — Code [file 41598_2018_33733_MOESM2_ESM.zip › Code/Fig6.R]

# script to analyze multivariate correlations between metabolic outputs and 
# network stats of precursor metabolites, plot CCA for figs 8 and 9

library(ggplot2)
library(reshape2)
library(vegan)

setwd("~/Projects/GSM/AGORA/")

Diet = 'Western-Diet-Paper'

Microbes = c("Clostridium_beijerinckii_NCIMB_8052", "Methylobacterium_mesophilicum_SR1_6_6")

FluxThresh = 1
Microbe = character()
Product = character()
Data1 = character()
Data2 = character()
MantelR = numeric()
MantelP = numeric()
for(i in 1:length(Microbes)){
  print(Microbes[i])
  ## load coculture node stats
  CoNodeStats = read.csv(paste("./Output/Pairwise_sybil/", Diet, "/NetworksWithFlux/",
                               Microbes[i], "_CoCult_NodeNetStats_Norm_SCC.csv", sep = ""),
                         header = TRUE, stringsAsFactors = FALSE)
  
  CoNetStats = read.csv(paste("./Output/Pairwise_sybil/", Diet, "/NetworksWithFlux/",
                              Microbes[i], "_CoCult_OverallNetStats_SCC.csv", sep = ""),
                        header = TRUE, 
                        col.names = c("Iso", "Biomass", "Transitivity", "AvPathLn", "NumNodes", "NumEdges"),
                        stringsAsFactors = FALSE)
  
  ##### subset for key mets based on Uri Alon paper
  KeyMets = c("g6p_c", "f6p_c", "g3p_c", "13dpg_c", "3pg_c", "pep_c", "pyr_c", "accoa_c", "oaa_c",
              "succoa_c", "akg_c", "e4p_c", "r5p_c")
  
  KeyCoNodeStats = CoNodeStats[which(CoNodeStats$name %in% KeyMets),]
  KeyCoNodeStats$name = gsub("_c", "", KeyCoNodeStats$name)
  
  myCast = dcast(CoNodeStats, Iso ~ name, value.var = "Btwness")
  myCast[is.na(myCast)] = 0
  rownames(myCast) = myCast$Iso
  myCast = myCast[,-1]
  BtwCast = myCast[,which(colSums(myCast) > 0)]
  
  myCast = dcast(CoNodeStats, Iso ~ name, value.var = "Degree")
  myCast[is.na(myCast)] = 0
  rownames(myCast) = myCast$Iso
  myCast = myCast[,-1]
  DegCast = myCast[,which(colSums(myCast) > 0)]
  
  myCast = dcast(KeyCoNodeStats, Iso ~ name, value.var = "Btwness")
  myCast[is.na(myCast)] = 0
  rownames(myCast) = myCast$Iso
  myCast = myCast[,-1]
  KeyBtwCast = myCast[,which(colSums(myCast) > 0)]
  
  myCast = dcast(KeyCoNodeStats, Iso ~ name, value.var = "Degree")
  myCast[is.na(myCast)] = 0
  rownames(myCast) = myCast$Iso
  myCast = myCast[,-1]
  KeyDegCast = myCast[,which(colSums(myCast) > 0)]
  
  
  ExFluxCo = read.csv(paste("./Output/Pairwise_sybil/", Diet, "-Summarized/", Microbes[i], 
                            "_CoCultExFlux_TransferAndOut.csv", sep = ""), header = TRUE, stringsAsFactors = FALSE)
  ExFluxCo = data.frame(ExFluxCo, Flux = ExFluxCo$TransFlux + ExFluxCo$OutFlux, stringsAsFactors = FALSE)
  
  ExCast = dcast(ExFluxCo, Bact ~ Rxns, value.var = "TransFlux")
  ExCast[is.na(ExCast)] = 0
  rownames(ExCast) = ExCast$Bact
  ExCast = ExCast[,-1]
  ExCast[ExCast > -FluxThresh] = 0
  ExCast = ExCast[,which(colSums(ExCast) != 0)]
  ExCast = abs(ExCast)
  TransInCast = ExCast[match(rownames(DegCast), rownames(ExCast)),]
  TransInCast = TransInCast[,which(colSums(TransInCast) != 0)]
  TransInCast = TransInCast[which(rowSums(TransInCast) != 0),]
  
  ExCast = dcast(ExFluxCo, Bact ~ Rxns, value.var = "TransFlux")
  ExCast[is.na(ExCast)] = 0
  rownames(ExCast) = ExCast$Bact
  ExCast = ExCast[,-1]
  ExCast[ExCast < FluxThresh] = 0
  ExCast = ExCast[,which(colSums(ExCast) != 0)]
  ExCast = abs(ExCast)
  TransOutCast = ExCast[match(rownames(DegCast), rownames(ExCast)),]
  TransOutCast = TransOutCast[,which(colSums(TransOutCast) != 0)]
  TransOutCast = TransOutCast[which(rowSums(TransOutCast) != 0),]
  
  ExCast = dcast(ExFluxCo, Bact ~ Rxns, value.var = "Flux")
  ExCast[is.na(ExCast)] = 0
  rownames(ExCast) = ExCast$Bact
  ExCast = ExCast[,-1]
  ExCast[ExCast > -FluxThresh] = 0
  ExCast = ExCast[,which(colSums(ExCast) != 0)]
  ExCast = abs(ExCast)
  InCast = ExCast[match(rownames(DegCast), rownames(ExCast)),]
  InCast = InCast[,which(colSums(InCast) != 0)]
  InCast = InCast[which(rowSums(InCast) != 0),]
  
  ExCast = dcast(ExFluxCo, Bact ~ Rxns, value.var = "Flux")
  ExCast[is.na(ExCast)] = 0
  rownames(ExCast) = ExCast$Bact
  ExCast = ExCast[,-1]
  ExCast[ExCast < FluxThresh] = 0
  ExCast = ExCast[,which(colSums(ExCast) != 0)]
  ExCast = abs(ExCast)
  OutCast = ExCast[match(rownames(DegCast), rownames(ExCast)),]
  OutCast = OutCast[,which(colSums(OutCast) != 0)]
  OutCast = OutCast[which(rowSums(OutCast) != 0),]
  
  ## CCA to correlate multivariates datasets  
  myCca = cca(log10(OutCast[intersect(rownames(OutCast), rownames(KeyBtwCast)),] + 1), 
              KeyBtwCast[intersect(rownames(OutCast), rownames(KeyBtwCast)),])
  SumCCA = summary(myCca)
  Species = as.data.frame(SumCCA$species, stringsAsFactors = FALSE)
  Sites = as.data.frame(SumCCA$sites, stringsAsFactors = FALSE)
  Arrows = as.data.frame(SumCCA$biplot, stringsAsFactors = FALSE)
  
  AllCCA = data.frame(Type = c(rep("Species", nrow(Species)), rep("Sites", nrow(Sites)),
                               rep("Arrows", nrow(Arrows))),
                      Name = c(rownames(Species), rownames(Sites), rownames(Arrows)),
                      rbind(Species, Sites, Arrows), stringsAsFactors = FALSE)
  
  pdf(paste("./Plots/CoCultures_sybil/Western-Diet-Paper/TopOverProdMicrobes/",
            Microbes[i], "_CCA_log10OutCast_ExplainedBy_KeyBtwCast.pdf", sep = ""))
  p = ggplot(data = AllCCA, aes(x = CCA1, y = CCA2)) +
    geom_point(data = AllCCA[which(AllCCA$Type == "Sites"),], color = "dodgerblue2", alpha = 0.25, size = 1) +
    geom_point(data = AllCCA[which(AllCCA$Type == "Species"),], color = "#E31A1C", size = 1) +
    geom_text_repel(data = AllCCA[which(AllCCA$Type == "Species"),], aes(label = Name),
                    color = "#E31A1C", size = 3) +
    geom_text_repel(data = AllCCA[which(AllCCA$Type == "Arrows"),],
                    aes(x = CCA1*4, y = CCA2*4, label = Name), size = 3) +
    geom_segment(data = AllCCA[which(AllCCA$Type == "Arrows"),],
                 aes(x = 0, y = 0, xend = CCA1 * 4, yend = CCA2 * 4),
                 arrow = arrow(length = unit(0.2, "cm")), size = 0.5, alpha = 0.5) +
    theme_bw() + theme(text = element_text(size = 20)) + 
    annotate("text", x = -Inf, y = Inf, hjust = -0.01, vjust = 1.5, size = 5,
             label = paste(round(SumCCA$constr.chi/SumCCA$tot.chi * 100, digits = 2), "% constrained", sep = ""))
  print(p)
  dev.off()
  
  myCca = cca(log10(OutCast[intersect(rownames(OutCast), rownames(KeyDegCast)),] + 1), 
              KeyDegCast[intersect(rownames(OutCast), rownames(KeyDegCast)),])
  SumCCA = summary(myCca)
  Species = as.data.frame(SumCCA$species, stringsAsFactors = FALSE)
  Sites = as.data.frame(SumCCA$sites, stringsAsFactors = FALSE)
  Arrows = as.data.frame(SumCCA$biplot, stringsAsFactors = FALSE)
  
  AllCCA = data.frame(Type = c(rep("Species", nrow(Species)), rep("Sites", nrow(Sites)),
                               rep("Arrows", nrow(Arrows))),
                      Name = c(rownames(Species), rownames(Sites), rownames(Arrows)),
                      rbind(Species, Sites, Arrows), stringsAsFactors = FALSE)
  
  pdf(paste("./Plots/CoCultures_sybil/Western-Diet-Paper/TopOverProdMicrobes/",
            Microbes[i], "_CCA_log10OutCast_ExplainedBy_KeyDegCast.pdf", sep = ""))
  p = ggplot(data = AllCCA, aes(x = CCA1, y = CCA2)) +
    geom_point(data = AllCCA[which(AllCCA$Type == "Sites"),], color = "dodgerblue2", alpha = 0.25, size = 1) +
    geom_point(data = AllCCA[which(AllCCA$Type == "Species"),], color = "#E31A1C", size = 1) +
    geom_text_repel(data = AllCCA[which(AllCCA$Type == "Species"),], aes(label = Name),
                    color = "#E31A1C", size = 3) +
    geom_text_repel(data = AllCCA[which(AllCCA$Type == "Arrows"),],
                    aes(x = CCA1*4, y = CCA2*4, label = Name), size = 3) +
    geom_segment(data = AllCCA[which(AllCCA$Type == "Arrows"),],
                 aes(x = 0, y = 0, xend = CCA1 * 4, yend = CCA2 * 4),
                 arrow = arrow(length = unit(0.2, "cm")), size = 0.5, alpha = 0.5) +
    theme_bw() + theme(text = element_text(size = 20)) + 
    annotate("text", x = -Inf, y = Inf, hjust = -0.01, vjust = 1.5, size = 5,
             label = paste(round(SumCCA$constr.chi/SumCCA$tot.chi * 100, digits = 2), "% constrained", sep = ""))
  print(p)
  dev.off()
  
  myCca = cca(log10(OutCast[intersect(rownames(OutCast), rownames(TransInCast)),] + 1), 
              log10(TransInCast[intersect(rownames(OutCast), rownames(TransInCast)),] + 1))
  SumCCA = summary(myCca)
  Species = as.data.frame(SumCCA$species, stringsAsFactors = FALSE)
  Sites = as.data.frame(SumCCA$sites, stringsAsFactors = FALSE)
  Arrows = as.data.frame(SumCCA$biplot, stringsAsFactors = FALSE)
  
  AllCCA = data.frame(Type = c(rep("Species", nrow(Species)), rep("Sites", nrow(Sites)),
                               rep("Arrows", nrow(Arrows))),
                      Name = c(rownames(Species), rownames(Sites), rownames(Arrows)),
                      rbind(Species, Sites, Arrows), stringsAsFactors = FALSE)
  
  pdf(paste("./Plots/CoCultures_sybil/Western-Diet-Paper/TopOverProdMicrobes/",
            Microbes[i], "_CCA_log10OutCast_ExplainedBy_log10TransInCast.pdf", sep = ""))
  p = ggplot(data = AllCCA, aes(x = CCA1, y = CCA2)) +
    geom_point(data = AllCCA[which(AllCCA$Type == "Sites"),], color = "dodgerblue2", alpha = 0.25, size = 1) +
    geom_point(data = AllCCA[which(AllCCA$Type == "Species"),], color = "#E31A1C", size = 1) +
    geom_text_repel(data = AllCCA[which(AllCCA$Type == "Species"),], aes(label = Name),
                    color = "#E31A1C", size = 3) +
    geom_text_repel(data = AllCCA[which(AllCCA$Type == "Arrows"),],
                    aes(x = CCA1*4, y = CCA2*4, label = Name), size = 3) +
    geom_segment(data = AllCCA[which(AllCCA$Type == "Arrows"),],
                 aes(x = 0, y = 0, xend = CCA1 * 4, yend = CCA2 * 4),
                 arrow = arrow(length = unit(0.2, "cm")), size = 0.5, alpha = 0.5) +
    theme_bw() + theme(text = element_text(size = 20)) + 
    annotate("text", x = -Inf, y = Inf, hjust = -0.01, vjust = 1.5, size = 5,
             label = paste(round(SumCCA$constr.chi/SumCCA$tot.chi * 100, digits = 2), "% constrained", sep = ""))
  print(p)
  dev.off()
  
  ## mantel tests
  mymantel = mantel(dist(KeyBtwCast), dist(log10(OutCast + 1)), method = "spearman")
  Microbe = c(Microbe, OverProdMics$MicrobesToKeep[i])
  Product = c(Product, OverProdMics$Mets[i])
  Data1 = c(Data1, "KeyBtw")
  Data2 = c(Data2, "log10Out")
  MantelR = c(MantelR, mymantel$statistic)
  MantelP = c(MantelP, mymantel$signif)
  
  mymantel = mantel(dist(KeyDegCast), dist(log10(OutCast + 1)), method = "spearman")
  Microbe = c(Microbe, OverProdMics$MicrobesToKeep[i])
  Product = c(Product, OverProdMics$Mets[i])
  Data1 = c(Data1, "KeyDeg")
  Data2 = c(Data2, "log10Out")
  MantelR = c(MantelR, mymantel$statistic)
  MantelP = c(MantelP, mymantel$signif)
  
  mymantel = mantel(dist(log10(TransInCast + 1)), dist(log10(OutCast + 1)), method = "spearman")
  Microbe = c(Microbe, OverProdMics$MicrobesToKeep[i])
  Product = c(Product, OverProdMics$Mets[i])
  Data1 = c(Data1, "log10TransIn")
  Data2 = c(Data2, "log10Out")
  MantelR = c(MantelR, mymantel$statistic)
  MantelP = c(MantelP, mymantel$signif)
}
MantelDF = data.frame(Microbe, Product, Data1, Data2, MantelR, MantelP, stringsAsFactors = FALSE)
write.csv(MantelDF, file = "./Output/Pairwise_sybil/Western-Diet-Paper/TopOverProdMicrobes_Mantels.csv",
          row.names = FALSE)
