# Supplementary material for: Human gut microbe co-cultures have greater potential than monocultures for food waste remediation to commodity chemicals
Source: Sci Rep. 2018 Oct 22;8:15594. doi: 10.1038/s41598-018-33733-z (PMC6197241; doi:10.1038/s41598-018-33733-z)
Supplement: Supplementary file 2 — Code [file 41598_2018_33733_MOESM2_ESM.zip › Code/FigS1.R]

## compare monoculture and co-culture growth rates between the AGORA paper, COBRA, and Sybil
## generate Figure S1

library(ggplot2)

setwd("~/Projects/GSM/AGORA/")
Diet = "Western-Diet-Paper"

########################################################### Plot Figure S1A
## load table of monoculture growth rates
# table includes rates from AGORA supplement, simulations with COBRA with taxi algorithm, and
# simulations with sybil with mtf algorithm
TotalDF = read.csv("./Output/SingleStrains_sybil/MonoGrowthRates_AGORA_Paper_CobraTaxi_Sybil.csv",
                   header = TRUE, stringsAsFactors = FALSE)

pdf("./Plots/SingleStrains_sybil/Western-Diet-Paper/GrowthRatePaper_vs_GrowthRateSybil.pdf")
p = ggplot(TotalDF, aes(x = GrowthRate.West.MyFBA.Sybil, y = GrowthRate.West.Paper)) + 
  geom_point() + geom_abline(intercept = 0, slope = 1, color = "red") +
  theme_bw() + theme(text = element_text(size = 20)) +
  labs(x = "Sybil mono-culture biomass flux", y = "AGORA mono-culture biomass flux")
print(p)
dev.off()

# test significance of correlation
cor.test(TotalDF$GrowthRate.West.Paper, TotalDF$GrowthRate.West.MyFBA.Sybil, method = "pearson")
# Pearson's product-moment correlation
# data:  TotalDF$GrowthRate.West.Paper and TotalDF$GrowthRate.West.MyFBA.Sybil
# t = 138.97, df = 771, p-value < 2.2e-16
# alternative hypothesis: true correlation is not equal to 0
# 95 percent confidence interval:
#  0.9777089 0.9831491
# sample estimates:
#       cor 
# 0.9806171 

########################################################### Plot Figure S1B-C
## Compare co-culture biomass fluxes to AGORA paper
# load AGORA co-culture biomass fluxes, from AGORA paper supplement
SupTab = read.csv(file = "./nbt_SuppTab9_Pairwise.csv", header = TRUE,
                  stringsAsFactors = FALSE)
# correct spelling to match simulation table
SupTab$Strain1[which(SupTab$Strain1 == "Gemella_moribillum_M424")] = "Gemella_morbillorum_M424"
SupTab$Strain2[which(SupTab$Strain2 == "Gemella_moribillum_M424")] = "Gemella_morbillorum_M424"
PaperCoCults = paste(SupTab$Strain1, "_", SupTab$Strain2, sep = "")

# load table of simulated co-culture biomass fluxes (simulated with sybil and pFBA)
BioDF = read.csv(paste("./Output/Pairwise_sybil/", Diet, "/All_CoCults_BiomassFlux.csv", sep = ""),
                 header = TRUE, stringsAsFactors = FALSE)

SybilCoCults = paste(BioDF$Iso1, "_", BioDF$Iso2, sep = "")

BioDFmatch = BioDF[match(PaperCoCults, SybilCoCults),]
BioDFmatch = BioDFmatch[which(!(is.na(BioDFmatch$Bio1))),]

SybilCoCultsmatch = paste(BioDFmatch$Iso1, "_", BioDFmatch$Iso2, sep = "")

SupTabmatch = SupTab[match(SybilCoCultsmatch, PaperCoCults),]

TotDF = data.frame(BioDFmatch, SupTabmatch, stringsAsFactors = FALSE)
write.csv(TotDF, paste("./Output/Pairwise_sybil/", Diet, "/All_UniqueCoCults_BiomassFlux.csv", sep = ""),
          row.names = FALSE)

pdf(paste("./Plots/CoCultures_sybil/", Diet, "/CompareBioFlux1_PaperVsSybil_bw.pdf", sep = ""))
p = ggplot(TotDF, aes(x = Bio1, y = WesternDietAnaerobic_Strain1)) + 
  geom_point(size = 0.5) + geom_abline(intercept = 0, slope = 1, color = "red") +
  labs(x = "Sybil co-culture biomass flux", y = "AGORA co-culture biomass flux") +
  theme_bw() + theme(text = element_text(size = 20))
print(p)
dev.off()

# test significance of correlation
cor(TotDF$Bio1, TotDF$WesternDietAnaerobic_Strain1, method = "pearson")
#Pearson's product-moment correlation
#data:  TotDF$Bio1 and TotDF$WesternDietAnaerobic_Strain1
# t = 796.99, df = 297550, p-value < 2.2e-16
# alternative hypothesis: true correlation is not equal to 0
# 95 percent confidence interval:
#  0.8240748 0.8263673
# sample estimates:
#       cor 
# 0.8252244 

pdf(paste("./Plots/CoCultures_sybil/", Diet, "/CompareBioFlux2_PaperVsSybil_bw.pdf", sep = ""))
p = ggplot(TotDF, aes(x = Bio2, y = WesternDietAnaerobic_Strain2)) + 
  geom_point(size = 0.5) + geom_abline(intercept = 0, slope = 1, color = "red") +
  labs(x = "Sybil co-culture biomass flux", y = "AGORA co-culture biomass flux") +
  theme_bw() + theme(text = element_text(size = 20))
print(p)
dev.off()

# test significance of correlation
cor.test(TotDF$Bio2, TotDF$WesternDietAnaerobic_Strain2, method = "pearson")
# Pearson's product-moment correlation
# data:  TotDF$Bio2 and TotDF$WesternDietAnaerobic_Strain2
# t = 802.68, df = 297550, p-value < 2.2e-16
# alternative hypothesis: true correlation is not equal to 0
# 95 percent confidence interval:
#  0.8259542 0.8282245
# sample estimates:
#       cor 
# 0.8270927 
