# Supplementary material for: Human gut microbe co-cultures have greater potential than monocultures for food waste remediation to commodity chemicals
Source: Sci Rep. 2018 Oct 22;8:15594. doi: 10.1038/s41598-018-33733-z (PMC6197241; doi:10.1038/s41598-018-33733-z)
Supplement: Supplementary file 2 — Code [file 41598_2018_33733_MOESM2_ESM.zip › Code/FigS2.R]

# script to plot the distribution of transfer metabolites for overproducing co-cultures by transfer type

library(ggplot2)

setwd("~/Projects/GSM/AGORA/")

Diet = 'Western-Diet-Paper'

### plot prod remove and cross fed mets
MutComNeuOverMet = read.csv(paste("./Output/Pairwise_sybil/", Diet,
                                  "/Whole_gt_partsX0.1_CoCults_OverProd_MutualCommensalNeutral_MetRoutes.csv",
                                  sep = ""),
                            header = TRUE, stringsAsFactors = FALSE)
AllDF = read.csv(paste("./Output/Pairwise_sybil/", 
                       Diet, "/Whole_gt_partsX0.1_CoCults_OverProd_MutualCommensalNeutral_ProRemOrCrossFeed.csv",
                       sep = ""), header = TRUE, stringsAsFactors = FALSE)

AllDF = AllDF[which(AllDF$Freq > nrow(MutComNeuOverMet) * 0.05),]
AllDF$Met = gsub("EX_", "", AllDF$Met)

ProdRemDF = AllDF[which(AllDF$Type == "ProdRem"),]
ProdRemDF$Met = factor(ProdRemDF$Met, levels = ProdRemDF$Met[order(ProdRemDF$Freq, decreasing = FALSE)])
CrossFeedDF = AllDF[which(AllDF$Type == "CrossFeed"),]
CrossFeedDF$Met = factor(CrossFeedDF$Met, levels = CrossFeedDF$Met[order(CrossFeedDF$Freq, decreasing = FALSE)])
ProdRemCrossFeedDF = AllDF[which(AllDF$Type == "ProdRemCrossFeed"),]
ProdRemCrossFeedDF$Met = factor(ProdRemCrossFeedDF$Met, 
                                levels = ProdRemCrossFeedDF$Met[order(ProdRemCrossFeedDF$Freq, decreasing = FALSE)])
OtherDF = AllDF[which(AllDF$Type == "Other"),]
OtherDF$Met = factor(OtherDF$Met, levels = OtherDF$Met[order(OtherDF$Freq, decreasing = FALSE)])

pdf(paste("./Plots/CoCultures_sybil/", Diet, 
          "/TransMets_ProdRem_In_NumCoCults_Whole_gt_partsX0.1_OverProd_MutComNeu_top95.pdf", sep = ""))
p = ggplot(data = ProdRemDF, aes(x = Met, y = Freq)) + 
  geom_bar(stat = "identity") + coord_flip() +
  theme_bw() + labs(x = "Transfer metabolite", y = "Number of co-cultures", title = "End product removal") +
  theme(axis.text.y=element_text(size = 10), text = element_text(size = 20))
print(p)
dev.off()

pdf(paste("./Plots/CoCultures_sybil/", Diet, 
          "/TransMets_CrossFeed_In_NumCoCults_Whole_gt_partsX0.1_OverProd_MutComNeu_top95.pdf", sep = ""))
p = ggplot(data = CrossFeedDF, aes(x = Met, y = Freq)) + 
  geom_bar(stat = "identity") + coord_flip() +
  theme_bw() + labs(x = "Transfer metabolite", y = "Number of co-cultures", title = "Cross fed") +
  theme(axis.text.y=element_text(size = 10), text = element_text(size = 20))
print(p)
dev.off()

pdf(paste("./Plots/CoCultures_sybil/", Diet, 
          "/TransMets_ProdRemCrossFeed_In_NumCoCults_Whole_gt_partsX0.1_OverProd_MutComNeu_top95.pdf", sep = ""))
p = ggplot(data = ProdRemCrossFeedDF, aes(x = Met, y = Freq)) + 
  geom_bar(stat = "identity") + coord_flip() + 
  scale_y_continuous(limits = c(0, max(ProdRemCrossFeedDF$Freq) + 150)) +
  theme_bw() + labs(x = "Transfer metabolite", y = "Number of co-cultures", title = "End product removal and cross fed") +
  theme(axis.text.y=element_text(size = 10), text = element_text(size = 20))
print(p)
dev.off()

pdf(paste("./Plots/CoCultures_sybil/", Diet, 
          "/TransMets_Other_In_NumCoCults_Whole_gt_partsX0.1_OverProd_MutComNeu_top95.pdf", sep = ""))
p = ggplot(data = OtherDF, aes(x = Met, y = Freq)) + 
  geom_bar(stat = "identity") + coord_flip() + scale_y_continuous(limits = c(0, max(OtherDF$Freq) + 150)) +
  theme_bw() + labs(x = "Transfer metabolite", y = "Number of co-cultures", title = "Other") +
  theme(axis.text.y=element_text(size = 10), text = element_text(size = 20))
print(p)
dev.off()
