# Supplementary material for: Human gut microbe co-cultures have greater potential than monocultures for food waste remediation to commodity chemicals
Source: Sci Rep. 2018 Oct 22;8:15594. doi: 10.1038/s41598-018-33733-z (PMC6197241; doi:10.1038/s41598-018-33733-z)
Supplement: Supplementary file 2 — Code [file 41598_2018_33733_MOESM2_ESM.zip › Code/FigS3.R]

# plot mean betweenness vs mean degree for monoculture metabolites

library(ggplot2)
library(reshape2)
library(ggrepel)

setwd("~/Projects/GSM/AGORA/")

Diet = 'Western-Diet-Paper'

# load net stat tables
AllMonoNodeStats = read.csv(paste("./Output/SingleStrains_sybil/", Diet,
                                  "/NetworksWithFlux/All_MonoCult_NodeNetStats_CurrencyRemoved_Norm_SCC.csv", sep = ""),
                            header = TRUE, stringsAsFactors = FALSE)
AllMonoNetStats = read.csv(paste("./Output/SingleStrains_sybil/", Diet,
                                 "/NetworksWithFlux/All_MonoCult_OverallNetStats_CurrencyRemoved_SCC.csv", sep = ""),
                           header = TRUE, stringsAsFactors = FALSE)


MetDegCast = dcast(AllMonoNodeStats, Iso~name, value.var = "Degree")
rownames(MetDegCast) = MetDegCast$Iso
MetDegCast = MetDegCast[,-1]
MetDegCast[is.na(MetDegCast)] = 0
DegMeans = apply(MetDegCast, 2, mean)

MetBtwCast = dcast(AllMonoNodeStats, Iso~name, value.var = "Btwness")
rownames(MetBtwCast) = MetBtwCast$Iso
MetBtwCast = MetBtwCast[,-1]
MetBtwCast[is.na(MetBtwCast)] = 0
BtwMeans = apply(MetBtwCast, 2, mean)

MetDF = data.frame(Met = gsub("_c", "", colnames(MetBtwCast)), DegMean = DegMeans, 
                   BtwMean = BtwMeans, stringsAsFactors = FALSE)
KeyMets = c("g6p", "f6p", "g3p", "13dpg", "3pg", "pep", "pyr", "accoa", "oaa",
            "succoa", "akg", "e4p", "r5p")
AllRxnNet = read.csv("./UniqueRxns_AGORA_Net.csv", header = TRUE, stringsAsFactors = FALSE)
KeyRxnNet = AllRxnNet[which(AllRxnNet$Met1 %in% KeyMets | AllRxnNet$Met2 %in% KeyMets),]
OneAway = unique(c(KeyRxnNet$Met1, KeyRxnNet$Met2))
OneAway = OneAway[which(!(OneAway %in% KeyMets))]

Type = rep("Other", nrow(MetDF))
Type[which(MetDF$Met %in% KeyMets)] = "Precursor"
Type[which(MetDF$Met %in% OneAway)] = "One rxn away"
MetDF = data.frame(MetDF, Type, stringsAsFactors = FALSE)
MetDF$Type = factor(MetDF$Type, levels = c("Precursor", "One rxn away", "Other"))

pdf("./Plots/SingleStrains_sybil/Western-Diet-Paper/HubMets/AllMono_Met_MeanDegreeVsMeanBtwness.pdf")
p = ggplot(MetDF, aes(x = DegMean, y = BtwMean)) +
  geom_point(aes(x = DegMean, y = BtwMean, color = Type)) + 
  theme_bw() +
  labs(x = "mean degree", y = "mean betweenness") +
  geom_text_repel(data = MetDF[which(MetDF$DegMean > 0.02 | MetDF$BtwMean > 0.02),],
                  aes(x = DegMean, y = BtwMean, label = Met, color = Type), size = 4) +
  theme(text = element_text(size = 20))
print(p)
dev.off()
