# Supplementary material for: Human gut microbe co-cultures have greater potential than monocultures for food waste remediation to commodity chemicals
Source: Sci Rep. 2018 Oct 22;8:15594. doi: 10.1038/s41598-018-33733-z (PMC6197241; doi:10.1038/s41598-018-33733-z)
Supplement: Supplementary file 2 — Code [file 41598_2018_33733_MOESM2_ESM.zip › Code/runConsortiaSimAGORA_sybil.R]

## simulate growth of consortia containing 1 or more genome scale metabolic models
runConsortiaSimAGORA_sybil = function(Microbes, Diet, OutputFold){
  # Microbes = character vector of microbe names
  # Diet = character name of diet ("Western-Diet-Paper" or "High-Fiber-Diet-Paper")
  # OutputFold = character location of folder to store results
  start.time = Sys.time()
  print(paste("FBA simulation of consortia with: ", paste(MyConsortia, collapse = " + "), sep = ""))
  # Load packages
  library(sybilSBML)
  library(sybil)
  library(glpkAPI)
  source("/home/m_perisin/Code/GSM/AGORA/createMultipleSpeciesModelWSybil.R")
  
  ## Load diet tables
  ## load diet and update to match AGORA paper
  DietConstraints_Western = read.csv("/home/m_perisin/Projects/GSM/AGORA/Western_Diet_AGORA.csv",
                                     header = TRUE, stringsAsFactors = FALSE)
  colnames(DietConstraints_Western) = c("ExRxn", "lb")
  DietConstraints_Western$ExRxn = sub("EX_", "Ex_", DietConstraints_Western$ExRxn)
  WestExRxnsToRm = c("Ex_acald[u]", "Ex_akg[u]", "Ex_etoh[u]", "Ex_hom_L[u]", "Ex_ins[u]",
                     "Ex_lac_L[u]", "Ex_mal_L[u]", "Ex_no3[u]", "Ex_succ[u]")
  DietConstraints_Western = DietConstraints_Western[which(!(DietConstraints_Western$ExRxn %in%
                                                              WestExRxnsToRm)),]
  
  DietConstraints_HighFiber = read.csv("/home/m_perisin/Projects/GSM/AGORA/HighFiber_Diet_AGORA.csv",
                                       header = TRUE, stringsAsFactors = FALSE)
  colnames(DietConstraints_HighFiber) = c("ExRxn", "lb")
  DietConstraints_HighFiber$ExRxn = sub("EX_", "Ex_", DietConstraints_HighFiber$ExRxn)
  HighFibExRxnsToRm = c("Ex_acald[u]", "Ex_akg[u]", "Ex_lac_L[u]", "Ex_mal_L[u]", "Ex_succ[u]")
  DietConstraints_HighFiber = DietConstraints_HighFiber[which(!(DietConstraints_HighFiber$ExRxn %in% 
                                                                  HighFibExRxnsToRm)),]
  print("Diets loaded")
  
  # Create lists of models and names
  ConsortiaMods = list()
  ConsortiaNames = list()
  MicrobeChar = character()
  for(i in 1:length(Microbes)){
    model = readSBMLmod(paste("/home/m_perisin/Projects/GSM/AGORA/AGORA-1.01-",
                              Diet, "/", Microbes[i], ".xml", sep = ""))
    ConsortiaMods[[i]] = model
    ConsortiaNames[[i]] = paste("Mod", i, sep = "")
    MicrobeChar = paste(MicrobeChar, "_Mod_", i, "_", Microbes[i], sep = "")
  }
  print("Single species models loaded")
  CoMod = createMultipleSpeciesModel(ConsortiaMods, ConsortiaNames)
  print("Consortia model created")
  
  # Change constraints according to diet
  if(Diet == "Western-Diet-Paper"){
    DietDF = DietConstraints_Western
  }else if(Diet == "High-Fiber-Diet-Paper"){
    DietDF = DietConstraints_HighFiber
  }
  ExRxn = react_id(findExchReact(CoMod))
  ExMet = met_id(findExchReact(CoMod))
  ExDF = data.frame(ExRxn, ExMet, stringsAsFactors = FALSE)
  ExDF = ExDF[grep("Ex_", ExDF$ExRxn),]
  CoMod = changeBounds(CoMod, ExDF$ExRxn, lb = 0, ub = 1000)
  DietChange = DietDF[which(DietDF$ExRxn %in% CoMod@react_id),]
  CoMod = changeBounds(CoMod, DietChange$ExRxn,
                       lb = DietChange$lb, 
                       ub = rep(1000, nrow(DietChange)))
  print("New diet constraints set")
  
  # run FBA with total flux minimization
  FBAsoln = optimizeProb(CoMod)
  print("FBA optimization completed")
  MTFsoln = optimizeProb(CoMod, algorithm = "mtf", wtobj = mod_obj(FBAsoln))
  print("MTF optimization completed")
  Rxns = react_id(CoMod)
  Flux = getFluxDist(MTFsoln)
  Names = react_name(CoMod)
  LowerBound = lowbnd(CoMod)
  UpperBound = uppbnd(CoMod)
  SolnFlux = data.frame(Rxns, Flux, Names, LowerBound, UpperBound, stringsAsFactors = FALSE)
  SolnFluxOrd = SolnFlux[order(abs(Flux), decreasing = TRUE),]
  ExFlux = SolnFlux[which(SolnFlux$Rxns %in% c(ExDF$ExRxn, "Biomass")),]
  ExFluxNonZero = ExFlux[which(abs(ExFlux$Flux) > 0),]
  ExFluxNonZeroOrd = ExFluxNonZero[order(ExFluxNonZero$Flux, decreasing = TRUE),]
  
  # save output
  write.csv(ExFluxNonZeroOrd, 
            paste(OutputFold, Diet, "/ExRxnFlux/Consortia_", length(Microbes), "_Mods_ExRxnFlux",
                  MicrobeChar, ".csv", sep = ""), row.names = FALSE)
  write.csv(SolnFluxOrd,
            paste(OutputFold, Diet, "/AllRxnFlux/Consortia_", length(Microbes), "_Mods_AllRxnFlux",
                  MicrobeChar, ".csv", sep = ""), row.names = FALSE)
  
  # save output for each microbe
  for(i in 1:length(Microbes)){
    ModExFlux = SolnFlux[grep(paste("Mod", i, "IEX_", sep = ""), SolnFlux$Rxns),]
    ModExFlux = ModExFlux[which(abs(ModExFlux$Flux) > 0),]
    ModExFlux = ModExFlux[order(ModExFlux$Flux, decreasing = TRUE),]
    write.csv(ModExFlux, 
              paste(OutputFold, Diet, "/Mod", i, "ExRxnFlux/Consortia_", length(Microbes), "_Mods_Mod_", i, "_ExRxnFlux",
                    MicrobeChar, ".csv", sep = ""), row.names = FALSE)
  }
  end.time = Sys.time()
  time.taken = end.time - start.time
  print(paste(round(time.taken, digits = 1), " secs to run consortia simulation", sep = ""))
  return(CoMod)
}
