# Supplementary material for: Human gut microbe co-cultures have greater potential than monocultures for food waste remediation to commodity chemicals
Source: Sci Rep. 2018 Oct 22;8:15594. doi: 10.1038/s41598-018-33733-z (PMC6197241; doi:10.1038/s41598-018-33733-z)
Supplement: Supplementary file 3 — Data [file 41598_2018_33733_MOESM3_ESM.zip]

Archive with 45 entries (43 files):
- Data/InputTables/
- Data/InputTables/AGORA_PairwiseSims_Inst_1.txt
- Data/InputTables/AGORA_PairwiseSims_Inst_10.txt
- Data/InputTables/AGORA_PairwiseSims_Inst_11.txt
- Data/InputTables/AGORA_PairwiseSims_Inst_12.txt
- Data/InputTables/AGORA_PairwiseSims_Inst_13.txt
- Data/InputTables/AGORA_PairwiseSims_Inst_14.txt
- Data/InputTables/AGORA_PairwiseSims_Inst_15.txt
- Data/InputTables/AGORA_PairwiseSims_Inst_2.txt
- Data/InputTables/AGORA_PairwiseSims_Inst_3.txt
- Data/InputTables/AGORA_PairwiseSims_Inst_4.txt
- Data/InputTables/AGORA_PairwiseSims_Inst_5.txt
- Data/InputTables/AGORA_PairwiseSims_Inst_6.txt
- Data/InputTables/AGORA_PairwiseSims_Inst_7.txt
- Data/InputTables/AGORA_PairwiseSims_Inst_8.txt
- Data/InputTables/AGORA_PairwiseSims_Inst_9.txt
- Data/InputTables/AGORA_Strain_Names.txt
- Data/InputTables/Diets.txt
- Data/InputTables/Hamilton_mSystems2017_PairsToRemove.txt
- Data/InputTables/HighFiber_Diet_AGORA.csv
- Data/InputTables/nbt_SuppTab9_Pairwise.csv
- Data/InputTables/UniqueMets_AGORA.txt
- Data/InputTables/UniqueRxns_AGORA.txt
- Data/InputTables/Western_Diet_AGORA.csv
- Data/Parsed/
- Data/Parsed/All_CoCults_BiomassFlux.csv
- Data/Parsed/All_MonoCult_NodeNetStats_CurrencyRemoved_Norm_SCC.csv
- Data/Parsed/All_MonoCult_OverallNetStats_CurrencyRemoved_SCC.csv
- Data/Parsed/All_UniqueCoCults_BiomassFlux.csv
- Data/Parsed/Clostridium_beijerinckii_NCIMB_8052_AllRxnFlux.csv
- Data/Parsed/Clostridium_beijerinckii_NCIMB_8052_CoCult_NodeNetStats_Norm_SCC.csv
- Data/Parsed/Clostridium_beijerinckii_NCIMB_8052_CoCult_OverallNetStats_SCC.csv
- Data/Parsed/Clostridium_beijerinckii_NCIMB_8052_CoCultExFlux_TransferAndOut.csv
- Data/Parsed/Clostridium_beijerinckii_NCIMB_8052_RxnNetworkForRev_RemoveCurrency.txt
- Data/Parsed/Compare_MonoToCoCult_Biomass_EcoTypes.csv
- Data/Parsed/Methylobacterium_mesophilicum_SR1_6_6_CoCult_NodeNetStats_Norm_SCC.csv
- Data/Parsed/Methylobacterium_mesophilicum_SR1_6_6_CoCult_OverallNetStats_SCC.csv
- Data/Parsed/Methylobacterium_mesophilicum_SR1_6_6_CoCultExFlux_TransferAndOut.csv
- Data/Parsed/MonoGrowthRates_AGORA_Paper_CobraTaxi_Sybil.csv
- Data/Parsed/Single_Strains_Metab_Flux_Western-Diet-Paper.csv
- Data/Parsed/TopOverProdMicrobes_Mantels.csv
- Data/Parsed/Whole_gt_partsX0.1_CoCults_MinMax_MonoAddSim.csv
- Data/Parsed/Whole_gt_partsX0.1_CoCults_OverProd_MutualCommensalNeutral_MetRoutes.csv
- Data/Parsed/Whole_gt_partsX0.1_CoCults_OverProd_MutualCommensalNeutral_MetRoutes_TransMetClasses.csv
- Data/Parsed/Whole_gt_partsX0.1_CoCults_OverProd_MutualCommensalNeutral_ProRemOrCrossFeed.csv
