# Supplementary material for: Human gut microbe co-cultures have greater potential than monocultures for food waste remediation to commodity chemicals
Source: Sci Rep. 2018 Oct 22;8:15594. doi: 10.1038/s41598-018-33733-z (PMC6197241; doi:10.1038/s41598-018-33733-z)
Supplement: Supplementary file 3 — Data [file 41598_2018_33733_MOESM3_ESM.zip › Data/InputTables/AGORA_PairwiseSims_Inst_1.txt]

1	Abiotrophia_defectiva_ATCC_49176	Acidaminococcus_fermentans_DSM_20731
2	Abiotrophia_defectiva_ATCC_49176	Acidaminococcus_intestini_RyC_MR95
3	Abiotrophia_defectiva_ATCC_49176	Acidaminococcus_sp_D21
4	Abiotrophia_defectiva_ATCC_49176	Acinetobacter_calcoaceticus_PHEA_2
5	Abiotrophia_defectiva_ATCC_49176	Acinetobacter_haemolyticus_NIPH_261
6	Abiotrophia_defectiva_ATCC_49176	Acinetobacter_johnsonii_SH046
7	Abiotrophia_defectiva_ATCC_49176	Acinetobacter_junii_SH205
8	Abiotrophia_defectiva_ATCC_49176	Acinetobacter_lwoffii_WJ10621
9	Abiotrophia_defectiva_ATCC_49176	Acinetobacter_pittii_ANC_4052
10	Abiotrophia_defectiva_ATCC_49176	Acinetobacter_radioresistens_NIPH_2130
11	Abiotrophia_defectiva_ATCC_49176	Actinobacillus_pleuropneumoniae_L20
12	Abiotrophia_defectiva_ATCC_49176	Actinomyces_cardiffensis_F0333
13	Abiotrophia_defectiva_ATCC_49176	Actinomyces_georgiae_DSM_6843
14	Abiotrophia_defectiva_ATCC_49176	Actinomyces_graevenitzii_C83
15	Abiotrophia_defectiva_ATCC_49176	Actinomyces_naeslundii_str_Howell_279
16	Abiotrophia_defectiva_ATCC_49176	Actinomyces_odontolyticus_ATCC_17982
17	Abiotrophia_defectiva_ATCC_49176	Actinomyces_oris_K20
18	Abiotrophia_defectiva_ATCC_49176	Actinomyces_turicensis_ACS_279_V_Col4
19	Abiotrophia_defectiva_ATCC_49176	Actinomyces_urogenitalis_DSM_15434
20	Abiotrophia_defectiva_ATCC_49176	Actinomyces_viscosus_C505
21	Abiotrophia_defectiva_ATCC_49176	Adlercreutzia_equolifaciens_DSM_19450
22	Abiotrophia_defectiva_ATCC_49176	Aerococcus_viridans_ATCC_11563
23	Abiotrophia_defectiva_ATCC_49176	Aeromonas_caviae_Ae398
24	Abiotrophia_defectiva_ATCC_49176	Aeromonas_hydrophila_subsp_hydrophila_ATCC_7966
25	Abiotrophia_defectiva_ATCC_49176	Aeromonas_jandaei_Riv2
26	Abiotrophia_defectiva_ATCC_49176	Aeromonas_media_WS
27	Abiotrophia_defectiva_ATCC_49176	Aeromonas_veronii_B565
28	Abiotrophia_defectiva_ATCC_49176	Afipia_birgiae_34632
29	Abiotrophia_defectiva_ATCC_49176	Aggregatibacter_aphrophilus_NJ8700
30	Abiotrophia_defectiva_ATCC_49176	Akkermansia_muciniphila_ATCC_BAA_835
31	Abiotrophia_defectiva_ATCC_49176	Alcaligenes_faecalis_subsp_faecalis_NBRC_13111
32	Abiotrophia_defectiva_ATCC_49176	Alcaligenes_faecalis_subsp_faecalis_NCIB_8687
33	Abiotrophia_defectiva_ATCC_49176	Alistipes_finegoldii_DSM_17242
34	Abiotrophia_defectiva_ATCC_49176	Alistipes_indistinctus_YIT_12060
35	Abiotrophia_defectiva_ATCC_49176	Alistipes_onderdonkii_DSM_19147
36	Abiotrophia_defectiva_ATCC_49176	Alistipes_putredinis_DSM_17216
37	Abiotrophia_defectiva_ATCC_49176	Alistipes_shahii_WAL_8301
38	Abiotrophia_defectiva_ATCC_49176	Alloprevotella_tannerae_ATCC_51259
39	Abiotrophia_defectiva_ATCC_49176	Anaerobaculum_hydrogeniformans_OS1_ATCC_BAA_1850
40	Abiotrophia_defectiva_ATCC_49176	Anaerobiospirillum_succiniciproducens_DSM_640001
41	Abiotrophia_defectiva_ATCC_49176	Anaerococcus_hydrogenalis_DSM_7454
42	Abiotrophia_defectiva_ATCC_49176	Anaerococcus_prevotii_DSM_20548
43	Abiotrophia_defectiva_ATCC_49176	Anaerococcus_vaginalis_ATCC_51170
44	Abiotrophia_defectiva_ATCC_49176	Anaerofustis_stercorihominis_DSM_17244
45	Abiotrophia_defectiva_ATCC_49176	Anaerostipes_caccae_DSM_14662
46	Abiotrophia_defectiva_ATCC_49176	Anaerostipes_hadrus_DSM_3319
47	Abiotrophia_defectiva_ATCC_49176	Anaerostipes_sp_3_2_56FAA
48	Abiotrophia_defectiva_ATCC_49176	Anaerotruncus_colihominis_DSM_17241
49	Abiotrophia_defectiva_ATCC_49176	Aneurinibacillus_aneurinilyticus_ATCC_12856
50	Abiotrophia_defectiva_ATCC_49176	Arcanobacterium_haemolyticum_DSM_20595
51	Abiotrophia_defectiva_ATCC_49176	Arcobacter_butzleri_RM4018
52	Abiotrophia_defectiva_ATCC_49176	Arthrobacter_castelli_DSM_16402
53	Abiotrophia_defectiva_ATCC_49176	Atopobium_minutum_10063974
54	Abiotrophia_defectiva_ATCC_49176	Atopobium_parvulum_DSM_20469
55	Abiotrophia_defectiva_ATCC_49176	Atopobium_rimae_ATCC_49626
56	Abiotrophia_defectiva_ATCC_49176	Bacillus_altitudinis_41KF2b
57	Abiotrophia_defectiva_ATCC_49176	Bacillus_atrophaeus_ATCC_49822_1
58	Abiotrophia_defectiva_ATCC_49176	Bacillus_cereus_AH187_F4810_72
59	Abiotrophia_defectiva_ATCC_49176	Bacillus_cereus_G9842
60	Abiotrophia_defectiva_ATCC_49176	Bacillus_clausii_KSM_K16
61	Abiotrophia_defectiva_ATCC_49176	Bacillus_endophyticus_2102
62	Abiotrophia_defectiva_ATCC_49176	Bacillus_firmus_DS1
63	Abiotrophia_defectiva_ATCC_49176	Bacillus_flexus_27Col1_1E
64	Abiotrophia_defectiva_ATCC_49176	Bacillus_fordii_DSM_16014
65	Abiotrophia_defectiva_ATCC_49176	Bacillus_halodurans_C_125
66	Abiotrophia_defectiva_ATCC_49176	Bacillus_infantis_NRRL_B_14911
67	Abiotrophia_defectiva_ATCC_49176	Bacillus_mojavensis_RO_H_1
68	Abiotrophia_defectiva_ATCC_49176	Bacillus_mycoides_DSM_2048
69	Abiotrophia_defectiva_ATCC_49176	Bacillus_nealsonii_AAU1
70	Abiotrophia_defectiva_ATCC_49176	Bacillus_pseudofirmus_OF4
71	Abiotrophia_defectiva_ATCC_49176	Bacillus_pumilus_ATCC_7061
72	Abiotrophia_defectiva_ATCC_49176	Bacillus_sonorensis_L12
73	Abiotrophia_defectiva_ATCC_49176	Bacillus_thermoamylovorans
74	Abiotrophia_defectiva_ATCC_49176	Bacillus_timonensis_JC401
75	Abiotrophia_defectiva_ATCC_49176	Bacillus_vallismortis_DV1_F_3
76	Abiotrophia_defectiva_ATCC_49176	Bacteroides_caccae_ATCC_43185
77	Abiotrophia_defectiva_ATCC_49176	Bacteroides_cellulosilyticus_DSM_14838
78	Abiotrophia_defectiva_ATCC_49176	Bacteroides_clarus_YIT_12056
79	Abiotrophia_defectiva_ATCC_49176	Bacteroides_coprocola_M16_DSM_17136
80	Abiotrophia_defectiva_ATCC_49176	Bacteroides_coprophilus_DSM_18228
81	Abiotrophia_defectiva_ATCC_49176	Bacteroides_dorei_DSM_17855
82	Abiotrophia_defectiva_ATCC_49176	Bacteroides_eggerthii_1_2_48FAA
83	Abiotrophia_defectiva_ATCC_49176	Bacteroides_eggerthii_DSM_20697
84	Abiotrophia_defectiva_ATCC_49176	Bacteroides_faecis_MAJ27
85	Abiotrophia_defectiva_ATCC_49176	Bacteroides_finegoldii_DSM_17565
86	Abiotrophia_defectiva_ATCC_49176	Bacteroides_fluxus_YIT_12057
87	Abiotrophia_defectiva_ATCC_49176	Bacteroides_fragilis_3_1_12
88	Abiotrophia_defectiva_ATCC_49176	Bacteroides_fragilis_638R
89	Abiotrophia_defectiva_ATCC_49176	Bacteroides_fragilis_NCTC_9343
90	Abiotrophia_defectiva_ATCC_49176	Bacteroides_fragilis_YCH46
91	Abiotrophia_defectiva_ATCC_49176	Bacteroides_graminisolvens_DSM_19988
92	Abiotrophia_defectiva_ATCC_49176	Bacteroides_intestinalis_341_DSM_17393
93	Abiotrophia_defectiva_ATCC_49176	Bacteroides_massiliensis_B846dnLKV334
94	Abiotrophia_defectiva_ATCC_49176	Bacteroides_nordii_CL02T12C05
95	Abiotrophia_defectiva_ATCC_49176	Bacteroides_oleiciplenus_YIT_12058
96	Abiotrophia_defectiva_ATCC_49176	Bacteroides_ovatus_ATCC_8483
97	Abiotrophia_defectiva_ATCC_49176	Bacteroides_ovatus_SD_CC_2a
98	Abiotrophia_defectiva_ATCC_49176	Bacteroides_ovatus_SD_CMC_3f
99	Abiotrophia_defectiva_ATCC_49176	Bacteroides_pectinophilus_ATCC_43243
100	Abiotrophia_defectiva_ATCC_49176	Bacteroides_plebeius_M12_DSM_17135
101	Abiotrophia_defectiva_ATCC_49176	Bacteroides_pyogenes_DSM20611
102	Abiotrophia_defectiva_ATCC_49176	Bacteroides_salyersiae_WAL_10018
103	Abiotrophia_defectiva_ATCC_49176	Bacteroides_sp_1_1_14
104	Abiotrophia_defectiva_ATCC_49176	Bacteroides_sp_1_1_30
105	Abiotrophia_defectiva_ATCC_49176	Bacteroides_sp_1_1_6
106	Abiotrophia_defectiva_ATCC_49176	Bacteroides_sp_20_3
107	Abiotrophia_defectiva_ATCC_49176	Bacteroides_sp_2_1_22
108	Abiotrophia_defectiva_ATCC_49176	Bacteroides_sp_2_1_33B
109	Abiotrophia_defectiva_ATCC_49176	Bacteroides_sp_2_1_7
110	Abiotrophia_defectiva_ATCC_49176	Bacteroides_sp_2_2_4
111	Abiotrophia_defectiva_ATCC_49176	Bacteroides_sp_3_1_19
112	Abiotrophia_defectiva_ATCC_49176	Bacteroides_sp_3_1_23
113	Abiotrophia_defectiva_ATCC_49176	Bacteroides_sp_3_1_33FAA
114	Abiotrophia_defectiva_ATCC_49176	Bacteroides_sp_3_1_40A
115	Abiotrophia_defectiva_ATCC_49176	Bacteroides_sp_3_2_5
116	Abiotrophia_defectiva_ATCC_49176	Bacteroides_sp_4_1_36
117	Abiotrophia_defectiva_ATCC_49176	Bacteroides_sp_4_3_47FAA
118	Abiotrophia_defectiva_ATCC_49176	Bacteroides_sp_9_1_42FAA
119	Abiotrophia_defectiva_ATCC_49176	Bacteroides_sp_D1
120	Abiotrophia_defectiva_ATCC_49176	Bacteroides_sp_D20
121	Abiotrophia_defectiva_ATCC_49176	Bacteroides_sp_D22
122	Abiotrophia_defectiva_ATCC_49176	Bacteroides_sp_D2
123	Abiotrophia_defectiva_ATCC_49176	Bacteroides_stercoris_ATCC_43183
124	Abiotrophia_defectiva_ATCC_49176	Bacteroides_thetaiotaomicron_VPI_5482
125	Abiotrophia_defectiva_ATCC_49176	Bacteroides_timonensis_AP1
126	Abiotrophia_defectiva_ATCC_49176	Bacteroides_uniformis_ATCC_8492
127	Abiotrophia_defectiva_ATCC_49176	Bacteroides_ureolyticus_DSM_20703
128	Abiotrophia_defectiva_ATCC_49176	Bacteroides_vulgatus_ATCC_8482
129	Abiotrophia_defectiva_ATCC_49176	Bacteroides_xylanisolvens_SD_CC_1b
130	Abiotrophia_defectiva_ATCC_49176	Bacteroides_xylanisolvens_XB1A
131	Abiotrophia_defectiva_ATCC_49176	Barnesiella_intestinihominis_YIT_11860
132	Abiotrophia_defectiva_ATCC_49176	Bartonella_quintana_Toulouse
133	Abiotrophia_defectiva_ATCC_49176	Bifidobacterium_adolescentis_ATCC_15703
134	Abiotrophia_defectiva_ATCC_49176	Bifidobacterium_angulatum_DSM_20098
135	Abiotrophia_defectiva_ATCC_49176	Bifidobacterium_animalis_lactis_AD011
136	Abiotrophia_defectiva_ATCC_49176	Bifidobacterium_animalis_lactis_BB_12
137	Abiotrophia_defectiva_ATCC_49176	Bifidobacterium_animalis_lactis_Bi_07
138	Abiotrophia_defectiva_ATCC_49176	Bifidobacterium_animalis_lactis_Bl_04_ATCC_SD5219
139	Abiotrophia_defectiva_ATCC_49176	Bifidobacterium_animalis_lactis_CNCM_I_2494
140	Abiotrophia_defectiva_ATCC_49176	Bifidobacterium_animalis_lactis_DSM_10140
141	Abiotrophia_defectiva_ATCC_49176	Bifidobacterium_animalis_lactis_V9
142	Abiotrophia_defectiva_ATCC_49176	Bifidobacterium_bifidum_BGN4
143	Abiotrophia_defectiva_ATCC_49176	Bifidobacterium_bifidum_NCIMB_41171
144	Abiotrophia_defectiva_ATCC_49176	Bifidobacterium_bifidum_PRL2010
145	Abiotrophia_defectiva_ATCC_49176	Bifidobacterium_bifidum_S17
146	Abiotrophia_defectiva_ATCC_49176	Bifidobacterium_boum_DSM_20432
147	Abiotrophia_defectiva_ATCC_49176	Bifidobacterium_breve_HPH0326
148	Abiotrophia_defectiva_ATCC_49176	Bifidobacterium_breve_UCC2003_NCIMB8807
149	Abiotrophia_defectiva_ATCC_49176	Bifidobacterium_catenulatum_DSM_16992
150	Abiotrophia_defectiva_ATCC_49176	Bifidobacterium_coryneforme_DSM_20216
151	Abiotrophia_defectiva_ATCC_49176	Bifidobacterium_dentium_ATCC_27678
152	Abiotrophia_defectiva_ATCC_49176	Bifidobacterium_gallicum_DSM_20093
153	Abiotrophia_defectiva_ATCC_49176	Bifidobacterium_kashiwanohense_DSM_21854
154	Abiotrophia_defectiva_ATCC_49176	Bifidobacterium_longum_DJO10A
155	Abiotrophia_defectiva_ATCC_49176	Bifidobacterium_longum_E18
156	Abiotrophia_defectiva_ATCC_49176	Bifidobacterium_longum_infantis_157F_NC
157	Abiotrophia_defectiva_ATCC_49176	Bifidobacterium_longum_infantis_ATCC_15697
158	Abiotrophia_defectiva_ATCC_49176	Bifidobacterium_longum_longum_ATCC_55813
159	Abiotrophia_defectiva_ATCC_49176	Bifidobacterium_longum_longum_BBMN68
160	Abiotrophia_defectiva_ATCC_49176	Bifidobacterium_longum_longum_CCUG_52486
161	Abiotrophia_defectiva_ATCC_49176	Bifidobacterium_longum_longum_JCM_1217
162	Abiotrophia_defectiva_ATCC_49176	Bifidobacterium_longum_longum_JDM301
163	Abiotrophia_defectiva_ATCC_49176	Bifidobacterium_longum_NCC2705
164	Abiotrophia_defectiva_ATCC_49176	Bifidobacterium_mongoliense_DSM_21395
165	Abiotrophia_defectiva_ATCC_49176	Bifidobacterium_pseudocatenulatum_DSM_20438
166	Abiotrophia_defectiva_ATCC_49176	Bifidobacterium_pseudolongum_subsp_Pseudolongum_DSM_20099
167	Abiotrophia_defectiva_ATCC_49176	Bifidobacterium_ruminantium_DSM_6489
168	Abiotrophia_defectiva_ATCC_49176	Bifidobacterium_scardovii_JCM_12489
169	Abiotrophia_defectiva_ATCC_49176	Bifidobacterium_stercoris_ATCC_43183
170	Abiotrophia_defectiva_ATCC_49176	Bifidobacterium_thermacidophilum_subsp_thermacidophilum_DSM_15837
171	Abiotrophia_defectiva_ATCC_49176	Bifidobacterium_thermophilum_RBL67
172	Abiotrophia_defectiva_ATCC_49176	Bilophila_wadsworthia_3_1_6
173	Abiotrophia_defectiva_ATCC_49176	Blastococcus_massiliensis_AP3
174	Abiotrophia_defectiva_ATCC_49176	Blautia_hansenii_VPI_C7_24_DSM_20583
175	Abiotrophia_defectiva_ATCC_49176	Blautia_hydrogenotrophica_DSM_10507
176	Abiotrophia_defectiva_ATCC_49176	Blautia_obeum_ATCC_29174
177	Abiotrophia_defectiva_ATCC_49176	Blautia_producta_DSM_2950
178	Abiotrophia_defectiva_ATCC_49176	Blautia_wexlerae_DSM_19850
179	Abiotrophia_defectiva_ATCC_49176	Bordetella_hinzii_OH87_BAL007II
180	Abiotrophia_defectiva_ATCC_49176	Brachybacterium_paraconglomeratum_LC44
181	Abiotrophia_defectiva_ATCC_49176	Brachyspira_pilosicoli_B2904
182	Abiotrophia_defectiva_ATCC_49176	Bradyrhizobium_elkanii_USDA_76
183	Abiotrophia_defectiva_ATCC_49176	Brevibacillus_agri_5_2
184	Abiotrophia_defectiva_ATCC_49176	Brevibacillus_agri_BAB_2500
185	Abiotrophia_defectiva_ATCC_49176	Brevibacillus_borstelensis_AK1
186	Abiotrophia_defectiva_ATCC_49176	Brevibacillus_brevis_NBRC_100599
187	Abiotrophia_defectiva_ATCC_49176	Brevibacterium_casei_S18
188	Abiotrophia_defectiva_ATCC_49176	Brevibacterium_linens_BL2
189	Abiotrophia_defectiva_ATCC_49176	Brevibacterium_massiliense_5401308
190	Abiotrophia_defectiva_ATCC_49176	Brevundimonas_bacteroides_DSM_4726
191	Abiotrophia_defectiva_ATCC_49176	Brevundimonas_diminuta_470_4
192	Abiotrophia_defectiva_ATCC_49176	Brochothrix_thermosphacta_DSM_20171
193	Abiotrophia_defectiva_ATCC_49176	Bulleidia_extructa_W1219
194	Abiotrophia_defectiva_ATCC_49176	Burkholderia_cepacia_GG4
195	Abiotrophia_defectiva_ATCC_49176	Burkholderiales_bacterium_1_1_47
196	Abiotrophia_defectiva_ATCC_49176	Butyricicoccus_pullicaecorum_1_2
197	Abiotrophia_defectiva_ATCC_49176	Butyricimonas_synergistica_DSM_23225
198	Abiotrophia_defectiva_ATCC_49176	Butyricimonas_virosa_DSM_23226
199	Abiotrophia_defectiva_ATCC_49176	Butyrivibrio_crossotus_DSM_2876
200	Abiotrophia_defectiva_ATCC_49176	Butyrivibrio_fibrisolvens_16_4
201	Abiotrophia_defectiva_ATCC_49176	Campylobacter_coli_JV20
202	Abiotrophia_defectiva_ATCC_49176	Campylobacter_concisus_13826
203	Abiotrophia_defectiva_ATCC_49176	Campylobacter_curvus_525_92
204	Abiotrophia_defectiva_ATCC_49176	Campylobacter_fetus_subsp_fetus_82_40
205	Abiotrophia_defectiva_ATCC_49176	Campylobacter_gracilis_RM3268
206	Abiotrophia_defectiva_ATCC_49176	Campylobacter_hominis_ATCC_BAA_381
207	Abiotrophia_defectiva_ATCC_49176	Campylobacter_hyointestinalis_subsp_hyointestinalis_LMG_9260
208	Abiotrophia_defectiva_ATCC_49176	Campylobacter_jejuni_jejuni_81_176
209	Abiotrophia_defectiva_ATCC_49176	Campylobacter_jejuni_jejuni_ICDCCJ07004
210	Abiotrophia_defectiva_ATCC_49176	Campylobacter_jejuni_jejuni_M1
211	Abiotrophia_defectiva_ATCC_49176	Campylobacter_jejuni_jejuni_NCTC_11168
212	Abiotrophia_defectiva_ATCC_49176	Campylobacter_lari_RM2100
213	Abiotrophia_defectiva_ATCC_49176	Campylobacter_rectus_RM3267
214	Abiotrophia_defectiva_ATCC_49176	Campylobacter_showae_CSUNSWCD
215	Abiotrophia_defectiva_ATCC_49176	Campylobacter_upsaliensis_JV21
216	Abiotrophia_defectiva_ATCC_49176	Candidatus_Nitrososphaera_gargensis_Ga9_2
217	Abiotrophia_defectiva_ATCC_49176	Capnocytophaga_granulosa_ATCC_51502
218	Abiotrophia_defectiva_ATCC_49176	Capnocytophaga_ochracea_DSM_7271
219	Abiotrophia_defectiva_ATCC_49176	Capnocytophaga_sputigena_ATCC_33612
220	Abiotrophia_defectiva_ATCC_49176	Catenibacterium_mitsuokai_DSM_15897
221	Abiotrophia_defectiva_ATCC_49176	Cedecea_davisae_DSM_4568
222	Abiotrophia_defectiva_ATCC_49176	Cellulosilyticum_lentocellum_DSM_5427
223	Abiotrophia_defectiva_ATCC_49176	Cellulosimicrobium_cellulans_J36
224	Abiotrophia_defectiva_ATCC_49176	Cetobacterium_somerae_ATCC_BAA_47401
225	Abiotrophia_defectiva_ATCC_49176	Citrobacter_amalonaticus_Y19
226	Abiotrophia_defectiva_ATCC_49176	Citrobacter_freundii_ATCC_8090
227	Abiotrophia_defectiva_ATCC_49176	Citrobacter_freundii_UCI_31
228	Abiotrophia_defectiva_ATCC_49176	Citrobacter_koseri_ATCC_BAA_895
229	Abiotrophia_defectiva_ATCC_49176	Citrobacter_sp_30_2
230	Abiotrophia_defectiva_ATCC_49176	Citrobacter_youngae_ATCC_29220
231	Abiotrophia_defectiva_ATCC_49176	Cloacibacillus_evryensis_DSM_19522
232	Abiotrophia_defectiva_ATCC_49176	Clostridiales_sp_1_7_47FAA
233	Abiotrophia_defectiva_ATCC_49176	Clostridium_asparagiforme_DSM_15981
234	Abiotrophia_defectiva_ATCC_49176	Clostridium_bartlettii_DSM_16795
235	Abiotrophia_defectiva_ATCC_49176	Clostridium_beijerinckii_NCIMB_8052
236	Abiotrophia_defectiva_ATCC_49176	Clostridium_bifermentans_ATCC_19299
237	Abiotrophia_defectiva_ATCC_49176	Clostridium_bolteae_ATCC_BAA_613
238	Abiotrophia_defectiva_ATCC_49176	Clostridium_botulinum_A_str_ATCC_19397
239	Abiotrophia_defectiva_ATCC_49176	Clostridium_botulinum_A_str_ATCC_3502
240	Abiotrophia_defectiva_ATCC_49176	Clostridium_botulinum_A_str_Hall
241	Abiotrophia_defectiva_ATCC_49176	Clostridium_botulinum_Bf
242	Abiotrophia_defectiva_ATCC_49176	Clostridium_botulinum_E1_str_BoNT_E_Beluga
243	Abiotrophia_defectiva_ATCC_49176	Clostridium_botulinum_F_str_230613
244	Abiotrophia_defectiva_ATCC_49176	Clostridium_butyricum_DSM_10702
245	Abiotrophia_defectiva_ATCC_49176	Clostridium_butyricum_E4_str_BoNT_E_BL5262
246	Abiotrophia_defectiva_ATCC_49176	Clostridium_cadaveris_AGR2141
247	Abiotrophia_defectiva_ATCC_49176	Clostridium_celatum_DSM_1785
248	Abiotrophia_defectiva_ATCC_49176	Clostridium_cellobioparum_DSM_1351
249	Abiotrophia_defectiva_ATCC_49176	Clostridium_citroniae_WAL_17108
250	Abiotrophia_defectiva_ATCC_49176	Clostridium_clariflavum_DSM_19732
251	Abiotrophia_defectiva_ATCC_49176	Clostridium_clostridioforme_CM201
252	Abiotrophia_defectiva_ATCC_49176	Clostridium_difficile_CD196
253	Abiotrophia_defectiva_ATCC_49176	Clostridium_difficile_NAP07
254	Abiotrophia_defectiva_ATCC_49176	Clostridium_difficile_NAP08
255	Abiotrophia_defectiva_ATCC_49176	Clostridium_difficile_R20291
256	Abiotrophia_defectiva_ATCC_49176	Clostridium_glycolicum_ATCC_14880
257	Abiotrophia_defectiva_ATCC_49176	Clostridium_hathewayi_12489931
258	Abiotrophia_defectiva_ATCC_49176	Clostridium_hathewayi_DSM_13479
259	Abiotrophia_defectiva_ATCC_49176	Clostridium_hiranonis_TO_931_DSM_13275
260	Abiotrophia_defectiva_ATCC_49176	Clostridium_hylemonae_DSM_15053
261	Abiotrophia_defectiva_ATCC_49176	Clostridium_indolis_DSM_755
262	Abiotrophia_defectiva_ATCC_49176	Clostridium_innocuum_2959
263	Abiotrophia_defectiva_ATCC_49176	Clostridium_leptum_DSM_753
264	Abiotrophia_defectiva_ATCC_49176	Clostridium_methoxybenzovorans_SR3
265	Abiotrophia_defectiva_ATCC_49176	Clostridium_methylpentosum_R2_DSM_5476
266	Abiotrophia_defectiva_ATCC_49176	Clostridium_nexile_DSM_1787
267	Abiotrophia_defectiva_ATCC_49176	Clostridium_paraputrificum_AGR2156
268	Abiotrophia_defectiva_ATCC_49176	Clostridium_perfringens_ATCC_13124
269	Abiotrophia_defectiva_ATCC_49176	Clostridium_ramosum_VPI_0427_DSM_1402
270	Abiotrophia_defectiva_ATCC_49176	Clostridium_saccharogumia_DSM_17460
271	Abiotrophia_defectiva_ATCC_49176	Clostridium_saccharoperbutylacetonicum_N1_4_HMT
272	Abiotrophia_defectiva_ATCC_49176	Clostridium_sartagoforme_AAU1
273	Abiotrophia_defectiva_ATCC_49176	Clostridium_scindens_ATCC_35704
274	Abiotrophia_defectiva_ATCC_49176	Clostridium_sordellii_ATCC_9714
275	Abiotrophia_defectiva_ATCC_49176	Clostridium_sp_7_2_43FAA
276	Abiotrophia_defectiva_ATCC_49176	Clostridium_spiroforme_DSM_1552
277	Abiotrophia_defectiva_ATCC_49176	Clostridium_sp_L2_50
278	Abiotrophia_defectiva_ATCC_49176	Clostridium_sp_M62_1
279	Abiotrophia_defectiva_ATCC_49176	Clostridium_sporogenes_ATCC_15579
280	Abiotrophia_defectiva_ATCC_49176	Clostridium_sporosphaeroides_DSM_1294
281	Abiotrophia_defectiva_ATCC_49176	Clostridium_sp_SS2_1
282	Abiotrophia_defectiva_ATCC_49176	Clostridium_sp_SY8519
283	Abiotrophia_defectiva_ATCC_49176	Clostridium_sticklandii_DSM_519
284	Abiotrophia_defectiva_ATCC_49176	Clostridium_symbiosum_ATCC_14940
285	Abiotrophia_defectiva_ATCC_49176	Clostridium_symbiosum_WAL_14163
286	Abiotrophia_defectiva_ATCC_49176	Clostridium_symbiosum_WAL_14673
287	Abiotrophia_defectiva_ATCC_49176	Clostridium_tyrobutyricum_DSM_2637
288	Abiotrophia_defectiva_ATCC_49176	Clostridium_viride_DSM_6836
289	Abiotrophia_defectiva_ATCC_49176	Collinsella_aerofaciens_ATCC_25986
290	Abiotrophia_defectiva_ATCC_49176	Collinsella_intestinalis_DSM_13280
291	Abiotrophia_defectiva_ATCC_49176	Collinsella_stercoris_DSM_13279
292	Abiotrophia_defectiva_ATCC_49176	Collinsella_tanakaei_YIT_12063
293	Abiotrophia_defectiva_ATCC_49176	Coprobacillus_sp_29_1
294	Abiotrophia_defectiva_ATCC_49176	Coprobacillus_sp_D7
295	Abiotrophia_defectiva_ATCC_49176	Coprococcus_catus_GD_7
296	Abiotrophia_defectiva_ATCC_49176	Coprococcus_comes_ATCC_27758
297	Abiotrophia_defectiva_ATCC_49176	Coprococcus_eutactus_ATCC_27759
298	Abiotrophia_defectiva_ATCC_49176	Corynebacterium_ammoniagenes_DSM_20306
299	Abiotrophia_defectiva_ATCC_49176	Corynebacterium_amycolatum_SK46
300	Abiotrophia_defectiva_ATCC_49176	Corynebacterium_aurimucosum_ATCC_700975
301	Abiotrophia_defectiva_ATCC_49176	Corynebacterium_durum_F0235
302	Abiotrophia_defectiva_ATCC_49176	Corynebacterium_glucuronolyticum_ATCC_51867
303	Abiotrophia_defectiva_ATCC_49176	Corynebacterium_kroppenstedtii_DSM_44385
304	Abiotrophia_defectiva_ATCC_49176	Corynebacterium_propinquum_DSM_44285
305	Abiotrophia_defectiva_ATCC_49176	Corynebacterium_striatum_ATCC_6940
306	Abiotrophia_defectiva_ATCC_49176	Corynebacterium_tuberculostearicum_SK141
307	Abiotrophia_defectiva_ATCC_49176	Corynebacterium_ulcerans_809
308	Abiotrophia_defectiva_ATCC_49176	Corynebacterium_ureicelerivorans
309	Abiotrophia_defectiva_ATCC_49176	Cronobacter_sakazakii_ATCC_BAA_894
310	Abiotrophia_defectiva_ATCC_49176	Cryptobacterium_curtum_DSM_15641
311	Abiotrophia_defectiva_ATCC_49176	Curtobacterium_flaccumfaciens_UCD_AKU
312	Abiotrophia_defectiva_ATCC_49176	Delftia_acidovorans_SPH_1
313	Abiotrophia_defectiva_ATCC_49176	Dermacoccus_nishinomiyaensis
314	Abiotrophia_defectiva_ATCC_49176	Desulfovibrio_desulfuricans_subsp_desulfuricans_DSM_642
315	Abiotrophia_defectiva_ATCC_49176	Desulfovibrio_piger_ATCC_29098
316	Abiotrophia_defectiva_ATCC_49176	Desulfovibrio_sp_3_1_syn3
317	Abiotrophia_defectiva_ATCC_49176	Dialister_invisus_DSM_15470
318	Abiotrophia_defectiva_ATCC_49176	Dialister_succinatiphilus_YIT_11850
319	Abiotrophia_defectiva_ATCC_49176	Dietzia_cinnamea_P4
320	Abiotrophia_defectiva_ATCC_49176	Dorea_formicigenerans_ATCC_27755
321	Abiotrophia_defectiva_ATCC_49176	Dorea_longicatena_DSM_13814
322	Abiotrophia_defectiva_ATCC_49176	Dysgonomonas_gadei_ATCC_BAA_286
323	Abiotrophia_defectiva_ATCC_49176	Edwardsiella_tarda_ATCC_23685
324	Abiotrophia_defectiva_ATCC_49176	Edwardsiella_tarda_FL6_60
325	Abiotrophia_defectiva_ATCC_49176	Eggerthella_lenta_DSM_2243
326	Abiotrophia_defectiva_ATCC_49176	Eggerthella_sp_1_3_56FAA
327	Abiotrophia_defectiva_ATCC_49176	Eggerthella_sp_YY7918
328	Abiotrophia_defectiva_ATCC_49176	Eggerthia_catenaformis_OT_569
329	Abiotrophia_defectiva_ATCC_49176	Eikenella_corrodens_ATCC_23834
330	Abiotrophia_defectiva_ATCC_49176	Enterobacter_aerogenes_KCTC_2190
331	Abiotrophia_defectiva_ATCC_49176	Enterobacter_asburiae_LF7a
332	Abiotrophia_defectiva_ATCC_49176	Enterobacter_cancerogenus_ATCC_35316
333	Abiotrophia_defectiva_ATCC_49176	Enterobacter_cloacae_EcWSU1
334	Abiotrophia_defectiva_ATCC_49176	Enterobacter_hormaechei_YT2
335	Abiotrophia_defectiva_ATCC_49176	Enterobacter_hormaechei_YT3
336	Abiotrophia_defectiva_ATCC_49176	Enterobacteriaceae_bacterium_9_2_54FAA
337	Abiotrophia_defectiva_ATCC_49176	Enterococcus_asini_ATCC_700915
338	Abiotrophia_defectiva_ATCC_49176	Enterococcus_avium_ATCC_14025
339	Abiotrophia_defectiva_ATCC_49176	Enterococcus_caccae_ATCC_BAA_1240
340	Abiotrophia_defectiva_ATCC_49176	Enterococcus_casseliflavus_ATCC_12755
341	Abiotrophia_defectiva_ATCC_49176	Enterococcus_cecorum_DSM_20682
342	Abiotrophia_defectiva_ATCC_49176	Enterococcus_dispar_ATCC_51266
343	Abiotrophia_defectiva_ATCC_49176	Enterococcus_durans_ATCC_6056
344	Abiotrophia_defectiva_ATCC_49176	Enterococcus_faecalis_OG1RF_ATCC_47077
345	Abiotrophia_defectiva_ATCC_49176	Enterococcus_faecalis_TX0104
346	Abiotrophia_defectiva_ATCC_49176	Enterococcus_faecalis_TX1322
347	Abiotrophia_defectiva_ATCC_49176	Enterococcus_faecalis_TX2134
348	Abiotrophia_defectiva_ATCC_49176	Enterococcus_faecalis_V583
349	Abiotrophia_defectiva_ATCC_49176	Enterococcus_faecium_TX1330
350	Abiotrophia_defectiva_ATCC_49176	Enterococcus_gallinarum_EG2
351	Abiotrophia_defectiva_ATCC_49176	Enterococcus_hirae_ATCC_9790
352	Abiotrophia_defectiva_ATCC_49176	Enterococcus_phoeniculicola_ATCC_BAA_412
353	Abiotrophia_defectiva_ATCC_49176	Enterococcus_saccharolyticus_DSM8903
354	Abiotrophia_defectiva_ATCC_49176	Enterococcus_sp_7L76
355	Abiotrophia_defectiva_ATCC_49176	Erysipelotrichaceae_bacterium_5_2_54FAA
356	Abiotrophia_defectiva_ATCC_49176	Erysipelotrichaceae_bacterium_sp_3_1_53
357	Abiotrophia_defectiva_ATCC_49176	Escherichia_albertii_KF1
358	Abiotrophia_defectiva_ATCC_49176	Escherichia_albertii_TW07627
359	Abiotrophia_defectiva_ATCC_49176	Escherichia_coli_O157_H7_str_Sakai
360	Abiotrophia_defectiva_ATCC_49176	Escherichia_coli_SE11
361	Abiotrophia_defectiva_ATCC_49176	Escherichia_coli_str_K_12_substr_MG1655
362	Abiotrophia_defectiva_ATCC_49176	Escherichia_coli_UTI89_UPEC
363	Abiotrophia_defectiva_ATCC_49176	Escherichia_fergusonii_ATCC_35469
364	Abiotrophia_defectiva_ATCC_49176	Escherichia_hermannii_NBRC_105704
365	Abiotrophia_defectiva_ATCC_49176	Escherichia_sp_1_1_43
366	Abiotrophia_defectiva_ATCC_49176	Escherichia_sp_3_2_53FAA
367	Abiotrophia_defectiva_ATCC_49176	Escherichia_sp_4_1_40B
368	Abiotrophia_defectiva_ATCC_49176	Eubacterium_biforme_DSM_3989
369	Abiotrophia_defectiva_ATCC_49176	Eubacterium_brachy_ATCC_33089
370	Abiotrophia_defectiva_ATCC_49176	Eubacterium_cellulosolvens_6
371	Abiotrophia_defectiva_ATCC_49176	Eubacterium_cylindroides_T2_87
372	Abiotrophia_defectiva_ATCC_49176	Eubacterium_desmolans_ATCC_43058
373	Abiotrophia_defectiva_ATCC_49176	Eubacterium_dolichum_DSM_3991
374	Abiotrophia_defectiva_ATCC_49176	Eubacterium_eligens_ATCC_27750
375	Abiotrophia_defectiva_ATCC_49176	Eubacterium_hallii_DSM_3353
376	Abiotrophia_defectiva_ATCC_49176	Eubacterium_hallii_L2_7
377	Abiotrophia_defectiva_ATCC_49176	Eubacterium_limosum_KIST612
378	Abiotrophia_defectiva_ATCC_49176	Eubacterium_ramulus_ATCC_29099
379	Abiotrophia_defectiva_ATCC_49176	Eubacterium_rectale_ATCC_33656
380	Abiotrophia_defectiva_ATCC_49176	Eubacterium_rectale_M104_1
381	Abiotrophia_defectiva_ATCC_49176	Eubacterium_saphenum_ATCC_49989
382	Abiotrophia_defectiva_ATCC_49176	Eubacterium_siraeum_70_3
383	Abiotrophia_defectiva_ATCC_49176	Eubacterium_siraeum_DSM_15702
384	Abiotrophia_defectiva_ATCC_49176	Eubacterium_sulci_ATCC_35585
385	Abiotrophia_defectiva_ATCC_49176	Eubacterium_ventriosum_ATCC_27560
386	Abiotrophia_defectiva_ATCC_49176	Exiguobacterium_aurantiacum_DSM_6208
387	Abiotrophia_defectiva_ATCC_49176	Faecalibacterium_cf_prausnitzii_KLE1255
388	Abiotrophia_defectiva_ATCC_49176	Faecalibacterium_prausnitzii_L2_6
389	Abiotrophia_defectiva_ATCC_49176	Faecalibacterium_prausnitzii_M21_2
390	Abiotrophia_defectiva_ATCC_49176	Faecalibacterium_prausnitzii_SL3_3
391	Abiotrophia_defectiva_ATCC_49176	Filifactor_alocis_ATCC_35896
392	Abiotrophia_defectiva_ATCC_49176	Finegoldia_magna_ATCC_29328
393	Abiotrophia_defectiva_ATCC_49176	Flavonifractor_plautii_ATCC_29863
394	Abiotrophia_defectiva_ATCC_49176	Fusobacterium_gonidiaformans_3_1_5R
395	Abiotrophia_defectiva_ATCC_49176	Fusobacterium_gonidiaformans_ATCC_25563
396	Abiotrophia_defectiva_ATCC_49176	Fusobacterium_mortiferum_ATCC_9817
397	Abiotrophia_defectiva_ATCC_49176	Fusobacterium_necrophorum_D12
398	Abiotrophia_defectiva_ATCC_49176	Fusobacterium_nucleatum_subsp_animalis_3_1_33
399	Abiotrophia_defectiva_ATCC_49176	Fusobacterium_nucleatum_subsp_animalis_7_1
400	Abiotrophia_defectiva_ATCC_49176	Fusobacterium_nucleatum_subsp_animalis_D11
401	Abiotrophia_defectiva_ATCC_49176	Fusobacterium_nucleatum_subsp_vincentii_3_1_27
402	Abiotrophia_defectiva_ATCC_49176	Fusobacterium_nucleatum_subsp_vincentii_3_1_36A2
403	Abiotrophia_defectiva_ATCC_49176	Fusobacterium_nucleatum_subsp_vincentii_4_1_13
404	Abiotrophia_defectiva_ATCC_49176	Fusobacterium_periodonticum_1_1_41FAA
405	Abiotrophia_defectiva_ATCC_49176	Fusobacterium_periodonticum_2_1_31
406	Abiotrophia_defectiva_ATCC_49176	Fusobacterium_russii_ATCC_25533
407	Abiotrophia_defectiva_ATCC_49176	Fusobacterium_sp_4_8
408	Abiotrophia_defectiva_ATCC_49176	Fusobacterium_ulcerans_ATCC_49185
409	Abiotrophia_defectiva_ATCC_49176	Fusobacterium_varium_ATCC_27725
410	Abiotrophia_defectiva_ATCC_49176	Gemella_haemolysans_ATCC_10379
411	Abiotrophia_defectiva_ATCC_49176	Gemella_morbillorum_M424
412	Abiotrophia_defectiva_ATCC_49176	Gemella_sanguinis_ATCC700632
413	Abiotrophia_defectiva_ATCC_49176	Gemella_sanguinis_M325
414	Abiotrophia_defectiva_ATCC_49176	Geobacillus_vulcani_PSS1
415	Abiotrophia_defectiva_ATCC_49176	Gordonia_rubripertincta_NBRC_101908
416	Abiotrophia_defectiva_ATCC_49176	Gordonia_terrae_C_6
417	Abiotrophia_defectiva_ATCC_49176	Gordonia_terrae_NBRC_100016
418	Abiotrophia_defectiva_ATCC_49176	Gordonibacter_pamelaeae_7_10_1_bT_DSM_19378
419	Abiotrophia_defectiva_ATCC_49176	Granulicatella_adiacens_ATCC_49175
420	Abiotrophia_defectiva_ATCC_49176	Granulicatella_elegans_ATCC_700633
421	Abiotrophia_defectiva_ATCC_49176	Grimontia_hollisae_CIP_101886
422	Abiotrophia_defectiva_ATCC_49176	Haemophilus_haemolyticus_M19501
423	Abiotrophia_defectiva_ATCC_49176	Haemophilus_parainfluenzae_T3T1
424	Abiotrophia_defectiva_ATCC_49176	Haemophilus_sputorum_CCUG_13788
425	Abiotrophia_defectiva_ATCC_49176	Hafnia_alvei_ATCC_51873
426	Abiotrophia_defectiva_ATCC_49176	Hafnia_alvei_BIDMC_31
427	Abiotrophia_defectiva_ATCC_49176	Halococcus_morrhuae_DSM1307
428	Abiotrophia_defectiva_ATCC_49176	Helicobacter_bilis_ATCC_43879
429	Abiotrophia_defectiva_ATCC_49176	Helicobacter_canadensis_MIT_98_5491
430	Abiotrophia_defectiva_ATCC_49176	Helicobacter_cinaedi_CCUG_18818
431	Abiotrophia_defectiva_ATCC_49176	Helicobacter_pullorum_MIT_98_5489
432	Abiotrophia_defectiva_ATCC_49176	Helicobacter_pylori_26695
433	Abiotrophia_defectiva_ATCC_49176	Helicobacter_winghamensis_ATCC_BAA_430
434	Abiotrophia_defectiva_ATCC_49176	Holdemania_filiformis_VPI_J1_31B_1_DSM_12042
435	Abiotrophia_defectiva_ATCC_49176	Kallipyga_massiliensis_ph2
436	Abiotrophia_defectiva_ATCC_49176	Kandleria_vitulina_DSM_20405
437	Abiotrophia_defectiva_ATCC_49176	Kingella_oralis_ATCC_51147
438	Abiotrophia_defectiva_ATCC_49176	Klebsiella_pneumoniae_pneumoniae_MGH78578
439	Abiotrophia_defectiva_ATCC_49176	Klebsiella_sp_1_1_55
440	Abiotrophia_defectiva_ATCC_49176	Kluyvera_ascorbata_ATCC_33433
441	Abiotrophia_defectiva_ATCC_49176	Kocuria_palustris_PEL
442	Abiotrophia_defectiva_ATCC_49176	Kocuria_rhizophila_DC2201
443	Abiotrophia_defectiva_ATCC_49176	Kurthia_massiliensis_JC30
444	Abiotrophia_defectiva_ATCC_49176	Kytococcus_sedentarius_DSM_20547
445	Abiotrophia_defectiva_ATCC_49176	Lachnospiraceae_bacterium_sp_5_1_63FAA
446	Abiotrophia_defectiva_ATCC_49176	Lachnospiraceae_bacterium_sp_8_1_57FAA
447	Abiotrophia_defectiva_ATCC_49176	Lachnospira_multipara_ATCC_19207
448	Abiotrophia_defectiva_ATCC_49176	Lactobacillus_acidophilus_ATCC_4796
449	Abiotrophia_defectiva_ATCC_49176	Lactobacillus_acidophilus_NCFM
450	Abiotrophia_defectiva_ATCC_49176	Lactobacillus_amylolyticus_DSM_11664
451	Abiotrophia_defectiva_ATCC_49176	Lactobacillus_amylovorus_GRL_1112
452	Abiotrophia_defectiva_ATCC_49176	Lactobacillus_animalis_KCTC_3501
453	Abiotrophia_defectiva_ATCC_49176	Lactobacillus_antri_DSM_16041
454	Abiotrophia_defectiva_ATCC_49176	Lactobacillus_brevis_ATCC_367
455	Abiotrophia_defectiva_ATCC_49176	Lactobacillus_brevis_subsp_gravesensis_ATCC_27305
456	Abiotrophia_defectiva_ATCC_49176	Lactobacillus_buchneri_ATCC_11577
457	Abiotrophia_defectiva_ATCC_49176	Lactobacillus_casei_ATCC_334
458	Abiotrophia_defectiva_ATCC_49176	Lactobacillus_casei_casei_BL23
459	Abiotrophia_defectiva_ATCC_49176	Lactobacillus_coleohominis_101_4_CHN
460	Abiotrophia_defectiva_ATCC_49176	Lactobacillus_coryniformis_subsp_coryniformis_CECT_5711
461	Abiotrophia_defectiva_ATCC_49176	Lactobacillus_crispatus_125_2_CHN
462	Abiotrophia_defectiva_ATCC_49176	Lactobacillus_curvatus_CRL_705
463	Abiotrophia_defectiva_ATCC_49176	Lactobacillus_delbrueckii_subsp_bulgaricus_ATCC_11842
464	Abiotrophia_defectiva_ATCC_49176	Lactobacillus_delbrueckii_subsp_bulgaricus_ATCC_BAA_365
465	Abiotrophia_defectiva_ATCC_49176	Lactobacillus_fermentum_ATCC_14931
466	Abiotrophia_defectiva_ATCC_49176	Lactobacillus_fermentum_IFO_3956
467	Abiotrophia_defectiva_ATCC_49176	Lactobacillus_gasseri_ATCC_33323
468	Abiotrophia_defectiva_ATCC_49176	Lactobacillus_gastricus_PS3
469	Abiotrophia_defectiva_ATCC_49176	Lactobacillus_helveticus_DPC_4571
470	Abiotrophia_defectiva_ATCC_49176	Lactobacillus_helveticus_DSM_20075
471	Abiotrophia_defectiva_ATCC_49176	Lactobacillus_hilgardii_ATCC_8290
472	Abiotrophia_defectiva_ATCC_49176	Lactobacillus_iners_DSM_13335
473	Abiotrophia_defectiva_ATCC_49176	Lactobacillus_jensenii_1153
474	Abiotrophia_defectiva_ATCC_49176	Lactobacillus_johnsonii_DPC_6026
475	Abiotrophia_defectiva_ATCC_49176	Lactobacillus_johnsonii_NCC_533
476	Abiotrophia_defectiva_ATCC_49176	Lactobacillus_mucosae_LM1
477	Abiotrophia_defectiva_ATCC_49176	Lactobacillus_oris_F0423
478	Abiotrophia_defectiva_ATCC_49176	Lactobacillus_paracasei_subsp_paracasei_8700_2
479	Abiotrophia_defectiva_ATCC_49176	Lactobacillus_paracasei_subsp_paracasei_ATCC_25302
480	Abiotrophia_defectiva_ATCC_49176	Lactobacillus_pentosus_KCA1
481	Abiotrophia_defectiva_ATCC_49176	Lactobacillus_plantarum_JDM1
482	Abiotrophia_defectiva_ATCC_49176	Lactobacillus_plantarum_subsp_plantarum_ATCC_14917
483	Abiotrophia_defectiva_ATCC_49176	Lactobacillus_plantarum_WCFS1
484	Abiotrophia_defectiva_ATCC_49176	Lactobacillus_reuteri_CF48_3A_
485	Abiotrophia_defectiva_ATCC_49176	Lactobacillus_reuteri_F275_JCM_1112
486	Abiotrophia_defectiva_ATCC_49176	Lactobacillus_reuteri_MM2_3_
487	Abiotrophia_defectiva_ATCC_49176	Lactobacillus_reuteri_MM4_1A_
488	Abiotrophia_defectiva_ATCC_49176	Lactobacillus_reuteri_SD2112_ATCC_55730
489	Abiotrophia_defectiva_ATCC_49176	Lactobacillus_rhamnosus_GG_ATCC_53103
490	Abiotrophia_defectiva_ATCC_49176	Lactobacillus_rhamnosus_LMS2_1
491	Abiotrophia_defectiva_ATCC_49176	Lactobacillus_ruminis_ATCC_25644
492	Abiotrophia_defectiva_ATCC_49176	Lactobacillus_sakei_subsp_sakei_23K
493	Abiotrophia_defectiva_ATCC_49176	Lactobacillus_salivarius_HO66_ATCC_11741
494	Abiotrophia_defectiva_ATCC_49176	Lactobacillus_salivarius_salivarius_UCC118
495	Abiotrophia_defectiva_ATCC_49176	Lactobacillus_ultunensis_DSM_16047
496	Abiotrophia_defectiva_ATCC_49176	Lactobacillus_vaginalis_ATCC_49540
497	Abiotrophia_defectiva_ATCC_49176	Lactococcus_garvieae_ATCC_49156
498	Abiotrophia_defectiva_ATCC_49176	Lactococcus_raffinolactis_4877
499	Abiotrophia_defectiva_ATCC_49176	Laribacter_hongkongensis_HLHK9
500	Abiotrophia_defectiva_ATCC_49176	Lautropia_mirabilis_ATCC_51599
501	Abiotrophia_defectiva_ATCC_49176	Leminorella_grimontii_ATCC_33999
502	Abiotrophia_defectiva_ATCC_49176	Leptotrichia_buccalis_C_1013_b
503	Abiotrophia_defectiva_ATCC_49176	Leuconostoc_argentinum_KCTC_3773
504	Abiotrophia_defectiva_ATCC_49176	Leuconostoc_gelidum_JB7
505	Abiotrophia_defectiva_ATCC_49176	Leuconostoc_mesenteroides_subsp_cremoris_ATCC_19254
506	Abiotrophia_defectiva_ATCC_49176	Listeria_grayi_DSM_20601
507	Abiotrophia_defectiva_ATCC_49176	Listeria_monocytogenes_4a_L99
508	Abiotrophia_defectiva_ATCC_49176	Listeria_monocytogenes_4b_F2365
509	Abiotrophia_defectiva_ATCC_49176	Listeria_monocytogenes_Finland_1988
510	Abiotrophia_defectiva_ATCC_49176	Listeria_monocytogenes_FSL_R2_561
511	Abiotrophia_defectiva_ATCC_49176	Listeria_monocytogenes_J0161_FSL_R2_499
512	Abiotrophia_defectiva_ATCC_49176	Listeria_monocytogenes_serotype_7_SLCC_2482
513	Abiotrophia_defectiva_ATCC_49176	Listeria_monocytogenes_SLCC_2378
514	Abiotrophia_defectiva_ATCC_49176	Listeria_monocytogenes_SLCC_2540
515	Abiotrophia_defectiva_ATCC_49176	Listeria_monocytogenes_SLCC_7179
516	Abiotrophia_defectiva_ATCC_49176	Lysinibacillus_fusiformis_ZB2
517	Abiotrophia_defectiva_ATCC_49176	Lysinibacillus_sphaericus_C3_41
518	Abiotrophia_defectiva_ATCC_49176	Marvinbryantia_formatexigens_I_52_DSM_14469
519	Abiotrophia_defectiva_ATCC_49176	Megamonas_funiformis_YIT_11815
520	Abiotrophia_defectiva_ATCC_49176	Megamonas_hypermegale_ART12_1
521	Abiotrophia_defectiva_ATCC_49176	Megasphaera_elsdenii_DSM_20460
522	Abiotrophia_defectiva_ATCC_49176	Melainabacterium_MEL_A1
523	Abiotrophia_defectiva_ATCC_49176	Methanobrevibacter_ruminantium_M1
524	Abiotrophia_defectiva_ATCC_49176	Methanobrevibacter_smithii_ATCC_35061
525	Abiotrophia_defectiva_ATCC_49176	Methanomassiliicoccus_luminyensis_B10
526	Abiotrophia_defectiva_ATCC_49176	Methanosphaera_stadtmanae_DSM_3091
527	Abiotrophia_defectiva_ATCC_49176	Methylobacterium_mesophilicum_SR1_6_6
528	Abiotrophia_defectiva_ATCC_49176	Methylobacterium_populi_BJ001
529	Abiotrophia_defectiva_ATCC_49176	Methylobacterium_radiotolerans_JCM_2831
530	Abiotrophia_defectiva_ATCC_49176	Methyloversatilis_universalis_Fam50001
531	Abiotrophia_defectiva_ATCC_49176	Methyloversatilis_universalis_FAM5
532	Abiotrophia_defectiva_ATCC_49176	Microbacterium_gubbeenense_DSM_15944
533	Abiotrophia_defectiva_ATCC_49176	Microbacterium_oleivorans_NBRC_103075
534	Abiotrophia_defectiva_ATCC_49176	Microbacterium_paraoxydans_77MFTsu3_2
535	Abiotrophia_defectiva_ATCC_49176	Micrococcus_luteus_NCTC_2665
536	Abiotrophia_defectiva_ATCC_49176	Micromonospora_aurantiaca_ATCC_27029
537	Abiotrophia_defectiva_ATCC_49176	Mitsuokella_jalaludinii_DSM_13811
538	Abiotrophia_defectiva_ATCC_49176	Mitsuokella_multacida_DSM_20544
539	Abiotrophia_defectiva_ATCC_49176	Mobiluncus_curtisii_ATCC_43063
540	Abiotrophia_defectiva_ATCC_49176	Moraxella_catarrhalis_RH4
541	Abiotrophia_defectiva_ATCC_49176	Morganella_morganii_subsp_morganii_KT
542	Abiotrophia_defectiva_ATCC_49176	Mycobacterium_avium_subsp_avium_ATCC_25291
543	Abiotrophia_defectiva_ATCC_49176	Mycobacterium_fortuitum_subsp_fortuitum_DSM_46621
544	Abiotrophia_defectiva_ATCC_49176	Mycoplasma_hominis_ATCC_23114
545	Abiotrophia_defectiva_ATCC_49176	Mycoplasma_pneumoniae_309
546	Abiotrophia_defectiva_ATCC_49176	Neisseria_cinerea_ATCC_14685
547	Abiotrophia_defectiva_ATCC_49176	Neisseria_elongata_subsp_glycolytica_ATCC_29315
548	Abiotrophia_defectiva_ATCC_49176	Neisseria_flavescens_SK114
549	Abiotrophia_defectiva_ATCC_49176	Neisseria_macacae_ATCC_33926
550	Abiotrophia_defectiva_ATCC_49176	Neisseria_mucosa_ATCC_25996
551	Abiotrophia_defectiva_ATCC_49176	Neisseria_subflava_NJ9703
552	Abiotrophia_defectiva_ATCC_49176	Nevskia_ramosa_DSM_11499
553	Abiotrophia_defectiva_ATCC_49176	Oceanobacillus_picturae_strain_S1
554	Abiotrophia_defectiva_ATCC_49176	Ochrobactrum_anthropi_ATCC_49188
555	Abiotrophia_defectiva_ATCC_49176	Odoribacter_laneus_YIT_12061
556	Abiotrophia_defectiva_ATCC_49176	Odoribacter_splanchnicus_1651_6_DSM_20712
557	Abiotrophia_defectiva_ATCC_49176	Olsenella_profusa_F019501
558	Abiotrophia_defectiva_ATCC_49176	Olsenella_uli_DSM_7084
559	Abiotrophia_defectiva_ATCC_49176	Oribacterium_sinus_F0268
560	Abiotrophia_defectiva_ATCC_49176	Oxalobacter_formigenes_HOxBLS
561	Abiotrophia_defectiva_ATCC_49176	Oxalobacter_formigenes_OXCC13
562	Abiotrophia_defectiva_ATCC_49176	Paenibacillus_alvei_DSM_29
563	Abiotrophia_defectiva_ATCC_49176	Paenibacillus_barengoltzii_G22
564	Abiotrophia_defectiva_ATCC_49176	Paenibacillus_daejeonensis_DSM_15491
565	Abiotrophia_defectiva_ATCC_49176	Paenibacillus_graminis_C4D1M
566	Abiotrophia_defectiva_ATCC_49176	Paenibacillus_lactis_154
567	Abiotrophia_defectiva_ATCC_49176	Parabacteroides_distasonis_ATCC_8503
568	Abiotrophia_defectiva_ATCC_49176	Parabacteroides_goldsteinii_dnLKV18
569	Abiotrophia_defectiva_ATCC_49176	Parabacteroides_gordonii_DSM_23371
570	Abiotrophia_defectiva_ATCC_49176	Parabacteroides_johnsonii_DSM_18315
571	Abiotrophia_defectiva_ATCC_49176	Parabacteroides_merdae_ATCC_43184
572	Abiotrophia_defectiva_ATCC_49176	Parabacteroides_sp_D13
573	Abiotrophia_defectiva_ATCC_49176	Paracoccus_yeei_ATCC_BAA_599
574	Abiotrophia_defectiva_ATCC_49176	Paraprevotella_clara_YIT_11840
575	Abiotrophia_defectiva_ATCC_49176	Paraprevotella_xylaniphila_YIT_11841
576	Abiotrophia_defectiva_ATCC_49176	Parasutterella_excrementihominis_YIT_11859
577	Abiotrophia_defectiva_ATCC_49176	Parvimonas_micra_ATCC_33270
578	Abiotrophia_defectiva_ATCC_49176	Pediococcus_acidilactici_7_4
579	Abiotrophia_defectiva_ATCC_49176	Pediococcus_acidilactici_DSM_20284
580	Abiotrophia_defectiva_ATCC_49176	Pediococcus_pentosaceus_ATCC_25745
581	Abiotrophia_defectiva_ATCC_49176	Peptoniphilus_harei_ACS_146_V_Sch2b
582	Abiotrophia_defectiva_ATCC_49176	Peptoniphilus_indolicus_ATCC_29427
583	Abiotrophia_defectiva_ATCC_49176	Peptoniphilus_lacrimalis_DSM_7455
584	Abiotrophia_defectiva_ATCC_49176	Peptoniphilus_timonensis_JC401
585	Abiotrophia_defectiva_ATCC_49176	Peptostreptococcus_anaerobius_DSM_2949
586	Abiotrophia_defectiva_ATCC_49176	Peptostreptococcus_stomatis_DSM_17678
587	Abiotrophia_defectiva_ATCC_49176	Phascolarctobacterium_succinatutens_YIT_12067
588	Abiotrophia_defectiva_ATCC_49176	Plesiomonas_shigelloides_302_73
589	Abiotrophia_defectiva_ATCC_49176	Porphyromonas_asaccharolytica_DSM_20707
590	Abiotrophia_defectiva_ATCC_49176	Porphyromonas_endodontalis_ATCC_35406
591	Abiotrophia_defectiva_ATCC_49176	Porphyromonas_gingivalis_W83
592	Abiotrophia_defectiva_ATCC_49176	Porphyromonas_somerae_DSM_23386
593	Abiotrophia_defectiva_ATCC_49176	Porphyromonas_uenonis_60_3
594	Abiotrophia_defectiva_ATCC_49176	Porphyromonas_uenonis_DSM_23387
595	Abiotrophia_defectiva_ATCC_49176	Prevotella_albensis_DSM_11370
596	Abiotrophia_defectiva_ATCC_49176	Prevotella_bivia_DSM_20514
597	Abiotrophia_defectiva_ATCC_49176	Prevotella_brevis_ATCC_19188
598	Abiotrophia_defectiva_ATCC_49176	Prevotella_bryantii_B14
599	Abiotrophia_defectiva_ATCC_49176	Prevotella_bryantii_C21a
600	Abiotrophia_defectiva_ATCC_49176	Prevotella_buccae_ATCC_33574
601	Abiotrophia_defectiva_ATCC_49176	Prevotella_conceptionensis_9403948
602	Abiotrophia_defectiva_ATCC_49176	Prevotella_copri_CB7_DSM_18205
603	Abiotrophia_defectiva_ATCC_49176	Prevotella_corporis_DSM_18810
604	Abiotrophia_defectiva_ATCC_49176	Prevotella_denticola_DSM20614
605	Abiotrophia_defectiva_ATCC_49176	Prevotella_denticola_F0289
606	Abiotrophia_defectiva_ATCC_49176	Prevotella_disiens_FB035_09AN
607	Abiotrophia_defectiva_ATCC_49176	Prevotella_disiens_JCM_6334
608	Abiotrophia_defectiva_ATCC_49176	Prevotella_enoeca_JCM_12259
609	Abiotrophia_defectiva_ATCC_49176	Prevotella_intermedia_17
610	Abiotrophia_defectiva_ATCC_49176	Prevotella_intermedia_ATCC_25611
611	Abiotrophia_defectiva_ATCC_49176	Prevotella_loescheii_DSM_19665
612	Abiotrophia_defectiva_ATCC_49176	Prevotella_melaninogenica_ATCC_25845
613	Abiotrophia_defectiva_ATCC_49176	Prevotella_nanceiensis_DSM_19126
614	Abiotrophia_defectiva_ATCC_49176	Prevotella_nigrescens_ATCC_33563
615	Abiotrophia_defectiva_ATCC_49176	Prevotella_oralis_ATCC_33269
616	Abiotrophia_defectiva_ATCC_49176	Prevotella_pallens_ATCC_700821
617	Abiotrophia_defectiva_ATCC_49176	Prevotella_ruminicola_23
618	Abiotrophia_defectiva_ATCC_49176	Prevotella_salivae_DSM_15606
619	Abiotrophia_defectiva_ATCC_49176	Prevotella_shahii_JCM_12083
620	Abiotrophia_defectiva_ATCC_49176	Prevotella_stercorea_DSM_18206
621	Abiotrophia_defectiva_ATCC_49176	Prevotella_timonensis_4401737
622	Abiotrophia_defectiva_ATCC_49176	Prevotella_timonensis_CRIS_5C_B1
623	Abiotrophia_defectiva_ATCC_49176	Prevotella_veroralis_DSM_19559
624	Abiotrophia_defectiva_ATCC_49176	Propionibacterium_acidipropionici_ATCC_4875
625	Abiotrophia_defectiva_ATCC_49176	Propionibacterium_acnes_KPA171202
626	Abiotrophia_defectiva_ATCC_49176	Propionibacterium_avidum_44067
627	Abiotrophia_defectiva_ATCC_49176	Propionibacterium_freudenreichii_subsp_shermanii_CIRM_BIA1
628	Abiotrophia_defectiva_ATCC_49176	Propionibacterium_granulosum_DSM_20700
629	Abiotrophia_defectiva_ATCC_49176	Propionibacterium_jensenii_DSM_20535
630	Abiotrophia_defectiva_ATCC_49176	Propionibacterium_propionicum_F0230a
631	Abiotrophia_defectiva_ATCC_49176	Proteus_mirabilis_ATCC_35198
632	Abiotrophia_defectiva_ATCC_49176	Proteus_penneri_ATCC_35198
633	Abiotrophia_defectiva_ATCC_49176	Providencia_alcalifaciens_DSM_30120
634	Abiotrophia_defectiva_ATCC_49176	Providencia_rettgeri_DSM_1131
635	Abiotrophia_defectiva_ATCC_49176	Providencia_rustigianii_DSM_4541
636	Abiotrophia_defectiva_ATCC_49176	Providencia_stuartii_ATCC_25827
637	Abiotrophia_defectiva_ATCC_49176	Pseudobutyrivibrio_ruminis_AD2017
638	Abiotrophia_defectiva_ATCC_49176	Pseudoflavonifractor_capillosus_strain_ATCC_29799
639	Abiotrophia_defectiva_ATCC_49176	Pseudomonas_aeruginosa_NCGM2_S1
640	Abiotrophia_defectiva_ATCC_49176	Pseudomonas_alcaliphila_34
641	Abiotrophia_defectiva_ATCC_49176	Pseudomonas_monteilii_NBRC_103158
642	Abiotrophia_defectiva_ATCC_49176	Pseudomonas_nitroreducens_HBP1
643	Abiotrophia_defectiva_ATCC_49176	Pseudomonas_oleovorans_MOIL14HWK12
644	Abiotrophia_defectiva_ATCC_49176	Pseudoramibacter_alactolyticus_ATCC_23263
645	Abiotrophia_defectiva_ATCC_49176	Pyramidobacter_piscolens_W5455
646	Abiotrophia_defectiva_ATCC_49176	Ralstonia_sp_5_7_47FAA
647	Abiotrophia_defectiva_ATCC_49176	Raoultella_planticola_ATCC_33531
648	Abiotrophia_defectiva_ATCC_49176	Rhodococcus_equi_ATCC_33707
649	Abiotrophia_defectiva_ATCC_49176	Rhodococcus_equi_NBRC_101255
650	Abiotrophia_defectiva_ATCC_49176	Rhodococcus_rhodochrous_ATCC_21198
651	Abiotrophia_defectiva_ATCC_49176	Roseburia_hominis_A2_183
652	Abiotrophia_defectiva_ATCC_49176	Roseburia_intestinalis_L1_82
653	Abiotrophia_defectiva_ATCC_49176	Roseburia_inulinivorans_DSM_16841
654	Abiotrophia_defectiva_ATCC_49176	Roseomonas_mucosa_ATCC_BAA_692
655	Abiotrophia_defectiva_ATCC_49176	Rothia_aeria_F0474
656	Abiotrophia_defectiva_ATCC_49176	Rothia_dentocariosa_ATCC_17931
657	Abiotrophia_defectiva_ATCC_49176	Rothia_mucilaginosa_DY_18
658	Abiotrophia_defectiva_ATCC_49176	Ruminococcaceae_bacterium_D16
659	Abiotrophia_defectiva_ATCC_49176	Ruminococcus_albus_7
660	Abiotrophia_defectiva_ATCC_49176	Ruminococcus_bicirculans_80_3
661	Abiotrophia_defectiva_ATCC_49176	Ruminococcus_bromii_L2_63
662	Abiotrophia_defectiva_ATCC_49176	Ruminococcus_callidus_ATCC_2776001
663	Abiotrophia_defectiva_ATCC_49176	Ruminococcus_champanellensis_18P13
664	Abiotrophia_defectiva_ATCC_49176	Ruminococcus_flavefaciens_ATCC_19208
665	Abiotrophia_defectiva_ATCC_49176	Ruminococcus_flavefaciens_FD_1
666	Abiotrophia_defectiva_ATCC_49176	Ruminococcus_gauvreauii_DSM_19829
667	Abiotrophia_defectiva_ATCC_49176	Ruminococcus_gnavus_ATCC_29149
668	Abiotrophia_defectiva_ATCC_49176	Ruminococcus_lactaris_ATCC_29176
669	Abiotrophia_defectiva_ATCC_49176	Ruminococcus_obeum_A2_162
670	Abiotrophia_defectiva_ATCC_49176	Ruminococcus_sp_5_1_39BFAA
671	Abiotrophia_defectiva_ATCC_49176	Ruminococcus_sp_SR1_5
672	Abiotrophia_defectiva_ATCC_49176	Ruminococcus_torques_ATCC_27756
673	Abiotrophia_defectiva_ATCC_49176	Ruminococcus_torques_L2_14
674	Abiotrophia_defectiva_ATCC_49176	Salmonella_enterica_enterica_sv_Typhimurium_LT2
675	Abiotrophia_defectiva_ATCC_49176	Scardovia_inopinata_F0304
676	Abiotrophia_defectiva_ATCC_49176	Selenomonas_ruminantium_AC2024
677	Abiotrophia_defectiva_ATCC_49176	Serratia_fonticola_RB_25
678	Abiotrophia_defectiva_ATCC_49176	Serratia_liquefaciens_ATCC_27592
679	Abiotrophia_defectiva_ATCC_49176	Silanimonas_lenta_DSM_16282
680	Abiotrophia_defectiva_ATCC_49176	Slackia_exigua_ATCC_700122
681	Abiotrophia_defectiva_ATCC_49176	Slackia_piriformis_YIT_12062
682	Abiotrophia_defectiva_ATCC_49176	Solobacterium_moorei_DSM_22971
683	Abiotrophia_defectiva_ATCC_49176	Solobacterium_moorei_F0204
684	Abiotrophia_defectiva_ATCC_49176	Staphylococcus_arlettae_CVD059
685	Abiotrophia_defectiva_ATCC_49176	Staphylococcus_capitis_CR0101
686	Abiotrophia_defectiva_ATCC_49176	Staphylococcus_capitis_QN1
687	Abiotrophia_defectiva_ATCC_49176	Staphylococcus_caprae_C87
688	Abiotrophia_defectiva_ATCC_49176	Staphylococcus_cohnii_hu_01
689	Abiotrophia_defectiva_ATCC_49176	Staphylococcus_epidermidis_ATCC_12228
690	Abiotrophia_defectiva_ATCC_49176	Staphylococcus_equorum_subsp_equorum_Mu2
691	Abiotrophia_defectiva_ATCC_49176	Staphylococcus_haemolyticus_JCSC1435
692	Abiotrophia_defectiva_ATCC_49176	Staphylococcus_hominis_subsp_hominis_C80
693	Abiotrophia_defectiva_ATCC_49176	Staphylococcus_intermedius_ATCC_27335
694	Abiotrophia_defectiva_ATCC_49176	Staphylococcus_lugdunensis_HKU09_01
695	Abiotrophia_defectiva_ATCC_49176	Staphylococcus_pasteuri_SP1
696	Abiotrophia_defectiva_ATCC_49176	Staphylococcus_pettenkoferi_VCU012
697	Abiotrophia_defectiva_ATCC_49176	Staphylococcus_saprophyticus_subsp_saprophyticus_ATCC_15305
698	Abiotrophia_defectiva_ATCC_49176	Staphylococcus_sciuri_subsp_sciuri_Z8
699	Abiotrophia_defectiva_ATCC_49176	Staphylococcus_simulans_ACS_120_V_Sch1
700	Abiotrophia_defectiva_ATCC_49176	Staphylococcus_vitulinus_F1028
701	Abiotrophia_defectiva_ATCC_49176	Staphylococcus_warneri_SG1
702	Abiotrophia_defectiva_ATCC_49176	Staphylococcus_xylosus_DMB3_Bh1
703	Abiotrophia_defectiva_ATCC_49176	Staphylococcus_xylosus_NJ
704	Abiotrophia_defectiva_ATCC_49176	Stenotrophomonas_maltophilia_D457
705	Abiotrophia_defectiva_ATCC_49176	Stenotrophomonas_rhizophila_PCA13
706	Abiotrophia_defectiva_ATCC_49176	Stoquefichus_massiliensis_AP9
707	Abiotrophia_defectiva_ATCC_49176	Streptococcus_agalactiae_A909
708	Abiotrophia_defectiva_ATCC_49176	Streptococcus_anginosus_1_2_62CV
709	Abiotrophia_defectiva_ATCC_49176	Streptococcus_australis_ATCC_700641
710	Abiotrophia_defectiva_ATCC_49176	Streptococcus_constellatus_subsp_constellatus_SK53
711	Abiotrophia_defectiva_ATCC_49176	Streptococcus_constellatus_subsp_pharyngis_SK1060
712	Abiotrophia_defectiva_ATCC_49176	Streptococcus_cristatus_ATCC_51100
713	Abiotrophia_defectiva_ATCC_49176	Streptococcus_dysgalactiae_subsp_dysgalactiae_ATCC_27957
714	Abiotrophia_defectiva_ATCC_49176	Streptococcus_equinus_ATCC_9812
715	Abiotrophia_defectiva_ATCC_49176	Streptococcus_gallolyticus_subsp_gallolyticus_ATCC_43143
716	Abiotrophia_defectiva_ATCC_49176	Streptococcus_gordonii_str_Challis_substr_CH1
717	Abiotrophia_defectiva_ATCC_49176	Streptococcus_infantarius_subsp_infantarius_ATCC_BAA_102
718	Abiotrophia_defectiva_ATCC_49176	Streptococcus_infantis_ATCC_700779
719	Abiotrophia_defectiva_ATCC_49176	Streptococcus_intermedius_JTH08
720	Abiotrophia_defectiva_ATCC_49176	Streptococcus_lutetiensis_033
721	Abiotrophia_defectiva_ATCC_49176	Streptococcus_mitis_NCTC_12261
722	Abiotrophia_defectiva_ATCC_49176	Streptococcus_mutans_ATCC_25175
723	Abiotrophia_defectiva_ATCC_49176	Streptococcus_oralis_Uo5
724	Abiotrophia_defectiva_ATCC_49176	Streptococcus_parasanguinis_ATCC_903
725	Abiotrophia_defectiva_ATCC_49176	Streptococcus_parauberis_KCTC_11537
726	Abiotrophia_defectiva_ATCC_49176	Streptococcus_peroris_ATCC_700780
727	Abiotrophia_defectiva_ATCC_49176	Streptococcus_pleomorphus_DSM_20574
728	Abiotrophia_defectiva_ATCC_49176	Streptococcus_pseudopneumoniae_IS7493
729	Abiotrophia_defectiva_ATCC_49176	Streptococcus_salivarius_JIM8777
730	Abiotrophia_defectiva_ATCC_49176	Streptococcus_sanguinis_SK36
731	Abiotrophia_defectiva_ATCC_49176	Streptococcus_sp_2_1_36FAA
732	Abiotrophia_defectiva_ATCC_49176	Streptococcus_sp_I_G2
733	Abiotrophia_defectiva_ATCC_49176	Streptococcus_sp_I_P16
734	Abiotrophia_defectiva_ATCC_49176	Streptococcus_thermophilus_LMG_18311
735	Abiotrophia_defectiva_ATCC_49176	Streptococcus_thoraltensis_DSM_12221
736	Abiotrophia_defectiva_ATCC_49176	Streptococcus_uberis_0140J
737	Abiotrophia_defectiva_ATCC_49176	Streptococcus_vestibularis_F0396
738	Abiotrophia_defectiva_ATCC_49176	Subdoligranulum_variabile_DSM_15176
739	Abiotrophia_defectiva_ATCC_49176	Succinatimonas_hippei_YIT_12066
740	Abiotrophia_defectiva_ATCC_49176	Succinivibrio_dextrinosolvens_H5
741	Abiotrophia_defectiva_ATCC_49176	Sulfolobus_solfataricus_P2
742	Abiotrophia_defectiva_ATCC_49176	Sutterella_parvirubra_YIT_11816
743	Abiotrophia_defectiva_ATCC_49176	Sutterella_wadsworthensis_3_1_45B
744	Abiotrophia_defectiva_ATCC_49176	Tannerella_forsythia_ATCC_43037
745	Abiotrophia_defectiva_ATCC_49176	Tatumella_ptyseos_ATCC_33301
746	Abiotrophia_defectiva_ATCC_49176	Trabulsiella_guamensis_ATCC_49490
747	Abiotrophia_defectiva_ATCC_49176	Tropheryma_whipplei_str_Twist
748	Abiotrophia_defectiva_ATCC_49176	Trueperella_pyogenes_MS249
749	Abiotrophia_defectiva_ATCC_49176	Ureaplasma_parvum_serovar_1_str_ATCC_27813
750	Abiotrophia_defectiva_ATCC_49176	Ureaplasma_urealyticum_serovar_8_str_ATCC_27618
751	Abiotrophia_defectiva_ATCC_49176	Ureibacillus_thermosphaericus_str_Thermo_BF
752	Abiotrophia_defectiva_ATCC_49176	Varibaculum_cambriense_DSM_15806
753	Abiotrophia_defectiva_ATCC_49176	Veillonella_atypica_ACS_049_V_Sch6
754	Abiotrophia_defectiva_ATCC_49176	Veillonella_dispar_ATCC_17748
755	Abiotrophia_defectiva_ATCC_49176	Veillonella_parvula_Te3_DSM_2008
756	Abiotrophia_defectiva_ATCC_49176	Veillonella_ratti_ACS_216_V_Col6b
757	Abiotrophia_defectiva_ATCC_49176	Veillonella_sp_3_1_44
758	Abiotrophia_defectiva_ATCC_49176	Veillonella_sp_6_1_27
759	Abiotrophia_defectiva_ATCC_49176	Vibrio_fluvialis_560
760	Abiotrophia_defectiva_ATCC_49176	Vibrio_furnissii_NCTC_11218
761	Abiotrophia_defectiva_ATCC_49176	Vibrio_mimicus_MB_451
762	Abiotrophia_defectiva_ATCC_49176	Vibrio_parahaemolyticus_RIMD_2210633
763	Abiotrophia_defectiva_ATCC_49176	Weissella_cibaria_KACC_11862
764	Abiotrophia_defectiva_ATCC_49176	Weissella_confusa_LBAE_C39_2
765	Abiotrophia_defectiva_ATCC_49176	Weissella_paramesenteroides_ATCC_33313
766	Abiotrophia_defectiva_ATCC_49176	Yersinia_bercovieri_ATCC_43970
767	Abiotrophia_defectiva_ATCC_49176	Yersinia_enterocolitica_subsp_enterocolitica_8081
768	Abiotrophia_defectiva_ATCC_49176	Yersinia_frederiksenii_ATCC_33641
769	Abiotrophia_defectiva_ATCC_49176	Yersinia_kristensenii_ATCC_33638
770	Abiotrophia_defectiva_ATCC_49176	Yersinia_pseudotuberculosis_YPIII
771	Abiotrophia_defectiva_ATCC_49176	Yersinia_rohdei_ATCC_43380
772	Abiotrophia_defectiva_ATCC_49176	Yokenella_regensburgei_ATCC_43003
773	Acidaminococcus_fermentans_DSM_20731	Acidaminococcus_intestini_RyC_MR95
774	Acidaminococcus_fermentans_DSM_20731	Acidaminococcus_sp_D21
775	Acidaminococcus_fermentans_DSM_20731	Acinetobacter_calcoaceticus_PHEA_2
776	Acidaminococcus_fermentans_DSM_20731	Acinetobacter_haemolyticus_NIPH_261
777	Acidaminococcus_fermentans_DSM_20731	Acinetobacter_johnsonii_SH046
778	Acidaminococcus_fermentans_DSM_20731	Acinetobacter_junii_SH205
779	Acidaminococcus_fermentans_DSM_20731	Acinetobacter_lwoffii_WJ10621
780	Acidaminococcus_fermentans_DSM_20731	Acinetobacter_pittii_ANC_4052
781	Acidaminococcus_fermentans_DSM_20731	Acinetobacter_radioresistens_NIPH_2130
782	Acidaminococcus_fermentans_DSM_20731	Actinobacillus_pleuropneumoniae_L20
783	Acidaminococcus_fermentans_DSM_20731	Actinomyces_cardiffensis_F0333
784	Acidaminococcus_fermentans_DSM_20731	Actinomyces_georgiae_DSM_6843
785	Acidaminococcus_fermentans_DSM_20731	Actinomyces_graevenitzii_C83
786	Acidaminococcus_fermentans_DSM_20731	Actinomyces_naeslundii_str_Howell_279
787	Acidaminococcus_fermentans_DSM_20731	Actinomyces_odontolyticus_ATCC_17982
788	Acidaminococcus_fermentans_DSM_20731	Actinomyces_oris_K20
789	Acidaminococcus_fermentans_DSM_20731	Actinomyces_turicensis_ACS_279_V_Col4
790	Acidaminococcus_fermentans_DSM_20731	Actinomyces_urogenitalis_DSM_15434
791	Acidaminococcus_fermentans_DSM_20731	Actinomyces_viscosus_C505
792	Acidaminococcus_fermentans_DSM_20731	Adlercreutzia_equolifaciens_DSM_19450
793	Acidaminococcus_fermentans_DSM_20731	Aerococcus_viridans_ATCC_11563
794	Acidaminococcus_fermentans_DSM_20731	Aeromonas_caviae_Ae398
795	Acidaminococcus_fermentans_DSM_20731	Aeromonas_hydrophila_subsp_hydrophila_ATCC_7966
796	Acidaminococcus_fermentans_DSM_20731	Aeromonas_jandaei_Riv2
797	Acidaminococcus_fermentans_DSM_20731	Aeromonas_media_WS
798	Acidaminococcus_fermentans_DSM_20731	Aeromonas_veronii_B565
799	Acidaminococcus_fermentans_DSM_20731	Afipia_birgiae_34632
800	Acidaminococcus_fermentans_DSM_20731	Aggregatibacter_aphrophilus_NJ8700
801	Acidaminococcus_fermentans_DSM_20731	Akkermansia_muciniphila_ATCC_BAA_835
802	Acidaminococcus_fermentans_DSM_20731	Alcaligenes_faecalis_subsp_faecalis_NBRC_13111
803	Acidaminococcus_fermentans_DSM_20731	Alcaligenes_faecalis_subsp_faecalis_NCIB_8687
804	Acidaminococcus_fermentans_DSM_20731	Alistipes_finegoldii_DSM_17242
805	Acidaminococcus_fermentans_DSM_20731	Alistipes_indistinctus_YIT_12060
806	Acidaminococcus_fermentans_DSM_20731	Alistipes_onderdonkii_DSM_19147
807	Acidaminococcus_fermentans_DSM_20731	Alistipes_putredinis_DSM_17216
808	Acidaminococcus_fermentans_DSM_20731	Alistipes_shahii_WAL_8301
809	Acidaminococcus_fermentans_DSM_20731	Alloprevotella_tannerae_ATCC_51259
810	Acidaminococcus_fermentans_DSM_20731	Anaerobaculum_hydrogeniformans_OS1_ATCC_BAA_1850
811	Acidaminococcus_fermentans_DSM_20731	Anaerobiospirillum_succiniciproducens_DSM_640001
812	Acidaminococcus_fermentans_DSM_20731	Anaerococcus_hydrogenalis_DSM_7454
813	Acidaminococcus_fermentans_DSM_20731	Anaerococcus_prevotii_DSM_20548
814	Acidaminococcus_fermentans_DSM_20731	Anaerococcus_vaginalis_ATCC_51170
815	Acidaminococcus_fermentans_DSM_20731	Anaerofustis_stercorihominis_DSM_17244
816	Acidaminococcus_fermentans_DSM_20731	Anaerostipes_caccae_DSM_14662
817	Acidaminococcus_fermentans_DSM_20731	Anaerostipes_hadrus_DSM_3319
818	Acidaminococcus_fermentans_DSM_20731	Anaerostipes_sp_3_2_56FAA
819	Acidaminococcus_fermentans_DSM_20731	Anaerotruncus_colihominis_DSM_17241
820	Acidaminococcus_fermentans_DSM_20731	Aneurinibacillus_aneurinilyticus_ATCC_12856
821	Acidaminococcus_fermentans_DSM_20731	Arcanobacterium_haemolyticum_DSM_20595
822	Acidaminococcus_fermentans_DSM_20731	Arcobacter_butzleri_RM4018
823	Acidaminococcus_fermentans_DSM_20731	Arthrobacter_castelli_DSM_16402
824	Acidaminococcus_fermentans_DSM_20731	Atopobium_minutum_10063974
825	Acidaminococcus_fermentans_DSM_20731	Atopobium_parvulum_DSM_20469
826	Acidaminococcus_fermentans_DSM_20731	Atopobium_rimae_ATCC_49626
827	Acidaminococcus_fermentans_DSM_20731	Bacillus_altitudinis_41KF2b
828	Acidaminococcus_fermentans_DSM_20731	Bacillus_atrophaeus_ATCC_49822_1
829	Acidaminococcus_fermentans_DSM_20731	Bacillus_cereus_AH187_F4810_72
830	Acidaminococcus_fermentans_DSM_20731	Bacillus_cereus_G9842
831	Acidaminococcus_fermentans_DSM_20731	Bacillus_clausii_KSM_K16
832	Acidaminococcus_fermentans_DSM_20731	Bacillus_endophyticus_2102
833	Acidaminococcus_fermentans_DSM_20731	Bacillus_firmus_DS1
834	Acidaminococcus_fermentans_DSM_20731	Bacillus_flexus_27Col1_1E
835	Acidaminococcus_fermentans_DSM_20731	Bacillus_fordii_DSM_16014
836	Acidaminococcus_fermentans_DSM_20731	Bacillus_halodurans_C_125
837	Acidaminococcus_fermentans_DSM_20731	Bacillus_infantis_NRRL_B_14911
838	Acidaminococcus_fermentans_DSM_20731	Bacillus_mojavensis_RO_H_1
839	Acidaminococcus_fermentans_DSM_20731	Bacillus_mycoides_DSM_2048
840	Acidaminococcus_fermentans_DSM_20731	Bacillus_nealsonii_AAU1
841	Acidaminococcus_fermentans_DSM_20731	Bacillus_pseudofirmus_OF4
842	Acidaminococcus_fermentans_DSM_20731	Bacillus_pumilus_ATCC_7061
843	Acidaminococcus_fermentans_DSM_20731	Bacillus_sonorensis_L12
844	Acidaminococcus_fermentans_DSM_20731	Bacillus_thermoamylovorans
845	Acidaminococcus_fermentans_DSM_20731	Bacillus_timonensis_JC401
846	Acidaminococcus_fermentans_DSM_20731	Bacillus_vallismortis_DV1_F_3
847	Acidaminococcus_fermentans_DSM_20731	Bacteroides_caccae_ATCC_43185
848	Acidaminococcus_fermentans_DSM_20731	Bacteroides_cellulosilyticus_DSM_14838
849	Acidaminococcus_fermentans_DSM_20731	Bacteroides_clarus_YIT_12056
850	Acidaminococcus_fermentans_DSM_20731	Bacteroides_coprocola_M16_DSM_17136
851	Acidaminococcus_fermentans_DSM_20731	Bacteroides_coprophilus_DSM_18228
852	Acidaminococcus_fermentans_DSM_20731	Bacteroides_dorei_DSM_17855
853	Acidaminococcus_fermentans_DSM_20731	Bacteroides_eggerthii_1_2_48FAA
854	Acidaminococcus_fermentans_DSM_20731	Bacteroides_eggerthii_DSM_20697
855	Acidaminococcus_fermentans_DSM_20731	Bacteroides_faecis_MAJ27
856	Acidaminococcus_fermentans_DSM_20731	Bacteroides_finegoldii_DSM_17565
857	Acidaminococcus_fermentans_DSM_20731	Bacteroides_fluxus_YIT_12057
858	Acidaminococcus_fermentans_DSM_20731	Bacteroides_fragilis_3_1_12
859	Acidaminococcus_fermentans_DSM_20731	Bacteroides_fragilis_638R
860	Acidaminococcus_fermentans_DSM_20731	Bacteroides_fragilis_NCTC_9343
861	Acidaminococcus_fermentans_DSM_20731	Bacteroides_fragilis_YCH46
862	Acidaminococcus_fermentans_DSM_20731	Bacteroides_graminisolvens_DSM_19988
863	Acidaminococcus_fermentans_DSM_20731	Bacteroides_intestinalis_341_DSM_17393
864	Acidaminococcus_fermentans_DSM_20731	Bacteroides_massiliensis_B846dnLKV334
865	Acidaminococcus_fermentans_DSM_20731	Bacteroides_nordii_CL02T12C05
866	Acidaminococcus_fermentans_DSM_20731	Bacteroides_oleiciplenus_YIT_12058
867	Acidaminococcus_fermentans_DSM_20731	Bacteroides_ovatus_ATCC_8483
868	Acidaminococcus_fermentans_DSM_20731	Bacteroides_ovatus_SD_CC_2a
869	Acidaminococcus_fermentans_DSM_20731	Bacteroides_ovatus_SD_CMC_3f
870	Acidaminococcus_fermentans_DSM_20731	Bacteroides_pectinophilus_ATCC_43243
871	Acidaminococcus_fermentans_DSM_20731	Bacteroides_plebeius_M12_DSM_17135
872	Acidaminococcus_fermentans_DSM_20731	Bacteroides_pyogenes_DSM20611
873	Acidaminococcus_fermentans_DSM_20731	Bacteroides_salyersiae_WAL_10018
874	Acidaminococcus_fermentans_DSM_20731	Bacteroides_sp_1_1_14
875	Acidaminococcus_fermentans_DSM_20731	Bacteroides_sp_1_1_30
876	Acidaminococcus_fermentans_DSM_20731	Bacteroides_sp_1_1_6
877	Acidaminococcus_fermentans_DSM_20731	Bacteroides_sp_20_3
878	Acidaminococcus_fermentans_DSM_20731	Bacteroides_sp_2_1_22
879	Acidaminococcus_fermentans_DSM_20731	Bacteroides_sp_2_1_33B
880	Acidaminococcus_fermentans_DSM_20731	Bacteroides_sp_2_1_7
881	Acidaminococcus_fermentans_DSM_20731	Bacteroides_sp_2_2_4
882	Acidaminococcus_fermentans_DSM_20731	Bacteroides_sp_3_1_19
883	Acidaminococcus_fermentans_DSM_20731	Bacteroides_sp_3_1_23
884	Acidaminococcus_fermentans_DSM_20731	Bacteroides_sp_3_1_33FAA
885	Acidaminococcus_fermentans_DSM_20731	Bacteroides_sp_3_1_40A
886	Acidaminococcus_fermentans_DSM_20731	Bacteroides_sp_3_2_5
887	Acidaminococcus_fermentans_DSM_20731	Bacteroides_sp_4_1_36
888	Acidaminococcus_fermentans_DSM_20731	Bacteroides_sp_4_3_47FAA
889	Acidaminococcus_fermentans_DSM_20731	Bacteroides_sp_9_1_42FAA
890	Acidaminococcus_fermentans_DSM_20731	Bacteroides_sp_D1
891	Acidaminococcus_fermentans_DSM_20731	Bacteroides_sp_D20
892	Acidaminococcus_fermentans_DSM_20731	Bacteroides_sp_D22
893	Acidaminococcus_fermentans_DSM_20731	Bacteroides_sp_D2
894	Acidaminococcus_fermentans_DSM_20731	Bacteroides_stercoris_ATCC_43183
895	Acidaminococcus_fermentans_DSM_20731	Bacteroides_thetaiotaomicron_VPI_5482
896	Acidaminococcus_fermentans_DSM_20731	Bacteroides_timonensis_AP1
897	Acidaminococcus_fermentans_DSM_20731	Bacteroides_uniformis_ATCC_8492
898	Acidaminococcus_fermentans_DSM_20731	Bacteroides_ureolyticus_DSM_20703
899	Acidaminococcus_fermentans_DSM_20731	Bacteroides_vulgatus_ATCC_8482
900	Acidaminococcus_fermentans_DSM_20731	Bacteroides_xylanisolvens_SD_CC_1b
901	Acidaminococcus_fermentans_DSM_20731	Bacteroides_xylanisolvens_XB1A
902	Acidaminococcus_fermentans_DSM_20731	Barnesiella_intestinihominis_YIT_11860
903	Acidaminococcus_fermentans_DSM_20731	Bartonella_quintana_Toulouse
904	Acidaminococcus_fermentans_DSM_20731	Bifidobacterium_adolescentis_ATCC_15703
905	Acidaminococcus_fermentans_DSM_20731	Bifidobacterium_angulatum_DSM_20098
906	Acidaminococcus_fermentans_DSM_20731	Bifidobacterium_animalis_lactis_AD011
907	Acidaminococcus_fermentans_DSM_20731	Bifidobacterium_animalis_lactis_BB_12
908	Acidaminococcus_fermentans_DSM_20731	Bifidobacterium_animalis_lactis_Bi_07
909	Acidaminococcus_fermentans_DSM_20731	Bifidobacterium_animalis_lactis_Bl_04_ATCC_SD5219
910	Acidaminococcus_fermentans_DSM_20731	Bifidobacterium_animalis_lactis_CNCM_I_2494
911	Acidaminococcus_fermentans_DSM_20731	Bifidobacterium_animalis_lactis_DSM_10140
912	Acidaminococcus_fermentans_DSM_20731	Bifidobacterium_animalis_lactis_V9
913	Acidaminococcus_fermentans_DSM_20731	Bifidobacterium_bifidum_BGN4
914	Acidaminococcus_fermentans_DSM_20731	Bifidobacterium_bifidum_NCIMB_41171
915	Acidaminococcus_fermentans_DSM_20731	Bifidobacterium_bifidum_PRL2010
916	Acidaminococcus_fermentans_DSM_20731	Bifidobacterium_bifidum_S17
917	Acidaminococcus_fermentans_DSM_20731	Bifidobacterium_boum_DSM_20432
918	Acidaminococcus_fermentans_DSM_20731	Bifidobacterium_breve_HPH0326
919	Acidaminococcus_fermentans_DSM_20731	Bifidobacterium_breve_UCC2003_NCIMB8807
920	Acidaminococcus_fermentans_DSM_20731	Bifidobacterium_catenulatum_DSM_16992
921	Acidaminococcus_fermentans_DSM_20731	Bifidobacterium_coryneforme_DSM_20216
922	Acidaminococcus_fermentans_DSM_20731	Bifidobacterium_dentium_ATCC_27678
923	Acidaminococcus_fermentans_DSM_20731	Bifidobacterium_gallicum_DSM_20093
924	Acidaminococcus_fermentans_DSM_20731	Bifidobacterium_kashiwanohense_DSM_21854
925	Acidaminococcus_fermentans_DSM_20731	Bifidobacterium_longum_DJO10A
926	Acidaminococcus_fermentans_DSM_20731	Bifidobacterium_longum_E18
927	Acidaminococcus_fermentans_DSM_20731	Bifidobacterium_longum_infantis_157F_NC
928	Acidaminococcus_fermentans_DSM_20731	Bifidobacterium_longum_infantis_ATCC_15697
929	Acidaminococcus_fermentans_DSM_20731	Bifidobacterium_longum_longum_ATCC_55813
930	Acidaminococcus_fermentans_DSM_20731	Bifidobacterium_longum_longum_BBMN68
931	Acidaminococcus_fermentans_DSM_20731	Bifidobacterium_longum_longum_CCUG_52486
932	Acidaminococcus_fermentans_DSM_20731	Bifidobacterium_longum_longum_JCM_1217
933	Acidaminococcus_fermentans_DSM_20731	Bifidobacterium_longum_longum_JDM301
934	Acidaminococcus_fermentans_DSM_20731	Bifidobacterium_longum_NCC2705
935	Acidaminococcus_fermentans_DSM_20731	Bifidobacterium_mongoliense_DSM_21395
936	Acidaminococcus_fermentans_DSM_20731	Bifidobacterium_pseudocatenulatum_DSM_20438
937	Acidaminococcus_fermentans_DSM_20731	Bifidobacterium_pseudolongum_subsp_Pseudolongum_DSM_20099
938	Acidaminococcus_fermentans_DSM_20731	Bifidobacterium_ruminantium_DSM_6489
939	Acidaminococcus_fermentans_DSM_20731	Bifidobacterium_scardovii_JCM_12489
940	Acidaminococcus_fermentans_DSM_20731	Bifidobacterium_stercoris_ATCC_43183
941	Acidaminococcus_fermentans_DSM_20731	Bifidobacterium_thermacidophilum_subsp_thermacidophilum_DSM_15837
942	Acidaminococcus_fermentans_DSM_20731	Bifidobacterium_thermophilum_RBL67
943	Acidaminococcus_fermentans_DSM_20731	Bilophila_wadsworthia_3_1_6
944	Acidaminococcus_fermentans_DSM_20731	Blastococcus_massiliensis_AP3
945	Acidaminococcus_fermentans_DSM_20731	Blautia_hansenii_VPI_C7_24_DSM_20583
946	Acidaminococcus_fermentans_DSM_20731	Blautia_hydrogenotrophica_DSM_10507
947	Acidaminococcus_fermentans_DSM_20731	Blautia_obeum_ATCC_29174
948	Acidaminococcus_fermentans_DSM_20731	Blautia_producta_DSM_2950
949	Acidaminococcus_fermentans_DSM_20731	Blautia_wexlerae_DSM_19850
950	Acidaminococcus_fermentans_DSM_20731	Bordetella_hinzii_OH87_BAL007II
951	Acidaminococcus_fermentans_DSM_20731	Brachybacterium_paraconglomeratum_LC44
952	Acidaminococcus_fermentans_DSM_20731	Brachyspira_pilosicoli_B2904
953	Acidaminococcus_fermentans_DSM_20731	Bradyrhizobium_elkanii_USDA_76
954	Acidaminococcus_fermentans_DSM_20731	Brevibacillus_agri_5_2
955	Acidaminococcus_fermentans_DSM_20731	Brevibacillus_agri_BAB_2500
956	Acidaminococcus_fermentans_DSM_20731	Brevibacillus_borstelensis_AK1
957	Acidaminococcus_fermentans_DSM_20731	Brevibacillus_brevis_NBRC_100599
958	Acidaminococcus_fermentans_DSM_20731	Brevibacterium_casei_S18
959	Acidaminococcus_fermentans_DSM_20731	Brevibacterium_linens_BL2
960	Acidaminococcus_fermentans_DSM_20731	Brevibacterium_massiliense_5401308
961	Acidaminococcus_fermentans_DSM_20731	Brevundimonas_bacteroides_DSM_4726
962	Acidaminococcus_fermentans_DSM_20731	Brevundimonas_diminuta_470_4
963	Acidaminococcus_fermentans_DSM_20731	Brochothrix_thermosphacta_DSM_20171
964	Acidaminococcus_fermentans_DSM_20731	Bulleidia_extructa_W1219
965	Acidaminococcus_fermentans_DSM_20731	Burkholderia_cepacia_GG4
966	Acidaminococcus_fermentans_DSM_20731	Burkholderiales_bacterium_1_1_47
967	Acidaminococcus_fermentans_DSM_20731	Butyricicoccus_pullicaecorum_1_2
968	Acidaminococcus_fermentans_DSM_20731	Butyricimonas_synergistica_DSM_23225
969	Acidaminococcus_fermentans_DSM_20731	Butyricimonas_virosa_DSM_23226
970	Acidaminococcus_fermentans_DSM_20731	Butyrivibrio_crossotus_DSM_2876
971	Acidaminococcus_fermentans_DSM_20731	Butyrivibrio_fibrisolvens_16_4
972	Acidaminococcus_fermentans_DSM_20731	Campylobacter_coli_JV20
973	Acidaminococcus_fermentans_DSM_20731	Campylobacter_concisus_13826
974	Acidaminococcus_fermentans_DSM_20731	Campylobacter_curvus_525_92
975	Acidaminococcus_fermentans_DSM_20731	Campylobacter_fetus_subsp_fetus_82_40
976	Acidaminococcus_fermentans_DSM_20731	Campylobacter_gracilis_RM3268
977	Acidaminococcus_fermentans_DSM_20731	Campylobacter_hominis_ATCC_BAA_381
978	Acidaminococcus_fermentans_DSM_20731	Campylobacter_hyointestinalis_subsp_hyointestinalis_LMG_9260
979	Acidaminococcus_fermentans_DSM_20731	Campylobacter_jejuni_jejuni_81_176
980	Acidaminococcus_fermentans_DSM_20731	Campylobacter_jejuni_jejuni_ICDCCJ07004
981	Acidaminococcus_fermentans_DSM_20731	Campylobacter_jejuni_jejuni_M1
982	Acidaminococcus_fermentans_DSM_20731	Campylobacter_jejuni_jejuni_NCTC_11168
983	Acidaminococcus_fermentans_DSM_20731	Campylobacter_lari_RM2100
984	Acidaminococcus_fermentans_DSM_20731	Campylobacter_rectus_RM3267
985	Acidaminococcus_fermentans_DSM_20731	Campylobacter_showae_CSUNSWCD
986	Acidaminococcus_fermentans_DSM_20731	Campylobacter_upsaliensis_JV21
987	Acidaminococcus_fermentans_DSM_20731	Candidatus_Nitrososphaera_gargensis_Ga9_2
988	Acidaminococcus_fermentans_DSM_20731	Capnocytophaga_granulosa_ATCC_51502
989	Acidaminococcus_fermentans_DSM_20731	Capnocytophaga_ochracea_DSM_7271
990	Acidaminococcus_fermentans_DSM_20731	Capnocytophaga_sputigena_ATCC_33612
991	Acidaminococcus_fermentans_DSM_20731	Catenibacterium_mitsuokai_DSM_15897
992	Acidaminococcus_fermentans_DSM_20731	Cedecea_davisae_DSM_4568
993	Acidaminococcus_fermentans_DSM_20731	Cellulosilyticum_lentocellum_DSM_5427
994	Acidaminococcus_fermentans_DSM_20731	Cellulosimicrobium_cellulans_J36
995	Acidaminococcus_fermentans_DSM_20731	Cetobacterium_somerae_ATCC_BAA_47401
996	Acidaminococcus_fermentans_DSM_20731	Citrobacter_amalonaticus_Y19
997	Acidaminococcus_fermentans_DSM_20731	Citrobacter_freundii_ATCC_8090
998	Acidaminococcus_fermentans_DSM_20731	Citrobacter_freundii_UCI_31
999	Acidaminococcus_fermentans_DSM_20731	Citrobacter_koseri_ATCC_BAA_895
1000	Acidaminococcus_fermentans_DSM_20731	Citrobacter_sp_30_2
1001	Acidaminococcus_fermentans_DSM_20731	Citrobacter_youngae_ATCC_29220
1002	Acidaminococcus_fermentans_DSM_20731	Cloacibacillus_evryensis_DSM_19522
1003	Acidaminococcus_fermentans_DSM_20731	Clostridiales_sp_1_7_47FAA
1004	Acidaminococcus_fermentans_DSM_20731	Clostridium_asparagiforme_DSM_15981
1005	Acidaminococcus_fermentans_DSM_20731	Clostridium_bartlettii_DSM_16795
1006	Acidaminococcus_fermentans_DSM_20731	Clostridium_beijerinckii_NCIMB_8052
1007	Acidaminococcus_fermentans_DSM_20731	Clostridium_bifermentans_ATCC_19299
1008	Acidaminococcus_fermentans_DSM_20731	Clostridium_bolteae_ATCC_BAA_613
1009	Acidaminococcus_fermentans_DSM_20731	Clostridium_botulinum_A_str_ATCC_19397
1010	Acidaminococcus_fermentans_DSM_20731	Clostridium_botulinum_A_str_ATCC_3502
1011	Acidaminococcus_fermentans_DSM_20731	Clostridium_botulinum_A_str_Hall
1012	Acidaminococcus_fermentans_DSM_20731	Clostridium_botulinum_Bf
1013	Acidaminococcus_fermentans_DSM_20731	Clostridium_botulinum_E1_str_BoNT_E_Beluga
1014	Acidaminococcus_fermentans_DSM_20731	Clostridium_botulinum_F_str_230613
1015	Acidaminococcus_fermentans_DSM_20731	Clostridium_butyricum_DSM_10702
1016	Acidaminococcus_fermentans_DSM_20731	Clostridium_butyricum_E4_str_BoNT_E_BL5262
1017	Acidaminococcus_fermentans_DSM_20731	Clostridium_cadaveris_AGR2141
1018	Acidaminococcus_fermentans_DSM_20731	Clostridium_celatum_DSM_1785
1019	Acidaminococcus_fermentans_DSM_20731	Clostridium_cellobioparum_DSM_1351
1020	Acidaminococcus_fermentans_DSM_20731	Clostridium_citroniae_WAL_17108
1021	Acidaminococcus_fermentans_DSM_20731	Clostridium_clariflavum_DSM_19732
1022	Acidaminococcus_fermentans_DSM_20731	Clostridium_clostridioforme_CM201
1023	Acidaminococcus_fermentans_DSM_20731	Clostridium_difficile_CD196
1024	Acidaminococcus_fermentans_DSM_20731	Clostridium_difficile_NAP07
1025	Acidaminococcus_fermentans_DSM_20731	Clostridium_difficile_NAP08
1026	Acidaminococcus_fermentans_DSM_20731	Clostridium_difficile_R20291
1027	Acidaminococcus_fermentans_DSM_20731	Clostridium_glycolicum_ATCC_14880
1028	Acidaminococcus_fermentans_DSM_20731	Clostridium_hathewayi_12489931
1029	Acidaminococcus_fermentans_DSM_20731	Clostridium_hathewayi_DSM_13479
1030	Acidaminococcus_fermentans_DSM_20731	Clostridium_hiranonis_TO_931_DSM_13275
1031	Acidaminococcus_fermentans_DSM_20731	Clostridium_hylemonae_DSM_15053
1032	Acidaminococcus_fermentans_DSM_20731	Clostridium_indolis_DSM_755
1033	Acidaminococcus_fermentans_DSM_20731	Clostridium_innocuum_2959
1034	Acidaminococcus_fermentans_DSM_20731	Clostridium_leptum_DSM_753
1035	Acidaminococcus_fermentans_DSM_20731	Clostridium_methoxybenzovorans_SR3
1036	Acidaminococcus_fermentans_DSM_20731	Clostridium_methylpentosum_R2_DSM_5476
1037	Acidaminococcus_fermentans_DSM_20731	Clostridium_nexile_DSM_1787
1038	Acidaminococcus_fermentans_DSM_20731	Clostridium_paraputrificum_AGR2156
1039	Acidaminococcus_fermentans_DSM_20731	Clostridium_perfringens_ATCC_13124
1040	Acidaminococcus_fermentans_DSM_20731	Clostridium_ramosum_VPI_0427_DSM_1402
1041	Acidaminococcus_fermentans_DSM_20731	Clostridium_saccharogumia_DSM_17460
1042	Acidaminococcus_fermentans_DSM_20731	Clostridium_saccharoperbutylacetonicum_N1_4_HMT
1043	Acidaminococcus_fermentans_DSM_20731	Clostridium_sartagoforme_AAU1
1044	Acidaminococcus_fermentans_DSM_20731	Clostridium_scindens_ATCC_35704
1045	Acidaminococcus_fermentans_DSM_20731	Clostridium_sordellii_ATCC_9714
1046	Acidaminococcus_fermentans_DSM_20731	Clostridium_sp_7_2_43FAA
1047	Acidaminococcus_fermentans_DSM_20731	Clostridium_spiroforme_DSM_1552
1048	Acidaminococcus_fermentans_DSM_20731	Clostridium_sp_L2_50
1049	Acidaminococcus_fermentans_DSM_20731	Clostridium_sp_M62_1
1050	Acidaminococcus_fermentans_DSM_20731	Clostridium_sporogenes_ATCC_15579
1051	Acidaminococcus_fermentans_DSM_20731	Clostridium_sporosphaeroides_DSM_1294
1052	Acidaminococcus_fermentans_DSM_20731	Clostridium_sp_SS2_1
1053	Acidaminococcus_fermentans_DSM_20731	Clostridium_sp_SY8519
1054	Acidaminococcus_fermentans_DSM_20731	Clostridium_sticklandii_DSM_519
1055	Acidaminococcus_fermentans_DSM_20731	Clostridium_symbiosum_ATCC_14940
1056	Acidaminococcus_fermentans_DSM_20731	Clostridium_symbiosum_WAL_14163
1057	Acidaminococcus_fermentans_DSM_20731	Clostridium_symbiosum_WAL_14673
1058	Acidaminococcus_fermentans_DSM_20731	Clostridium_tyrobutyricum_DSM_2637
1059	Acidaminococcus_fermentans_DSM_20731	Clostridium_viride_DSM_6836
1060	Acidaminococcus_fermentans_DSM_20731	Collinsella_aerofaciens_ATCC_25986
1061	Acidaminococcus_fermentans_DSM_20731	Collinsella_intestinalis_DSM_13280
1062	Acidaminococcus_fermentans_DSM_20731	Collinsella_stercoris_DSM_13279
1063	Acidaminococcus_fermentans_DSM_20731	Collinsella_tanakaei_YIT_12063
1064	Acidaminococcus_fermentans_DSM_20731	Coprobacillus_sp_29_1
1065	Acidaminococcus_fermentans_DSM_20731	Coprobacillus_sp_D7
1066	Acidaminococcus_fermentans_DSM_20731	Coprococcus_catus_GD_7
1067	Acidaminococcus_fermentans_DSM_20731	Coprococcus_comes_ATCC_27758
1068	Acidaminococcus_fermentans_DSM_20731	Coprococcus_eutactus_ATCC_27759
1069	Acidaminococcus_fermentans_DSM_20731	Corynebacterium_ammoniagenes_DSM_20306
1070	Acidaminococcus_fermentans_DSM_20731	Corynebacterium_amycolatum_SK46
1071	Acidaminococcus_fermentans_DSM_20731	Corynebacterium_aurimucosum_ATCC_700975
1072	Acidaminococcus_fermentans_DSM_20731	Corynebacterium_durum_F0235
1073	Acidaminococcus_fermentans_DSM_20731	Corynebacterium_glucuronolyticum_ATCC_51867
1074	Acidaminococcus_fermentans_DSM_20731	Corynebacterium_kroppenstedtii_DSM_44385
1075	Acidaminococcus_fermentans_DSM_20731	Corynebacterium_propinquum_DSM_44285
1076	Acidaminococcus_fermentans_DSM_20731	Corynebacterium_striatum_ATCC_6940
1077	Acidaminococcus_fermentans_DSM_20731	Corynebacterium_tuberculostearicum_SK141
1078	Acidaminococcus_fermentans_DSM_20731	Corynebacterium_ulcerans_809
1079	Acidaminococcus_fermentans_DSM_20731	Corynebacterium_ureicelerivorans
1080	Acidaminococcus_fermentans_DSM_20731	Cronobacter_sakazakii_ATCC_BAA_894
1081	Acidaminococcus_fermentans_DSM_20731	Cryptobacterium_curtum_DSM_15641
1082	Acidaminococcus_fermentans_DSM_20731	Curtobacterium_flaccumfaciens_UCD_AKU
1083	Acidaminococcus_fermentans_DSM_20731	Delftia_acidovorans_SPH_1
1084	Acidaminococcus_fermentans_DSM_20731	Dermacoccus_nishinomiyaensis
1085	Acidaminococcus_fermentans_DSM_20731	Desulfovibrio_desulfuricans_subsp_desulfuricans_DSM_642
1086	Acidaminococcus_fermentans_DSM_20731	Desulfovibrio_piger_ATCC_29098
1087	Acidaminococcus_fermentans_DSM_20731	Desulfovibrio_sp_3_1_syn3
1088	Acidaminococcus_fermentans_DSM_20731	Dialister_invisus_DSM_15470
1089	Acidaminococcus_fermentans_DSM_20731	Dialister_succinatiphilus_YIT_11850
1090	Acidaminococcus_fermentans_DSM_20731	Dietzia_cinnamea_P4
1091	Acidaminococcus_fermentans_DSM_20731	Dorea_formicigenerans_ATCC_27755
1092	Acidaminococcus_fermentans_DSM_20731	Dorea_longicatena_DSM_13814
1093	Acidaminococcus_fermentans_DSM_20731	Dysgonomonas_gadei_ATCC_BAA_286
1094	Acidaminococcus_fermentans_DSM_20731	Edwardsiella_tarda_ATCC_23685
1095	Acidaminococcus_fermentans_DSM_20731	Edwardsiella_tarda_FL6_60
1096	Acidaminococcus_fermentans_DSM_20731	Eggerthella_lenta_DSM_2243
1097	Acidaminococcus_fermentans_DSM_20731	Eggerthella_sp_1_3_56FAA
1098	Acidaminococcus_fermentans_DSM_20731	Eggerthella_sp_YY7918
1099	Acidaminococcus_fermentans_DSM_20731	Eggerthia_catenaformis_OT_569
1100	Acidaminococcus_fermentans_DSM_20731	Eikenella_corrodens_ATCC_23834
1101	Acidaminococcus_fermentans_DSM_20731	Enterobacter_aerogenes_KCTC_2190
1102	Acidaminococcus_fermentans_DSM_20731	Enterobacter_asburiae_LF7a
1103	Acidaminococcus_fermentans_DSM_20731	Enterobacter_cancerogenus_ATCC_35316
1104	Acidaminococcus_fermentans_DSM_20731	Enterobacter_cloacae_EcWSU1
1105	Acidaminococcus_fermentans_DSM_20731	Enterobacter_hormaechei_YT2
1106	Acidaminococcus_fermentans_DSM_20731	Enterobacter_hormaechei_YT3
1107	Acidaminococcus_fermentans_DSM_20731	Enterobacteriaceae_bacterium_9_2_54FAA
1108	Acidaminococcus_fermentans_DSM_20731	Enterococcus_asini_ATCC_700915
1109	Acidaminococcus_fermentans_DSM_20731	Enterococcus_avium_ATCC_14025
1110	Acidaminococcus_fermentans_DSM_20731	Enterococcus_caccae_ATCC_BAA_1240
1111	Acidaminococcus_fermentans_DSM_20731	Enterococcus_casseliflavus_ATCC_12755
1112	Acidaminococcus_fermentans_DSM_20731	Enterococcus_cecorum_DSM_20682
1113	Acidaminococcus_fermentans_DSM_20731	Enterococcus_dispar_ATCC_51266
1114	Acidaminococcus_fermentans_DSM_20731	Enterococcus_durans_ATCC_6056
1115	Acidaminococcus_fermentans_DSM_20731	Enterococcus_faecalis_OG1RF_ATCC_47077
1116	Acidaminococcus_fermentans_DSM_20731	Enterococcus_faecalis_TX0104
1117	Acidaminococcus_fermentans_DSM_20731	Enterococcus_faecalis_TX1322
1118	Acidaminococcus_fermentans_DSM_20731	Enterococcus_faecalis_TX2134
1119	Acidaminococcus_fermentans_DSM_20731	Enterococcus_faecalis_V583
1120	Acidaminococcus_fermentans_DSM_20731	Enterococcus_faecium_TX1330
1121	Acidaminococcus_fermentans_DSM_20731	Enterococcus_gallinarum_EG2
1122	Acidaminococcus_fermentans_DSM_20731	Enterococcus_hirae_ATCC_9790
1123	Acidaminococcus_fermentans_DSM_20731	Enterococcus_phoeniculicola_ATCC_BAA_412
1124	Acidaminococcus_fermentans_DSM_20731	Enterococcus_saccharolyticus_DSM8903
1125	Acidaminococcus_fermentans_DSM_20731	Enterococcus_sp_7L76
1126	Acidaminococcus_fermentans_DSM_20731	Erysipelotrichaceae_bacterium_5_2_54FAA
1127	Acidaminococcus_fermentans_DSM_20731	Erysipelotrichaceae_bacterium_sp_3_1_53
1128	Acidaminococcus_fermentans_DSM_20731	Escherichia_albertii_KF1
1129	Acidaminococcus_fermentans_DSM_20731	Escherichia_albertii_TW07627
1130	Acidaminococcus_fermentans_DSM_20731	Escherichia_coli_O157_H7_str_Sakai
1131	Acidaminococcus_fermentans_DSM_20731	Escherichia_coli_SE11
1132	Acidaminococcus_fermentans_DSM_20731	Escherichia_coli_str_K_12_substr_MG1655
1133	Acidaminococcus_fermentans_DSM_20731	Escherichia_coli_UTI89_UPEC
1134	Acidaminococcus_fermentans_DSM_20731	Escherichia_fergusonii_ATCC_35469
1135	Acidaminococcus_fermentans_DSM_20731	Escherichia_hermannii_NBRC_105704
1136	Acidaminococcus_fermentans_DSM_20731	Escherichia_sp_1_1_43
1137	Acidaminococcus_fermentans_DSM_20731	Escherichia_sp_3_2_53FAA
1138	Acidaminococcus_fermentans_DSM_20731	Escherichia_sp_4_1_40B
1139	Acidaminococcus_fermentans_DSM_20731	Eubacterium_biforme_DSM_3989
1140	Acidaminococcus_fermentans_DSM_20731	Eubacterium_brachy_ATCC_33089
1141	Acidaminococcus_fermentans_DSM_20731	Eubacterium_cellulosolvens_6
1142	Acidaminococcus_fermentans_DSM_20731	Eubacterium_cylindroides_T2_87
1143	Acidaminococcus_fermentans_DSM_20731	Eubacterium_desmolans_ATCC_43058
1144	Acidaminococcus_fermentans_DSM_20731	Eubacterium_dolichum_DSM_3991
1145	Acidaminococcus_fermentans_DSM_20731	Eubacterium_eligens_ATCC_27750
1146	Acidaminococcus_fermentans_DSM_20731	Eubacterium_hallii_DSM_3353
1147	Acidaminococcus_fermentans_DSM_20731	Eubacterium_hallii_L2_7
1148	Acidaminococcus_fermentans_DSM_20731	Eubacterium_limosum_KIST612
1149	Acidaminococcus_fermentans_DSM_20731	Eubacterium_ramulus_ATCC_29099
1150	Acidaminococcus_fermentans_DSM_20731	Eubacterium_rectale_ATCC_33656
1151	Acidaminococcus_fermentans_DSM_20731	Eubacterium_rectale_M104_1
1152	Acidaminococcus_fermentans_DSM_20731	Eubacterium_saphenum_ATCC_49989
1153	Acidaminococcus_fermentans_DSM_20731	Eubacterium_siraeum_70_3
1154	Acidaminococcus_fermentans_DSM_20731	Eubacterium_siraeum_DSM_15702
1155	Acidaminococcus_fermentans_DSM_20731	Eubacterium_sulci_ATCC_35585
1156	Acidaminococcus_fermentans_DSM_20731	Eubacterium_ventriosum_ATCC_27560
1157	Acidaminococcus_fermentans_DSM_20731	Exiguobacterium_aurantiacum_DSM_6208
1158	Acidaminococcus_fermentans_DSM_20731	Faecalibacterium_cf_prausnitzii_KLE1255
1159	Acidaminococcus_fermentans_DSM_20731	Faecalibacterium_prausnitzii_L2_6
1160	Acidaminococcus_fermentans_DSM_20731	Faecalibacterium_prausnitzii_M21_2
1161	Acidaminococcus_fermentans_DSM_20731	Faecalibacterium_prausnitzii_SL3_3
1162	Acidaminococcus_fermentans_DSM_20731	Filifactor_alocis_ATCC_35896
1163	Acidaminococcus_fermentans_DSM_20731	Finegoldia_magna_ATCC_29328
1164	Acidaminococcus_fermentans_DSM_20731	Flavonifractor_plautii_ATCC_29863
1165	Acidaminococcus_fermentans_DSM_20731	Fusobacterium_gonidiaformans_3_1_5R
1166	Acidaminococcus_fermentans_DSM_20731	Fusobacterium_gonidiaformans_ATCC_25563
1167	Acidaminococcus_fermentans_DSM_20731	Fusobacterium_mortiferum_ATCC_9817
1168	Acidaminococcus_fermentans_DSM_20731	Fusobacterium_necrophorum_D12
1169	Acidaminococcus_fermentans_DSM_20731	Fusobacterium_nucleatum_subsp_animalis_3_1_33
1170	Acidaminococcus_fermentans_DSM_20731	Fusobacterium_nucleatum_subsp_animalis_7_1
1171	Acidaminococcus_fermentans_DSM_20731	Fusobacterium_nucleatum_subsp_animalis_D11
1172	Acidaminococcus_fermentans_DSM_20731	Fusobacterium_nucleatum_subsp_vincentii_3_1_27
1173	Acidaminococcus_fermentans_DSM_20731	Fusobacterium_nucleatum_subsp_vincentii_3_1_36A2
1174	Acidaminococcus_fermentans_DSM_20731	Fusobacterium_nucleatum_subsp_vincentii_4_1_13
1175	Acidaminococcus_fermentans_DSM_20731	Fusobacterium_periodonticum_1_1_41FAA
1176	Acidaminococcus_fermentans_DSM_20731	Fusobacterium_periodonticum_2_1_31
1177	Acidaminococcus_fermentans_DSM_20731	Fusobacterium_russii_ATCC_25533
1178	Acidaminococcus_fermentans_DSM_20731	Fusobacterium_sp_4_8
1179	Acidaminococcus_fermentans_DSM_20731	Fusobacterium_ulcerans_ATCC_49185
1180	Acidaminococcus_fermentans_DSM_20731	Fusobacterium_varium_ATCC_27725
1181	Acidaminococcus_fermentans_DSM_20731	Gemella_haemolysans_ATCC_10379
1182	Acidaminococcus_fermentans_DSM_20731	Gemella_morbillorum_M424
1183	Acidaminococcus_fermentans_DSM_20731	Gemella_sanguinis_ATCC700632
1184	Acidaminococcus_fermentans_DSM_20731	Gemella_sanguinis_M325
1185	Acidaminococcus_fermentans_DSM_20731	Geobacillus_vulcani_PSS1
1186	Acidaminococcus_fermentans_DSM_20731	Gordonia_rubripertincta_NBRC_101908
1187	Acidaminococcus_fermentans_DSM_20731	Gordonia_terrae_C_6
1188	Acidaminococcus_fermentans_DSM_20731	Gordonia_terrae_NBRC_100016
1189	Acidaminococcus_fermentans_DSM_20731	Gordonibacter_pamelaeae_7_10_1_bT_DSM_19378
1190	Acidaminococcus_fermentans_DSM_20731	Granulicatella_adiacens_ATCC_49175
1191	Acidaminococcus_fermentans_DSM_20731	Granulicatella_elegans_ATCC_700633
1192	Acidaminococcus_fermentans_DSM_20731	Grimontia_hollisae_CIP_101886
1193	Acidaminococcus_fermentans_DSM_20731	Haemophilus_haemolyticus_M19501
1194	Acidaminococcus_fermentans_DSM_20731	Haemophilus_parainfluenzae_T3T1
1195	Acidaminococcus_fermentans_DSM_20731	Haemophilus_sputorum_CCUG_13788
1196	Acidaminococcus_fermentans_DSM_20731	Hafnia_alvei_ATCC_51873
1197	Acidaminococcus_fermentans_DSM_20731	Hafnia_alvei_BIDMC_31
1198	Acidaminococcus_fermentans_DSM_20731	Halococcus_morrhuae_DSM1307
1199	Acidaminococcus_fermentans_DSM_20731	Helicobacter_bilis_ATCC_43879
1200	Acidaminococcus_fermentans_DSM_20731	Helicobacter_canadensis_MIT_98_5491
1201	Acidaminococcus_fermentans_DSM_20731	Helicobacter_cinaedi_CCUG_18818
1202	Acidaminococcus_fermentans_DSM_20731	Helicobacter_pullorum_MIT_98_5489
1203	Acidaminococcus_fermentans_DSM_20731	Helicobacter_pylori_26695
1204	Acidaminococcus_fermentans_DSM_20731	Helicobacter_winghamensis_ATCC_BAA_430
1205	Acidaminococcus_fermentans_DSM_20731	Holdemania_filiformis_VPI_J1_31B_1_DSM_12042
1206	Acidaminococcus_fermentans_DSM_20731	Kallipyga_massiliensis_ph2
1207	Acidaminococcus_fermentans_DSM_20731	Kandleria_vitulina_DSM_20405
1208	Acidaminococcus_fermentans_DSM_20731	Kingella_oralis_ATCC_51147
1209	Acidaminococcus_fermentans_DSM_20731	Klebsiella_pneumoniae_pneumoniae_MGH78578
1210	Acidaminococcus_fermentans_DSM_20731	Klebsiella_sp_1_1_55
1211	Acidaminococcus_fermentans_DSM_20731	Kluyvera_ascorbata_ATCC_33433
1212	Acidaminococcus_fermentans_DSM_20731	Kocuria_palustris_PEL
1213	Acidaminococcus_fermentans_DSM_20731	Kocuria_rhizophila_DC2201
1214	Acidaminococcus_fermentans_DSM_20731	Kurthia_massiliensis_JC30
1215	Acidaminococcus_fermentans_DSM_20731	Kytococcus_sedentarius_DSM_20547
1216	Acidaminococcus_fermentans_DSM_20731	Lachnospiraceae_bacterium_sp_5_1_63FAA
1217	Acidaminococcus_fermentans_DSM_20731	Lachnospiraceae_bacterium_sp_8_1_57FAA
1218	Acidaminococcus_fermentans_DSM_20731	Lachnospira_multipara_ATCC_19207
1219	Acidaminococcus_fermentans_DSM_20731	Lactobacillus_acidophilus_ATCC_4796
1220	Acidaminococcus_fermentans_DSM_20731	Lactobacillus_acidophilus_NCFM
1221	Acidaminococcus_fermentans_DSM_20731	Lactobacillus_amylolyticus_DSM_11664
1222	Acidaminococcus_fermentans_DSM_20731	Lactobacillus_amylovorus_GRL_1112
1223	Acidaminococcus_fermentans_DSM_20731	Lactobacillus_animalis_KCTC_3501
1224	Acidaminococcus_fermentans_DSM_20731	Lactobacillus_antri_DSM_16041
1225	Acidaminococcus_fermentans_DSM_20731	Lactobacillus_brevis_ATCC_367
1226	Acidaminococcus_fermentans_DSM_20731	Lactobacillus_brevis_subsp_gravesensis_ATCC_27305
1227	Acidaminococcus_fermentans_DSM_20731	Lactobacillus_buchneri_ATCC_11577
1228	Acidaminococcus_fermentans_DSM_20731	Lactobacillus_casei_ATCC_334
1229	Acidaminococcus_fermentans_DSM_20731	Lactobacillus_casei_casei_BL23
1230	Acidaminococcus_fermentans_DSM_20731	Lactobacillus_coleohominis_101_4_CHN
1231	Acidaminococcus_fermentans_DSM_20731	Lactobacillus_coryniformis_subsp_coryniformis_CECT_5711
1232	Acidaminococcus_fermentans_DSM_20731	Lactobacillus_crispatus_125_2_CHN
1233	Acidaminococcus_fermentans_DSM_20731	Lactobacillus_curvatus_CRL_705
1234	Acidaminococcus_fermentans_DSM_20731	Lactobacillus_delbrueckii_subsp_bulgaricus_ATCC_11842
1235	Acidaminococcus_fermentans_DSM_20731	Lactobacillus_delbrueckii_subsp_bulgaricus_ATCC_BAA_365
1236	Acidaminococcus_fermentans_DSM_20731	Lactobacillus_fermentum_ATCC_14931
1237	Acidaminococcus_fermentans_DSM_20731	Lactobacillus_fermentum_IFO_3956
1238	Acidaminococcus_fermentans_DSM_20731	Lactobacillus_gasseri_ATCC_33323
1239	Acidaminococcus_fermentans_DSM_20731	Lactobacillus_gastricus_PS3
1240	Acidaminococcus_fermentans_DSM_20731	Lactobacillus_helveticus_DPC_4571
1241	Acidaminococcus_fermentans_DSM_20731	Lactobacillus_helveticus_DSM_20075
1242	Acidaminococcus_fermentans_DSM_20731	Lactobacillus_hilgardii_ATCC_8290
1243	Acidaminococcus_fermentans_DSM_20731	Lactobacillus_iners_DSM_13335
1244	Acidaminococcus_fermentans_DSM_20731	Lactobacillus_jensenii_1153
1245	Acidaminococcus_fermentans_DSM_20731	Lactobacillus_johnsonii_DPC_6026
1246	Acidaminococcus_fermentans_DSM_20731	Lactobacillus_johnsonii_NCC_533
1247	Acidaminococcus_fermentans_DSM_20731	Lactobacillus_mucosae_LM1
1248	Acidaminococcus_fermentans_DSM_20731	Lactobacillus_oris_F0423
1249	Acidaminococcus_fermentans_DSM_20731	Lactobacillus_paracasei_subsp_paracasei_8700_2
1250	Acidaminococcus_fermentans_DSM_20731	Lactobacillus_paracasei_subsp_paracasei_ATCC_25302
1251	Acidaminococcus_fermentans_DSM_20731	Lactobacillus_pentosus_KCA1
1252	Acidaminococcus_fermentans_DSM_20731	Lactobacillus_plantarum_JDM1
1253	Acidaminococcus_fermentans_DSM_20731	Lactobacillus_plantarum_subsp_plantarum_ATCC_14917
1254	Acidaminococcus_fermentans_DSM_20731	Lactobacillus_plantarum_WCFS1
1255	Acidaminococcus_fermentans_DSM_20731	Lactobacillus_reuteri_CF48_3A_
1256	Acidaminococcus_fermentans_DSM_20731	Lactobacillus_reuteri_F275_JCM_1112
1257	Acidaminococcus_fermentans_DSM_20731	Lactobacillus_reuteri_MM2_3_
1258	Acidaminococcus_fermentans_DSM_20731	Lactobacillus_reuteri_MM4_1A_
1259	Acidaminococcus_fermentans_DSM_20731	Lactobacillus_reuteri_SD2112_ATCC_55730
1260	Acidaminococcus_fermentans_DSM_20731	Lactobacillus_rhamnosus_GG_ATCC_53103
1261	Acidaminococcus_fermentans_DSM_20731	Lactobacillus_rhamnosus_LMS2_1
1262	Acidaminococcus_fermentans_DSM_20731	Lactobacillus_ruminis_ATCC_25644
1263	Acidaminococcus_fermentans_DSM_20731	Lactobacillus_sakei_subsp_sakei_23K
1264	Acidaminococcus_fermentans_DSM_20731	Lactobacillus_salivarius_HO66_ATCC_11741
1265	Acidaminococcus_fermentans_DSM_20731	Lactobacillus_salivarius_salivarius_UCC118
1266	Acidaminococcus_fermentans_DSM_20731	Lactobacillus_ultunensis_DSM_16047
1267	Acidaminococcus_fermentans_DSM_20731	Lactobacillus_vaginalis_ATCC_49540
1268	Acidaminococcus_fermentans_DSM_20731	Lactococcus_garvieae_ATCC_49156
1269	Acidaminococcus_fermentans_DSM_20731	Lactococcus_raffinolactis_4877
1270	Acidaminococcus_fermentans_DSM_20731	Laribacter_hongkongensis_HLHK9
1271	Acidaminococcus_fermentans_DSM_20731	Lautropia_mirabilis_ATCC_51599
1272	Acidaminococcus_fermentans_DSM_20731	Leminorella_grimontii_ATCC_33999
1273	Acidaminococcus_fermentans_DSM_20731	Leptotrichia_buccalis_C_1013_b
1274	Acidaminococcus_fermentans_DSM_20731	Leuconostoc_argentinum_KCTC_3773
1275	Acidaminococcus_fermentans_DSM_20731	Leuconostoc_gelidum_JB7
1276	Acidaminococcus_fermentans_DSM_20731	Leuconostoc_mesenteroides_subsp_cremoris_ATCC_19254
1277	Acidaminococcus_fermentans_DSM_20731	Listeria_grayi_DSM_20601
1278	Acidaminococcus_fermentans_DSM_20731	Listeria_monocytogenes_4a_L99
1279	Acidaminococcus_fermentans_DSM_20731	Listeria_monocytogenes_4b_F2365
1280	Acidaminococcus_fermentans_DSM_20731	Listeria_monocytogenes_Finland_1988
1281	Acidaminococcus_fermentans_DSM_20731	Listeria_monocytogenes_FSL_R2_561
1282	Acidaminococcus_fermentans_DSM_20731	Listeria_monocytogenes_J0161_FSL_R2_499
1283	Acidaminococcus_fermentans_DSM_20731	Listeria_monocytogenes_serotype_7_SLCC_2482
1284	Acidaminococcus_fermentans_DSM_20731	Listeria_monocytogenes_SLCC_2378
1285	Acidaminococcus_fermentans_DSM_20731	Listeria_monocytogenes_SLCC_2540
1286	Acidaminococcus_fermentans_DSM_20731	Listeria_monocytogenes_SLCC_7179
1287	Acidaminococcus_fermentans_DSM_20731	Lysinibacillus_fusiformis_ZB2
1288	Acidaminococcus_fermentans_DSM_20731	Lysinibacillus_sphaericus_C3_41
1289	Acidaminococcus_fermentans_DSM_20731	Marvinbryantia_formatexigens_I_52_DSM_14469
1290	Acidaminococcus_fermentans_DSM_20731	Megamonas_funiformis_YIT_11815
1291	Acidaminococcus_fermentans_DSM_20731	Megamonas_hypermegale_ART12_1
1292	Acidaminococcus_fermentans_DSM_20731	Megasphaera_elsdenii_DSM_20460
1293	Acidaminococcus_fermentans_DSM_20731	Melainabacterium_MEL_A1
1294	Acidaminococcus_fermentans_DSM_20731	Methanobrevibacter_ruminantium_M1
1295	Acidaminococcus_fermentans_DSM_20731	Methanobrevibacter_smithii_ATCC_35061
1296	Acidaminococcus_fermentans_DSM_20731	Methanomassiliicoccus_luminyensis_B10
1297	Acidaminococcus_fermentans_DSM_20731	Methanosphaera_stadtmanae_DSM_3091
1298	Acidaminococcus_fermentans_DSM_20731	Methylobacterium_mesophilicum_SR1_6_6
1299	Acidaminococcus_fermentans_DSM_20731	Methylobacterium_populi_BJ001
1300	Acidaminococcus_fermentans_DSM_20731	Methylobacterium_radiotolerans_JCM_2831
1301	Acidaminococcus_fermentans_DSM_20731	Methyloversatilis_universalis_Fam50001
1302	Acidaminococcus_fermentans_DSM_20731	Methyloversatilis_universalis_FAM5
1303	Acidaminococcus_fermentans_DSM_20731	Microbacterium_gubbeenense_DSM_15944
1304	Acidaminococcus_fermentans_DSM_20731	Microbacterium_oleivorans_NBRC_103075
1305	Acidaminococcus_fermentans_DSM_20731	Microbacterium_paraoxydans_77MFTsu3_2
1306	Acidaminococcus_fermentans_DSM_20731	Micrococcus_luteus_NCTC_2665
1307	Acidaminococcus_fermentans_DSM_20731	Micromonospora_aurantiaca_ATCC_27029
1308	Acidaminococcus_fermentans_DSM_20731	Mitsuokella_jalaludinii_DSM_13811
1309	Acidaminococcus_fermentans_DSM_20731	Mitsuokella_multacida_DSM_20544
1310	Acidaminococcus_fermentans_DSM_20731	Mobiluncus_curtisii_ATCC_43063
1311	Acidaminococcus_fermentans_DSM_20731	Moraxella_catarrhalis_RH4
1312	Acidaminococcus_fermentans_DSM_20731	Morganella_morganii_subsp_morganii_KT
1313	Acidaminococcus_fermentans_DSM_20731	Mycobacterium_avium_subsp_avium_ATCC_25291
1314	Acidaminococcus_fermentans_DSM_20731	Mycobacterium_fortuitum_subsp_fortuitum_DSM_46621
1315	Acidaminococcus_fermentans_DSM_20731	Mycoplasma_hominis_ATCC_23114
1316	Acidaminococcus_fermentans_DSM_20731	Mycoplasma_pneumoniae_309
1317	Acidaminococcus_fermentans_DSM_20731	Neisseria_cinerea_ATCC_14685
1318	Acidaminococcus_fermentans_DSM_20731	Neisseria_elongata_subsp_glycolytica_ATCC_29315
1319	Acidaminococcus_fermentans_DSM_20731	Neisseria_flavescens_SK114
1320	Acidaminococcus_fermentans_DSM_20731	Neisseria_macacae_ATCC_33926
1321	Acidaminococcus_fermentans_DSM_20731	Neisseria_mucosa_ATCC_25996
1322	Acidaminococcus_fermentans_DSM_20731	Neisseria_subflava_NJ9703
1323	Acidaminococcus_fermentans_DSM_20731	Nevskia_ramosa_DSM_11499
1324	Acidaminococcus_fermentans_DSM_20731	Oceanobacillus_picturae_strain_S1
1325	Acidaminococcus_fermentans_DSM_20731	Ochrobactrum_anthropi_ATCC_49188
1326	Acidaminococcus_fermentans_DSM_20731	Odoribacter_laneus_YIT_12061
1327	Acidaminococcus_fermentans_DSM_20731	Odoribacter_splanchnicus_1651_6_DSM_20712
1328	Acidaminococcus_fermentans_DSM_20731	Olsenella_profusa_F019501
1329	Acidaminococcus_fermentans_DSM_20731	Olsenella_uli_DSM_7084
1330	Acidaminococcus_fermentans_DSM_20731	Oribacterium_sinus_F0268
1331	Acidaminococcus_fermentans_DSM_20731	Oxalobacter_formigenes_HOxBLS
1332	Acidaminococcus_fermentans_DSM_20731	Oxalobacter_formigenes_OXCC13
1333	Acidaminococcus_fermentans_DSM_20731	Paenibacillus_alvei_DSM_29
1334	Acidaminococcus_fermentans_DSM_20731	Paenibacillus_barengoltzii_G22
1335	Acidaminococcus_fermentans_DSM_20731	Paenibacillus_daejeonensis_DSM_15491
1336	Acidaminococcus_fermentans_DSM_20731	Paenibacillus_graminis_C4D1M
1337	Acidaminococcus_fermentans_DSM_20731	Paenibacillus_lactis_154
1338	Acidaminococcus_fermentans_DSM_20731	Parabacteroides_distasonis_ATCC_8503
1339	Acidaminococcus_fermentans_DSM_20731	Parabacteroides_goldsteinii_dnLKV18
1340	Acidaminococcus_fermentans_DSM_20731	Parabacteroides_gordonii_DSM_23371
1341	Acidaminococcus_fermentans_DSM_20731	Parabacteroides_johnsonii_DSM_18315
1342	Acidaminococcus_fermentans_DSM_20731	Parabacteroides_merdae_ATCC_43184
1343	Acidaminococcus_fermentans_DSM_20731	Parabacteroides_sp_D13
1344	Acidaminococcus_fermentans_DSM_20731	Paracoccus_yeei_ATCC_BAA_599
1345	Acidaminococcus_fermentans_DSM_20731	Paraprevotella_clara_YIT_11840
1346	Acidaminococcus_fermentans_DSM_20731	Paraprevotella_xylaniphila_YIT_11841
1347	Acidaminococcus_fermentans_DSM_20731	Parasutterella_excrementihominis_YIT_11859
1348	Acidaminococcus_fermentans_DSM_20731	Parvimonas_micra_ATCC_33270
1349	Acidaminococcus_fermentans_DSM_20731	Pediococcus_acidilactici_7_4
1350	Acidaminococcus_fermentans_DSM_20731	Pediococcus_acidilactici_DSM_20284
1351	Acidaminococcus_fermentans_DSM_20731	Pediococcus_pentosaceus_ATCC_25745
1352	Acidaminococcus_fermentans_DSM_20731	Peptoniphilus_harei_ACS_146_V_Sch2b
1353	Acidaminococcus_fermentans_DSM_20731	Peptoniphilus_indolicus_ATCC_29427
1354	Acidaminococcus_fermentans_DSM_20731	Peptoniphilus_lacrimalis_DSM_7455
1355	Acidaminococcus_fermentans_DSM_20731	Peptoniphilus_timonensis_JC401
1356	Acidaminococcus_fermentans_DSM_20731	Peptostreptococcus_anaerobius_DSM_2949
1357	Acidaminococcus_fermentans_DSM_20731	Peptostreptococcus_stomatis_DSM_17678
1358	Acidaminococcus_fermentans_DSM_20731	Phascolarctobacterium_succinatutens_YIT_12067
1359	Acidaminococcus_fermentans_DSM_20731	Plesiomonas_shigelloides_302_73
1360	Acidaminococcus_fermentans_DSM_20731	Porphyromonas_asaccharolytica_DSM_20707
1361	Acidaminococcus_fermentans_DSM_20731	Porphyromonas_endodontalis_ATCC_35406
1362	Acidaminococcus_fermentans_DSM_20731	Porphyromonas_gingivalis_W83
1363	Acidaminococcus_fermentans_DSM_20731	Porphyromonas_somerae_DSM_23386
1364	Acidaminococcus_fermentans_DSM_20731	Porphyromonas_uenonis_60_3
1365	Acidaminococcus_fermentans_DSM_20731	Porphyromonas_uenonis_DSM_23387
1366	Acidaminococcus_fermentans_DSM_20731	Prevotella_albensis_DSM_11370
1367	Acidaminococcus_fermentans_DSM_20731	Prevotella_bivia_DSM_20514
1368	Acidaminococcus_fermentans_DSM_20731	Prevotella_brevis_ATCC_19188
1369	Acidaminococcus_fermentans_DSM_20731	Prevotella_bryantii_B14
1370	Acidaminococcus_fermentans_DSM_20731	Prevotella_bryantii_C21a
1371	Acidaminococcus_fermentans_DSM_20731	Prevotella_buccae_ATCC_33574
1372	Acidaminococcus_fermentans_DSM_20731	Prevotella_conceptionensis_9403948
1373	Acidaminococcus_fermentans_DSM_20731	Prevotella_copri_CB7_DSM_18205
1374	Acidaminococcus_fermentans_DSM_20731	Prevotella_corporis_DSM_18810
1375	Acidaminococcus_fermentans_DSM_20731	Prevotella_denticola_DSM20614
1376	Acidaminococcus_fermentans_DSM_20731	Prevotella_denticola_F0289
1377	Acidaminococcus_fermentans_DSM_20731	Prevotella_disiens_FB035_09AN
1378	Acidaminococcus_fermentans_DSM_20731	Prevotella_disiens_JCM_6334
1379	Acidaminococcus_fermentans_DSM_20731	Prevotella_enoeca_JCM_12259
1380	Acidaminococcus_fermentans_DSM_20731	Prevotella_intermedia_17
1381	Acidaminococcus_fermentans_DSM_20731	Prevotella_intermedia_ATCC_25611
1382	Acidaminococcus_fermentans_DSM_20731	Prevotella_loescheii_DSM_19665
1383	Acidaminococcus_fermentans_DSM_20731	Prevotella_melaninogenica_ATCC_25845
1384	Acidaminococcus_fermentans_DSM_20731	Prevotella_nanceiensis_DSM_19126
1385	Acidaminococcus_fermentans_DSM_20731	Prevotella_nigrescens_ATCC_33563
1386	Acidaminococcus_fermentans_DSM_20731	Prevotella_oralis_ATCC_33269
1387	Acidaminococcus_fermentans_DSM_20731	Prevotella_pallens_ATCC_700821
1388	Acidaminococcus_fermentans_DSM_20731	Prevotella_ruminicola_23
1389	Acidaminococcus_fermentans_DSM_20731	Prevotella_salivae_DSM_15606
1390	Acidaminococcus_fermentans_DSM_20731	Prevotella_shahii_JCM_12083
1391	Acidaminococcus_fermentans_DSM_20731	Prevotella_stercorea_DSM_18206
1392	Acidaminococcus_fermentans_DSM_20731	Prevotella_timonensis_4401737
1393	Acidaminococcus_fermentans_DSM_20731	Prevotella_timonensis_CRIS_5C_B1
1394	Acidaminococcus_fermentans_DSM_20731	Prevotella_veroralis_DSM_19559
1395	Acidaminococcus_fermentans_DSM_20731	Propionibacterium_acidipropionici_ATCC_4875
1396	Acidaminococcus_fermentans_DSM_20731	Propionibacterium_acnes_KPA171202
1397	Acidaminococcus_fermentans_DSM_20731	Propionibacterium_avidum_44067
1398	Acidaminococcus_fermentans_DSM_20731	Propionibacterium_freudenreichii_subsp_shermanii_CIRM_BIA1
1399	Acidaminococcus_fermentans_DSM_20731	Propionibacterium_granulosum_DSM_20700
1400	Acidaminococcus_fermentans_DSM_20731	Propionibacterium_jensenii_DSM_20535
1401	Acidaminococcus_fermentans_DSM_20731	Propionibacterium_propionicum_F0230a
1402	Acidaminococcus_fermentans_DSM_20731	Proteus_mirabilis_ATCC_35198
1403	Acidaminococcus_fermentans_DSM_20731	Proteus_penneri_ATCC_35198
1404	Acidaminococcus_fermentans_DSM_20731	Providencia_alcalifaciens_DSM_30120
1405	Acidaminococcus_fermentans_DSM_20731	Providencia_rettgeri_DSM_1131
1406	Acidaminococcus_fermentans_DSM_20731	Providencia_rustigianii_DSM_4541
1407	Acidaminococcus_fermentans_DSM_20731	Providencia_stuartii_ATCC_25827
1408	Acidaminococcus_fermentans_DSM_20731	Pseudobutyrivibrio_ruminis_AD2017
1409	Acidaminococcus_fermentans_DSM_20731	Pseudoflavonifractor_capillosus_strain_ATCC_29799
1410	Acidaminococcus_fermentans_DSM_20731	Pseudomonas_aeruginosa_NCGM2_S1
1411	Acidaminococcus_fermentans_DSM_20731	Pseudomonas_alcaliphila_34
1412	Acidaminococcus_fermentans_DSM_20731	Pseudomonas_monteilii_NBRC_103158
1413	Acidaminococcus_fermentans_DSM_20731	Pseudomonas_nitroreducens_HBP1
1414	Acidaminococcus_fermentans_DSM_20731	Pseudomonas_oleovorans_MOIL14HWK12
1415	Acidaminococcus_fermentans_DSM_20731	Pseudoramibacter_alactolyticus_ATCC_23263
1416	Acidaminococcus_fermentans_DSM_20731	Pyramidobacter_piscolens_W5455
1417	Acidaminococcus_fermentans_DSM_20731	Ralstonia_sp_5_7_47FAA
1418	Acidaminococcus_fermentans_DSM_20731	Raoultella_planticola_ATCC_33531
1419	Acidaminococcus_fermentans_DSM_20731	Rhodococcus_equi_ATCC_33707
1420	Acidaminococcus_fermentans_DSM_20731	Rhodococcus_equi_NBRC_101255
1421	Acidaminococcus_fermentans_DSM_20731	Rhodococcus_rhodochrous_ATCC_21198
1422	Acidaminococcus_fermentans_DSM_20731	Roseburia_hominis_A2_183
1423	Acidaminococcus_fermentans_DSM_20731	Roseburia_intestinalis_L1_82
1424	Acidaminococcus_fermentans_DSM_20731	Roseburia_inulinivorans_DSM_16841
1425	Acidaminococcus_fermentans_DSM_20731	Roseomonas_mucosa_ATCC_BAA_692
1426	Acidaminococcus_fermentans_DSM_20731	Rothia_aeria_F0474
1427	Acidaminococcus_fermentans_DSM_20731	Rothia_dentocariosa_ATCC_17931
1428	Acidaminococcus_fermentans_DSM_20731	Rothia_mucilaginosa_DY_18
1429	Acidaminococcus_fermentans_DSM_20731	Ruminococcaceae_bacterium_D16
1430	Acidaminococcus_fermentans_DSM_20731	Ruminococcus_albus_7
1431	Acidaminococcus_fermentans_DSM_20731	Ruminococcus_bicirculans_80_3
1432	Acidaminococcus_fermentans_DSM_20731	Ruminococcus_bromii_L2_63
1433	Acidaminococcus_fermentans_DSM_20731	Ruminococcus_callidus_ATCC_2776001
1434	Acidaminococcus_fermentans_DSM_20731	Ruminococcus_champanellensis_18P13
1435	Acidaminococcus_fermentans_DSM_20731	Ruminococcus_flavefaciens_ATCC_19208
1436	Acidaminococcus_fermentans_DSM_20731	Ruminococcus_flavefaciens_FD_1
1437	Acidaminococcus_fermentans_DSM_20731	Ruminococcus_gauvreauii_DSM_19829
1438	Acidaminococcus_fermentans_DSM_20731	Ruminococcus_gnavus_ATCC_29149
1439	Acidaminococcus_fermentans_DSM_20731	Ruminococcus_lactaris_ATCC_29176
1440	Acidaminococcus_fermentans_DSM_20731	Ruminococcus_obeum_A2_162
1441	Acidaminococcus_fermentans_DSM_20731	Ruminococcus_sp_5_1_39BFAA
1442	Acidaminococcus_fermentans_DSM_20731	Ruminococcus_sp_SR1_5
1443	Acidaminococcus_fermentans_DSM_20731	Ruminococcus_torques_ATCC_27756
1444	Acidaminococcus_fermentans_DSM_20731	Ruminococcus_torques_L2_14
1445	Acidaminococcus_fermentans_DSM_20731	Salmonella_enterica_enterica_sv_Typhimurium_LT2
1446	Acidaminococcus_fermentans_DSM_20731	Scardovia_inopinata_F0304
1447	Acidaminococcus_fermentans_DSM_20731	Selenomonas_ruminantium_AC2024
1448	Acidaminococcus_fermentans_DSM_20731	Serratia_fonticola_RB_25
1449	Acidaminococcus_fermentans_DSM_20731	Serratia_liquefaciens_ATCC_27592
1450	Acidaminococcus_fermentans_DSM_20731	Silanimonas_lenta_DSM_16282
1451	Acidaminococcus_fermentans_DSM_20731	Slackia_exigua_ATCC_700122
1452	Acidaminococcus_fermentans_DSM_20731	Slackia_piriformis_YIT_12062
1453	Acidaminococcus_fermentans_DSM_20731	Solobacterium_moorei_DSM_22971
1454	Acidaminococcus_fermentans_DSM_20731	Solobacterium_moorei_F0204
1455	Acidaminococcus_fermentans_DSM_20731	Staphylococcus_arlettae_CVD059
1456	Acidaminococcus_fermentans_DSM_20731	Staphylococcus_capitis_CR0101
1457	Acidaminococcus_fermentans_DSM_20731	Staphylococcus_capitis_QN1
1458	Acidaminococcus_fermentans_DSM_20731	Staphylococcus_caprae_C87
1459	Acidaminococcus_fermentans_DSM_20731	Staphylococcus_cohnii_hu_01
1460	Acidaminococcus_fermentans_DSM_20731	Staphylococcus_epidermidis_ATCC_12228
1461	Acidaminococcus_fermentans_DSM_20731	Staphylococcus_equorum_subsp_equorum_Mu2
1462	Acidaminococcus_fermentans_DSM_20731	Staphylococcus_haemolyticus_JCSC1435
1463	Acidaminococcus_fermentans_DSM_20731	Staphylococcus_hominis_subsp_hominis_C80
1464	Acidaminococcus_fermentans_DSM_20731	Staphylococcus_intermedius_ATCC_27335
1465	Acidaminococcus_fermentans_DSM_20731	Staphylococcus_lugdunensis_HKU09_01
1466	Acidaminococcus_fermentans_DSM_20731	Staphylococcus_pasteuri_SP1
1467	Acidaminococcus_fermentans_DSM_20731	Staphylococcus_pettenkoferi_VCU012
1468	Acidaminococcus_fermentans_DSM_20731	Staphylococcus_saprophyticus_subsp_saprophyticus_ATCC_15305
1469	Acidaminococcus_fermentans_DSM_20731	Staphylococcus_sciuri_subsp_sciuri_Z8
1470	Acidaminococcus_fermentans_DSM_20731	Staphylococcus_simulans_ACS_120_V_Sch1
1471	Acidaminococcus_fermentans_DSM_20731	Staphylococcus_vitulinus_F1028
1472	Acidaminococcus_fermentans_DSM_20731	Staphylococcus_warneri_SG1
1473	Acidaminococcus_fermentans_DSM_20731	Staphylococcus_xylosus_DMB3_Bh1
1474	Acidaminococcus_fermentans_DSM_20731	Staphylococcus_xylosus_NJ
1475	Acidaminococcus_fermentans_DSM_20731	Stenotrophomonas_maltophilia_D457
1476	Acidaminococcus_fermentans_DSM_20731	Stenotrophomonas_rhizophila_PCA13
1477	Acidaminococcus_fermentans_DSM_20731	Stoquefichus_massiliensis_AP9
1478	Acidaminococcus_fermentans_DSM_20731	Streptococcus_agalactiae_A909
1479	Acidaminococcus_fermentans_DSM_20731	Streptococcus_anginosus_1_2_62CV
1480	Acidaminococcus_fermentans_DSM_20731	Streptococcus_australis_ATCC_700641
1481	Acidaminococcus_fermentans_DSM_20731	Streptococcus_constellatus_subsp_constellatus_SK53
1482	Acidaminococcus_fermentans_DSM_20731	Streptococcus_constellatus_subsp_pharyngis_SK1060
1483	Acidaminococcus_fermentans_DSM_20731	Streptococcus_cristatus_ATCC_51100
1484	Acidaminococcus_fermentans_DSM_20731	Streptococcus_dysgalactiae_subsp_dysgalactiae_ATCC_27957
1485	Acidaminococcus_fermentans_DSM_20731	Streptococcus_equinus_ATCC_9812
1486	Acidaminococcus_fermentans_DSM_20731	Streptococcus_gallolyticus_subsp_gallolyticus_ATCC_43143
1487	Acidaminococcus_fermentans_DSM_20731	Streptococcus_gordonii_str_Challis_substr_CH1
1488	Acidaminococcus_fermentans_DSM_20731	Streptococcus_infantarius_subsp_infantarius_ATCC_BAA_102
1489	Acidaminococcus_fermentans_DSM_20731	Streptococcus_infantis_ATCC_700779
1490	Acidaminococcus_fermentans_DSM_20731	Streptococcus_intermedius_JTH08
1491	Acidaminococcus_fermentans_DSM_20731	Streptococcus_lutetiensis_033
1492	Acidaminococcus_fermentans_DSM_20731	Streptococcus_mitis_NCTC_12261
1493	Acidaminococcus_fermentans_DSM_20731	Streptococcus_mutans_ATCC_25175
1494	Acidaminococcus_fermentans_DSM_20731	Streptococcus_oralis_Uo5
1495	Acidaminococcus_fermentans_DSM_20731	Streptococcus_parasanguinis_ATCC_903
1496	Acidaminococcus_fermentans_DSM_20731	Streptococcus_parauberis_KCTC_11537
1497	Acidaminococcus_fermentans_DSM_20731	Streptococcus_peroris_ATCC_700780
1498	Acidaminococcus_fermentans_DSM_20731	Streptococcus_pleomorphus_DSM_20574
1499	Acidaminococcus_fermentans_DSM_20731	Streptococcus_pseudopneumoniae_IS7493
1500	Acidaminococcus_fermentans_DSM_20731	Streptococcus_salivarius_JIM8777
1501	Acidaminococcus_fermentans_DSM_20731	Streptococcus_sanguinis_SK36
1502	Acidaminococcus_fermentans_DSM_20731	Streptococcus_sp_2_1_36FAA
1503	Acidaminococcus_fermentans_DSM_20731	Streptococcus_sp_I_G2
1504	Acidaminococcus_fermentans_DSM_20731	Streptococcus_sp_I_P16
1505	Acidaminococcus_fermentans_DSM_20731	Streptococcus_thermophilus_LMG_18311
1506	Acidaminococcus_fermentans_DSM_20731	Streptococcus_thoraltensis_DSM_12221
1507	Acidaminococcus_fermentans_DSM_20731	Streptococcus_uberis_0140J
1508	Acidaminococcus_fermentans_DSM_20731	Streptococcus_vestibularis_F0396
1509	Acidaminococcus_fermentans_DSM_20731	Subdoligranulum_variabile_DSM_15176
1510	Acidaminococcus_fermentans_DSM_20731	Succinatimonas_hippei_YIT_12066
1511	Acidaminococcus_fermentans_DSM_20731	Succinivibrio_dextrinosolvens_H5
1512	Acidaminococcus_fermentans_DSM_20731	Sulfolobus_solfataricus_P2
1513	Acidaminococcus_fermentans_DSM_20731	Sutterella_parvirubra_YIT_11816
1514	Acidaminococcus_fermentans_DSM_20731	Sutterella_wadsworthensis_3_1_45B
1515	Acidaminococcus_fermentans_DSM_20731	Tannerella_forsythia_ATCC_43037
1516	Acidaminococcus_fermentans_DSM_20731	Tatumella_ptyseos_ATCC_33301
1517	Acidaminococcus_fermentans_DSM_20731	Trabulsiella_guamensis_ATCC_49490
1518	Acidaminococcus_fermentans_DSM_20731	Tropheryma_whipplei_str_Twist
1519	Acidaminococcus_fermentans_DSM_20731	Trueperella_pyogenes_MS249
1520	Acidaminococcus_fermentans_DSM_20731	Ureaplasma_parvum_serovar_1_str_ATCC_27813
1521	Acidaminococcus_fermentans_DSM_20731	Ureaplasma_urealyticum_serovar_8_str_ATCC_27618
1522	Acidaminococcus_fermentans_DSM_20731	Ureibacillus_thermosphaericus_str_Thermo_BF
1523	Acidaminococcus_fermentans_DSM_20731	Varibaculum_cambriense_DSM_15806
1524	Acidaminococcus_fermentans_DSM_20731	Veillonella_atypica_ACS_049_V_Sch6
1525	Acidaminococcus_fermentans_DSM_20731	Veillonella_dispar_ATCC_17748
1526	Acidaminococcus_fermentans_DSM_20731	Veillonella_parvula_Te3_DSM_2008
1527	Acidaminococcus_fermentans_DSM_20731	Veillonella_ratti_ACS_216_V_Col6b
1528	Acidaminococcus_fermentans_DSM_20731	Veillonella_sp_3_1_44
1529	Acidaminococcus_fermentans_DSM_20731	Veillonella_sp_6_1_27
1530	Acidaminococcus_fermentans_DSM_20731	Vibrio_fluvialis_560
1531	Acidaminococcus_fermentans_DSM_20731	Vibrio_furnissii_NCTC_11218
1532	Acidaminococcus_fermentans_DSM_20731	Vibrio_mimicus_MB_451
1533	Acidaminococcus_fermentans_DSM_20731	Vibrio_parahaemolyticus_RIMD_2210633
1534	Acidaminococcus_fermentans_DSM_20731	Weissella_cibaria_KACC_11862
1535	Acidaminococcus_fermentans_DSM_20731	Weissella_confusa_LBAE_C39_2
1536	Acidaminococcus_fermentans_DSM_20731	Weissella_paramesenteroides_ATCC_33313
1537	Acidaminococcus_fermentans_DSM_20731	Yersinia_bercovieri_ATCC_43970
1538	Acidaminococcus_fermentans_DSM_20731	Yersinia_enterocolitica_subsp_enterocolitica_8081
1539	Acidaminococcus_fermentans_DSM_20731	Yersinia_frederiksenii_ATCC_33641
1540	Acidaminococcus_fermentans_DSM_20731	Yersinia_kristensenii_ATCC_33638
1541	Acidaminococcus_fermentans_DSM_20731	Yersinia_pseudotuberculosis_YPIII
1542	Acidaminococcus_fermentans_DSM_20731	Yersinia_rohdei_ATCC_43380
1543	Acidaminococcus_fermentans_DSM_20731	Yokenella_regensburgei_ATCC_43003
1544	Acidaminococcus_intestini_RyC_MR95	Acidaminococcus_sp_D21
1545	Acidaminococcus_intestini_RyC_MR95	Acinetobacter_calcoaceticus_PHEA_2
1546	Acidaminococcus_intestini_RyC_MR95	Acinetobacter_haemolyticus_NIPH_261
1547	Acidaminococcus_intestini_RyC_MR95	Acinetobacter_johnsonii_SH046
1548	Acidaminococcus_intestini_RyC_MR95	Acinetobacter_junii_SH205
1549	Acidaminococcus_intestini_RyC_MR95	Acinetobacter_lwoffii_WJ10621
1550	Acidaminococcus_intestini_RyC_MR95	Acinetobacter_pittii_ANC_4052
1551	Acidaminococcus_intestini_RyC_MR95	Acinetobacter_radioresistens_NIPH_2130
1552	Acidaminococcus_intestini_RyC_MR95	Actinobacillus_pleuropneumoniae_L20
1553	Acidaminococcus_intestini_RyC_MR95	Actinomyces_cardiffensis_F0333
1554	Acidaminococcus_intestini_RyC_MR95	Actinomyces_georgiae_DSM_6843
1555	Acidaminococcus_intestini_RyC_MR95	Actinomyces_graevenitzii_C83
1556	Acidaminococcus_intestini_RyC_MR95	Actinomyces_naeslundii_str_Howell_279
1557	Acidaminococcus_intestini_RyC_MR95	Actinomyces_odontolyticus_ATCC_17982
1558	Acidaminococcus_intestini_RyC_MR95	Actinomyces_oris_K20
1559	Acidaminococcus_intestini_RyC_MR95	Actinomyces_turicensis_ACS_279_V_Col4
1560	Acidaminococcus_intestini_RyC_MR95	Actinomyces_urogenitalis_DSM_15434
1561	Acidaminococcus_intestini_RyC_MR95	Actinomyces_viscosus_C505
1562	Acidaminococcus_intestini_RyC_MR95	Adlercreutzia_equolifaciens_DSM_19450
1563	Acidaminococcus_intestini_RyC_MR95	Aerococcus_viridans_ATCC_11563
1564	Acidaminococcus_intestini_RyC_MR95	Aeromonas_caviae_Ae398
1565	Acidaminococcus_intestini_RyC_MR95	Aeromonas_hydrophila_subsp_hydrophila_ATCC_7966
1566	Acidaminococcus_intestini_RyC_MR95	Aeromonas_jandaei_Riv2
1567	Acidaminococcus_intestini_RyC_MR95	Aeromonas_media_WS
1568	Acidaminococcus_intestini_RyC_MR95	Aeromonas_veronii_B565
1569	Acidaminococcus_intestini_RyC_MR95	Afipia_birgiae_34632
1570	Acidaminococcus_intestini_RyC_MR95	Aggregatibacter_aphrophilus_NJ8700
1571	Acidaminococcus_intestini_RyC_MR95	Akkermansia_muciniphila_ATCC_BAA_835
1572	Acidaminococcus_intestini_RyC_MR95	Alcaligenes_faecalis_subsp_faecalis_NBRC_13111
1573	Acidaminococcus_intestini_RyC_MR95	Alcaligenes_faecalis_subsp_faecalis_NCIB_8687
1574	Acidaminococcus_intestini_RyC_MR95	Alistipes_finegoldii_DSM_17242
1575	Acidaminococcus_intestini_RyC_MR95	Alistipes_indistinctus_YIT_12060
1576	Acidaminococcus_intestini_RyC_MR95	Alistipes_onderdonkii_DSM_19147
1577	Acidaminococcus_intestini_RyC_MR95	Alistipes_putredinis_DSM_17216
1578	Acidaminococcus_intestini_RyC_MR95	Alistipes_shahii_WAL_8301
1579	Acidaminococcus_intestini_RyC_MR95	Alloprevotella_tannerae_ATCC_51259
1580	Acidaminococcus_intestini_RyC_MR95	Anaerobaculum_hydrogeniformans_OS1_ATCC_BAA_1850
1581	Acidaminococcus_intestini_RyC_MR95	Anaerobiospirillum_succiniciproducens_DSM_640001
1582	Acidaminococcus_intestini_RyC_MR95	Anaerococcus_hydrogenalis_DSM_7454
1583	Acidaminococcus_intestini_RyC_MR95	Anaerococcus_prevotii_DSM_20548
1584	Acidaminococcus_intestini_RyC_MR95	Anaerococcus_vaginalis_ATCC_51170
1585	Acidaminococcus_intestini_RyC_MR95	Anaerofustis_stercorihominis_DSM_17244
1586	Acidaminococcus_intestini_RyC_MR95	Anaerostipes_caccae_DSM_14662
1587	Acidaminococcus_intestini_RyC_MR95	Anaerostipes_hadrus_DSM_3319
1588	Acidaminococcus_intestini_RyC_MR95	Anaerostipes_sp_3_2_56FAA
1589	Acidaminococcus_intestini_RyC_MR95	Anaerotruncus_colihominis_DSM_17241
1590	Acidaminococcus_intestini_RyC_MR95	Aneurinibacillus_aneurinilyticus_ATCC_12856
1591	Acidaminococcus_intestini_RyC_MR95	Arcanobacterium_haemolyticum_DSM_20595
1592	Acidaminococcus_intestini_RyC_MR95	Arcobacter_butzleri_RM4018
1593	Acidaminococcus_intestini_RyC_MR95	Arthrobacter_castelli_DSM_16402
1594	Acidaminococcus_intestini_RyC_MR95	Atopobium_minutum_10063974
1595	Acidaminococcus_intestini_RyC_MR95	Atopobium_parvulum_DSM_20469
1596	Acidaminococcus_intestini_RyC_MR95	Atopobium_rimae_ATCC_49626
1597	Acidaminococcus_intestini_RyC_MR95	Bacillus_altitudinis_41KF2b
1598	Acidaminococcus_intestini_RyC_MR95	Bacillus_atrophaeus_ATCC_49822_1
1599	Acidaminococcus_intestini_RyC_MR95	Bacillus_cereus_AH187_F4810_72
1600	Acidaminococcus_intestini_RyC_MR95	Bacillus_cereus_G9842
1601	Acidaminococcus_intestini_RyC_MR95	Bacillus_clausii_KSM_K16
1602	Acidaminococcus_intestini_RyC_MR95	Bacillus_endophyticus_2102
1603	Acidaminococcus_intestini_RyC_MR95	Bacillus_firmus_DS1
1604	Acidaminococcus_intestini_RyC_MR95	Bacillus_flexus_27Col1_1E
1605	Acidaminococcus_intestini_RyC_MR95	Bacillus_fordii_DSM_16014
1606	Acidaminococcus_intestini_RyC_MR95	Bacillus_halodurans_C_125
1607	Acidaminococcus_intestini_RyC_MR95	Bacillus_infantis_NRRL_B_14911
1608	Acidaminococcus_intestini_RyC_MR95	Bacillus_mojavensis_RO_H_1
1609	Acidaminococcus_intestini_RyC_MR95	Bacillus_mycoides_DSM_2048
1610	Acidaminococcus_intestini_RyC_MR95	Bacillus_nealsonii_AAU1
1611	Acidaminococcus_intestini_RyC_MR95	Bacillus_pseudofirmus_OF4
1612	Acidaminococcus_intestini_RyC_MR95	Bacillus_pumilus_ATCC_7061
1613	Acidaminococcus_intestini_RyC_MR95	Bacillus_sonorensis_L12
1614	Acidaminococcus_intestini_RyC_MR95	Bacillus_thermoamylovorans
1615	Acidaminococcus_intestini_RyC_MR95	Bacillus_timonensis_JC401
1616	Acidaminococcus_intestini_RyC_MR95	Bacillus_vallismortis_DV1_F_3
1617	Acidaminococcus_intestini_RyC_MR95	Bacteroides_caccae_ATCC_43185
1618	Acidaminococcus_intestini_RyC_MR95	Bacteroides_cellulosilyticus_DSM_14838
1619	Acidaminococcus_intestini_RyC_MR95	Bacteroides_clarus_YIT_12056
1620	Acidaminococcus_intestini_RyC_MR95	Bacteroides_coprocola_M16_DSM_17136
1621	Acidaminococcus_intestini_RyC_MR95	Bacteroides_coprophilus_DSM_18228
1622	Acidaminococcus_intestini_RyC_MR95	Bacteroides_dorei_DSM_17855
1623	Acidaminococcus_intestini_RyC_MR95	Bacteroides_eggerthii_1_2_48FAA
1624	Acidaminococcus_intestini_RyC_MR95	Bacteroides_eggerthii_DSM_20697
1625	Acidaminococcus_intestini_RyC_MR95	Bacteroides_faecis_MAJ27
1626	Acidaminococcus_intestini_RyC_MR95	Bacteroides_finegoldii_DSM_17565
1627	Acidaminococcus_intestini_RyC_MR95	Bacteroides_fluxus_YIT_12057
1628	Acidaminococcus_intestini_RyC_MR95	Bacteroides_fragilis_3_1_12
1629	Acidaminococcus_intestini_RyC_MR95	Bacteroides_fragilis_638R
1630	Acidaminococcus_intestini_RyC_MR95	Bacteroides_fragilis_NCTC_9343
1631	Acidaminococcus_intestini_RyC_MR95	Bacteroides_fragilis_YCH46
1632	Acidaminococcus_intestini_RyC_MR95	Bacteroides_graminisolvens_DSM_19988
1633	Acidaminococcus_intestini_RyC_MR95	Bacteroides_intestinalis_341_DSM_17393
1634	Acidaminococcus_intestini_RyC_MR95	Bacteroides_massiliensis_B846dnLKV334
1635	Acidaminococcus_intestini_RyC_MR95	Bacteroides_nordii_CL02T12C05
1636	Acidaminococcus_intestini_RyC_MR95	Bacteroides_oleiciplenus_YIT_12058
1637	Acidaminococcus_intestini_RyC_MR95	Bacteroides_ovatus_ATCC_8483
1638	Acidaminococcus_intestini_RyC_MR95	Bacteroides_ovatus_SD_CC_2a
1639	Acidaminococcus_intestini_RyC_MR95	Bacteroides_ovatus_SD_CMC_3f
1640	Acidaminococcus_intestini_RyC_MR95	Bacteroides_pectinophilus_ATCC_43243
1641	Acidaminococcus_intestini_RyC_MR95	Bacteroides_plebeius_M12_DSM_17135
1642	Acidaminococcus_intestini_RyC_MR95	Bacteroides_pyogenes_DSM20611
1643	Acidaminococcus_intestini_RyC_MR95	Bacteroides_salyersiae_WAL_10018
1644	Acidaminococcus_intestini_RyC_MR95	Bacteroides_sp_1_1_14
1645	Acidaminococcus_intestini_RyC_MR95	Bacteroides_sp_1_1_30
1646	Acidaminococcus_intestini_RyC_MR95	Bacteroides_sp_1_1_6
1647	Acidaminococcus_intestini_RyC_MR95	Bacteroides_sp_20_3
1648	Acidaminococcus_intestini_RyC_MR95	Bacteroides_sp_2_1_22
1649	Acidaminococcus_intestini_RyC_MR95	Bacteroides_sp_2_1_33B
1650	Acidaminococcus_intestini_RyC_MR95	Bacteroides_sp_2_1_7
1651	Acidaminococcus_intestini_RyC_MR95	Bacteroides_sp_2_2_4
1652	Acidaminococcus_intestini_RyC_MR95	Bacteroides_sp_3_1_19
1653	Acidaminococcus_intestini_RyC_MR95	Bacteroides_sp_3_1_23
1654	Acidaminococcus_intestini_RyC_MR95	Bacteroides_sp_3_1_33FAA
1655	Acidaminococcus_intestini_RyC_MR95	Bacteroides_sp_3_1_40A
1656	Acidaminococcus_intestini_RyC_MR95	Bacteroides_sp_3_2_5
1657	Acidaminococcus_intestini_RyC_MR95	Bacteroides_sp_4_1_36
1658	Acidaminococcus_intestini_RyC_MR95	Bacteroides_sp_4_3_47FAA
1659	Acidaminococcus_intestini_RyC_MR95	Bacteroides_sp_9_1_42FAA
1660	Acidaminococcus_intestini_RyC_MR95	Bacteroides_sp_D1
1661	Acidaminococcus_intestini_RyC_MR95	Bacteroides_sp_D20
1662	Acidaminococcus_intestini_RyC_MR95	Bacteroides_sp_D22
1663	Acidaminococcus_intestini_RyC_MR95	Bacteroides_sp_D2
1664	Acidaminococcus_intestini_RyC_MR95	Bacteroides_stercoris_ATCC_43183
1665	Acidaminococcus_intestini_RyC_MR95	Bacteroides_thetaiotaomicron_VPI_5482
1666	Acidaminococcus_intestini_RyC_MR95	Bacteroides_timonensis_AP1
1667	Acidaminococcus_intestini_RyC_MR95	Bacteroides_uniformis_ATCC_8492
1668	Acidaminococcus_intestini_RyC_MR95	Bacteroides_ureolyticus_DSM_20703
1669	Acidaminococcus_intestini_RyC_MR95	Bacteroides_vulgatus_ATCC_8482
1670	Acidaminococcus_intestini_RyC_MR95	Bacteroides_xylanisolvens_SD_CC_1b
1671	Acidaminococcus_intestini_RyC_MR95	Bacteroides_xylanisolvens_XB1A
1672	Acidaminococcus_intestini_RyC_MR95	Barnesiella_intestinihominis_YIT_11860
1673	Acidaminococcus_intestini_RyC_MR95	Bartonella_quintana_Toulouse
1674	Acidaminococcus_intestini_RyC_MR95	Bifidobacterium_adolescentis_ATCC_15703
1675	Acidaminococcus_intestini_RyC_MR95	Bifidobacterium_angulatum_DSM_20098
1676	Acidaminococcus_intestini_RyC_MR95	Bifidobacterium_animalis_lactis_AD011
1677	Acidaminococcus_intestini_RyC_MR95	Bifidobacterium_animalis_lactis_BB_12
1678	Acidaminococcus_intestini_RyC_MR95	Bifidobacterium_animalis_lactis_Bi_07
1679	Acidaminococcus_intestini_RyC_MR95	Bifidobacterium_animalis_lactis_Bl_04_ATCC_SD5219
1680	Acidaminococcus_intestini_RyC_MR95	Bifidobacterium_animalis_lactis_CNCM_I_2494
1681	Acidaminococcus_intestini_RyC_MR95	Bifidobacterium_animalis_lactis_DSM_10140
1682	Acidaminococcus_intestini_RyC_MR95	Bifidobacterium_animalis_lactis_V9
1683	Acidaminococcus_intestini_RyC_MR95	Bifidobacterium_bifidum_BGN4
1684	Acidaminococcus_intestini_RyC_MR95	Bifidobacterium_bifidum_NCIMB_41171
1685	Acidaminococcus_intestini_RyC_MR95	Bifidobacterium_bifidum_PRL2010
1686	Acidaminococcus_intestini_RyC_MR95	Bifidobacterium_bifidum_S17
1687	Acidaminococcus_intestini_RyC_MR95	Bifidobacterium_boum_DSM_20432
1688	Acidaminococcus_intestini_RyC_MR95	Bifidobacterium_breve_HPH0326
1689	Acidaminococcus_intestini_RyC_MR95	Bifidobacterium_breve_UCC2003_NCIMB8807
1690	Acidaminococcus_intestini_RyC_MR95	Bifidobacterium_catenulatum_DSM_16992
1691	Acidaminococcus_intestini_RyC_MR95	Bifidobacterium_coryneforme_DSM_20216
1692	Acidaminococcus_intestini_RyC_MR95	Bifidobacterium_dentium_ATCC_27678
1693	Acidaminococcus_intestini_RyC_MR95	Bifidobacterium_gallicum_DSM_20093
1694	Acidaminococcus_intestini_RyC_MR95	Bifidobacterium_kashiwanohense_DSM_21854
1695	Acidaminococcus_intestini_RyC_MR95	Bifidobacterium_longum_DJO10A
1696	Acidaminococcus_intestini_RyC_MR95	Bifidobacterium_longum_E18
1697	Acidaminococcus_intestini_RyC_MR95	Bifidobacterium_longum_infantis_157F_NC
1698	Acidaminococcus_intestini_RyC_MR95	Bifidobacterium_longum_infantis_ATCC_15697
1699	Acidaminococcus_intestini_RyC_MR95	Bifidobacterium_longum_longum_ATCC_55813
1700	Acidaminococcus_intestini_RyC_MR95	Bifidobacterium_longum_longum_BBMN68
1701	Acidaminococcus_intestini_RyC_MR95	Bifidobacterium_longum_longum_CCUG_52486
1702	Acidaminococcus_intestini_RyC_MR95	Bifidobacterium_longum_longum_JCM_1217
1703	Acidaminococcus_intestini_RyC_MR95	Bifidobacterium_longum_longum_JDM301
1704	Acidaminococcus_intestini_RyC_MR95	Bifidobacterium_longum_NCC2705
1705	Acidaminococcus_intestini_RyC_MR95	Bifidobacterium_mongoliense_DSM_21395
1706	Acidaminococcus_intestini_RyC_MR95	Bifidobacterium_pseudocatenulatum_DSM_20438
1707	Acidaminococcus_intestini_RyC_MR95	Bifidobacterium_pseudolongum_subsp_Pseudolongum_DSM_20099
1708	Acidaminococcus_intestini_RyC_MR95	Bifidobacterium_ruminantium_DSM_6489
1709	Acidaminococcus_intestini_RyC_MR95	Bifidobacterium_scardovii_JCM_12489
1710	Acidaminococcus_intestini_RyC_MR95	Bifidobacterium_stercoris_ATCC_43183
1711	Acidaminococcus_intestini_RyC_MR95	Bifidobacterium_thermacidophilum_subsp_thermacidophilum_DSM_15837
1712	Acidaminococcus_intestini_RyC_MR95	Bifidobacterium_thermophilum_RBL67
1713	Acidaminococcus_intestini_RyC_MR95	Bilophila_wadsworthia_3_1_6
1714	Acidaminococcus_intestini_RyC_MR95	Blastococcus_massiliensis_AP3
1715	Acidaminococcus_intestini_RyC_MR95	Blautia_hansenii_VPI_C7_24_DSM_20583
1716	Acidaminococcus_intestini_RyC_MR95	Blautia_hydrogenotrophica_DSM_10507
1717	Acidaminococcus_intestini_RyC_MR95	Blautia_obeum_ATCC_29174
1718	Acidaminococcus_intestini_RyC_MR95	Blautia_producta_DSM_2950
1719	Acidaminococcus_intestini_RyC_MR95	Blautia_wexlerae_DSM_19850
1720	Acidaminococcus_intestini_RyC_MR95	Bordetella_hinzii_OH87_BAL007II
1721	Acidaminococcus_intestini_RyC_MR95	Brachybacterium_paraconglomeratum_LC44
1722	Acidaminococcus_intestini_RyC_MR95	Brachyspira_pilosicoli_B2904
1723	Acidaminococcus_intestini_RyC_MR95	Bradyrhizobium_elkanii_USDA_76
1724	Acidaminococcus_intestini_RyC_MR95	Brevibacillus_agri_5_2
1725	Acidaminococcus_intestini_RyC_MR95	Brevibacillus_agri_BAB_2500
1726	Acidaminococcus_intestini_RyC_MR95	Brevibacillus_borstelensis_AK1
1727	Acidaminococcus_intestini_RyC_MR95	Brevibacillus_brevis_NBRC_100599
1728	Acidaminococcus_intestini_RyC_MR95	Brevibacterium_casei_S18
1729	Acidaminococcus_intestini_RyC_MR95	Brevibacterium_linens_BL2
1730	Acidaminococcus_intestini_RyC_MR95	Brevibacterium_massiliense_5401308
1731	Acidaminococcus_intestini_RyC_MR95	Brevundimonas_bacteroides_DSM_4726
1732	Acidaminococcus_intestini_RyC_MR95	Brevundimonas_diminuta_470_4
1733	Acidaminococcus_intestini_RyC_MR95	Brochothrix_thermosphacta_DSM_20171
1734	Acidaminococcus_intestini_RyC_MR95	Bulleidia_extructa_W1219
1735	Acidaminococcus_intestini_RyC_MR95	Burkholderia_cepacia_GG4
1736	Acidaminococcus_intestini_RyC_MR95	Burkholderiales_bacterium_1_1_47
1737	Acidaminococcus_intestini_RyC_MR95	Butyricicoccus_pullicaecorum_1_2
1738	Acidaminococcus_intestini_RyC_MR95	Butyricimonas_synergistica_DSM_23225
1739	Acidaminococcus_intestini_RyC_MR95	Butyricimonas_virosa_DSM_23226
1740	Acidaminococcus_intestini_RyC_MR95	Butyrivibrio_crossotus_DSM_2876
1741	Acidaminococcus_intestini_RyC_MR95	Butyrivibrio_fibrisolvens_16_4
1742	Acidaminococcus_intestini_RyC_MR95	Campylobacter_coli_JV20
1743	Acidaminococcus_intestini_RyC_MR95	Campylobacter_concisus_13826
1744	Acidaminococcus_intestini_RyC_MR95	Campylobacter_curvus_525_92
1745	Acidaminococcus_intestini_RyC_MR95	Campylobacter_fetus_subsp_fetus_82_40
1746	Acidaminococcus_intestini_RyC_MR95	Campylobacter_gracilis_RM3268
1747	Acidaminococcus_intestini_RyC_MR95	Campylobacter_hominis_ATCC_BAA_381
1748	Acidaminococcus_intestini_RyC_MR95	Campylobacter_hyointestinalis_subsp_hyointestinalis_LMG_9260
1749	Acidaminococcus_intestini_RyC_MR95	Campylobacter_jejuni_jejuni_81_176
1750	Acidaminococcus_intestini_RyC_MR95	Campylobacter_jejuni_jejuni_ICDCCJ07004
1751	Acidaminococcus_intestini_RyC_MR95	Campylobacter_jejuni_jejuni_M1
1752	Acidaminococcus_intestini_RyC_MR95	Campylobacter_jejuni_jejuni_NCTC_11168
1753	Acidaminococcus_intestini_RyC_MR95	Campylobacter_lari_RM2100
1754	Acidaminococcus_intestini_RyC_MR95	Campylobacter_rectus_RM3267
1755	Acidaminococcus_intestini_RyC_MR95	Campylobacter_showae_CSUNSWCD
1756	Acidaminococcus_intestini_RyC_MR95	Campylobacter_upsaliensis_JV21
1757	Acidaminococcus_intestini_RyC_MR95	Candidatus_Nitrososphaera_gargensis_Ga9_2
1758	Acidaminococcus_intestini_RyC_MR95	Capnocytophaga_granulosa_ATCC_51502
1759	Acidaminococcus_intestini_RyC_MR95	Capnocytophaga_ochracea_DSM_7271
1760	Acidaminococcus_intestini_RyC_MR95	Capnocytophaga_sputigena_ATCC_33612
1761	Acidaminococcus_intestini_RyC_MR95	Catenibacterium_mitsuokai_DSM_15897
1762	Acidaminococcus_intestini_RyC_MR95	Cedecea_davisae_DSM_4568
1763	Acidaminococcus_intestini_RyC_MR95	Cellulosilyticum_lentocellum_DSM_5427
1764	Acidaminococcus_intestini_RyC_MR95	Cellulosimicrobium_cellulans_J36
1765	Acidaminococcus_intestini_RyC_MR95	Cetobacterium_somerae_ATCC_BAA_47401
1766	Acidaminococcus_intestini_RyC_MR95	Citrobacter_amalonaticus_Y19
1767	Acidaminococcus_intestini_RyC_MR95	Citrobacter_freundii_ATCC_8090
1768	Acidaminococcus_intestini_RyC_MR95	Citrobacter_freundii_UCI_31
1769	Acidaminococcus_intestini_RyC_MR95	Citrobacter_koseri_ATCC_BAA_895
1770	Acidaminococcus_intestini_RyC_MR95	Citrobacter_sp_30_2
1771	Acidaminococcus_intestini_RyC_MR95	Citrobacter_youngae_ATCC_29220
1772	Acidaminococcus_intestini_RyC_MR95	Cloacibacillus_evryensis_DSM_19522
1773	Acidaminococcus_intestini_RyC_MR95	Clostridiales_sp_1_7_47FAA
1774	Acidaminococcus_intestini_RyC_MR95	Clostridium_asparagiforme_DSM_15981
1775	Acidaminococcus_intestini_RyC_MR95	Clostridium_bartlettii_DSM_16795
1776	Acidaminococcus_intestini_RyC_MR95	Clostridium_beijerinckii_NCIMB_8052
1777	Acidaminococcus_intestini_RyC_MR95	Clostridium_bifermentans_ATCC_19299
1778	Acidaminococcus_intestini_RyC_MR95	Clostridium_bolteae_ATCC_BAA_613
1779	Acidaminococcus_intestini_RyC_MR95	Clostridium_botulinum_A_str_ATCC_19397
1780	Acidaminococcus_intestini_RyC_MR95	Clostridium_botulinum_A_str_ATCC_3502
1781	Acidaminococcus_intestini_RyC_MR95	Clostridium_botulinum_A_str_Hall
1782	Acidaminococcus_intestini_RyC_MR95	Clostridium_botulinum_Bf
1783	Acidaminococcus_intestini_RyC_MR95	Clostridium_botulinum_E1_str_BoNT_E_Beluga
1784	Acidaminococcus_intestini_RyC_MR95	Clostridium_botulinum_F_str_230613
1785	Acidaminococcus_intestini_RyC_MR95	Clostridium_butyricum_DSM_10702
1786	Acidaminococcus_intestini_RyC_MR95	Clostridium_butyricum_E4_str_BoNT_E_BL5262
1787	Acidaminococcus_intestini_RyC_MR95	Clostridium_cadaveris_AGR2141
1788	Acidaminococcus_intestini_RyC_MR95	Clostridium_celatum_DSM_1785
1789	Acidaminococcus_intestini_RyC_MR95	Clostridium_cellobioparum_DSM_1351
1790	Acidaminococcus_intestini_RyC_MR95	Clostridium_citroniae_WAL_17108
1791	Acidaminococcus_intestini_RyC_MR95	Clostridium_clariflavum_DSM_19732
1792	Acidaminococcus_intestini_RyC_MR95	Clostridium_clostridioforme_CM201
1793	Acidaminococcus_intestini_RyC_MR95	Clostridium_difficile_CD196
1794	Acidaminococcus_intestini_RyC_MR95	Clostridium_difficile_NAP07
1795	Acidaminococcus_intestini_RyC_MR95	Clostridium_difficile_NAP08
1796	Acidaminococcus_intestini_RyC_MR95	Clostridium_difficile_R20291
1797	Acidaminococcus_intestini_RyC_MR95	Clostridium_glycolicum_ATCC_14880
1798	Acidaminococcus_intestini_RyC_MR95	Clostridium_hathewayi_12489931
1799	Acidaminococcus_intestini_RyC_MR95	Clostridium_hathewayi_DSM_13479
1800	Acidaminococcus_intestini_RyC_MR95	Clostridium_hiranonis_TO_931_DSM_13275
1801	Acidaminococcus_intestini_RyC_MR95	Clostridium_hylemonae_DSM_15053
1802	Acidaminococcus_intestini_RyC_MR95	Clostridium_indolis_DSM_755
1803	Acidaminococcus_intestini_RyC_MR95	Clostridium_innocuum_2959
1804	Acidaminococcus_intestini_RyC_MR95	Clostridium_leptum_DSM_753
1805	Acidaminococcus_intestini_RyC_MR95	Clostridium_methoxybenzovorans_SR3
1806	Acidaminococcus_intestini_RyC_MR95	Clostridium_methylpentosum_R2_DSM_5476
1807	Acidaminococcus_intestini_RyC_MR95	Clostridium_nexile_DSM_1787
1808	Acidaminococcus_intestini_RyC_MR95	Clostridium_paraputrificum_AGR2156
1809	Acidaminococcus_intestini_RyC_MR95	Clostridium_perfringens_ATCC_13124
1810	Acidaminococcus_intestini_RyC_MR95	Clostridium_ramosum_VPI_0427_DSM_1402
1811	Acidaminococcus_intestini_RyC_MR95	Clostridium_saccharogumia_DSM_17460
1812	Acidaminococcus_intestini_RyC_MR95	Clostridium_saccharoperbutylacetonicum_N1_4_HMT
1813	Acidaminococcus_intestini_RyC_MR95	Clostridium_sartagoforme_AAU1
1814	Acidaminococcus_intestini_RyC_MR95	Clostridium_scindens_ATCC_35704
1815	Acidaminococcus_intestini_RyC_MR95	Clostridium_sordellii_ATCC_9714
1816	Acidaminococcus_intestini_RyC_MR95	Clostridium_sp_7_2_43FAA
1817	Acidaminococcus_intestini_RyC_MR95	Clostridium_spiroforme_DSM_1552
1818	Acidaminococcus_intestini_RyC_MR95	Clostridium_sp_L2_50
1819	Acidaminococcus_intestini_RyC_MR95	Clostridium_sp_M62_1
1820	Acidaminococcus_intestini_RyC_MR95	Clostridium_sporogenes_ATCC_15579
1821	Acidaminococcus_intestini_RyC_MR95	Clostridium_sporosphaeroides_DSM_1294
1822	Acidaminococcus_intestini_RyC_MR95	Clostridium_sp_SS2_1
1823	Acidaminococcus_intestini_RyC_MR95	Clostridium_sp_SY8519
1824	Acidaminococcus_intestini_RyC_MR95	Clostridium_sticklandii_DSM_519
1825	Acidaminococcus_intestini_RyC_MR95	Clostridium_symbiosum_ATCC_14940
1826	Acidaminococcus_intestini_RyC_MR95	Clostridium_symbiosum_WAL_14163
1827	Acidaminococcus_intestini_RyC_MR95	Clostridium_symbiosum_WAL_14673
1828	Acidaminococcus_intestini_RyC_MR95	Clostridium_tyrobutyricum_DSM_2637
1829	Acidaminococcus_intestini_RyC_MR95	Clostridium_viride_DSM_6836
1830	Acidaminococcus_intestini_RyC_MR95	Collinsella_aerofaciens_ATCC_25986
1831	Acidaminococcus_intestini_RyC_MR95	Collinsella_intestinalis_DSM_13280
1832	Acidaminococcus_intestini_RyC_MR95	Collinsella_stercoris_DSM_13279
1833	Acidaminococcus_intestini_RyC_MR95	Collinsella_tanakaei_YIT_12063
1834	Acidaminococcus_intestini_RyC_MR95	Coprobacillus_sp_29_1
1835	Acidaminococcus_intestini_RyC_MR95	Coprobacillus_sp_D7
1836	Acidaminococcus_intestini_RyC_MR95	Coprococcus_catus_GD_7
1837	Acidaminococcus_intestini_RyC_MR95	Coprococcus_comes_ATCC_27758
1838	Acidaminococcus_intestini_RyC_MR95	Coprococcus_eutactus_ATCC_27759
1839	Acidaminococcus_intestini_RyC_MR95	Corynebacterium_ammoniagenes_DSM_20306
1840	Acidaminococcus_intestini_RyC_MR95	Corynebacterium_amycolatum_SK46
1841	Acidaminococcus_intestini_RyC_MR95	Corynebacterium_aurimucosum_ATCC_700975
1842	Acidaminococcus_intestini_RyC_MR95	Corynebacterium_durum_F0235
1843	Acidaminococcus_intestini_RyC_MR95	Corynebacterium_glucuronolyticum_ATCC_51867
1844	Acidaminococcus_intestini_RyC_MR95	Corynebacterium_kroppenstedtii_DSM_44385
1845	Acidaminococcus_intestini_RyC_MR95	Corynebacterium_propinquum_DSM_44285
1846	Acidaminococcus_intestini_RyC_MR95	Corynebacterium_striatum_ATCC_6940
1847	Acidaminococcus_intestini_RyC_MR95	Corynebacterium_tuberculostearicum_SK141
1848	Acidaminococcus_intestini_RyC_MR95	Corynebacterium_ulcerans_809
1849	Acidaminococcus_intestini_RyC_MR95	Corynebacterium_ureicelerivorans
1850	Acidaminococcus_intestini_RyC_MR95	Cronobacter_sakazakii_ATCC_BAA_894
1851	Acidaminococcus_intestini_RyC_MR95	Cryptobacterium_curtum_DSM_15641
1852	Acidaminococcus_intestini_RyC_MR95	Curtobacterium_flaccumfaciens_UCD_AKU
1853	Acidaminococcus_intestini_RyC_MR95	Delftia_acidovorans_SPH_1
1854	Acidaminococcus_intestini_RyC_MR95	Dermacoccus_nishinomiyaensis
1855	Acidaminococcus_intestini_RyC_MR95	Desulfovibrio_desulfuricans_subsp_desulfuricans_DSM_642
1856	Acidaminococcus_intestini_RyC_MR95	Desulfovibrio_piger_ATCC_29098
1857	Acidaminococcus_intestini_RyC_MR95	Desulfovibrio_sp_3_1_syn3
1858	Acidaminococcus_intestini_RyC_MR95	Dialister_invisus_DSM_15470
1859	Acidaminococcus_intestini_RyC_MR95	Dialister_succinatiphilus_YIT_11850
1860	Acidaminococcus_intestini_RyC_MR95	Dietzia_cinnamea_P4
1861	Acidaminococcus_intestini_RyC_MR95	Dorea_formicigenerans_ATCC_27755
1862	Acidaminococcus_intestini_RyC_MR95	Dorea_longicatena_DSM_13814
1863	Acidaminococcus_intestini_RyC_MR95	Dysgonomonas_gadei_ATCC_BAA_286
1864	Acidaminococcus_intestini_RyC_MR95	Edwardsiella_tarda_ATCC_23685
1865	Acidaminococcus_intestini_RyC_MR95	Edwardsiella_tarda_FL6_60
1866	Acidaminococcus_intestini_RyC_MR95	Eggerthella_lenta_DSM_2243
1867	Acidaminococcus_intestini_RyC_MR95	Eggerthella_sp_1_3_56FAA
1868	Acidaminococcus_intestini_RyC_MR95	Eggerthella_sp_YY7918
1869	Acidaminococcus_intestini_RyC_MR95	Eggerthia_catenaformis_OT_569
1870	Acidaminococcus_intestini_RyC_MR95	Eikenella_corrodens_ATCC_23834
1871	Acidaminococcus_intestini_RyC_MR95	Enterobacter_aerogenes_KCTC_2190
1872	Acidaminococcus_intestini_RyC_MR95	Enterobacter_asburiae_LF7a
1873	Acidaminococcus_intestini_RyC_MR95	Enterobacter_cancerogenus_ATCC_35316
1874	Acidaminococcus_intestini_RyC_MR95	Enterobacter_cloacae_EcWSU1
1875	Acidaminococcus_intestini_RyC_MR95	Enterobacter_hormaechei_YT2
1876	Acidaminococcus_intestini_RyC_MR95	Enterobacter_hormaechei_YT3
1877	Acidaminococcus_intestini_RyC_MR95	Enterobacteriaceae_bacterium_9_2_54FAA
1878	Acidaminococcus_intestini_RyC_MR95	Enterococcus_asini_ATCC_700915
1879	Acidaminococcus_intestini_RyC_MR95	Enterococcus_avium_ATCC_14025
1880	Acidaminococcus_intestini_RyC_MR95	Enterococcus_caccae_ATCC_BAA_1240
1881	Acidaminococcus_intestini_RyC_MR95	Enterococcus_casseliflavus_ATCC_12755
1882	Acidaminococcus_intestini_RyC_MR95	Enterococcus_cecorum_DSM_20682
1883	Acidaminococcus_intestini_RyC_MR95	Enterococcus_dispar_ATCC_51266
1884	Acidaminococcus_intestini_RyC_MR95	Enterococcus_durans_ATCC_6056
1885	Acidaminococcus_intestini_RyC_MR95	Enterococcus_faecalis_OG1RF_ATCC_47077
1886	Acidaminococcus_intestini_RyC_MR95	Enterococcus_faecalis_TX0104
1887	Acidaminococcus_intestini_RyC_MR95	Enterococcus_faecalis_TX1322
1888	Acidaminococcus_intestini_RyC_MR95	Enterococcus_faecalis_TX2134
1889	Acidaminococcus_intestini_RyC_MR95	Enterococcus_faecalis_V583
1890	Acidaminococcus_intestini_RyC_MR95	Enterococcus_faecium_TX1330
1891	Acidaminococcus_intestini_RyC_MR95	Enterococcus_gallinarum_EG2
1892	Acidaminococcus_intestini_RyC_MR95	Enterococcus_hirae_ATCC_9790
1893	Acidaminococcus_intestini_RyC_MR95	Enterococcus_phoeniculicola_ATCC_BAA_412
1894	Acidaminococcus_intestini_RyC_MR95	Enterococcus_saccharolyticus_DSM8903
1895	Acidaminococcus_intestini_RyC_MR95	Enterococcus_sp_7L76
1896	Acidaminococcus_intestini_RyC_MR95	Erysipelotrichaceae_bacterium_5_2_54FAA
1897	Acidaminococcus_intestini_RyC_MR95	Erysipelotrichaceae_bacterium_sp_3_1_53
1898	Acidaminococcus_intestini_RyC_MR95	Escherichia_albertii_KF1
1899	Acidaminococcus_intestini_RyC_MR95	Escherichia_albertii_TW07627
1900	Acidaminococcus_intestini_RyC_MR95	Escherichia_coli_O157_H7_str_Sakai
1901	Acidaminococcus_intestini_RyC_MR95	Escherichia_coli_SE11
1902	Acidaminococcus_intestini_RyC_MR95	Escherichia_coli_str_K_12_substr_MG1655
1903	Acidaminococcus_intestini_RyC_MR95	Escherichia_coli_UTI89_UPEC
1904	Acidaminococcus_intestini_RyC_MR95	Escherichia_fergusonii_ATCC_35469
1905	Acidaminococcus_intestini_RyC_MR95	Escherichia_hermannii_NBRC_105704
1906	Acidaminococcus_intestini_RyC_MR95	Escherichia_sp_1_1_43
1907	Acidaminococcus_intestini_RyC_MR95	Escherichia_sp_3_2_53FAA
1908	Acidaminococcus_intestini_RyC_MR95	Escherichia_sp_4_1_40B
1909	Acidaminococcus_intestini_RyC_MR95	Eubacterium_biforme_DSM_3989
1910	Acidaminococcus_intestini_RyC_MR95	Eubacterium_brachy_ATCC_33089
1911	Acidaminococcus_intestini_RyC_MR95	Eubacterium_cellulosolvens_6
1912	Acidaminococcus_intestini_RyC_MR95	Eubacterium_cylindroides_T2_87
1913	Acidaminococcus_intestini_RyC_MR95	Eubacterium_desmolans_ATCC_43058
1914	Acidaminococcus_intestini_RyC_MR95	Eubacterium_dolichum_DSM_3991
1915	Acidaminococcus_intestini_RyC_MR95	Eubacterium_eligens_ATCC_27750
1916	Acidaminococcus_intestini_RyC_MR95	Eubacterium_hallii_DSM_3353
1917	Acidaminococcus_intestini_RyC_MR95	Eubacterium_hallii_L2_7
1918	Acidaminococcus_intestini_RyC_MR95	Eubacterium_limosum_KIST612
1919	Acidaminococcus_intestini_RyC_MR95	Eubacterium_ramulus_ATCC_29099
1920	Acidaminococcus_intestini_RyC_MR95	Eubacterium_rectale_ATCC_33656
1921	Acidaminococcus_intestini_RyC_MR95	Eubacterium_rectale_M104_1
1922	Acidaminococcus_intestini_RyC_MR95	Eubacterium_saphenum_ATCC_49989
1923	Acidaminococcus_intestini_RyC_MR95	Eubacterium_siraeum_70_3
1924	Acidaminococcus_intestini_RyC_MR95	Eubacterium_siraeum_DSM_15702
1925	Acidaminococcus_intestini_RyC_MR95	Eubacterium_sulci_ATCC_35585
1926	Acidaminococcus_intestini_RyC_MR95	Eubacterium_ventriosum_ATCC_27560
1927	Acidaminococcus_intestini_RyC_MR95	Exiguobacterium_aurantiacum_DSM_6208
1928	Acidaminococcus_intestini_RyC_MR95	Faecalibacterium_cf_prausnitzii_KLE1255
1929	Acidaminococcus_intestini_RyC_MR95	Faecalibacterium_prausnitzii_L2_6
1930	Acidaminococcus_intestini_RyC_MR95	Faecalibacterium_prausnitzii_M21_2
1931	Acidaminococcus_intestini_RyC_MR95	Faecalibacterium_prausnitzii_SL3_3
1932	Acidaminococcus_intestini_RyC_MR95	Filifactor_alocis_ATCC_35896
1933	Acidaminococcus_intestini_RyC_MR95	Finegoldia_magna_ATCC_29328
1934	Acidaminococcus_intestini_RyC_MR95	Flavonifractor_plautii_ATCC_29863
1935	Acidaminococcus_intestini_RyC_MR95	Fusobacterium_gonidiaformans_3_1_5R
1936	Acidaminococcus_intestini_RyC_MR95	Fusobacterium_gonidiaformans_ATCC_25563
1937	Acidaminococcus_intestini_RyC_MR95	Fusobacterium_mortiferum_ATCC_9817
1938	Acidaminococcus_intestini_RyC_MR95	Fusobacterium_necrophorum_D12
1939	Acidaminococcus_intestini_RyC_MR95	Fusobacterium_nucleatum_subsp_animalis_3_1_33
1940	Acidaminococcus_intestini_RyC_MR95	Fusobacterium_nucleatum_subsp_animalis_7_1
1941	Acidaminococcus_intestini_RyC_MR95	Fusobacterium_nucleatum_subsp_animalis_D11
1942	Acidaminococcus_intestini_RyC_MR95	Fusobacterium_nucleatum_subsp_vincentii_3_1_27
1943	Acidaminococcus_intestini_RyC_MR95	Fusobacterium_nucleatum_subsp_vincentii_3_1_36A2
1944	Acidaminococcus_intestini_RyC_MR95	Fusobacterium_nucleatum_subsp_vincentii_4_1_13
1945	Acidaminococcus_intestini_RyC_MR95	Fusobacterium_periodonticum_1_1_41FAA
1946	Acidaminococcus_intestini_RyC_MR95	Fusobacterium_periodonticum_2_1_31
1947	Acidaminococcus_intestini_RyC_MR95	Fusobacterium_russii_ATCC_25533
1948	Acidaminococcus_intestini_RyC_MR95	Fusobacterium_sp_4_8
1949	Acidaminococcus_intestini_RyC_MR95	Fusobacterium_ulcerans_ATCC_49185
1950	Acidaminococcus_intestini_RyC_MR95	Fusobacterium_varium_ATCC_27725
1951	Acidaminococcus_intestini_RyC_MR95	Gemella_haemolysans_ATCC_10379
1952	Acidaminococcus_intestini_RyC_MR95	Gemella_morbillorum_M424
1953	Acidaminococcus_intestini_RyC_MR95	Gemella_sanguinis_ATCC700632
1954	Acidaminococcus_intestini_RyC_MR95	Gemella_sanguinis_M325
1955	Acidaminococcus_intestini_RyC_MR95	Geobacillus_vulcani_PSS1
1956	Acidaminococcus_intestini_RyC_MR95	Gordonia_rubripertincta_NBRC_101908
1957	Acidaminococcus_intestini_RyC_MR95	Gordonia_terrae_C_6
1958	Acidaminococcus_intestini_RyC_MR95	Gordonia_terrae_NBRC_100016
1959	Acidaminococcus_intestini_RyC_MR95	Gordonibacter_pamelaeae_7_10_1_bT_DSM_19378
1960	Acidaminococcus_intestini_RyC_MR95	Granulicatella_adiacens_ATCC_49175
1961	Acidaminococcus_intestini_RyC_MR95	Granulicatella_elegans_ATCC_700633
1962	Acidaminococcus_intestini_RyC_MR95	Grimontia_hollisae_CIP_101886
1963	Acidaminococcus_intestini_RyC_MR95	Haemophilus_haemolyticus_M19501
1964	Acidaminococcus_intestini_RyC_MR95	Haemophilus_parainfluenzae_T3T1
1965	Acidaminococcus_intestini_RyC_MR95	Haemophilus_sputorum_CCUG_13788
1966	Acidaminococcus_intestini_RyC_MR95	Hafnia_alvei_ATCC_51873
1967	Acidaminococcus_intestini_RyC_MR95	Hafnia_alvei_BIDMC_31
1968	Acidaminococcus_intestini_RyC_MR95	Halococcus_morrhuae_DSM1307
1969	Acidaminococcus_intestini_RyC_MR95	Helicobacter_bilis_ATCC_43879
1970	Acidaminococcus_intestini_RyC_MR95	Helicobacter_canadensis_MIT_98_5491
1971	Acidaminococcus_intestini_RyC_MR95	Helicobacter_cinaedi_CCUG_18818
1972	Acidaminococcus_intestini_RyC_MR95	Helicobacter_pullorum_MIT_98_5489
1973	Acidaminococcus_intestini_RyC_MR95	Helicobacter_pylori_26695
1974	Acidaminococcus_intestini_RyC_MR95	Helicobacter_winghamensis_ATCC_BAA_430
1975	Acidaminococcus_intestini_RyC_MR95	Holdemania_filiformis_VPI_J1_31B_1_DSM_12042
1976	Acidaminococcus_intestini_RyC_MR95	Kallipyga_massiliensis_ph2
1977	Acidaminococcus_intestini_RyC_MR95	Kandleria_vitulina_DSM_20405
1978	Acidaminococcus_intestini_RyC_MR95	Kingella_oralis_ATCC_51147
1979	Acidaminococcus_intestini_RyC_MR95	Klebsiella_pneumoniae_pneumoniae_MGH78578
1980	Acidaminococcus_intestini_RyC_MR95	Klebsiella_sp_1_1_55
1981	Acidaminococcus_intestini_RyC_MR95	Kluyvera_ascorbata_ATCC_33433
1982	Acidaminococcus_intestini_RyC_MR95	Kocuria_palustris_PEL
1983	Acidaminococcus_intestini_RyC_MR95	Kocuria_rhizophila_DC2201
1984	Acidaminococcus_intestini_RyC_MR95	Kurthia_massiliensis_JC30
1985	Acidaminococcus_intestini_RyC_MR95	Kytococcus_sedentarius_DSM_20547
1986	Acidaminococcus_intestini_RyC_MR95	Lachnospiraceae_bacterium_sp_5_1_63FAA
1987	Acidaminococcus_intestini_RyC_MR95	Lachnospiraceae_bacterium_sp_8_1_57FAA
1988	Acidaminococcus_intestini_RyC_MR95	Lachnospira_multipara_ATCC_19207
1989	Acidaminococcus_intestini_RyC_MR95	Lactobacillus_acidophilus_ATCC_4796
1990	Acidaminococcus_intestini_RyC_MR95	Lactobacillus_acidophilus_NCFM
1991	Acidaminococcus_intestini_RyC_MR95	Lactobacillus_amylolyticus_DSM_11664
1992	Acidaminococcus_intestini_RyC_MR95	Lactobacillus_amylovorus_GRL_1112
1993	Acidaminococcus_intestini_RyC_MR95	Lactobacillus_animalis_KCTC_3501
1994	Acidaminococcus_intestini_RyC_MR95	Lactobacillus_antri_DSM_16041
1995	Acidaminococcus_intestini_RyC_MR95	Lactobacillus_brevis_ATCC_367
1996	Acidaminococcus_intestini_RyC_MR95	Lactobacillus_brevis_subsp_gravesensis_ATCC_27305
1997	Acidaminococcus_intestini_RyC_MR95	Lactobacillus_buchneri_ATCC_11577
1998	Acidaminococcus_intestini_RyC_MR95	Lactobacillus_casei_ATCC_334
1999	Acidaminococcus_intestini_RyC_MR95	Lactobacillus_casei_casei_BL23
2000	Acidaminococcus_intestini_RyC_MR95	Lactobacillus_coleohominis_101_4_CHN
[truncated: 17,893 more rows]
