# Supplementary material for: Human gut microbe co-cultures have greater potential than monocultures for food waste remediation to commodity chemicals
Source: Sci Rep. 2018 Oct 22;8:15594. doi: 10.1038/s41598-018-33733-z (PMC6197241; doi:10.1038/s41598-018-33733-z)
Supplement: Supplementary file 3 — Data [file 41598_2018_33733_MOESM3_ESM.zip › Data/InputTables/AGORA_PairwiseSims_Inst_10.txt]

179038	Clostridium_sticklandii_DSM_519	Trueperella_pyogenes_MS249
179039	Clostridium_sticklandii_DSM_519	Ureaplasma_parvum_serovar_1_str_ATCC_27813
179040	Clostridium_sticklandii_DSM_519	Ureaplasma_urealyticum_serovar_8_str_ATCC_27618
179041	Clostridium_sticklandii_DSM_519	Ureibacillus_thermosphaericus_str_Thermo_BF
179042	Clostridium_sticklandii_DSM_519	Varibaculum_cambriense_DSM_15806
179043	Clostridium_sticklandii_DSM_519	Veillonella_atypica_ACS_049_V_Sch6
179044	Clostridium_sticklandii_DSM_519	Veillonella_dispar_ATCC_17748
179045	Clostridium_sticklandii_DSM_519	Veillonella_parvula_Te3_DSM_2008
179046	Clostridium_sticklandii_DSM_519	Veillonella_ratti_ACS_216_V_Col6b
179047	Clostridium_sticklandii_DSM_519	Veillonella_sp_3_1_44
179048	Clostridium_sticklandii_DSM_519	Veillonella_sp_6_1_27
179049	Clostridium_sticklandii_DSM_519	Vibrio_fluvialis_560
179050	Clostridium_sticklandii_DSM_519	Vibrio_furnissii_NCTC_11218
179051	Clostridium_sticklandii_DSM_519	Vibrio_mimicus_MB_451
179052	Clostridium_sticklandii_DSM_519	Vibrio_parahaemolyticus_RIMD_2210633
179053	Clostridium_sticklandii_DSM_519	Weissella_cibaria_KACC_11862
179054	Clostridium_sticklandii_DSM_519	Weissella_confusa_LBAE_C39_2
179055	Clostridium_sticklandii_DSM_519	Weissella_paramesenteroides_ATCC_33313
179056	Clostridium_sticklandii_DSM_519	Yersinia_bercovieri_ATCC_43970
179057	Clostridium_sticklandii_DSM_519	Yersinia_enterocolitica_subsp_enterocolitica_8081
179058	Clostridium_sticklandii_DSM_519	Yersinia_frederiksenii_ATCC_33641
179059	Clostridium_sticklandii_DSM_519	Yersinia_kristensenii_ATCC_33638
179060	Clostridium_sticklandii_DSM_519	Yersinia_pseudotuberculosis_YPIII
179061	Clostridium_sticklandii_DSM_519	Yersinia_rohdei_ATCC_43380
179062	Clostridium_sticklandii_DSM_519	Yokenella_regensburgei_ATCC_43003
179063	Clostridium_symbiosum_ATCC_14940	Clostridium_symbiosum_WAL_14163
179064	Clostridium_symbiosum_ATCC_14940	Clostridium_symbiosum_WAL_14673
179065	Clostridium_symbiosum_ATCC_14940	Clostridium_tyrobutyricum_DSM_2637
179066	Clostridium_symbiosum_ATCC_14940	Clostridium_viride_DSM_6836
179067	Clostridium_symbiosum_ATCC_14940	Collinsella_aerofaciens_ATCC_25986
179068	Clostridium_symbiosum_ATCC_14940	Collinsella_intestinalis_DSM_13280
179069	Clostridium_symbiosum_ATCC_14940	Collinsella_stercoris_DSM_13279
179070	Clostridium_symbiosum_ATCC_14940	Collinsella_tanakaei_YIT_12063
179071	Clostridium_symbiosum_ATCC_14940	Coprobacillus_sp_29_1
179072	Clostridium_symbiosum_ATCC_14940	Coprobacillus_sp_D7
179073	Clostridium_symbiosum_ATCC_14940	Coprococcus_catus_GD_7
179074	Clostridium_symbiosum_ATCC_14940	Coprococcus_comes_ATCC_27758
179075	Clostridium_symbiosum_ATCC_14940	Coprococcus_eutactus_ATCC_27759
179076	Clostridium_symbiosum_ATCC_14940	Corynebacterium_ammoniagenes_DSM_20306
179077	Clostridium_symbiosum_ATCC_14940	Corynebacterium_amycolatum_SK46
179078	Clostridium_symbiosum_ATCC_14940	Corynebacterium_aurimucosum_ATCC_700975
179079	Clostridium_symbiosum_ATCC_14940	Corynebacterium_durum_F0235
179080	Clostridium_symbiosum_ATCC_14940	Corynebacterium_glucuronolyticum_ATCC_51867
179081	Clostridium_symbiosum_ATCC_14940	Corynebacterium_kroppenstedtii_DSM_44385
179082	Clostridium_symbiosum_ATCC_14940	Corynebacterium_propinquum_DSM_44285
179083	Clostridium_symbiosum_ATCC_14940	Corynebacterium_striatum_ATCC_6940
179084	Clostridium_symbiosum_ATCC_14940	Corynebacterium_tuberculostearicum_SK141
179085	Clostridium_symbiosum_ATCC_14940	Corynebacterium_ulcerans_809
179086	Clostridium_symbiosum_ATCC_14940	Corynebacterium_ureicelerivorans
179087	Clostridium_symbiosum_ATCC_14940	Cronobacter_sakazakii_ATCC_BAA_894
179088	Clostridium_symbiosum_ATCC_14940	Cryptobacterium_curtum_DSM_15641
179089	Clostridium_symbiosum_ATCC_14940	Curtobacterium_flaccumfaciens_UCD_AKU
179090	Clostridium_symbiosum_ATCC_14940	Delftia_acidovorans_SPH_1
179091	Clostridium_symbiosum_ATCC_14940	Dermacoccus_nishinomiyaensis
179092	Clostridium_symbiosum_ATCC_14940	Desulfovibrio_desulfuricans_subsp_desulfuricans_DSM_642
179093	Clostridium_symbiosum_ATCC_14940	Desulfovibrio_piger_ATCC_29098
179094	Clostridium_symbiosum_ATCC_14940	Desulfovibrio_sp_3_1_syn3
179095	Clostridium_symbiosum_ATCC_14940	Dialister_invisus_DSM_15470
179096	Clostridium_symbiosum_ATCC_14940	Dialister_succinatiphilus_YIT_11850
179097	Clostridium_symbiosum_ATCC_14940	Dietzia_cinnamea_P4
179098	Clostridium_symbiosum_ATCC_14940	Dorea_formicigenerans_ATCC_27755
179099	Clostridium_symbiosum_ATCC_14940	Dorea_longicatena_DSM_13814
179100	Clostridium_symbiosum_ATCC_14940	Dysgonomonas_gadei_ATCC_BAA_286
179101	Clostridium_symbiosum_ATCC_14940	Edwardsiella_tarda_ATCC_23685
179102	Clostridium_symbiosum_ATCC_14940	Edwardsiella_tarda_FL6_60
179103	Clostridium_symbiosum_ATCC_14940	Eggerthella_lenta_DSM_2243
179104	Clostridium_symbiosum_ATCC_14940	Eggerthella_sp_1_3_56FAA
179105	Clostridium_symbiosum_ATCC_14940	Eggerthella_sp_YY7918
179106	Clostridium_symbiosum_ATCC_14940	Eggerthia_catenaformis_OT_569
179107	Clostridium_symbiosum_ATCC_14940	Eikenella_corrodens_ATCC_23834
179108	Clostridium_symbiosum_ATCC_14940	Enterobacter_aerogenes_KCTC_2190
179109	Clostridium_symbiosum_ATCC_14940	Enterobacter_asburiae_LF7a
179110	Clostridium_symbiosum_ATCC_14940	Enterobacter_cancerogenus_ATCC_35316
179111	Clostridium_symbiosum_ATCC_14940	Enterobacter_cloacae_EcWSU1
179112	Clostridium_symbiosum_ATCC_14940	Enterobacter_hormaechei_YT2
179113	Clostridium_symbiosum_ATCC_14940	Enterobacter_hormaechei_YT3
179114	Clostridium_symbiosum_ATCC_14940	Enterobacteriaceae_bacterium_9_2_54FAA
179115	Clostridium_symbiosum_ATCC_14940	Enterococcus_asini_ATCC_700915
179116	Clostridium_symbiosum_ATCC_14940	Enterococcus_avium_ATCC_14025
179117	Clostridium_symbiosum_ATCC_14940	Enterococcus_caccae_ATCC_BAA_1240
179118	Clostridium_symbiosum_ATCC_14940	Enterococcus_casseliflavus_ATCC_12755
179119	Clostridium_symbiosum_ATCC_14940	Enterococcus_cecorum_DSM_20682
179120	Clostridium_symbiosum_ATCC_14940	Enterococcus_dispar_ATCC_51266
179121	Clostridium_symbiosum_ATCC_14940	Enterococcus_durans_ATCC_6056
179122	Clostridium_symbiosum_ATCC_14940	Enterococcus_faecalis_OG1RF_ATCC_47077
179123	Clostridium_symbiosum_ATCC_14940	Enterococcus_faecalis_TX0104
179124	Clostridium_symbiosum_ATCC_14940	Enterococcus_faecalis_TX1322
179125	Clostridium_symbiosum_ATCC_14940	Enterococcus_faecalis_TX2134
179126	Clostridium_symbiosum_ATCC_14940	Enterococcus_faecalis_V583
179127	Clostridium_symbiosum_ATCC_14940	Enterococcus_faecium_TX1330
179128	Clostridium_symbiosum_ATCC_14940	Enterococcus_gallinarum_EG2
179129	Clostridium_symbiosum_ATCC_14940	Enterococcus_hirae_ATCC_9790
179130	Clostridium_symbiosum_ATCC_14940	Enterococcus_phoeniculicola_ATCC_BAA_412
179131	Clostridium_symbiosum_ATCC_14940	Enterococcus_saccharolyticus_DSM8903
179132	Clostridium_symbiosum_ATCC_14940	Enterococcus_sp_7L76
179133	Clostridium_symbiosum_ATCC_14940	Erysipelotrichaceae_bacterium_5_2_54FAA
179134	Clostridium_symbiosum_ATCC_14940	Erysipelotrichaceae_bacterium_sp_3_1_53
179135	Clostridium_symbiosum_ATCC_14940	Escherichia_albertii_KF1
179136	Clostridium_symbiosum_ATCC_14940	Escherichia_albertii_TW07627
179137	Clostridium_symbiosum_ATCC_14940	Escherichia_coli_O157_H7_str_Sakai
179138	Clostridium_symbiosum_ATCC_14940	Escherichia_coli_SE11
179139	Clostridium_symbiosum_ATCC_14940	Escherichia_coli_str_K_12_substr_MG1655
179140	Clostridium_symbiosum_ATCC_14940	Escherichia_coli_UTI89_UPEC
179141	Clostridium_symbiosum_ATCC_14940	Escherichia_fergusonii_ATCC_35469
179142	Clostridium_symbiosum_ATCC_14940	Escherichia_hermannii_NBRC_105704
179143	Clostridium_symbiosum_ATCC_14940	Escherichia_sp_1_1_43
179144	Clostridium_symbiosum_ATCC_14940	Escherichia_sp_3_2_53FAA
179145	Clostridium_symbiosum_ATCC_14940	Escherichia_sp_4_1_40B
179146	Clostridium_symbiosum_ATCC_14940	Eubacterium_biforme_DSM_3989
179147	Clostridium_symbiosum_ATCC_14940	Eubacterium_brachy_ATCC_33089
179148	Clostridium_symbiosum_ATCC_14940	Eubacterium_cellulosolvens_6
179149	Clostridium_symbiosum_ATCC_14940	Eubacterium_cylindroides_T2_87
179150	Clostridium_symbiosum_ATCC_14940	Eubacterium_desmolans_ATCC_43058
179151	Clostridium_symbiosum_ATCC_14940	Eubacterium_dolichum_DSM_3991
179152	Clostridium_symbiosum_ATCC_14940	Eubacterium_eligens_ATCC_27750
179153	Clostridium_symbiosum_ATCC_14940	Eubacterium_hallii_DSM_3353
179154	Clostridium_symbiosum_ATCC_14940	Eubacterium_hallii_L2_7
179155	Clostridium_symbiosum_ATCC_14940	Eubacterium_limosum_KIST612
179156	Clostridium_symbiosum_ATCC_14940	Eubacterium_ramulus_ATCC_29099
179157	Clostridium_symbiosum_ATCC_14940	Eubacterium_rectale_ATCC_33656
179158	Clostridium_symbiosum_ATCC_14940	Eubacterium_rectale_M104_1
179159	Clostridium_symbiosum_ATCC_14940	Eubacterium_saphenum_ATCC_49989
179160	Clostridium_symbiosum_ATCC_14940	Eubacterium_siraeum_70_3
179161	Clostridium_symbiosum_ATCC_14940	Eubacterium_siraeum_DSM_15702
179162	Clostridium_symbiosum_ATCC_14940	Eubacterium_sulci_ATCC_35585
179163	Clostridium_symbiosum_ATCC_14940	Eubacterium_ventriosum_ATCC_27560
179164	Clostridium_symbiosum_ATCC_14940	Exiguobacterium_aurantiacum_DSM_6208
179165	Clostridium_symbiosum_ATCC_14940	Faecalibacterium_cf_prausnitzii_KLE1255
179166	Clostridium_symbiosum_ATCC_14940	Faecalibacterium_prausnitzii_L2_6
179167	Clostridium_symbiosum_ATCC_14940	Faecalibacterium_prausnitzii_M21_2
179168	Clostridium_symbiosum_ATCC_14940	Faecalibacterium_prausnitzii_SL3_3
179169	Clostridium_symbiosum_ATCC_14940	Filifactor_alocis_ATCC_35896
179170	Clostridium_symbiosum_ATCC_14940	Finegoldia_magna_ATCC_29328
179171	Clostridium_symbiosum_ATCC_14940	Flavonifractor_plautii_ATCC_29863
179172	Clostridium_symbiosum_ATCC_14940	Fusobacterium_gonidiaformans_3_1_5R
179173	Clostridium_symbiosum_ATCC_14940	Fusobacterium_gonidiaformans_ATCC_25563
179174	Clostridium_symbiosum_ATCC_14940	Fusobacterium_mortiferum_ATCC_9817
179175	Clostridium_symbiosum_ATCC_14940	Fusobacterium_necrophorum_D12
179176	Clostridium_symbiosum_ATCC_14940	Fusobacterium_nucleatum_subsp_animalis_3_1_33
179177	Clostridium_symbiosum_ATCC_14940	Fusobacterium_nucleatum_subsp_animalis_7_1
179178	Clostridium_symbiosum_ATCC_14940	Fusobacterium_nucleatum_subsp_animalis_D11
179179	Clostridium_symbiosum_ATCC_14940	Fusobacterium_nucleatum_subsp_vincentii_3_1_27
179180	Clostridium_symbiosum_ATCC_14940	Fusobacterium_nucleatum_subsp_vincentii_3_1_36A2
179181	Clostridium_symbiosum_ATCC_14940	Fusobacterium_nucleatum_subsp_vincentii_4_1_13
179182	Clostridium_symbiosum_ATCC_14940	Fusobacterium_periodonticum_1_1_41FAA
179183	Clostridium_symbiosum_ATCC_14940	Fusobacterium_periodonticum_2_1_31
179184	Clostridium_symbiosum_ATCC_14940	Fusobacterium_russii_ATCC_25533
179185	Clostridium_symbiosum_ATCC_14940	Fusobacterium_sp_4_8
179186	Clostridium_symbiosum_ATCC_14940	Fusobacterium_ulcerans_ATCC_49185
179187	Clostridium_symbiosum_ATCC_14940	Fusobacterium_varium_ATCC_27725
179188	Clostridium_symbiosum_ATCC_14940	Gemella_haemolysans_ATCC_10379
179189	Clostridium_symbiosum_ATCC_14940	Gemella_morbillorum_M424
179190	Clostridium_symbiosum_ATCC_14940	Gemella_sanguinis_ATCC700632
179191	Clostridium_symbiosum_ATCC_14940	Gemella_sanguinis_M325
179192	Clostridium_symbiosum_ATCC_14940	Geobacillus_vulcani_PSS1
179193	Clostridium_symbiosum_ATCC_14940	Gordonia_rubripertincta_NBRC_101908
179194	Clostridium_symbiosum_ATCC_14940	Gordonia_terrae_C_6
179195	Clostridium_symbiosum_ATCC_14940	Gordonia_terrae_NBRC_100016
179196	Clostridium_symbiosum_ATCC_14940	Gordonibacter_pamelaeae_7_10_1_bT_DSM_19378
179197	Clostridium_symbiosum_ATCC_14940	Granulicatella_adiacens_ATCC_49175
179198	Clostridium_symbiosum_ATCC_14940	Granulicatella_elegans_ATCC_700633
179199	Clostridium_symbiosum_ATCC_14940	Grimontia_hollisae_CIP_101886
179200	Clostridium_symbiosum_ATCC_14940	Haemophilus_haemolyticus_M19501
179201	Clostridium_symbiosum_ATCC_14940	Haemophilus_parainfluenzae_T3T1
179202	Clostridium_symbiosum_ATCC_14940	Haemophilus_sputorum_CCUG_13788
179203	Clostridium_symbiosum_ATCC_14940	Hafnia_alvei_ATCC_51873
179204	Clostridium_symbiosum_ATCC_14940	Hafnia_alvei_BIDMC_31
179205	Clostridium_symbiosum_ATCC_14940	Halococcus_morrhuae_DSM1307
179206	Clostridium_symbiosum_ATCC_14940	Helicobacter_bilis_ATCC_43879
179207	Clostridium_symbiosum_ATCC_14940	Helicobacter_canadensis_MIT_98_5491
179208	Clostridium_symbiosum_ATCC_14940	Helicobacter_cinaedi_CCUG_18818
179209	Clostridium_symbiosum_ATCC_14940	Helicobacter_pullorum_MIT_98_5489
179210	Clostridium_symbiosum_ATCC_14940	Helicobacter_pylori_26695
179211	Clostridium_symbiosum_ATCC_14940	Helicobacter_winghamensis_ATCC_BAA_430
179212	Clostridium_symbiosum_ATCC_14940	Holdemania_filiformis_VPI_J1_31B_1_DSM_12042
179213	Clostridium_symbiosum_ATCC_14940	Kallipyga_massiliensis_ph2
179214	Clostridium_symbiosum_ATCC_14940	Kandleria_vitulina_DSM_20405
179215	Clostridium_symbiosum_ATCC_14940	Kingella_oralis_ATCC_51147
179216	Clostridium_symbiosum_ATCC_14940	Klebsiella_pneumoniae_pneumoniae_MGH78578
179217	Clostridium_symbiosum_ATCC_14940	Klebsiella_sp_1_1_55
179218	Clostridium_symbiosum_ATCC_14940	Kluyvera_ascorbata_ATCC_33433
179219	Clostridium_symbiosum_ATCC_14940	Kocuria_palustris_PEL
179220	Clostridium_symbiosum_ATCC_14940	Kocuria_rhizophila_DC2201
179221	Clostridium_symbiosum_ATCC_14940	Kurthia_massiliensis_JC30
179222	Clostridium_symbiosum_ATCC_14940	Kytococcus_sedentarius_DSM_20547
179223	Clostridium_symbiosum_ATCC_14940	Lachnospiraceae_bacterium_sp_5_1_63FAA
179224	Clostridium_symbiosum_ATCC_14940	Lachnospiraceae_bacterium_sp_8_1_57FAA
179225	Clostridium_symbiosum_ATCC_14940	Lachnospira_multipara_ATCC_19207
179226	Clostridium_symbiosum_ATCC_14940	Lactobacillus_acidophilus_ATCC_4796
179227	Clostridium_symbiosum_ATCC_14940	Lactobacillus_acidophilus_NCFM
179228	Clostridium_symbiosum_ATCC_14940	Lactobacillus_amylolyticus_DSM_11664
179229	Clostridium_symbiosum_ATCC_14940	Lactobacillus_amylovorus_GRL_1112
179230	Clostridium_symbiosum_ATCC_14940	Lactobacillus_animalis_KCTC_3501
179231	Clostridium_symbiosum_ATCC_14940	Lactobacillus_antri_DSM_16041
179232	Clostridium_symbiosum_ATCC_14940	Lactobacillus_brevis_ATCC_367
179233	Clostridium_symbiosum_ATCC_14940	Lactobacillus_brevis_subsp_gravesensis_ATCC_27305
179234	Clostridium_symbiosum_ATCC_14940	Lactobacillus_buchneri_ATCC_11577
179235	Clostridium_symbiosum_ATCC_14940	Lactobacillus_casei_ATCC_334
179236	Clostridium_symbiosum_ATCC_14940	Lactobacillus_casei_casei_BL23
179237	Clostridium_symbiosum_ATCC_14940	Lactobacillus_coleohominis_101_4_CHN
179238	Clostridium_symbiosum_ATCC_14940	Lactobacillus_coryniformis_subsp_coryniformis_CECT_5711
179239	Clostridium_symbiosum_ATCC_14940	Lactobacillus_crispatus_125_2_CHN
179240	Clostridium_symbiosum_ATCC_14940	Lactobacillus_curvatus_CRL_705
179241	Clostridium_symbiosum_ATCC_14940	Lactobacillus_delbrueckii_subsp_bulgaricus_ATCC_11842
179242	Clostridium_symbiosum_ATCC_14940	Lactobacillus_delbrueckii_subsp_bulgaricus_ATCC_BAA_365
179243	Clostridium_symbiosum_ATCC_14940	Lactobacillus_fermentum_ATCC_14931
179244	Clostridium_symbiosum_ATCC_14940	Lactobacillus_fermentum_IFO_3956
179245	Clostridium_symbiosum_ATCC_14940	Lactobacillus_gasseri_ATCC_33323
179246	Clostridium_symbiosum_ATCC_14940	Lactobacillus_gastricus_PS3
179247	Clostridium_symbiosum_ATCC_14940	Lactobacillus_helveticus_DPC_4571
179248	Clostridium_symbiosum_ATCC_14940	Lactobacillus_helveticus_DSM_20075
179249	Clostridium_symbiosum_ATCC_14940	Lactobacillus_hilgardii_ATCC_8290
179250	Clostridium_symbiosum_ATCC_14940	Lactobacillus_iners_DSM_13335
179251	Clostridium_symbiosum_ATCC_14940	Lactobacillus_jensenii_1153
179252	Clostridium_symbiosum_ATCC_14940	Lactobacillus_johnsonii_DPC_6026
179253	Clostridium_symbiosum_ATCC_14940	Lactobacillus_johnsonii_NCC_533
179254	Clostridium_symbiosum_ATCC_14940	Lactobacillus_mucosae_LM1
179255	Clostridium_symbiosum_ATCC_14940	Lactobacillus_oris_F0423
179256	Clostridium_symbiosum_ATCC_14940	Lactobacillus_paracasei_subsp_paracasei_8700_2
179257	Clostridium_symbiosum_ATCC_14940	Lactobacillus_paracasei_subsp_paracasei_ATCC_25302
179258	Clostridium_symbiosum_ATCC_14940	Lactobacillus_pentosus_KCA1
179259	Clostridium_symbiosum_ATCC_14940	Lactobacillus_plantarum_JDM1
179260	Clostridium_symbiosum_ATCC_14940	Lactobacillus_plantarum_subsp_plantarum_ATCC_14917
179261	Clostridium_symbiosum_ATCC_14940	Lactobacillus_plantarum_WCFS1
179262	Clostridium_symbiosum_ATCC_14940	Lactobacillus_reuteri_CF48_3A_
179263	Clostridium_symbiosum_ATCC_14940	Lactobacillus_reuteri_F275_JCM_1112
179264	Clostridium_symbiosum_ATCC_14940	Lactobacillus_reuteri_MM2_3_
179265	Clostridium_symbiosum_ATCC_14940	Lactobacillus_reuteri_MM4_1A_
179266	Clostridium_symbiosum_ATCC_14940	Lactobacillus_reuteri_SD2112_ATCC_55730
179267	Clostridium_symbiosum_ATCC_14940	Lactobacillus_rhamnosus_GG_ATCC_53103
179268	Clostridium_symbiosum_ATCC_14940	Lactobacillus_rhamnosus_LMS2_1
179269	Clostridium_symbiosum_ATCC_14940	Lactobacillus_ruminis_ATCC_25644
179270	Clostridium_symbiosum_ATCC_14940	Lactobacillus_sakei_subsp_sakei_23K
179271	Clostridium_symbiosum_ATCC_14940	Lactobacillus_salivarius_HO66_ATCC_11741
179272	Clostridium_symbiosum_ATCC_14940	Lactobacillus_salivarius_salivarius_UCC118
179273	Clostridium_symbiosum_ATCC_14940	Lactobacillus_ultunensis_DSM_16047
179274	Clostridium_symbiosum_ATCC_14940	Lactobacillus_vaginalis_ATCC_49540
179275	Clostridium_symbiosum_ATCC_14940	Lactococcus_garvieae_ATCC_49156
179276	Clostridium_symbiosum_ATCC_14940	Lactococcus_raffinolactis_4877
179277	Clostridium_symbiosum_ATCC_14940	Laribacter_hongkongensis_HLHK9
179278	Clostridium_symbiosum_ATCC_14940	Lautropia_mirabilis_ATCC_51599
179279	Clostridium_symbiosum_ATCC_14940	Leminorella_grimontii_ATCC_33999
179280	Clostridium_symbiosum_ATCC_14940	Leptotrichia_buccalis_C_1013_b
179281	Clostridium_symbiosum_ATCC_14940	Leuconostoc_argentinum_KCTC_3773
179282	Clostridium_symbiosum_ATCC_14940	Leuconostoc_gelidum_JB7
179283	Clostridium_symbiosum_ATCC_14940	Leuconostoc_mesenteroides_subsp_cremoris_ATCC_19254
179284	Clostridium_symbiosum_ATCC_14940	Listeria_grayi_DSM_20601
179285	Clostridium_symbiosum_ATCC_14940	Listeria_monocytogenes_4a_L99
179286	Clostridium_symbiosum_ATCC_14940	Listeria_monocytogenes_4b_F2365
179287	Clostridium_symbiosum_ATCC_14940	Listeria_monocytogenes_Finland_1988
179288	Clostridium_symbiosum_ATCC_14940	Listeria_monocytogenes_FSL_R2_561
179289	Clostridium_symbiosum_ATCC_14940	Listeria_monocytogenes_J0161_FSL_R2_499
179290	Clostridium_symbiosum_ATCC_14940	Listeria_monocytogenes_serotype_7_SLCC_2482
179291	Clostridium_symbiosum_ATCC_14940	Listeria_monocytogenes_SLCC_2378
179292	Clostridium_symbiosum_ATCC_14940	Listeria_monocytogenes_SLCC_2540
179293	Clostridium_symbiosum_ATCC_14940	Listeria_monocytogenes_SLCC_7179
179294	Clostridium_symbiosum_ATCC_14940	Lysinibacillus_fusiformis_ZB2
179295	Clostridium_symbiosum_ATCC_14940	Lysinibacillus_sphaericus_C3_41
179296	Clostridium_symbiosum_ATCC_14940	Marvinbryantia_formatexigens_I_52_DSM_14469
179297	Clostridium_symbiosum_ATCC_14940	Megamonas_funiformis_YIT_11815
179298	Clostridium_symbiosum_ATCC_14940	Megamonas_hypermegale_ART12_1
179299	Clostridium_symbiosum_ATCC_14940	Megasphaera_elsdenii_DSM_20460
179300	Clostridium_symbiosum_ATCC_14940	Melainabacterium_MEL_A1
179301	Clostridium_symbiosum_ATCC_14940	Methanobrevibacter_ruminantium_M1
179302	Clostridium_symbiosum_ATCC_14940	Methanobrevibacter_smithii_ATCC_35061
179303	Clostridium_symbiosum_ATCC_14940	Methanomassiliicoccus_luminyensis_B10
179304	Clostridium_symbiosum_ATCC_14940	Methanosphaera_stadtmanae_DSM_3091
179305	Clostridium_symbiosum_ATCC_14940	Methylobacterium_mesophilicum_SR1_6_6
179306	Clostridium_symbiosum_ATCC_14940	Methylobacterium_populi_BJ001
179307	Clostridium_symbiosum_ATCC_14940	Methylobacterium_radiotolerans_JCM_2831
179308	Clostridium_symbiosum_ATCC_14940	Methyloversatilis_universalis_Fam50001
179309	Clostridium_symbiosum_ATCC_14940	Methyloversatilis_universalis_FAM5
179310	Clostridium_symbiosum_ATCC_14940	Microbacterium_gubbeenense_DSM_15944
179311	Clostridium_symbiosum_ATCC_14940	Microbacterium_oleivorans_NBRC_103075
179312	Clostridium_symbiosum_ATCC_14940	Microbacterium_paraoxydans_77MFTsu3_2
179313	Clostridium_symbiosum_ATCC_14940	Micrococcus_luteus_NCTC_2665
179314	Clostridium_symbiosum_ATCC_14940	Micromonospora_aurantiaca_ATCC_27029
179315	Clostridium_symbiosum_ATCC_14940	Mitsuokella_jalaludinii_DSM_13811
179316	Clostridium_symbiosum_ATCC_14940	Mitsuokella_multacida_DSM_20544
179317	Clostridium_symbiosum_ATCC_14940	Mobiluncus_curtisii_ATCC_43063
179318	Clostridium_symbiosum_ATCC_14940	Moraxella_catarrhalis_RH4
179319	Clostridium_symbiosum_ATCC_14940	Morganella_morganii_subsp_morganii_KT
179320	Clostridium_symbiosum_ATCC_14940	Mycobacterium_avium_subsp_avium_ATCC_25291
179321	Clostridium_symbiosum_ATCC_14940	Mycobacterium_fortuitum_subsp_fortuitum_DSM_46621
179322	Clostridium_symbiosum_ATCC_14940	Mycoplasma_hominis_ATCC_23114
179323	Clostridium_symbiosum_ATCC_14940	Mycoplasma_pneumoniae_309
179324	Clostridium_symbiosum_ATCC_14940	Neisseria_cinerea_ATCC_14685
179325	Clostridium_symbiosum_ATCC_14940	Neisseria_elongata_subsp_glycolytica_ATCC_29315
179326	Clostridium_symbiosum_ATCC_14940	Neisseria_flavescens_SK114
179327	Clostridium_symbiosum_ATCC_14940	Neisseria_macacae_ATCC_33926
179328	Clostridium_symbiosum_ATCC_14940	Neisseria_mucosa_ATCC_25996
179329	Clostridium_symbiosum_ATCC_14940	Neisseria_subflava_NJ9703
179330	Clostridium_symbiosum_ATCC_14940	Nevskia_ramosa_DSM_11499
179331	Clostridium_symbiosum_ATCC_14940	Oceanobacillus_picturae_strain_S1
179332	Clostridium_symbiosum_ATCC_14940	Ochrobactrum_anthropi_ATCC_49188
179333	Clostridium_symbiosum_ATCC_14940	Odoribacter_laneus_YIT_12061
179334	Clostridium_symbiosum_ATCC_14940	Odoribacter_splanchnicus_1651_6_DSM_20712
179335	Clostridium_symbiosum_ATCC_14940	Olsenella_profusa_F019501
179336	Clostridium_symbiosum_ATCC_14940	Olsenella_uli_DSM_7084
179337	Clostridium_symbiosum_ATCC_14940	Oribacterium_sinus_F0268
179338	Clostridium_symbiosum_ATCC_14940	Oxalobacter_formigenes_HOxBLS
179339	Clostridium_symbiosum_ATCC_14940	Oxalobacter_formigenes_OXCC13
179340	Clostridium_symbiosum_ATCC_14940	Paenibacillus_alvei_DSM_29
179341	Clostridium_symbiosum_ATCC_14940	Paenibacillus_barengoltzii_G22
179342	Clostridium_symbiosum_ATCC_14940	Paenibacillus_daejeonensis_DSM_15491
179343	Clostridium_symbiosum_ATCC_14940	Paenibacillus_graminis_C4D1M
179344	Clostridium_symbiosum_ATCC_14940	Paenibacillus_lactis_154
179345	Clostridium_symbiosum_ATCC_14940	Parabacteroides_distasonis_ATCC_8503
179346	Clostridium_symbiosum_ATCC_14940	Parabacteroides_goldsteinii_dnLKV18
179347	Clostridium_symbiosum_ATCC_14940	Parabacteroides_gordonii_DSM_23371
179348	Clostridium_symbiosum_ATCC_14940	Parabacteroides_johnsonii_DSM_18315
179349	Clostridium_symbiosum_ATCC_14940	Parabacteroides_merdae_ATCC_43184
179350	Clostridium_symbiosum_ATCC_14940	Parabacteroides_sp_D13
179351	Clostridium_symbiosum_ATCC_14940	Paracoccus_yeei_ATCC_BAA_599
179352	Clostridium_symbiosum_ATCC_14940	Paraprevotella_clara_YIT_11840
179353	Clostridium_symbiosum_ATCC_14940	Paraprevotella_xylaniphila_YIT_11841
179354	Clostridium_symbiosum_ATCC_14940	Parasutterella_excrementihominis_YIT_11859
179355	Clostridium_symbiosum_ATCC_14940	Parvimonas_micra_ATCC_33270
179356	Clostridium_symbiosum_ATCC_14940	Pediococcus_acidilactici_7_4
179357	Clostridium_symbiosum_ATCC_14940	Pediococcus_acidilactici_DSM_20284
179358	Clostridium_symbiosum_ATCC_14940	Pediococcus_pentosaceus_ATCC_25745
179359	Clostridium_symbiosum_ATCC_14940	Peptoniphilus_harei_ACS_146_V_Sch2b
179360	Clostridium_symbiosum_ATCC_14940	Peptoniphilus_indolicus_ATCC_29427
179361	Clostridium_symbiosum_ATCC_14940	Peptoniphilus_lacrimalis_DSM_7455
179362	Clostridium_symbiosum_ATCC_14940	Peptoniphilus_timonensis_JC401
179363	Clostridium_symbiosum_ATCC_14940	Peptostreptococcus_anaerobius_DSM_2949
179364	Clostridium_symbiosum_ATCC_14940	Peptostreptococcus_stomatis_DSM_17678
179365	Clostridium_symbiosum_ATCC_14940	Phascolarctobacterium_succinatutens_YIT_12067
179366	Clostridium_symbiosum_ATCC_14940	Plesiomonas_shigelloides_302_73
179367	Clostridium_symbiosum_ATCC_14940	Porphyromonas_asaccharolytica_DSM_20707
179368	Clostridium_symbiosum_ATCC_14940	Porphyromonas_endodontalis_ATCC_35406
179369	Clostridium_symbiosum_ATCC_14940	Porphyromonas_gingivalis_W83
179370	Clostridium_symbiosum_ATCC_14940	Porphyromonas_somerae_DSM_23386
179371	Clostridium_symbiosum_ATCC_14940	Porphyromonas_uenonis_60_3
179372	Clostridium_symbiosum_ATCC_14940	Porphyromonas_uenonis_DSM_23387
179373	Clostridium_symbiosum_ATCC_14940	Prevotella_albensis_DSM_11370
179374	Clostridium_symbiosum_ATCC_14940	Prevotella_bivia_DSM_20514
179375	Clostridium_symbiosum_ATCC_14940	Prevotella_brevis_ATCC_19188
179376	Clostridium_symbiosum_ATCC_14940	Prevotella_bryantii_B14
179377	Clostridium_symbiosum_ATCC_14940	Prevotella_bryantii_C21a
179378	Clostridium_symbiosum_ATCC_14940	Prevotella_buccae_ATCC_33574
179379	Clostridium_symbiosum_ATCC_14940	Prevotella_conceptionensis_9403948
179380	Clostridium_symbiosum_ATCC_14940	Prevotella_copri_CB7_DSM_18205
179381	Clostridium_symbiosum_ATCC_14940	Prevotella_corporis_DSM_18810
179382	Clostridium_symbiosum_ATCC_14940	Prevotella_denticola_DSM20614
179383	Clostridium_symbiosum_ATCC_14940	Prevotella_denticola_F0289
179384	Clostridium_symbiosum_ATCC_14940	Prevotella_disiens_FB035_09AN
179385	Clostridium_symbiosum_ATCC_14940	Prevotella_disiens_JCM_6334
179386	Clostridium_symbiosum_ATCC_14940	Prevotella_enoeca_JCM_12259
179387	Clostridium_symbiosum_ATCC_14940	Prevotella_intermedia_17
179388	Clostridium_symbiosum_ATCC_14940	Prevotella_intermedia_ATCC_25611
179389	Clostridium_symbiosum_ATCC_14940	Prevotella_loescheii_DSM_19665
179390	Clostridium_symbiosum_ATCC_14940	Prevotella_melaninogenica_ATCC_25845
179391	Clostridium_symbiosum_ATCC_14940	Prevotella_nanceiensis_DSM_19126
179392	Clostridium_symbiosum_ATCC_14940	Prevotella_nigrescens_ATCC_33563
179393	Clostridium_symbiosum_ATCC_14940	Prevotella_oralis_ATCC_33269
179394	Clostridium_symbiosum_ATCC_14940	Prevotella_pallens_ATCC_700821
179395	Clostridium_symbiosum_ATCC_14940	Prevotella_ruminicola_23
179396	Clostridium_symbiosum_ATCC_14940	Prevotella_salivae_DSM_15606
179397	Clostridium_symbiosum_ATCC_14940	Prevotella_shahii_JCM_12083
179398	Clostridium_symbiosum_ATCC_14940	Prevotella_stercorea_DSM_18206
179399	Clostridium_symbiosum_ATCC_14940	Prevotella_timonensis_4401737
179400	Clostridium_symbiosum_ATCC_14940	Prevotella_timonensis_CRIS_5C_B1
179401	Clostridium_symbiosum_ATCC_14940	Prevotella_veroralis_DSM_19559
179402	Clostridium_symbiosum_ATCC_14940	Propionibacterium_acidipropionici_ATCC_4875
179403	Clostridium_symbiosum_ATCC_14940	Propionibacterium_acnes_KPA171202
179404	Clostridium_symbiosum_ATCC_14940	Propionibacterium_avidum_44067
179405	Clostridium_symbiosum_ATCC_14940	Propionibacterium_freudenreichii_subsp_shermanii_CIRM_BIA1
179406	Clostridium_symbiosum_ATCC_14940	Propionibacterium_granulosum_DSM_20700
179407	Clostridium_symbiosum_ATCC_14940	Propionibacterium_jensenii_DSM_20535
179408	Clostridium_symbiosum_ATCC_14940	Propionibacterium_propionicum_F0230a
179409	Clostridium_symbiosum_ATCC_14940	Proteus_mirabilis_ATCC_35198
179410	Clostridium_symbiosum_ATCC_14940	Proteus_penneri_ATCC_35198
179411	Clostridium_symbiosum_ATCC_14940	Providencia_alcalifaciens_DSM_30120
179412	Clostridium_symbiosum_ATCC_14940	Providencia_rettgeri_DSM_1131
179413	Clostridium_symbiosum_ATCC_14940	Providencia_rustigianii_DSM_4541
179414	Clostridium_symbiosum_ATCC_14940	Providencia_stuartii_ATCC_25827
179415	Clostridium_symbiosum_ATCC_14940	Pseudobutyrivibrio_ruminis_AD2017
179416	Clostridium_symbiosum_ATCC_14940	Pseudoflavonifractor_capillosus_strain_ATCC_29799
179417	Clostridium_symbiosum_ATCC_14940	Pseudomonas_aeruginosa_NCGM2_S1
179418	Clostridium_symbiosum_ATCC_14940	Pseudomonas_alcaliphila_34
179419	Clostridium_symbiosum_ATCC_14940	Pseudomonas_monteilii_NBRC_103158
179420	Clostridium_symbiosum_ATCC_14940	Pseudomonas_nitroreducens_HBP1
179421	Clostridium_symbiosum_ATCC_14940	Pseudomonas_oleovorans_MOIL14HWK12
179422	Clostridium_symbiosum_ATCC_14940	Pseudoramibacter_alactolyticus_ATCC_23263
179423	Clostridium_symbiosum_ATCC_14940	Pyramidobacter_piscolens_W5455
179424	Clostridium_symbiosum_ATCC_14940	Ralstonia_sp_5_7_47FAA
179425	Clostridium_symbiosum_ATCC_14940	Raoultella_planticola_ATCC_33531
179426	Clostridium_symbiosum_ATCC_14940	Rhodococcus_equi_ATCC_33707
179427	Clostridium_symbiosum_ATCC_14940	Rhodococcus_equi_NBRC_101255
179428	Clostridium_symbiosum_ATCC_14940	Rhodococcus_rhodochrous_ATCC_21198
179429	Clostridium_symbiosum_ATCC_14940	Roseburia_hominis_A2_183
179430	Clostridium_symbiosum_ATCC_14940	Roseburia_intestinalis_L1_82
179431	Clostridium_symbiosum_ATCC_14940	Roseburia_inulinivorans_DSM_16841
179432	Clostridium_symbiosum_ATCC_14940	Roseomonas_mucosa_ATCC_BAA_692
179433	Clostridium_symbiosum_ATCC_14940	Rothia_aeria_F0474
179434	Clostridium_symbiosum_ATCC_14940	Rothia_dentocariosa_ATCC_17931
179435	Clostridium_symbiosum_ATCC_14940	Rothia_mucilaginosa_DY_18
179436	Clostridium_symbiosum_ATCC_14940	Ruminococcaceae_bacterium_D16
179437	Clostridium_symbiosum_ATCC_14940	Ruminococcus_albus_7
179438	Clostridium_symbiosum_ATCC_14940	Ruminococcus_bicirculans_80_3
179439	Clostridium_symbiosum_ATCC_14940	Ruminococcus_bromii_L2_63
179440	Clostridium_symbiosum_ATCC_14940	Ruminococcus_callidus_ATCC_2776001
179441	Clostridium_symbiosum_ATCC_14940	Ruminococcus_champanellensis_18P13
179442	Clostridium_symbiosum_ATCC_14940	Ruminococcus_flavefaciens_ATCC_19208
179443	Clostridium_symbiosum_ATCC_14940	Ruminococcus_flavefaciens_FD_1
179444	Clostridium_symbiosum_ATCC_14940	Ruminococcus_gauvreauii_DSM_19829
179445	Clostridium_symbiosum_ATCC_14940	Ruminococcus_gnavus_ATCC_29149
179446	Clostridium_symbiosum_ATCC_14940	Ruminococcus_lactaris_ATCC_29176
179447	Clostridium_symbiosum_ATCC_14940	Ruminococcus_obeum_A2_162
179448	Clostridium_symbiosum_ATCC_14940	Ruminococcus_sp_5_1_39BFAA
179449	Clostridium_symbiosum_ATCC_14940	Ruminococcus_sp_SR1_5
179450	Clostridium_symbiosum_ATCC_14940	Ruminococcus_torques_ATCC_27756
179451	Clostridium_symbiosum_ATCC_14940	Ruminococcus_torques_L2_14
179452	Clostridium_symbiosum_ATCC_14940	Salmonella_enterica_enterica_sv_Typhimurium_LT2
179453	Clostridium_symbiosum_ATCC_14940	Scardovia_inopinata_F0304
179454	Clostridium_symbiosum_ATCC_14940	Selenomonas_ruminantium_AC2024
179455	Clostridium_symbiosum_ATCC_14940	Serratia_fonticola_RB_25
179456	Clostridium_symbiosum_ATCC_14940	Serratia_liquefaciens_ATCC_27592
179457	Clostridium_symbiosum_ATCC_14940	Silanimonas_lenta_DSM_16282
179458	Clostridium_symbiosum_ATCC_14940	Slackia_exigua_ATCC_700122
179459	Clostridium_symbiosum_ATCC_14940	Slackia_piriformis_YIT_12062
179460	Clostridium_symbiosum_ATCC_14940	Solobacterium_moorei_DSM_22971
179461	Clostridium_symbiosum_ATCC_14940	Solobacterium_moorei_F0204
179462	Clostridium_symbiosum_ATCC_14940	Staphylococcus_arlettae_CVD059
179463	Clostridium_symbiosum_ATCC_14940	Staphylococcus_capitis_CR0101
179464	Clostridium_symbiosum_ATCC_14940	Staphylococcus_capitis_QN1
179465	Clostridium_symbiosum_ATCC_14940	Staphylococcus_caprae_C87
179466	Clostridium_symbiosum_ATCC_14940	Staphylococcus_cohnii_hu_01
179467	Clostridium_symbiosum_ATCC_14940	Staphylococcus_epidermidis_ATCC_12228
179468	Clostridium_symbiosum_ATCC_14940	Staphylococcus_equorum_subsp_equorum_Mu2
179469	Clostridium_symbiosum_ATCC_14940	Staphylococcus_haemolyticus_JCSC1435
179470	Clostridium_symbiosum_ATCC_14940	Staphylococcus_hominis_subsp_hominis_C80
179471	Clostridium_symbiosum_ATCC_14940	Staphylococcus_intermedius_ATCC_27335
179472	Clostridium_symbiosum_ATCC_14940	Staphylococcus_lugdunensis_HKU09_01
179473	Clostridium_symbiosum_ATCC_14940	Staphylococcus_pasteuri_SP1
179474	Clostridium_symbiosum_ATCC_14940	Staphylococcus_pettenkoferi_VCU012
179475	Clostridium_symbiosum_ATCC_14940	Staphylococcus_saprophyticus_subsp_saprophyticus_ATCC_15305
179476	Clostridium_symbiosum_ATCC_14940	Staphylococcus_sciuri_subsp_sciuri_Z8
179477	Clostridium_symbiosum_ATCC_14940	Staphylococcus_simulans_ACS_120_V_Sch1
179478	Clostridium_symbiosum_ATCC_14940	Staphylococcus_vitulinus_F1028
179479	Clostridium_symbiosum_ATCC_14940	Staphylococcus_warneri_SG1
179480	Clostridium_symbiosum_ATCC_14940	Staphylococcus_xylosus_DMB3_Bh1
179481	Clostridium_symbiosum_ATCC_14940	Staphylococcus_xylosus_NJ
179482	Clostridium_symbiosum_ATCC_14940	Stenotrophomonas_maltophilia_D457
179483	Clostridium_symbiosum_ATCC_14940	Stenotrophomonas_rhizophila_PCA13
179484	Clostridium_symbiosum_ATCC_14940	Stoquefichus_massiliensis_AP9
179485	Clostridium_symbiosum_ATCC_14940	Streptococcus_agalactiae_A909
179486	Clostridium_symbiosum_ATCC_14940	Streptococcus_anginosus_1_2_62CV
179487	Clostridium_symbiosum_ATCC_14940	Streptococcus_australis_ATCC_700641
179488	Clostridium_symbiosum_ATCC_14940	Streptococcus_constellatus_subsp_constellatus_SK53
179489	Clostridium_symbiosum_ATCC_14940	Streptococcus_constellatus_subsp_pharyngis_SK1060
179490	Clostridium_symbiosum_ATCC_14940	Streptococcus_cristatus_ATCC_51100
179491	Clostridium_symbiosum_ATCC_14940	Streptococcus_dysgalactiae_subsp_dysgalactiae_ATCC_27957
179492	Clostridium_symbiosum_ATCC_14940	Streptococcus_equinus_ATCC_9812
179493	Clostridium_symbiosum_ATCC_14940	Streptococcus_gallolyticus_subsp_gallolyticus_ATCC_43143
179494	Clostridium_symbiosum_ATCC_14940	Streptococcus_gordonii_str_Challis_substr_CH1
179495	Clostridium_symbiosum_ATCC_14940	Streptococcus_infantarius_subsp_infantarius_ATCC_BAA_102
179496	Clostridium_symbiosum_ATCC_14940	Streptococcus_infantis_ATCC_700779
179497	Clostridium_symbiosum_ATCC_14940	Streptococcus_intermedius_JTH08
179498	Clostridium_symbiosum_ATCC_14940	Streptococcus_lutetiensis_033
179499	Clostridium_symbiosum_ATCC_14940	Streptococcus_mitis_NCTC_12261
179500	Clostridium_symbiosum_ATCC_14940	Streptococcus_mutans_ATCC_25175
179501	Clostridium_symbiosum_ATCC_14940	Streptococcus_oralis_Uo5
179502	Clostridium_symbiosum_ATCC_14940	Streptococcus_parasanguinis_ATCC_903
179503	Clostridium_symbiosum_ATCC_14940	Streptococcus_parauberis_KCTC_11537
179504	Clostridium_symbiosum_ATCC_14940	Streptococcus_peroris_ATCC_700780
179505	Clostridium_symbiosum_ATCC_14940	Streptococcus_pleomorphus_DSM_20574
179506	Clostridium_symbiosum_ATCC_14940	Streptococcus_pseudopneumoniae_IS7493
179507	Clostridium_symbiosum_ATCC_14940	Streptococcus_salivarius_JIM8777
179508	Clostridium_symbiosum_ATCC_14940	Streptococcus_sanguinis_SK36
179509	Clostridium_symbiosum_ATCC_14940	Streptococcus_sp_2_1_36FAA
179510	Clostridium_symbiosum_ATCC_14940	Streptococcus_sp_I_G2
179511	Clostridium_symbiosum_ATCC_14940	Streptococcus_sp_I_P16
179512	Clostridium_symbiosum_ATCC_14940	Streptococcus_thermophilus_LMG_18311
179513	Clostridium_symbiosum_ATCC_14940	Streptococcus_thoraltensis_DSM_12221
179514	Clostridium_symbiosum_ATCC_14940	Streptococcus_uberis_0140J
179515	Clostridium_symbiosum_ATCC_14940	Streptococcus_vestibularis_F0396
179516	Clostridium_symbiosum_ATCC_14940	Subdoligranulum_variabile_DSM_15176
179517	Clostridium_symbiosum_ATCC_14940	Succinatimonas_hippei_YIT_12066
179518	Clostridium_symbiosum_ATCC_14940	Succinivibrio_dextrinosolvens_H5
179519	Clostridium_symbiosum_ATCC_14940	Sulfolobus_solfataricus_P2
179520	Clostridium_symbiosum_ATCC_14940	Sutterella_parvirubra_YIT_11816
179521	Clostridium_symbiosum_ATCC_14940	Sutterella_wadsworthensis_3_1_45B
179522	Clostridium_symbiosum_ATCC_14940	Tannerella_forsythia_ATCC_43037
179523	Clostridium_symbiosum_ATCC_14940	Tatumella_ptyseos_ATCC_33301
179524	Clostridium_symbiosum_ATCC_14940	Trabulsiella_guamensis_ATCC_49490
179525	Clostridium_symbiosum_ATCC_14940	Tropheryma_whipplei_str_Twist
179526	Clostridium_symbiosum_ATCC_14940	Trueperella_pyogenes_MS249
179527	Clostridium_symbiosum_ATCC_14940	Ureaplasma_parvum_serovar_1_str_ATCC_27813
179528	Clostridium_symbiosum_ATCC_14940	Ureaplasma_urealyticum_serovar_8_str_ATCC_27618
179529	Clostridium_symbiosum_ATCC_14940	Ureibacillus_thermosphaericus_str_Thermo_BF
179530	Clostridium_symbiosum_ATCC_14940	Varibaculum_cambriense_DSM_15806
179531	Clostridium_symbiosum_ATCC_14940	Veillonella_atypica_ACS_049_V_Sch6
179532	Clostridium_symbiosum_ATCC_14940	Veillonella_dispar_ATCC_17748
179533	Clostridium_symbiosum_ATCC_14940	Veillonella_parvula_Te3_DSM_2008
179534	Clostridium_symbiosum_ATCC_14940	Veillonella_ratti_ACS_216_V_Col6b
179535	Clostridium_symbiosum_ATCC_14940	Veillonella_sp_3_1_44
179536	Clostridium_symbiosum_ATCC_14940	Veillonella_sp_6_1_27
179537	Clostridium_symbiosum_ATCC_14940	Vibrio_fluvialis_560
179538	Clostridium_symbiosum_ATCC_14940	Vibrio_furnissii_NCTC_11218
179539	Clostridium_symbiosum_ATCC_14940	Vibrio_mimicus_MB_451
179540	Clostridium_symbiosum_ATCC_14940	Vibrio_parahaemolyticus_RIMD_2210633
179541	Clostridium_symbiosum_ATCC_14940	Weissella_cibaria_KACC_11862
179542	Clostridium_symbiosum_ATCC_14940	Weissella_confusa_LBAE_C39_2
179543	Clostridium_symbiosum_ATCC_14940	Weissella_paramesenteroides_ATCC_33313
179544	Clostridium_symbiosum_ATCC_14940	Yersinia_bercovieri_ATCC_43970
179545	Clostridium_symbiosum_ATCC_14940	Yersinia_enterocolitica_subsp_enterocolitica_8081
179546	Clostridium_symbiosum_ATCC_14940	Yersinia_frederiksenii_ATCC_33641
179547	Clostridium_symbiosum_ATCC_14940	Yersinia_kristensenii_ATCC_33638
179548	Clostridium_symbiosum_ATCC_14940	Yersinia_pseudotuberculosis_YPIII
179549	Clostridium_symbiosum_ATCC_14940	Yersinia_rohdei_ATCC_43380
179550	Clostridium_symbiosum_ATCC_14940	Yokenella_regensburgei_ATCC_43003
179551	Clostridium_symbiosum_WAL_14163	Clostridium_symbiosum_WAL_14673
179552	Clostridium_symbiosum_WAL_14163	Clostridium_tyrobutyricum_DSM_2637
179553	Clostridium_symbiosum_WAL_14163	Clostridium_viride_DSM_6836
179554	Clostridium_symbiosum_WAL_14163	Collinsella_aerofaciens_ATCC_25986
179555	Clostridium_symbiosum_WAL_14163	Collinsella_intestinalis_DSM_13280
179556	Clostridium_symbiosum_WAL_14163	Collinsella_stercoris_DSM_13279
179557	Clostridium_symbiosum_WAL_14163	Collinsella_tanakaei_YIT_12063
179558	Clostridium_symbiosum_WAL_14163	Coprobacillus_sp_29_1
179559	Clostridium_symbiosum_WAL_14163	Coprobacillus_sp_D7
179560	Clostridium_symbiosum_WAL_14163	Coprococcus_catus_GD_7
179561	Clostridium_symbiosum_WAL_14163	Coprococcus_comes_ATCC_27758
179562	Clostridium_symbiosum_WAL_14163	Coprococcus_eutactus_ATCC_27759
179563	Clostridium_symbiosum_WAL_14163	Corynebacterium_ammoniagenes_DSM_20306
179564	Clostridium_symbiosum_WAL_14163	Corynebacterium_amycolatum_SK46
179565	Clostridium_symbiosum_WAL_14163	Corynebacterium_aurimucosum_ATCC_700975
179566	Clostridium_symbiosum_WAL_14163	Corynebacterium_durum_F0235
179567	Clostridium_symbiosum_WAL_14163	Corynebacterium_glucuronolyticum_ATCC_51867
179568	Clostridium_symbiosum_WAL_14163	Corynebacterium_kroppenstedtii_DSM_44385
179569	Clostridium_symbiosum_WAL_14163	Corynebacterium_propinquum_DSM_44285
179570	Clostridium_symbiosum_WAL_14163	Corynebacterium_striatum_ATCC_6940
179571	Clostridium_symbiosum_WAL_14163	Corynebacterium_tuberculostearicum_SK141
179572	Clostridium_symbiosum_WAL_14163	Corynebacterium_ulcerans_809
179573	Clostridium_symbiosum_WAL_14163	Corynebacterium_ureicelerivorans
179574	Clostridium_symbiosum_WAL_14163	Cronobacter_sakazakii_ATCC_BAA_894
179575	Clostridium_symbiosum_WAL_14163	Cryptobacterium_curtum_DSM_15641
179576	Clostridium_symbiosum_WAL_14163	Curtobacterium_flaccumfaciens_UCD_AKU
179577	Clostridium_symbiosum_WAL_14163	Delftia_acidovorans_SPH_1
179578	Clostridium_symbiosum_WAL_14163	Dermacoccus_nishinomiyaensis
179579	Clostridium_symbiosum_WAL_14163	Desulfovibrio_desulfuricans_subsp_desulfuricans_DSM_642
179580	Clostridium_symbiosum_WAL_14163	Desulfovibrio_piger_ATCC_29098
179581	Clostridium_symbiosum_WAL_14163	Desulfovibrio_sp_3_1_syn3
179582	Clostridium_symbiosum_WAL_14163	Dialister_invisus_DSM_15470
179583	Clostridium_symbiosum_WAL_14163	Dialister_succinatiphilus_YIT_11850
179584	Clostridium_symbiosum_WAL_14163	Dietzia_cinnamea_P4
179585	Clostridium_symbiosum_WAL_14163	Dorea_formicigenerans_ATCC_27755
179586	Clostridium_symbiosum_WAL_14163	Dorea_longicatena_DSM_13814
179587	Clostridium_symbiosum_WAL_14163	Dysgonomonas_gadei_ATCC_BAA_286
179588	Clostridium_symbiosum_WAL_14163	Edwardsiella_tarda_ATCC_23685
179589	Clostridium_symbiosum_WAL_14163	Edwardsiella_tarda_FL6_60
179590	Clostridium_symbiosum_WAL_14163	Eggerthella_lenta_DSM_2243
179591	Clostridium_symbiosum_WAL_14163	Eggerthella_sp_1_3_56FAA
179592	Clostridium_symbiosum_WAL_14163	Eggerthella_sp_YY7918
179593	Clostridium_symbiosum_WAL_14163	Eggerthia_catenaformis_OT_569
179594	Clostridium_symbiosum_WAL_14163	Eikenella_corrodens_ATCC_23834
179595	Clostridium_symbiosum_WAL_14163	Enterobacter_aerogenes_KCTC_2190
179596	Clostridium_symbiosum_WAL_14163	Enterobacter_asburiae_LF7a
179597	Clostridium_symbiosum_WAL_14163	Enterobacter_cancerogenus_ATCC_35316
179598	Clostridium_symbiosum_WAL_14163	Enterobacter_cloacae_EcWSU1
179599	Clostridium_symbiosum_WAL_14163	Enterobacter_hormaechei_YT2
179600	Clostridium_symbiosum_WAL_14163	Enterobacter_hormaechei_YT3
179601	Clostridium_symbiosum_WAL_14163	Enterobacteriaceae_bacterium_9_2_54FAA
179602	Clostridium_symbiosum_WAL_14163	Enterococcus_asini_ATCC_700915
179603	Clostridium_symbiosum_WAL_14163	Enterococcus_avium_ATCC_14025
179604	Clostridium_symbiosum_WAL_14163	Enterococcus_caccae_ATCC_BAA_1240
179605	Clostridium_symbiosum_WAL_14163	Enterococcus_casseliflavus_ATCC_12755
179606	Clostridium_symbiosum_WAL_14163	Enterococcus_cecorum_DSM_20682
179607	Clostridium_symbiosum_WAL_14163	Enterococcus_dispar_ATCC_51266
179608	Clostridium_symbiosum_WAL_14163	Enterococcus_durans_ATCC_6056
179609	Clostridium_symbiosum_WAL_14163	Enterococcus_faecalis_OG1RF_ATCC_47077
179610	Clostridium_symbiosum_WAL_14163	Enterococcus_faecalis_TX0104
179611	Clostridium_symbiosum_WAL_14163	Enterococcus_faecalis_TX1322
179612	Clostridium_symbiosum_WAL_14163	Enterococcus_faecalis_TX2134
179613	Clostridium_symbiosum_WAL_14163	Enterococcus_faecalis_V583
179614	Clostridium_symbiosum_WAL_14163	Enterococcus_faecium_TX1330
179615	Clostridium_symbiosum_WAL_14163	Enterococcus_gallinarum_EG2
179616	Clostridium_symbiosum_WAL_14163	Enterococcus_hirae_ATCC_9790
179617	Clostridium_symbiosum_WAL_14163	Enterococcus_phoeniculicola_ATCC_BAA_412
179618	Clostridium_symbiosum_WAL_14163	Enterococcus_saccharolyticus_DSM8903
179619	Clostridium_symbiosum_WAL_14163	Enterococcus_sp_7L76
179620	Clostridium_symbiosum_WAL_14163	Erysipelotrichaceae_bacterium_5_2_54FAA
179621	Clostridium_symbiosum_WAL_14163	Erysipelotrichaceae_bacterium_sp_3_1_53
179622	Clostridium_symbiosum_WAL_14163	Escherichia_albertii_KF1
179623	Clostridium_symbiosum_WAL_14163	Escherichia_albertii_TW07627
179624	Clostridium_symbiosum_WAL_14163	Escherichia_coli_O157_H7_str_Sakai
179625	Clostridium_symbiosum_WAL_14163	Escherichia_coli_SE11
179626	Clostridium_symbiosum_WAL_14163	Escherichia_coli_str_K_12_substr_MG1655
179627	Clostridium_symbiosum_WAL_14163	Escherichia_coli_UTI89_UPEC
179628	Clostridium_symbiosum_WAL_14163	Escherichia_fergusonii_ATCC_35469
179629	Clostridium_symbiosum_WAL_14163	Escherichia_hermannii_NBRC_105704
179630	Clostridium_symbiosum_WAL_14163	Escherichia_sp_1_1_43
179631	Clostridium_symbiosum_WAL_14163	Escherichia_sp_3_2_53FAA
179632	Clostridium_symbiosum_WAL_14163	Escherichia_sp_4_1_40B
179633	Clostridium_symbiosum_WAL_14163	Eubacterium_biforme_DSM_3989
179634	Clostridium_symbiosum_WAL_14163	Eubacterium_brachy_ATCC_33089
179635	Clostridium_symbiosum_WAL_14163	Eubacterium_cellulosolvens_6
179636	Clostridium_symbiosum_WAL_14163	Eubacterium_cylindroides_T2_87
179637	Clostridium_symbiosum_WAL_14163	Eubacterium_desmolans_ATCC_43058
179638	Clostridium_symbiosum_WAL_14163	Eubacterium_dolichum_DSM_3991
179639	Clostridium_symbiosum_WAL_14163	Eubacterium_eligens_ATCC_27750
179640	Clostridium_symbiosum_WAL_14163	Eubacterium_hallii_DSM_3353
179641	Clostridium_symbiosum_WAL_14163	Eubacterium_hallii_L2_7
179642	Clostridium_symbiosum_WAL_14163	Eubacterium_limosum_KIST612
179643	Clostridium_symbiosum_WAL_14163	Eubacterium_ramulus_ATCC_29099
179644	Clostridium_symbiosum_WAL_14163	Eubacterium_rectale_ATCC_33656
179645	Clostridium_symbiosum_WAL_14163	Eubacterium_rectale_M104_1
179646	Clostridium_symbiosum_WAL_14163	Eubacterium_saphenum_ATCC_49989
179647	Clostridium_symbiosum_WAL_14163	Eubacterium_siraeum_70_3
179648	Clostridium_symbiosum_WAL_14163	Eubacterium_siraeum_DSM_15702
179649	Clostridium_symbiosum_WAL_14163	Eubacterium_sulci_ATCC_35585
179650	Clostridium_symbiosum_WAL_14163	Eubacterium_ventriosum_ATCC_27560
179651	Clostridium_symbiosum_WAL_14163	Exiguobacterium_aurantiacum_DSM_6208
179652	Clostridium_symbiosum_WAL_14163	Faecalibacterium_cf_prausnitzii_KLE1255
179653	Clostridium_symbiosum_WAL_14163	Faecalibacterium_prausnitzii_L2_6
179654	Clostridium_symbiosum_WAL_14163	Faecalibacterium_prausnitzii_M21_2
179655	Clostridium_symbiosum_WAL_14163	Faecalibacterium_prausnitzii_SL3_3
179656	Clostridium_symbiosum_WAL_14163	Filifactor_alocis_ATCC_35896
179657	Clostridium_symbiosum_WAL_14163	Finegoldia_magna_ATCC_29328
179658	Clostridium_symbiosum_WAL_14163	Flavonifractor_plautii_ATCC_29863
179659	Clostridium_symbiosum_WAL_14163	Fusobacterium_gonidiaformans_3_1_5R
179660	Clostridium_symbiosum_WAL_14163	Fusobacterium_gonidiaformans_ATCC_25563
179661	Clostridium_symbiosum_WAL_14163	Fusobacterium_mortiferum_ATCC_9817
179662	Clostridium_symbiosum_WAL_14163	Fusobacterium_necrophorum_D12
179663	Clostridium_symbiosum_WAL_14163	Fusobacterium_nucleatum_subsp_animalis_3_1_33
179664	Clostridium_symbiosum_WAL_14163	Fusobacterium_nucleatum_subsp_animalis_7_1
179665	Clostridium_symbiosum_WAL_14163	Fusobacterium_nucleatum_subsp_animalis_D11
179666	Clostridium_symbiosum_WAL_14163	Fusobacterium_nucleatum_subsp_vincentii_3_1_27
179667	Clostridium_symbiosum_WAL_14163	Fusobacterium_nucleatum_subsp_vincentii_3_1_36A2
179668	Clostridium_symbiosum_WAL_14163	Fusobacterium_nucleatum_subsp_vincentii_4_1_13
179669	Clostridium_symbiosum_WAL_14163	Fusobacterium_periodonticum_1_1_41FAA
179670	Clostridium_symbiosum_WAL_14163	Fusobacterium_periodonticum_2_1_31
179671	Clostridium_symbiosum_WAL_14163	Fusobacterium_russii_ATCC_25533
179672	Clostridium_symbiosum_WAL_14163	Fusobacterium_sp_4_8
179673	Clostridium_symbiosum_WAL_14163	Fusobacterium_ulcerans_ATCC_49185
179674	Clostridium_symbiosum_WAL_14163	Fusobacterium_varium_ATCC_27725
179675	Clostridium_symbiosum_WAL_14163	Gemella_haemolysans_ATCC_10379
179676	Clostridium_symbiosum_WAL_14163	Gemella_morbillorum_M424
179677	Clostridium_symbiosum_WAL_14163	Gemella_sanguinis_ATCC700632
179678	Clostridium_symbiosum_WAL_14163	Gemella_sanguinis_M325
179679	Clostridium_symbiosum_WAL_14163	Geobacillus_vulcani_PSS1
179680	Clostridium_symbiosum_WAL_14163	Gordonia_rubripertincta_NBRC_101908
179681	Clostridium_symbiosum_WAL_14163	Gordonia_terrae_C_6
179682	Clostridium_symbiosum_WAL_14163	Gordonia_terrae_NBRC_100016
179683	Clostridium_symbiosum_WAL_14163	Gordonibacter_pamelaeae_7_10_1_bT_DSM_19378
179684	Clostridium_symbiosum_WAL_14163	Granulicatella_adiacens_ATCC_49175
179685	Clostridium_symbiosum_WAL_14163	Granulicatella_elegans_ATCC_700633
179686	Clostridium_symbiosum_WAL_14163	Grimontia_hollisae_CIP_101886
179687	Clostridium_symbiosum_WAL_14163	Haemophilus_haemolyticus_M19501
179688	Clostridium_symbiosum_WAL_14163	Haemophilus_parainfluenzae_T3T1
179689	Clostridium_symbiosum_WAL_14163	Haemophilus_sputorum_CCUG_13788
179690	Clostridium_symbiosum_WAL_14163	Hafnia_alvei_ATCC_51873
179691	Clostridium_symbiosum_WAL_14163	Hafnia_alvei_BIDMC_31
179692	Clostridium_symbiosum_WAL_14163	Halococcus_morrhuae_DSM1307
179693	Clostridium_symbiosum_WAL_14163	Helicobacter_bilis_ATCC_43879
179694	Clostridium_symbiosum_WAL_14163	Helicobacter_canadensis_MIT_98_5491
179695	Clostridium_symbiosum_WAL_14163	Helicobacter_cinaedi_CCUG_18818
179696	Clostridium_symbiosum_WAL_14163	Helicobacter_pullorum_MIT_98_5489
179697	Clostridium_symbiosum_WAL_14163	Helicobacter_pylori_26695
179698	Clostridium_symbiosum_WAL_14163	Helicobacter_winghamensis_ATCC_BAA_430
179699	Clostridium_symbiosum_WAL_14163	Holdemania_filiformis_VPI_J1_31B_1_DSM_12042
179700	Clostridium_symbiosum_WAL_14163	Kallipyga_massiliensis_ph2
179701	Clostridium_symbiosum_WAL_14163	Kandleria_vitulina_DSM_20405
179702	Clostridium_symbiosum_WAL_14163	Kingella_oralis_ATCC_51147
179703	Clostridium_symbiosum_WAL_14163	Klebsiella_pneumoniae_pneumoniae_MGH78578
179704	Clostridium_symbiosum_WAL_14163	Klebsiella_sp_1_1_55
179705	Clostridium_symbiosum_WAL_14163	Kluyvera_ascorbata_ATCC_33433
179706	Clostridium_symbiosum_WAL_14163	Kocuria_palustris_PEL
179707	Clostridium_symbiosum_WAL_14163	Kocuria_rhizophila_DC2201
179708	Clostridium_symbiosum_WAL_14163	Kurthia_massiliensis_JC30
179709	Clostridium_symbiosum_WAL_14163	Kytococcus_sedentarius_DSM_20547
179710	Clostridium_symbiosum_WAL_14163	Lachnospiraceae_bacterium_sp_5_1_63FAA
179711	Clostridium_symbiosum_WAL_14163	Lachnospiraceae_bacterium_sp_8_1_57FAA
179712	Clostridium_symbiosum_WAL_14163	Lachnospira_multipara_ATCC_19207
179713	Clostridium_symbiosum_WAL_14163	Lactobacillus_acidophilus_ATCC_4796
179714	Clostridium_symbiosum_WAL_14163	Lactobacillus_acidophilus_NCFM
179715	Clostridium_symbiosum_WAL_14163	Lactobacillus_amylolyticus_DSM_11664
179716	Clostridium_symbiosum_WAL_14163	Lactobacillus_amylovorus_GRL_1112
179717	Clostridium_symbiosum_WAL_14163	Lactobacillus_animalis_KCTC_3501
179718	Clostridium_symbiosum_WAL_14163	Lactobacillus_antri_DSM_16041
179719	Clostridium_symbiosum_WAL_14163	Lactobacillus_brevis_ATCC_367
179720	Clostridium_symbiosum_WAL_14163	Lactobacillus_brevis_subsp_gravesensis_ATCC_27305
179721	Clostridium_symbiosum_WAL_14163	Lactobacillus_buchneri_ATCC_11577
179722	Clostridium_symbiosum_WAL_14163	Lactobacillus_casei_ATCC_334
179723	Clostridium_symbiosum_WAL_14163	Lactobacillus_casei_casei_BL23
179724	Clostridium_symbiosum_WAL_14163	Lactobacillus_coleohominis_101_4_CHN
179725	Clostridium_symbiosum_WAL_14163	Lactobacillus_coryniformis_subsp_coryniformis_CECT_5711
179726	Clostridium_symbiosum_WAL_14163	Lactobacillus_crispatus_125_2_CHN
179727	Clostridium_symbiosum_WAL_14163	Lactobacillus_curvatus_CRL_705
179728	Clostridium_symbiosum_WAL_14163	Lactobacillus_delbrueckii_subsp_bulgaricus_ATCC_11842
179729	Clostridium_symbiosum_WAL_14163	Lactobacillus_delbrueckii_subsp_bulgaricus_ATCC_BAA_365
179730	Clostridium_symbiosum_WAL_14163	Lactobacillus_fermentum_ATCC_14931
179731	Clostridium_symbiosum_WAL_14163	Lactobacillus_fermentum_IFO_3956
179732	Clostridium_symbiosum_WAL_14163	Lactobacillus_gasseri_ATCC_33323
179733	Clostridium_symbiosum_WAL_14163	Lactobacillus_gastricus_PS3
179734	Clostridium_symbiosum_WAL_14163	Lactobacillus_helveticus_DPC_4571
179735	Clostridium_symbiosum_WAL_14163	Lactobacillus_helveticus_DSM_20075
179736	Clostridium_symbiosum_WAL_14163	Lactobacillus_hilgardii_ATCC_8290
179737	Clostridium_symbiosum_WAL_14163	Lactobacillus_iners_DSM_13335
179738	Clostridium_symbiosum_WAL_14163	Lactobacillus_jensenii_1153
179739	Clostridium_symbiosum_WAL_14163	Lactobacillus_johnsonii_DPC_6026
179740	Clostridium_symbiosum_WAL_14163	Lactobacillus_johnsonii_NCC_533
179741	Clostridium_symbiosum_WAL_14163	Lactobacillus_mucosae_LM1
179742	Clostridium_symbiosum_WAL_14163	Lactobacillus_oris_F0423
179743	Clostridium_symbiosum_WAL_14163	Lactobacillus_paracasei_subsp_paracasei_8700_2
179744	Clostridium_symbiosum_WAL_14163	Lactobacillus_paracasei_subsp_paracasei_ATCC_25302
179745	Clostridium_symbiosum_WAL_14163	Lactobacillus_pentosus_KCA1
179746	Clostridium_symbiosum_WAL_14163	Lactobacillus_plantarum_JDM1
179747	Clostridium_symbiosum_WAL_14163	Lactobacillus_plantarum_subsp_plantarum_ATCC_14917
179748	Clostridium_symbiosum_WAL_14163	Lactobacillus_plantarum_WCFS1
179749	Clostridium_symbiosum_WAL_14163	Lactobacillus_reuteri_CF48_3A_
179750	Clostridium_symbiosum_WAL_14163	Lactobacillus_reuteri_F275_JCM_1112
179751	Clostridium_symbiosum_WAL_14163	Lactobacillus_reuteri_MM2_3_
179752	Clostridium_symbiosum_WAL_14163	Lactobacillus_reuteri_MM4_1A_
179753	Clostridium_symbiosum_WAL_14163	Lactobacillus_reuteri_SD2112_ATCC_55730
179754	Clostridium_symbiosum_WAL_14163	Lactobacillus_rhamnosus_GG_ATCC_53103
179755	Clostridium_symbiosum_WAL_14163	Lactobacillus_rhamnosus_LMS2_1
179756	Clostridium_symbiosum_WAL_14163	Lactobacillus_ruminis_ATCC_25644
179757	Clostridium_symbiosum_WAL_14163	Lactobacillus_sakei_subsp_sakei_23K
179758	Clostridium_symbiosum_WAL_14163	Lactobacillus_salivarius_HO66_ATCC_11741
179759	Clostridium_symbiosum_WAL_14163	Lactobacillus_salivarius_salivarius_UCC118
179760	Clostridium_symbiosum_WAL_14163	Lactobacillus_ultunensis_DSM_16047
179761	Clostridium_symbiosum_WAL_14163	Lactobacillus_vaginalis_ATCC_49540
179762	Clostridium_symbiosum_WAL_14163	Lactococcus_garvieae_ATCC_49156
179763	Clostridium_symbiosum_WAL_14163	Lactococcus_raffinolactis_4877
179764	Clostridium_symbiosum_WAL_14163	Laribacter_hongkongensis_HLHK9
179765	Clostridium_symbiosum_WAL_14163	Lautropia_mirabilis_ATCC_51599
179766	Clostridium_symbiosum_WAL_14163	Leminorella_grimontii_ATCC_33999
179767	Clostridium_symbiosum_WAL_14163	Leptotrichia_buccalis_C_1013_b
179768	Clostridium_symbiosum_WAL_14163	Leuconostoc_argentinum_KCTC_3773
179769	Clostridium_symbiosum_WAL_14163	Leuconostoc_gelidum_JB7
179770	Clostridium_symbiosum_WAL_14163	Leuconostoc_mesenteroides_subsp_cremoris_ATCC_19254
179771	Clostridium_symbiosum_WAL_14163	Listeria_grayi_DSM_20601
179772	Clostridium_symbiosum_WAL_14163	Listeria_monocytogenes_4a_L99
179773	Clostridium_symbiosum_WAL_14163	Listeria_monocytogenes_4b_F2365
179774	Clostridium_symbiosum_WAL_14163	Listeria_monocytogenes_Finland_1988
179775	Clostridium_symbiosum_WAL_14163	Listeria_monocytogenes_FSL_R2_561
179776	Clostridium_symbiosum_WAL_14163	Listeria_monocytogenes_J0161_FSL_R2_499
179777	Clostridium_symbiosum_WAL_14163	Listeria_monocytogenes_serotype_7_SLCC_2482
179778	Clostridium_symbiosum_WAL_14163	Listeria_monocytogenes_SLCC_2378
179779	Clostridium_symbiosum_WAL_14163	Listeria_monocytogenes_SLCC_2540
179780	Clostridium_symbiosum_WAL_14163	Listeria_monocytogenes_SLCC_7179
179781	Clostridium_symbiosum_WAL_14163	Lysinibacillus_fusiformis_ZB2
179782	Clostridium_symbiosum_WAL_14163	Lysinibacillus_sphaericus_C3_41
179783	Clostridium_symbiosum_WAL_14163	Marvinbryantia_formatexigens_I_52_DSM_14469
179784	Clostridium_symbiosum_WAL_14163	Megamonas_funiformis_YIT_11815
179785	Clostridium_symbiosum_WAL_14163	Megamonas_hypermegale_ART12_1
179786	Clostridium_symbiosum_WAL_14163	Megasphaera_elsdenii_DSM_20460
179787	Clostridium_symbiosum_WAL_14163	Melainabacterium_MEL_A1
179788	Clostridium_symbiosum_WAL_14163	Methanobrevibacter_ruminantium_M1
179789	Clostridium_symbiosum_WAL_14163	Methanobrevibacter_smithii_ATCC_35061
179790	Clostridium_symbiosum_WAL_14163	Methanomassiliicoccus_luminyensis_B10
179791	Clostridium_symbiosum_WAL_14163	Methanosphaera_stadtmanae_DSM_3091
179792	Clostridium_symbiosum_WAL_14163	Methylobacterium_mesophilicum_SR1_6_6
179793	Clostridium_symbiosum_WAL_14163	Methylobacterium_populi_BJ001
179794	Clostridium_symbiosum_WAL_14163	Methylobacterium_radiotolerans_JCM_2831
179795	Clostridium_symbiosum_WAL_14163	Methyloversatilis_universalis_Fam50001
179796	Clostridium_symbiosum_WAL_14163	Methyloversatilis_universalis_FAM5
179797	Clostridium_symbiosum_WAL_14163	Microbacterium_gubbeenense_DSM_15944
179798	Clostridium_symbiosum_WAL_14163	Microbacterium_oleivorans_NBRC_103075
179799	Clostridium_symbiosum_WAL_14163	Microbacterium_paraoxydans_77MFTsu3_2
179800	Clostridium_symbiosum_WAL_14163	Micrococcus_luteus_NCTC_2665
179801	Clostridium_symbiosum_WAL_14163	Micromonospora_aurantiaca_ATCC_27029
179802	Clostridium_symbiosum_WAL_14163	Mitsuokella_jalaludinii_DSM_13811
179803	Clostridium_symbiosum_WAL_14163	Mitsuokella_multacida_DSM_20544
179804	Clostridium_symbiosum_WAL_14163	Mobiluncus_curtisii_ATCC_43063
179805	Clostridium_symbiosum_WAL_14163	Moraxella_catarrhalis_RH4
179806	Clostridium_symbiosum_WAL_14163	Morganella_morganii_subsp_morganii_KT
179807	Clostridium_symbiosum_WAL_14163	Mycobacterium_avium_subsp_avium_ATCC_25291
179808	Clostridium_symbiosum_WAL_14163	Mycobacterium_fortuitum_subsp_fortuitum_DSM_46621
179809	Clostridium_symbiosum_WAL_14163	Mycoplasma_hominis_ATCC_23114
179810	Clostridium_symbiosum_WAL_14163	Mycoplasma_pneumoniae_309
179811	Clostridium_symbiosum_WAL_14163	Neisseria_cinerea_ATCC_14685
179812	Clostridium_symbiosum_WAL_14163	Neisseria_elongata_subsp_glycolytica_ATCC_29315
179813	Clostridium_symbiosum_WAL_14163	Neisseria_flavescens_SK114
179814	Clostridium_symbiosum_WAL_14163	Neisseria_macacae_ATCC_33926
179815	Clostridium_symbiosum_WAL_14163	Neisseria_mucosa_ATCC_25996
179816	Clostridium_symbiosum_WAL_14163	Neisseria_subflava_NJ9703
179817	Clostridium_symbiosum_WAL_14163	Nevskia_ramosa_DSM_11499
179818	Clostridium_symbiosum_WAL_14163	Oceanobacillus_picturae_strain_S1
179819	Clostridium_symbiosum_WAL_14163	Ochrobactrum_anthropi_ATCC_49188
179820	Clostridium_symbiosum_WAL_14163	Odoribacter_laneus_YIT_12061
179821	Clostridium_symbiosum_WAL_14163	Odoribacter_splanchnicus_1651_6_DSM_20712
179822	Clostridium_symbiosum_WAL_14163	Olsenella_profusa_F019501
179823	Clostridium_symbiosum_WAL_14163	Olsenella_uli_DSM_7084
179824	Clostridium_symbiosum_WAL_14163	Oribacterium_sinus_F0268
179825	Clostridium_symbiosum_WAL_14163	Oxalobacter_formigenes_HOxBLS
179826	Clostridium_symbiosum_WAL_14163	Oxalobacter_formigenes_OXCC13
179827	Clostridium_symbiosum_WAL_14163	Paenibacillus_alvei_DSM_29
179828	Clostridium_symbiosum_WAL_14163	Paenibacillus_barengoltzii_G22
179829	Clostridium_symbiosum_WAL_14163	Paenibacillus_daejeonensis_DSM_15491
179830	Clostridium_symbiosum_WAL_14163	Paenibacillus_graminis_C4D1M
179831	Clostridium_symbiosum_WAL_14163	Paenibacillus_lactis_154
179832	Clostridium_symbiosum_WAL_14163	Parabacteroides_distasonis_ATCC_8503
179833	Clostridium_symbiosum_WAL_14163	Parabacteroides_goldsteinii_dnLKV18
179834	Clostridium_symbiosum_WAL_14163	Parabacteroides_gordonii_DSM_23371
179835	Clostridium_symbiosum_WAL_14163	Parabacteroides_johnsonii_DSM_18315
179836	Clostridium_symbiosum_WAL_14163	Parabacteroides_merdae_ATCC_43184
179837	Clostridium_symbiosum_WAL_14163	Parabacteroides_sp_D13
179838	Clostridium_symbiosum_WAL_14163	Paracoccus_yeei_ATCC_BAA_599
179839	Clostridium_symbiosum_WAL_14163	Paraprevotella_clara_YIT_11840
179840	Clostridium_symbiosum_WAL_14163	Paraprevotella_xylaniphila_YIT_11841
179841	Clostridium_symbiosum_WAL_14163	Parasutterella_excrementihominis_YIT_11859
179842	Clostridium_symbiosum_WAL_14163	Parvimonas_micra_ATCC_33270
179843	Clostridium_symbiosum_WAL_14163	Pediococcus_acidilactici_7_4
179844	Clostridium_symbiosum_WAL_14163	Pediococcus_acidilactici_DSM_20284
179845	Clostridium_symbiosum_WAL_14163	Pediococcus_pentosaceus_ATCC_25745
179846	Clostridium_symbiosum_WAL_14163	Peptoniphilus_harei_ACS_146_V_Sch2b
179847	Clostridium_symbiosum_WAL_14163	Peptoniphilus_indolicus_ATCC_29427
179848	Clostridium_symbiosum_WAL_14163	Peptoniphilus_lacrimalis_DSM_7455
179849	Clostridium_symbiosum_WAL_14163	Peptoniphilus_timonensis_JC401
179850	Clostridium_symbiosum_WAL_14163	Peptostreptococcus_anaerobius_DSM_2949
179851	Clostridium_symbiosum_WAL_14163	Peptostreptococcus_stomatis_DSM_17678
179852	Clostridium_symbiosum_WAL_14163	Phascolarctobacterium_succinatutens_YIT_12067
179853	Clostridium_symbiosum_WAL_14163	Plesiomonas_shigelloides_302_73
179854	Clostridium_symbiosum_WAL_14163	Porphyromonas_asaccharolytica_DSM_20707
179855	Clostridium_symbiosum_WAL_14163	Porphyromonas_endodontalis_ATCC_35406
179856	Clostridium_symbiosum_WAL_14163	Porphyromonas_gingivalis_W83
179857	Clostridium_symbiosum_WAL_14163	Porphyromonas_somerae_DSM_23386
179858	Clostridium_symbiosum_WAL_14163	Porphyromonas_uenonis_60_3
179859	Clostridium_symbiosum_WAL_14163	Porphyromonas_uenonis_DSM_23387
179860	Clostridium_symbiosum_WAL_14163	Prevotella_albensis_DSM_11370
179861	Clostridium_symbiosum_WAL_14163	Prevotella_bivia_DSM_20514
179862	Clostridium_symbiosum_WAL_14163	Prevotella_brevis_ATCC_19188
179863	Clostridium_symbiosum_WAL_14163	Prevotella_bryantii_B14
179864	Clostridium_symbiosum_WAL_14163	Prevotella_bryantii_C21a
179865	Clostridium_symbiosum_WAL_14163	Prevotella_buccae_ATCC_33574
179866	Clostridium_symbiosum_WAL_14163	Prevotella_conceptionensis_9403948
179867	Clostridium_symbiosum_WAL_14163	Prevotella_copri_CB7_DSM_18205
179868	Clostridium_symbiosum_WAL_14163	Prevotella_corporis_DSM_18810
179869	Clostridium_symbiosum_WAL_14163	Prevotella_denticola_DSM20614
179870	Clostridium_symbiosum_WAL_14163	Prevotella_denticola_F0289
179871	Clostridium_symbiosum_WAL_14163	Prevotella_disiens_FB035_09AN
179872	Clostridium_symbiosum_WAL_14163	Prevotella_disiens_JCM_6334
179873	Clostridium_symbiosum_WAL_14163	Prevotella_enoeca_JCM_12259
179874	Clostridium_symbiosum_WAL_14163	Prevotella_intermedia_17
179875	Clostridium_symbiosum_WAL_14163	Prevotella_intermedia_ATCC_25611
179876	Clostridium_symbiosum_WAL_14163	Prevotella_loescheii_DSM_19665
179877	Clostridium_symbiosum_WAL_14163	Prevotella_melaninogenica_ATCC_25845
179878	Clostridium_symbiosum_WAL_14163	Prevotella_nanceiensis_DSM_19126
179879	Clostridium_symbiosum_WAL_14163	Prevotella_nigrescens_ATCC_33563
179880	Clostridium_symbiosum_WAL_14163	Prevotella_oralis_ATCC_33269
179881	Clostridium_symbiosum_WAL_14163	Prevotella_pallens_ATCC_700821
179882	Clostridium_symbiosum_WAL_14163	Prevotella_ruminicola_23
179883	Clostridium_symbiosum_WAL_14163	Prevotella_salivae_DSM_15606
179884	Clostridium_symbiosum_WAL_14163	Prevotella_shahii_JCM_12083
179885	Clostridium_symbiosum_WAL_14163	Prevotella_stercorea_DSM_18206
179886	Clostridium_symbiosum_WAL_14163	Prevotella_timonensis_4401737
179887	Clostridium_symbiosum_WAL_14163	Prevotella_timonensis_CRIS_5C_B1
179888	Clostridium_symbiosum_WAL_14163	Prevotella_veroralis_DSM_19559
179889	Clostridium_symbiosum_WAL_14163	Propionibacterium_acidipropionici_ATCC_4875
179890	Clostridium_symbiosum_WAL_14163	Propionibacterium_acnes_KPA171202
179891	Clostridium_symbiosum_WAL_14163	Propionibacterium_avidum_44067
179892	Clostridium_symbiosum_WAL_14163	Propionibacterium_freudenreichii_subsp_shermanii_CIRM_BIA1
179893	Clostridium_symbiosum_WAL_14163	Propionibacterium_granulosum_DSM_20700
179894	Clostridium_symbiosum_WAL_14163	Propionibacterium_jensenii_DSM_20535
179895	Clostridium_symbiosum_WAL_14163	Propionibacterium_propionicum_F0230a
179896	Clostridium_symbiosum_WAL_14163	Proteus_mirabilis_ATCC_35198
179897	Clostridium_symbiosum_WAL_14163	Proteus_penneri_ATCC_35198
179898	Clostridium_symbiosum_WAL_14163	Providencia_alcalifaciens_DSM_30120
179899	Clostridium_symbiosum_WAL_14163	Providencia_rettgeri_DSM_1131
179900	Clostridium_symbiosum_WAL_14163	Providencia_rustigianii_DSM_4541
179901	Clostridium_symbiosum_WAL_14163	Providencia_stuartii_ATCC_25827
179902	Clostridium_symbiosum_WAL_14163	Pseudobutyrivibrio_ruminis_AD2017
179903	Clostridium_symbiosum_WAL_14163	Pseudoflavonifractor_capillosus_strain_ATCC_29799
179904	Clostridium_symbiosum_WAL_14163	Pseudomonas_aeruginosa_NCGM2_S1
179905	Clostridium_symbiosum_WAL_14163	Pseudomonas_alcaliphila_34
179906	Clostridium_symbiosum_WAL_14163	Pseudomonas_monteilii_NBRC_103158
179907	Clostridium_symbiosum_WAL_14163	Pseudomonas_nitroreducens_HBP1
179908	Clostridium_symbiosum_WAL_14163	Pseudomonas_oleovorans_MOIL14HWK12
179909	Clostridium_symbiosum_WAL_14163	Pseudoramibacter_alactolyticus_ATCC_23263
179910	Clostridium_symbiosum_WAL_14163	Pyramidobacter_piscolens_W5455
179911	Clostridium_symbiosum_WAL_14163	Ralstonia_sp_5_7_47FAA
179912	Clostridium_symbiosum_WAL_14163	Raoultella_planticola_ATCC_33531
179913	Clostridium_symbiosum_WAL_14163	Rhodococcus_equi_ATCC_33707
179914	Clostridium_symbiosum_WAL_14163	Rhodococcus_equi_NBRC_101255
179915	Clostridium_symbiosum_WAL_14163	Rhodococcus_rhodochrous_ATCC_21198
179916	Clostridium_symbiosum_WAL_14163	Roseburia_hominis_A2_183
179917	Clostridium_symbiosum_WAL_14163	Roseburia_intestinalis_L1_82
179918	Clostridium_symbiosum_WAL_14163	Roseburia_inulinivorans_DSM_16841
179919	Clostridium_symbiosum_WAL_14163	Roseomonas_mucosa_ATCC_BAA_692
179920	Clostridium_symbiosum_WAL_14163	Rothia_aeria_F0474
179921	Clostridium_symbiosum_WAL_14163	Rothia_dentocariosa_ATCC_17931
179922	Clostridium_symbiosum_WAL_14163	Rothia_mucilaginosa_DY_18
179923	Clostridium_symbiosum_WAL_14163	Ruminococcaceae_bacterium_D16
179924	Clostridium_symbiosum_WAL_14163	Ruminococcus_albus_7
179925	Clostridium_symbiosum_WAL_14163	Ruminococcus_bicirculans_80_3
179926	Clostridium_symbiosum_WAL_14163	Ruminococcus_bromii_L2_63
179927	Clostridium_symbiosum_WAL_14163	Ruminococcus_callidus_ATCC_2776001
179928	Clostridium_symbiosum_WAL_14163	Ruminococcus_champanellensis_18P13
179929	Clostridium_symbiosum_WAL_14163	Ruminococcus_flavefaciens_ATCC_19208
179930	Clostridium_symbiosum_WAL_14163	Ruminococcus_flavefaciens_FD_1
179931	Clostridium_symbiosum_WAL_14163	Ruminococcus_gauvreauii_DSM_19829
179932	Clostridium_symbiosum_WAL_14163	Ruminococcus_gnavus_ATCC_29149
179933	Clostridium_symbiosum_WAL_14163	Ruminococcus_lactaris_ATCC_29176
179934	Clostridium_symbiosum_WAL_14163	Ruminococcus_obeum_A2_162
179935	Clostridium_symbiosum_WAL_14163	Ruminococcus_sp_5_1_39BFAA
179936	Clostridium_symbiosum_WAL_14163	Ruminococcus_sp_SR1_5
179937	Clostridium_symbiosum_WAL_14163	Ruminococcus_torques_ATCC_27756
179938	Clostridium_symbiosum_WAL_14163	Ruminococcus_torques_L2_14
179939	Clostridium_symbiosum_WAL_14163	Salmonella_enterica_enterica_sv_Typhimurium_LT2
179940	Clostridium_symbiosum_WAL_14163	Scardovia_inopinata_F0304
179941	Clostridium_symbiosum_WAL_14163	Selenomonas_ruminantium_AC2024
179942	Clostridium_symbiosum_WAL_14163	Serratia_fonticola_RB_25
179943	Clostridium_symbiosum_WAL_14163	Serratia_liquefaciens_ATCC_27592
179944	Clostridium_symbiosum_WAL_14163	Silanimonas_lenta_DSM_16282
179945	Clostridium_symbiosum_WAL_14163	Slackia_exigua_ATCC_700122
179946	Clostridium_symbiosum_WAL_14163	Slackia_piriformis_YIT_12062
179947	Clostridium_symbiosum_WAL_14163	Solobacterium_moorei_DSM_22971
179948	Clostridium_symbiosum_WAL_14163	Solobacterium_moorei_F0204
179949	Clostridium_symbiosum_WAL_14163	Staphylococcus_arlettae_CVD059
179950	Clostridium_symbiosum_WAL_14163	Staphylococcus_capitis_CR0101
179951	Clostridium_symbiosum_WAL_14163	Staphylococcus_capitis_QN1
179952	Clostridium_symbiosum_WAL_14163	Staphylococcus_caprae_C87
179953	Clostridium_symbiosum_WAL_14163	Staphylococcus_cohnii_hu_01
179954	Clostridium_symbiosum_WAL_14163	Staphylococcus_epidermidis_ATCC_12228
179955	Clostridium_symbiosum_WAL_14163	Staphylococcus_equorum_subsp_equorum_Mu2
179956	Clostridium_symbiosum_WAL_14163	Staphylococcus_haemolyticus_JCSC1435
179957	Clostridium_symbiosum_WAL_14163	Staphylococcus_hominis_subsp_hominis_C80
179958	Clostridium_symbiosum_WAL_14163	Staphylococcus_intermedius_ATCC_27335
179959	Clostridium_symbiosum_WAL_14163	Staphylococcus_lugdunensis_HKU09_01
179960	Clostridium_symbiosum_WAL_14163	Staphylococcus_pasteuri_SP1
179961	Clostridium_symbiosum_WAL_14163	Staphylococcus_pettenkoferi_VCU012
179962	Clostridium_symbiosum_WAL_14163	Staphylococcus_saprophyticus_subsp_saprophyticus_ATCC_15305
179963	Clostridium_symbiosum_WAL_14163	Staphylococcus_sciuri_subsp_sciuri_Z8
179964	Clostridium_symbiosum_WAL_14163	Staphylococcus_simulans_ACS_120_V_Sch1
179965	Clostridium_symbiosum_WAL_14163	Staphylococcus_vitulinus_F1028
179966	Clostridium_symbiosum_WAL_14163	Staphylococcus_warneri_SG1
179967	Clostridium_symbiosum_WAL_14163	Staphylococcus_xylosus_DMB3_Bh1
179968	Clostridium_symbiosum_WAL_14163	Staphylococcus_xylosus_NJ
179969	Clostridium_symbiosum_WAL_14163	Stenotrophomonas_maltophilia_D457
179970	Clostridium_symbiosum_WAL_14163	Stenotrophomonas_rhizophila_PCA13
179971	Clostridium_symbiosum_WAL_14163	Stoquefichus_massiliensis_AP9
179972	Clostridium_symbiosum_WAL_14163	Streptococcus_agalactiae_A909
179973	Clostridium_symbiosum_WAL_14163	Streptococcus_anginosus_1_2_62CV
179974	Clostridium_symbiosum_WAL_14163	Streptococcus_australis_ATCC_700641
179975	Clostridium_symbiosum_WAL_14163	Streptococcus_constellatus_subsp_constellatus_SK53
179976	Clostridium_symbiosum_WAL_14163	Streptococcus_constellatus_subsp_pharyngis_SK1060
179977	Clostridium_symbiosum_WAL_14163	Streptococcus_cristatus_ATCC_51100
179978	Clostridium_symbiosum_WAL_14163	Streptococcus_dysgalactiae_subsp_dysgalactiae_ATCC_27957
179979	Clostridium_symbiosum_WAL_14163	Streptococcus_equinus_ATCC_9812
179980	Clostridium_symbiosum_WAL_14163	Streptococcus_gallolyticus_subsp_gallolyticus_ATCC_43143
179981	Clostridium_symbiosum_WAL_14163	Streptococcus_gordonii_str_Challis_substr_CH1
179982	Clostridium_symbiosum_WAL_14163	Streptococcus_infantarius_subsp_infantarius_ATCC_BAA_102
179983	Clostridium_symbiosum_WAL_14163	Streptococcus_infantis_ATCC_700779
179984	Clostridium_symbiosum_WAL_14163	Streptococcus_intermedius_JTH08
179985	Clostridium_symbiosum_WAL_14163	Streptococcus_lutetiensis_033
179986	Clostridium_symbiosum_WAL_14163	Streptococcus_mitis_NCTC_12261
179987	Clostridium_symbiosum_WAL_14163	Streptococcus_mutans_ATCC_25175
179988	Clostridium_symbiosum_WAL_14163	Streptococcus_oralis_Uo5
179989	Clostridium_symbiosum_WAL_14163	Streptococcus_parasanguinis_ATCC_903
179990	Clostridium_symbiosum_WAL_14163	Streptococcus_parauberis_KCTC_11537
179991	Clostridium_symbiosum_WAL_14163	Streptococcus_peroris_ATCC_700780
179992	Clostridium_symbiosum_WAL_14163	Streptococcus_pleomorphus_DSM_20574
179993	Clostridium_symbiosum_WAL_14163	Streptococcus_pseudopneumoniae_IS7493
179994	Clostridium_symbiosum_WAL_14163	Streptococcus_salivarius_JIM8777
179995	Clostridium_symbiosum_WAL_14163	Streptococcus_sanguinis_SK36
179996	Clostridium_symbiosum_WAL_14163	Streptococcus_sp_2_1_36FAA
179997	Clostridium_symbiosum_WAL_14163	Streptococcus_sp_I_G2
179998	Clostridium_symbiosum_WAL_14163	Streptococcus_sp_I_P16
179999	Clostridium_symbiosum_WAL_14163	Streptococcus_thermophilus_LMG_18311
180000	Clostridium_symbiosum_WAL_14163	Streptococcus_thoraltensis_DSM_12221
180001	Clostridium_symbiosum_WAL_14163	Streptococcus_uberis_0140J
180002	Clostridium_symbiosum_WAL_14163	Streptococcus_vestibularis_F0396
180003	Clostridium_symbiosum_WAL_14163	Subdoligranulum_variabile_DSM_15176
180004	Clostridium_symbiosum_WAL_14163	Succinatimonas_hippei_YIT_12066
180005	Clostridium_symbiosum_WAL_14163	Succinivibrio_dextrinosolvens_H5
180006	Clostridium_symbiosum_WAL_14163	Sulfolobus_solfataricus_P2
180007	Clostridium_symbiosum_WAL_14163	Sutterella_parvirubra_YIT_11816
180008	Clostridium_symbiosum_WAL_14163	Sutterella_wadsworthensis_3_1_45B
180009	Clostridium_symbiosum_WAL_14163	Tannerella_forsythia_ATCC_43037
180010	Clostridium_symbiosum_WAL_14163	Tatumella_ptyseos_ATCC_33301
180011	Clostridium_symbiosum_WAL_14163	Trabulsiella_guamensis_ATCC_49490
180012	Clostridium_symbiosum_WAL_14163	Tropheryma_whipplei_str_Twist
180013	Clostridium_symbiosum_WAL_14163	Trueperella_pyogenes_MS249
180014	Clostridium_symbiosum_WAL_14163	Ureaplasma_parvum_serovar_1_str_ATCC_27813
180015	Clostridium_symbiosum_WAL_14163	Ureaplasma_urealyticum_serovar_8_str_ATCC_27618
180016	Clostridium_symbiosum_WAL_14163	Ureibacillus_thermosphaericus_str_Thermo_BF
180017	Clostridium_symbiosum_WAL_14163	Varibaculum_cambriense_DSM_15806
180018	Clostridium_symbiosum_WAL_14163	Veillonella_atypica_ACS_049_V_Sch6
180019	Clostridium_symbiosum_WAL_14163	Veillonella_dispar_ATCC_17748
180020	Clostridium_symbiosum_WAL_14163	Veillonella_parvula_Te3_DSM_2008
180021	Clostridium_symbiosum_WAL_14163	Veillonella_ratti_ACS_216_V_Col6b
180022	Clostridium_symbiosum_WAL_14163	Veillonella_sp_3_1_44
180023	Clostridium_symbiosum_WAL_14163	Veillonella_sp_6_1_27
180024	Clostridium_symbiosum_WAL_14163	Vibrio_fluvialis_560
180025	Clostridium_symbiosum_WAL_14163	Vibrio_furnissii_NCTC_11218
180026	Clostridium_symbiosum_WAL_14163	Vibrio_mimicus_MB_451
180027	Clostridium_symbiosum_WAL_14163	Vibrio_parahaemolyticus_RIMD_2210633
180028	Clostridium_symbiosum_WAL_14163	Weissella_cibaria_KACC_11862
180029	Clostridium_symbiosum_WAL_14163	Weissella_confusa_LBAE_C39_2
180030	Clostridium_symbiosum_WAL_14163	Weissella_paramesenteroides_ATCC_33313
180031	Clostridium_symbiosum_WAL_14163	Yersinia_bercovieri_ATCC_43970
180032	Clostridium_symbiosum_WAL_14163	Yersinia_enterocolitica_subsp_enterocolitica_8081
180033	Clostridium_symbiosum_WAL_14163	Yersinia_frederiksenii_ATCC_33641
180034	Clostridium_symbiosum_WAL_14163	Yersinia_kristensenii_ATCC_33638
180035	Clostridium_symbiosum_WAL_14163	Yersinia_pseudotuberculosis_YPIII
180036	Clostridium_symbiosum_WAL_14163	Yersinia_rohdei_ATCC_43380
180037	Clostridium_symbiosum_WAL_14163	Yokenella_regensburgei_ATCC_43003
180038	Clostridium_symbiosum_WAL_14673	Clostridium_tyrobutyricum_DSM_2637
180039	Clostridium_symbiosum_WAL_14673	Clostridium_viride_DSM_6836
180040	Clostridium_symbiosum_WAL_14673	Collinsella_aerofaciens_ATCC_25986
180041	Clostridium_symbiosum_WAL_14673	Collinsella_intestinalis_DSM_13280
180042	Clostridium_symbiosum_WAL_14673	Collinsella_stercoris_DSM_13279
180043	Clostridium_symbiosum_WAL_14673	Collinsella_tanakaei_YIT_12063
180044	Clostridium_symbiosum_WAL_14673	Coprobacillus_sp_29_1
180045	Clostridium_symbiosum_WAL_14673	Coprobacillus_sp_D7
180046	Clostridium_symbiosum_WAL_14673	Coprococcus_catus_GD_7
180047	Clostridium_symbiosum_WAL_14673	Coprococcus_comes_ATCC_27758
180048	Clostridium_symbiosum_WAL_14673	Coprococcus_eutactus_ATCC_27759
180049	Clostridium_symbiosum_WAL_14673	Corynebacterium_ammoniagenes_DSM_20306
180050	Clostridium_symbiosum_WAL_14673	Corynebacterium_amycolatum_SK46
180051	Clostridium_symbiosum_WAL_14673	Corynebacterium_aurimucosum_ATCC_700975
180052	Clostridium_symbiosum_WAL_14673	Corynebacterium_durum_F0235
180053	Clostridium_symbiosum_WAL_14673	Corynebacterium_glucuronolyticum_ATCC_51867
180054	Clostridium_symbiosum_WAL_14673	Corynebacterium_kroppenstedtii_DSM_44385
180055	Clostridium_symbiosum_WAL_14673	Corynebacterium_propinquum_DSM_44285
180056	Clostridium_symbiosum_WAL_14673	Corynebacterium_striatum_ATCC_6940
180057	Clostridium_symbiosum_WAL_14673	Corynebacterium_tuberculostearicum_SK141
180058	Clostridium_symbiosum_WAL_14673	Corynebacterium_ulcerans_809
180059	Clostridium_symbiosum_WAL_14673	Corynebacterium_ureicelerivorans
180060	Clostridium_symbiosum_WAL_14673	Cronobacter_sakazakii_ATCC_BAA_894
180061	Clostridium_symbiosum_WAL_14673	Cryptobacterium_curtum_DSM_15641
180062	Clostridium_symbiosum_WAL_14673	Curtobacterium_flaccumfaciens_UCD_AKU
180063	Clostridium_symbiosum_WAL_14673	Delftia_acidovorans_SPH_1
180064	Clostridium_symbiosum_WAL_14673	Dermacoccus_nishinomiyaensis
180065	Clostridium_symbiosum_WAL_14673	Desulfovibrio_desulfuricans_subsp_desulfuricans_DSM_642
180066	Clostridium_symbiosum_WAL_14673	Desulfovibrio_piger_ATCC_29098
180067	Clostridium_symbiosum_WAL_14673	Desulfovibrio_sp_3_1_syn3
180068	Clostridium_symbiosum_WAL_14673	Dialister_invisus_DSM_15470
180069	Clostridium_symbiosum_WAL_14673	Dialister_succinatiphilus_YIT_11850
180070	Clostridium_symbiosum_WAL_14673	Dietzia_cinnamea_P4
180071	Clostridium_symbiosum_WAL_14673	Dorea_formicigenerans_ATCC_27755
180072	Clostridium_symbiosum_WAL_14673	Dorea_longicatena_DSM_13814
180073	Clostridium_symbiosum_WAL_14673	Dysgonomonas_gadei_ATCC_BAA_286
180074	Clostridium_symbiosum_WAL_14673	Edwardsiella_tarda_ATCC_23685
180075	Clostridium_symbiosum_WAL_14673	Edwardsiella_tarda_FL6_60
180076	Clostridium_symbiosum_WAL_14673	Eggerthella_lenta_DSM_2243
180077	Clostridium_symbiosum_WAL_14673	Eggerthella_sp_1_3_56FAA
180078	Clostridium_symbiosum_WAL_14673	Eggerthella_sp_YY7918
180079	Clostridium_symbiosum_WAL_14673	Eggerthia_catenaformis_OT_569
180080	Clostridium_symbiosum_WAL_14673	Eikenella_corrodens_ATCC_23834
180081	Clostridium_symbiosum_WAL_14673	Enterobacter_aerogenes_KCTC_2190
180082	Clostridium_symbiosum_WAL_14673	Enterobacter_asburiae_LF7a
180083	Clostridium_symbiosum_WAL_14673	Enterobacter_cancerogenus_ATCC_35316
180084	Clostridium_symbiosum_WAL_14673	Enterobacter_cloacae_EcWSU1
180085	Clostridium_symbiosum_WAL_14673	Enterobacter_hormaechei_YT2
180086	Clostridium_symbiosum_WAL_14673	Enterobacter_hormaechei_YT3
180087	Clostridium_symbiosum_WAL_14673	Enterobacteriaceae_bacterium_9_2_54FAA
180088	Clostridium_symbiosum_WAL_14673	Enterococcus_asini_ATCC_700915
180089	Clostridium_symbiosum_WAL_14673	Enterococcus_avium_ATCC_14025
180090	Clostridium_symbiosum_WAL_14673	Enterococcus_caccae_ATCC_BAA_1240
180091	Clostridium_symbiosum_WAL_14673	Enterococcus_casseliflavus_ATCC_12755
180092	Clostridium_symbiosum_WAL_14673	Enterococcus_cecorum_DSM_20682
180093	Clostridium_symbiosum_WAL_14673	Enterococcus_dispar_ATCC_51266
180094	Clostridium_symbiosum_WAL_14673	Enterococcus_durans_ATCC_6056
180095	Clostridium_symbiosum_WAL_14673	Enterococcus_faecalis_OG1RF_ATCC_47077
180096	Clostridium_symbiosum_WAL_14673	Enterococcus_faecalis_TX0104
180097	Clostridium_symbiosum_WAL_14673	Enterococcus_faecalis_TX1322
180098	Clostridium_symbiosum_WAL_14673	Enterococcus_faecalis_TX2134
180099	Clostridium_symbiosum_WAL_14673	Enterococcus_faecalis_V583
180100	Clostridium_symbiosum_WAL_14673	Enterococcus_faecium_TX1330
180101	Clostridium_symbiosum_WAL_14673	Enterococcus_gallinarum_EG2
180102	Clostridium_symbiosum_WAL_14673	Enterococcus_hirae_ATCC_9790
180103	Clostridium_symbiosum_WAL_14673	Enterococcus_phoeniculicola_ATCC_BAA_412
180104	Clostridium_symbiosum_WAL_14673	Enterococcus_saccharolyticus_DSM8903
180105	Clostridium_symbiosum_WAL_14673	Enterococcus_sp_7L76
180106	Clostridium_symbiosum_WAL_14673	Erysipelotrichaceae_bacterium_5_2_54FAA
180107	Clostridium_symbiosum_WAL_14673	Erysipelotrichaceae_bacterium_sp_3_1_53
180108	Clostridium_symbiosum_WAL_14673	Escherichia_albertii_KF1
180109	Clostridium_symbiosum_WAL_14673	Escherichia_albertii_TW07627
180110	Clostridium_symbiosum_WAL_14673	Escherichia_coli_O157_H7_str_Sakai
180111	Clostridium_symbiosum_WAL_14673	Escherichia_coli_SE11
180112	Clostridium_symbiosum_WAL_14673	Escherichia_coli_str_K_12_substr_MG1655
180113	Clostridium_symbiosum_WAL_14673	Escherichia_coli_UTI89_UPEC
180114	Clostridium_symbiosum_WAL_14673	Escherichia_fergusonii_ATCC_35469
180115	Clostridium_symbiosum_WAL_14673	Escherichia_hermannii_NBRC_105704
180116	Clostridium_symbiosum_WAL_14673	Escherichia_sp_1_1_43
180117	Clostridium_symbiosum_WAL_14673	Escherichia_sp_3_2_53FAA
180118	Clostridium_symbiosum_WAL_14673	Escherichia_sp_4_1_40B
180119	Clostridium_symbiosum_WAL_14673	Eubacterium_biforme_DSM_3989
180120	Clostridium_symbiosum_WAL_14673	Eubacterium_brachy_ATCC_33089
180121	Clostridium_symbiosum_WAL_14673	Eubacterium_cellulosolvens_6
180122	Clostridium_symbiosum_WAL_14673	Eubacterium_cylindroides_T2_87
180123	Clostridium_symbiosum_WAL_14673	Eubacterium_desmolans_ATCC_43058
180124	Clostridium_symbiosum_WAL_14673	Eubacterium_dolichum_DSM_3991
180125	Clostridium_symbiosum_WAL_14673	Eubacterium_eligens_ATCC_27750
180126	Clostridium_symbiosum_WAL_14673	Eubacterium_hallii_DSM_3353
180127	Clostridium_symbiosum_WAL_14673	Eubacterium_hallii_L2_7
180128	Clostridium_symbiosum_WAL_14673	Eubacterium_limosum_KIST612
180129	Clostridium_symbiosum_WAL_14673	Eubacterium_ramulus_ATCC_29099
180130	Clostridium_symbiosum_WAL_14673	Eubacterium_rectale_ATCC_33656
180131	Clostridium_symbiosum_WAL_14673	Eubacterium_rectale_M104_1
180132	Clostridium_symbiosum_WAL_14673	Eubacterium_saphenum_ATCC_49989
180133	Clostridium_symbiosum_WAL_14673	Eubacterium_siraeum_70_3
180134	Clostridium_symbiosum_WAL_14673	Eubacterium_siraeum_DSM_15702
180135	Clostridium_symbiosum_WAL_14673	Eubacterium_sulci_ATCC_35585
180136	Clostridium_symbiosum_WAL_14673	Eubacterium_ventriosum_ATCC_27560
180137	Clostridium_symbiosum_WAL_14673	Exiguobacterium_aurantiacum_DSM_6208
180138	Clostridium_symbiosum_WAL_14673	Faecalibacterium_cf_prausnitzii_KLE1255
180139	Clostridium_symbiosum_WAL_14673	Faecalibacterium_prausnitzii_L2_6
180140	Clostridium_symbiosum_WAL_14673	Faecalibacterium_prausnitzii_M21_2
180141	Clostridium_symbiosum_WAL_14673	Faecalibacterium_prausnitzii_SL3_3
180142	Clostridium_symbiosum_WAL_14673	Filifactor_alocis_ATCC_35896
180143	Clostridium_symbiosum_WAL_14673	Finegoldia_magna_ATCC_29328
180144	Clostridium_symbiosum_WAL_14673	Flavonifractor_plautii_ATCC_29863
180145	Clostridium_symbiosum_WAL_14673	Fusobacterium_gonidiaformans_3_1_5R
180146	Clostridium_symbiosum_WAL_14673	Fusobacterium_gonidiaformans_ATCC_25563
180147	Clostridium_symbiosum_WAL_14673	Fusobacterium_mortiferum_ATCC_9817
180148	Clostridium_symbiosum_WAL_14673	Fusobacterium_necrophorum_D12
180149	Clostridium_symbiosum_WAL_14673	Fusobacterium_nucleatum_subsp_animalis_3_1_33
180150	Clostridium_symbiosum_WAL_14673	Fusobacterium_nucleatum_subsp_animalis_7_1
180151	Clostridium_symbiosum_WAL_14673	Fusobacterium_nucleatum_subsp_animalis_D11
180152	Clostridium_symbiosum_WAL_14673	Fusobacterium_nucleatum_subsp_vincentii_3_1_27
180153	Clostridium_symbiosum_WAL_14673	Fusobacterium_nucleatum_subsp_vincentii_3_1_36A2
180154	Clostridium_symbiosum_WAL_14673	Fusobacterium_nucleatum_subsp_vincentii_4_1_13
180155	Clostridium_symbiosum_WAL_14673	Fusobacterium_periodonticum_1_1_41FAA
180156	Clostridium_symbiosum_WAL_14673	Fusobacterium_periodonticum_2_1_31
180157	Clostridium_symbiosum_WAL_14673	Fusobacterium_russii_ATCC_25533
180158	Clostridium_symbiosum_WAL_14673	Fusobacterium_sp_4_8
180159	Clostridium_symbiosum_WAL_14673	Fusobacterium_ulcerans_ATCC_49185
180160	Clostridium_symbiosum_WAL_14673	Fusobacterium_varium_ATCC_27725
180161	Clostridium_symbiosum_WAL_14673	Gemella_haemolysans_ATCC_10379
180162	Clostridium_symbiosum_WAL_14673	Gemella_morbillorum_M424
180163	Clostridium_symbiosum_WAL_14673	Gemella_sanguinis_ATCC700632
180164	Clostridium_symbiosum_WAL_14673	Gemella_sanguinis_M325
180165	Clostridium_symbiosum_WAL_14673	Geobacillus_vulcani_PSS1
180166	Clostridium_symbiosum_WAL_14673	Gordonia_rubripertincta_NBRC_101908
180167	Clostridium_symbiosum_WAL_14673	Gordonia_terrae_C_6
180168	Clostridium_symbiosum_WAL_14673	Gordonia_terrae_NBRC_100016
180169	Clostridium_symbiosum_WAL_14673	Gordonibacter_pamelaeae_7_10_1_bT_DSM_19378
180170	Clostridium_symbiosum_WAL_14673	Granulicatella_adiacens_ATCC_49175
180171	Clostridium_symbiosum_WAL_14673	Granulicatella_elegans_ATCC_700633
180172	Clostridium_symbiosum_WAL_14673	Grimontia_hollisae_CIP_101886
180173	Clostridium_symbiosum_WAL_14673	Haemophilus_haemolyticus_M19501
180174	Clostridium_symbiosum_WAL_14673	Haemophilus_parainfluenzae_T3T1
180175	Clostridium_symbiosum_WAL_14673	Haemophilus_sputorum_CCUG_13788
180176	Clostridium_symbiosum_WAL_14673	Hafnia_alvei_ATCC_51873
180177	Clostridium_symbiosum_WAL_14673	Hafnia_alvei_BIDMC_31
180178	Clostridium_symbiosum_WAL_14673	Halococcus_morrhuae_DSM1307
180179	Clostridium_symbiosum_WAL_14673	Helicobacter_bilis_ATCC_43879
180180	Clostridium_symbiosum_WAL_14673	Helicobacter_canadensis_MIT_98_5491
180181	Clostridium_symbiosum_WAL_14673	Helicobacter_cinaedi_CCUG_18818
180182	Clostridium_symbiosum_WAL_14673	Helicobacter_pullorum_MIT_98_5489
180183	Clostridium_symbiosum_WAL_14673	Helicobacter_pylori_26695
180184	Clostridium_symbiosum_WAL_14673	Helicobacter_winghamensis_ATCC_BAA_430
180185	Clostridium_symbiosum_WAL_14673	Holdemania_filiformis_VPI_J1_31B_1_DSM_12042
180186	Clostridium_symbiosum_WAL_14673	Kallipyga_massiliensis_ph2
180187	Clostridium_symbiosum_WAL_14673	Kandleria_vitulina_DSM_20405
180188	Clostridium_symbiosum_WAL_14673	Kingella_oralis_ATCC_51147
180189	Clostridium_symbiosum_WAL_14673	Klebsiella_pneumoniae_pneumoniae_MGH78578
180190	Clostridium_symbiosum_WAL_14673	Klebsiella_sp_1_1_55
180191	Clostridium_symbiosum_WAL_14673	Kluyvera_ascorbata_ATCC_33433
180192	Clostridium_symbiosum_WAL_14673	Kocuria_palustris_PEL
180193	Clostridium_symbiosum_WAL_14673	Kocuria_rhizophila_DC2201
180194	Clostridium_symbiosum_WAL_14673	Kurthia_massiliensis_JC30
180195	Clostridium_symbiosum_WAL_14673	Kytococcus_sedentarius_DSM_20547
180196	Clostridium_symbiosum_WAL_14673	Lachnospiraceae_bacterium_sp_5_1_63FAA
180197	Clostridium_symbiosum_WAL_14673	Lachnospiraceae_bacterium_sp_8_1_57FAA
180198	Clostridium_symbiosum_WAL_14673	Lachnospira_multipara_ATCC_19207
180199	Clostridium_symbiosum_WAL_14673	Lactobacillus_acidophilus_ATCC_4796
180200	Clostridium_symbiosum_WAL_14673	Lactobacillus_acidophilus_NCFM
180201	Clostridium_symbiosum_WAL_14673	Lactobacillus_amylolyticus_DSM_11664
180202	Clostridium_symbiosum_WAL_14673	Lactobacillus_amylovorus_GRL_1112
180203	Clostridium_symbiosum_WAL_14673	Lactobacillus_animalis_KCTC_3501
180204	Clostridium_symbiosum_WAL_14673	Lactobacillus_antri_DSM_16041
180205	Clostridium_symbiosum_WAL_14673	Lactobacillus_brevis_ATCC_367
180206	Clostridium_symbiosum_WAL_14673	Lactobacillus_brevis_subsp_gravesensis_ATCC_27305
180207	Clostridium_symbiosum_WAL_14673	Lactobacillus_buchneri_ATCC_11577
180208	Clostridium_symbiosum_WAL_14673	Lactobacillus_casei_ATCC_334
180209	Clostridium_symbiosum_WAL_14673	Lactobacillus_casei_casei_BL23
180210	Clostridium_symbiosum_WAL_14673	Lactobacillus_coleohominis_101_4_CHN
180211	Clostridium_symbiosum_WAL_14673	Lactobacillus_coryniformis_subsp_coryniformis_CECT_5711
180212	Clostridium_symbiosum_WAL_14673	Lactobacillus_crispatus_125_2_CHN
180213	Clostridium_symbiosum_WAL_14673	Lactobacillus_curvatus_CRL_705
180214	Clostridium_symbiosum_WAL_14673	Lactobacillus_delbrueckii_subsp_bulgaricus_ATCC_11842
180215	Clostridium_symbiosum_WAL_14673	Lactobacillus_delbrueckii_subsp_bulgaricus_ATCC_BAA_365
180216	Clostridium_symbiosum_WAL_14673	Lactobacillus_fermentum_ATCC_14931
180217	Clostridium_symbiosum_WAL_14673	Lactobacillus_fermentum_IFO_3956
180218	Clostridium_symbiosum_WAL_14673	Lactobacillus_gasseri_ATCC_33323
180219	Clostridium_symbiosum_WAL_14673	Lactobacillus_gastricus_PS3
180220	Clostridium_symbiosum_WAL_14673	Lactobacillus_helveticus_DPC_4571
180221	Clostridium_symbiosum_WAL_14673	Lactobacillus_helveticus_DSM_20075
180222	Clostridium_symbiosum_WAL_14673	Lactobacillus_hilgardii_ATCC_8290
180223	Clostridium_symbiosum_WAL_14673	Lactobacillus_iners_DSM_13335
180224	Clostridium_symbiosum_WAL_14673	Lactobacillus_jensenii_1153
180225	Clostridium_symbiosum_WAL_14673	Lactobacillus_johnsonii_DPC_6026
180226	Clostridium_symbiosum_WAL_14673	Lactobacillus_johnsonii_NCC_533
180227	Clostridium_symbiosum_WAL_14673	Lactobacillus_mucosae_LM1
180228	Clostridium_symbiosum_WAL_14673	Lactobacillus_oris_F0423
180229	Clostridium_symbiosum_WAL_14673	Lactobacillus_paracasei_subsp_paracasei_8700_2
180230	Clostridium_symbiosum_WAL_14673	Lactobacillus_paracasei_subsp_paracasei_ATCC_25302
180231	Clostridium_symbiosum_WAL_14673	Lactobacillus_pentosus_KCA1
180232	Clostridium_symbiosum_WAL_14673	Lactobacillus_plantarum_JDM1
180233	Clostridium_symbiosum_WAL_14673	Lactobacillus_plantarum_subsp_plantarum_ATCC_14917
180234	Clostridium_symbiosum_WAL_14673	Lactobacillus_plantarum_WCFS1
180235	Clostridium_symbiosum_WAL_14673	Lactobacillus_reuteri_CF48_3A_
180236	Clostridium_symbiosum_WAL_14673	Lactobacillus_reuteri_F275_JCM_1112
180237	Clostridium_symbiosum_WAL_14673	Lactobacillus_reuteri_MM2_3_
180238	Clostridium_symbiosum_WAL_14673	Lactobacillus_reuteri_MM4_1A_
180239	Clostridium_symbiosum_WAL_14673	Lactobacillus_reuteri_SD2112_ATCC_55730
180240	Clostridium_symbiosum_WAL_14673	Lactobacillus_rhamnosus_GG_ATCC_53103
180241	Clostridium_symbiosum_WAL_14673	Lactobacillus_rhamnosus_LMS2_1
180242	Clostridium_symbiosum_WAL_14673	Lactobacillus_ruminis_ATCC_25644
180243	Clostridium_symbiosum_WAL_14673	Lactobacillus_sakei_subsp_sakei_23K
180244	Clostridium_symbiosum_WAL_14673	Lactobacillus_salivarius_HO66_ATCC_11741
180245	Clostridium_symbiosum_WAL_14673	Lactobacillus_salivarius_salivarius_UCC118
180246	Clostridium_symbiosum_WAL_14673	Lactobacillus_ultunensis_DSM_16047
180247	Clostridium_symbiosum_WAL_14673	Lactobacillus_vaginalis_ATCC_49540
180248	Clostridium_symbiosum_WAL_14673	Lactococcus_garvieae_ATCC_49156
180249	Clostridium_symbiosum_WAL_14673	Lactococcus_raffinolactis_4877
180250	Clostridium_symbiosum_WAL_14673	Laribacter_hongkongensis_HLHK9
180251	Clostridium_symbiosum_WAL_14673	Lautropia_mirabilis_ATCC_51599
180252	Clostridium_symbiosum_WAL_14673	Leminorella_grimontii_ATCC_33999
180253	Clostridium_symbiosum_WAL_14673	Leptotrichia_buccalis_C_1013_b
180254	Clostridium_symbiosum_WAL_14673	Leuconostoc_argentinum_KCTC_3773
180255	Clostridium_symbiosum_WAL_14673	Leuconostoc_gelidum_JB7
180256	Clostridium_symbiosum_WAL_14673	Leuconostoc_mesenteroides_subsp_cremoris_ATCC_19254
180257	Clostridium_symbiosum_WAL_14673	Listeria_grayi_DSM_20601
180258	Clostridium_symbiosum_WAL_14673	Listeria_monocytogenes_4a_L99
180259	Clostridium_symbiosum_WAL_14673	Listeria_monocytogenes_4b_F2365
180260	Clostridium_symbiosum_WAL_14673	Listeria_monocytogenes_Finland_1988
180261	Clostridium_symbiosum_WAL_14673	Listeria_monocytogenes_FSL_R2_561
180262	Clostridium_symbiosum_WAL_14673	Listeria_monocytogenes_J0161_FSL_R2_499
180263	Clostridium_symbiosum_WAL_14673	Listeria_monocytogenes_serotype_7_SLCC_2482
180264	Clostridium_symbiosum_WAL_14673	Listeria_monocytogenes_SLCC_2378
180265	Clostridium_symbiosum_WAL_14673	Listeria_monocytogenes_SLCC_2540
180266	Clostridium_symbiosum_WAL_14673	Listeria_monocytogenes_SLCC_7179
180267	Clostridium_symbiosum_WAL_14673	Lysinibacillus_fusiformis_ZB2
180268	Clostridium_symbiosum_WAL_14673	Lysinibacillus_sphaericus_C3_41
180269	Clostridium_symbiosum_WAL_14673	Marvinbryantia_formatexigens_I_52_DSM_14469
180270	Clostridium_symbiosum_WAL_14673	Megamonas_funiformis_YIT_11815
180271	Clostridium_symbiosum_WAL_14673	Megamonas_hypermegale_ART12_1
180272	Clostridium_symbiosum_WAL_14673	Megasphaera_elsdenii_DSM_20460
180273	Clostridium_symbiosum_WAL_14673	Melainabacterium_MEL_A1
180274	Clostridium_symbiosum_WAL_14673	Methanobrevibacter_ruminantium_M1
180275	Clostridium_symbiosum_WAL_14673	Methanobrevibacter_smithii_ATCC_35061
180276	Clostridium_symbiosum_WAL_14673	Methanomassiliicoccus_luminyensis_B10
180277	Clostridium_symbiosum_WAL_14673	Methanosphaera_stadtmanae_DSM_3091
180278	Clostridium_symbiosum_WAL_14673	Methylobacterium_mesophilicum_SR1_6_6
180279	Clostridium_symbiosum_WAL_14673	Methylobacterium_populi_BJ001
180280	Clostridium_symbiosum_WAL_14673	Methylobacterium_radiotolerans_JCM_2831
180281	Clostridium_symbiosum_WAL_14673	Methyloversatilis_universalis_Fam50001
180282	Clostridium_symbiosum_WAL_14673	Methyloversatilis_universalis_FAM5
180283	Clostridium_symbiosum_WAL_14673	Microbacterium_gubbeenense_DSM_15944
180284	Clostridium_symbiosum_WAL_14673	Microbacterium_oleivorans_NBRC_103075
180285	Clostridium_symbiosum_WAL_14673	Microbacterium_paraoxydans_77MFTsu3_2
180286	Clostridium_symbiosum_WAL_14673	Micrococcus_luteus_NCTC_2665
180287	Clostridium_symbiosum_WAL_14673	Micromonospora_aurantiaca_ATCC_27029
180288	Clostridium_symbiosum_WAL_14673	Mitsuokella_jalaludinii_DSM_13811
180289	Clostridium_symbiosum_WAL_14673	Mitsuokella_multacida_DSM_20544
180290	Clostridium_symbiosum_WAL_14673	Mobiluncus_curtisii_ATCC_43063
180291	Clostridium_symbiosum_WAL_14673	Moraxella_catarrhalis_RH4
180292	Clostridium_symbiosum_WAL_14673	Morganella_morganii_subsp_morganii_KT
180293	Clostridium_symbiosum_WAL_14673	Mycobacterium_avium_subsp_avium_ATCC_25291
180294	Clostridium_symbiosum_WAL_14673	Mycobacterium_fortuitum_subsp_fortuitum_DSM_46621
180295	Clostridium_symbiosum_WAL_14673	Mycoplasma_hominis_ATCC_23114
180296	Clostridium_symbiosum_WAL_14673	Mycoplasma_pneumoniae_309
180297	Clostridium_symbiosum_WAL_14673	Neisseria_cinerea_ATCC_14685
180298	Clostridium_symbiosum_WAL_14673	Neisseria_elongata_subsp_glycolytica_ATCC_29315
180299	Clostridium_symbiosum_WAL_14673	Neisseria_flavescens_SK114
180300	Clostridium_symbiosum_WAL_14673	Neisseria_macacae_ATCC_33926
180301	Clostridium_symbiosum_WAL_14673	Neisseria_mucosa_ATCC_25996
180302	Clostridium_symbiosum_WAL_14673	Neisseria_subflava_NJ9703
180303	Clostridium_symbiosum_WAL_14673	Nevskia_ramosa_DSM_11499
180304	Clostridium_symbiosum_WAL_14673	Oceanobacillus_picturae_strain_S1
180305	Clostridium_symbiosum_WAL_14673	Ochrobactrum_anthropi_ATCC_49188
180306	Clostridium_symbiosum_WAL_14673	Odoribacter_laneus_YIT_12061
180307	Clostridium_symbiosum_WAL_14673	Odoribacter_splanchnicus_1651_6_DSM_20712
180308	Clostridium_symbiosum_WAL_14673	Olsenella_profusa_F019501
180309	Clostridium_symbiosum_WAL_14673	Olsenella_uli_DSM_7084
180310	Clostridium_symbiosum_WAL_14673	Oribacterium_sinus_F0268
180311	Clostridium_symbiosum_WAL_14673	Oxalobacter_formigenes_HOxBLS
180312	Clostridium_symbiosum_WAL_14673	Oxalobacter_formigenes_OXCC13
180313	Clostridium_symbiosum_WAL_14673	Paenibacillus_alvei_DSM_29
180314	Clostridium_symbiosum_WAL_14673	Paenibacillus_barengoltzii_G22
180315	Clostridium_symbiosum_WAL_14673	Paenibacillus_daejeonensis_DSM_15491
180316	Clostridium_symbiosum_WAL_14673	Paenibacillus_graminis_C4D1M
180317	Clostridium_symbiosum_WAL_14673	Paenibacillus_lactis_154
180318	Clostridium_symbiosum_WAL_14673	Parabacteroides_distasonis_ATCC_8503
180319	Clostridium_symbiosum_WAL_14673	Parabacteroides_goldsteinii_dnLKV18
180320	Clostridium_symbiosum_WAL_14673	Parabacteroides_gordonii_DSM_23371
180321	Clostridium_symbiosum_WAL_14673	Parabacteroides_johnsonii_DSM_18315
180322	Clostridium_symbiosum_WAL_14673	Parabacteroides_merdae_ATCC_43184
180323	Clostridium_symbiosum_WAL_14673	Parabacteroides_sp_D13
180324	Clostridium_symbiosum_WAL_14673	Paracoccus_yeei_ATCC_BAA_599
180325	Clostridium_symbiosum_WAL_14673	Paraprevotella_clara_YIT_11840
180326	Clostridium_symbiosum_WAL_14673	Paraprevotella_xylaniphila_YIT_11841
180327	Clostridium_symbiosum_WAL_14673	Parasutterella_excrementihominis_YIT_11859
180328	Clostridium_symbiosum_WAL_14673	Parvimonas_micra_ATCC_33270
180329	Clostridium_symbiosum_WAL_14673	Pediococcus_acidilactici_7_4
180330	Clostridium_symbiosum_WAL_14673	Pediococcus_acidilactici_DSM_20284
180331	Clostridium_symbiosum_WAL_14673	Pediococcus_pentosaceus_ATCC_25745
180332	Clostridium_symbiosum_WAL_14673	Peptoniphilus_harei_ACS_146_V_Sch2b
180333	Clostridium_symbiosum_WAL_14673	Peptoniphilus_indolicus_ATCC_29427
180334	Clostridium_symbiosum_WAL_14673	Peptoniphilus_lacrimalis_DSM_7455
180335	Clostridium_symbiosum_WAL_14673	Peptoniphilus_timonensis_JC401
180336	Clostridium_symbiosum_WAL_14673	Peptostreptococcus_anaerobius_DSM_2949
180337	Clostridium_symbiosum_WAL_14673	Peptostreptococcus_stomatis_DSM_17678
180338	Clostridium_symbiosum_WAL_14673	Phascolarctobacterium_succinatutens_YIT_12067
180339	Clostridium_symbiosum_WAL_14673	Plesiomonas_shigelloides_302_73
180340	Clostridium_symbiosum_WAL_14673	Porphyromonas_asaccharolytica_DSM_20707
180341	Clostridium_symbiosum_WAL_14673	Porphyromonas_endodontalis_ATCC_35406
180342	Clostridium_symbiosum_WAL_14673	Porphyromonas_gingivalis_W83
180343	Clostridium_symbiosum_WAL_14673	Porphyromonas_somerae_DSM_23386
180344	Clostridium_symbiosum_WAL_14673	Porphyromonas_uenonis_60_3
180345	Clostridium_symbiosum_WAL_14673	Porphyromonas_uenonis_DSM_23387
180346	Clostridium_symbiosum_WAL_14673	Prevotella_albensis_DSM_11370
180347	Clostridium_symbiosum_WAL_14673	Prevotella_bivia_DSM_20514
180348	Clostridium_symbiosum_WAL_14673	Prevotella_brevis_ATCC_19188
180349	Clostridium_symbiosum_WAL_14673	Prevotella_bryantii_B14
180350	Clostridium_symbiosum_WAL_14673	Prevotella_bryantii_C21a
180351	Clostridium_symbiosum_WAL_14673	Prevotella_buccae_ATCC_33574
180352	Clostridium_symbiosum_WAL_14673	Prevotella_conceptionensis_9403948
180353	Clostridium_symbiosum_WAL_14673	Prevotella_copri_CB7_DSM_18205
180354	Clostridium_symbiosum_WAL_14673	Prevotella_corporis_DSM_18810
180355	Clostridium_symbiosum_WAL_14673	Prevotella_denticola_DSM20614
180356	Clostridium_symbiosum_WAL_14673	Prevotella_denticola_F0289
180357	Clostridium_symbiosum_WAL_14673	Prevotella_disiens_FB035_09AN
180358	Clostridium_symbiosum_WAL_14673	Prevotella_disiens_JCM_6334
180359	Clostridium_symbiosum_WAL_14673	Prevotella_enoeca_JCM_12259
180360	Clostridium_symbiosum_WAL_14673	Prevotella_intermedia_17
180361	Clostridium_symbiosum_WAL_14673	Prevotella_intermedia_ATCC_25611
180362	Clostridium_symbiosum_WAL_14673	Prevotella_loescheii_DSM_19665
180363	Clostridium_symbiosum_WAL_14673	Prevotella_melaninogenica_ATCC_25845
180364	Clostridium_symbiosum_WAL_14673	Prevotella_nanceiensis_DSM_19126
180365	Clostridium_symbiosum_WAL_14673	Prevotella_nigrescens_ATCC_33563
180366	Clostridium_symbiosum_WAL_14673	Prevotella_oralis_ATCC_33269
180367	Clostridium_symbiosum_WAL_14673	Prevotella_pallens_ATCC_700821
180368	Clostridium_symbiosum_WAL_14673	Prevotella_ruminicola_23
180369	Clostridium_symbiosum_WAL_14673	Prevotella_salivae_DSM_15606
180370	Clostridium_symbiosum_WAL_14673	Prevotella_shahii_JCM_12083
180371	Clostridium_symbiosum_WAL_14673	Prevotella_stercorea_DSM_18206
180372	Clostridium_symbiosum_WAL_14673	Prevotella_timonensis_4401737
180373	Clostridium_symbiosum_WAL_14673	Prevotella_timonensis_CRIS_5C_B1
180374	Clostridium_symbiosum_WAL_14673	Prevotella_veroralis_DSM_19559
180375	Clostridium_symbiosum_WAL_14673	Propionibacterium_acidipropionici_ATCC_4875
180376	Clostridium_symbiosum_WAL_14673	Propionibacterium_acnes_KPA171202
180377	Clostridium_symbiosum_WAL_14673	Propionibacterium_avidum_44067
180378	Clostridium_symbiosum_WAL_14673	Propionibacterium_freudenreichii_subsp_shermanii_CIRM_BIA1
180379	Clostridium_symbiosum_WAL_14673	Propionibacterium_granulosum_DSM_20700
180380	Clostridium_symbiosum_WAL_14673	Propionibacterium_jensenii_DSM_20535
180381	Clostridium_symbiosum_WAL_14673	Propionibacterium_propionicum_F0230a
180382	Clostridium_symbiosum_WAL_14673	Proteus_mirabilis_ATCC_35198
180383	Clostridium_symbiosum_WAL_14673	Proteus_penneri_ATCC_35198
180384	Clostridium_symbiosum_WAL_14673	Providencia_alcalifaciens_DSM_30120
180385	Clostridium_symbiosum_WAL_14673	Providencia_rettgeri_DSM_1131
180386	Clostridium_symbiosum_WAL_14673	Providencia_rustigianii_DSM_4541
180387	Clostridium_symbiosum_WAL_14673	Providencia_stuartii_ATCC_25827
180388	Clostridium_symbiosum_WAL_14673	Pseudobutyrivibrio_ruminis_AD2017
180389	Clostridium_symbiosum_WAL_14673	Pseudoflavonifractor_capillosus_strain_ATCC_29799
180390	Clostridium_symbiosum_WAL_14673	Pseudomonas_aeruginosa_NCGM2_S1
180391	Clostridium_symbiosum_WAL_14673	Pseudomonas_alcaliphila_34
180392	Clostridium_symbiosum_WAL_14673	Pseudomonas_monteilii_NBRC_103158
180393	Clostridium_symbiosum_WAL_14673	Pseudomonas_nitroreducens_HBP1
180394	Clostridium_symbiosum_WAL_14673	Pseudomonas_oleovorans_MOIL14HWK12
180395	Clostridium_symbiosum_WAL_14673	Pseudoramibacter_alactolyticus_ATCC_23263
180396	Clostridium_symbiosum_WAL_14673	Pyramidobacter_piscolens_W5455
180397	Clostridium_symbiosum_WAL_14673	Ralstonia_sp_5_7_47FAA
180398	Clostridium_symbiosum_WAL_14673	Raoultella_planticola_ATCC_33531
180399	Clostridium_symbiosum_WAL_14673	Rhodococcus_equi_ATCC_33707
180400	Clostridium_symbiosum_WAL_14673	Rhodococcus_equi_NBRC_101255
180401	Clostridium_symbiosum_WAL_14673	Rhodococcus_rhodochrous_ATCC_21198
180402	Clostridium_symbiosum_WAL_14673	Roseburia_hominis_A2_183
180403	Clostridium_symbiosum_WAL_14673	Roseburia_intestinalis_L1_82
180404	Clostridium_symbiosum_WAL_14673	Roseburia_inulinivorans_DSM_16841
180405	Clostridium_symbiosum_WAL_14673	Roseomonas_mucosa_ATCC_BAA_692
180406	Clostridium_symbiosum_WAL_14673	Rothia_aeria_F0474
180407	Clostridium_symbiosum_WAL_14673	Rothia_dentocariosa_ATCC_17931
180408	Clostridium_symbiosum_WAL_14673	Rothia_mucilaginosa_DY_18
180409	Clostridium_symbiosum_WAL_14673	Ruminococcaceae_bacterium_D16
180410	Clostridium_symbiosum_WAL_14673	Ruminococcus_albus_7
180411	Clostridium_symbiosum_WAL_14673	Ruminococcus_bicirculans_80_3
180412	Clostridium_symbiosum_WAL_14673	Ruminococcus_bromii_L2_63
180413	Clostridium_symbiosum_WAL_14673	Ruminococcus_callidus_ATCC_2776001
180414	Clostridium_symbiosum_WAL_14673	Ruminococcus_champanellensis_18P13
180415	Clostridium_symbiosum_WAL_14673	Ruminococcus_flavefaciens_ATCC_19208
180416	Clostridium_symbiosum_WAL_14673	Ruminococcus_flavefaciens_FD_1
180417	Clostridium_symbiosum_WAL_14673	Ruminococcus_gauvreauii_DSM_19829
180418	Clostridium_symbiosum_WAL_14673	Ruminococcus_gnavus_ATCC_29149
180419	Clostridium_symbiosum_WAL_14673	Ruminococcus_lactaris_ATCC_29176
180420	Clostridium_symbiosum_WAL_14673	Ruminococcus_obeum_A2_162
180421	Clostridium_symbiosum_WAL_14673	Ruminococcus_sp_5_1_39BFAA
180422	Clostridium_symbiosum_WAL_14673	Ruminococcus_sp_SR1_5
180423	Clostridium_symbiosum_WAL_14673	Ruminococcus_torques_ATCC_27756
180424	Clostridium_symbiosum_WAL_14673	Ruminococcus_torques_L2_14
180425	Clostridium_symbiosum_WAL_14673	Salmonella_enterica_enterica_sv_Typhimurium_LT2
180426	Clostridium_symbiosum_WAL_14673	Scardovia_inopinata_F0304
180427	Clostridium_symbiosum_WAL_14673	Selenomonas_ruminantium_AC2024
180428	Clostridium_symbiosum_WAL_14673	Serratia_fonticola_RB_25
180429	Clostridium_symbiosum_WAL_14673	Serratia_liquefaciens_ATCC_27592
180430	Clostridium_symbiosum_WAL_14673	Silanimonas_lenta_DSM_16282
180431	Clostridium_symbiosum_WAL_14673	Slackia_exigua_ATCC_700122
180432	Clostridium_symbiosum_WAL_14673	Slackia_piriformis_YIT_12062
180433	Clostridium_symbiosum_WAL_14673	Solobacterium_moorei_DSM_22971
180434	Clostridium_symbiosum_WAL_14673	Solobacterium_moorei_F0204
180435	Clostridium_symbiosum_WAL_14673	Staphylococcus_arlettae_CVD059
180436	Clostridium_symbiosum_WAL_14673	Staphylococcus_capitis_CR0101
180437	Clostridium_symbiosum_WAL_14673	Staphylococcus_capitis_QN1
180438	Clostridium_symbiosum_WAL_14673	Staphylococcus_caprae_C87
180439	Clostridium_symbiosum_WAL_14673	Staphylococcus_cohnii_hu_01
180440	Clostridium_symbiosum_WAL_14673	Staphylococcus_epidermidis_ATCC_12228
180441	Clostridium_symbiosum_WAL_14673	Staphylococcus_equorum_subsp_equorum_Mu2
180442	Clostridium_symbiosum_WAL_14673	Staphylococcus_haemolyticus_JCSC1435
180443	Clostridium_symbiosum_WAL_14673	Staphylococcus_hominis_subsp_hominis_C80
180444	Clostridium_symbiosum_WAL_14673	Staphylococcus_intermedius_ATCC_27335
180445	Clostridium_symbiosum_WAL_14673	Staphylococcus_lugdunensis_HKU09_01
180446	Clostridium_symbiosum_WAL_14673	Staphylococcus_pasteuri_SP1
180447	Clostridium_symbiosum_WAL_14673	Staphylococcus_pettenkoferi_VCU012
180448	Clostridium_symbiosum_WAL_14673	Staphylococcus_saprophyticus_subsp_saprophyticus_ATCC_15305
180449	Clostridium_symbiosum_WAL_14673	Staphylococcus_sciuri_subsp_sciuri_Z8
180450	Clostridium_symbiosum_WAL_14673	Staphylococcus_simulans_ACS_120_V_Sch1
180451	Clostridium_symbiosum_WAL_14673	Staphylococcus_vitulinus_F1028
180452	Clostridium_symbiosum_WAL_14673	Staphylococcus_warneri_SG1
180453	Clostridium_symbiosum_WAL_14673	Staphylococcus_xylosus_DMB3_Bh1
180454	Clostridium_symbiosum_WAL_14673	Staphylococcus_xylosus_NJ
180455	Clostridium_symbiosum_WAL_14673	Stenotrophomonas_maltophilia_D457
180456	Clostridium_symbiosum_WAL_14673	Stenotrophomonas_rhizophila_PCA13
180457	Clostridium_symbiosum_WAL_14673	Stoquefichus_massiliensis_AP9
180458	Clostridium_symbiosum_WAL_14673	Streptococcus_agalactiae_A909
180459	Clostridium_symbiosum_WAL_14673	Streptococcus_anginosus_1_2_62CV
180460	Clostridium_symbiosum_WAL_14673	Streptococcus_australis_ATCC_700641
180461	Clostridium_symbiosum_WAL_14673	Streptococcus_constellatus_subsp_constellatus_SK53
180462	Clostridium_symbiosum_WAL_14673	Streptococcus_constellatus_subsp_pharyngis_SK1060
180463	Clostridium_symbiosum_WAL_14673	Streptococcus_cristatus_ATCC_51100
180464	Clostridium_symbiosum_WAL_14673	Streptococcus_dysgalactiae_subsp_dysgalactiae_ATCC_27957
180465	Clostridium_symbiosum_WAL_14673	Streptococcus_equinus_ATCC_9812
180466	Clostridium_symbiosum_WAL_14673	Streptococcus_gallolyticus_subsp_gallolyticus_ATCC_43143
180467	Clostridium_symbiosum_WAL_14673	Streptococcus_gordonii_str_Challis_substr_CH1
180468	Clostridium_symbiosum_WAL_14673	Streptococcus_infantarius_subsp_infantarius_ATCC_BAA_102
180469	Clostridium_symbiosum_WAL_14673	Streptococcus_infantis_ATCC_700779
180470	Clostridium_symbiosum_WAL_14673	Streptococcus_intermedius_JTH08
180471	Clostridium_symbiosum_WAL_14673	Streptococcus_lutetiensis_033
180472	Clostridium_symbiosum_WAL_14673	Streptococcus_mitis_NCTC_12261
180473	Clostridium_symbiosum_WAL_14673	Streptococcus_mutans_ATCC_25175
180474	Clostridium_symbiosum_WAL_14673	Streptococcus_oralis_Uo5
180475	Clostridium_symbiosum_WAL_14673	Streptococcus_parasanguinis_ATCC_903
180476	Clostridium_symbiosum_WAL_14673	Streptococcus_parauberis_KCTC_11537
180477	Clostridium_symbiosum_WAL_14673	Streptococcus_peroris_ATCC_700780
180478	Clostridium_symbiosum_WAL_14673	Streptococcus_pleomorphus_DSM_20574
180479	Clostridium_symbiosum_WAL_14673	Streptococcus_pseudopneumoniae_IS7493
180480	Clostridium_symbiosum_WAL_14673	Streptococcus_salivarius_JIM8777
180481	Clostridium_symbiosum_WAL_14673	Streptococcus_sanguinis_SK36
180482	Clostridium_symbiosum_WAL_14673	Streptococcus_sp_2_1_36FAA
180483	Clostridium_symbiosum_WAL_14673	Streptococcus_sp_I_G2
180484	Clostridium_symbiosum_WAL_14673	Streptococcus_sp_I_P16
180485	Clostridium_symbiosum_WAL_14673	Streptococcus_thermophilus_LMG_18311
180486	Clostridium_symbiosum_WAL_14673	Streptococcus_thoraltensis_DSM_12221
180487	Clostridium_symbiosum_WAL_14673	Streptococcus_uberis_0140J
180488	Clostridium_symbiosum_WAL_14673	Streptococcus_vestibularis_F0396
180489	Clostridium_symbiosum_WAL_14673	Subdoligranulum_variabile_DSM_15176
180490	Clostridium_symbiosum_WAL_14673	Succinatimonas_hippei_YIT_12066
180491	Clostridium_symbiosum_WAL_14673	Succinivibrio_dextrinosolvens_H5
180492	Clostridium_symbiosum_WAL_14673	Sulfolobus_solfataricus_P2
180493	Clostridium_symbiosum_WAL_14673	Sutterella_parvirubra_YIT_11816
180494	Clostridium_symbiosum_WAL_14673	Sutterella_wadsworthensis_3_1_45B
180495	Clostridium_symbiosum_WAL_14673	Tannerella_forsythia_ATCC_43037
180496	Clostridium_symbiosum_WAL_14673	Tatumella_ptyseos_ATCC_33301
180497	Clostridium_symbiosum_WAL_14673	Trabulsiella_guamensis_ATCC_49490
180498	Clostridium_symbiosum_WAL_14673	Tropheryma_whipplei_str_Twist
180499	Clostridium_symbiosum_WAL_14673	Trueperella_pyogenes_MS249
180500	Clostridium_symbiosum_WAL_14673	Ureaplasma_parvum_serovar_1_str_ATCC_27813
180501	Clostridium_symbiosum_WAL_14673	Ureaplasma_urealyticum_serovar_8_str_ATCC_27618
180502	Clostridium_symbiosum_WAL_14673	Ureibacillus_thermosphaericus_str_Thermo_BF
180503	Clostridium_symbiosum_WAL_14673	Varibaculum_cambriense_DSM_15806
180504	Clostridium_symbiosum_WAL_14673	Veillonella_atypica_ACS_049_V_Sch6
180505	Clostridium_symbiosum_WAL_14673	Veillonella_dispar_ATCC_17748
180506	Clostridium_symbiosum_WAL_14673	Veillonella_parvula_Te3_DSM_2008
180507	Clostridium_symbiosum_WAL_14673	Veillonella_ratti_ACS_216_V_Col6b
180508	Clostridium_symbiosum_WAL_14673	Veillonella_sp_3_1_44
180509	Clostridium_symbiosum_WAL_14673	Veillonella_sp_6_1_27
180510	Clostridium_symbiosum_WAL_14673	Vibrio_fluvialis_560
180511	Clostridium_symbiosum_WAL_14673	Vibrio_furnissii_NCTC_11218
180512	Clostridium_symbiosum_WAL_14673	Vibrio_mimicus_MB_451
180513	Clostridium_symbiosum_WAL_14673	Vibrio_parahaemolyticus_RIMD_2210633
180514	Clostridium_symbiosum_WAL_14673	Weissella_cibaria_KACC_11862
180515	Clostridium_symbiosum_WAL_14673	Weissella_confusa_LBAE_C39_2
180516	Clostridium_symbiosum_WAL_14673	Weissella_paramesenteroides_ATCC_33313
180517	Clostridium_symbiosum_WAL_14673	Yersinia_bercovieri_ATCC_43970
180518	Clostridium_symbiosum_WAL_14673	Yersinia_enterocolitica_subsp_enterocolitica_8081
180519	Clostridium_symbiosum_WAL_14673	Yersinia_frederiksenii_ATCC_33641
180520	Clostridium_symbiosum_WAL_14673	Yersinia_kristensenii_ATCC_33638
180521	Clostridium_symbiosum_WAL_14673	Yersinia_pseudotuberculosis_YPIII
180522	Clostridium_symbiosum_WAL_14673	Yersinia_rohdei_ATCC_43380
180523	Clostridium_symbiosum_WAL_14673	Yokenella_regensburgei_ATCC_43003
180524	Clostridium_tyrobutyricum_DSM_2637	Clostridium_viride_DSM_6836
180525	Clostridium_tyrobutyricum_DSM_2637	Collinsella_aerofaciens_ATCC_25986
180526	Clostridium_tyrobutyricum_DSM_2637	Collinsella_intestinalis_DSM_13280
180527	Clostridium_tyrobutyricum_DSM_2637	Collinsella_stercoris_DSM_13279
180528	Clostridium_tyrobutyricum_DSM_2637	Collinsella_tanakaei_YIT_12063
180529	Clostridium_tyrobutyricum_DSM_2637	Coprobacillus_sp_29_1
180530	Clostridium_tyrobutyricum_DSM_2637	Coprobacillus_sp_D7
180531	Clostridium_tyrobutyricum_DSM_2637	Coprococcus_catus_GD_7
180532	Clostridium_tyrobutyricum_DSM_2637	Coprococcus_comes_ATCC_27758
180533	Clostridium_tyrobutyricum_DSM_2637	Coprococcus_eutactus_ATCC_27759
180534	Clostridium_tyrobutyricum_DSM_2637	Corynebacterium_ammoniagenes_DSM_20306
180535	Clostridium_tyrobutyricum_DSM_2637	Corynebacterium_amycolatum_SK46
180536	Clostridium_tyrobutyricum_DSM_2637	Corynebacterium_aurimucosum_ATCC_700975
180537	Clostridium_tyrobutyricum_DSM_2637	Corynebacterium_durum_F0235
180538	Clostridium_tyrobutyricum_DSM_2637	Corynebacterium_glucuronolyticum_ATCC_51867
180539	Clostridium_tyrobutyricum_DSM_2637	Corynebacterium_kroppenstedtii_DSM_44385
180540	Clostridium_tyrobutyricum_DSM_2637	Corynebacterium_propinquum_DSM_44285
180541	Clostridium_tyrobutyricum_DSM_2637	Corynebacterium_striatum_ATCC_6940
180542	Clostridium_tyrobutyricum_DSM_2637	Corynebacterium_tuberculostearicum_SK141
180543	Clostridium_tyrobutyricum_DSM_2637	Corynebacterium_ulcerans_809
180544	Clostridium_tyrobutyricum_DSM_2637	Corynebacterium_ureicelerivorans
180545	Clostridium_tyrobutyricum_DSM_2637	Cronobacter_sakazakii_ATCC_BAA_894
180546	Clostridium_tyrobutyricum_DSM_2637	Cryptobacterium_curtum_DSM_15641
180547	Clostridium_tyrobutyricum_DSM_2637	Curtobacterium_flaccumfaciens_UCD_AKU
180548	Clostridium_tyrobutyricum_DSM_2637	Delftia_acidovorans_SPH_1
180549	Clostridium_tyrobutyricum_DSM_2637	Dermacoccus_nishinomiyaensis
180550	Clostridium_tyrobutyricum_DSM_2637	Desulfovibrio_desulfuricans_subsp_desulfuricans_DSM_642
180551	Clostridium_tyrobutyricum_DSM_2637	Desulfovibrio_piger_ATCC_29098
180552	Clostridium_tyrobutyricum_DSM_2637	Desulfovibrio_sp_3_1_syn3
180553	Clostridium_tyrobutyricum_DSM_2637	Dialister_invisus_DSM_15470
180554	Clostridium_tyrobutyricum_DSM_2637	Dialister_succinatiphilus_YIT_11850
180555	Clostridium_tyrobutyricum_DSM_2637	Dietzia_cinnamea_P4
180556	Clostridium_tyrobutyricum_DSM_2637	Dorea_formicigenerans_ATCC_27755
180557	Clostridium_tyrobutyricum_DSM_2637	Dorea_longicatena_DSM_13814
180558	Clostridium_tyrobutyricum_DSM_2637	Dysgonomonas_gadei_ATCC_BAA_286
180559	Clostridium_tyrobutyricum_DSM_2637	Edwardsiella_tarda_ATCC_23685
180560	Clostridium_tyrobutyricum_DSM_2637	Edwardsiella_tarda_FL6_60
180561	Clostridium_tyrobutyricum_DSM_2637	Eggerthella_lenta_DSM_2243
180562	Clostridium_tyrobutyricum_DSM_2637	Eggerthella_sp_1_3_56FAA
180563	Clostridium_tyrobutyricum_DSM_2637	Eggerthella_sp_YY7918
180564	Clostridium_tyrobutyricum_DSM_2637	Eggerthia_catenaformis_OT_569
180565	Clostridium_tyrobutyricum_DSM_2637	Eikenella_corrodens_ATCC_23834
180566	Clostridium_tyrobutyricum_DSM_2637	Enterobacter_aerogenes_KCTC_2190
180567	Clostridium_tyrobutyricum_DSM_2637	Enterobacter_asburiae_LF7a
180568	Clostridium_tyrobutyricum_DSM_2637	Enterobacter_cancerogenus_ATCC_35316
180569	Clostridium_tyrobutyricum_DSM_2637	Enterobacter_cloacae_EcWSU1
180570	Clostridium_tyrobutyricum_DSM_2637	Enterobacter_hormaechei_YT2
180571	Clostridium_tyrobutyricum_DSM_2637	Enterobacter_hormaechei_YT3
180572	Clostridium_tyrobutyricum_DSM_2637	Enterobacteriaceae_bacterium_9_2_54FAA
180573	Clostridium_tyrobutyricum_DSM_2637	Enterococcus_asini_ATCC_700915
180574	Clostridium_tyrobutyricum_DSM_2637	Enterococcus_avium_ATCC_14025
180575	Clostridium_tyrobutyricum_DSM_2637	Enterococcus_caccae_ATCC_BAA_1240
180576	Clostridium_tyrobutyricum_DSM_2637	Enterococcus_casseliflavus_ATCC_12755
180577	Clostridium_tyrobutyricum_DSM_2637	Enterococcus_cecorum_DSM_20682
180578	Clostridium_tyrobutyricum_DSM_2637	Enterococcus_dispar_ATCC_51266
180579	Clostridium_tyrobutyricum_DSM_2637	Enterococcus_durans_ATCC_6056
180580	Clostridium_tyrobutyricum_DSM_2637	Enterococcus_faecalis_OG1RF_ATCC_47077
180581	Clostridium_tyrobutyricum_DSM_2637	Enterococcus_faecalis_TX0104
180582	Clostridium_tyrobutyricum_DSM_2637	Enterococcus_faecalis_TX1322
180583	Clostridium_tyrobutyricum_DSM_2637	Enterococcus_faecalis_TX2134
180584	Clostridium_tyrobutyricum_DSM_2637	Enterococcus_faecalis_V583
180585	Clostridium_tyrobutyricum_DSM_2637	Enterococcus_faecium_TX1330
180586	Clostridium_tyrobutyricum_DSM_2637	Enterococcus_gallinarum_EG2
180587	Clostridium_tyrobutyricum_DSM_2637	Enterococcus_hirae_ATCC_9790
180588	Clostridium_tyrobutyricum_DSM_2637	Enterococcus_phoeniculicola_ATCC_BAA_412
180589	Clostridium_tyrobutyricum_DSM_2637	Enterococcus_saccharolyticus_DSM8903
180590	Clostridium_tyrobutyricum_DSM_2637	Enterococcus_sp_7L76
180591	Clostridium_tyrobutyricum_DSM_2637	Erysipelotrichaceae_bacterium_5_2_54FAA
180592	Clostridium_tyrobutyricum_DSM_2637	Erysipelotrichaceae_bacterium_sp_3_1_53
180593	Clostridium_tyrobutyricum_DSM_2637	Escherichia_albertii_KF1
180594	Clostridium_tyrobutyricum_DSM_2637	Escherichia_albertii_TW07627
180595	Clostridium_tyrobutyricum_DSM_2637	Escherichia_coli_O157_H7_str_Sakai
180596	Clostridium_tyrobutyricum_DSM_2637	Escherichia_coli_SE11
180597	Clostridium_tyrobutyricum_DSM_2637	Escherichia_coli_str_K_12_substr_MG1655
180598	Clostridium_tyrobutyricum_DSM_2637	Escherichia_coli_UTI89_UPEC
180599	Clostridium_tyrobutyricum_DSM_2637	Escherichia_fergusonii_ATCC_35469
180600	Clostridium_tyrobutyricum_DSM_2637	Escherichia_hermannii_NBRC_105704
180601	Clostridium_tyrobutyricum_DSM_2637	Escherichia_sp_1_1_43
180602	Clostridium_tyrobutyricum_DSM_2637	Escherichia_sp_3_2_53FAA
180603	Clostridium_tyrobutyricum_DSM_2637	Escherichia_sp_4_1_40B
180604	Clostridium_tyrobutyricum_DSM_2637	Eubacterium_biforme_DSM_3989
180605	Clostridium_tyrobutyricum_DSM_2637	Eubacterium_brachy_ATCC_33089
180606	Clostridium_tyrobutyricum_DSM_2637	Eubacterium_cellulosolvens_6
180607	Clostridium_tyrobutyricum_DSM_2637	Eubacterium_cylindroides_T2_87
180608	Clostridium_tyrobutyricum_DSM_2637	Eubacterium_desmolans_ATCC_43058
180609	Clostridium_tyrobutyricum_DSM_2637	Eubacterium_dolichum_DSM_3991
180610	Clostridium_tyrobutyricum_DSM_2637	Eubacterium_eligens_ATCC_27750
180611	Clostridium_tyrobutyricum_DSM_2637	Eubacterium_hallii_DSM_3353
180612	Clostridium_tyrobutyricum_DSM_2637	Eubacterium_hallii_L2_7
180613	Clostridium_tyrobutyricum_DSM_2637	Eubacterium_limosum_KIST612
180614	Clostridium_tyrobutyricum_DSM_2637	Eubacterium_ramulus_ATCC_29099
180615	Clostridium_tyrobutyricum_DSM_2637	Eubacterium_rectale_ATCC_33656
180616	Clostridium_tyrobutyricum_DSM_2637	Eubacterium_rectale_M104_1
180617	Clostridium_tyrobutyricum_DSM_2637	Eubacterium_saphenum_ATCC_49989
180618	Clostridium_tyrobutyricum_DSM_2637	Eubacterium_siraeum_70_3
180619	Clostridium_tyrobutyricum_DSM_2637	Eubacterium_siraeum_DSM_15702
180620	Clostridium_tyrobutyricum_DSM_2637	Eubacterium_sulci_ATCC_35585
180621	Clostridium_tyrobutyricum_DSM_2637	Eubacterium_ventriosum_ATCC_27560
180622	Clostridium_tyrobutyricum_DSM_2637	Exiguobacterium_aurantiacum_DSM_6208
180623	Clostridium_tyrobutyricum_DSM_2637	Faecalibacterium_cf_prausnitzii_KLE1255
180624	Clostridium_tyrobutyricum_DSM_2637	Faecalibacterium_prausnitzii_L2_6
180625	Clostridium_tyrobutyricum_DSM_2637	Faecalibacterium_prausnitzii_M21_2
180626	Clostridium_tyrobutyricum_DSM_2637	Faecalibacterium_prausnitzii_SL3_3
180627	Clostridium_tyrobutyricum_DSM_2637	Filifactor_alocis_ATCC_35896
180628	Clostridium_tyrobutyricum_DSM_2637	Finegoldia_magna_ATCC_29328
180629	Clostridium_tyrobutyricum_DSM_2637	Flavonifractor_plautii_ATCC_29863
180630	Clostridium_tyrobutyricum_DSM_2637	Fusobacterium_gonidiaformans_3_1_5R
180631	Clostridium_tyrobutyricum_DSM_2637	Fusobacterium_gonidiaformans_ATCC_25563
180632	Clostridium_tyrobutyricum_DSM_2637	Fusobacterium_mortiferum_ATCC_9817
180633	Clostridium_tyrobutyricum_DSM_2637	Fusobacterium_necrophorum_D12
180634	Clostridium_tyrobutyricum_DSM_2637	Fusobacterium_nucleatum_subsp_animalis_3_1_33
180635	Clostridium_tyrobutyricum_DSM_2637	Fusobacterium_nucleatum_subsp_animalis_7_1
180636	Clostridium_tyrobutyricum_DSM_2637	Fusobacterium_nucleatum_subsp_animalis_D11
180637	Clostridium_tyrobutyricum_DSM_2637	Fusobacterium_nucleatum_subsp_vincentii_3_1_27
180638	Clostridium_tyrobutyricum_DSM_2637	Fusobacterium_nucleatum_subsp_vincentii_3_1_36A2
180639	Clostridium_tyrobutyricum_DSM_2637	Fusobacterium_nucleatum_subsp_vincentii_4_1_13
180640	Clostridium_tyrobutyricum_DSM_2637	Fusobacterium_periodonticum_1_1_41FAA
180641	Clostridium_tyrobutyricum_DSM_2637	Fusobacterium_periodonticum_2_1_31
180642	Clostridium_tyrobutyricum_DSM_2637	Fusobacterium_russii_ATCC_25533
180643	Clostridium_tyrobutyricum_DSM_2637	Fusobacterium_sp_4_8
180644	Clostridium_tyrobutyricum_DSM_2637	Fusobacterium_ulcerans_ATCC_49185
180645	Clostridium_tyrobutyricum_DSM_2637	Fusobacterium_varium_ATCC_27725
180646	Clostridium_tyrobutyricum_DSM_2637	Gemella_haemolysans_ATCC_10379
180647	Clostridium_tyrobutyricum_DSM_2637	Gemella_morbillorum_M424
180648	Clostridium_tyrobutyricum_DSM_2637	Gemella_sanguinis_ATCC700632
180649	Clostridium_tyrobutyricum_DSM_2637	Gemella_sanguinis_M325
180650	Clostridium_tyrobutyricum_DSM_2637	Geobacillus_vulcani_PSS1
180651	Clostridium_tyrobutyricum_DSM_2637	Gordonia_rubripertincta_NBRC_101908
180652	Clostridium_tyrobutyricum_DSM_2637	Gordonia_terrae_C_6
180653	Clostridium_tyrobutyricum_DSM_2637	Gordonia_terrae_NBRC_100016
180654	Clostridium_tyrobutyricum_DSM_2637	Gordonibacter_pamelaeae_7_10_1_bT_DSM_19378
180655	Clostridium_tyrobutyricum_DSM_2637	Granulicatella_adiacens_ATCC_49175
180656	Clostridium_tyrobutyricum_DSM_2637	Granulicatella_elegans_ATCC_700633
180657	Clostridium_tyrobutyricum_DSM_2637	Grimontia_hollisae_CIP_101886
180658	Clostridium_tyrobutyricum_DSM_2637	Haemophilus_haemolyticus_M19501
180659	Clostridium_tyrobutyricum_DSM_2637	Haemophilus_parainfluenzae_T3T1
180660	Clostridium_tyrobutyricum_DSM_2637	Haemophilus_sputorum_CCUG_13788
180661	Clostridium_tyrobutyricum_DSM_2637	Hafnia_alvei_ATCC_51873
180662	Clostridium_tyrobutyricum_DSM_2637	Hafnia_alvei_BIDMC_31
180663	Clostridium_tyrobutyricum_DSM_2637	Halococcus_morrhuae_DSM1307
180664	Clostridium_tyrobutyricum_DSM_2637	Helicobacter_bilis_ATCC_43879
180665	Clostridium_tyrobutyricum_DSM_2637	Helicobacter_canadensis_MIT_98_5491
180666	Clostridium_tyrobutyricum_DSM_2637	Helicobacter_cinaedi_CCUG_18818
180667	Clostridium_tyrobutyricum_DSM_2637	Helicobacter_pullorum_MIT_98_5489
180668	Clostridium_tyrobutyricum_DSM_2637	Helicobacter_pylori_26695
180669	Clostridium_tyrobutyricum_DSM_2637	Helicobacter_winghamensis_ATCC_BAA_430
180670	Clostridium_tyrobutyricum_DSM_2637	Holdemania_filiformis_VPI_J1_31B_1_DSM_12042
180671	Clostridium_tyrobutyricum_DSM_2637	Kallipyga_massiliensis_ph2
180672	Clostridium_tyrobutyricum_DSM_2637	Kandleria_vitulina_DSM_20405
180673	Clostridium_tyrobutyricum_DSM_2637	Kingella_oralis_ATCC_51147
180674	Clostridium_tyrobutyricum_DSM_2637	Klebsiella_pneumoniae_pneumoniae_MGH78578
180675	Clostridium_tyrobutyricum_DSM_2637	Klebsiella_sp_1_1_55
180676	Clostridium_tyrobutyricum_DSM_2637	Kluyvera_ascorbata_ATCC_33433
180677	Clostridium_tyrobutyricum_DSM_2637	Kocuria_palustris_PEL
180678	Clostridium_tyrobutyricum_DSM_2637	Kocuria_rhizophila_DC2201
180679	Clostridium_tyrobutyricum_DSM_2637	Kurthia_massiliensis_JC30
180680	Clostridium_tyrobutyricum_DSM_2637	Kytococcus_sedentarius_DSM_20547
180681	Clostridium_tyrobutyricum_DSM_2637	Lachnospiraceae_bacterium_sp_5_1_63FAA
180682	Clostridium_tyrobutyricum_DSM_2637	Lachnospiraceae_bacterium_sp_8_1_57FAA
180683	Clostridium_tyrobutyricum_DSM_2637	Lachnospira_multipara_ATCC_19207
180684	Clostridium_tyrobutyricum_DSM_2637	Lactobacillus_acidophilus_ATCC_4796
180685	Clostridium_tyrobutyricum_DSM_2637	Lactobacillus_acidophilus_NCFM
180686	Clostridium_tyrobutyricum_DSM_2637	Lactobacillus_amylolyticus_DSM_11664
180687	Clostridium_tyrobutyricum_DSM_2637	Lactobacillus_amylovorus_GRL_1112
180688	Clostridium_tyrobutyricum_DSM_2637	Lactobacillus_animalis_KCTC_3501
180689	Clostridium_tyrobutyricum_DSM_2637	Lactobacillus_antri_DSM_16041
180690	Clostridium_tyrobutyricum_DSM_2637	Lactobacillus_brevis_ATCC_367
180691	Clostridium_tyrobutyricum_DSM_2637	Lactobacillus_brevis_subsp_gravesensis_ATCC_27305
180692	Clostridium_tyrobutyricum_DSM_2637	Lactobacillus_buchneri_ATCC_11577
180693	Clostridium_tyrobutyricum_DSM_2637	Lactobacillus_casei_ATCC_334
180694	Clostridium_tyrobutyricum_DSM_2637	Lactobacillus_casei_casei_BL23
180695	Clostridium_tyrobutyricum_DSM_2637	Lactobacillus_coleohominis_101_4_CHN
180696	Clostridium_tyrobutyricum_DSM_2637	Lactobacillus_coryniformis_subsp_coryniformis_CECT_5711
180697	Clostridium_tyrobutyricum_DSM_2637	Lactobacillus_crispatus_125_2_CHN
180698	Clostridium_tyrobutyricum_DSM_2637	Lactobacillus_curvatus_CRL_705
180699	Clostridium_tyrobutyricum_DSM_2637	Lactobacillus_delbrueckii_subsp_bulgaricus_ATCC_11842
180700	Clostridium_tyrobutyricum_DSM_2637	Lactobacillus_delbrueckii_subsp_bulgaricus_ATCC_BAA_365
180701	Clostridium_tyrobutyricum_DSM_2637	Lactobacillus_fermentum_ATCC_14931
180702	Clostridium_tyrobutyricum_DSM_2637	Lactobacillus_fermentum_IFO_3956
180703	Clostridium_tyrobutyricum_DSM_2637	Lactobacillus_gasseri_ATCC_33323
180704	Clostridium_tyrobutyricum_DSM_2637	Lactobacillus_gastricus_PS3
180705	Clostridium_tyrobutyricum_DSM_2637	Lactobacillus_helveticus_DPC_4571
180706	Clostridium_tyrobutyricum_DSM_2637	Lactobacillus_helveticus_DSM_20075
180707	Clostridium_tyrobutyricum_DSM_2637	Lactobacillus_hilgardii_ATCC_8290
180708	Clostridium_tyrobutyricum_DSM_2637	Lactobacillus_iners_DSM_13335
180709	Clostridium_tyrobutyricum_DSM_2637	Lactobacillus_jensenii_1153
180710	Clostridium_tyrobutyricum_DSM_2637	Lactobacillus_johnsonii_DPC_6026
180711	Clostridium_tyrobutyricum_DSM_2637	Lactobacillus_johnsonii_NCC_533
180712	Clostridium_tyrobutyricum_DSM_2637	Lactobacillus_mucosae_LM1
180713	Clostridium_tyrobutyricum_DSM_2637	Lactobacillus_oris_F0423
180714	Clostridium_tyrobutyricum_DSM_2637	Lactobacillus_paracasei_subsp_paracasei_8700_2
180715	Clostridium_tyrobutyricum_DSM_2637	Lactobacillus_paracasei_subsp_paracasei_ATCC_25302
180716	Clostridium_tyrobutyricum_DSM_2637	Lactobacillus_pentosus_KCA1
180717	Clostridium_tyrobutyricum_DSM_2637	Lactobacillus_plantarum_JDM1
180718	Clostridium_tyrobutyricum_DSM_2637	Lactobacillus_plantarum_subsp_plantarum_ATCC_14917
180719	Clostridium_tyrobutyricum_DSM_2637	Lactobacillus_plantarum_WCFS1
180720	Clostridium_tyrobutyricum_DSM_2637	Lactobacillus_reuteri_CF48_3A_
180721	Clostridium_tyrobutyricum_DSM_2637	Lactobacillus_reuteri_F275_JCM_1112
180722	Clostridium_tyrobutyricum_DSM_2637	Lactobacillus_reuteri_MM2_3_
180723	Clostridium_tyrobutyricum_DSM_2637	Lactobacillus_reuteri_MM4_1A_
180724	Clostridium_tyrobutyricum_DSM_2637	Lactobacillus_reuteri_SD2112_ATCC_55730
180725	Clostridium_tyrobutyricum_DSM_2637	Lactobacillus_rhamnosus_GG_ATCC_53103
180726	Clostridium_tyrobutyricum_DSM_2637	Lactobacillus_rhamnosus_LMS2_1
180727	Clostridium_tyrobutyricum_DSM_2637	Lactobacillus_ruminis_ATCC_25644
180728	Clostridium_tyrobutyricum_DSM_2637	Lactobacillus_sakei_subsp_sakei_23K
180729	Clostridium_tyrobutyricum_DSM_2637	Lactobacillus_salivarius_HO66_ATCC_11741
180730	Clostridium_tyrobutyricum_DSM_2637	Lactobacillus_salivarius_salivarius_UCC118
180731	Clostridium_tyrobutyricum_DSM_2637	Lactobacillus_ultunensis_DSM_16047
180732	Clostridium_tyrobutyricum_DSM_2637	Lactobacillus_vaginalis_ATCC_49540
180733	Clostridium_tyrobutyricum_DSM_2637	Lactococcus_garvieae_ATCC_49156
180734	Clostridium_tyrobutyricum_DSM_2637	Lactococcus_raffinolactis_4877
180735	Clostridium_tyrobutyricum_DSM_2637	Laribacter_hongkongensis_HLHK9
180736	Clostridium_tyrobutyricum_DSM_2637	Lautropia_mirabilis_ATCC_51599
180737	Clostridium_tyrobutyricum_DSM_2637	Leminorella_grimontii_ATCC_33999
180738	Clostridium_tyrobutyricum_DSM_2637	Leptotrichia_buccalis_C_1013_b
180739	Clostridium_tyrobutyricum_DSM_2637	Leuconostoc_argentinum_KCTC_3773
180740	Clostridium_tyrobutyricum_DSM_2637	Leuconostoc_gelidum_JB7
180741	Clostridium_tyrobutyricum_DSM_2637	Leuconostoc_mesenteroides_subsp_cremoris_ATCC_19254
180742	Clostridium_tyrobutyricum_DSM_2637	Listeria_grayi_DSM_20601
180743	Clostridium_tyrobutyricum_DSM_2637	Listeria_monocytogenes_4a_L99
180744	Clostridium_tyrobutyricum_DSM_2637	Listeria_monocytogenes_4b_F2365
180745	Clostridium_tyrobutyricum_DSM_2637	Listeria_monocytogenes_Finland_1988
180746	Clostridium_tyrobutyricum_DSM_2637	Listeria_monocytogenes_FSL_R2_561
180747	Clostridium_tyrobutyricum_DSM_2637	Listeria_monocytogenes_J0161_FSL_R2_499
180748	Clostridium_tyrobutyricum_DSM_2637	Listeria_monocytogenes_serotype_7_SLCC_2482
180749	Clostridium_tyrobutyricum_DSM_2637	Listeria_monocytogenes_SLCC_2378
180750	Clostridium_tyrobutyricum_DSM_2637	Listeria_monocytogenes_SLCC_2540
180751	Clostridium_tyrobutyricum_DSM_2637	Listeria_monocytogenes_SLCC_7179
180752	Clostridium_tyrobutyricum_DSM_2637	Lysinibacillus_fusiformis_ZB2
180753	Clostridium_tyrobutyricum_DSM_2637	Lysinibacillus_sphaericus_C3_41
180754	Clostridium_tyrobutyricum_DSM_2637	Marvinbryantia_formatexigens_I_52_DSM_14469
180755	Clostridium_tyrobutyricum_DSM_2637	Megamonas_funiformis_YIT_11815
180756	Clostridium_tyrobutyricum_DSM_2637	Megamonas_hypermegale_ART12_1
180757	Clostridium_tyrobutyricum_DSM_2637	Megasphaera_elsdenii_DSM_20460
180758	Clostridium_tyrobutyricum_DSM_2637	Melainabacterium_MEL_A1
180759	Clostridium_tyrobutyricum_DSM_2637	Methanobrevibacter_ruminantium_M1
180760	Clostridium_tyrobutyricum_DSM_2637	Methanobrevibacter_smithii_ATCC_35061
180761	Clostridium_tyrobutyricum_DSM_2637	Methanomassiliicoccus_luminyensis_B10
180762	Clostridium_tyrobutyricum_DSM_2637	Methanosphaera_stadtmanae_DSM_3091
180763	Clostridium_tyrobutyricum_DSM_2637	Methylobacterium_mesophilicum_SR1_6_6
180764	Clostridium_tyrobutyricum_DSM_2637	Methylobacterium_populi_BJ001
180765	Clostridium_tyrobutyricum_DSM_2637	Methylobacterium_radiotolerans_JCM_2831
180766	Clostridium_tyrobutyricum_DSM_2637	Methyloversatilis_universalis_Fam50001
180767	Clostridium_tyrobutyricum_DSM_2637	Methyloversatilis_universalis_FAM5
180768	Clostridium_tyrobutyricum_DSM_2637	Microbacterium_gubbeenense_DSM_15944
180769	Clostridium_tyrobutyricum_DSM_2637	Microbacterium_oleivorans_NBRC_103075
180770	Clostridium_tyrobutyricum_DSM_2637	Microbacterium_paraoxydans_77MFTsu3_2
180771	Clostridium_tyrobutyricum_DSM_2637	Micrococcus_luteus_NCTC_2665
180772	Clostridium_tyrobutyricum_DSM_2637	Micromonospora_aurantiaca_ATCC_27029
180773	Clostridium_tyrobutyricum_DSM_2637	Mitsuokella_jalaludinii_DSM_13811
180774	Clostridium_tyrobutyricum_DSM_2637	Mitsuokella_multacida_DSM_20544
180775	Clostridium_tyrobutyricum_DSM_2637	Mobiluncus_curtisii_ATCC_43063
180776	Clostridium_tyrobutyricum_DSM_2637	Moraxella_catarrhalis_RH4
180777	Clostridium_tyrobutyricum_DSM_2637	Morganella_morganii_subsp_morganii_KT
180778	Clostridium_tyrobutyricum_DSM_2637	Mycobacterium_avium_subsp_avium_ATCC_25291
180779	Clostridium_tyrobutyricum_DSM_2637	Mycobacterium_fortuitum_subsp_fortuitum_DSM_46621
180780	Clostridium_tyrobutyricum_DSM_2637	Mycoplasma_hominis_ATCC_23114
180781	Clostridium_tyrobutyricum_DSM_2637	Mycoplasma_pneumoniae_309
180782	Clostridium_tyrobutyricum_DSM_2637	Neisseria_cinerea_ATCC_14685
180783	Clostridium_tyrobutyricum_DSM_2637	Neisseria_elongata_subsp_glycolytica_ATCC_29315
180784	Clostridium_tyrobutyricum_DSM_2637	Neisseria_flavescens_SK114
180785	Clostridium_tyrobutyricum_DSM_2637	Neisseria_macacae_ATCC_33926
180786	Clostridium_tyrobutyricum_DSM_2637	Neisseria_mucosa_ATCC_25996
180787	Clostridium_tyrobutyricum_DSM_2637	Neisseria_subflava_NJ9703
180788	Clostridium_tyrobutyricum_DSM_2637	Nevskia_ramosa_DSM_11499
180789	Clostridium_tyrobutyricum_DSM_2637	Oceanobacillus_picturae_strain_S1
180790	Clostridium_tyrobutyricum_DSM_2637	Ochrobactrum_anthropi_ATCC_49188
180791	Clostridium_tyrobutyricum_DSM_2637	Odoribacter_laneus_YIT_12061
180792	Clostridium_tyrobutyricum_DSM_2637	Odoribacter_splanchnicus_1651_6_DSM_20712
180793	Clostridium_tyrobutyricum_DSM_2637	Olsenella_profusa_F019501
180794	Clostridium_tyrobutyricum_DSM_2637	Olsenella_uli_DSM_7084
180795	Clostridium_tyrobutyricum_DSM_2637	Oribacterium_sinus_F0268
180796	Clostridium_tyrobutyricum_DSM_2637	Oxalobacter_formigenes_HOxBLS
180797	Clostridium_tyrobutyricum_DSM_2637	Oxalobacter_formigenes_OXCC13
180798	Clostridium_tyrobutyricum_DSM_2637	Paenibacillus_alvei_DSM_29
180799	Clostridium_tyrobutyricum_DSM_2637	Paenibacillus_barengoltzii_G22
180800	Clostridium_tyrobutyricum_DSM_2637	Paenibacillus_daejeonensis_DSM_15491
180801	Clostridium_tyrobutyricum_DSM_2637	Paenibacillus_graminis_C4D1M
180802	Clostridium_tyrobutyricum_DSM_2637	Paenibacillus_lactis_154
180803	Clostridium_tyrobutyricum_DSM_2637	Parabacteroides_distasonis_ATCC_8503
180804	Clostridium_tyrobutyricum_DSM_2637	Parabacteroides_goldsteinii_dnLKV18
180805	Clostridium_tyrobutyricum_DSM_2637	Parabacteroides_gordonii_DSM_23371
180806	Clostridium_tyrobutyricum_DSM_2637	Parabacteroides_johnsonii_DSM_18315
180807	Clostridium_tyrobutyricum_DSM_2637	Parabacteroides_merdae_ATCC_43184
180808	Clostridium_tyrobutyricum_DSM_2637	Parabacteroides_sp_D13
180809	Clostridium_tyrobutyricum_DSM_2637	Paracoccus_yeei_ATCC_BAA_599
180810	Clostridium_tyrobutyricum_DSM_2637	Paraprevotella_clara_YIT_11840
180811	Clostridium_tyrobutyricum_DSM_2637	Paraprevotella_xylaniphila_YIT_11841
180812	Clostridium_tyrobutyricum_DSM_2637	Parasutterella_excrementihominis_YIT_11859
180813	Clostridium_tyrobutyricum_DSM_2637	Parvimonas_micra_ATCC_33270
180814	Clostridium_tyrobutyricum_DSM_2637	Pediococcus_acidilactici_7_4
180815	Clostridium_tyrobutyricum_DSM_2637	Pediococcus_acidilactici_DSM_20284
180816	Clostridium_tyrobutyricum_DSM_2637	Pediococcus_pentosaceus_ATCC_25745
180817	Clostridium_tyrobutyricum_DSM_2637	Peptoniphilus_harei_ACS_146_V_Sch2b
180818	Clostridium_tyrobutyricum_DSM_2637	Peptoniphilus_indolicus_ATCC_29427
180819	Clostridium_tyrobutyricum_DSM_2637	Peptoniphilus_lacrimalis_DSM_7455
180820	Clostridium_tyrobutyricum_DSM_2637	Peptoniphilus_timonensis_JC401
180821	Clostridium_tyrobutyricum_DSM_2637	Peptostreptococcus_anaerobius_DSM_2949
180822	Clostridium_tyrobutyricum_DSM_2637	Peptostreptococcus_stomatis_DSM_17678
180823	Clostridium_tyrobutyricum_DSM_2637	Phascolarctobacterium_succinatutens_YIT_12067
180824	Clostridium_tyrobutyricum_DSM_2637	Plesiomonas_shigelloides_302_73
180825	Clostridium_tyrobutyricum_DSM_2637	Porphyromonas_asaccharolytica_DSM_20707
180826	Clostridium_tyrobutyricum_DSM_2637	Porphyromonas_endodontalis_ATCC_35406
180827	Clostridium_tyrobutyricum_DSM_2637	Porphyromonas_gingivalis_W83
180828	Clostridium_tyrobutyricum_DSM_2637	Porphyromonas_somerae_DSM_23386
180829	Clostridium_tyrobutyricum_DSM_2637	Porphyromonas_uenonis_60_3
180830	Clostridium_tyrobutyricum_DSM_2637	Porphyromonas_uenonis_DSM_23387
180831	Clostridium_tyrobutyricum_DSM_2637	Prevotella_albensis_DSM_11370
180832	Clostridium_tyrobutyricum_DSM_2637	Prevotella_bivia_DSM_20514
180833	Clostridium_tyrobutyricum_DSM_2637	Prevotella_brevis_ATCC_19188
180834	Clostridium_tyrobutyricum_DSM_2637	Prevotella_bryantii_B14
180835	Clostridium_tyrobutyricum_DSM_2637	Prevotella_bryantii_C21a
180836	Clostridium_tyrobutyricum_DSM_2637	Prevotella_buccae_ATCC_33574
180837	Clostridium_tyrobutyricum_DSM_2637	Prevotella_conceptionensis_9403948
180838	Clostridium_tyrobutyricum_DSM_2637	Prevotella_copri_CB7_DSM_18205
180839	Clostridium_tyrobutyricum_DSM_2637	Prevotella_corporis_DSM_18810
180840	Clostridium_tyrobutyricum_DSM_2637	Prevotella_denticola_DSM20614
180841	Clostridium_tyrobutyricum_DSM_2637	Prevotella_denticola_F0289
180842	Clostridium_tyrobutyricum_DSM_2637	Prevotella_disiens_FB035_09AN
180843	Clostridium_tyrobutyricum_DSM_2637	Prevotella_disiens_JCM_6334
180844	Clostridium_tyrobutyricum_DSM_2637	Prevotella_enoeca_JCM_12259
180845	Clostridium_tyrobutyricum_DSM_2637	Prevotella_intermedia_17
180846	Clostridium_tyrobutyricum_DSM_2637	Prevotella_intermedia_ATCC_25611
180847	Clostridium_tyrobutyricum_DSM_2637	Prevotella_loescheii_DSM_19665
180848	Clostridium_tyrobutyricum_DSM_2637	Prevotella_melaninogenica_ATCC_25845
180849	Clostridium_tyrobutyricum_DSM_2637	Prevotella_nanceiensis_DSM_19126
180850	Clostridium_tyrobutyricum_DSM_2637	Prevotella_nigrescens_ATCC_33563
180851	Clostridium_tyrobutyricum_DSM_2637	Prevotella_oralis_ATCC_33269
180852	Clostridium_tyrobutyricum_DSM_2637	Prevotella_pallens_ATCC_700821
180853	Clostridium_tyrobutyricum_DSM_2637	Prevotella_ruminicola_23
180854	Clostridium_tyrobutyricum_DSM_2637	Prevotella_salivae_DSM_15606
180855	Clostridium_tyrobutyricum_DSM_2637	Prevotella_shahii_JCM_12083
180856	Clostridium_tyrobutyricum_DSM_2637	Prevotella_stercorea_DSM_18206
180857	Clostridium_tyrobutyricum_DSM_2637	Prevotella_timonensis_4401737
180858	Clostridium_tyrobutyricum_DSM_2637	Prevotella_timonensis_CRIS_5C_B1
180859	Clostridium_tyrobutyricum_DSM_2637	Prevotella_veroralis_DSM_19559
180860	Clostridium_tyrobutyricum_DSM_2637	Propionibacterium_acidipropionici_ATCC_4875
180861	Clostridium_tyrobutyricum_DSM_2637	Propionibacterium_acnes_KPA171202
180862	Clostridium_tyrobutyricum_DSM_2637	Propionibacterium_avidum_44067
180863	Clostridium_tyrobutyricum_DSM_2637	Propionibacterium_freudenreichii_subsp_shermanii_CIRM_BIA1
180864	Clostridium_tyrobutyricum_DSM_2637	Propionibacterium_granulosum_DSM_20700
180865	Clostridium_tyrobutyricum_DSM_2637	Propionibacterium_jensenii_DSM_20535
180866	Clostridium_tyrobutyricum_DSM_2637	Propionibacterium_propionicum_F0230a
180867	Clostridium_tyrobutyricum_DSM_2637	Proteus_mirabilis_ATCC_35198
180868	Clostridium_tyrobutyricum_DSM_2637	Proteus_penneri_ATCC_35198
180869	Clostridium_tyrobutyricum_DSM_2637	Providencia_alcalifaciens_DSM_30120
180870	Clostridium_tyrobutyricum_DSM_2637	Providencia_rettgeri_DSM_1131
180871	Clostridium_tyrobutyricum_DSM_2637	Providencia_rustigianii_DSM_4541
180872	Clostridium_tyrobutyricum_DSM_2637	Providencia_stuartii_ATCC_25827
180873	Clostridium_tyrobutyricum_DSM_2637	Pseudobutyrivibrio_ruminis_AD2017
180874	Clostridium_tyrobutyricum_DSM_2637	Pseudoflavonifractor_capillosus_strain_ATCC_29799
180875	Clostridium_tyrobutyricum_DSM_2637	Pseudomonas_aeruginosa_NCGM2_S1
180876	Clostridium_tyrobutyricum_DSM_2637	Pseudomonas_alcaliphila_34
180877	Clostridium_tyrobutyricum_DSM_2637	Pseudomonas_monteilii_NBRC_103158
180878	Clostridium_tyrobutyricum_DSM_2637	Pseudomonas_nitroreducens_HBP1
180879	Clostridium_tyrobutyricum_DSM_2637	Pseudomonas_oleovorans_MOIL14HWK12
180880	Clostridium_tyrobutyricum_DSM_2637	Pseudoramibacter_alactolyticus_ATCC_23263
180881	Clostridium_tyrobutyricum_DSM_2637	Pyramidobacter_piscolens_W5455
180882	Clostridium_tyrobutyricum_DSM_2637	Ralstonia_sp_5_7_47FAA
180883	Clostridium_tyrobutyricum_DSM_2637	Raoultella_planticola_ATCC_33531
180884	Clostridium_tyrobutyricum_DSM_2637	Rhodococcus_equi_ATCC_33707
180885	Clostridium_tyrobutyricum_DSM_2637	Rhodococcus_equi_NBRC_101255
180886	Clostridium_tyrobutyricum_DSM_2637	Rhodococcus_rhodochrous_ATCC_21198
180887	Clostridium_tyrobutyricum_DSM_2637	Roseburia_hominis_A2_183
180888	Clostridium_tyrobutyricum_DSM_2637	Roseburia_intestinalis_L1_82
180889	Clostridium_tyrobutyricum_DSM_2637	Roseburia_inulinivorans_DSM_16841
180890	Clostridium_tyrobutyricum_DSM_2637	Roseomonas_mucosa_ATCC_BAA_692
180891	Clostridium_tyrobutyricum_DSM_2637	Rothia_aeria_F0474
180892	Clostridium_tyrobutyricum_DSM_2637	Rothia_dentocariosa_ATCC_17931
180893	Clostridium_tyrobutyricum_DSM_2637	Rothia_mucilaginosa_DY_18
180894	Clostridium_tyrobutyricum_DSM_2637	Ruminococcaceae_bacterium_D16
180895	Clostridium_tyrobutyricum_DSM_2637	Ruminococcus_albus_7
180896	Clostridium_tyrobutyricum_DSM_2637	Ruminococcus_bicirculans_80_3
180897	Clostridium_tyrobutyricum_DSM_2637	Ruminococcus_bromii_L2_63
180898	Clostridium_tyrobutyricum_DSM_2637	Ruminococcus_callidus_ATCC_2776001
180899	Clostridium_tyrobutyricum_DSM_2637	Ruminococcus_champanellensis_18P13
180900	Clostridium_tyrobutyricum_DSM_2637	Ruminococcus_flavefaciens_ATCC_19208
180901	Clostridium_tyrobutyricum_DSM_2637	Ruminococcus_flavefaciens_FD_1
180902	Clostridium_tyrobutyricum_DSM_2637	Ruminococcus_gauvreauii_DSM_19829
180903	Clostridium_tyrobutyricum_DSM_2637	Ruminococcus_gnavus_ATCC_29149
180904	Clostridium_tyrobutyricum_DSM_2637	Ruminococcus_lactaris_ATCC_29176
180905	Clostridium_tyrobutyricum_DSM_2637	Ruminococcus_obeum_A2_162
180906	Clostridium_tyrobutyricum_DSM_2637	Ruminococcus_sp_5_1_39BFAA
180907	Clostridium_tyrobutyricum_DSM_2637	Ruminococcus_sp_SR1_5
180908	Clostridium_tyrobutyricum_DSM_2637	Ruminococcus_torques_ATCC_27756
180909	Clostridium_tyrobutyricum_DSM_2637	Ruminococcus_torques_L2_14
180910	Clostridium_tyrobutyricum_DSM_2637	Salmonella_enterica_enterica_sv_Typhimurium_LT2
180911	Clostridium_tyrobutyricum_DSM_2637	Scardovia_inopinata_F0304
180912	Clostridium_tyrobutyricum_DSM_2637	Selenomonas_ruminantium_AC2024
180913	Clostridium_tyrobutyricum_DSM_2637	Serratia_fonticola_RB_25
180914	Clostridium_tyrobutyricum_DSM_2637	Serratia_liquefaciens_ATCC_27592
180915	Clostridium_tyrobutyricum_DSM_2637	Silanimonas_lenta_DSM_16282
180916	Clostridium_tyrobutyricum_DSM_2637	Slackia_exigua_ATCC_700122
180917	Clostridium_tyrobutyricum_DSM_2637	Slackia_piriformis_YIT_12062
180918	Clostridium_tyrobutyricum_DSM_2637	Solobacterium_moorei_DSM_22971
180919	Clostridium_tyrobutyricum_DSM_2637	Solobacterium_moorei_F0204
180920	Clostridium_tyrobutyricum_DSM_2637	Staphylococcus_arlettae_CVD059
180921	Clostridium_tyrobutyricum_DSM_2637	Staphylococcus_capitis_CR0101
180922	Clostridium_tyrobutyricum_DSM_2637	Staphylococcus_capitis_QN1
180923	Clostridium_tyrobutyricum_DSM_2637	Staphylococcus_caprae_C87
180924	Clostridium_tyrobutyricum_DSM_2637	Staphylococcus_cohnii_hu_01
180925	Clostridium_tyrobutyricum_DSM_2637	Staphylococcus_epidermidis_ATCC_12228
180926	Clostridium_tyrobutyricum_DSM_2637	Staphylococcus_equorum_subsp_equorum_Mu2
180927	Clostridium_tyrobutyricum_DSM_2637	Staphylococcus_haemolyticus_JCSC1435
180928	Clostridium_tyrobutyricum_DSM_2637	Staphylococcus_hominis_subsp_hominis_C80
180929	Clostridium_tyrobutyricum_DSM_2637	Staphylococcus_intermedius_ATCC_27335
180930	Clostridium_tyrobutyricum_DSM_2637	Staphylococcus_lugdunensis_HKU09_01
180931	Clostridium_tyrobutyricum_DSM_2637	Staphylococcus_pasteuri_SP1
180932	Clostridium_tyrobutyricum_DSM_2637	Staphylococcus_pettenkoferi_VCU012
180933	Clostridium_tyrobutyricum_DSM_2637	Staphylococcus_saprophyticus_subsp_saprophyticus_ATCC_15305
180934	Clostridium_tyrobutyricum_DSM_2637	Staphylococcus_sciuri_subsp_sciuri_Z8
180935	Clostridium_tyrobutyricum_DSM_2637	Staphylococcus_simulans_ACS_120_V_Sch1
180936	Clostridium_tyrobutyricum_DSM_2637	Staphylococcus_vitulinus_F1028
180937	Clostridium_tyrobutyricum_DSM_2637	Staphylococcus_warneri_SG1
180938	Clostridium_tyrobutyricum_DSM_2637	Staphylococcus_xylosus_DMB3_Bh1
180939	Clostridium_tyrobutyricum_DSM_2637	Staphylococcus_xylosus_NJ
180940	Clostridium_tyrobutyricum_DSM_2637	Stenotrophomonas_maltophilia_D457
180941	Clostridium_tyrobutyricum_DSM_2637	Stenotrophomonas_rhizophila_PCA13
180942	Clostridium_tyrobutyricum_DSM_2637	Stoquefichus_massiliensis_AP9
180943	Clostridium_tyrobutyricum_DSM_2637	Streptococcus_agalactiae_A909
180944	Clostridium_tyrobutyricum_DSM_2637	Streptococcus_anginosus_1_2_62CV
180945	Clostridium_tyrobutyricum_DSM_2637	Streptococcus_australis_ATCC_700641
180946	Clostridium_tyrobutyricum_DSM_2637	Streptococcus_constellatus_subsp_constellatus_SK53
180947	Clostridium_tyrobutyricum_DSM_2637	Streptococcus_constellatus_subsp_pharyngis_SK1060
180948	Clostridium_tyrobutyricum_DSM_2637	Streptococcus_cristatus_ATCC_51100
180949	Clostridium_tyrobutyricum_DSM_2637	Streptococcus_dysgalactiae_subsp_dysgalactiae_ATCC_27957
180950	Clostridium_tyrobutyricum_DSM_2637	Streptococcus_equinus_ATCC_9812
180951	Clostridium_tyrobutyricum_DSM_2637	Streptococcus_gallolyticus_subsp_gallolyticus_ATCC_43143
180952	Clostridium_tyrobutyricum_DSM_2637	Streptococcus_gordonii_str_Challis_substr_CH1
180953	Clostridium_tyrobutyricum_DSM_2637	Streptococcus_infantarius_subsp_infantarius_ATCC_BAA_102
180954	Clostridium_tyrobutyricum_DSM_2637	Streptococcus_infantis_ATCC_700779
180955	Clostridium_tyrobutyricum_DSM_2637	Streptococcus_intermedius_JTH08
180956	Clostridium_tyrobutyricum_DSM_2637	Streptococcus_lutetiensis_033
180957	Clostridium_tyrobutyricum_DSM_2637	Streptococcus_mitis_NCTC_12261
180958	Clostridium_tyrobutyricum_DSM_2637	Streptococcus_mutans_ATCC_25175
180959	Clostridium_tyrobutyricum_DSM_2637	Streptococcus_oralis_Uo5
180960	Clostridium_tyrobutyricum_DSM_2637	Streptococcus_parasanguinis_ATCC_903
180961	Clostridium_tyrobutyricum_DSM_2637	Streptococcus_parauberis_KCTC_11537
180962	Clostridium_tyrobutyricum_DSM_2637	Streptococcus_peroris_ATCC_700780
180963	Clostridium_tyrobutyricum_DSM_2637	Streptococcus_pleomorphus_DSM_20574
180964	Clostridium_tyrobutyricum_DSM_2637	Streptococcus_pseudopneumoniae_IS7493
180965	Clostridium_tyrobutyricum_DSM_2637	Streptococcus_salivarius_JIM8777
180966	Clostridium_tyrobutyricum_DSM_2637	Streptococcus_sanguinis_SK36
180967	Clostridium_tyrobutyricum_DSM_2637	Streptococcus_sp_2_1_36FAA
180968	Clostridium_tyrobutyricum_DSM_2637	Streptococcus_sp_I_G2
180969	Clostridium_tyrobutyricum_DSM_2637	Streptococcus_sp_I_P16
180970	Clostridium_tyrobutyricum_DSM_2637	Streptococcus_thermophilus_LMG_18311
180971	Clostridium_tyrobutyricum_DSM_2637	Streptococcus_thoraltensis_DSM_12221
180972	Clostridium_tyrobutyricum_DSM_2637	Streptococcus_uberis_0140J
180973	Clostridium_tyrobutyricum_DSM_2637	Streptococcus_vestibularis_F0396
180974	Clostridium_tyrobutyricum_DSM_2637	Subdoligranulum_variabile_DSM_15176
180975	Clostridium_tyrobutyricum_DSM_2637	Succinatimonas_hippei_YIT_12066
180976	Clostridium_tyrobutyricum_DSM_2637	Succinivibrio_dextrinosolvens_H5
180977	Clostridium_tyrobutyricum_DSM_2637	Sulfolobus_solfataricus_P2
180978	Clostridium_tyrobutyricum_DSM_2637	Sutterella_parvirubra_YIT_11816
180979	Clostridium_tyrobutyricum_DSM_2637	Sutterella_wadsworthensis_3_1_45B
180980	Clostridium_tyrobutyricum_DSM_2637	Tannerella_forsythia_ATCC_43037
180981	Clostridium_tyrobutyricum_DSM_2637	Tatumella_ptyseos_ATCC_33301
180982	Clostridium_tyrobutyricum_DSM_2637	Trabulsiella_guamensis_ATCC_49490
180983	Clostridium_tyrobutyricum_DSM_2637	Tropheryma_whipplei_str_Twist
180984	Clostridium_tyrobutyricum_DSM_2637	Trueperella_pyogenes_MS249
180985	Clostridium_tyrobutyricum_DSM_2637	Ureaplasma_parvum_serovar_1_str_ATCC_27813
180986	Clostridium_tyrobutyricum_DSM_2637	Ureaplasma_urealyticum_serovar_8_str_ATCC_27618
180987	Clostridium_tyrobutyricum_DSM_2637	Ureibacillus_thermosphaericus_str_Thermo_BF
180988	Clostridium_tyrobutyricum_DSM_2637	Varibaculum_cambriense_DSM_15806
180989	Clostridium_tyrobutyricum_DSM_2637	Veillonella_atypica_ACS_049_V_Sch6
180990	Clostridium_tyrobutyricum_DSM_2637	Veillonella_dispar_ATCC_17748
180991	Clostridium_tyrobutyricum_DSM_2637	Veillonella_parvula_Te3_DSM_2008
180992	Clostridium_tyrobutyricum_DSM_2637	Veillonella_ratti_ACS_216_V_Col6b
180993	Clostridium_tyrobutyricum_DSM_2637	Veillonella_sp_3_1_44
180994	Clostridium_tyrobutyricum_DSM_2637	Veillonella_sp_6_1_27
180995	Clostridium_tyrobutyricum_DSM_2637	Vibrio_fluvialis_560
180996	Clostridium_tyrobutyricum_DSM_2637	Vibrio_furnissii_NCTC_11218
180997	Clostridium_tyrobutyricum_DSM_2637	Vibrio_mimicus_MB_451
180998	Clostridium_tyrobutyricum_DSM_2637	Vibrio_parahaemolyticus_RIMD_2210633
180999	Clostridium_tyrobutyricum_DSM_2637	Weissella_cibaria_KACC_11862
181000	Clostridium_tyrobutyricum_DSM_2637	Weissella_confusa_LBAE_C39_2
181001	Clostridium_tyrobutyricum_DSM_2637	Weissella_paramesenteroides_ATCC_33313
181002	Clostridium_tyrobutyricum_DSM_2637	Yersinia_bercovieri_ATCC_43970
181003	Clostridium_tyrobutyricum_DSM_2637	Yersinia_enterocolitica_subsp_enterocolitica_8081
181004	Clostridium_tyrobutyricum_DSM_2637	Yersinia_frederiksenii_ATCC_33641
181005	Clostridium_tyrobutyricum_DSM_2637	Yersinia_kristensenii_ATCC_33638
181006	Clostridium_tyrobutyricum_DSM_2637	Yersinia_pseudotuberculosis_YPIII
181007	Clostridium_tyrobutyricum_DSM_2637	Yersinia_rohdei_ATCC_43380
181008	Clostridium_tyrobutyricum_DSM_2637	Yokenella_regensburgei_ATCC_43003
181009	Clostridium_viride_DSM_6836	Collinsella_aerofaciens_ATCC_25986
181010	Clostridium_viride_DSM_6836	Collinsella_intestinalis_DSM_13280
181011	Clostridium_viride_DSM_6836	Collinsella_stercoris_DSM_13279
181012	Clostridium_viride_DSM_6836	Collinsella_tanakaei_YIT_12063
181013	Clostridium_viride_DSM_6836	Coprobacillus_sp_29_1
181014	Clostridium_viride_DSM_6836	Coprobacillus_sp_D7
181015	Clostridium_viride_DSM_6836	Coprococcus_catus_GD_7
181016	Clostridium_viride_DSM_6836	Coprococcus_comes_ATCC_27758
181017	Clostridium_viride_DSM_6836	Coprococcus_eutactus_ATCC_27759
181018	Clostridium_viride_DSM_6836	Corynebacterium_ammoniagenes_DSM_20306
181019	Clostridium_viride_DSM_6836	Corynebacterium_amycolatum_SK46
181020	Clostridium_viride_DSM_6836	Corynebacterium_aurimucosum_ATCC_700975
181021	Clostridium_viride_DSM_6836	Corynebacterium_durum_F0235
181022	Clostridium_viride_DSM_6836	Corynebacterium_glucuronolyticum_ATCC_51867
181023	Clostridium_viride_DSM_6836	Corynebacterium_kroppenstedtii_DSM_44385
181024	Clostridium_viride_DSM_6836	Corynebacterium_propinquum_DSM_44285
181025	Clostridium_viride_DSM_6836	Corynebacterium_striatum_ATCC_6940
181026	Clostridium_viride_DSM_6836	Corynebacterium_tuberculostearicum_SK141
181027	Clostridium_viride_DSM_6836	Corynebacterium_ulcerans_809
181028	Clostridium_viride_DSM_6836	Corynebacterium_ureicelerivorans
181029	Clostridium_viride_DSM_6836	Cronobacter_sakazakii_ATCC_BAA_894
181030	Clostridium_viride_DSM_6836	Cryptobacterium_curtum_DSM_15641
181031	Clostridium_viride_DSM_6836	Curtobacterium_flaccumfaciens_UCD_AKU
181032	Clostridium_viride_DSM_6836	Delftia_acidovorans_SPH_1
181033	Clostridium_viride_DSM_6836	Dermacoccus_nishinomiyaensis
181034	Clostridium_viride_DSM_6836	Desulfovibrio_desulfuricans_subsp_desulfuricans_DSM_642
181035	Clostridium_viride_DSM_6836	Desulfovibrio_piger_ATCC_29098
181036	Clostridium_viride_DSM_6836	Desulfovibrio_sp_3_1_syn3
181037	Clostridium_viride_DSM_6836	Dialister_invisus_DSM_15470
[truncated: 17,893 more rows]
