# Supplementary material for: Human gut microbe co-cultures have greater potential than monocultures for food waste remediation to commodity chemicals
Source: Sci Rep. 2018 Oct 22;8:15594. doi: 10.1038/s41598-018-33733-z (PMC6197241; doi:10.1038/s41598-018-33733-z)
Supplement: Supplementary file 3 — Data [file 41598_2018_33733_MOESM3_ESM.zip › Data/InputTables/AGORA_PairwiseSims_Inst_11.txt]

198931	Eggerthella_sp_1_3_56FAA	Oxalobacter_formigenes_HOxBLS
198932	Eggerthella_sp_1_3_56FAA	Oxalobacter_formigenes_OXCC13
198933	Eggerthella_sp_1_3_56FAA	Paenibacillus_alvei_DSM_29
198934	Eggerthella_sp_1_3_56FAA	Paenibacillus_barengoltzii_G22
198935	Eggerthella_sp_1_3_56FAA	Paenibacillus_daejeonensis_DSM_15491
198936	Eggerthella_sp_1_3_56FAA	Paenibacillus_graminis_C4D1M
198937	Eggerthella_sp_1_3_56FAA	Paenibacillus_lactis_154
198938	Eggerthella_sp_1_3_56FAA	Parabacteroides_distasonis_ATCC_8503
198939	Eggerthella_sp_1_3_56FAA	Parabacteroides_goldsteinii_dnLKV18
198940	Eggerthella_sp_1_3_56FAA	Parabacteroides_gordonii_DSM_23371
198941	Eggerthella_sp_1_3_56FAA	Parabacteroides_johnsonii_DSM_18315
198942	Eggerthella_sp_1_3_56FAA	Parabacteroides_merdae_ATCC_43184
198943	Eggerthella_sp_1_3_56FAA	Parabacteroides_sp_D13
198944	Eggerthella_sp_1_3_56FAA	Paracoccus_yeei_ATCC_BAA_599
198945	Eggerthella_sp_1_3_56FAA	Paraprevotella_clara_YIT_11840
198946	Eggerthella_sp_1_3_56FAA	Paraprevotella_xylaniphila_YIT_11841
198947	Eggerthella_sp_1_3_56FAA	Parasutterella_excrementihominis_YIT_11859
198948	Eggerthella_sp_1_3_56FAA	Parvimonas_micra_ATCC_33270
198949	Eggerthella_sp_1_3_56FAA	Pediococcus_acidilactici_7_4
198950	Eggerthella_sp_1_3_56FAA	Pediococcus_acidilactici_DSM_20284
198951	Eggerthella_sp_1_3_56FAA	Pediococcus_pentosaceus_ATCC_25745
198952	Eggerthella_sp_1_3_56FAA	Peptoniphilus_harei_ACS_146_V_Sch2b
198953	Eggerthella_sp_1_3_56FAA	Peptoniphilus_indolicus_ATCC_29427
198954	Eggerthella_sp_1_3_56FAA	Peptoniphilus_lacrimalis_DSM_7455
198955	Eggerthella_sp_1_3_56FAA	Peptoniphilus_timonensis_JC401
198956	Eggerthella_sp_1_3_56FAA	Peptostreptococcus_anaerobius_DSM_2949
198957	Eggerthella_sp_1_3_56FAA	Peptostreptococcus_stomatis_DSM_17678
198958	Eggerthella_sp_1_3_56FAA	Phascolarctobacterium_succinatutens_YIT_12067
198959	Eggerthella_sp_1_3_56FAA	Plesiomonas_shigelloides_302_73
198960	Eggerthella_sp_1_3_56FAA	Porphyromonas_asaccharolytica_DSM_20707
198961	Eggerthella_sp_1_3_56FAA	Porphyromonas_endodontalis_ATCC_35406
198962	Eggerthella_sp_1_3_56FAA	Porphyromonas_gingivalis_W83
198963	Eggerthella_sp_1_3_56FAA	Porphyromonas_somerae_DSM_23386
198964	Eggerthella_sp_1_3_56FAA	Porphyromonas_uenonis_60_3
198965	Eggerthella_sp_1_3_56FAA	Porphyromonas_uenonis_DSM_23387
198966	Eggerthella_sp_1_3_56FAA	Prevotella_albensis_DSM_11370
198967	Eggerthella_sp_1_3_56FAA	Prevotella_bivia_DSM_20514
198968	Eggerthella_sp_1_3_56FAA	Prevotella_brevis_ATCC_19188
198969	Eggerthella_sp_1_3_56FAA	Prevotella_bryantii_B14
198970	Eggerthella_sp_1_3_56FAA	Prevotella_bryantii_C21a
198971	Eggerthella_sp_1_3_56FAA	Prevotella_buccae_ATCC_33574
198972	Eggerthella_sp_1_3_56FAA	Prevotella_conceptionensis_9403948
198973	Eggerthella_sp_1_3_56FAA	Prevotella_copri_CB7_DSM_18205
198974	Eggerthella_sp_1_3_56FAA	Prevotella_corporis_DSM_18810
198975	Eggerthella_sp_1_3_56FAA	Prevotella_denticola_DSM20614
198976	Eggerthella_sp_1_3_56FAA	Prevotella_denticola_F0289
198977	Eggerthella_sp_1_3_56FAA	Prevotella_disiens_FB035_09AN
198978	Eggerthella_sp_1_3_56FAA	Prevotella_disiens_JCM_6334
198979	Eggerthella_sp_1_3_56FAA	Prevotella_enoeca_JCM_12259
198980	Eggerthella_sp_1_3_56FAA	Prevotella_intermedia_17
198981	Eggerthella_sp_1_3_56FAA	Prevotella_intermedia_ATCC_25611
198982	Eggerthella_sp_1_3_56FAA	Prevotella_loescheii_DSM_19665
198983	Eggerthella_sp_1_3_56FAA	Prevotella_melaninogenica_ATCC_25845
198984	Eggerthella_sp_1_3_56FAA	Prevotella_nanceiensis_DSM_19126
198985	Eggerthella_sp_1_3_56FAA	Prevotella_nigrescens_ATCC_33563
198986	Eggerthella_sp_1_3_56FAA	Prevotella_oralis_ATCC_33269
198987	Eggerthella_sp_1_3_56FAA	Prevotella_pallens_ATCC_700821
198988	Eggerthella_sp_1_3_56FAA	Prevotella_ruminicola_23
198989	Eggerthella_sp_1_3_56FAA	Prevotella_salivae_DSM_15606
198990	Eggerthella_sp_1_3_56FAA	Prevotella_shahii_JCM_12083
198991	Eggerthella_sp_1_3_56FAA	Prevotella_stercorea_DSM_18206
198992	Eggerthella_sp_1_3_56FAA	Prevotella_timonensis_4401737
198993	Eggerthella_sp_1_3_56FAA	Prevotella_timonensis_CRIS_5C_B1
198994	Eggerthella_sp_1_3_56FAA	Prevotella_veroralis_DSM_19559
198995	Eggerthella_sp_1_3_56FAA	Propionibacterium_acidipropionici_ATCC_4875
198996	Eggerthella_sp_1_3_56FAA	Propionibacterium_acnes_KPA171202
198997	Eggerthella_sp_1_3_56FAA	Propionibacterium_avidum_44067
198998	Eggerthella_sp_1_3_56FAA	Propionibacterium_freudenreichii_subsp_shermanii_CIRM_BIA1
198999	Eggerthella_sp_1_3_56FAA	Propionibacterium_granulosum_DSM_20700
199000	Eggerthella_sp_1_3_56FAA	Propionibacterium_jensenii_DSM_20535
199001	Eggerthella_sp_1_3_56FAA	Propionibacterium_propionicum_F0230a
199002	Eggerthella_sp_1_3_56FAA	Proteus_mirabilis_ATCC_35198
199003	Eggerthella_sp_1_3_56FAA	Proteus_penneri_ATCC_35198
199004	Eggerthella_sp_1_3_56FAA	Providencia_alcalifaciens_DSM_30120
199005	Eggerthella_sp_1_3_56FAA	Providencia_rettgeri_DSM_1131
199006	Eggerthella_sp_1_3_56FAA	Providencia_rustigianii_DSM_4541
199007	Eggerthella_sp_1_3_56FAA	Providencia_stuartii_ATCC_25827
199008	Eggerthella_sp_1_3_56FAA	Pseudobutyrivibrio_ruminis_AD2017
199009	Eggerthella_sp_1_3_56FAA	Pseudoflavonifractor_capillosus_strain_ATCC_29799
199010	Eggerthella_sp_1_3_56FAA	Pseudomonas_aeruginosa_NCGM2_S1
199011	Eggerthella_sp_1_3_56FAA	Pseudomonas_alcaliphila_34
199012	Eggerthella_sp_1_3_56FAA	Pseudomonas_monteilii_NBRC_103158
199013	Eggerthella_sp_1_3_56FAA	Pseudomonas_nitroreducens_HBP1
199014	Eggerthella_sp_1_3_56FAA	Pseudomonas_oleovorans_MOIL14HWK12
199015	Eggerthella_sp_1_3_56FAA	Pseudoramibacter_alactolyticus_ATCC_23263
199016	Eggerthella_sp_1_3_56FAA	Pyramidobacter_piscolens_W5455
199017	Eggerthella_sp_1_3_56FAA	Ralstonia_sp_5_7_47FAA
199018	Eggerthella_sp_1_3_56FAA	Raoultella_planticola_ATCC_33531
199019	Eggerthella_sp_1_3_56FAA	Rhodococcus_equi_ATCC_33707
199020	Eggerthella_sp_1_3_56FAA	Rhodococcus_equi_NBRC_101255
199021	Eggerthella_sp_1_3_56FAA	Rhodococcus_rhodochrous_ATCC_21198
199022	Eggerthella_sp_1_3_56FAA	Roseburia_hominis_A2_183
199023	Eggerthella_sp_1_3_56FAA	Roseburia_intestinalis_L1_82
199024	Eggerthella_sp_1_3_56FAA	Roseburia_inulinivorans_DSM_16841
199025	Eggerthella_sp_1_3_56FAA	Roseomonas_mucosa_ATCC_BAA_692
199026	Eggerthella_sp_1_3_56FAA	Rothia_aeria_F0474
199027	Eggerthella_sp_1_3_56FAA	Rothia_dentocariosa_ATCC_17931
199028	Eggerthella_sp_1_3_56FAA	Rothia_mucilaginosa_DY_18
199029	Eggerthella_sp_1_3_56FAA	Ruminococcaceae_bacterium_D16
199030	Eggerthella_sp_1_3_56FAA	Ruminococcus_albus_7
199031	Eggerthella_sp_1_3_56FAA	Ruminococcus_bicirculans_80_3
199032	Eggerthella_sp_1_3_56FAA	Ruminococcus_bromii_L2_63
199033	Eggerthella_sp_1_3_56FAA	Ruminococcus_callidus_ATCC_2776001
199034	Eggerthella_sp_1_3_56FAA	Ruminococcus_champanellensis_18P13
199035	Eggerthella_sp_1_3_56FAA	Ruminococcus_flavefaciens_ATCC_19208
199036	Eggerthella_sp_1_3_56FAA	Ruminococcus_flavefaciens_FD_1
199037	Eggerthella_sp_1_3_56FAA	Ruminococcus_gauvreauii_DSM_19829
199038	Eggerthella_sp_1_3_56FAA	Ruminococcus_gnavus_ATCC_29149
199039	Eggerthella_sp_1_3_56FAA	Ruminococcus_lactaris_ATCC_29176
199040	Eggerthella_sp_1_3_56FAA	Ruminococcus_obeum_A2_162
199041	Eggerthella_sp_1_3_56FAA	Ruminococcus_sp_5_1_39BFAA
199042	Eggerthella_sp_1_3_56FAA	Ruminococcus_sp_SR1_5
199043	Eggerthella_sp_1_3_56FAA	Ruminococcus_torques_ATCC_27756
199044	Eggerthella_sp_1_3_56FAA	Ruminococcus_torques_L2_14
199045	Eggerthella_sp_1_3_56FAA	Salmonella_enterica_enterica_sv_Typhimurium_LT2
199046	Eggerthella_sp_1_3_56FAA	Scardovia_inopinata_F0304
199047	Eggerthella_sp_1_3_56FAA	Selenomonas_ruminantium_AC2024
199048	Eggerthella_sp_1_3_56FAA	Serratia_fonticola_RB_25
199049	Eggerthella_sp_1_3_56FAA	Serratia_liquefaciens_ATCC_27592
199050	Eggerthella_sp_1_3_56FAA	Silanimonas_lenta_DSM_16282
199051	Eggerthella_sp_1_3_56FAA	Slackia_exigua_ATCC_700122
199052	Eggerthella_sp_1_3_56FAA	Slackia_piriformis_YIT_12062
199053	Eggerthella_sp_1_3_56FAA	Solobacterium_moorei_DSM_22971
199054	Eggerthella_sp_1_3_56FAA	Solobacterium_moorei_F0204
199055	Eggerthella_sp_1_3_56FAA	Staphylococcus_arlettae_CVD059
199056	Eggerthella_sp_1_3_56FAA	Staphylococcus_capitis_CR0101
199057	Eggerthella_sp_1_3_56FAA	Staphylococcus_capitis_QN1
199058	Eggerthella_sp_1_3_56FAA	Staphylococcus_caprae_C87
199059	Eggerthella_sp_1_3_56FAA	Staphylococcus_cohnii_hu_01
199060	Eggerthella_sp_1_3_56FAA	Staphylococcus_epidermidis_ATCC_12228
199061	Eggerthella_sp_1_3_56FAA	Staphylococcus_equorum_subsp_equorum_Mu2
199062	Eggerthella_sp_1_3_56FAA	Staphylococcus_haemolyticus_JCSC1435
199063	Eggerthella_sp_1_3_56FAA	Staphylococcus_hominis_subsp_hominis_C80
199064	Eggerthella_sp_1_3_56FAA	Staphylococcus_intermedius_ATCC_27335
199065	Eggerthella_sp_1_3_56FAA	Staphylococcus_lugdunensis_HKU09_01
199066	Eggerthella_sp_1_3_56FAA	Staphylococcus_pasteuri_SP1
199067	Eggerthella_sp_1_3_56FAA	Staphylococcus_pettenkoferi_VCU012
199068	Eggerthella_sp_1_3_56FAA	Staphylococcus_saprophyticus_subsp_saprophyticus_ATCC_15305
199069	Eggerthella_sp_1_3_56FAA	Staphylococcus_sciuri_subsp_sciuri_Z8
199070	Eggerthella_sp_1_3_56FAA	Staphylococcus_simulans_ACS_120_V_Sch1
199071	Eggerthella_sp_1_3_56FAA	Staphylococcus_vitulinus_F1028
199072	Eggerthella_sp_1_3_56FAA	Staphylococcus_warneri_SG1
199073	Eggerthella_sp_1_3_56FAA	Staphylococcus_xylosus_DMB3_Bh1
199074	Eggerthella_sp_1_3_56FAA	Staphylococcus_xylosus_NJ
199075	Eggerthella_sp_1_3_56FAA	Stenotrophomonas_maltophilia_D457
199076	Eggerthella_sp_1_3_56FAA	Stenotrophomonas_rhizophila_PCA13
199077	Eggerthella_sp_1_3_56FAA	Stoquefichus_massiliensis_AP9
199078	Eggerthella_sp_1_3_56FAA	Streptococcus_agalactiae_A909
199079	Eggerthella_sp_1_3_56FAA	Streptococcus_anginosus_1_2_62CV
199080	Eggerthella_sp_1_3_56FAA	Streptococcus_australis_ATCC_700641
199081	Eggerthella_sp_1_3_56FAA	Streptococcus_constellatus_subsp_constellatus_SK53
199082	Eggerthella_sp_1_3_56FAA	Streptococcus_constellatus_subsp_pharyngis_SK1060
199083	Eggerthella_sp_1_3_56FAA	Streptococcus_cristatus_ATCC_51100
199084	Eggerthella_sp_1_3_56FAA	Streptococcus_dysgalactiae_subsp_dysgalactiae_ATCC_27957
199085	Eggerthella_sp_1_3_56FAA	Streptococcus_equinus_ATCC_9812
199086	Eggerthella_sp_1_3_56FAA	Streptococcus_gallolyticus_subsp_gallolyticus_ATCC_43143
199087	Eggerthella_sp_1_3_56FAA	Streptococcus_gordonii_str_Challis_substr_CH1
199088	Eggerthella_sp_1_3_56FAA	Streptococcus_infantarius_subsp_infantarius_ATCC_BAA_102
199089	Eggerthella_sp_1_3_56FAA	Streptococcus_infantis_ATCC_700779
199090	Eggerthella_sp_1_3_56FAA	Streptococcus_intermedius_JTH08
199091	Eggerthella_sp_1_3_56FAA	Streptococcus_lutetiensis_033
199092	Eggerthella_sp_1_3_56FAA	Streptococcus_mitis_NCTC_12261
199093	Eggerthella_sp_1_3_56FAA	Streptococcus_mutans_ATCC_25175
199094	Eggerthella_sp_1_3_56FAA	Streptococcus_oralis_Uo5
199095	Eggerthella_sp_1_3_56FAA	Streptococcus_parasanguinis_ATCC_903
199096	Eggerthella_sp_1_3_56FAA	Streptococcus_parauberis_KCTC_11537
199097	Eggerthella_sp_1_3_56FAA	Streptococcus_peroris_ATCC_700780
199098	Eggerthella_sp_1_3_56FAA	Streptococcus_pleomorphus_DSM_20574
199099	Eggerthella_sp_1_3_56FAA	Streptococcus_pseudopneumoniae_IS7493
199100	Eggerthella_sp_1_3_56FAA	Streptococcus_salivarius_JIM8777
199101	Eggerthella_sp_1_3_56FAA	Streptococcus_sanguinis_SK36
199102	Eggerthella_sp_1_3_56FAA	Streptococcus_sp_2_1_36FAA
199103	Eggerthella_sp_1_3_56FAA	Streptococcus_sp_I_G2
199104	Eggerthella_sp_1_3_56FAA	Streptococcus_sp_I_P16
199105	Eggerthella_sp_1_3_56FAA	Streptococcus_thermophilus_LMG_18311
199106	Eggerthella_sp_1_3_56FAA	Streptococcus_thoraltensis_DSM_12221
199107	Eggerthella_sp_1_3_56FAA	Streptococcus_uberis_0140J
199108	Eggerthella_sp_1_3_56FAA	Streptococcus_vestibularis_F0396
199109	Eggerthella_sp_1_3_56FAA	Subdoligranulum_variabile_DSM_15176
199110	Eggerthella_sp_1_3_56FAA	Succinatimonas_hippei_YIT_12066
199111	Eggerthella_sp_1_3_56FAA	Succinivibrio_dextrinosolvens_H5
199112	Eggerthella_sp_1_3_56FAA	Sulfolobus_solfataricus_P2
199113	Eggerthella_sp_1_3_56FAA	Sutterella_parvirubra_YIT_11816
199114	Eggerthella_sp_1_3_56FAA	Sutterella_wadsworthensis_3_1_45B
199115	Eggerthella_sp_1_3_56FAA	Tannerella_forsythia_ATCC_43037
199116	Eggerthella_sp_1_3_56FAA	Tatumella_ptyseos_ATCC_33301
199117	Eggerthella_sp_1_3_56FAA	Trabulsiella_guamensis_ATCC_49490
199118	Eggerthella_sp_1_3_56FAA	Tropheryma_whipplei_str_Twist
199119	Eggerthella_sp_1_3_56FAA	Trueperella_pyogenes_MS249
199120	Eggerthella_sp_1_3_56FAA	Ureaplasma_parvum_serovar_1_str_ATCC_27813
199121	Eggerthella_sp_1_3_56FAA	Ureaplasma_urealyticum_serovar_8_str_ATCC_27618
199122	Eggerthella_sp_1_3_56FAA	Ureibacillus_thermosphaericus_str_Thermo_BF
199123	Eggerthella_sp_1_3_56FAA	Varibaculum_cambriense_DSM_15806
199124	Eggerthella_sp_1_3_56FAA	Veillonella_atypica_ACS_049_V_Sch6
199125	Eggerthella_sp_1_3_56FAA	Veillonella_dispar_ATCC_17748
199126	Eggerthella_sp_1_3_56FAA	Veillonella_parvula_Te3_DSM_2008
199127	Eggerthella_sp_1_3_56FAA	Veillonella_ratti_ACS_216_V_Col6b
199128	Eggerthella_sp_1_3_56FAA	Veillonella_sp_3_1_44
199129	Eggerthella_sp_1_3_56FAA	Veillonella_sp_6_1_27
199130	Eggerthella_sp_1_3_56FAA	Vibrio_fluvialis_560
199131	Eggerthella_sp_1_3_56FAA	Vibrio_furnissii_NCTC_11218
199132	Eggerthella_sp_1_3_56FAA	Vibrio_mimicus_MB_451
199133	Eggerthella_sp_1_3_56FAA	Vibrio_parahaemolyticus_RIMD_2210633
199134	Eggerthella_sp_1_3_56FAA	Weissella_cibaria_KACC_11862
199135	Eggerthella_sp_1_3_56FAA	Weissella_confusa_LBAE_C39_2
199136	Eggerthella_sp_1_3_56FAA	Weissella_paramesenteroides_ATCC_33313
199137	Eggerthella_sp_1_3_56FAA	Yersinia_bercovieri_ATCC_43970
199138	Eggerthella_sp_1_3_56FAA	Yersinia_enterocolitica_subsp_enterocolitica_8081
199139	Eggerthella_sp_1_3_56FAA	Yersinia_frederiksenii_ATCC_33641
199140	Eggerthella_sp_1_3_56FAA	Yersinia_kristensenii_ATCC_33638
199141	Eggerthella_sp_1_3_56FAA	Yersinia_pseudotuberculosis_YPIII
199142	Eggerthella_sp_1_3_56FAA	Yersinia_rohdei_ATCC_43380
199143	Eggerthella_sp_1_3_56FAA	Yokenella_regensburgei_ATCC_43003
199144	Eggerthella_sp_YY7918	Eggerthia_catenaformis_OT_569
199145	Eggerthella_sp_YY7918	Eikenella_corrodens_ATCC_23834
199146	Eggerthella_sp_YY7918	Enterobacter_aerogenes_KCTC_2190
199147	Eggerthella_sp_YY7918	Enterobacter_asburiae_LF7a
199148	Eggerthella_sp_YY7918	Enterobacter_cancerogenus_ATCC_35316
199149	Eggerthella_sp_YY7918	Enterobacter_cloacae_EcWSU1
199150	Eggerthella_sp_YY7918	Enterobacter_hormaechei_YT2
199151	Eggerthella_sp_YY7918	Enterobacter_hormaechei_YT3
199152	Eggerthella_sp_YY7918	Enterobacteriaceae_bacterium_9_2_54FAA
199153	Eggerthella_sp_YY7918	Enterococcus_asini_ATCC_700915
199154	Eggerthella_sp_YY7918	Enterococcus_avium_ATCC_14025
199155	Eggerthella_sp_YY7918	Enterococcus_caccae_ATCC_BAA_1240
199156	Eggerthella_sp_YY7918	Enterococcus_casseliflavus_ATCC_12755
199157	Eggerthella_sp_YY7918	Enterococcus_cecorum_DSM_20682
199158	Eggerthella_sp_YY7918	Enterococcus_dispar_ATCC_51266
199159	Eggerthella_sp_YY7918	Enterococcus_durans_ATCC_6056
199160	Eggerthella_sp_YY7918	Enterococcus_faecalis_OG1RF_ATCC_47077
199161	Eggerthella_sp_YY7918	Enterococcus_faecalis_TX0104
199162	Eggerthella_sp_YY7918	Enterococcus_faecalis_TX1322
199163	Eggerthella_sp_YY7918	Enterococcus_faecalis_TX2134
199164	Eggerthella_sp_YY7918	Enterococcus_faecalis_V583
199165	Eggerthella_sp_YY7918	Enterococcus_faecium_TX1330
199166	Eggerthella_sp_YY7918	Enterococcus_gallinarum_EG2
199167	Eggerthella_sp_YY7918	Enterococcus_hirae_ATCC_9790
199168	Eggerthella_sp_YY7918	Enterococcus_phoeniculicola_ATCC_BAA_412
199169	Eggerthella_sp_YY7918	Enterococcus_saccharolyticus_DSM8903
199170	Eggerthella_sp_YY7918	Enterococcus_sp_7L76
199171	Eggerthella_sp_YY7918	Erysipelotrichaceae_bacterium_5_2_54FAA
199172	Eggerthella_sp_YY7918	Erysipelotrichaceae_bacterium_sp_3_1_53
199173	Eggerthella_sp_YY7918	Escherichia_albertii_KF1
199174	Eggerthella_sp_YY7918	Escherichia_albertii_TW07627
199175	Eggerthella_sp_YY7918	Escherichia_coli_O157_H7_str_Sakai
199176	Eggerthella_sp_YY7918	Escherichia_coli_SE11
199177	Eggerthella_sp_YY7918	Escherichia_coli_str_K_12_substr_MG1655
199178	Eggerthella_sp_YY7918	Escherichia_coli_UTI89_UPEC
199179	Eggerthella_sp_YY7918	Escherichia_fergusonii_ATCC_35469
199180	Eggerthella_sp_YY7918	Escherichia_hermannii_NBRC_105704
199181	Eggerthella_sp_YY7918	Escherichia_sp_1_1_43
199182	Eggerthella_sp_YY7918	Escherichia_sp_3_2_53FAA
199183	Eggerthella_sp_YY7918	Escherichia_sp_4_1_40B
199184	Eggerthella_sp_YY7918	Eubacterium_biforme_DSM_3989
199185	Eggerthella_sp_YY7918	Eubacterium_brachy_ATCC_33089
199186	Eggerthella_sp_YY7918	Eubacterium_cellulosolvens_6
199187	Eggerthella_sp_YY7918	Eubacterium_cylindroides_T2_87
199188	Eggerthella_sp_YY7918	Eubacterium_desmolans_ATCC_43058
199189	Eggerthella_sp_YY7918	Eubacterium_dolichum_DSM_3991
199190	Eggerthella_sp_YY7918	Eubacterium_eligens_ATCC_27750
199191	Eggerthella_sp_YY7918	Eubacterium_hallii_DSM_3353
199192	Eggerthella_sp_YY7918	Eubacterium_hallii_L2_7
199193	Eggerthella_sp_YY7918	Eubacterium_limosum_KIST612
199194	Eggerthella_sp_YY7918	Eubacterium_ramulus_ATCC_29099
199195	Eggerthella_sp_YY7918	Eubacterium_rectale_ATCC_33656
199196	Eggerthella_sp_YY7918	Eubacterium_rectale_M104_1
199197	Eggerthella_sp_YY7918	Eubacterium_saphenum_ATCC_49989
199198	Eggerthella_sp_YY7918	Eubacterium_siraeum_70_3
199199	Eggerthella_sp_YY7918	Eubacterium_siraeum_DSM_15702
199200	Eggerthella_sp_YY7918	Eubacterium_sulci_ATCC_35585
199201	Eggerthella_sp_YY7918	Eubacterium_ventriosum_ATCC_27560
199202	Eggerthella_sp_YY7918	Exiguobacterium_aurantiacum_DSM_6208
199203	Eggerthella_sp_YY7918	Faecalibacterium_cf_prausnitzii_KLE1255
199204	Eggerthella_sp_YY7918	Faecalibacterium_prausnitzii_L2_6
199205	Eggerthella_sp_YY7918	Faecalibacterium_prausnitzii_M21_2
199206	Eggerthella_sp_YY7918	Faecalibacterium_prausnitzii_SL3_3
199207	Eggerthella_sp_YY7918	Filifactor_alocis_ATCC_35896
199208	Eggerthella_sp_YY7918	Finegoldia_magna_ATCC_29328
199209	Eggerthella_sp_YY7918	Flavonifractor_plautii_ATCC_29863
199210	Eggerthella_sp_YY7918	Fusobacterium_gonidiaformans_3_1_5R
199211	Eggerthella_sp_YY7918	Fusobacterium_gonidiaformans_ATCC_25563
199212	Eggerthella_sp_YY7918	Fusobacterium_mortiferum_ATCC_9817
199213	Eggerthella_sp_YY7918	Fusobacterium_necrophorum_D12
199214	Eggerthella_sp_YY7918	Fusobacterium_nucleatum_subsp_animalis_3_1_33
199215	Eggerthella_sp_YY7918	Fusobacterium_nucleatum_subsp_animalis_7_1
199216	Eggerthella_sp_YY7918	Fusobacterium_nucleatum_subsp_animalis_D11
199217	Eggerthella_sp_YY7918	Fusobacterium_nucleatum_subsp_vincentii_3_1_27
199218	Eggerthella_sp_YY7918	Fusobacterium_nucleatum_subsp_vincentii_3_1_36A2
199219	Eggerthella_sp_YY7918	Fusobacterium_nucleatum_subsp_vincentii_4_1_13
199220	Eggerthella_sp_YY7918	Fusobacterium_periodonticum_1_1_41FAA
199221	Eggerthella_sp_YY7918	Fusobacterium_periodonticum_2_1_31
199222	Eggerthella_sp_YY7918	Fusobacterium_russii_ATCC_25533
199223	Eggerthella_sp_YY7918	Fusobacterium_sp_4_8
199224	Eggerthella_sp_YY7918	Fusobacterium_ulcerans_ATCC_49185
199225	Eggerthella_sp_YY7918	Fusobacterium_varium_ATCC_27725
199226	Eggerthella_sp_YY7918	Gemella_haemolysans_ATCC_10379
199227	Eggerthella_sp_YY7918	Gemella_morbillorum_M424
199228	Eggerthella_sp_YY7918	Gemella_sanguinis_ATCC700632
199229	Eggerthella_sp_YY7918	Gemella_sanguinis_M325
199230	Eggerthella_sp_YY7918	Geobacillus_vulcani_PSS1
199231	Eggerthella_sp_YY7918	Gordonia_rubripertincta_NBRC_101908
199232	Eggerthella_sp_YY7918	Gordonia_terrae_C_6
199233	Eggerthella_sp_YY7918	Gordonia_terrae_NBRC_100016
199234	Eggerthella_sp_YY7918	Gordonibacter_pamelaeae_7_10_1_bT_DSM_19378
199235	Eggerthella_sp_YY7918	Granulicatella_adiacens_ATCC_49175
199236	Eggerthella_sp_YY7918	Granulicatella_elegans_ATCC_700633
199237	Eggerthella_sp_YY7918	Grimontia_hollisae_CIP_101886
199238	Eggerthella_sp_YY7918	Haemophilus_haemolyticus_M19501
199239	Eggerthella_sp_YY7918	Haemophilus_parainfluenzae_T3T1
199240	Eggerthella_sp_YY7918	Haemophilus_sputorum_CCUG_13788
199241	Eggerthella_sp_YY7918	Hafnia_alvei_ATCC_51873
199242	Eggerthella_sp_YY7918	Hafnia_alvei_BIDMC_31
199243	Eggerthella_sp_YY7918	Halococcus_morrhuae_DSM1307
199244	Eggerthella_sp_YY7918	Helicobacter_bilis_ATCC_43879
199245	Eggerthella_sp_YY7918	Helicobacter_canadensis_MIT_98_5491
199246	Eggerthella_sp_YY7918	Helicobacter_cinaedi_CCUG_18818
199247	Eggerthella_sp_YY7918	Helicobacter_pullorum_MIT_98_5489
199248	Eggerthella_sp_YY7918	Helicobacter_pylori_26695
199249	Eggerthella_sp_YY7918	Helicobacter_winghamensis_ATCC_BAA_430
199250	Eggerthella_sp_YY7918	Holdemania_filiformis_VPI_J1_31B_1_DSM_12042
199251	Eggerthella_sp_YY7918	Kallipyga_massiliensis_ph2
199252	Eggerthella_sp_YY7918	Kandleria_vitulina_DSM_20405
199253	Eggerthella_sp_YY7918	Kingella_oralis_ATCC_51147
199254	Eggerthella_sp_YY7918	Klebsiella_pneumoniae_pneumoniae_MGH78578
199255	Eggerthella_sp_YY7918	Klebsiella_sp_1_1_55
199256	Eggerthella_sp_YY7918	Kluyvera_ascorbata_ATCC_33433
199257	Eggerthella_sp_YY7918	Kocuria_palustris_PEL
199258	Eggerthella_sp_YY7918	Kocuria_rhizophila_DC2201
199259	Eggerthella_sp_YY7918	Kurthia_massiliensis_JC30
199260	Eggerthella_sp_YY7918	Kytococcus_sedentarius_DSM_20547
199261	Eggerthella_sp_YY7918	Lachnospiraceae_bacterium_sp_5_1_63FAA
199262	Eggerthella_sp_YY7918	Lachnospiraceae_bacterium_sp_8_1_57FAA
199263	Eggerthella_sp_YY7918	Lachnospira_multipara_ATCC_19207
199264	Eggerthella_sp_YY7918	Lactobacillus_acidophilus_ATCC_4796
199265	Eggerthella_sp_YY7918	Lactobacillus_acidophilus_NCFM
199266	Eggerthella_sp_YY7918	Lactobacillus_amylolyticus_DSM_11664
199267	Eggerthella_sp_YY7918	Lactobacillus_amylovorus_GRL_1112
199268	Eggerthella_sp_YY7918	Lactobacillus_animalis_KCTC_3501
199269	Eggerthella_sp_YY7918	Lactobacillus_antri_DSM_16041
199270	Eggerthella_sp_YY7918	Lactobacillus_brevis_ATCC_367
199271	Eggerthella_sp_YY7918	Lactobacillus_brevis_subsp_gravesensis_ATCC_27305
199272	Eggerthella_sp_YY7918	Lactobacillus_buchneri_ATCC_11577
199273	Eggerthella_sp_YY7918	Lactobacillus_casei_ATCC_334
199274	Eggerthella_sp_YY7918	Lactobacillus_casei_casei_BL23
199275	Eggerthella_sp_YY7918	Lactobacillus_coleohominis_101_4_CHN
199276	Eggerthella_sp_YY7918	Lactobacillus_coryniformis_subsp_coryniformis_CECT_5711
199277	Eggerthella_sp_YY7918	Lactobacillus_crispatus_125_2_CHN
199278	Eggerthella_sp_YY7918	Lactobacillus_curvatus_CRL_705
199279	Eggerthella_sp_YY7918	Lactobacillus_delbrueckii_subsp_bulgaricus_ATCC_11842
199280	Eggerthella_sp_YY7918	Lactobacillus_delbrueckii_subsp_bulgaricus_ATCC_BAA_365
199281	Eggerthella_sp_YY7918	Lactobacillus_fermentum_ATCC_14931
199282	Eggerthella_sp_YY7918	Lactobacillus_fermentum_IFO_3956
199283	Eggerthella_sp_YY7918	Lactobacillus_gasseri_ATCC_33323
199284	Eggerthella_sp_YY7918	Lactobacillus_gastricus_PS3
199285	Eggerthella_sp_YY7918	Lactobacillus_helveticus_DPC_4571
199286	Eggerthella_sp_YY7918	Lactobacillus_helveticus_DSM_20075
199287	Eggerthella_sp_YY7918	Lactobacillus_hilgardii_ATCC_8290
199288	Eggerthella_sp_YY7918	Lactobacillus_iners_DSM_13335
199289	Eggerthella_sp_YY7918	Lactobacillus_jensenii_1153
199290	Eggerthella_sp_YY7918	Lactobacillus_johnsonii_DPC_6026
199291	Eggerthella_sp_YY7918	Lactobacillus_johnsonii_NCC_533
199292	Eggerthella_sp_YY7918	Lactobacillus_mucosae_LM1
199293	Eggerthella_sp_YY7918	Lactobacillus_oris_F0423
199294	Eggerthella_sp_YY7918	Lactobacillus_paracasei_subsp_paracasei_8700_2
199295	Eggerthella_sp_YY7918	Lactobacillus_paracasei_subsp_paracasei_ATCC_25302
199296	Eggerthella_sp_YY7918	Lactobacillus_pentosus_KCA1
199297	Eggerthella_sp_YY7918	Lactobacillus_plantarum_JDM1
199298	Eggerthella_sp_YY7918	Lactobacillus_plantarum_subsp_plantarum_ATCC_14917
199299	Eggerthella_sp_YY7918	Lactobacillus_plantarum_WCFS1
199300	Eggerthella_sp_YY7918	Lactobacillus_reuteri_CF48_3A_
199301	Eggerthella_sp_YY7918	Lactobacillus_reuteri_F275_JCM_1112
199302	Eggerthella_sp_YY7918	Lactobacillus_reuteri_MM2_3_
199303	Eggerthella_sp_YY7918	Lactobacillus_reuteri_MM4_1A_
199304	Eggerthella_sp_YY7918	Lactobacillus_reuteri_SD2112_ATCC_55730
199305	Eggerthella_sp_YY7918	Lactobacillus_rhamnosus_GG_ATCC_53103
199306	Eggerthella_sp_YY7918	Lactobacillus_rhamnosus_LMS2_1
199307	Eggerthella_sp_YY7918	Lactobacillus_ruminis_ATCC_25644
199308	Eggerthella_sp_YY7918	Lactobacillus_sakei_subsp_sakei_23K
199309	Eggerthella_sp_YY7918	Lactobacillus_salivarius_HO66_ATCC_11741
199310	Eggerthella_sp_YY7918	Lactobacillus_salivarius_salivarius_UCC118
199311	Eggerthella_sp_YY7918	Lactobacillus_ultunensis_DSM_16047
199312	Eggerthella_sp_YY7918	Lactobacillus_vaginalis_ATCC_49540
199313	Eggerthella_sp_YY7918	Lactococcus_garvieae_ATCC_49156
199314	Eggerthella_sp_YY7918	Lactococcus_raffinolactis_4877
199315	Eggerthella_sp_YY7918	Laribacter_hongkongensis_HLHK9
199316	Eggerthella_sp_YY7918	Lautropia_mirabilis_ATCC_51599
199317	Eggerthella_sp_YY7918	Leminorella_grimontii_ATCC_33999
199318	Eggerthella_sp_YY7918	Leptotrichia_buccalis_C_1013_b
199319	Eggerthella_sp_YY7918	Leuconostoc_argentinum_KCTC_3773
199320	Eggerthella_sp_YY7918	Leuconostoc_gelidum_JB7
199321	Eggerthella_sp_YY7918	Leuconostoc_mesenteroides_subsp_cremoris_ATCC_19254
199322	Eggerthella_sp_YY7918	Listeria_grayi_DSM_20601
199323	Eggerthella_sp_YY7918	Listeria_monocytogenes_4a_L99
199324	Eggerthella_sp_YY7918	Listeria_monocytogenes_4b_F2365
199325	Eggerthella_sp_YY7918	Listeria_monocytogenes_Finland_1988
199326	Eggerthella_sp_YY7918	Listeria_monocytogenes_FSL_R2_561
199327	Eggerthella_sp_YY7918	Listeria_monocytogenes_J0161_FSL_R2_499
199328	Eggerthella_sp_YY7918	Listeria_monocytogenes_serotype_7_SLCC_2482
199329	Eggerthella_sp_YY7918	Listeria_monocytogenes_SLCC_2378
199330	Eggerthella_sp_YY7918	Listeria_monocytogenes_SLCC_2540
199331	Eggerthella_sp_YY7918	Listeria_monocytogenes_SLCC_7179
199332	Eggerthella_sp_YY7918	Lysinibacillus_fusiformis_ZB2
199333	Eggerthella_sp_YY7918	Lysinibacillus_sphaericus_C3_41
199334	Eggerthella_sp_YY7918	Marvinbryantia_formatexigens_I_52_DSM_14469
199335	Eggerthella_sp_YY7918	Megamonas_funiformis_YIT_11815
199336	Eggerthella_sp_YY7918	Megamonas_hypermegale_ART12_1
199337	Eggerthella_sp_YY7918	Megasphaera_elsdenii_DSM_20460
199338	Eggerthella_sp_YY7918	Melainabacterium_MEL_A1
199339	Eggerthella_sp_YY7918	Methanobrevibacter_ruminantium_M1
199340	Eggerthella_sp_YY7918	Methanobrevibacter_smithii_ATCC_35061
199341	Eggerthella_sp_YY7918	Methanomassiliicoccus_luminyensis_B10
199342	Eggerthella_sp_YY7918	Methanosphaera_stadtmanae_DSM_3091
199343	Eggerthella_sp_YY7918	Methylobacterium_mesophilicum_SR1_6_6
199344	Eggerthella_sp_YY7918	Methylobacterium_populi_BJ001
199345	Eggerthella_sp_YY7918	Methylobacterium_radiotolerans_JCM_2831
199346	Eggerthella_sp_YY7918	Methyloversatilis_universalis_Fam50001
199347	Eggerthella_sp_YY7918	Methyloversatilis_universalis_FAM5
199348	Eggerthella_sp_YY7918	Microbacterium_gubbeenense_DSM_15944
199349	Eggerthella_sp_YY7918	Microbacterium_oleivorans_NBRC_103075
199350	Eggerthella_sp_YY7918	Microbacterium_paraoxydans_77MFTsu3_2
199351	Eggerthella_sp_YY7918	Micrococcus_luteus_NCTC_2665
199352	Eggerthella_sp_YY7918	Micromonospora_aurantiaca_ATCC_27029
199353	Eggerthella_sp_YY7918	Mitsuokella_jalaludinii_DSM_13811
199354	Eggerthella_sp_YY7918	Mitsuokella_multacida_DSM_20544
199355	Eggerthella_sp_YY7918	Mobiluncus_curtisii_ATCC_43063
199356	Eggerthella_sp_YY7918	Moraxella_catarrhalis_RH4
199357	Eggerthella_sp_YY7918	Morganella_morganii_subsp_morganii_KT
199358	Eggerthella_sp_YY7918	Mycobacterium_avium_subsp_avium_ATCC_25291
199359	Eggerthella_sp_YY7918	Mycobacterium_fortuitum_subsp_fortuitum_DSM_46621
199360	Eggerthella_sp_YY7918	Mycoplasma_hominis_ATCC_23114
199361	Eggerthella_sp_YY7918	Mycoplasma_pneumoniae_309
199362	Eggerthella_sp_YY7918	Neisseria_cinerea_ATCC_14685
199363	Eggerthella_sp_YY7918	Neisseria_elongata_subsp_glycolytica_ATCC_29315
199364	Eggerthella_sp_YY7918	Neisseria_flavescens_SK114
199365	Eggerthella_sp_YY7918	Neisseria_macacae_ATCC_33926
199366	Eggerthella_sp_YY7918	Neisseria_mucosa_ATCC_25996
199367	Eggerthella_sp_YY7918	Neisseria_subflava_NJ9703
199368	Eggerthella_sp_YY7918	Nevskia_ramosa_DSM_11499
199369	Eggerthella_sp_YY7918	Oceanobacillus_picturae_strain_S1
199370	Eggerthella_sp_YY7918	Ochrobactrum_anthropi_ATCC_49188
199371	Eggerthella_sp_YY7918	Odoribacter_laneus_YIT_12061
199372	Eggerthella_sp_YY7918	Odoribacter_splanchnicus_1651_6_DSM_20712
199373	Eggerthella_sp_YY7918	Olsenella_profusa_F019501
199374	Eggerthella_sp_YY7918	Olsenella_uli_DSM_7084
199375	Eggerthella_sp_YY7918	Oribacterium_sinus_F0268
199376	Eggerthella_sp_YY7918	Oxalobacter_formigenes_HOxBLS
199377	Eggerthella_sp_YY7918	Oxalobacter_formigenes_OXCC13
199378	Eggerthella_sp_YY7918	Paenibacillus_alvei_DSM_29
199379	Eggerthella_sp_YY7918	Paenibacillus_barengoltzii_G22
199380	Eggerthella_sp_YY7918	Paenibacillus_daejeonensis_DSM_15491
199381	Eggerthella_sp_YY7918	Paenibacillus_graminis_C4D1M
199382	Eggerthella_sp_YY7918	Paenibacillus_lactis_154
199383	Eggerthella_sp_YY7918	Parabacteroides_distasonis_ATCC_8503
199384	Eggerthella_sp_YY7918	Parabacteroides_goldsteinii_dnLKV18
199385	Eggerthella_sp_YY7918	Parabacteroides_gordonii_DSM_23371
199386	Eggerthella_sp_YY7918	Parabacteroides_johnsonii_DSM_18315
199387	Eggerthella_sp_YY7918	Parabacteroides_merdae_ATCC_43184
199388	Eggerthella_sp_YY7918	Parabacteroides_sp_D13
199389	Eggerthella_sp_YY7918	Paracoccus_yeei_ATCC_BAA_599
199390	Eggerthella_sp_YY7918	Paraprevotella_clara_YIT_11840
199391	Eggerthella_sp_YY7918	Paraprevotella_xylaniphila_YIT_11841
199392	Eggerthella_sp_YY7918	Parasutterella_excrementihominis_YIT_11859
199393	Eggerthella_sp_YY7918	Parvimonas_micra_ATCC_33270
199394	Eggerthella_sp_YY7918	Pediococcus_acidilactici_7_4
199395	Eggerthella_sp_YY7918	Pediococcus_acidilactici_DSM_20284
199396	Eggerthella_sp_YY7918	Pediococcus_pentosaceus_ATCC_25745
199397	Eggerthella_sp_YY7918	Peptoniphilus_harei_ACS_146_V_Sch2b
199398	Eggerthella_sp_YY7918	Peptoniphilus_indolicus_ATCC_29427
199399	Eggerthella_sp_YY7918	Peptoniphilus_lacrimalis_DSM_7455
199400	Eggerthella_sp_YY7918	Peptoniphilus_timonensis_JC401
199401	Eggerthella_sp_YY7918	Peptostreptococcus_anaerobius_DSM_2949
199402	Eggerthella_sp_YY7918	Peptostreptococcus_stomatis_DSM_17678
199403	Eggerthella_sp_YY7918	Phascolarctobacterium_succinatutens_YIT_12067
199404	Eggerthella_sp_YY7918	Plesiomonas_shigelloides_302_73
199405	Eggerthella_sp_YY7918	Porphyromonas_asaccharolytica_DSM_20707
199406	Eggerthella_sp_YY7918	Porphyromonas_endodontalis_ATCC_35406
199407	Eggerthella_sp_YY7918	Porphyromonas_gingivalis_W83
199408	Eggerthella_sp_YY7918	Porphyromonas_somerae_DSM_23386
199409	Eggerthella_sp_YY7918	Porphyromonas_uenonis_60_3
199410	Eggerthella_sp_YY7918	Porphyromonas_uenonis_DSM_23387
199411	Eggerthella_sp_YY7918	Prevotella_albensis_DSM_11370
199412	Eggerthella_sp_YY7918	Prevotella_bivia_DSM_20514
199413	Eggerthella_sp_YY7918	Prevotella_brevis_ATCC_19188
199414	Eggerthella_sp_YY7918	Prevotella_bryantii_B14
199415	Eggerthella_sp_YY7918	Prevotella_bryantii_C21a
199416	Eggerthella_sp_YY7918	Prevotella_buccae_ATCC_33574
199417	Eggerthella_sp_YY7918	Prevotella_conceptionensis_9403948
199418	Eggerthella_sp_YY7918	Prevotella_copri_CB7_DSM_18205
199419	Eggerthella_sp_YY7918	Prevotella_corporis_DSM_18810
199420	Eggerthella_sp_YY7918	Prevotella_denticola_DSM20614
199421	Eggerthella_sp_YY7918	Prevotella_denticola_F0289
199422	Eggerthella_sp_YY7918	Prevotella_disiens_FB035_09AN
199423	Eggerthella_sp_YY7918	Prevotella_disiens_JCM_6334
199424	Eggerthella_sp_YY7918	Prevotella_enoeca_JCM_12259
199425	Eggerthella_sp_YY7918	Prevotella_intermedia_17
199426	Eggerthella_sp_YY7918	Prevotella_intermedia_ATCC_25611
199427	Eggerthella_sp_YY7918	Prevotella_loescheii_DSM_19665
199428	Eggerthella_sp_YY7918	Prevotella_melaninogenica_ATCC_25845
199429	Eggerthella_sp_YY7918	Prevotella_nanceiensis_DSM_19126
199430	Eggerthella_sp_YY7918	Prevotella_nigrescens_ATCC_33563
199431	Eggerthella_sp_YY7918	Prevotella_oralis_ATCC_33269
199432	Eggerthella_sp_YY7918	Prevotella_pallens_ATCC_700821
199433	Eggerthella_sp_YY7918	Prevotella_ruminicola_23
199434	Eggerthella_sp_YY7918	Prevotella_salivae_DSM_15606
199435	Eggerthella_sp_YY7918	Prevotella_shahii_JCM_12083
199436	Eggerthella_sp_YY7918	Prevotella_stercorea_DSM_18206
199437	Eggerthella_sp_YY7918	Prevotella_timonensis_4401737
199438	Eggerthella_sp_YY7918	Prevotella_timonensis_CRIS_5C_B1
199439	Eggerthella_sp_YY7918	Prevotella_veroralis_DSM_19559
199440	Eggerthella_sp_YY7918	Propionibacterium_acidipropionici_ATCC_4875
199441	Eggerthella_sp_YY7918	Propionibacterium_acnes_KPA171202
199442	Eggerthella_sp_YY7918	Propionibacterium_avidum_44067
199443	Eggerthella_sp_YY7918	Propionibacterium_freudenreichii_subsp_shermanii_CIRM_BIA1
199444	Eggerthella_sp_YY7918	Propionibacterium_granulosum_DSM_20700
199445	Eggerthella_sp_YY7918	Propionibacterium_jensenii_DSM_20535
199446	Eggerthella_sp_YY7918	Propionibacterium_propionicum_F0230a
199447	Eggerthella_sp_YY7918	Proteus_mirabilis_ATCC_35198
199448	Eggerthella_sp_YY7918	Proteus_penneri_ATCC_35198
199449	Eggerthella_sp_YY7918	Providencia_alcalifaciens_DSM_30120
199450	Eggerthella_sp_YY7918	Providencia_rettgeri_DSM_1131
199451	Eggerthella_sp_YY7918	Providencia_rustigianii_DSM_4541
199452	Eggerthella_sp_YY7918	Providencia_stuartii_ATCC_25827
199453	Eggerthella_sp_YY7918	Pseudobutyrivibrio_ruminis_AD2017
199454	Eggerthella_sp_YY7918	Pseudoflavonifractor_capillosus_strain_ATCC_29799
199455	Eggerthella_sp_YY7918	Pseudomonas_aeruginosa_NCGM2_S1
199456	Eggerthella_sp_YY7918	Pseudomonas_alcaliphila_34
199457	Eggerthella_sp_YY7918	Pseudomonas_monteilii_NBRC_103158
199458	Eggerthella_sp_YY7918	Pseudomonas_nitroreducens_HBP1
199459	Eggerthella_sp_YY7918	Pseudomonas_oleovorans_MOIL14HWK12
199460	Eggerthella_sp_YY7918	Pseudoramibacter_alactolyticus_ATCC_23263
199461	Eggerthella_sp_YY7918	Pyramidobacter_piscolens_W5455
199462	Eggerthella_sp_YY7918	Ralstonia_sp_5_7_47FAA
199463	Eggerthella_sp_YY7918	Raoultella_planticola_ATCC_33531
199464	Eggerthella_sp_YY7918	Rhodococcus_equi_ATCC_33707
199465	Eggerthella_sp_YY7918	Rhodococcus_equi_NBRC_101255
199466	Eggerthella_sp_YY7918	Rhodococcus_rhodochrous_ATCC_21198
199467	Eggerthella_sp_YY7918	Roseburia_hominis_A2_183
199468	Eggerthella_sp_YY7918	Roseburia_intestinalis_L1_82
199469	Eggerthella_sp_YY7918	Roseburia_inulinivorans_DSM_16841
199470	Eggerthella_sp_YY7918	Roseomonas_mucosa_ATCC_BAA_692
199471	Eggerthella_sp_YY7918	Rothia_aeria_F0474
199472	Eggerthella_sp_YY7918	Rothia_dentocariosa_ATCC_17931
199473	Eggerthella_sp_YY7918	Rothia_mucilaginosa_DY_18
199474	Eggerthella_sp_YY7918	Ruminococcaceae_bacterium_D16
199475	Eggerthella_sp_YY7918	Ruminococcus_albus_7
199476	Eggerthella_sp_YY7918	Ruminococcus_bicirculans_80_3
199477	Eggerthella_sp_YY7918	Ruminococcus_bromii_L2_63
199478	Eggerthella_sp_YY7918	Ruminococcus_callidus_ATCC_2776001
199479	Eggerthella_sp_YY7918	Ruminococcus_champanellensis_18P13
199480	Eggerthella_sp_YY7918	Ruminococcus_flavefaciens_ATCC_19208
199481	Eggerthella_sp_YY7918	Ruminococcus_flavefaciens_FD_1
199482	Eggerthella_sp_YY7918	Ruminococcus_gauvreauii_DSM_19829
199483	Eggerthella_sp_YY7918	Ruminococcus_gnavus_ATCC_29149
199484	Eggerthella_sp_YY7918	Ruminococcus_lactaris_ATCC_29176
199485	Eggerthella_sp_YY7918	Ruminococcus_obeum_A2_162
199486	Eggerthella_sp_YY7918	Ruminococcus_sp_5_1_39BFAA
199487	Eggerthella_sp_YY7918	Ruminococcus_sp_SR1_5
199488	Eggerthella_sp_YY7918	Ruminococcus_torques_ATCC_27756
199489	Eggerthella_sp_YY7918	Ruminococcus_torques_L2_14
199490	Eggerthella_sp_YY7918	Salmonella_enterica_enterica_sv_Typhimurium_LT2
199491	Eggerthella_sp_YY7918	Scardovia_inopinata_F0304
199492	Eggerthella_sp_YY7918	Selenomonas_ruminantium_AC2024
199493	Eggerthella_sp_YY7918	Serratia_fonticola_RB_25
199494	Eggerthella_sp_YY7918	Serratia_liquefaciens_ATCC_27592
199495	Eggerthella_sp_YY7918	Silanimonas_lenta_DSM_16282
199496	Eggerthella_sp_YY7918	Slackia_exigua_ATCC_700122
199497	Eggerthella_sp_YY7918	Slackia_piriformis_YIT_12062
199498	Eggerthella_sp_YY7918	Solobacterium_moorei_DSM_22971
199499	Eggerthella_sp_YY7918	Solobacterium_moorei_F0204
199500	Eggerthella_sp_YY7918	Staphylococcus_arlettae_CVD059
199501	Eggerthella_sp_YY7918	Staphylococcus_capitis_CR0101
199502	Eggerthella_sp_YY7918	Staphylococcus_capitis_QN1
199503	Eggerthella_sp_YY7918	Staphylococcus_caprae_C87
199504	Eggerthella_sp_YY7918	Staphylococcus_cohnii_hu_01
199505	Eggerthella_sp_YY7918	Staphylococcus_epidermidis_ATCC_12228
199506	Eggerthella_sp_YY7918	Staphylococcus_equorum_subsp_equorum_Mu2
199507	Eggerthella_sp_YY7918	Staphylococcus_haemolyticus_JCSC1435
199508	Eggerthella_sp_YY7918	Staphylococcus_hominis_subsp_hominis_C80
199509	Eggerthella_sp_YY7918	Staphylococcus_intermedius_ATCC_27335
199510	Eggerthella_sp_YY7918	Staphylococcus_lugdunensis_HKU09_01
199511	Eggerthella_sp_YY7918	Staphylococcus_pasteuri_SP1
199512	Eggerthella_sp_YY7918	Staphylococcus_pettenkoferi_VCU012
199513	Eggerthella_sp_YY7918	Staphylococcus_saprophyticus_subsp_saprophyticus_ATCC_15305
199514	Eggerthella_sp_YY7918	Staphylococcus_sciuri_subsp_sciuri_Z8
199515	Eggerthella_sp_YY7918	Staphylococcus_simulans_ACS_120_V_Sch1
199516	Eggerthella_sp_YY7918	Staphylococcus_vitulinus_F1028
199517	Eggerthella_sp_YY7918	Staphylococcus_warneri_SG1
199518	Eggerthella_sp_YY7918	Staphylococcus_xylosus_DMB3_Bh1
199519	Eggerthella_sp_YY7918	Staphylococcus_xylosus_NJ
199520	Eggerthella_sp_YY7918	Stenotrophomonas_maltophilia_D457
199521	Eggerthella_sp_YY7918	Stenotrophomonas_rhizophila_PCA13
199522	Eggerthella_sp_YY7918	Stoquefichus_massiliensis_AP9
199523	Eggerthella_sp_YY7918	Streptococcus_agalactiae_A909
199524	Eggerthella_sp_YY7918	Streptococcus_anginosus_1_2_62CV
199525	Eggerthella_sp_YY7918	Streptococcus_australis_ATCC_700641
199526	Eggerthella_sp_YY7918	Streptococcus_constellatus_subsp_constellatus_SK53
199527	Eggerthella_sp_YY7918	Streptococcus_constellatus_subsp_pharyngis_SK1060
199528	Eggerthella_sp_YY7918	Streptococcus_cristatus_ATCC_51100
199529	Eggerthella_sp_YY7918	Streptococcus_dysgalactiae_subsp_dysgalactiae_ATCC_27957
199530	Eggerthella_sp_YY7918	Streptococcus_equinus_ATCC_9812
199531	Eggerthella_sp_YY7918	Streptococcus_gallolyticus_subsp_gallolyticus_ATCC_43143
199532	Eggerthella_sp_YY7918	Streptococcus_gordonii_str_Challis_substr_CH1
199533	Eggerthella_sp_YY7918	Streptococcus_infantarius_subsp_infantarius_ATCC_BAA_102
199534	Eggerthella_sp_YY7918	Streptococcus_infantis_ATCC_700779
199535	Eggerthella_sp_YY7918	Streptococcus_intermedius_JTH08
199536	Eggerthella_sp_YY7918	Streptococcus_lutetiensis_033
199537	Eggerthella_sp_YY7918	Streptococcus_mitis_NCTC_12261
199538	Eggerthella_sp_YY7918	Streptococcus_mutans_ATCC_25175
199539	Eggerthella_sp_YY7918	Streptococcus_oralis_Uo5
199540	Eggerthella_sp_YY7918	Streptococcus_parasanguinis_ATCC_903
199541	Eggerthella_sp_YY7918	Streptococcus_parauberis_KCTC_11537
199542	Eggerthella_sp_YY7918	Streptococcus_peroris_ATCC_700780
199543	Eggerthella_sp_YY7918	Streptococcus_pleomorphus_DSM_20574
199544	Eggerthella_sp_YY7918	Streptococcus_pseudopneumoniae_IS7493
199545	Eggerthella_sp_YY7918	Streptococcus_salivarius_JIM8777
199546	Eggerthella_sp_YY7918	Streptococcus_sanguinis_SK36
199547	Eggerthella_sp_YY7918	Streptococcus_sp_2_1_36FAA
199548	Eggerthella_sp_YY7918	Streptococcus_sp_I_G2
199549	Eggerthella_sp_YY7918	Streptococcus_sp_I_P16
199550	Eggerthella_sp_YY7918	Streptococcus_thermophilus_LMG_18311
199551	Eggerthella_sp_YY7918	Streptococcus_thoraltensis_DSM_12221
199552	Eggerthella_sp_YY7918	Streptococcus_uberis_0140J
199553	Eggerthella_sp_YY7918	Streptococcus_vestibularis_F0396
199554	Eggerthella_sp_YY7918	Subdoligranulum_variabile_DSM_15176
199555	Eggerthella_sp_YY7918	Succinatimonas_hippei_YIT_12066
199556	Eggerthella_sp_YY7918	Succinivibrio_dextrinosolvens_H5
199557	Eggerthella_sp_YY7918	Sulfolobus_solfataricus_P2
199558	Eggerthella_sp_YY7918	Sutterella_parvirubra_YIT_11816
199559	Eggerthella_sp_YY7918	Sutterella_wadsworthensis_3_1_45B
199560	Eggerthella_sp_YY7918	Tannerella_forsythia_ATCC_43037
199561	Eggerthella_sp_YY7918	Tatumella_ptyseos_ATCC_33301
199562	Eggerthella_sp_YY7918	Trabulsiella_guamensis_ATCC_49490
199563	Eggerthella_sp_YY7918	Tropheryma_whipplei_str_Twist
199564	Eggerthella_sp_YY7918	Trueperella_pyogenes_MS249
199565	Eggerthella_sp_YY7918	Ureaplasma_parvum_serovar_1_str_ATCC_27813
199566	Eggerthella_sp_YY7918	Ureaplasma_urealyticum_serovar_8_str_ATCC_27618
199567	Eggerthella_sp_YY7918	Ureibacillus_thermosphaericus_str_Thermo_BF
199568	Eggerthella_sp_YY7918	Varibaculum_cambriense_DSM_15806
199569	Eggerthella_sp_YY7918	Veillonella_atypica_ACS_049_V_Sch6
199570	Eggerthella_sp_YY7918	Veillonella_dispar_ATCC_17748
199571	Eggerthella_sp_YY7918	Veillonella_parvula_Te3_DSM_2008
199572	Eggerthella_sp_YY7918	Veillonella_ratti_ACS_216_V_Col6b
199573	Eggerthella_sp_YY7918	Veillonella_sp_3_1_44
199574	Eggerthella_sp_YY7918	Veillonella_sp_6_1_27
199575	Eggerthella_sp_YY7918	Vibrio_fluvialis_560
199576	Eggerthella_sp_YY7918	Vibrio_furnissii_NCTC_11218
199577	Eggerthella_sp_YY7918	Vibrio_mimicus_MB_451
199578	Eggerthella_sp_YY7918	Vibrio_parahaemolyticus_RIMD_2210633
199579	Eggerthella_sp_YY7918	Weissella_cibaria_KACC_11862
199580	Eggerthella_sp_YY7918	Weissella_confusa_LBAE_C39_2
199581	Eggerthella_sp_YY7918	Weissella_paramesenteroides_ATCC_33313
199582	Eggerthella_sp_YY7918	Yersinia_bercovieri_ATCC_43970
199583	Eggerthella_sp_YY7918	Yersinia_enterocolitica_subsp_enterocolitica_8081
199584	Eggerthella_sp_YY7918	Yersinia_frederiksenii_ATCC_33641
199585	Eggerthella_sp_YY7918	Yersinia_kristensenii_ATCC_33638
199586	Eggerthella_sp_YY7918	Yersinia_pseudotuberculosis_YPIII
199587	Eggerthella_sp_YY7918	Yersinia_rohdei_ATCC_43380
199588	Eggerthella_sp_YY7918	Yokenella_regensburgei_ATCC_43003
199589	Eggerthia_catenaformis_OT_569	Eikenella_corrodens_ATCC_23834
199590	Eggerthia_catenaformis_OT_569	Enterobacter_aerogenes_KCTC_2190
199591	Eggerthia_catenaformis_OT_569	Enterobacter_asburiae_LF7a
199592	Eggerthia_catenaformis_OT_569	Enterobacter_cancerogenus_ATCC_35316
199593	Eggerthia_catenaformis_OT_569	Enterobacter_cloacae_EcWSU1
199594	Eggerthia_catenaformis_OT_569	Enterobacter_hormaechei_YT2
199595	Eggerthia_catenaformis_OT_569	Enterobacter_hormaechei_YT3
199596	Eggerthia_catenaformis_OT_569	Enterobacteriaceae_bacterium_9_2_54FAA
199597	Eggerthia_catenaformis_OT_569	Enterococcus_asini_ATCC_700915
199598	Eggerthia_catenaformis_OT_569	Enterococcus_avium_ATCC_14025
199599	Eggerthia_catenaformis_OT_569	Enterococcus_caccae_ATCC_BAA_1240
199600	Eggerthia_catenaformis_OT_569	Enterococcus_casseliflavus_ATCC_12755
199601	Eggerthia_catenaformis_OT_569	Enterococcus_cecorum_DSM_20682
199602	Eggerthia_catenaformis_OT_569	Enterococcus_dispar_ATCC_51266
199603	Eggerthia_catenaformis_OT_569	Enterococcus_durans_ATCC_6056
199604	Eggerthia_catenaformis_OT_569	Enterococcus_faecalis_OG1RF_ATCC_47077
199605	Eggerthia_catenaformis_OT_569	Enterococcus_faecalis_TX0104
199606	Eggerthia_catenaformis_OT_569	Enterococcus_faecalis_TX1322
199607	Eggerthia_catenaformis_OT_569	Enterococcus_faecalis_TX2134
199608	Eggerthia_catenaformis_OT_569	Enterococcus_faecalis_V583
199609	Eggerthia_catenaformis_OT_569	Enterococcus_faecium_TX1330
199610	Eggerthia_catenaformis_OT_569	Enterococcus_gallinarum_EG2
199611	Eggerthia_catenaformis_OT_569	Enterococcus_hirae_ATCC_9790
199612	Eggerthia_catenaformis_OT_569	Enterococcus_phoeniculicola_ATCC_BAA_412
199613	Eggerthia_catenaformis_OT_569	Enterococcus_saccharolyticus_DSM8903
199614	Eggerthia_catenaformis_OT_569	Enterococcus_sp_7L76
199615	Eggerthia_catenaformis_OT_569	Erysipelotrichaceae_bacterium_5_2_54FAA
199616	Eggerthia_catenaformis_OT_569	Erysipelotrichaceae_bacterium_sp_3_1_53
199617	Eggerthia_catenaformis_OT_569	Escherichia_albertii_KF1
199618	Eggerthia_catenaformis_OT_569	Escherichia_albertii_TW07627
199619	Eggerthia_catenaformis_OT_569	Escherichia_coli_O157_H7_str_Sakai
199620	Eggerthia_catenaformis_OT_569	Escherichia_coli_SE11
199621	Eggerthia_catenaformis_OT_569	Escherichia_coli_str_K_12_substr_MG1655
199622	Eggerthia_catenaformis_OT_569	Escherichia_coli_UTI89_UPEC
199623	Eggerthia_catenaformis_OT_569	Escherichia_fergusonii_ATCC_35469
199624	Eggerthia_catenaformis_OT_569	Escherichia_hermannii_NBRC_105704
199625	Eggerthia_catenaformis_OT_569	Escherichia_sp_1_1_43
199626	Eggerthia_catenaformis_OT_569	Escherichia_sp_3_2_53FAA
199627	Eggerthia_catenaformis_OT_569	Escherichia_sp_4_1_40B
199628	Eggerthia_catenaformis_OT_569	Eubacterium_biforme_DSM_3989
199629	Eggerthia_catenaformis_OT_569	Eubacterium_brachy_ATCC_33089
199630	Eggerthia_catenaformis_OT_569	Eubacterium_cellulosolvens_6
199631	Eggerthia_catenaformis_OT_569	Eubacterium_cylindroides_T2_87
199632	Eggerthia_catenaformis_OT_569	Eubacterium_desmolans_ATCC_43058
199633	Eggerthia_catenaformis_OT_569	Eubacterium_dolichum_DSM_3991
199634	Eggerthia_catenaformis_OT_569	Eubacterium_eligens_ATCC_27750
199635	Eggerthia_catenaformis_OT_569	Eubacterium_hallii_DSM_3353
199636	Eggerthia_catenaformis_OT_569	Eubacterium_hallii_L2_7
199637	Eggerthia_catenaformis_OT_569	Eubacterium_limosum_KIST612
199638	Eggerthia_catenaformis_OT_569	Eubacterium_ramulus_ATCC_29099
199639	Eggerthia_catenaformis_OT_569	Eubacterium_rectale_ATCC_33656
199640	Eggerthia_catenaformis_OT_569	Eubacterium_rectale_M104_1
199641	Eggerthia_catenaformis_OT_569	Eubacterium_saphenum_ATCC_49989
199642	Eggerthia_catenaformis_OT_569	Eubacterium_siraeum_70_3
199643	Eggerthia_catenaformis_OT_569	Eubacterium_siraeum_DSM_15702
199644	Eggerthia_catenaformis_OT_569	Eubacterium_sulci_ATCC_35585
199645	Eggerthia_catenaformis_OT_569	Eubacterium_ventriosum_ATCC_27560
199646	Eggerthia_catenaformis_OT_569	Exiguobacterium_aurantiacum_DSM_6208
199647	Eggerthia_catenaformis_OT_569	Faecalibacterium_cf_prausnitzii_KLE1255
199648	Eggerthia_catenaformis_OT_569	Faecalibacterium_prausnitzii_L2_6
199649	Eggerthia_catenaformis_OT_569	Faecalibacterium_prausnitzii_M21_2
199650	Eggerthia_catenaformis_OT_569	Faecalibacterium_prausnitzii_SL3_3
199651	Eggerthia_catenaformis_OT_569	Filifactor_alocis_ATCC_35896
199652	Eggerthia_catenaformis_OT_569	Finegoldia_magna_ATCC_29328
199653	Eggerthia_catenaformis_OT_569	Flavonifractor_plautii_ATCC_29863
199654	Eggerthia_catenaformis_OT_569	Fusobacterium_gonidiaformans_3_1_5R
199655	Eggerthia_catenaformis_OT_569	Fusobacterium_gonidiaformans_ATCC_25563
199656	Eggerthia_catenaformis_OT_569	Fusobacterium_mortiferum_ATCC_9817
199657	Eggerthia_catenaformis_OT_569	Fusobacterium_necrophorum_D12
199658	Eggerthia_catenaformis_OT_569	Fusobacterium_nucleatum_subsp_animalis_3_1_33
199659	Eggerthia_catenaformis_OT_569	Fusobacterium_nucleatum_subsp_animalis_7_1
199660	Eggerthia_catenaformis_OT_569	Fusobacterium_nucleatum_subsp_animalis_D11
199661	Eggerthia_catenaformis_OT_569	Fusobacterium_nucleatum_subsp_vincentii_3_1_27
199662	Eggerthia_catenaformis_OT_569	Fusobacterium_nucleatum_subsp_vincentii_3_1_36A2
199663	Eggerthia_catenaformis_OT_569	Fusobacterium_nucleatum_subsp_vincentii_4_1_13
199664	Eggerthia_catenaformis_OT_569	Fusobacterium_periodonticum_1_1_41FAA
199665	Eggerthia_catenaformis_OT_569	Fusobacterium_periodonticum_2_1_31
199666	Eggerthia_catenaformis_OT_569	Fusobacterium_russii_ATCC_25533
199667	Eggerthia_catenaformis_OT_569	Fusobacterium_sp_4_8
199668	Eggerthia_catenaformis_OT_569	Fusobacterium_ulcerans_ATCC_49185
199669	Eggerthia_catenaformis_OT_569	Fusobacterium_varium_ATCC_27725
199670	Eggerthia_catenaformis_OT_569	Gemella_haemolysans_ATCC_10379
199671	Eggerthia_catenaformis_OT_569	Gemella_morbillorum_M424
199672	Eggerthia_catenaformis_OT_569	Gemella_sanguinis_ATCC700632
199673	Eggerthia_catenaformis_OT_569	Gemella_sanguinis_M325
199674	Eggerthia_catenaformis_OT_569	Geobacillus_vulcani_PSS1
199675	Eggerthia_catenaformis_OT_569	Gordonia_rubripertincta_NBRC_101908
199676	Eggerthia_catenaformis_OT_569	Gordonia_terrae_C_6
199677	Eggerthia_catenaformis_OT_569	Gordonia_terrae_NBRC_100016
199678	Eggerthia_catenaformis_OT_569	Gordonibacter_pamelaeae_7_10_1_bT_DSM_19378
199679	Eggerthia_catenaformis_OT_569	Granulicatella_adiacens_ATCC_49175
199680	Eggerthia_catenaformis_OT_569	Granulicatella_elegans_ATCC_700633
199681	Eggerthia_catenaformis_OT_569	Grimontia_hollisae_CIP_101886
199682	Eggerthia_catenaformis_OT_569	Haemophilus_haemolyticus_M19501
199683	Eggerthia_catenaformis_OT_569	Haemophilus_parainfluenzae_T3T1
199684	Eggerthia_catenaformis_OT_569	Haemophilus_sputorum_CCUG_13788
199685	Eggerthia_catenaformis_OT_569	Hafnia_alvei_ATCC_51873
199686	Eggerthia_catenaformis_OT_569	Hafnia_alvei_BIDMC_31
199687	Eggerthia_catenaformis_OT_569	Halococcus_morrhuae_DSM1307
199688	Eggerthia_catenaformis_OT_569	Helicobacter_bilis_ATCC_43879
199689	Eggerthia_catenaformis_OT_569	Helicobacter_canadensis_MIT_98_5491
199690	Eggerthia_catenaformis_OT_569	Helicobacter_cinaedi_CCUG_18818
199691	Eggerthia_catenaformis_OT_569	Helicobacter_pullorum_MIT_98_5489
199692	Eggerthia_catenaformis_OT_569	Helicobacter_pylori_26695
199693	Eggerthia_catenaformis_OT_569	Helicobacter_winghamensis_ATCC_BAA_430
199694	Eggerthia_catenaformis_OT_569	Holdemania_filiformis_VPI_J1_31B_1_DSM_12042
199695	Eggerthia_catenaformis_OT_569	Kallipyga_massiliensis_ph2
199696	Eggerthia_catenaformis_OT_569	Kandleria_vitulina_DSM_20405
199697	Eggerthia_catenaformis_OT_569	Kingella_oralis_ATCC_51147
199698	Eggerthia_catenaformis_OT_569	Klebsiella_pneumoniae_pneumoniae_MGH78578
199699	Eggerthia_catenaformis_OT_569	Klebsiella_sp_1_1_55
199700	Eggerthia_catenaformis_OT_569	Kluyvera_ascorbata_ATCC_33433
199701	Eggerthia_catenaformis_OT_569	Kocuria_palustris_PEL
199702	Eggerthia_catenaformis_OT_569	Kocuria_rhizophila_DC2201
199703	Eggerthia_catenaformis_OT_569	Kurthia_massiliensis_JC30
199704	Eggerthia_catenaformis_OT_569	Kytococcus_sedentarius_DSM_20547
199705	Eggerthia_catenaformis_OT_569	Lachnospiraceae_bacterium_sp_5_1_63FAA
199706	Eggerthia_catenaformis_OT_569	Lachnospiraceae_bacterium_sp_8_1_57FAA
199707	Eggerthia_catenaformis_OT_569	Lachnospira_multipara_ATCC_19207
199708	Eggerthia_catenaformis_OT_569	Lactobacillus_acidophilus_ATCC_4796
199709	Eggerthia_catenaformis_OT_569	Lactobacillus_acidophilus_NCFM
199710	Eggerthia_catenaformis_OT_569	Lactobacillus_amylolyticus_DSM_11664
199711	Eggerthia_catenaformis_OT_569	Lactobacillus_amylovorus_GRL_1112
199712	Eggerthia_catenaformis_OT_569	Lactobacillus_animalis_KCTC_3501
199713	Eggerthia_catenaformis_OT_569	Lactobacillus_antri_DSM_16041
199714	Eggerthia_catenaformis_OT_569	Lactobacillus_brevis_ATCC_367
199715	Eggerthia_catenaformis_OT_569	Lactobacillus_brevis_subsp_gravesensis_ATCC_27305
199716	Eggerthia_catenaformis_OT_569	Lactobacillus_buchneri_ATCC_11577
199717	Eggerthia_catenaformis_OT_569	Lactobacillus_casei_ATCC_334
199718	Eggerthia_catenaformis_OT_569	Lactobacillus_casei_casei_BL23
199719	Eggerthia_catenaformis_OT_569	Lactobacillus_coleohominis_101_4_CHN
199720	Eggerthia_catenaformis_OT_569	Lactobacillus_coryniformis_subsp_coryniformis_CECT_5711
199721	Eggerthia_catenaformis_OT_569	Lactobacillus_crispatus_125_2_CHN
199722	Eggerthia_catenaformis_OT_569	Lactobacillus_curvatus_CRL_705
199723	Eggerthia_catenaformis_OT_569	Lactobacillus_delbrueckii_subsp_bulgaricus_ATCC_11842
199724	Eggerthia_catenaformis_OT_569	Lactobacillus_delbrueckii_subsp_bulgaricus_ATCC_BAA_365
199725	Eggerthia_catenaformis_OT_569	Lactobacillus_fermentum_ATCC_14931
199726	Eggerthia_catenaformis_OT_569	Lactobacillus_fermentum_IFO_3956
199727	Eggerthia_catenaformis_OT_569	Lactobacillus_gasseri_ATCC_33323
199728	Eggerthia_catenaformis_OT_569	Lactobacillus_gastricus_PS3
199729	Eggerthia_catenaformis_OT_569	Lactobacillus_helveticus_DPC_4571
199730	Eggerthia_catenaformis_OT_569	Lactobacillus_helveticus_DSM_20075
199731	Eggerthia_catenaformis_OT_569	Lactobacillus_hilgardii_ATCC_8290
199732	Eggerthia_catenaformis_OT_569	Lactobacillus_iners_DSM_13335
199733	Eggerthia_catenaformis_OT_569	Lactobacillus_jensenii_1153
199734	Eggerthia_catenaformis_OT_569	Lactobacillus_johnsonii_DPC_6026
199735	Eggerthia_catenaformis_OT_569	Lactobacillus_johnsonii_NCC_533
199736	Eggerthia_catenaformis_OT_569	Lactobacillus_mucosae_LM1
199737	Eggerthia_catenaformis_OT_569	Lactobacillus_oris_F0423
199738	Eggerthia_catenaformis_OT_569	Lactobacillus_paracasei_subsp_paracasei_8700_2
199739	Eggerthia_catenaformis_OT_569	Lactobacillus_paracasei_subsp_paracasei_ATCC_25302
199740	Eggerthia_catenaformis_OT_569	Lactobacillus_pentosus_KCA1
199741	Eggerthia_catenaformis_OT_569	Lactobacillus_plantarum_JDM1
199742	Eggerthia_catenaformis_OT_569	Lactobacillus_plantarum_subsp_plantarum_ATCC_14917
199743	Eggerthia_catenaformis_OT_569	Lactobacillus_plantarum_WCFS1
199744	Eggerthia_catenaformis_OT_569	Lactobacillus_reuteri_CF48_3A_
199745	Eggerthia_catenaformis_OT_569	Lactobacillus_reuteri_F275_JCM_1112
199746	Eggerthia_catenaformis_OT_569	Lactobacillus_reuteri_MM2_3_
199747	Eggerthia_catenaformis_OT_569	Lactobacillus_reuteri_MM4_1A_
199748	Eggerthia_catenaformis_OT_569	Lactobacillus_reuteri_SD2112_ATCC_55730
199749	Eggerthia_catenaformis_OT_569	Lactobacillus_rhamnosus_GG_ATCC_53103
199750	Eggerthia_catenaformis_OT_569	Lactobacillus_rhamnosus_LMS2_1
199751	Eggerthia_catenaformis_OT_569	Lactobacillus_ruminis_ATCC_25644
199752	Eggerthia_catenaformis_OT_569	Lactobacillus_sakei_subsp_sakei_23K
199753	Eggerthia_catenaformis_OT_569	Lactobacillus_salivarius_HO66_ATCC_11741
199754	Eggerthia_catenaformis_OT_569	Lactobacillus_salivarius_salivarius_UCC118
199755	Eggerthia_catenaformis_OT_569	Lactobacillus_ultunensis_DSM_16047
199756	Eggerthia_catenaformis_OT_569	Lactobacillus_vaginalis_ATCC_49540
199757	Eggerthia_catenaformis_OT_569	Lactococcus_garvieae_ATCC_49156
199758	Eggerthia_catenaformis_OT_569	Lactococcus_raffinolactis_4877
199759	Eggerthia_catenaformis_OT_569	Laribacter_hongkongensis_HLHK9
199760	Eggerthia_catenaformis_OT_569	Lautropia_mirabilis_ATCC_51599
199761	Eggerthia_catenaformis_OT_569	Leminorella_grimontii_ATCC_33999
199762	Eggerthia_catenaformis_OT_569	Leptotrichia_buccalis_C_1013_b
199763	Eggerthia_catenaformis_OT_569	Leuconostoc_argentinum_KCTC_3773
199764	Eggerthia_catenaformis_OT_569	Leuconostoc_gelidum_JB7
199765	Eggerthia_catenaformis_OT_569	Leuconostoc_mesenteroides_subsp_cremoris_ATCC_19254
199766	Eggerthia_catenaformis_OT_569	Listeria_grayi_DSM_20601
199767	Eggerthia_catenaformis_OT_569	Listeria_monocytogenes_4a_L99
199768	Eggerthia_catenaformis_OT_569	Listeria_monocytogenes_4b_F2365
199769	Eggerthia_catenaformis_OT_569	Listeria_monocytogenes_Finland_1988
199770	Eggerthia_catenaformis_OT_569	Listeria_monocytogenes_FSL_R2_561
199771	Eggerthia_catenaformis_OT_569	Listeria_monocytogenes_J0161_FSL_R2_499
199772	Eggerthia_catenaformis_OT_569	Listeria_monocytogenes_serotype_7_SLCC_2482
199773	Eggerthia_catenaformis_OT_569	Listeria_monocytogenes_SLCC_2378
199774	Eggerthia_catenaformis_OT_569	Listeria_monocytogenes_SLCC_2540
199775	Eggerthia_catenaformis_OT_569	Listeria_monocytogenes_SLCC_7179
199776	Eggerthia_catenaformis_OT_569	Lysinibacillus_fusiformis_ZB2
199777	Eggerthia_catenaformis_OT_569	Lysinibacillus_sphaericus_C3_41
199778	Eggerthia_catenaformis_OT_569	Marvinbryantia_formatexigens_I_52_DSM_14469
199779	Eggerthia_catenaformis_OT_569	Megamonas_funiformis_YIT_11815
199780	Eggerthia_catenaformis_OT_569	Megamonas_hypermegale_ART12_1
199781	Eggerthia_catenaformis_OT_569	Megasphaera_elsdenii_DSM_20460
199782	Eggerthia_catenaformis_OT_569	Melainabacterium_MEL_A1
199783	Eggerthia_catenaformis_OT_569	Methanobrevibacter_ruminantium_M1
199784	Eggerthia_catenaformis_OT_569	Methanobrevibacter_smithii_ATCC_35061
199785	Eggerthia_catenaformis_OT_569	Methanomassiliicoccus_luminyensis_B10
199786	Eggerthia_catenaformis_OT_569	Methanosphaera_stadtmanae_DSM_3091
199787	Eggerthia_catenaformis_OT_569	Methylobacterium_mesophilicum_SR1_6_6
199788	Eggerthia_catenaformis_OT_569	Methylobacterium_populi_BJ001
199789	Eggerthia_catenaformis_OT_569	Methylobacterium_radiotolerans_JCM_2831
199790	Eggerthia_catenaformis_OT_569	Methyloversatilis_universalis_Fam50001
199791	Eggerthia_catenaformis_OT_569	Methyloversatilis_universalis_FAM5
199792	Eggerthia_catenaformis_OT_569	Microbacterium_gubbeenense_DSM_15944
199793	Eggerthia_catenaformis_OT_569	Microbacterium_oleivorans_NBRC_103075
199794	Eggerthia_catenaformis_OT_569	Microbacterium_paraoxydans_77MFTsu3_2
199795	Eggerthia_catenaformis_OT_569	Micrococcus_luteus_NCTC_2665
199796	Eggerthia_catenaformis_OT_569	Micromonospora_aurantiaca_ATCC_27029
199797	Eggerthia_catenaformis_OT_569	Mitsuokella_jalaludinii_DSM_13811
199798	Eggerthia_catenaformis_OT_569	Mitsuokella_multacida_DSM_20544
199799	Eggerthia_catenaformis_OT_569	Mobiluncus_curtisii_ATCC_43063
199800	Eggerthia_catenaformis_OT_569	Moraxella_catarrhalis_RH4
199801	Eggerthia_catenaformis_OT_569	Morganella_morganii_subsp_morganii_KT
199802	Eggerthia_catenaformis_OT_569	Mycobacterium_avium_subsp_avium_ATCC_25291
199803	Eggerthia_catenaformis_OT_569	Mycobacterium_fortuitum_subsp_fortuitum_DSM_46621
199804	Eggerthia_catenaformis_OT_569	Mycoplasma_hominis_ATCC_23114
199805	Eggerthia_catenaformis_OT_569	Mycoplasma_pneumoniae_309
199806	Eggerthia_catenaformis_OT_569	Neisseria_cinerea_ATCC_14685
199807	Eggerthia_catenaformis_OT_569	Neisseria_elongata_subsp_glycolytica_ATCC_29315
199808	Eggerthia_catenaformis_OT_569	Neisseria_flavescens_SK114
199809	Eggerthia_catenaformis_OT_569	Neisseria_macacae_ATCC_33926
199810	Eggerthia_catenaformis_OT_569	Neisseria_mucosa_ATCC_25996
199811	Eggerthia_catenaformis_OT_569	Neisseria_subflava_NJ9703
199812	Eggerthia_catenaformis_OT_569	Nevskia_ramosa_DSM_11499
199813	Eggerthia_catenaformis_OT_569	Oceanobacillus_picturae_strain_S1
199814	Eggerthia_catenaformis_OT_569	Ochrobactrum_anthropi_ATCC_49188
199815	Eggerthia_catenaformis_OT_569	Odoribacter_laneus_YIT_12061
199816	Eggerthia_catenaformis_OT_569	Odoribacter_splanchnicus_1651_6_DSM_20712
199817	Eggerthia_catenaformis_OT_569	Olsenella_profusa_F019501
199818	Eggerthia_catenaformis_OT_569	Olsenella_uli_DSM_7084
199819	Eggerthia_catenaformis_OT_569	Oribacterium_sinus_F0268
199820	Eggerthia_catenaformis_OT_569	Oxalobacter_formigenes_HOxBLS
199821	Eggerthia_catenaformis_OT_569	Oxalobacter_formigenes_OXCC13
199822	Eggerthia_catenaformis_OT_569	Paenibacillus_alvei_DSM_29
199823	Eggerthia_catenaformis_OT_569	Paenibacillus_barengoltzii_G22
199824	Eggerthia_catenaformis_OT_569	Paenibacillus_daejeonensis_DSM_15491
199825	Eggerthia_catenaformis_OT_569	Paenibacillus_graminis_C4D1M
199826	Eggerthia_catenaformis_OT_569	Paenibacillus_lactis_154
199827	Eggerthia_catenaformis_OT_569	Parabacteroides_distasonis_ATCC_8503
199828	Eggerthia_catenaformis_OT_569	Parabacteroides_goldsteinii_dnLKV18
199829	Eggerthia_catenaformis_OT_569	Parabacteroides_gordonii_DSM_23371
199830	Eggerthia_catenaformis_OT_569	Parabacteroides_johnsonii_DSM_18315
199831	Eggerthia_catenaformis_OT_569	Parabacteroides_merdae_ATCC_43184
199832	Eggerthia_catenaformis_OT_569	Parabacteroides_sp_D13
199833	Eggerthia_catenaformis_OT_569	Paracoccus_yeei_ATCC_BAA_599
199834	Eggerthia_catenaformis_OT_569	Paraprevotella_clara_YIT_11840
199835	Eggerthia_catenaformis_OT_569	Paraprevotella_xylaniphila_YIT_11841
199836	Eggerthia_catenaformis_OT_569	Parasutterella_excrementihominis_YIT_11859
199837	Eggerthia_catenaformis_OT_569	Parvimonas_micra_ATCC_33270
199838	Eggerthia_catenaformis_OT_569	Pediococcus_acidilactici_7_4
199839	Eggerthia_catenaformis_OT_569	Pediococcus_acidilactici_DSM_20284
199840	Eggerthia_catenaformis_OT_569	Pediococcus_pentosaceus_ATCC_25745
199841	Eggerthia_catenaformis_OT_569	Peptoniphilus_harei_ACS_146_V_Sch2b
199842	Eggerthia_catenaformis_OT_569	Peptoniphilus_indolicus_ATCC_29427
199843	Eggerthia_catenaformis_OT_569	Peptoniphilus_lacrimalis_DSM_7455
199844	Eggerthia_catenaformis_OT_569	Peptoniphilus_timonensis_JC401
199845	Eggerthia_catenaformis_OT_569	Peptostreptococcus_anaerobius_DSM_2949
199846	Eggerthia_catenaformis_OT_569	Peptostreptococcus_stomatis_DSM_17678
199847	Eggerthia_catenaformis_OT_569	Phascolarctobacterium_succinatutens_YIT_12067
199848	Eggerthia_catenaformis_OT_569	Plesiomonas_shigelloides_302_73
199849	Eggerthia_catenaformis_OT_569	Porphyromonas_asaccharolytica_DSM_20707
199850	Eggerthia_catenaformis_OT_569	Porphyromonas_endodontalis_ATCC_35406
199851	Eggerthia_catenaformis_OT_569	Porphyromonas_gingivalis_W83
199852	Eggerthia_catenaformis_OT_569	Porphyromonas_somerae_DSM_23386
199853	Eggerthia_catenaformis_OT_569	Porphyromonas_uenonis_60_3
199854	Eggerthia_catenaformis_OT_569	Porphyromonas_uenonis_DSM_23387
199855	Eggerthia_catenaformis_OT_569	Prevotella_albensis_DSM_11370
199856	Eggerthia_catenaformis_OT_569	Prevotella_bivia_DSM_20514
199857	Eggerthia_catenaformis_OT_569	Prevotella_brevis_ATCC_19188
199858	Eggerthia_catenaformis_OT_569	Prevotella_bryantii_B14
199859	Eggerthia_catenaformis_OT_569	Prevotella_bryantii_C21a
199860	Eggerthia_catenaformis_OT_569	Prevotella_buccae_ATCC_33574
199861	Eggerthia_catenaformis_OT_569	Prevotella_conceptionensis_9403948
199862	Eggerthia_catenaformis_OT_569	Prevotella_copri_CB7_DSM_18205
199863	Eggerthia_catenaformis_OT_569	Prevotella_corporis_DSM_18810
199864	Eggerthia_catenaformis_OT_569	Prevotella_denticola_DSM20614
199865	Eggerthia_catenaformis_OT_569	Prevotella_denticola_F0289
199866	Eggerthia_catenaformis_OT_569	Prevotella_disiens_FB035_09AN
199867	Eggerthia_catenaformis_OT_569	Prevotella_disiens_JCM_6334
199868	Eggerthia_catenaformis_OT_569	Prevotella_enoeca_JCM_12259
199869	Eggerthia_catenaformis_OT_569	Prevotella_intermedia_17
199870	Eggerthia_catenaformis_OT_569	Prevotella_intermedia_ATCC_25611
199871	Eggerthia_catenaformis_OT_569	Prevotella_loescheii_DSM_19665
199872	Eggerthia_catenaformis_OT_569	Prevotella_melaninogenica_ATCC_25845
199873	Eggerthia_catenaformis_OT_569	Prevotella_nanceiensis_DSM_19126
199874	Eggerthia_catenaformis_OT_569	Prevotella_nigrescens_ATCC_33563
199875	Eggerthia_catenaformis_OT_569	Prevotella_oralis_ATCC_33269
199876	Eggerthia_catenaformis_OT_569	Prevotella_pallens_ATCC_700821
199877	Eggerthia_catenaformis_OT_569	Prevotella_ruminicola_23
199878	Eggerthia_catenaformis_OT_569	Prevotella_salivae_DSM_15606
199879	Eggerthia_catenaformis_OT_569	Prevotella_shahii_JCM_12083
199880	Eggerthia_catenaformis_OT_569	Prevotella_stercorea_DSM_18206
199881	Eggerthia_catenaformis_OT_569	Prevotella_timonensis_4401737
199882	Eggerthia_catenaformis_OT_569	Prevotella_timonensis_CRIS_5C_B1
199883	Eggerthia_catenaformis_OT_569	Prevotella_veroralis_DSM_19559
199884	Eggerthia_catenaformis_OT_569	Propionibacterium_acidipropionici_ATCC_4875
199885	Eggerthia_catenaformis_OT_569	Propionibacterium_acnes_KPA171202
199886	Eggerthia_catenaformis_OT_569	Propionibacterium_avidum_44067
199887	Eggerthia_catenaformis_OT_569	Propionibacterium_freudenreichii_subsp_shermanii_CIRM_BIA1
199888	Eggerthia_catenaformis_OT_569	Propionibacterium_granulosum_DSM_20700
199889	Eggerthia_catenaformis_OT_569	Propionibacterium_jensenii_DSM_20535
199890	Eggerthia_catenaformis_OT_569	Propionibacterium_propionicum_F0230a
199891	Eggerthia_catenaformis_OT_569	Proteus_mirabilis_ATCC_35198
199892	Eggerthia_catenaformis_OT_569	Proteus_penneri_ATCC_35198
199893	Eggerthia_catenaformis_OT_569	Providencia_alcalifaciens_DSM_30120
199894	Eggerthia_catenaformis_OT_569	Providencia_rettgeri_DSM_1131
199895	Eggerthia_catenaformis_OT_569	Providencia_rustigianii_DSM_4541
199896	Eggerthia_catenaformis_OT_569	Providencia_stuartii_ATCC_25827
199897	Eggerthia_catenaformis_OT_569	Pseudobutyrivibrio_ruminis_AD2017
199898	Eggerthia_catenaformis_OT_569	Pseudoflavonifractor_capillosus_strain_ATCC_29799
199899	Eggerthia_catenaformis_OT_569	Pseudomonas_aeruginosa_NCGM2_S1
199900	Eggerthia_catenaformis_OT_569	Pseudomonas_alcaliphila_34
199901	Eggerthia_catenaformis_OT_569	Pseudomonas_monteilii_NBRC_103158
199902	Eggerthia_catenaformis_OT_569	Pseudomonas_nitroreducens_HBP1
199903	Eggerthia_catenaformis_OT_569	Pseudomonas_oleovorans_MOIL14HWK12
199904	Eggerthia_catenaformis_OT_569	Pseudoramibacter_alactolyticus_ATCC_23263
199905	Eggerthia_catenaformis_OT_569	Pyramidobacter_piscolens_W5455
199906	Eggerthia_catenaformis_OT_569	Ralstonia_sp_5_7_47FAA
199907	Eggerthia_catenaformis_OT_569	Raoultella_planticola_ATCC_33531
199908	Eggerthia_catenaformis_OT_569	Rhodococcus_equi_ATCC_33707
199909	Eggerthia_catenaformis_OT_569	Rhodococcus_equi_NBRC_101255
199910	Eggerthia_catenaformis_OT_569	Rhodococcus_rhodochrous_ATCC_21198
199911	Eggerthia_catenaformis_OT_569	Roseburia_hominis_A2_183
199912	Eggerthia_catenaformis_OT_569	Roseburia_intestinalis_L1_82
199913	Eggerthia_catenaformis_OT_569	Roseburia_inulinivorans_DSM_16841
199914	Eggerthia_catenaformis_OT_569	Roseomonas_mucosa_ATCC_BAA_692
199915	Eggerthia_catenaformis_OT_569	Rothia_aeria_F0474
199916	Eggerthia_catenaformis_OT_569	Rothia_dentocariosa_ATCC_17931
199917	Eggerthia_catenaformis_OT_569	Rothia_mucilaginosa_DY_18
199918	Eggerthia_catenaformis_OT_569	Ruminococcaceae_bacterium_D16
199919	Eggerthia_catenaformis_OT_569	Ruminococcus_albus_7
199920	Eggerthia_catenaformis_OT_569	Ruminococcus_bicirculans_80_3
199921	Eggerthia_catenaformis_OT_569	Ruminococcus_bromii_L2_63
199922	Eggerthia_catenaformis_OT_569	Ruminococcus_callidus_ATCC_2776001
199923	Eggerthia_catenaformis_OT_569	Ruminococcus_champanellensis_18P13
199924	Eggerthia_catenaformis_OT_569	Ruminococcus_flavefaciens_ATCC_19208
199925	Eggerthia_catenaformis_OT_569	Ruminococcus_flavefaciens_FD_1
199926	Eggerthia_catenaformis_OT_569	Ruminococcus_gauvreauii_DSM_19829
199927	Eggerthia_catenaformis_OT_569	Ruminococcus_gnavus_ATCC_29149
199928	Eggerthia_catenaformis_OT_569	Ruminococcus_lactaris_ATCC_29176
199929	Eggerthia_catenaformis_OT_569	Ruminococcus_obeum_A2_162
199930	Eggerthia_catenaformis_OT_569	Ruminococcus_sp_5_1_39BFAA
199931	Eggerthia_catenaformis_OT_569	Ruminococcus_sp_SR1_5
199932	Eggerthia_catenaformis_OT_569	Ruminococcus_torques_ATCC_27756
199933	Eggerthia_catenaformis_OT_569	Ruminococcus_torques_L2_14
199934	Eggerthia_catenaformis_OT_569	Salmonella_enterica_enterica_sv_Typhimurium_LT2
199935	Eggerthia_catenaformis_OT_569	Scardovia_inopinata_F0304
199936	Eggerthia_catenaformis_OT_569	Selenomonas_ruminantium_AC2024
199937	Eggerthia_catenaformis_OT_569	Serratia_fonticola_RB_25
199938	Eggerthia_catenaformis_OT_569	Serratia_liquefaciens_ATCC_27592
199939	Eggerthia_catenaformis_OT_569	Silanimonas_lenta_DSM_16282
199940	Eggerthia_catenaformis_OT_569	Slackia_exigua_ATCC_700122
199941	Eggerthia_catenaformis_OT_569	Slackia_piriformis_YIT_12062
199942	Eggerthia_catenaformis_OT_569	Solobacterium_moorei_DSM_22971
199943	Eggerthia_catenaformis_OT_569	Solobacterium_moorei_F0204
199944	Eggerthia_catenaformis_OT_569	Staphylococcus_arlettae_CVD059
199945	Eggerthia_catenaformis_OT_569	Staphylococcus_capitis_CR0101
199946	Eggerthia_catenaformis_OT_569	Staphylococcus_capitis_QN1
199947	Eggerthia_catenaformis_OT_569	Staphylococcus_caprae_C87
199948	Eggerthia_catenaformis_OT_569	Staphylococcus_cohnii_hu_01
199949	Eggerthia_catenaformis_OT_569	Staphylococcus_epidermidis_ATCC_12228
199950	Eggerthia_catenaformis_OT_569	Staphylococcus_equorum_subsp_equorum_Mu2
199951	Eggerthia_catenaformis_OT_569	Staphylococcus_haemolyticus_JCSC1435
199952	Eggerthia_catenaformis_OT_569	Staphylococcus_hominis_subsp_hominis_C80
199953	Eggerthia_catenaformis_OT_569	Staphylococcus_intermedius_ATCC_27335
199954	Eggerthia_catenaformis_OT_569	Staphylococcus_lugdunensis_HKU09_01
199955	Eggerthia_catenaformis_OT_569	Staphylococcus_pasteuri_SP1
199956	Eggerthia_catenaformis_OT_569	Staphylococcus_pettenkoferi_VCU012
199957	Eggerthia_catenaformis_OT_569	Staphylococcus_saprophyticus_subsp_saprophyticus_ATCC_15305
199958	Eggerthia_catenaformis_OT_569	Staphylococcus_sciuri_subsp_sciuri_Z8
199959	Eggerthia_catenaformis_OT_569	Staphylococcus_simulans_ACS_120_V_Sch1
199960	Eggerthia_catenaformis_OT_569	Staphylococcus_vitulinus_F1028
199961	Eggerthia_catenaformis_OT_569	Staphylococcus_warneri_SG1
199962	Eggerthia_catenaformis_OT_569	Staphylococcus_xylosus_DMB3_Bh1
199963	Eggerthia_catenaformis_OT_569	Staphylococcus_xylosus_NJ
199964	Eggerthia_catenaformis_OT_569	Stenotrophomonas_maltophilia_D457
199965	Eggerthia_catenaformis_OT_569	Stenotrophomonas_rhizophila_PCA13
199966	Eggerthia_catenaformis_OT_569	Stoquefichus_massiliensis_AP9
199967	Eggerthia_catenaformis_OT_569	Streptococcus_agalactiae_A909
199968	Eggerthia_catenaformis_OT_569	Streptococcus_anginosus_1_2_62CV
199969	Eggerthia_catenaformis_OT_569	Streptococcus_australis_ATCC_700641
199970	Eggerthia_catenaformis_OT_569	Streptococcus_constellatus_subsp_constellatus_SK53
199971	Eggerthia_catenaformis_OT_569	Streptococcus_constellatus_subsp_pharyngis_SK1060
199972	Eggerthia_catenaformis_OT_569	Streptococcus_cristatus_ATCC_51100
199973	Eggerthia_catenaformis_OT_569	Streptococcus_dysgalactiae_subsp_dysgalactiae_ATCC_27957
199974	Eggerthia_catenaformis_OT_569	Streptococcus_equinus_ATCC_9812
199975	Eggerthia_catenaformis_OT_569	Streptococcus_gallolyticus_subsp_gallolyticus_ATCC_43143
199976	Eggerthia_catenaformis_OT_569	Streptococcus_gordonii_str_Challis_substr_CH1
199977	Eggerthia_catenaformis_OT_569	Streptococcus_infantarius_subsp_infantarius_ATCC_BAA_102
199978	Eggerthia_catenaformis_OT_569	Streptococcus_infantis_ATCC_700779
199979	Eggerthia_catenaformis_OT_569	Streptococcus_intermedius_JTH08
199980	Eggerthia_catenaformis_OT_569	Streptococcus_lutetiensis_033
199981	Eggerthia_catenaformis_OT_569	Streptococcus_mitis_NCTC_12261
199982	Eggerthia_catenaformis_OT_569	Streptococcus_mutans_ATCC_25175
199983	Eggerthia_catenaformis_OT_569	Streptococcus_oralis_Uo5
199984	Eggerthia_catenaformis_OT_569	Streptococcus_parasanguinis_ATCC_903
199985	Eggerthia_catenaformis_OT_569	Streptococcus_parauberis_KCTC_11537
199986	Eggerthia_catenaformis_OT_569	Streptococcus_peroris_ATCC_700780
199987	Eggerthia_catenaformis_OT_569	Streptococcus_pleomorphus_DSM_20574
199988	Eggerthia_catenaformis_OT_569	Streptococcus_pseudopneumoniae_IS7493
199989	Eggerthia_catenaformis_OT_569	Streptococcus_salivarius_JIM8777
199990	Eggerthia_catenaformis_OT_569	Streptococcus_sanguinis_SK36
199991	Eggerthia_catenaformis_OT_569	Streptococcus_sp_2_1_36FAA
199992	Eggerthia_catenaformis_OT_569	Streptococcus_sp_I_G2
199993	Eggerthia_catenaformis_OT_569	Streptococcus_sp_I_P16
199994	Eggerthia_catenaformis_OT_569	Streptococcus_thermophilus_LMG_18311
199995	Eggerthia_catenaformis_OT_569	Streptococcus_thoraltensis_DSM_12221
199996	Eggerthia_catenaformis_OT_569	Streptococcus_uberis_0140J
199997	Eggerthia_catenaformis_OT_569	Streptococcus_vestibularis_F0396
199998	Eggerthia_catenaformis_OT_569	Subdoligranulum_variabile_DSM_15176
199999	Eggerthia_catenaformis_OT_569	Succinatimonas_hippei_YIT_12066
200000	Eggerthia_catenaformis_OT_569	Succinivibrio_dextrinosolvens_H5
200001	Eggerthia_catenaformis_OT_569	Sulfolobus_solfataricus_P2
200002	Eggerthia_catenaformis_OT_569	Sutterella_parvirubra_YIT_11816
200003	Eggerthia_catenaformis_OT_569	Sutterella_wadsworthensis_3_1_45B
200004	Eggerthia_catenaformis_OT_569	Tannerella_forsythia_ATCC_43037
200005	Eggerthia_catenaformis_OT_569	Tatumella_ptyseos_ATCC_33301
200006	Eggerthia_catenaformis_OT_569	Trabulsiella_guamensis_ATCC_49490
200007	Eggerthia_catenaformis_OT_569	Tropheryma_whipplei_str_Twist
200008	Eggerthia_catenaformis_OT_569	Trueperella_pyogenes_MS249
200009	Eggerthia_catenaformis_OT_569	Ureaplasma_parvum_serovar_1_str_ATCC_27813
200010	Eggerthia_catenaformis_OT_569	Ureaplasma_urealyticum_serovar_8_str_ATCC_27618
200011	Eggerthia_catenaformis_OT_569	Ureibacillus_thermosphaericus_str_Thermo_BF
200012	Eggerthia_catenaformis_OT_569	Varibaculum_cambriense_DSM_15806
200013	Eggerthia_catenaformis_OT_569	Veillonella_atypica_ACS_049_V_Sch6
200014	Eggerthia_catenaformis_OT_569	Veillonella_dispar_ATCC_17748
200015	Eggerthia_catenaformis_OT_569	Veillonella_parvula_Te3_DSM_2008
200016	Eggerthia_catenaformis_OT_569	Veillonella_ratti_ACS_216_V_Col6b
200017	Eggerthia_catenaformis_OT_569	Veillonella_sp_3_1_44
200018	Eggerthia_catenaformis_OT_569	Veillonella_sp_6_1_27
200019	Eggerthia_catenaformis_OT_569	Vibrio_fluvialis_560
200020	Eggerthia_catenaformis_OT_569	Vibrio_furnissii_NCTC_11218
200021	Eggerthia_catenaformis_OT_569	Vibrio_mimicus_MB_451
200022	Eggerthia_catenaformis_OT_569	Vibrio_parahaemolyticus_RIMD_2210633
200023	Eggerthia_catenaformis_OT_569	Weissella_cibaria_KACC_11862
200024	Eggerthia_catenaformis_OT_569	Weissella_confusa_LBAE_C39_2
200025	Eggerthia_catenaformis_OT_569	Weissella_paramesenteroides_ATCC_33313
200026	Eggerthia_catenaformis_OT_569	Yersinia_bercovieri_ATCC_43970
200027	Eggerthia_catenaformis_OT_569	Yersinia_enterocolitica_subsp_enterocolitica_8081
200028	Eggerthia_catenaformis_OT_569	Yersinia_frederiksenii_ATCC_33641
200029	Eggerthia_catenaformis_OT_569	Yersinia_kristensenii_ATCC_33638
200030	Eggerthia_catenaformis_OT_569	Yersinia_pseudotuberculosis_YPIII
200031	Eggerthia_catenaformis_OT_569	Yersinia_rohdei_ATCC_43380
200032	Eggerthia_catenaformis_OT_569	Yokenella_regensburgei_ATCC_43003
200033	Eikenella_corrodens_ATCC_23834	Enterobacter_aerogenes_KCTC_2190
200034	Eikenella_corrodens_ATCC_23834	Enterobacter_asburiae_LF7a
200035	Eikenella_corrodens_ATCC_23834	Enterobacter_cancerogenus_ATCC_35316
200036	Eikenella_corrodens_ATCC_23834	Enterobacter_cloacae_EcWSU1
200037	Eikenella_corrodens_ATCC_23834	Enterobacter_hormaechei_YT2
200038	Eikenella_corrodens_ATCC_23834	Enterobacter_hormaechei_YT3
200039	Eikenella_corrodens_ATCC_23834	Enterobacteriaceae_bacterium_9_2_54FAA
200040	Eikenella_corrodens_ATCC_23834	Enterococcus_asini_ATCC_700915
200041	Eikenella_corrodens_ATCC_23834	Enterococcus_avium_ATCC_14025
200042	Eikenella_corrodens_ATCC_23834	Enterococcus_caccae_ATCC_BAA_1240
200043	Eikenella_corrodens_ATCC_23834	Enterococcus_casseliflavus_ATCC_12755
200044	Eikenella_corrodens_ATCC_23834	Enterococcus_cecorum_DSM_20682
200045	Eikenella_corrodens_ATCC_23834	Enterococcus_dispar_ATCC_51266
200046	Eikenella_corrodens_ATCC_23834	Enterococcus_durans_ATCC_6056
200047	Eikenella_corrodens_ATCC_23834	Enterococcus_faecalis_OG1RF_ATCC_47077
200048	Eikenella_corrodens_ATCC_23834	Enterococcus_faecalis_TX0104
200049	Eikenella_corrodens_ATCC_23834	Enterococcus_faecalis_TX1322
200050	Eikenella_corrodens_ATCC_23834	Enterococcus_faecalis_TX2134
200051	Eikenella_corrodens_ATCC_23834	Enterococcus_faecalis_V583
200052	Eikenella_corrodens_ATCC_23834	Enterococcus_faecium_TX1330
200053	Eikenella_corrodens_ATCC_23834	Enterococcus_gallinarum_EG2
200054	Eikenella_corrodens_ATCC_23834	Enterococcus_hirae_ATCC_9790
200055	Eikenella_corrodens_ATCC_23834	Enterococcus_phoeniculicola_ATCC_BAA_412
200056	Eikenella_corrodens_ATCC_23834	Enterococcus_saccharolyticus_DSM8903
200057	Eikenella_corrodens_ATCC_23834	Enterococcus_sp_7L76
200058	Eikenella_corrodens_ATCC_23834	Erysipelotrichaceae_bacterium_5_2_54FAA
200059	Eikenella_corrodens_ATCC_23834	Erysipelotrichaceae_bacterium_sp_3_1_53
200060	Eikenella_corrodens_ATCC_23834	Escherichia_albertii_KF1
200061	Eikenella_corrodens_ATCC_23834	Escherichia_albertii_TW07627
200062	Eikenella_corrodens_ATCC_23834	Escherichia_coli_O157_H7_str_Sakai
200063	Eikenella_corrodens_ATCC_23834	Escherichia_coli_SE11
200064	Eikenella_corrodens_ATCC_23834	Escherichia_coli_str_K_12_substr_MG1655
200065	Eikenella_corrodens_ATCC_23834	Escherichia_coli_UTI89_UPEC
200066	Eikenella_corrodens_ATCC_23834	Escherichia_fergusonii_ATCC_35469
200067	Eikenella_corrodens_ATCC_23834	Escherichia_hermannii_NBRC_105704
200068	Eikenella_corrodens_ATCC_23834	Escherichia_sp_1_1_43
200069	Eikenella_corrodens_ATCC_23834	Escherichia_sp_3_2_53FAA
200070	Eikenella_corrodens_ATCC_23834	Escherichia_sp_4_1_40B
200071	Eikenella_corrodens_ATCC_23834	Eubacterium_biforme_DSM_3989
200072	Eikenella_corrodens_ATCC_23834	Eubacterium_brachy_ATCC_33089
200073	Eikenella_corrodens_ATCC_23834	Eubacterium_cellulosolvens_6
200074	Eikenella_corrodens_ATCC_23834	Eubacterium_cylindroides_T2_87
200075	Eikenella_corrodens_ATCC_23834	Eubacterium_desmolans_ATCC_43058
200076	Eikenella_corrodens_ATCC_23834	Eubacterium_dolichum_DSM_3991
200077	Eikenella_corrodens_ATCC_23834	Eubacterium_eligens_ATCC_27750
200078	Eikenella_corrodens_ATCC_23834	Eubacterium_hallii_DSM_3353
200079	Eikenella_corrodens_ATCC_23834	Eubacterium_hallii_L2_7
200080	Eikenella_corrodens_ATCC_23834	Eubacterium_limosum_KIST612
200081	Eikenella_corrodens_ATCC_23834	Eubacterium_ramulus_ATCC_29099
200082	Eikenella_corrodens_ATCC_23834	Eubacterium_rectale_ATCC_33656
200083	Eikenella_corrodens_ATCC_23834	Eubacterium_rectale_M104_1
200084	Eikenella_corrodens_ATCC_23834	Eubacterium_saphenum_ATCC_49989
200085	Eikenella_corrodens_ATCC_23834	Eubacterium_siraeum_70_3
200086	Eikenella_corrodens_ATCC_23834	Eubacterium_siraeum_DSM_15702
200087	Eikenella_corrodens_ATCC_23834	Eubacterium_sulci_ATCC_35585
200088	Eikenella_corrodens_ATCC_23834	Eubacterium_ventriosum_ATCC_27560
200089	Eikenella_corrodens_ATCC_23834	Exiguobacterium_aurantiacum_DSM_6208
200090	Eikenella_corrodens_ATCC_23834	Faecalibacterium_cf_prausnitzii_KLE1255
200091	Eikenella_corrodens_ATCC_23834	Faecalibacterium_prausnitzii_L2_6
200092	Eikenella_corrodens_ATCC_23834	Faecalibacterium_prausnitzii_M21_2
200093	Eikenella_corrodens_ATCC_23834	Faecalibacterium_prausnitzii_SL3_3
200094	Eikenella_corrodens_ATCC_23834	Filifactor_alocis_ATCC_35896
200095	Eikenella_corrodens_ATCC_23834	Finegoldia_magna_ATCC_29328
200096	Eikenella_corrodens_ATCC_23834	Flavonifractor_plautii_ATCC_29863
200097	Eikenella_corrodens_ATCC_23834	Fusobacterium_gonidiaformans_3_1_5R
200098	Eikenella_corrodens_ATCC_23834	Fusobacterium_gonidiaformans_ATCC_25563
200099	Eikenella_corrodens_ATCC_23834	Fusobacterium_mortiferum_ATCC_9817
200100	Eikenella_corrodens_ATCC_23834	Fusobacterium_necrophorum_D12
200101	Eikenella_corrodens_ATCC_23834	Fusobacterium_nucleatum_subsp_animalis_3_1_33
200102	Eikenella_corrodens_ATCC_23834	Fusobacterium_nucleatum_subsp_animalis_7_1
200103	Eikenella_corrodens_ATCC_23834	Fusobacterium_nucleatum_subsp_animalis_D11
200104	Eikenella_corrodens_ATCC_23834	Fusobacterium_nucleatum_subsp_vincentii_3_1_27
200105	Eikenella_corrodens_ATCC_23834	Fusobacterium_nucleatum_subsp_vincentii_3_1_36A2
200106	Eikenella_corrodens_ATCC_23834	Fusobacterium_nucleatum_subsp_vincentii_4_1_13
200107	Eikenella_corrodens_ATCC_23834	Fusobacterium_periodonticum_1_1_41FAA
200108	Eikenella_corrodens_ATCC_23834	Fusobacterium_periodonticum_2_1_31
200109	Eikenella_corrodens_ATCC_23834	Fusobacterium_russii_ATCC_25533
200110	Eikenella_corrodens_ATCC_23834	Fusobacterium_sp_4_8
200111	Eikenella_corrodens_ATCC_23834	Fusobacterium_ulcerans_ATCC_49185
200112	Eikenella_corrodens_ATCC_23834	Fusobacterium_varium_ATCC_27725
200113	Eikenella_corrodens_ATCC_23834	Gemella_haemolysans_ATCC_10379
200114	Eikenella_corrodens_ATCC_23834	Gemella_morbillorum_M424
200115	Eikenella_corrodens_ATCC_23834	Gemella_sanguinis_ATCC700632
200116	Eikenella_corrodens_ATCC_23834	Gemella_sanguinis_M325
200117	Eikenella_corrodens_ATCC_23834	Geobacillus_vulcani_PSS1
200118	Eikenella_corrodens_ATCC_23834	Gordonia_rubripertincta_NBRC_101908
200119	Eikenella_corrodens_ATCC_23834	Gordonia_terrae_C_6
200120	Eikenella_corrodens_ATCC_23834	Gordonia_terrae_NBRC_100016
200121	Eikenella_corrodens_ATCC_23834	Gordonibacter_pamelaeae_7_10_1_bT_DSM_19378
200122	Eikenella_corrodens_ATCC_23834	Granulicatella_adiacens_ATCC_49175
200123	Eikenella_corrodens_ATCC_23834	Granulicatella_elegans_ATCC_700633
200124	Eikenella_corrodens_ATCC_23834	Grimontia_hollisae_CIP_101886
200125	Eikenella_corrodens_ATCC_23834	Haemophilus_haemolyticus_M19501
200126	Eikenella_corrodens_ATCC_23834	Haemophilus_parainfluenzae_T3T1
200127	Eikenella_corrodens_ATCC_23834	Haemophilus_sputorum_CCUG_13788
200128	Eikenella_corrodens_ATCC_23834	Hafnia_alvei_ATCC_51873
200129	Eikenella_corrodens_ATCC_23834	Hafnia_alvei_BIDMC_31
200130	Eikenella_corrodens_ATCC_23834	Halococcus_morrhuae_DSM1307
200131	Eikenella_corrodens_ATCC_23834	Helicobacter_bilis_ATCC_43879
200132	Eikenella_corrodens_ATCC_23834	Helicobacter_canadensis_MIT_98_5491
200133	Eikenella_corrodens_ATCC_23834	Helicobacter_cinaedi_CCUG_18818
200134	Eikenella_corrodens_ATCC_23834	Helicobacter_pullorum_MIT_98_5489
200135	Eikenella_corrodens_ATCC_23834	Helicobacter_pylori_26695
200136	Eikenella_corrodens_ATCC_23834	Helicobacter_winghamensis_ATCC_BAA_430
200137	Eikenella_corrodens_ATCC_23834	Holdemania_filiformis_VPI_J1_31B_1_DSM_12042
200138	Eikenella_corrodens_ATCC_23834	Kallipyga_massiliensis_ph2
200139	Eikenella_corrodens_ATCC_23834	Kandleria_vitulina_DSM_20405
200140	Eikenella_corrodens_ATCC_23834	Kingella_oralis_ATCC_51147
200141	Eikenella_corrodens_ATCC_23834	Klebsiella_pneumoniae_pneumoniae_MGH78578
200142	Eikenella_corrodens_ATCC_23834	Klebsiella_sp_1_1_55
200143	Eikenella_corrodens_ATCC_23834	Kluyvera_ascorbata_ATCC_33433
200144	Eikenella_corrodens_ATCC_23834	Kocuria_palustris_PEL
200145	Eikenella_corrodens_ATCC_23834	Kocuria_rhizophila_DC2201
200146	Eikenella_corrodens_ATCC_23834	Kurthia_massiliensis_JC30
200147	Eikenella_corrodens_ATCC_23834	Kytococcus_sedentarius_DSM_20547
200148	Eikenella_corrodens_ATCC_23834	Lachnospiraceae_bacterium_sp_5_1_63FAA
200149	Eikenella_corrodens_ATCC_23834	Lachnospiraceae_bacterium_sp_8_1_57FAA
200150	Eikenella_corrodens_ATCC_23834	Lachnospira_multipara_ATCC_19207
200151	Eikenella_corrodens_ATCC_23834	Lactobacillus_acidophilus_ATCC_4796
200152	Eikenella_corrodens_ATCC_23834	Lactobacillus_acidophilus_NCFM
200153	Eikenella_corrodens_ATCC_23834	Lactobacillus_amylolyticus_DSM_11664
200154	Eikenella_corrodens_ATCC_23834	Lactobacillus_amylovorus_GRL_1112
200155	Eikenella_corrodens_ATCC_23834	Lactobacillus_animalis_KCTC_3501
200156	Eikenella_corrodens_ATCC_23834	Lactobacillus_antri_DSM_16041
200157	Eikenella_corrodens_ATCC_23834	Lactobacillus_brevis_ATCC_367
200158	Eikenella_corrodens_ATCC_23834	Lactobacillus_brevis_subsp_gravesensis_ATCC_27305
200159	Eikenella_corrodens_ATCC_23834	Lactobacillus_buchneri_ATCC_11577
200160	Eikenella_corrodens_ATCC_23834	Lactobacillus_casei_ATCC_334
200161	Eikenella_corrodens_ATCC_23834	Lactobacillus_casei_casei_BL23
200162	Eikenella_corrodens_ATCC_23834	Lactobacillus_coleohominis_101_4_CHN
200163	Eikenella_corrodens_ATCC_23834	Lactobacillus_coryniformis_subsp_coryniformis_CECT_5711
200164	Eikenella_corrodens_ATCC_23834	Lactobacillus_crispatus_125_2_CHN
200165	Eikenella_corrodens_ATCC_23834	Lactobacillus_curvatus_CRL_705
200166	Eikenella_corrodens_ATCC_23834	Lactobacillus_delbrueckii_subsp_bulgaricus_ATCC_11842
200167	Eikenella_corrodens_ATCC_23834	Lactobacillus_delbrueckii_subsp_bulgaricus_ATCC_BAA_365
200168	Eikenella_corrodens_ATCC_23834	Lactobacillus_fermentum_ATCC_14931
200169	Eikenella_corrodens_ATCC_23834	Lactobacillus_fermentum_IFO_3956
200170	Eikenella_corrodens_ATCC_23834	Lactobacillus_gasseri_ATCC_33323
200171	Eikenella_corrodens_ATCC_23834	Lactobacillus_gastricus_PS3
200172	Eikenella_corrodens_ATCC_23834	Lactobacillus_helveticus_DPC_4571
200173	Eikenella_corrodens_ATCC_23834	Lactobacillus_helveticus_DSM_20075
200174	Eikenella_corrodens_ATCC_23834	Lactobacillus_hilgardii_ATCC_8290
200175	Eikenella_corrodens_ATCC_23834	Lactobacillus_iners_DSM_13335
200176	Eikenella_corrodens_ATCC_23834	Lactobacillus_jensenii_1153
200177	Eikenella_corrodens_ATCC_23834	Lactobacillus_johnsonii_DPC_6026
200178	Eikenella_corrodens_ATCC_23834	Lactobacillus_johnsonii_NCC_533
200179	Eikenella_corrodens_ATCC_23834	Lactobacillus_mucosae_LM1
200180	Eikenella_corrodens_ATCC_23834	Lactobacillus_oris_F0423
200181	Eikenella_corrodens_ATCC_23834	Lactobacillus_paracasei_subsp_paracasei_8700_2
200182	Eikenella_corrodens_ATCC_23834	Lactobacillus_paracasei_subsp_paracasei_ATCC_25302
200183	Eikenella_corrodens_ATCC_23834	Lactobacillus_pentosus_KCA1
200184	Eikenella_corrodens_ATCC_23834	Lactobacillus_plantarum_JDM1
200185	Eikenella_corrodens_ATCC_23834	Lactobacillus_plantarum_subsp_plantarum_ATCC_14917
200186	Eikenella_corrodens_ATCC_23834	Lactobacillus_plantarum_WCFS1
200187	Eikenella_corrodens_ATCC_23834	Lactobacillus_reuteri_CF48_3A_
200188	Eikenella_corrodens_ATCC_23834	Lactobacillus_reuteri_F275_JCM_1112
200189	Eikenella_corrodens_ATCC_23834	Lactobacillus_reuteri_MM2_3_
200190	Eikenella_corrodens_ATCC_23834	Lactobacillus_reuteri_MM4_1A_
200191	Eikenella_corrodens_ATCC_23834	Lactobacillus_reuteri_SD2112_ATCC_55730
200192	Eikenella_corrodens_ATCC_23834	Lactobacillus_rhamnosus_GG_ATCC_53103
200193	Eikenella_corrodens_ATCC_23834	Lactobacillus_rhamnosus_LMS2_1
200194	Eikenella_corrodens_ATCC_23834	Lactobacillus_ruminis_ATCC_25644
200195	Eikenella_corrodens_ATCC_23834	Lactobacillus_sakei_subsp_sakei_23K
200196	Eikenella_corrodens_ATCC_23834	Lactobacillus_salivarius_HO66_ATCC_11741
200197	Eikenella_corrodens_ATCC_23834	Lactobacillus_salivarius_salivarius_UCC118
200198	Eikenella_corrodens_ATCC_23834	Lactobacillus_ultunensis_DSM_16047
200199	Eikenella_corrodens_ATCC_23834	Lactobacillus_vaginalis_ATCC_49540
200200	Eikenella_corrodens_ATCC_23834	Lactococcus_garvieae_ATCC_49156
200201	Eikenella_corrodens_ATCC_23834	Lactococcus_raffinolactis_4877
200202	Eikenella_corrodens_ATCC_23834	Laribacter_hongkongensis_HLHK9
200203	Eikenella_corrodens_ATCC_23834	Lautropia_mirabilis_ATCC_51599
200204	Eikenella_corrodens_ATCC_23834	Leminorella_grimontii_ATCC_33999
200205	Eikenella_corrodens_ATCC_23834	Leptotrichia_buccalis_C_1013_b
200206	Eikenella_corrodens_ATCC_23834	Leuconostoc_argentinum_KCTC_3773
200207	Eikenella_corrodens_ATCC_23834	Leuconostoc_gelidum_JB7
200208	Eikenella_corrodens_ATCC_23834	Leuconostoc_mesenteroides_subsp_cremoris_ATCC_19254
200209	Eikenella_corrodens_ATCC_23834	Listeria_grayi_DSM_20601
200210	Eikenella_corrodens_ATCC_23834	Listeria_monocytogenes_4a_L99
200211	Eikenella_corrodens_ATCC_23834	Listeria_monocytogenes_4b_F2365
200212	Eikenella_corrodens_ATCC_23834	Listeria_monocytogenes_Finland_1988
200213	Eikenella_corrodens_ATCC_23834	Listeria_monocytogenes_FSL_R2_561
200214	Eikenella_corrodens_ATCC_23834	Listeria_monocytogenes_J0161_FSL_R2_499
200215	Eikenella_corrodens_ATCC_23834	Listeria_monocytogenes_serotype_7_SLCC_2482
200216	Eikenella_corrodens_ATCC_23834	Listeria_monocytogenes_SLCC_2378
200217	Eikenella_corrodens_ATCC_23834	Listeria_monocytogenes_SLCC_2540
200218	Eikenella_corrodens_ATCC_23834	Listeria_monocytogenes_SLCC_7179
200219	Eikenella_corrodens_ATCC_23834	Lysinibacillus_fusiformis_ZB2
200220	Eikenella_corrodens_ATCC_23834	Lysinibacillus_sphaericus_C3_41
200221	Eikenella_corrodens_ATCC_23834	Marvinbryantia_formatexigens_I_52_DSM_14469
200222	Eikenella_corrodens_ATCC_23834	Megamonas_funiformis_YIT_11815
200223	Eikenella_corrodens_ATCC_23834	Megamonas_hypermegale_ART12_1
200224	Eikenella_corrodens_ATCC_23834	Megasphaera_elsdenii_DSM_20460
200225	Eikenella_corrodens_ATCC_23834	Melainabacterium_MEL_A1
200226	Eikenella_corrodens_ATCC_23834	Methanobrevibacter_ruminantium_M1
200227	Eikenella_corrodens_ATCC_23834	Methanobrevibacter_smithii_ATCC_35061
200228	Eikenella_corrodens_ATCC_23834	Methanomassiliicoccus_luminyensis_B10
200229	Eikenella_corrodens_ATCC_23834	Methanosphaera_stadtmanae_DSM_3091
200230	Eikenella_corrodens_ATCC_23834	Methylobacterium_mesophilicum_SR1_6_6
200231	Eikenella_corrodens_ATCC_23834	Methylobacterium_populi_BJ001
200232	Eikenella_corrodens_ATCC_23834	Methylobacterium_radiotolerans_JCM_2831
200233	Eikenella_corrodens_ATCC_23834	Methyloversatilis_universalis_Fam50001
200234	Eikenella_corrodens_ATCC_23834	Methyloversatilis_universalis_FAM5
200235	Eikenella_corrodens_ATCC_23834	Microbacterium_gubbeenense_DSM_15944
200236	Eikenella_corrodens_ATCC_23834	Microbacterium_oleivorans_NBRC_103075
200237	Eikenella_corrodens_ATCC_23834	Microbacterium_paraoxydans_77MFTsu3_2
200238	Eikenella_corrodens_ATCC_23834	Micrococcus_luteus_NCTC_2665
200239	Eikenella_corrodens_ATCC_23834	Micromonospora_aurantiaca_ATCC_27029
200240	Eikenella_corrodens_ATCC_23834	Mitsuokella_jalaludinii_DSM_13811
200241	Eikenella_corrodens_ATCC_23834	Mitsuokella_multacida_DSM_20544
200242	Eikenella_corrodens_ATCC_23834	Mobiluncus_curtisii_ATCC_43063
200243	Eikenella_corrodens_ATCC_23834	Moraxella_catarrhalis_RH4
200244	Eikenella_corrodens_ATCC_23834	Morganella_morganii_subsp_morganii_KT
200245	Eikenella_corrodens_ATCC_23834	Mycobacterium_avium_subsp_avium_ATCC_25291
200246	Eikenella_corrodens_ATCC_23834	Mycobacterium_fortuitum_subsp_fortuitum_DSM_46621
200247	Eikenella_corrodens_ATCC_23834	Mycoplasma_hominis_ATCC_23114
200248	Eikenella_corrodens_ATCC_23834	Mycoplasma_pneumoniae_309
200249	Eikenella_corrodens_ATCC_23834	Neisseria_cinerea_ATCC_14685
200250	Eikenella_corrodens_ATCC_23834	Neisseria_elongata_subsp_glycolytica_ATCC_29315
200251	Eikenella_corrodens_ATCC_23834	Neisseria_flavescens_SK114
200252	Eikenella_corrodens_ATCC_23834	Neisseria_macacae_ATCC_33926
200253	Eikenella_corrodens_ATCC_23834	Neisseria_mucosa_ATCC_25996
200254	Eikenella_corrodens_ATCC_23834	Neisseria_subflava_NJ9703
200255	Eikenella_corrodens_ATCC_23834	Nevskia_ramosa_DSM_11499
200256	Eikenella_corrodens_ATCC_23834	Oceanobacillus_picturae_strain_S1
200257	Eikenella_corrodens_ATCC_23834	Ochrobactrum_anthropi_ATCC_49188
200258	Eikenella_corrodens_ATCC_23834	Odoribacter_laneus_YIT_12061
200259	Eikenella_corrodens_ATCC_23834	Odoribacter_splanchnicus_1651_6_DSM_20712
200260	Eikenella_corrodens_ATCC_23834	Olsenella_profusa_F019501
200261	Eikenella_corrodens_ATCC_23834	Olsenella_uli_DSM_7084
200262	Eikenella_corrodens_ATCC_23834	Oribacterium_sinus_F0268
200263	Eikenella_corrodens_ATCC_23834	Oxalobacter_formigenes_HOxBLS
200264	Eikenella_corrodens_ATCC_23834	Oxalobacter_formigenes_OXCC13
200265	Eikenella_corrodens_ATCC_23834	Paenibacillus_alvei_DSM_29
200266	Eikenella_corrodens_ATCC_23834	Paenibacillus_barengoltzii_G22
200267	Eikenella_corrodens_ATCC_23834	Paenibacillus_daejeonensis_DSM_15491
200268	Eikenella_corrodens_ATCC_23834	Paenibacillus_graminis_C4D1M
200269	Eikenella_corrodens_ATCC_23834	Paenibacillus_lactis_154
200270	Eikenella_corrodens_ATCC_23834	Parabacteroides_distasonis_ATCC_8503
200271	Eikenella_corrodens_ATCC_23834	Parabacteroides_goldsteinii_dnLKV18
200272	Eikenella_corrodens_ATCC_23834	Parabacteroides_gordonii_DSM_23371
200273	Eikenella_corrodens_ATCC_23834	Parabacteroides_johnsonii_DSM_18315
200274	Eikenella_corrodens_ATCC_23834	Parabacteroides_merdae_ATCC_43184
200275	Eikenella_corrodens_ATCC_23834	Parabacteroides_sp_D13
200276	Eikenella_corrodens_ATCC_23834	Paracoccus_yeei_ATCC_BAA_599
200277	Eikenella_corrodens_ATCC_23834	Paraprevotella_clara_YIT_11840
200278	Eikenella_corrodens_ATCC_23834	Paraprevotella_xylaniphila_YIT_11841
200279	Eikenella_corrodens_ATCC_23834	Parasutterella_excrementihominis_YIT_11859
200280	Eikenella_corrodens_ATCC_23834	Parvimonas_micra_ATCC_33270
200281	Eikenella_corrodens_ATCC_23834	Pediococcus_acidilactici_7_4
200282	Eikenella_corrodens_ATCC_23834	Pediococcus_acidilactici_DSM_20284
200283	Eikenella_corrodens_ATCC_23834	Pediococcus_pentosaceus_ATCC_25745
200284	Eikenella_corrodens_ATCC_23834	Peptoniphilus_harei_ACS_146_V_Sch2b
200285	Eikenella_corrodens_ATCC_23834	Peptoniphilus_indolicus_ATCC_29427
200286	Eikenella_corrodens_ATCC_23834	Peptoniphilus_lacrimalis_DSM_7455
200287	Eikenella_corrodens_ATCC_23834	Peptoniphilus_timonensis_JC401
200288	Eikenella_corrodens_ATCC_23834	Peptostreptococcus_anaerobius_DSM_2949
200289	Eikenella_corrodens_ATCC_23834	Peptostreptococcus_stomatis_DSM_17678
200290	Eikenella_corrodens_ATCC_23834	Phascolarctobacterium_succinatutens_YIT_12067
200291	Eikenella_corrodens_ATCC_23834	Plesiomonas_shigelloides_302_73
200292	Eikenella_corrodens_ATCC_23834	Porphyromonas_asaccharolytica_DSM_20707
200293	Eikenella_corrodens_ATCC_23834	Porphyromonas_endodontalis_ATCC_35406
200294	Eikenella_corrodens_ATCC_23834	Porphyromonas_gingivalis_W83
200295	Eikenella_corrodens_ATCC_23834	Porphyromonas_somerae_DSM_23386
200296	Eikenella_corrodens_ATCC_23834	Porphyromonas_uenonis_60_3
200297	Eikenella_corrodens_ATCC_23834	Porphyromonas_uenonis_DSM_23387
200298	Eikenella_corrodens_ATCC_23834	Prevotella_albensis_DSM_11370
200299	Eikenella_corrodens_ATCC_23834	Prevotella_bivia_DSM_20514
200300	Eikenella_corrodens_ATCC_23834	Prevotella_brevis_ATCC_19188
200301	Eikenella_corrodens_ATCC_23834	Prevotella_bryantii_B14
200302	Eikenella_corrodens_ATCC_23834	Prevotella_bryantii_C21a
200303	Eikenella_corrodens_ATCC_23834	Prevotella_buccae_ATCC_33574
200304	Eikenella_corrodens_ATCC_23834	Prevotella_conceptionensis_9403948
200305	Eikenella_corrodens_ATCC_23834	Prevotella_copri_CB7_DSM_18205
200306	Eikenella_corrodens_ATCC_23834	Prevotella_corporis_DSM_18810
200307	Eikenella_corrodens_ATCC_23834	Prevotella_denticola_DSM20614
200308	Eikenella_corrodens_ATCC_23834	Prevotella_denticola_F0289
200309	Eikenella_corrodens_ATCC_23834	Prevotella_disiens_FB035_09AN
200310	Eikenella_corrodens_ATCC_23834	Prevotella_disiens_JCM_6334
200311	Eikenella_corrodens_ATCC_23834	Prevotella_enoeca_JCM_12259
200312	Eikenella_corrodens_ATCC_23834	Prevotella_intermedia_17
200313	Eikenella_corrodens_ATCC_23834	Prevotella_intermedia_ATCC_25611
200314	Eikenella_corrodens_ATCC_23834	Prevotella_loescheii_DSM_19665
200315	Eikenella_corrodens_ATCC_23834	Prevotella_melaninogenica_ATCC_25845
200316	Eikenella_corrodens_ATCC_23834	Prevotella_nanceiensis_DSM_19126
200317	Eikenella_corrodens_ATCC_23834	Prevotella_nigrescens_ATCC_33563
200318	Eikenella_corrodens_ATCC_23834	Prevotella_oralis_ATCC_33269
200319	Eikenella_corrodens_ATCC_23834	Prevotella_pallens_ATCC_700821
200320	Eikenella_corrodens_ATCC_23834	Prevotella_ruminicola_23
200321	Eikenella_corrodens_ATCC_23834	Prevotella_salivae_DSM_15606
200322	Eikenella_corrodens_ATCC_23834	Prevotella_shahii_JCM_12083
200323	Eikenella_corrodens_ATCC_23834	Prevotella_stercorea_DSM_18206
200324	Eikenella_corrodens_ATCC_23834	Prevotella_timonensis_4401737
200325	Eikenella_corrodens_ATCC_23834	Prevotella_timonensis_CRIS_5C_B1
200326	Eikenella_corrodens_ATCC_23834	Prevotella_veroralis_DSM_19559
200327	Eikenella_corrodens_ATCC_23834	Propionibacterium_acidipropionici_ATCC_4875
200328	Eikenella_corrodens_ATCC_23834	Propionibacterium_acnes_KPA171202
200329	Eikenella_corrodens_ATCC_23834	Propionibacterium_avidum_44067
200330	Eikenella_corrodens_ATCC_23834	Propionibacterium_freudenreichii_subsp_shermanii_CIRM_BIA1
200331	Eikenella_corrodens_ATCC_23834	Propionibacterium_granulosum_DSM_20700
200332	Eikenella_corrodens_ATCC_23834	Propionibacterium_jensenii_DSM_20535
200333	Eikenella_corrodens_ATCC_23834	Propionibacterium_propionicum_F0230a
200334	Eikenella_corrodens_ATCC_23834	Proteus_mirabilis_ATCC_35198
200335	Eikenella_corrodens_ATCC_23834	Proteus_penneri_ATCC_35198
200336	Eikenella_corrodens_ATCC_23834	Providencia_alcalifaciens_DSM_30120
200337	Eikenella_corrodens_ATCC_23834	Providencia_rettgeri_DSM_1131
200338	Eikenella_corrodens_ATCC_23834	Providencia_rustigianii_DSM_4541
200339	Eikenella_corrodens_ATCC_23834	Providencia_stuartii_ATCC_25827
200340	Eikenella_corrodens_ATCC_23834	Pseudobutyrivibrio_ruminis_AD2017
200341	Eikenella_corrodens_ATCC_23834	Pseudoflavonifractor_capillosus_strain_ATCC_29799
200342	Eikenella_corrodens_ATCC_23834	Pseudomonas_aeruginosa_NCGM2_S1
200343	Eikenella_corrodens_ATCC_23834	Pseudomonas_alcaliphila_34
200344	Eikenella_corrodens_ATCC_23834	Pseudomonas_monteilii_NBRC_103158
200345	Eikenella_corrodens_ATCC_23834	Pseudomonas_nitroreducens_HBP1
200346	Eikenella_corrodens_ATCC_23834	Pseudomonas_oleovorans_MOIL14HWK12
200347	Eikenella_corrodens_ATCC_23834	Pseudoramibacter_alactolyticus_ATCC_23263
200348	Eikenella_corrodens_ATCC_23834	Pyramidobacter_piscolens_W5455
200349	Eikenella_corrodens_ATCC_23834	Ralstonia_sp_5_7_47FAA
200350	Eikenella_corrodens_ATCC_23834	Raoultella_planticola_ATCC_33531
200351	Eikenella_corrodens_ATCC_23834	Rhodococcus_equi_ATCC_33707
200352	Eikenella_corrodens_ATCC_23834	Rhodococcus_equi_NBRC_101255
200353	Eikenella_corrodens_ATCC_23834	Rhodococcus_rhodochrous_ATCC_21198
200354	Eikenella_corrodens_ATCC_23834	Roseburia_hominis_A2_183
200355	Eikenella_corrodens_ATCC_23834	Roseburia_intestinalis_L1_82
200356	Eikenella_corrodens_ATCC_23834	Roseburia_inulinivorans_DSM_16841
200357	Eikenella_corrodens_ATCC_23834	Roseomonas_mucosa_ATCC_BAA_692
200358	Eikenella_corrodens_ATCC_23834	Rothia_aeria_F0474
200359	Eikenella_corrodens_ATCC_23834	Rothia_dentocariosa_ATCC_17931
200360	Eikenella_corrodens_ATCC_23834	Rothia_mucilaginosa_DY_18
200361	Eikenella_corrodens_ATCC_23834	Ruminococcaceae_bacterium_D16
200362	Eikenella_corrodens_ATCC_23834	Ruminococcus_albus_7
200363	Eikenella_corrodens_ATCC_23834	Ruminococcus_bicirculans_80_3
200364	Eikenella_corrodens_ATCC_23834	Ruminococcus_bromii_L2_63
200365	Eikenella_corrodens_ATCC_23834	Ruminococcus_callidus_ATCC_2776001
200366	Eikenella_corrodens_ATCC_23834	Ruminococcus_champanellensis_18P13
200367	Eikenella_corrodens_ATCC_23834	Ruminococcus_flavefaciens_ATCC_19208
200368	Eikenella_corrodens_ATCC_23834	Ruminococcus_flavefaciens_FD_1
200369	Eikenella_corrodens_ATCC_23834	Ruminococcus_gauvreauii_DSM_19829
200370	Eikenella_corrodens_ATCC_23834	Ruminococcus_gnavus_ATCC_29149
200371	Eikenella_corrodens_ATCC_23834	Ruminococcus_lactaris_ATCC_29176
200372	Eikenella_corrodens_ATCC_23834	Ruminococcus_obeum_A2_162
200373	Eikenella_corrodens_ATCC_23834	Ruminococcus_sp_5_1_39BFAA
200374	Eikenella_corrodens_ATCC_23834	Ruminococcus_sp_SR1_5
200375	Eikenella_corrodens_ATCC_23834	Ruminococcus_torques_ATCC_27756
200376	Eikenella_corrodens_ATCC_23834	Ruminococcus_torques_L2_14
200377	Eikenella_corrodens_ATCC_23834	Salmonella_enterica_enterica_sv_Typhimurium_LT2
200378	Eikenella_corrodens_ATCC_23834	Scardovia_inopinata_F0304
200379	Eikenella_corrodens_ATCC_23834	Selenomonas_ruminantium_AC2024
200380	Eikenella_corrodens_ATCC_23834	Serratia_fonticola_RB_25
200381	Eikenella_corrodens_ATCC_23834	Serratia_liquefaciens_ATCC_27592
200382	Eikenella_corrodens_ATCC_23834	Silanimonas_lenta_DSM_16282
200383	Eikenella_corrodens_ATCC_23834	Slackia_exigua_ATCC_700122
200384	Eikenella_corrodens_ATCC_23834	Slackia_piriformis_YIT_12062
200385	Eikenella_corrodens_ATCC_23834	Solobacterium_moorei_DSM_22971
200386	Eikenella_corrodens_ATCC_23834	Solobacterium_moorei_F0204
200387	Eikenella_corrodens_ATCC_23834	Staphylococcus_arlettae_CVD059
200388	Eikenella_corrodens_ATCC_23834	Staphylococcus_capitis_CR0101
200389	Eikenella_corrodens_ATCC_23834	Staphylococcus_capitis_QN1
200390	Eikenella_corrodens_ATCC_23834	Staphylococcus_caprae_C87
200391	Eikenella_corrodens_ATCC_23834	Staphylococcus_cohnii_hu_01
200392	Eikenella_corrodens_ATCC_23834	Staphylococcus_epidermidis_ATCC_12228
200393	Eikenella_corrodens_ATCC_23834	Staphylococcus_equorum_subsp_equorum_Mu2
200394	Eikenella_corrodens_ATCC_23834	Staphylococcus_haemolyticus_JCSC1435
200395	Eikenella_corrodens_ATCC_23834	Staphylococcus_hominis_subsp_hominis_C80
200396	Eikenella_corrodens_ATCC_23834	Staphylococcus_intermedius_ATCC_27335
200397	Eikenella_corrodens_ATCC_23834	Staphylococcus_lugdunensis_HKU09_01
200398	Eikenella_corrodens_ATCC_23834	Staphylococcus_pasteuri_SP1
200399	Eikenella_corrodens_ATCC_23834	Staphylococcus_pettenkoferi_VCU012
200400	Eikenella_corrodens_ATCC_23834	Staphylococcus_saprophyticus_subsp_saprophyticus_ATCC_15305
200401	Eikenella_corrodens_ATCC_23834	Staphylococcus_sciuri_subsp_sciuri_Z8
200402	Eikenella_corrodens_ATCC_23834	Staphylococcus_simulans_ACS_120_V_Sch1
200403	Eikenella_corrodens_ATCC_23834	Staphylococcus_vitulinus_F1028
200404	Eikenella_corrodens_ATCC_23834	Staphylococcus_warneri_SG1
200405	Eikenella_corrodens_ATCC_23834	Staphylococcus_xylosus_DMB3_Bh1
200406	Eikenella_corrodens_ATCC_23834	Staphylococcus_xylosus_NJ
200407	Eikenella_corrodens_ATCC_23834	Stenotrophomonas_maltophilia_D457
200408	Eikenella_corrodens_ATCC_23834	Stenotrophomonas_rhizophila_PCA13
200409	Eikenella_corrodens_ATCC_23834	Stoquefichus_massiliensis_AP9
200410	Eikenella_corrodens_ATCC_23834	Streptococcus_agalactiae_A909
200411	Eikenella_corrodens_ATCC_23834	Streptococcus_anginosus_1_2_62CV
200412	Eikenella_corrodens_ATCC_23834	Streptococcus_australis_ATCC_700641
200413	Eikenella_corrodens_ATCC_23834	Streptococcus_constellatus_subsp_constellatus_SK53
200414	Eikenella_corrodens_ATCC_23834	Streptococcus_constellatus_subsp_pharyngis_SK1060
200415	Eikenella_corrodens_ATCC_23834	Streptococcus_cristatus_ATCC_51100
200416	Eikenella_corrodens_ATCC_23834	Streptococcus_dysgalactiae_subsp_dysgalactiae_ATCC_27957
200417	Eikenella_corrodens_ATCC_23834	Streptococcus_equinus_ATCC_9812
200418	Eikenella_corrodens_ATCC_23834	Streptococcus_gallolyticus_subsp_gallolyticus_ATCC_43143
200419	Eikenella_corrodens_ATCC_23834	Streptococcus_gordonii_str_Challis_substr_CH1
200420	Eikenella_corrodens_ATCC_23834	Streptococcus_infantarius_subsp_infantarius_ATCC_BAA_102
200421	Eikenella_corrodens_ATCC_23834	Streptococcus_infantis_ATCC_700779
200422	Eikenella_corrodens_ATCC_23834	Streptococcus_intermedius_JTH08
200423	Eikenella_corrodens_ATCC_23834	Streptococcus_lutetiensis_033
200424	Eikenella_corrodens_ATCC_23834	Streptococcus_mitis_NCTC_12261
200425	Eikenella_corrodens_ATCC_23834	Streptococcus_mutans_ATCC_25175
200426	Eikenella_corrodens_ATCC_23834	Streptococcus_oralis_Uo5
200427	Eikenella_corrodens_ATCC_23834	Streptococcus_parasanguinis_ATCC_903
200428	Eikenella_corrodens_ATCC_23834	Streptococcus_parauberis_KCTC_11537
200429	Eikenella_corrodens_ATCC_23834	Streptococcus_peroris_ATCC_700780
200430	Eikenella_corrodens_ATCC_23834	Streptococcus_pleomorphus_DSM_20574
200431	Eikenella_corrodens_ATCC_23834	Streptococcus_pseudopneumoniae_IS7493
200432	Eikenella_corrodens_ATCC_23834	Streptococcus_salivarius_JIM8777
200433	Eikenella_corrodens_ATCC_23834	Streptococcus_sanguinis_SK36
200434	Eikenella_corrodens_ATCC_23834	Streptococcus_sp_2_1_36FAA
200435	Eikenella_corrodens_ATCC_23834	Streptococcus_sp_I_G2
200436	Eikenella_corrodens_ATCC_23834	Streptococcus_sp_I_P16
200437	Eikenella_corrodens_ATCC_23834	Streptococcus_thermophilus_LMG_18311
200438	Eikenella_corrodens_ATCC_23834	Streptococcus_thoraltensis_DSM_12221
200439	Eikenella_corrodens_ATCC_23834	Streptococcus_uberis_0140J
200440	Eikenella_corrodens_ATCC_23834	Streptococcus_vestibularis_F0396
200441	Eikenella_corrodens_ATCC_23834	Subdoligranulum_variabile_DSM_15176
200442	Eikenella_corrodens_ATCC_23834	Succinatimonas_hippei_YIT_12066
200443	Eikenella_corrodens_ATCC_23834	Succinivibrio_dextrinosolvens_H5
200444	Eikenella_corrodens_ATCC_23834	Sulfolobus_solfataricus_P2
200445	Eikenella_corrodens_ATCC_23834	Sutterella_parvirubra_YIT_11816
200446	Eikenella_corrodens_ATCC_23834	Sutterella_wadsworthensis_3_1_45B
200447	Eikenella_corrodens_ATCC_23834	Tannerella_forsythia_ATCC_43037
200448	Eikenella_corrodens_ATCC_23834	Tatumella_ptyseos_ATCC_33301
200449	Eikenella_corrodens_ATCC_23834	Trabulsiella_guamensis_ATCC_49490
200450	Eikenella_corrodens_ATCC_23834	Tropheryma_whipplei_str_Twist
200451	Eikenella_corrodens_ATCC_23834	Trueperella_pyogenes_MS249
200452	Eikenella_corrodens_ATCC_23834	Ureaplasma_parvum_serovar_1_str_ATCC_27813
200453	Eikenella_corrodens_ATCC_23834	Ureaplasma_urealyticum_serovar_8_str_ATCC_27618
200454	Eikenella_corrodens_ATCC_23834	Ureibacillus_thermosphaericus_str_Thermo_BF
200455	Eikenella_corrodens_ATCC_23834	Varibaculum_cambriense_DSM_15806
200456	Eikenella_corrodens_ATCC_23834	Veillonella_atypica_ACS_049_V_Sch6
200457	Eikenella_corrodens_ATCC_23834	Veillonella_dispar_ATCC_17748
200458	Eikenella_corrodens_ATCC_23834	Veillonella_parvula_Te3_DSM_2008
200459	Eikenella_corrodens_ATCC_23834	Veillonella_ratti_ACS_216_V_Col6b
200460	Eikenella_corrodens_ATCC_23834	Veillonella_sp_3_1_44
200461	Eikenella_corrodens_ATCC_23834	Veillonella_sp_6_1_27
200462	Eikenella_corrodens_ATCC_23834	Vibrio_fluvialis_560
200463	Eikenella_corrodens_ATCC_23834	Vibrio_furnissii_NCTC_11218
200464	Eikenella_corrodens_ATCC_23834	Vibrio_mimicus_MB_451
200465	Eikenella_corrodens_ATCC_23834	Vibrio_parahaemolyticus_RIMD_2210633
200466	Eikenella_corrodens_ATCC_23834	Weissella_cibaria_KACC_11862
200467	Eikenella_corrodens_ATCC_23834	Weissella_confusa_LBAE_C39_2
200468	Eikenella_corrodens_ATCC_23834	Weissella_paramesenteroides_ATCC_33313
200469	Eikenella_corrodens_ATCC_23834	Yersinia_bercovieri_ATCC_43970
200470	Eikenella_corrodens_ATCC_23834	Yersinia_enterocolitica_subsp_enterocolitica_8081
200471	Eikenella_corrodens_ATCC_23834	Yersinia_frederiksenii_ATCC_33641
200472	Eikenella_corrodens_ATCC_23834	Yersinia_kristensenii_ATCC_33638
200473	Eikenella_corrodens_ATCC_23834	Yersinia_pseudotuberculosis_YPIII
200474	Eikenella_corrodens_ATCC_23834	Yersinia_rohdei_ATCC_43380
200475	Eikenella_corrodens_ATCC_23834	Yokenella_regensburgei_ATCC_43003
200476	Enterobacter_aerogenes_KCTC_2190	Enterobacter_asburiae_LF7a
200477	Enterobacter_aerogenes_KCTC_2190	Enterobacter_cancerogenus_ATCC_35316
200478	Enterobacter_aerogenes_KCTC_2190	Enterobacter_cloacae_EcWSU1
200479	Enterobacter_aerogenes_KCTC_2190	Enterobacter_hormaechei_YT2
200480	Enterobacter_aerogenes_KCTC_2190	Enterobacter_hormaechei_YT3
200481	Enterobacter_aerogenes_KCTC_2190	Enterobacteriaceae_bacterium_9_2_54FAA
200482	Enterobacter_aerogenes_KCTC_2190	Enterococcus_asini_ATCC_700915
200483	Enterobacter_aerogenes_KCTC_2190	Enterococcus_avium_ATCC_14025
200484	Enterobacter_aerogenes_KCTC_2190	Enterococcus_caccae_ATCC_BAA_1240
200485	Enterobacter_aerogenes_KCTC_2190	Enterococcus_casseliflavus_ATCC_12755
200486	Enterobacter_aerogenes_KCTC_2190	Enterococcus_cecorum_DSM_20682
200487	Enterobacter_aerogenes_KCTC_2190	Enterococcus_dispar_ATCC_51266
200488	Enterobacter_aerogenes_KCTC_2190	Enterococcus_durans_ATCC_6056
200489	Enterobacter_aerogenes_KCTC_2190	Enterococcus_faecalis_OG1RF_ATCC_47077
200490	Enterobacter_aerogenes_KCTC_2190	Enterococcus_faecalis_TX0104
200491	Enterobacter_aerogenes_KCTC_2190	Enterococcus_faecalis_TX1322
200492	Enterobacter_aerogenes_KCTC_2190	Enterococcus_faecalis_TX2134
200493	Enterobacter_aerogenes_KCTC_2190	Enterococcus_faecalis_V583
200494	Enterobacter_aerogenes_KCTC_2190	Enterococcus_faecium_TX1330
200495	Enterobacter_aerogenes_KCTC_2190	Enterococcus_gallinarum_EG2
200496	Enterobacter_aerogenes_KCTC_2190	Enterococcus_hirae_ATCC_9790
200497	Enterobacter_aerogenes_KCTC_2190	Enterococcus_phoeniculicola_ATCC_BAA_412
200498	Enterobacter_aerogenes_KCTC_2190	Enterococcus_saccharolyticus_DSM8903
200499	Enterobacter_aerogenes_KCTC_2190	Enterococcus_sp_7L76
200500	Enterobacter_aerogenes_KCTC_2190	Erysipelotrichaceae_bacterium_5_2_54FAA
200501	Enterobacter_aerogenes_KCTC_2190	Erysipelotrichaceae_bacterium_sp_3_1_53
200502	Enterobacter_aerogenes_KCTC_2190	Escherichia_albertii_KF1
200503	Enterobacter_aerogenes_KCTC_2190	Escherichia_albertii_TW07627
200504	Enterobacter_aerogenes_KCTC_2190	Escherichia_coli_O157_H7_str_Sakai
200505	Enterobacter_aerogenes_KCTC_2190	Escherichia_coli_SE11
200506	Enterobacter_aerogenes_KCTC_2190	Escherichia_coli_str_K_12_substr_MG1655
200507	Enterobacter_aerogenes_KCTC_2190	Escherichia_coli_UTI89_UPEC
200508	Enterobacter_aerogenes_KCTC_2190	Escherichia_fergusonii_ATCC_35469
200509	Enterobacter_aerogenes_KCTC_2190	Escherichia_hermannii_NBRC_105704
200510	Enterobacter_aerogenes_KCTC_2190	Escherichia_sp_1_1_43
200511	Enterobacter_aerogenes_KCTC_2190	Escherichia_sp_3_2_53FAA
200512	Enterobacter_aerogenes_KCTC_2190	Escherichia_sp_4_1_40B
200513	Enterobacter_aerogenes_KCTC_2190	Eubacterium_biforme_DSM_3989
200514	Enterobacter_aerogenes_KCTC_2190	Eubacterium_brachy_ATCC_33089
200515	Enterobacter_aerogenes_KCTC_2190	Eubacterium_cellulosolvens_6
200516	Enterobacter_aerogenes_KCTC_2190	Eubacterium_cylindroides_T2_87
200517	Enterobacter_aerogenes_KCTC_2190	Eubacterium_desmolans_ATCC_43058
200518	Enterobacter_aerogenes_KCTC_2190	Eubacterium_dolichum_DSM_3991
200519	Enterobacter_aerogenes_KCTC_2190	Eubacterium_eligens_ATCC_27750
200520	Enterobacter_aerogenes_KCTC_2190	Eubacterium_hallii_DSM_3353
200521	Enterobacter_aerogenes_KCTC_2190	Eubacterium_hallii_L2_7
200522	Enterobacter_aerogenes_KCTC_2190	Eubacterium_limosum_KIST612
200523	Enterobacter_aerogenes_KCTC_2190	Eubacterium_ramulus_ATCC_29099
200524	Enterobacter_aerogenes_KCTC_2190	Eubacterium_rectale_ATCC_33656
200525	Enterobacter_aerogenes_KCTC_2190	Eubacterium_rectale_M104_1
200526	Enterobacter_aerogenes_KCTC_2190	Eubacterium_saphenum_ATCC_49989
200527	Enterobacter_aerogenes_KCTC_2190	Eubacterium_siraeum_70_3
200528	Enterobacter_aerogenes_KCTC_2190	Eubacterium_siraeum_DSM_15702
200529	Enterobacter_aerogenes_KCTC_2190	Eubacterium_sulci_ATCC_35585
200530	Enterobacter_aerogenes_KCTC_2190	Eubacterium_ventriosum_ATCC_27560
200531	Enterobacter_aerogenes_KCTC_2190	Exiguobacterium_aurantiacum_DSM_6208
200532	Enterobacter_aerogenes_KCTC_2190	Faecalibacterium_cf_prausnitzii_KLE1255
200533	Enterobacter_aerogenes_KCTC_2190	Faecalibacterium_prausnitzii_L2_6
200534	Enterobacter_aerogenes_KCTC_2190	Faecalibacterium_prausnitzii_M21_2
200535	Enterobacter_aerogenes_KCTC_2190	Faecalibacterium_prausnitzii_SL3_3
200536	Enterobacter_aerogenes_KCTC_2190	Filifactor_alocis_ATCC_35896
200537	Enterobacter_aerogenes_KCTC_2190	Finegoldia_magna_ATCC_29328
200538	Enterobacter_aerogenes_KCTC_2190	Flavonifractor_plautii_ATCC_29863
200539	Enterobacter_aerogenes_KCTC_2190	Fusobacterium_gonidiaformans_3_1_5R
200540	Enterobacter_aerogenes_KCTC_2190	Fusobacterium_gonidiaformans_ATCC_25563
200541	Enterobacter_aerogenes_KCTC_2190	Fusobacterium_mortiferum_ATCC_9817
200542	Enterobacter_aerogenes_KCTC_2190	Fusobacterium_necrophorum_D12
200543	Enterobacter_aerogenes_KCTC_2190	Fusobacterium_nucleatum_subsp_animalis_3_1_33
200544	Enterobacter_aerogenes_KCTC_2190	Fusobacterium_nucleatum_subsp_animalis_7_1
200545	Enterobacter_aerogenes_KCTC_2190	Fusobacterium_nucleatum_subsp_animalis_D11
200546	Enterobacter_aerogenes_KCTC_2190	Fusobacterium_nucleatum_subsp_vincentii_3_1_27
200547	Enterobacter_aerogenes_KCTC_2190	Fusobacterium_nucleatum_subsp_vincentii_3_1_36A2
200548	Enterobacter_aerogenes_KCTC_2190	Fusobacterium_nucleatum_subsp_vincentii_4_1_13
200549	Enterobacter_aerogenes_KCTC_2190	Fusobacterium_periodonticum_1_1_41FAA
200550	Enterobacter_aerogenes_KCTC_2190	Fusobacterium_periodonticum_2_1_31
200551	Enterobacter_aerogenes_KCTC_2190	Fusobacterium_russii_ATCC_25533
200552	Enterobacter_aerogenes_KCTC_2190	Fusobacterium_sp_4_8
200553	Enterobacter_aerogenes_KCTC_2190	Fusobacterium_ulcerans_ATCC_49185
200554	Enterobacter_aerogenes_KCTC_2190	Fusobacterium_varium_ATCC_27725
200555	Enterobacter_aerogenes_KCTC_2190	Gemella_haemolysans_ATCC_10379
200556	Enterobacter_aerogenes_KCTC_2190	Gemella_morbillorum_M424
200557	Enterobacter_aerogenes_KCTC_2190	Gemella_sanguinis_ATCC700632
200558	Enterobacter_aerogenes_KCTC_2190	Gemella_sanguinis_M325
200559	Enterobacter_aerogenes_KCTC_2190	Geobacillus_vulcani_PSS1
200560	Enterobacter_aerogenes_KCTC_2190	Gordonia_rubripertincta_NBRC_101908
200561	Enterobacter_aerogenes_KCTC_2190	Gordonia_terrae_C_6
200562	Enterobacter_aerogenes_KCTC_2190	Gordonia_terrae_NBRC_100016
200563	Enterobacter_aerogenes_KCTC_2190	Gordonibacter_pamelaeae_7_10_1_bT_DSM_19378
200564	Enterobacter_aerogenes_KCTC_2190	Granulicatella_adiacens_ATCC_49175
200565	Enterobacter_aerogenes_KCTC_2190	Granulicatella_elegans_ATCC_700633
200566	Enterobacter_aerogenes_KCTC_2190	Grimontia_hollisae_CIP_101886
200567	Enterobacter_aerogenes_KCTC_2190	Haemophilus_haemolyticus_M19501
200568	Enterobacter_aerogenes_KCTC_2190	Haemophilus_parainfluenzae_T3T1
200569	Enterobacter_aerogenes_KCTC_2190	Haemophilus_sputorum_CCUG_13788
200570	Enterobacter_aerogenes_KCTC_2190	Hafnia_alvei_ATCC_51873
200571	Enterobacter_aerogenes_KCTC_2190	Hafnia_alvei_BIDMC_31
200572	Enterobacter_aerogenes_KCTC_2190	Halococcus_morrhuae_DSM1307
200573	Enterobacter_aerogenes_KCTC_2190	Helicobacter_bilis_ATCC_43879
200574	Enterobacter_aerogenes_KCTC_2190	Helicobacter_canadensis_MIT_98_5491
200575	Enterobacter_aerogenes_KCTC_2190	Helicobacter_cinaedi_CCUG_18818
200576	Enterobacter_aerogenes_KCTC_2190	Helicobacter_pullorum_MIT_98_5489
200577	Enterobacter_aerogenes_KCTC_2190	Helicobacter_pylori_26695
200578	Enterobacter_aerogenes_KCTC_2190	Helicobacter_winghamensis_ATCC_BAA_430
200579	Enterobacter_aerogenes_KCTC_2190	Holdemania_filiformis_VPI_J1_31B_1_DSM_12042
200580	Enterobacter_aerogenes_KCTC_2190	Kallipyga_massiliensis_ph2
200581	Enterobacter_aerogenes_KCTC_2190	Kandleria_vitulina_DSM_20405
200582	Enterobacter_aerogenes_KCTC_2190	Kingella_oralis_ATCC_51147
200583	Enterobacter_aerogenes_KCTC_2190	Klebsiella_pneumoniae_pneumoniae_MGH78578
200584	Enterobacter_aerogenes_KCTC_2190	Klebsiella_sp_1_1_55
200585	Enterobacter_aerogenes_KCTC_2190	Kluyvera_ascorbata_ATCC_33433
200586	Enterobacter_aerogenes_KCTC_2190	Kocuria_palustris_PEL
200587	Enterobacter_aerogenes_KCTC_2190	Kocuria_rhizophila_DC2201
200588	Enterobacter_aerogenes_KCTC_2190	Kurthia_massiliensis_JC30
200589	Enterobacter_aerogenes_KCTC_2190	Kytococcus_sedentarius_DSM_20547
200590	Enterobacter_aerogenes_KCTC_2190	Lachnospiraceae_bacterium_sp_5_1_63FAA
200591	Enterobacter_aerogenes_KCTC_2190	Lachnospiraceae_bacterium_sp_8_1_57FAA
200592	Enterobacter_aerogenes_KCTC_2190	Lachnospira_multipara_ATCC_19207
200593	Enterobacter_aerogenes_KCTC_2190	Lactobacillus_acidophilus_ATCC_4796
200594	Enterobacter_aerogenes_KCTC_2190	Lactobacillus_acidophilus_NCFM
200595	Enterobacter_aerogenes_KCTC_2190	Lactobacillus_amylolyticus_DSM_11664
200596	Enterobacter_aerogenes_KCTC_2190	Lactobacillus_amylovorus_GRL_1112
200597	Enterobacter_aerogenes_KCTC_2190	Lactobacillus_animalis_KCTC_3501
200598	Enterobacter_aerogenes_KCTC_2190	Lactobacillus_antri_DSM_16041
200599	Enterobacter_aerogenes_KCTC_2190	Lactobacillus_brevis_ATCC_367
200600	Enterobacter_aerogenes_KCTC_2190	Lactobacillus_brevis_subsp_gravesensis_ATCC_27305
200601	Enterobacter_aerogenes_KCTC_2190	Lactobacillus_buchneri_ATCC_11577
200602	Enterobacter_aerogenes_KCTC_2190	Lactobacillus_casei_ATCC_334
200603	Enterobacter_aerogenes_KCTC_2190	Lactobacillus_casei_casei_BL23
200604	Enterobacter_aerogenes_KCTC_2190	Lactobacillus_coleohominis_101_4_CHN
200605	Enterobacter_aerogenes_KCTC_2190	Lactobacillus_coryniformis_subsp_coryniformis_CECT_5711
200606	Enterobacter_aerogenes_KCTC_2190	Lactobacillus_crispatus_125_2_CHN
200607	Enterobacter_aerogenes_KCTC_2190	Lactobacillus_curvatus_CRL_705
200608	Enterobacter_aerogenes_KCTC_2190	Lactobacillus_delbrueckii_subsp_bulgaricus_ATCC_11842
200609	Enterobacter_aerogenes_KCTC_2190	Lactobacillus_delbrueckii_subsp_bulgaricus_ATCC_BAA_365
200610	Enterobacter_aerogenes_KCTC_2190	Lactobacillus_fermentum_ATCC_14931
200611	Enterobacter_aerogenes_KCTC_2190	Lactobacillus_fermentum_IFO_3956
200612	Enterobacter_aerogenes_KCTC_2190	Lactobacillus_gasseri_ATCC_33323
200613	Enterobacter_aerogenes_KCTC_2190	Lactobacillus_gastricus_PS3
200614	Enterobacter_aerogenes_KCTC_2190	Lactobacillus_helveticus_DPC_4571
200615	Enterobacter_aerogenes_KCTC_2190	Lactobacillus_helveticus_DSM_20075
200616	Enterobacter_aerogenes_KCTC_2190	Lactobacillus_hilgardii_ATCC_8290
200617	Enterobacter_aerogenes_KCTC_2190	Lactobacillus_iners_DSM_13335
200618	Enterobacter_aerogenes_KCTC_2190	Lactobacillus_jensenii_1153
200619	Enterobacter_aerogenes_KCTC_2190	Lactobacillus_johnsonii_DPC_6026
200620	Enterobacter_aerogenes_KCTC_2190	Lactobacillus_johnsonii_NCC_533
200621	Enterobacter_aerogenes_KCTC_2190	Lactobacillus_mucosae_LM1
200622	Enterobacter_aerogenes_KCTC_2190	Lactobacillus_oris_F0423
200623	Enterobacter_aerogenes_KCTC_2190	Lactobacillus_paracasei_subsp_paracasei_8700_2
200624	Enterobacter_aerogenes_KCTC_2190	Lactobacillus_paracasei_subsp_paracasei_ATCC_25302
200625	Enterobacter_aerogenes_KCTC_2190	Lactobacillus_pentosus_KCA1
200626	Enterobacter_aerogenes_KCTC_2190	Lactobacillus_plantarum_JDM1
200627	Enterobacter_aerogenes_KCTC_2190	Lactobacillus_plantarum_subsp_plantarum_ATCC_14917
200628	Enterobacter_aerogenes_KCTC_2190	Lactobacillus_plantarum_WCFS1
200629	Enterobacter_aerogenes_KCTC_2190	Lactobacillus_reuteri_CF48_3A_
200630	Enterobacter_aerogenes_KCTC_2190	Lactobacillus_reuteri_F275_JCM_1112
200631	Enterobacter_aerogenes_KCTC_2190	Lactobacillus_reuteri_MM2_3_
200632	Enterobacter_aerogenes_KCTC_2190	Lactobacillus_reuteri_MM4_1A_
200633	Enterobacter_aerogenes_KCTC_2190	Lactobacillus_reuteri_SD2112_ATCC_55730
200634	Enterobacter_aerogenes_KCTC_2190	Lactobacillus_rhamnosus_GG_ATCC_53103
200635	Enterobacter_aerogenes_KCTC_2190	Lactobacillus_rhamnosus_LMS2_1
200636	Enterobacter_aerogenes_KCTC_2190	Lactobacillus_ruminis_ATCC_25644
200637	Enterobacter_aerogenes_KCTC_2190	Lactobacillus_sakei_subsp_sakei_23K
200638	Enterobacter_aerogenes_KCTC_2190	Lactobacillus_salivarius_HO66_ATCC_11741
200639	Enterobacter_aerogenes_KCTC_2190	Lactobacillus_salivarius_salivarius_UCC118
200640	Enterobacter_aerogenes_KCTC_2190	Lactobacillus_ultunensis_DSM_16047
200641	Enterobacter_aerogenes_KCTC_2190	Lactobacillus_vaginalis_ATCC_49540
200642	Enterobacter_aerogenes_KCTC_2190	Lactococcus_garvieae_ATCC_49156
200643	Enterobacter_aerogenes_KCTC_2190	Lactococcus_raffinolactis_4877
200644	Enterobacter_aerogenes_KCTC_2190	Laribacter_hongkongensis_HLHK9
200645	Enterobacter_aerogenes_KCTC_2190	Lautropia_mirabilis_ATCC_51599
200646	Enterobacter_aerogenes_KCTC_2190	Leminorella_grimontii_ATCC_33999
200647	Enterobacter_aerogenes_KCTC_2190	Leptotrichia_buccalis_C_1013_b
200648	Enterobacter_aerogenes_KCTC_2190	Leuconostoc_argentinum_KCTC_3773
200649	Enterobacter_aerogenes_KCTC_2190	Leuconostoc_gelidum_JB7
200650	Enterobacter_aerogenes_KCTC_2190	Leuconostoc_mesenteroides_subsp_cremoris_ATCC_19254
200651	Enterobacter_aerogenes_KCTC_2190	Listeria_grayi_DSM_20601
200652	Enterobacter_aerogenes_KCTC_2190	Listeria_monocytogenes_4a_L99
200653	Enterobacter_aerogenes_KCTC_2190	Listeria_monocytogenes_4b_F2365
200654	Enterobacter_aerogenes_KCTC_2190	Listeria_monocytogenes_Finland_1988
200655	Enterobacter_aerogenes_KCTC_2190	Listeria_monocytogenes_FSL_R2_561
200656	Enterobacter_aerogenes_KCTC_2190	Listeria_monocytogenes_J0161_FSL_R2_499
200657	Enterobacter_aerogenes_KCTC_2190	Listeria_monocytogenes_serotype_7_SLCC_2482
200658	Enterobacter_aerogenes_KCTC_2190	Listeria_monocytogenes_SLCC_2378
200659	Enterobacter_aerogenes_KCTC_2190	Listeria_monocytogenes_SLCC_2540
200660	Enterobacter_aerogenes_KCTC_2190	Listeria_monocytogenes_SLCC_7179
200661	Enterobacter_aerogenes_KCTC_2190	Lysinibacillus_fusiformis_ZB2
200662	Enterobacter_aerogenes_KCTC_2190	Lysinibacillus_sphaericus_C3_41
200663	Enterobacter_aerogenes_KCTC_2190	Marvinbryantia_formatexigens_I_52_DSM_14469
200664	Enterobacter_aerogenes_KCTC_2190	Megamonas_funiformis_YIT_11815
200665	Enterobacter_aerogenes_KCTC_2190	Megamonas_hypermegale_ART12_1
200666	Enterobacter_aerogenes_KCTC_2190	Megasphaera_elsdenii_DSM_20460
200667	Enterobacter_aerogenes_KCTC_2190	Melainabacterium_MEL_A1
200668	Enterobacter_aerogenes_KCTC_2190	Methanobrevibacter_ruminantium_M1
200669	Enterobacter_aerogenes_KCTC_2190	Methanobrevibacter_smithii_ATCC_35061
200670	Enterobacter_aerogenes_KCTC_2190	Methanomassiliicoccus_luminyensis_B10
200671	Enterobacter_aerogenes_KCTC_2190	Methanosphaera_stadtmanae_DSM_3091
200672	Enterobacter_aerogenes_KCTC_2190	Methylobacterium_mesophilicum_SR1_6_6
200673	Enterobacter_aerogenes_KCTC_2190	Methylobacterium_populi_BJ001
200674	Enterobacter_aerogenes_KCTC_2190	Methylobacterium_radiotolerans_JCM_2831
200675	Enterobacter_aerogenes_KCTC_2190	Methyloversatilis_universalis_Fam50001
200676	Enterobacter_aerogenes_KCTC_2190	Methyloversatilis_universalis_FAM5
200677	Enterobacter_aerogenes_KCTC_2190	Microbacterium_gubbeenense_DSM_15944
200678	Enterobacter_aerogenes_KCTC_2190	Microbacterium_oleivorans_NBRC_103075
200679	Enterobacter_aerogenes_KCTC_2190	Microbacterium_paraoxydans_77MFTsu3_2
200680	Enterobacter_aerogenes_KCTC_2190	Micrococcus_luteus_NCTC_2665
200681	Enterobacter_aerogenes_KCTC_2190	Micromonospora_aurantiaca_ATCC_27029
200682	Enterobacter_aerogenes_KCTC_2190	Mitsuokella_jalaludinii_DSM_13811
200683	Enterobacter_aerogenes_KCTC_2190	Mitsuokella_multacida_DSM_20544
200684	Enterobacter_aerogenes_KCTC_2190	Mobiluncus_curtisii_ATCC_43063
200685	Enterobacter_aerogenes_KCTC_2190	Moraxella_catarrhalis_RH4
200686	Enterobacter_aerogenes_KCTC_2190	Morganella_morganii_subsp_morganii_KT
200687	Enterobacter_aerogenes_KCTC_2190	Mycobacterium_avium_subsp_avium_ATCC_25291
200688	Enterobacter_aerogenes_KCTC_2190	Mycobacterium_fortuitum_subsp_fortuitum_DSM_46621
200689	Enterobacter_aerogenes_KCTC_2190	Mycoplasma_hominis_ATCC_23114
200690	Enterobacter_aerogenes_KCTC_2190	Mycoplasma_pneumoniae_309
200691	Enterobacter_aerogenes_KCTC_2190	Neisseria_cinerea_ATCC_14685
200692	Enterobacter_aerogenes_KCTC_2190	Neisseria_elongata_subsp_glycolytica_ATCC_29315
200693	Enterobacter_aerogenes_KCTC_2190	Neisseria_flavescens_SK114
200694	Enterobacter_aerogenes_KCTC_2190	Neisseria_macacae_ATCC_33926
200695	Enterobacter_aerogenes_KCTC_2190	Neisseria_mucosa_ATCC_25996
200696	Enterobacter_aerogenes_KCTC_2190	Neisseria_subflava_NJ9703
200697	Enterobacter_aerogenes_KCTC_2190	Nevskia_ramosa_DSM_11499
200698	Enterobacter_aerogenes_KCTC_2190	Oceanobacillus_picturae_strain_S1
200699	Enterobacter_aerogenes_KCTC_2190	Ochrobactrum_anthropi_ATCC_49188
200700	Enterobacter_aerogenes_KCTC_2190	Odoribacter_laneus_YIT_12061
200701	Enterobacter_aerogenes_KCTC_2190	Odoribacter_splanchnicus_1651_6_DSM_20712
200702	Enterobacter_aerogenes_KCTC_2190	Olsenella_profusa_F019501
200703	Enterobacter_aerogenes_KCTC_2190	Olsenella_uli_DSM_7084
200704	Enterobacter_aerogenes_KCTC_2190	Oribacterium_sinus_F0268
200705	Enterobacter_aerogenes_KCTC_2190	Oxalobacter_formigenes_HOxBLS
200706	Enterobacter_aerogenes_KCTC_2190	Oxalobacter_formigenes_OXCC13
200707	Enterobacter_aerogenes_KCTC_2190	Paenibacillus_alvei_DSM_29
200708	Enterobacter_aerogenes_KCTC_2190	Paenibacillus_barengoltzii_G22
200709	Enterobacter_aerogenes_KCTC_2190	Paenibacillus_daejeonensis_DSM_15491
200710	Enterobacter_aerogenes_KCTC_2190	Paenibacillus_graminis_C4D1M
200711	Enterobacter_aerogenes_KCTC_2190	Paenibacillus_lactis_154
200712	Enterobacter_aerogenes_KCTC_2190	Parabacteroides_distasonis_ATCC_8503
200713	Enterobacter_aerogenes_KCTC_2190	Parabacteroides_goldsteinii_dnLKV18
200714	Enterobacter_aerogenes_KCTC_2190	Parabacteroides_gordonii_DSM_23371
200715	Enterobacter_aerogenes_KCTC_2190	Parabacteroides_johnsonii_DSM_18315
200716	Enterobacter_aerogenes_KCTC_2190	Parabacteroides_merdae_ATCC_43184
200717	Enterobacter_aerogenes_KCTC_2190	Parabacteroides_sp_D13
200718	Enterobacter_aerogenes_KCTC_2190	Paracoccus_yeei_ATCC_BAA_599
200719	Enterobacter_aerogenes_KCTC_2190	Paraprevotella_clara_YIT_11840
200720	Enterobacter_aerogenes_KCTC_2190	Paraprevotella_xylaniphila_YIT_11841
200721	Enterobacter_aerogenes_KCTC_2190	Parasutterella_excrementihominis_YIT_11859
200722	Enterobacter_aerogenes_KCTC_2190	Parvimonas_micra_ATCC_33270
200723	Enterobacter_aerogenes_KCTC_2190	Pediococcus_acidilactici_7_4
200724	Enterobacter_aerogenes_KCTC_2190	Pediococcus_acidilactici_DSM_20284
200725	Enterobacter_aerogenes_KCTC_2190	Pediococcus_pentosaceus_ATCC_25745
200726	Enterobacter_aerogenes_KCTC_2190	Peptoniphilus_harei_ACS_146_V_Sch2b
200727	Enterobacter_aerogenes_KCTC_2190	Peptoniphilus_indolicus_ATCC_29427
200728	Enterobacter_aerogenes_KCTC_2190	Peptoniphilus_lacrimalis_DSM_7455
200729	Enterobacter_aerogenes_KCTC_2190	Peptoniphilus_timonensis_JC401
200730	Enterobacter_aerogenes_KCTC_2190	Peptostreptococcus_anaerobius_DSM_2949
200731	Enterobacter_aerogenes_KCTC_2190	Peptostreptococcus_stomatis_DSM_17678
200732	Enterobacter_aerogenes_KCTC_2190	Phascolarctobacterium_succinatutens_YIT_12067
200733	Enterobacter_aerogenes_KCTC_2190	Plesiomonas_shigelloides_302_73
200734	Enterobacter_aerogenes_KCTC_2190	Porphyromonas_asaccharolytica_DSM_20707
200735	Enterobacter_aerogenes_KCTC_2190	Porphyromonas_endodontalis_ATCC_35406
200736	Enterobacter_aerogenes_KCTC_2190	Porphyromonas_gingivalis_W83
200737	Enterobacter_aerogenes_KCTC_2190	Porphyromonas_somerae_DSM_23386
200738	Enterobacter_aerogenes_KCTC_2190	Porphyromonas_uenonis_60_3
200739	Enterobacter_aerogenes_KCTC_2190	Porphyromonas_uenonis_DSM_23387
200740	Enterobacter_aerogenes_KCTC_2190	Prevotella_albensis_DSM_11370
200741	Enterobacter_aerogenes_KCTC_2190	Prevotella_bivia_DSM_20514
200742	Enterobacter_aerogenes_KCTC_2190	Prevotella_brevis_ATCC_19188
200743	Enterobacter_aerogenes_KCTC_2190	Prevotella_bryantii_B14
200744	Enterobacter_aerogenes_KCTC_2190	Prevotella_bryantii_C21a
200745	Enterobacter_aerogenes_KCTC_2190	Prevotella_buccae_ATCC_33574
200746	Enterobacter_aerogenes_KCTC_2190	Prevotella_conceptionensis_9403948
200747	Enterobacter_aerogenes_KCTC_2190	Prevotella_copri_CB7_DSM_18205
200748	Enterobacter_aerogenes_KCTC_2190	Prevotella_corporis_DSM_18810
200749	Enterobacter_aerogenes_KCTC_2190	Prevotella_denticola_DSM20614
200750	Enterobacter_aerogenes_KCTC_2190	Prevotella_denticola_F0289
200751	Enterobacter_aerogenes_KCTC_2190	Prevotella_disiens_FB035_09AN
200752	Enterobacter_aerogenes_KCTC_2190	Prevotella_disiens_JCM_6334
200753	Enterobacter_aerogenes_KCTC_2190	Prevotella_enoeca_JCM_12259
200754	Enterobacter_aerogenes_KCTC_2190	Prevotella_intermedia_17
200755	Enterobacter_aerogenes_KCTC_2190	Prevotella_intermedia_ATCC_25611
200756	Enterobacter_aerogenes_KCTC_2190	Prevotella_loescheii_DSM_19665
200757	Enterobacter_aerogenes_KCTC_2190	Prevotella_melaninogenica_ATCC_25845
200758	Enterobacter_aerogenes_KCTC_2190	Prevotella_nanceiensis_DSM_19126
200759	Enterobacter_aerogenes_KCTC_2190	Prevotella_nigrescens_ATCC_33563
200760	Enterobacter_aerogenes_KCTC_2190	Prevotella_oralis_ATCC_33269
200761	Enterobacter_aerogenes_KCTC_2190	Prevotella_pallens_ATCC_700821
200762	Enterobacter_aerogenes_KCTC_2190	Prevotella_ruminicola_23
200763	Enterobacter_aerogenes_KCTC_2190	Prevotella_salivae_DSM_15606
200764	Enterobacter_aerogenes_KCTC_2190	Prevotella_shahii_JCM_12083
200765	Enterobacter_aerogenes_KCTC_2190	Prevotella_stercorea_DSM_18206
200766	Enterobacter_aerogenes_KCTC_2190	Prevotella_timonensis_4401737
200767	Enterobacter_aerogenes_KCTC_2190	Prevotella_timonensis_CRIS_5C_B1
200768	Enterobacter_aerogenes_KCTC_2190	Prevotella_veroralis_DSM_19559
200769	Enterobacter_aerogenes_KCTC_2190	Propionibacterium_acidipropionici_ATCC_4875
200770	Enterobacter_aerogenes_KCTC_2190	Propionibacterium_acnes_KPA171202
200771	Enterobacter_aerogenes_KCTC_2190	Propionibacterium_avidum_44067
200772	Enterobacter_aerogenes_KCTC_2190	Propionibacterium_freudenreichii_subsp_shermanii_CIRM_BIA1
200773	Enterobacter_aerogenes_KCTC_2190	Propionibacterium_granulosum_DSM_20700
200774	Enterobacter_aerogenes_KCTC_2190	Propionibacterium_jensenii_DSM_20535
200775	Enterobacter_aerogenes_KCTC_2190	Propionibacterium_propionicum_F0230a
200776	Enterobacter_aerogenes_KCTC_2190	Proteus_mirabilis_ATCC_35198
200777	Enterobacter_aerogenes_KCTC_2190	Proteus_penneri_ATCC_35198
200778	Enterobacter_aerogenes_KCTC_2190	Providencia_alcalifaciens_DSM_30120
200779	Enterobacter_aerogenes_KCTC_2190	Providencia_rettgeri_DSM_1131
200780	Enterobacter_aerogenes_KCTC_2190	Providencia_rustigianii_DSM_4541
200781	Enterobacter_aerogenes_KCTC_2190	Providencia_stuartii_ATCC_25827
200782	Enterobacter_aerogenes_KCTC_2190	Pseudobutyrivibrio_ruminis_AD2017
200783	Enterobacter_aerogenes_KCTC_2190	Pseudoflavonifractor_capillosus_strain_ATCC_29799
200784	Enterobacter_aerogenes_KCTC_2190	Pseudomonas_aeruginosa_NCGM2_S1
200785	Enterobacter_aerogenes_KCTC_2190	Pseudomonas_alcaliphila_34
200786	Enterobacter_aerogenes_KCTC_2190	Pseudomonas_monteilii_NBRC_103158
200787	Enterobacter_aerogenes_KCTC_2190	Pseudomonas_nitroreducens_HBP1
200788	Enterobacter_aerogenes_KCTC_2190	Pseudomonas_oleovorans_MOIL14HWK12
200789	Enterobacter_aerogenes_KCTC_2190	Pseudoramibacter_alactolyticus_ATCC_23263
200790	Enterobacter_aerogenes_KCTC_2190	Pyramidobacter_piscolens_W5455
200791	Enterobacter_aerogenes_KCTC_2190	Ralstonia_sp_5_7_47FAA
200792	Enterobacter_aerogenes_KCTC_2190	Raoultella_planticola_ATCC_33531
200793	Enterobacter_aerogenes_KCTC_2190	Rhodococcus_equi_ATCC_33707
200794	Enterobacter_aerogenes_KCTC_2190	Rhodococcus_equi_NBRC_101255
200795	Enterobacter_aerogenes_KCTC_2190	Rhodococcus_rhodochrous_ATCC_21198
200796	Enterobacter_aerogenes_KCTC_2190	Roseburia_hominis_A2_183
200797	Enterobacter_aerogenes_KCTC_2190	Roseburia_intestinalis_L1_82
200798	Enterobacter_aerogenes_KCTC_2190	Roseburia_inulinivorans_DSM_16841
200799	Enterobacter_aerogenes_KCTC_2190	Roseomonas_mucosa_ATCC_BAA_692
200800	Enterobacter_aerogenes_KCTC_2190	Rothia_aeria_F0474
200801	Enterobacter_aerogenes_KCTC_2190	Rothia_dentocariosa_ATCC_17931
200802	Enterobacter_aerogenes_KCTC_2190	Rothia_mucilaginosa_DY_18
200803	Enterobacter_aerogenes_KCTC_2190	Ruminococcaceae_bacterium_D16
200804	Enterobacter_aerogenes_KCTC_2190	Ruminococcus_albus_7
200805	Enterobacter_aerogenes_KCTC_2190	Ruminococcus_bicirculans_80_3
200806	Enterobacter_aerogenes_KCTC_2190	Ruminococcus_bromii_L2_63
200807	Enterobacter_aerogenes_KCTC_2190	Ruminococcus_callidus_ATCC_2776001
200808	Enterobacter_aerogenes_KCTC_2190	Ruminococcus_champanellensis_18P13
200809	Enterobacter_aerogenes_KCTC_2190	Ruminococcus_flavefaciens_ATCC_19208
200810	Enterobacter_aerogenes_KCTC_2190	Ruminococcus_flavefaciens_FD_1
200811	Enterobacter_aerogenes_KCTC_2190	Ruminococcus_gauvreauii_DSM_19829
200812	Enterobacter_aerogenes_KCTC_2190	Ruminococcus_gnavus_ATCC_29149
200813	Enterobacter_aerogenes_KCTC_2190	Ruminococcus_lactaris_ATCC_29176
200814	Enterobacter_aerogenes_KCTC_2190	Ruminococcus_obeum_A2_162
200815	Enterobacter_aerogenes_KCTC_2190	Ruminococcus_sp_5_1_39BFAA
200816	Enterobacter_aerogenes_KCTC_2190	Ruminococcus_sp_SR1_5
200817	Enterobacter_aerogenes_KCTC_2190	Ruminococcus_torques_ATCC_27756
200818	Enterobacter_aerogenes_KCTC_2190	Ruminococcus_torques_L2_14
200819	Enterobacter_aerogenes_KCTC_2190	Salmonella_enterica_enterica_sv_Typhimurium_LT2
200820	Enterobacter_aerogenes_KCTC_2190	Scardovia_inopinata_F0304
200821	Enterobacter_aerogenes_KCTC_2190	Selenomonas_ruminantium_AC2024
200822	Enterobacter_aerogenes_KCTC_2190	Serratia_fonticola_RB_25
200823	Enterobacter_aerogenes_KCTC_2190	Serratia_liquefaciens_ATCC_27592
200824	Enterobacter_aerogenes_KCTC_2190	Silanimonas_lenta_DSM_16282
200825	Enterobacter_aerogenes_KCTC_2190	Slackia_exigua_ATCC_700122
200826	Enterobacter_aerogenes_KCTC_2190	Slackia_piriformis_YIT_12062
200827	Enterobacter_aerogenes_KCTC_2190	Solobacterium_moorei_DSM_22971
200828	Enterobacter_aerogenes_KCTC_2190	Solobacterium_moorei_F0204
200829	Enterobacter_aerogenes_KCTC_2190	Staphylococcus_arlettae_CVD059
200830	Enterobacter_aerogenes_KCTC_2190	Staphylococcus_capitis_CR0101
200831	Enterobacter_aerogenes_KCTC_2190	Staphylococcus_capitis_QN1
200832	Enterobacter_aerogenes_KCTC_2190	Staphylococcus_caprae_C87
200833	Enterobacter_aerogenes_KCTC_2190	Staphylococcus_cohnii_hu_01
200834	Enterobacter_aerogenes_KCTC_2190	Staphylococcus_epidermidis_ATCC_12228
200835	Enterobacter_aerogenes_KCTC_2190	Staphylococcus_equorum_subsp_equorum_Mu2
200836	Enterobacter_aerogenes_KCTC_2190	Staphylococcus_haemolyticus_JCSC1435
200837	Enterobacter_aerogenes_KCTC_2190	Staphylococcus_hominis_subsp_hominis_C80
200838	Enterobacter_aerogenes_KCTC_2190	Staphylococcus_intermedius_ATCC_27335
200839	Enterobacter_aerogenes_KCTC_2190	Staphylococcus_lugdunensis_HKU09_01
200840	Enterobacter_aerogenes_KCTC_2190	Staphylococcus_pasteuri_SP1
200841	Enterobacter_aerogenes_KCTC_2190	Staphylococcus_pettenkoferi_VCU012
200842	Enterobacter_aerogenes_KCTC_2190	Staphylococcus_saprophyticus_subsp_saprophyticus_ATCC_15305
200843	Enterobacter_aerogenes_KCTC_2190	Staphylococcus_sciuri_subsp_sciuri_Z8
200844	Enterobacter_aerogenes_KCTC_2190	Staphylococcus_simulans_ACS_120_V_Sch1
200845	Enterobacter_aerogenes_KCTC_2190	Staphylococcus_vitulinus_F1028
200846	Enterobacter_aerogenes_KCTC_2190	Staphylococcus_warneri_SG1
200847	Enterobacter_aerogenes_KCTC_2190	Staphylococcus_xylosus_DMB3_Bh1
200848	Enterobacter_aerogenes_KCTC_2190	Staphylococcus_xylosus_NJ
200849	Enterobacter_aerogenes_KCTC_2190	Stenotrophomonas_maltophilia_D457
200850	Enterobacter_aerogenes_KCTC_2190	Stenotrophomonas_rhizophila_PCA13
200851	Enterobacter_aerogenes_KCTC_2190	Stoquefichus_massiliensis_AP9
200852	Enterobacter_aerogenes_KCTC_2190	Streptococcus_agalactiae_A909
200853	Enterobacter_aerogenes_KCTC_2190	Streptococcus_anginosus_1_2_62CV
200854	Enterobacter_aerogenes_KCTC_2190	Streptococcus_australis_ATCC_700641
200855	Enterobacter_aerogenes_KCTC_2190	Streptococcus_constellatus_subsp_constellatus_SK53
200856	Enterobacter_aerogenes_KCTC_2190	Streptococcus_constellatus_subsp_pharyngis_SK1060
200857	Enterobacter_aerogenes_KCTC_2190	Streptococcus_cristatus_ATCC_51100
200858	Enterobacter_aerogenes_KCTC_2190	Streptococcus_dysgalactiae_subsp_dysgalactiae_ATCC_27957
200859	Enterobacter_aerogenes_KCTC_2190	Streptococcus_equinus_ATCC_9812
200860	Enterobacter_aerogenes_KCTC_2190	Streptococcus_gallolyticus_subsp_gallolyticus_ATCC_43143
200861	Enterobacter_aerogenes_KCTC_2190	Streptococcus_gordonii_str_Challis_substr_CH1
200862	Enterobacter_aerogenes_KCTC_2190	Streptococcus_infantarius_subsp_infantarius_ATCC_BAA_102
200863	Enterobacter_aerogenes_KCTC_2190	Streptococcus_infantis_ATCC_700779
200864	Enterobacter_aerogenes_KCTC_2190	Streptococcus_intermedius_JTH08
200865	Enterobacter_aerogenes_KCTC_2190	Streptococcus_lutetiensis_033
200866	Enterobacter_aerogenes_KCTC_2190	Streptococcus_mitis_NCTC_12261
200867	Enterobacter_aerogenes_KCTC_2190	Streptococcus_mutans_ATCC_25175
200868	Enterobacter_aerogenes_KCTC_2190	Streptococcus_oralis_Uo5
200869	Enterobacter_aerogenes_KCTC_2190	Streptococcus_parasanguinis_ATCC_903
200870	Enterobacter_aerogenes_KCTC_2190	Streptococcus_parauberis_KCTC_11537
200871	Enterobacter_aerogenes_KCTC_2190	Streptococcus_peroris_ATCC_700780
200872	Enterobacter_aerogenes_KCTC_2190	Streptococcus_pleomorphus_DSM_20574
200873	Enterobacter_aerogenes_KCTC_2190	Streptococcus_pseudopneumoniae_IS7493
200874	Enterobacter_aerogenes_KCTC_2190	Streptococcus_salivarius_JIM8777
200875	Enterobacter_aerogenes_KCTC_2190	Streptococcus_sanguinis_SK36
200876	Enterobacter_aerogenes_KCTC_2190	Streptococcus_sp_2_1_36FAA
200877	Enterobacter_aerogenes_KCTC_2190	Streptococcus_sp_I_G2
200878	Enterobacter_aerogenes_KCTC_2190	Streptococcus_sp_I_P16
200879	Enterobacter_aerogenes_KCTC_2190	Streptococcus_thermophilus_LMG_18311
200880	Enterobacter_aerogenes_KCTC_2190	Streptococcus_thoraltensis_DSM_12221
200881	Enterobacter_aerogenes_KCTC_2190	Streptococcus_uberis_0140J
200882	Enterobacter_aerogenes_KCTC_2190	Streptococcus_vestibularis_F0396
200883	Enterobacter_aerogenes_KCTC_2190	Subdoligranulum_variabile_DSM_15176
200884	Enterobacter_aerogenes_KCTC_2190	Succinatimonas_hippei_YIT_12066
200885	Enterobacter_aerogenes_KCTC_2190	Succinivibrio_dextrinosolvens_H5
200886	Enterobacter_aerogenes_KCTC_2190	Sulfolobus_solfataricus_P2
200887	Enterobacter_aerogenes_KCTC_2190	Sutterella_parvirubra_YIT_11816
200888	Enterobacter_aerogenes_KCTC_2190	Sutterella_wadsworthensis_3_1_45B
200889	Enterobacter_aerogenes_KCTC_2190	Tannerella_forsythia_ATCC_43037
200890	Enterobacter_aerogenes_KCTC_2190	Tatumella_ptyseos_ATCC_33301
200891	Enterobacter_aerogenes_KCTC_2190	Trabulsiella_guamensis_ATCC_49490
200892	Enterobacter_aerogenes_KCTC_2190	Tropheryma_whipplei_str_Twist
200893	Enterobacter_aerogenes_KCTC_2190	Trueperella_pyogenes_MS249
200894	Enterobacter_aerogenes_KCTC_2190	Ureaplasma_parvum_serovar_1_str_ATCC_27813
200895	Enterobacter_aerogenes_KCTC_2190	Ureaplasma_urealyticum_serovar_8_str_ATCC_27618
200896	Enterobacter_aerogenes_KCTC_2190	Ureibacillus_thermosphaericus_str_Thermo_BF
200897	Enterobacter_aerogenes_KCTC_2190	Varibaculum_cambriense_DSM_15806
200898	Enterobacter_aerogenes_KCTC_2190	Veillonella_atypica_ACS_049_V_Sch6
200899	Enterobacter_aerogenes_KCTC_2190	Veillonella_dispar_ATCC_17748
200900	Enterobacter_aerogenes_KCTC_2190	Veillonella_parvula_Te3_DSM_2008
200901	Enterobacter_aerogenes_KCTC_2190	Veillonella_ratti_ACS_216_V_Col6b
200902	Enterobacter_aerogenes_KCTC_2190	Veillonella_sp_3_1_44
200903	Enterobacter_aerogenes_KCTC_2190	Veillonella_sp_6_1_27
200904	Enterobacter_aerogenes_KCTC_2190	Vibrio_fluvialis_560
200905	Enterobacter_aerogenes_KCTC_2190	Vibrio_furnissii_NCTC_11218
200906	Enterobacter_aerogenes_KCTC_2190	Vibrio_mimicus_MB_451
200907	Enterobacter_aerogenes_KCTC_2190	Vibrio_parahaemolyticus_RIMD_2210633
200908	Enterobacter_aerogenes_KCTC_2190	Weissella_cibaria_KACC_11862
200909	Enterobacter_aerogenes_KCTC_2190	Weissella_confusa_LBAE_C39_2
200910	Enterobacter_aerogenes_KCTC_2190	Weissella_paramesenteroides_ATCC_33313
200911	Enterobacter_aerogenes_KCTC_2190	Yersinia_bercovieri_ATCC_43970
200912	Enterobacter_aerogenes_KCTC_2190	Yersinia_enterocolitica_subsp_enterocolitica_8081
200913	Enterobacter_aerogenes_KCTC_2190	Yersinia_frederiksenii_ATCC_33641
200914	Enterobacter_aerogenes_KCTC_2190	Yersinia_kristensenii_ATCC_33638
200915	Enterobacter_aerogenes_KCTC_2190	Yersinia_pseudotuberculosis_YPIII
200916	Enterobacter_aerogenes_KCTC_2190	Yersinia_rohdei_ATCC_43380
200917	Enterobacter_aerogenes_KCTC_2190	Yokenella_regensburgei_ATCC_43003
200918	Enterobacter_asburiae_LF7a	Enterobacter_cancerogenus_ATCC_35316
200919	Enterobacter_asburiae_LF7a	Enterobacter_cloacae_EcWSU1
200920	Enterobacter_asburiae_LF7a	Enterobacter_hormaechei_YT2
200921	Enterobacter_asburiae_LF7a	Enterobacter_hormaechei_YT3
200922	Enterobacter_asburiae_LF7a	Enterobacteriaceae_bacterium_9_2_54FAA
200923	Enterobacter_asburiae_LF7a	Enterococcus_asini_ATCC_700915
200924	Enterobacter_asburiae_LF7a	Enterococcus_avium_ATCC_14025
200925	Enterobacter_asburiae_LF7a	Enterococcus_caccae_ATCC_BAA_1240
200926	Enterobacter_asburiae_LF7a	Enterococcus_casseliflavus_ATCC_12755
200927	Enterobacter_asburiae_LF7a	Enterococcus_cecorum_DSM_20682
200928	Enterobacter_asburiae_LF7a	Enterococcus_dispar_ATCC_51266
200929	Enterobacter_asburiae_LF7a	Enterococcus_durans_ATCC_6056
200930	Enterobacter_asburiae_LF7a	Enterococcus_faecalis_OG1RF_ATCC_47077
[truncated: 17,893 more rows]
