# Supplementary material for: Human gut microbe co-cultures have greater potential than monocultures for food waste remediation to commodity chemicals
Source: Sci Rep. 2018 Oct 22;8:15594. doi: 10.1038/s41598-018-33733-z (PMC6197241; doi:10.1038/s41598-018-33733-z)
Supplement: Supplementary file 3 — Data [file 41598_2018_33733_MOESM3_ESM.zip › Data/InputTables/AGORA_PairwiseSims_Inst_12.txt]

218824	Eubacterium_dolichum_DSM_3991	Prevotella_shahii_JCM_12083
218825	Eubacterium_dolichum_DSM_3991	Prevotella_stercorea_DSM_18206
218826	Eubacterium_dolichum_DSM_3991	Prevotella_timonensis_4401737
218827	Eubacterium_dolichum_DSM_3991	Prevotella_timonensis_CRIS_5C_B1
218828	Eubacterium_dolichum_DSM_3991	Prevotella_veroralis_DSM_19559
218829	Eubacterium_dolichum_DSM_3991	Propionibacterium_acidipropionici_ATCC_4875
218830	Eubacterium_dolichum_DSM_3991	Propionibacterium_acnes_KPA171202
218831	Eubacterium_dolichum_DSM_3991	Propionibacterium_avidum_44067
218832	Eubacterium_dolichum_DSM_3991	Propionibacterium_freudenreichii_subsp_shermanii_CIRM_BIA1
218833	Eubacterium_dolichum_DSM_3991	Propionibacterium_granulosum_DSM_20700
218834	Eubacterium_dolichum_DSM_3991	Propionibacterium_jensenii_DSM_20535
218835	Eubacterium_dolichum_DSM_3991	Propionibacterium_propionicum_F0230a
218836	Eubacterium_dolichum_DSM_3991	Proteus_mirabilis_ATCC_35198
218837	Eubacterium_dolichum_DSM_3991	Proteus_penneri_ATCC_35198
218838	Eubacterium_dolichum_DSM_3991	Providencia_alcalifaciens_DSM_30120
218839	Eubacterium_dolichum_DSM_3991	Providencia_rettgeri_DSM_1131
218840	Eubacterium_dolichum_DSM_3991	Providencia_rustigianii_DSM_4541
218841	Eubacterium_dolichum_DSM_3991	Providencia_stuartii_ATCC_25827
218842	Eubacterium_dolichum_DSM_3991	Pseudobutyrivibrio_ruminis_AD2017
218843	Eubacterium_dolichum_DSM_3991	Pseudoflavonifractor_capillosus_strain_ATCC_29799
218844	Eubacterium_dolichum_DSM_3991	Pseudomonas_aeruginosa_NCGM2_S1
218845	Eubacterium_dolichum_DSM_3991	Pseudomonas_alcaliphila_34
218846	Eubacterium_dolichum_DSM_3991	Pseudomonas_monteilii_NBRC_103158
218847	Eubacterium_dolichum_DSM_3991	Pseudomonas_nitroreducens_HBP1
218848	Eubacterium_dolichum_DSM_3991	Pseudomonas_oleovorans_MOIL14HWK12
218849	Eubacterium_dolichum_DSM_3991	Pseudoramibacter_alactolyticus_ATCC_23263
218850	Eubacterium_dolichum_DSM_3991	Pyramidobacter_piscolens_W5455
218851	Eubacterium_dolichum_DSM_3991	Ralstonia_sp_5_7_47FAA
218852	Eubacterium_dolichum_DSM_3991	Raoultella_planticola_ATCC_33531
218853	Eubacterium_dolichum_DSM_3991	Rhodococcus_equi_ATCC_33707
218854	Eubacterium_dolichum_DSM_3991	Rhodococcus_equi_NBRC_101255
218855	Eubacterium_dolichum_DSM_3991	Rhodococcus_rhodochrous_ATCC_21198
218856	Eubacterium_dolichum_DSM_3991	Roseburia_hominis_A2_183
218857	Eubacterium_dolichum_DSM_3991	Roseburia_intestinalis_L1_82
218858	Eubacterium_dolichum_DSM_3991	Roseburia_inulinivorans_DSM_16841
218859	Eubacterium_dolichum_DSM_3991	Roseomonas_mucosa_ATCC_BAA_692
218860	Eubacterium_dolichum_DSM_3991	Rothia_aeria_F0474
218861	Eubacterium_dolichum_DSM_3991	Rothia_dentocariosa_ATCC_17931
218862	Eubacterium_dolichum_DSM_3991	Rothia_mucilaginosa_DY_18
218863	Eubacterium_dolichum_DSM_3991	Ruminococcaceae_bacterium_D16
218864	Eubacterium_dolichum_DSM_3991	Ruminococcus_albus_7
218865	Eubacterium_dolichum_DSM_3991	Ruminococcus_bicirculans_80_3
218866	Eubacterium_dolichum_DSM_3991	Ruminococcus_bromii_L2_63
218867	Eubacterium_dolichum_DSM_3991	Ruminococcus_callidus_ATCC_2776001
218868	Eubacterium_dolichum_DSM_3991	Ruminococcus_champanellensis_18P13
218869	Eubacterium_dolichum_DSM_3991	Ruminococcus_flavefaciens_ATCC_19208
218870	Eubacterium_dolichum_DSM_3991	Ruminococcus_flavefaciens_FD_1
218871	Eubacterium_dolichum_DSM_3991	Ruminococcus_gauvreauii_DSM_19829
218872	Eubacterium_dolichum_DSM_3991	Ruminococcus_gnavus_ATCC_29149
218873	Eubacterium_dolichum_DSM_3991	Ruminococcus_lactaris_ATCC_29176
218874	Eubacterium_dolichum_DSM_3991	Ruminococcus_obeum_A2_162
218875	Eubacterium_dolichum_DSM_3991	Ruminococcus_sp_5_1_39BFAA
218876	Eubacterium_dolichum_DSM_3991	Ruminococcus_sp_SR1_5
218877	Eubacterium_dolichum_DSM_3991	Ruminococcus_torques_ATCC_27756
218878	Eubacterium_dolichum_DSM_3991	Ruminococcus_torques_L2_14
218879	Eubacterium_dolichum_DSM_3991	Salmonella_enterica_enterica_sv_Typhimurium_LT2
218880	Eubacterium_dolichum_DSM_3991	Scardovia_inopinata_F0304
218881	Eubacterium_dolichum_DSM_3991	Selenomonas_ruminantium_AC2024
218882	Eubacterium_dolichum_DSM_3991	Serratia_fonticola_RB_25
218883	Eubacterium_dolichum_DSM_3991	Serratia_liquefaciens_ATCC_27592
218884	Eubacterium_dolichum_DSM_3991	Silanimonas_lenta_DSM_16282
218885	Eubacterium_dolichum_DSM_3991	Slackia_exigua_ATCC_700122
218886	Eubacterium_dolichum_DSM_3991	Slackia_piriformis_YIT_12062
218887	Eubacterium_dolichum_DSM_3991	Solobacterium_moorei_DSM_22971
218888	Eubacterium_dolichum_DSM_3991	Solobacterium_moorei_F0204
218889	Eubacterium_dolichum_DSM_3991	Staphylococcus_arlettae_CVD059
218890	Eubacterium_dolichum_DSM_3991	Staphylococcus_capitis_CR0101
218891	Eubacterium_dolichum_DSM_3991	Staphylococcus_capitis_QN1
218892	Eubacterium_dolichum_DSM_3991	Staphylococcus_caprae_C87
218893	Eubacterium_dolichum_DSM_3991	Staphylococcus_cohnii_hu_01
218894	Eubacterium_dolichum_DSM_3991	Staphylococcus_epidermidis_ATCC_12228
218895	Eubacterium_dolichum_DSM_3991	Staphylococcus_equorum_subsp_equorum_Mu2
218896	Eubacterium_dolichum_DSM_3991	Staphylococcus_haemolyticus_JCSC1435
218897	Eubacterium_dolichum_DSM_3991	Staphylococcus_hominis_subsp_hominis_C80
218898	Eubacterium_dolichum_DSM_3991	Staphylococcus_intermedius_ATCC_27335
218899	Eubacterium_dolichum_DSM_3991	Staphylococcus_lugdunensis_HKU09_01
218900	Eubacterium_dolichum_DSM_3991	Staphylococcus_pasteuri_SP1
218901	Eubacterium_dolichum_DSM_3991	Staphylococcus_pettenkoferi_VCU012
218902	Eubacterium_dolichum_DSM_3991	Staphylococcus_saprophyticus_subsp_saprophyticus_ATCC_15305
218903	Eubacterium_dolichum_DSM_3991	Staphylococcus_sciuri_subsp_sciuri_Z8
218904	Eubacterium_dolichum_DSM_3991	Staphylococcus_simulans_ACS_120_V_Sch1
218905	Eubacterium_dolichum_DSM_3991	Staphylococcus_vitulinus_F1028
218906	Eubacterium_dolichum_DSM_3991	Staphylococcus_warneri_SG1
218907	Eubacterium_dolichum_DSM_3991	Staphylococcus_xylosus_DMB3_Bh1
218908	Eubacterium_dolichum_DSM_3991	Staphylococcus_xylosus_NJ
218909	Eubacterium_dolichum_DSM_3991	Stenotrophomonas_maltophilia_D457
218910	Eubacterium_dolichum_DSM_3991	Stenotrophomonas_rhizophila_PCA13
218911	Eubacterium_dolichum_DSM_3991	Stoquefichus_massiliensis_AP9
218912	Eubacterium_dolichum_DSM_3991	Streptococcus_agalactiae_A909
218913	Eubacterium_dolichum_DSM_3991	Streptococcus_anginosus_1_2_62CV
218914	Eubacterium_dolichum_DSM_3991	Streptococcus_australis_ATCC_700641
218915	Eubacterium_dolichum_DSM_3991	Streptococcus_constellatus_subsp_constellatus_SK53
218916	Eubacterium_dolichum_DSM_3991	Streptococcus_constellatus_subsp_pharyngis_SK1060
218917	Eubacterium_dolichum_DSM_3991	Streptococcus_cristatus_ATCC_51100
218918	Eubacterium_dolichum_DSM_3991	Streptococcus_dysgalactiae_subsp_dysgalactiae_ATCC_27957
218919	Eubacterium_dolichum_DSM_3991	Streptococcus_equinus_ATCC_9812
218920	Eubacterium_dolichum_DSM_3991	Streptococcus_gallolyticus_subsp_gallolyticus_ATCC_43143
218921	Eubacterium_dolichum_DSM_3991	Streptococcus_gordonii_str_Challis_substr_CH1
218922	Eubacterium_dolichum_DSM_3991	Streptococcus_infantarius_subsp_infantarius_ATCC_BAA_102
218923	Eubacterium_dolichum_DSM_3991	Streptococcus_infantis_ATCC_700779
218924	Eubacterium_dolichum_DSM_3991	Streptococcus_intermedius_JTH08
218925	Eubacterium_dolichum_DSM_3991	Streptococcus_lutetiensis_033
218926	Eubacterium_dolichum_DSM_3991	Streptococcus_mitis_NCTC_12261
218927	Eubacterium_dolichum_DSM_3991	Streptococcus_mutans_ATCC_25175
218928	Eubacterium_dolichum_DSM_3991	Streptococcus_oralis_Uo5
218929	Eubacterium_dolichum_DSM_3991	Streptococcus_parasanguinis_ATCC_903
218930	Eubacterium_dolichum_DSM_3991	Streptococcus_parauberis_KCTC_11537
218931	Eubacterium_dolichum_DSM_3991	Streptococcus_peroris_ATCC_700780
218932	Eubacterium_dolichum_DSM_3991	Streptococcus_pleomorphus_DSM_20574
218933	Eubacterium_dolichum_DSM_3991	Streptococcus_pseudopneumoniae_IS7493
218934	Eubacterium_dolichum_DSM_3991	Streptococcus_salivarius_JIM8777
218935	Eubacterium_dolichum_DSM_3991	Streptococcus_sanguinis_SK36
218936	Eubacterium_dolichum_DSM_3991	Streptococcus_sp_2_1_36FAA
218937	Eubacterium_dolichum_DSM_3991	Streptococcus_sp_I_G2
218938	Eubacterium_dolichum_DSM_3991	Streptococcus_sp_I_P16
218939	Eubacterium_dolichum_DSM_3991	Streptococcus_thermophilus_LMG_18311
218940	Eubacterium_dolichum_DSM_3991	Streptococcus_thoraltensis_DSM_12221
218941	Eubacterium_dolichum_DSM_3991	Streptococcus_uberis_0140J
218942	Eubacterium_dolichum_DSM_3991	Streptococcus_vestibularis_F0396
218943	Eubacterium_dolichum_DSM_3991	Subdoligranulum_variabile_DSM_15176
218944	Eubacterium_dolichum_DSM_3991	Succinatimonas_hippei_YIT_12066
218945	Eubacterium_dolichum_DSM_3991	Succinivibrio_dextrinosolvens_H5
218946	Eubacterium_dolichum_DSM_3991	Sulfolobus_solfataricus_P2
218947	Eubacterium_dolichum_DSM_3991	Sutterella_parvirubra_YIT_11816
218948	Eubacterium_dolichum_DSM_3991	Sutterella_wadsworthensis_3_1_45B
218949	Eubacterium_dolichum_DSM_3991	Tannerella_forsythia_ATCC_43037
218950	Eubacterium_dolichum_DSM_3991	Tatumella_ptyseos_ATCC_33301
218951	Eubacterium_dolichum_DSM_3991	Trabulsiella_guamensis_ATCC_49490
218952	Eubacterium_dolichum_DSM_3991	Tropheryma_whipplei_str_Twist
218953	Eubacterium_dolichum_DSM_3991	Trueperella_pyogenes_MS249
218954	Eubacterium_dolichum_DSM_3991	Ureaplasma_parvum_serovar_1_str_ATCC_27813
218955	Eubacterium_dolichum_DSM_3991	Ureaplasma_urealyticum_serovar_8_str_ATCC_27618
218956	Eubacterium_dolichum_DSM_3991	Ureibacillus_thermosphaericus_str_Thermo_BF
218957	Eubacterium_dolichum_DSM_3991	Varibaculum_cambriense_DSM_15806
218958	Eubacterium_dolichum_DSM_3991	Veillonella_atypica_ACS_049_V_Sch6
218959	Eubacterium_dolichum_DSM_3991	Veillonella_dispar_ATCC_17748
218960	Eubacterium_dolichum_DSM_3991	Veillonella_parvula_Te3_DSM_2008
218961	Eubacterium_dolichum_DSM_3991	Veillonella_ratti_ACS_216_V_Col6b
218962	Eubacterium_dolichum_DSM_3991	Veillonella_sp_3_1_44
218963	Eubacterium_dolichum_DSM_3991	Veillonella_sp_6_1_27
218964	Eubacterium_dolichum_DSM_3991	Vibrio_fluvialis_560
218965	Eubacterium_dolichum_DSM_3991	Vibrio_furnissii_NCTC_11218
218966	Eubacterium_dolichum_DSM_3991	Vibrio_mimicus_MB_451
218967	Eubacterium_dolichum_DSM_3991	Vibrio_parahaemolyticus_RIMD_2210633
218968	Eubacterium_dolichum_DSM_3991	Weissella_cibaria_KACC_11862
218969	Eubacterium_dolichum_DSM_3991	Weissella_confusa_LBAE_C39_2
218970	Eubacterium_dolichum_DSM_3991	Weissella_paramesenteroides_ATCC_33313
218971	Eubacterium_dolichum_DSM_3991	Yersinia_bercovieri_ATCC_43970
218972	Eubacterium_dolichum_DSM_3991	Yersinia_enterocolitica_subsp_enterocolitica_8081
218973	Eubacterium_dolichum_DSM_3991	Yersinia_frederiksenii_ATCC_33641
218974	Eubacterium_dolichum_DSM_3991	Yersinia_kristensenii_ATCC_33638
218975	Eubacterium_dolichum_DSM_3991	Yersinia_pseudotuberculosis_YPIII
218976	Eubacterium_dolichum_DSM_3991	Yersinia_rohdei_ATCC_43380
218977	Eubacterium_dolichum_DSM_3991	Yokenella_regensburgei_ATCC_43003
218978	Eubacterium_eligens_ATCC_27750	Eubacterium_hallii_DSM_3353
218979	Eubacterium_eligens_ATCC_27750	Eubacterium_hallii_L2_7
218980	Eubacterium_eligens_ATCC_27750	Eubacterium_limosum_KIST612
218981	Eubacterium_eligens_ATCC_27750	Eubacterium_ramulus_ATCC_29099
218982	Eubacterium_eligens_ATCC_27750	Eubacterium_rectale_ATCC_33656
218983	Eubacterium_eligens_ATCC_27750	Eubacterium_rectale_M104_1
218984	Eubacterium_eligens_ATCC_27750	Eubacterium_saphenum_ATCC_49989
218985	Eubacterium_eligens_ATCC_27750	Eubacterium_siraeum_70_3
218986	Eubacterium_eligens_ATCC_27750	Eubacterium_siraeum_DSM_15702
218987	Eubacterium_eligens_ATCC_27750	Eubacterium_sulci_ATCC_35585
218988	Eubacterium_eligens_ATCC_27750	Eubacterium_ventriosum_ATCC_27560
218989	Eubacterium_eligens_ATCC_27750	Exiguobacterium_aurantiacum_DSM_6208
218990	Eubacterium_eligens_ATCC_27750	Faecalibacterium_cf_prausnitzii_KLE1255
218991	Eubacterium_eligens_ATCC_27750	Faecalibacterium_prausnitzii_L2_6
218992	Eubacterium_eligens_ATCC_27750	Faecalibacterium_prausnitzii_M21_2
218993	Eubacterium_eligens_ATCC_27750	Faecalibacterium_prausnitzii_SL3_3
218994	Eubacterium_eligens_ATCC_27750	Filifactor_alocis_ATCC_35896
218995	Eubacterium_eligens_ATCC_27750	Finegoldia_magna_ATCC_29328
218996	Eubacterium_eligens_ATCC_27750	Flavonifractor_plautii_ATCC_29863
218997	Eubacterium_eligens_ATCC_27750	Fusobacterium_gonidiaformans_3_1_5R
218998	Eubacterium_eligens_ATCC_27750	Fusobacterium_gonidiaformans_ATCC_25563
218999	Eubacterium_eligens_ATCC_27750	Fusobacterium_mortiferum_ATCC_9817
219000	Eubacterium_eligens_ATCC_27750	Fusobacterium_necrophorum_D12
219001	Eubacterium_eligens_ATCC_27750	Fusobacterium_nucleatum_subsp_animalis_3_1_33
219002	Eubacterium_eligens_ATCC_27750	Fusobacterium_nucleatum_subsp_animalis_7_1
219003	Eubacterium_eligens_ATCC_27750	Fusobacterium_nucleatum_subsp_animalis_D11
219004	Eubacterium_eligens_ATCC_27750	Fusobacterium_nucleatum_subsp_vincentii_3_1_27
219005	Eubacterium_eligens_ATCC_27750	Fusobacterium_nucleatum_subsp_vincentii_3_1_36A2
219006	Eubacterium_eligens_ATCC_27750	Fusobacterium_nucleatum_subsp_vincentii_4_1_13
219007	Eubacterium_eligens_ATCC_27750	Fusobacterium_periodonticum_1_1_41FAA
219008	Eubacterium_eligens_ATCC_27750	Fusobacterium_periodonticum_2_1_31
219009	Eubacterium_eligens_ATCC_27750	Fusobacterium_russii_ATCC_25533
219010	Eubacterium_eligens_ATCC_27750	Fusobacterium_sp_4_8
219011	Eubacterium_eligens_ATCC_27750	Fusobacterium_ulcerans_ATCC_49185
219012	Eubacterium_eligens_ATCC_27750	Fusobacterium_varium_ATCC_27725
219013	Eubacterium_eligens_ATCC_27750	Gemella_haemolysans_ATCC_10379
219014	Eubacterium_eligens_ATCC_27750	Gemella_morbillorum_M424
219015	Eubacterium_eligens_ATCC_27750	Gemella_sanguinis_ATCC700632
219016	Eubacterium_eligens_ATCC_27750	Gemella_sanguinis_M325
219017	Eubacterium_eligens_ATCC_27750	Geobacillus_vulcani_PSS1
219018	Eubacterium_eligens_ATCC_27750	Gordonia_rubripertincta_NBRC_101908
219019	Eubacterium_eligens_ATCC_27750	Gordonia_terrae_C_6
219020	Eubacterium_eligens_ATCC_27750	Gordonia_terrae_NBRC_100016
219021	Eubacterium_eligens_ATCC_27750	Gordonibacter_pamelaeae_7_10_1_bT_DSM_19378
219022	Eubacterium_eligens_ATCC_27750	Granulicatella_adiacens_ATCC_49175
219023	Eubacterium_eligens_ATCC_27750	Granulicatella_elegans_ATCC_700633
219024	Eubacterium_eligens_ATCC_27750	Grimontia_hollisae_CIP_101886
219025	Eubacterium_eligens_ATCC_27750	Haemophilus_haemolyticus_M19501
219026	Eubacterium_eligens_ATCC_27750	Haemophilus_parainfluenzae_T3T1
219027	Eubacterium_eligens_ATCC_27750	Haemophilus_sputorum_CCUG_13788
219028	Eubacterium_eligens_ATCC_27750	Hafnia_alvei_ATCC_51873
219029	Eubacterium_eligens_ATCC_27750	Hafnia_alvei_BIDMC_31
219030	Eubacterium_eligens_ATCC_27750	Halococcus_morrhuae_DSM1307
219031	Eubacterium_eligens_ATCC_27750	Helicobacter_bilis_ATCC_43879
219032	Eubacterium_eligens_ATCC_27750	Helicobacter_canadensis_MIT_98_5491
219033	Eubacterium_eligens_ATCC_27750	Helicobacter_cinaedi_CCUG_18818
219034	Eubacterium_eligens_ATCC_27750	Helicobacter_pullorum_MIT_98_5489
219035	Eubacterium_eligens_ATCC_27750	Helicobacter_pylori_26695
219036	Eubacterium_eligens_ATCC_27750	Helicobacter_winghamensis_ATCC_BAA_430
219037	Eubacterium_eligens_ATCC_27750	Holdemania_filiformis_VPI_J1_31B_1_DSM_12042
219038	Eubacterium_eligens_ATCC_27750	Kallipyga_massiliensis_ph2
219039	Eubacterium_eligens_ATCC_27750	Kandleria_vitulina_DSM_20405
219040	Eubacterium_eligens_ATCC_27750	Kingella_oralis_ATCC_51147
219041	Eubacterium_eligens_ATCC_27750	Klebsiella_pneumoniae_pneumoniae_MGH78578
219042	Eubacterium_eligens_ATCC_27750	Klebsiella_sp_1_1_55
219043	Eubacterium_eligens_ATCC_27750	Kluyvera_ascorbata_ATCC_33433
219044	Eubacterium_eligens_ATCC_27750	Kocuria_palustris_PEL
219045	Eubacterium_eligens_ATCC_27750	Kocuria_rhizophila_DC2201
219046	Eubacterium_eligens_ATCC_27750	Kurthia_massiliensis_JC30
219047	Eubacterium_eligens_ATCC_27750	Kytococcus_sedentarius_DSM_20547
219048	Eubacterium_eligens_ATCC_27750	Lachnospiraceae_bacterium_sp_5_1_63FAA
219049	Eubacterium_eligens_ATCC_27750	Lachnospiraceae_bacterium_sp_8_1_57FAA
219050	Eubacterium_eligens_ATCC_27750	Lachnospira_multipara_ATCC_19207
219051	Eubacterium_eligens_ATCC_27750	Lactobacillus_acidophilus_ATCC_4796
219052	Eubacterium_eligens_ATCC_27750	Lactobacillus_acidophilus_NCFM
219053	Eubacterium_eligens_ATCC_27750	Lactobacillus_amylolyticus_DSM_11664
219054	Eubacterium_eligens_ATCC_27750	Lactobacillus_amylovorus_GRL_1112
219055	Eubacterium_eligens_ATCC_27750	Lactobacillus_animalis_KCTC_3501
219056	Eubacterium_eligens_ATCC_27750	Lactobacillus_antri_DSM_16041
219057	Eubacterium_eligens_ATCC_27750	Lactobacillus_brevis_ATCC_367
219058	Eubacterium_eligens_ATCC_27750	Lactobacillus_brevis_subsp_gravesensis_ATCC_27305
219059	Eubacterium_eligens_ATCC_27750	Lactobacillus_buchneri_ATCC_11577
219060	Eubacterium_eligens_ATCC_27750	Lactobacillus_casei_ATCC_334
219061	Eubacterium_eligens_ATCC_27750	Lactobacillus_casei_casei_BL23
219062	Eubacterium_eligens_ATCC_27750	Lactobacillus_coleohominis_101_4_CHN
219063	Eubacterium_eligens_ATCC_27750	Lactobacillus_coryniformis_subsp_coryniformis_CECT_5711
219064	Eubacterium_eligens_ATCC_27750	Lactobacillus_crispatus_125_2_CHN
219065	Eubacterium_eligens_ATCC_27750	Lactobacillus_curvatus_CRL_705
219066	Eubacterium_eligens_ATCC_27750	Lactobacillus_delbrueckii_subsp_bulgaricus_ATCC_11842
219067	Eubacterium_eligens_ATCC_27750	Lactobacillus_delbrueckii_subsp_bulgaricus_ATCC_BAA_365
219068	Eubacterium_eligens_ATCC_27750	Lactobacillus_fermentum_ATCC_14931
219069	Eubacterium_eligens_ATCC_27750	Lactobacillus_fermentum_IFO_3956
219070	Eubacterium_eligens_ATCC_27750	Lactobacillus_gasseri_ATCC_33323
219071	Eubacterium_eligens_ATCC_27750	Lactobacillus_gastricus_PS3
219072	Eubacterium_eligens_ATCC_27750	Lactobacillus_helveticus_DPC_4571
219073	Eubacterium_eligens_ATCC_27750	Lactobacillus_helveticus_DSM_20075
219074	Eubacterium_eligens_ATCC_27750	Lactobacillus_hilgardii_ATCC_8290
219075	Eubacterium_eligens_ATCC_27750	Lactobacillus_iners_DSM_13335
219076	Eubacterium_eligens_ATCC_27750	Lactobacillus_jensenii_1153
219077	Eubacterium_eligens_ATCC_27750	Lactobacillus_johnsonii_DPC_6026
219078	Eubacterium_eligens_ATCC_27750	Lactobacillus_johnsonii_NCC_533
219079	Eubacterium_eligens_ATCC_27750	Lactobacillus_mucosae_LM1
219080	Eubacterium_eligens_ATCC_27750	Lactobacillus_oris_F0423
219081	Eubacterium_eligens_ATCC_27750	Lactobacillus_paracasei_subsp_paracasei_8700_2
219082	Eubacterium_eligens_ATCC_27750	Lactobacillus_paracasei_subsp_paracasei_ATCC_25302
219083	Eubacterium_eligens_ATCC_27750	Lactobacillus_pentosus_KCA1
219084	Eubacterium_eligens_ATCC_27750	Lactobacillus_plantarum_JDM1
219085	Eubacterium_eligens_ATCC_27750	Lactobacillus_plantarum_subsp_plantarum_ATCC_14917
219086	Eubacterium_eligens_ATCC_27750	Lactobacillus_plantarum_WCFS1
219087	Eubacterium_eligens_ATCC_27750	Lactobacillus_reuteri_CF48_3A_
219088	Eubacterium_eligens_ATCC_27750	Lactobacillus_reuteri_F275_JCM_1112
219089	Eubacterium_eligens_ATCC_27750	Lactobacillus_reuteri_MM2_3_
219090	Eubacterium_eligens_ATCC_27750	Lactobacillus_reuteri_MM4_1A_
219091	Eubacterium_eligens_ATCC_27750	Lactobacillus_reuteri_SD2112_ATCC_55730
219092	Eubacterium_eligens_ATCC_27750	Lactobacillus_rhamnosus_GG_ATCC_53103
219093	Eubacterium_eligens_ATCC_27750	Lactobacillus_rhamnosus_LMS2_1
219094	Eubacterium_eligens_ATCC_27750	Lactobacillus_ruminis_ATCC_25644
219095	Eubacterium_eligens_ATCC_27750	Lactobacillus_sakei_subsp_sakei_23K
219096	Eubacterium_eligens_ATCC_27750	Lactobacillus_salivarius_HO66_ATCC_11741
219097	Eubacterium_eligens_ATCC_27750	Lactobacillus_salivarius_salivarius_UCC118
219098	Eubacterium_eligens_ATCC_27750	Lactobacillus_ultunensis_DSM_16047
219099	Eubacterium_eligens_ATCC_27750	Lactobacillus_vaginalis_ATCC_49540
219100	Eubacterium_eligens_ATCC_27750	Lactococcus_garvieae_ATCC_49156
219101	Eubacterium_eligens_ATCC_27750	Lactococcus_raffinolactis_4877
219102	Eubacterium_eligens_ATCC_27750	Laribacter_hongkongensis_HLHK9
219103	Eubacterium_eligens_ATCC_27750	Lautropia_mirabilis_ATCC_51599
219104	Eubacterium_eligens_ATCC_27750	Leminorella_grimontii_ATCC_33999
219105	Eubacterium_eligens_ATCC_27750	Leptotrichia_buccalis_C_1013_b
219106	Eubacterium_eligens_ATCC_27750	Leuconostoc_argentinum_KCTC_3773
219107	Eubacterium_eligens_ATCC_27750	Leuconostoc_gelidum_JB7
219108	Eubacterium_eligens_ATCC_27750	Leuconostoc_mesenteroides_subsp_cremoris_ATCC_19254
219109	Eubacterium_eligens_ATCC_27750	Listeria_grayi_DSM_20601
219110	Eubacterium_eligens_ATCC_27750	Listeria_monocytogenes_4a_L99
219111	Eubacterium_eligens_ATCC_27750	Listeria_monocytogenes_4b_F2365
219112	Eubacterium_eligens_ATCC_27750	Listeria_monocytogenes_Finland_1988
219113	Eubacterium_eligens_ATCC_27750	Listeria_monocytogenes_FSL_R2_561
219114	Eubacterium_eligens_ATCC_27750	Listeria_monocytogenes_J0161_FSL_R2_499
219115	Eubacterium_eligens_ATCC_27750	Listeria_monocytogenes_serotype_7_SLCC_2482
219116	Eubacterium_eligens_ATCC_27750	Listeria_monocytogenes_SLCC_2378
219117	Eubacterium_eligens_ATCC_27750	Listeria_monocytogenes_SLCC_2540
219118	Eubacterium_eligens_ATCC_27750	Listeria_monocytogenes_SLCC_7179
219119	Eubacterium_eligens_ATCC_27750	Lysinibacillus_fusiformis_ZB2
219120	Eubacterium_eligens_ATCC_27750	Lysinibacillus_sphaericus_C3_41
219121	Eubacterium_eligens_ATCC_27750	Marvinbryantia_formatexigens_I_52_DSM_14469
219122	Eubacterium_eligens_ATCC_27750	Megamonas_funiformis_YIT_11815
219123	Eubacterium_eligens_ATCC_27750	Megamonas_hypermegale_ART12_1
219124	Eubacterium_eligens_ATCC_27750	Megasphaera_elsdenii_DSM_20460
219125	Eubacterium_eligens_ATCC_27750	Melainabacterium_MEL_A1
219126	Eubacterium_eligens_ATCC_27750	Methanobrevibacter_ruminantium_M1
219127	Eubacterium_eligens_ATCC_27750	Methanobrevibacter_smithii_ATCC_35061
219128	Eubacterium_eligens_ATCC_27750	Methanomassiliicoccus_luminyensis_B10
219129	Eubacterium_eligens_ATCC_27750	Methanosphaera_stadtmanae_DSM_3091
219130	Eubacterium_eligens_ATCC_27750	Methylobacterium_mesophilicum_SR1_6_6
219131	Eubacterium_eligens_ATCC_27750	Methylobacterium_populi_BJ001
219132	Eubacterium_eligens_ATCC_27750	Methylobacterium_radiotolerans_JCM_2831
219133	Eubacterium_eligens_ATCC_27750	Methyloversatilis_universalis_Fam50001
219134	Eubacterium_eligens_ATCC_27750	Methyloversatilis_universalis_FAM5
219135	Eubacterium_eligens_ATCC_27750	Microbacterium_gubbeenense_DSM_15944
219136	Eubacterium_eligens_ATCC_27750	Microbacterium_oleivorans_NBRC_103075
219137	Eubacterium_eligens_ATCC_27750	Microbacterium_paraoxydans_77MFTsu3_2
219138	Eubacterium_eligens_ATCC_27750	Micrococcus_luteus_NCTC_2665
219139	Eubacterium_eligens_ATCC_27750	Micromonospora_aurantiaca_ATCC_27029
219140	Eubacterium_eligens_ATCC_27750	Mitsuokella_jalaludinii_DSM_13811
219141	Eubacterium_eligens_ATCC_27750	Mitsuokella_multacida_DSM_20544
219142	Eubacterium_eligens_ATCC_27750	Mobiluncus_curtisii_ATCC_43063
219143	Eubacterium_eligens_ATCC_27750	Moraxella_catarrhalis_RH4
219144	Eubacterium_eligens_ATCC_27750	Morganella_morganii_subsp_morganii_KT
219145	Eubacterium_eligens_ATCC_27750	Mycobacterium_avium_subsp_avium_ATCC_25291
219146	Eubacterium_eligens_ATCC_27750	Mycobacterium_fortuitum_subsp_fortuitum_DSM_46621
219147	Eubacterium_eligens_ATCC_27750	Mycoplasma_hominis_ATCC_23114
219148	Eubacterium_eligens_ATCC_27750	Mycoplasma_pneumoniae_309
219149	Eubacterium_eligens_ATCC_27750	Neisseria_cinerea_ATCC_14685
219150	Eubacterium_eligens_ATCC_27750	Neisseria_elongata_subsp_glycolytica_ATCC_29315
219151	Eubacterium_eligens_ATCC_27750	Neisseria_flavescens_SK114
219152	Eubacterium_eligens_ATCC_27750	Neisseria_macacae_ATCC_33926
219153	Eubacterium_eligens_ATCC_27750	Neisseria_mucosa_ATCC_25996
219154	Eubacterium_eligens_ATCC_27750	Neisseria_subflava_NJ9703
219155	Eubacterium_eligens_ATCC_27750	Nevskia_ramosa_DSM_11499
219156	Eubacterium_eligens_ATCC_27750	Oceanobacillus_picturae_strain_S1
219157	Eubacterium_eligens_ATCC_27750	Ochrobactrum_anthropi_ATCC_49188
219158	Eubacterium_eligens_ATCC_27750	Odoribacter_laneus_YIT_12061
219159	Eubacterium_eligens_ATCC_27750	Odoribacter_splanchnicus_1651_6_DSM_20712
219160	Eubacterium_eligens_ATCC_27750	Olsenella_profusa_F019501
219161	Eubacterium_eligens_ATCC_27750	Olsenella_uli_DSM_7084
219162	Eubacterium_eligens_ATCC_27750	Oribacterium_sinus_F0268
219163	Eubacterium_eligens_ATCC_27750	Oxalobacter_formigenes_HOxBLS
219164	Eubacterium_eligens_ATCC_27750	Oxalobacter_formigenes_OXCC13
219165	Eubacterium_eligens_ATCC_27750	Paenibacillus_alvei_DSM_29
219166	Eubacterium_eligens_ATCC_27750	Paenibacillus_barengoltzii_G22
219167	Eubacterium_eligens_ATCC_27750	Paenibacillus_daejeonensis_DSM_15491
219168	Eubacterium_eligens_ATCC_27750	Paenibacillus_graminis_C4D1M
219169	Eubacterium_eligens_ATCC_27750	Paenibacillus_lactis_154
219170	Eubacterium_eligens_ATCC_27750	Parabacteroides_distasonis_ATCC_8503
219171	Eubacterium_eligens_ATCC_27750	Parabacteroides_goldsteinii_dnLKV18
219172	Eubacterium_eligens_ATCC_27750	Parabacteroides_gordonii_DSM_23371
219173	Eubacterium_eligens_ATCC_27750	Parabacteroides_johnsonii_DSM_18315
219174	Eubacterium_eligens_ATCC_27750	Parabacteroides_merdae_ATCC_43184
219175	Eubacterium_eligens_ATCC_27750	Parabacteroides_sp_D13
219176	Eubacterium_eligens_ATCC_27750	Paracoccus_yeei_ATCC_BAA_599
219177	Eubacterium_eligens_ATCC_27750	Paraprevotella_clara_YIT_11840
219178	Eubacterium_eligens_ATCC_27750	Paraprevotella_xylaniphila_YIT_11841
219179	Eubacterium_eligens_ATCC_27750	Parasutterella_excrementihominis_YIT_11859
219180	Eubacterium_eligens_ATCC_27750	Parvimonas_micra_ATCC_33270
219181	Eubacterium_eligens_ATCC_27750	Pediococcus_acidilactici_7_4
219182	Eubacterium_eligens_ATCC_27750	Pediococcus_acidilactici_DSM_20284
219183	Eubacterium_eligens_ATCC_27750	Pediococcus_pentosaceus_ATCC_25745
219184	Eubacterium_eligens_ATCC_27750	Peptoniphilus_harei_ACS_146_V_Sch2b
219185	Eubacterium_eligens_ATCC_27750	Peptoniphilus_indolicus_ATCC_29427
219186	Eubacterium_eligens_ATCC_27750	Peptoniphilus_lacrimalis_DSM_7455
219187	Eubacterium_eligens_ATCC_27750	Peptoniphilus_timonensis_JC401
219188	Eubacterium_eligens_ATCC_27750	Peptostreptococcus_anaerobius_DSM_2949
219189	Eubacterium_eligens_ATCC_27750	Peptostreptococcus_stomatis_DSM_17678
219190	Eubacterium_eligens_ATCC_27750	Phascolarctobacterium_succinatutens_YIT_12067
219191	Eubacterium_eligens_ATCC_27750	Plesiomonas_shigelloides_302_73
219192	Eubacterium_eligens_ATCC_27750	Porphyromonas_asaccharolytica_DSM_20707
219193	Eubacterium_eligens_ATCC_27750	Porphyromonas_endodontalis_ATCC_35406
219194	Eubacterium_eligens_ATCC_27750	Porphyromonas_gingivalis_W83
219195	Eubacterium_eligens_ATCC_27750	Porphyromonas_somerae_DSM_23386
219196	Eubacterium_eligens_ATCC_27750	Porphyromonas_uenonis_60_3
219197	Eubacterium_eligens_ATCC_27750	Porphyromonas_uenonis_DSM_23387
219198	Eubacterium_eligens_ATCC_27750	Prevotella_albensis_DSM_11370
219199	Eubacterium_eligens_ATCC_27750	Prevotella_bivia_DSM_20514
219200	Eubacterium_eligens_ATCC_27750	Prevotella_brevis_ATCC_19188
219201	Eubacterium_eligens_ATCC_27750	Prevotella_bryantii_B14
219202	Eubacterium_eligens_ATCC_27750	Prevotella_bryantii_C21a
219203	Eubacterium_eligens_ATCC_27750	Prevotella_buccae_ATCC_33574
219204	Eubacterium_eligens_ATCC_27750	Prevotella_conceptionensis_9403948
219205	Eubacterium_eligens_ATCC_27750	Prevotella_copri_CB7_DSM_18205
219206	Eubacterium_eligens_ATCC_27750	Prevotella_corporis_DSM_18810
219207	Eubacterium_eligens_ATCC_27750	Prevotella_denticola_DSM20614
219208	Eubacterium_eligens_ATCC_27750	Prevotella_denticola_F0289
219209	Eubacterium_eligens_ATCC_27750	Prevotella_disiens_FB035_09AN
219210	Eubacterium_eligens_ATCC_27750	Prevotella_disiens_JCM_6334
219211	Eubacterium_eligens_ATCC_27750	Prevotella_enoeca_JCM_12259
219212	Eubacterium_eligens_ATCC_27750	Prevotella_intermedia_17
219213	Eubacterium_eligens_ATCC_27750	Prevotella_intermedia_ATCC_25611
219214	Eubacterium_eligens_ATCC_27750	Prevotella_loescheii_DSM_19665
219215	Eubacterium_eligens_ATCC_27750	Prevotella_melaninogenica_ATCC_25845
219216	Eubacterium_eligens_ATCC_27750	Prevotella_nanceiensis_DSM_19126
219217	Eubacterium_eligens_ATCC_27750	Prevotella_nigrescens_ATCC_33563
219218	Eubacterium_eligens_ATCC_27750	Prevotella_oralis_ATCC_33269
219219	Eubacterium_eligens_ATCC_27750	Prevotella_pallens_ATCC_700821
219220	Eubacterium_eligens_ATCC_27750	Prevotella_ruminicola_23
219221	Eubacterium_eligens_ATCC_27750	Prevotella_salivae_DSM_15606
219222	Eubacterium_eligens_ATCC_27750	Prevotella_shahii_JCM_12083
219223	Eubacterium_eligens_ATCC_27750	Prevotella_stercorea_DSM_18206
219224	Eubacterium_eligens_ATCC_27750	Prevotella_timonensis_4401737
219225	Eubacterium_eligens_ATCC_27750	Prevotella_timonensis_CRIS_5C_B1
219226	Eubacterium_eligens_ATCC_27750	Prevotella_veroralis_DSM_19559
219227	Eubacterium_eligens_ATCC_27750	Propionibacterium_acidipropionici_ATCC_4875
219228	Eubacterium_eligens_ATCC_27750	Propionibacterium_acnes_KPA171202
219229	Eubacterium_eligens_ATCC_27750	Propionibacterium_avidum_44067
219230	Eubacterium_eligens_ATCC_27750	Propionibacterium_freudenreichii_subsp_shermanii_CIRM_BIA1
219231	Eubacterium_eligens_ATCC_27750	Propionibacterium_granulosum_DSM_20700
219232	Eubacterium_eligens_ATCC_27750	Propionibacterium_jensenii_DSM_20535
219233	Eubacterium_eligens_ATCC_27750	Propionibacterium_propionicum_F0230a
219234	Eubacterium_eligens_ATCC_27750	Proteus_mirabilis_ATCC_35198
219235	Eubacterium_eligens_ATCC_27750	Proteus_penneri_ATCC_35198
219236	Eubacterium_eligens_ATCC_27750	Providencia_alcalifaciens_DSM_30120
219237	Eubacterium_eligens_ATCC_27750	Providencia_rettgeri_DSM_1131
219238	Eubacterium_eligens_ATCC_27750	Providencia_rustigianii_DSM_4541
219239	Eubacterium_eligens_ATCC_27750	Providencia_stuartii_ATCC_25827
219240	Eubacterium_eligens_ATCC_27750	Pseudobutyrivibrio_ruminis_AD2017
219241	Eubacterium_eligens_ATCC_27750	Pseudoflavonifractor_capillosus_strain_ATCC_29799
219242	Eubacterium_eligens_ATCC_27750	Pseudomonas_aeruginosa_NCGM2_S1
219243	Eubacterium_eligens_ATCC_27750	Pseudomonas_alcaliphila_34
219244	Eubacterium_eligens_ATCC_27750	Pseudomonas_monteilii_NBRC_103158
219245	Eubacterium_eligens_ATCC_27750	Pseudomonas_nitroreducens_HBP1
219246	Eubacterium_eligens_ATCC_27750	Pseudomonas_oleovorans_MOIL14HWK12
219247	Eubacterium_eligens_ATCC_27750	Pseudoramibacter_alactolyticus_ATCC_23263
219248	Eubacterium_eligens_ATCC_27750	Pyramidobacter_piscolens_W5455
219249	Eubacterium_eligens_ATCC_27750	Ralstonia_sp_5_7_47FAA
219250	Eubacterium_eligens_ATCC_27750	Raoultella_planticola_ATCC_33531
219251	Eubacterium_eligens_ATCC_27750	Rhodococcus_equi_ATCC_33707
219252	Eubacterium_eligens_ATCC_27750	Rhodococcus_equi_NBRC_101255
219253	Eubacterium_eligens_ATCC_27750	Rhodococcus_rhodochrous_ATCC_21198
219254	Eubacterium_eligens_ATCC_27750	Roseburia_hominis_A2_183
219255	Eubacterium_eligens_ATCC_27750	Roseburia_intestinalis_L1_82
219256	Eubacterium_eligens_ATCC_27750	Roseburia_inulinivorans_DSM_16841
219257	Eubacterium_eligens_ATCC_27750	Roseomonas_mucosa_ATCC_BAA_692
219258	Eubacterium_eligens_ATCC_27750	Rothia_aeria_F0474
219259	Eubacterium_eligens_ATCC_27750	Rothia_dentocariosa_ATCC_17931
219260	Eubacterium_eligens_ATCC_27750	Rothia_mucilaginosa_DY_18
219261	Eubacterium_eligens_ATCC_27750	Ruminococcaceae_bacterium_D16
219262	Eubacterium_eligens_ATCC_27750	Ruminococcus_albus_7
219263	Eubacterium_eligens_ATCC_27750	Ruminococcus_bicirculans_80_3
219264	Eubacterium_eligens_ATCC_27750	Ruminococcus_bromii_L2_63
219265	Eubacterium_eligens_ATCC_27750	Ruminococcus_callidus_ATCC_2776001
219266	Eubacterium_eligens_ATCC_27750	Ruminococcus_champanellensis_18P13
219267	Eubacterium_eligens_ATCC_27750	Ruminococcus_flavefaciens_ATCC_19208
219268	Eubacterium_eligens_ATCC_27750	Ruminococcus_flavefaciens_FD_1
219269	Eubacterium_eligens_ATCC_27750	Ruminococcus_gauvreauii_DSM_19829
219270	Eubacterium_eligens_ATCC_27750	Ruminococcus_gnavus_ATCC_29149
219271	Eubacterium_eligens_ATCC_27750	Ruminococcus_lactaris_ATCC_29176
219272	Eubacterium_eligens_ATCC_27750	Ruminococcus_obeum_A2_162
219273	Eubacterium_eligens_ATCC_27750	Ruminococcus_sp_5_1_39BFAA
219274	Eubacterium_eligens_ATCC_27750	Ruminococcus_sp_SR1_5
219275	Eubacterium_eligens_ATCC_27750	Ruminococcus_torques_ATCC_27756
219276	Eubacterium_eligens_ATCC_27750	Ruminococcus_torques_L2_14
219277	Eubacterium_eligens_ATCC_27750	Salmonella_enterica_enterica_sv_Typhimurium_LT2
219278	Eubacterium_eligens_ATCC_27750	Scardovia_inopinata_F0304
219279	Eubacterium_eligens_ATCC_27750	Selenomonas_ruminantium_AC2024
219280	Eubacterium_eligens_ATCC_27750	Serratia_fonticola_RB_25
219281	Eubacterium_eligens_ATCC_27750	Serratia_liquefaciens_ATCC_27592
219282	Eubacterium_eligens_ATCC_27750	Silanimonas_lenta_DSM_16282
219283	Eubacterium_eligens_ATCC_27750	Slackia_exigua_ATCC_700122
219284	Eubacterium_eligens_ATCC_27750	Slackia_piriformis_YIT_12062
219285	Eubacterium_eligens_ATCC_27750	Solobacterium_moorei_DSM_22971
219286	Eubacterium_eligens_ATCC_27750	Solobacterium_moorei_F0204
219287	Eubacterium_eligens_ATCC_27750	Staphylococcus_arlettae_CVD059
219288	Eubacterium_eligens_ATCC_27750	Staphylococcus_capitis_CR0101
219289	Eubacterium_eligens_ATCC_27750	Staphylococcus_capitis_QN1
219290	Eubacterium_eligens_ATCC_27750	Staphylococcus_caprae_C87
219291	Eubacterium_eligens_ATCC_27750	Staphylococcus_cohnii_hu_01
219292	Eubacterium_eligens_ATCC_27750	Staphylococcus_epidermidis_ATCC_12228
219293	Eubacterium_eligens_ATCC_27750	Staphylococcus_equorum_subsp_equorum_Mu2
219294	Eubacterium_eligens_ATCC_27750	Staphylococcus_haemolyticus_JCSC1435
219295	Eubacterium_eligens_ATCC_27750	Staphylococcus_hominis_subsp_hominis_C80
219296	Eubacterium_eligens_ATCC_27750	Staphylococcus_intermedius_ATCC_27335
219297	Eubacterium_eligens_ATCC_27750	Staphylococcus_lugdunensis_HKU09_01
219298	Eubacterium_eligens_ATCC_27750	Staphylococcus_pasteuri_SP1
219299	Eubacterium_eligens_ATCC_27750	Staphylococcus_pettenkoferi_VCU012
219300	Eubacterium_eligens_ATCC_27750	Staphylococcus_saprophyticus_subsp_saprophyticus_ATCC_15305
219301	Eubacterium_eligens_ATCC_27750	Staphylococcus_sciuri_subsp_sciuri_Z8
219302	Eubacterium_eligens_ATCC_27750	Staphylococcus_simulans_ACS_120_V_Sch1
219303	Eubacterium_eligens_ATCC_27750	Staphylococcus_vitulinus_F1028
219304	Eubacterium_eligens_ATCC_27750	Staphylococcus_warneri_SG1
219305	Eubacterium_eligens_ATCC_27750	Staphylococcus_xylosus_DMB3_Bh1
219306	Eubacterium_eligens_ATCC_27750	Staphylococcus_xylosus_NJ
219307	Eubacterium_eligens_ATCC_27750	Stenotrophomonas_maltophilia_D457
219308	Eubacterium_eligens_ATCC_27750	Stenotrophomonas_rhizophila_PCA13
219309	Eubacterium_eligens_ATCC_27750	Stoquefichus_massiliensis_AP9
219310	Eubacterium_eligens_ATCC_27750	Streptococcus_agalactiae_A909
219311	Eubacterium_eligens_ATCC_27750	Streptococcus_anginosus_1_2_62CV
219312	Eubacterium_eligens_ATCC_27750	Streptococcus_australis_ATCC_700641
219313	Eubacterium_eligens_ATCC_27750	Streptococcus_constellatus_subsp_constellatus_SK53
219314	Eubacterium_eligens_ATCC_27750	Streptococcus_constellatus_subsp_pharyngis_SK1060
219315	Eubacterium_eligens_ATCC_27750	Streptococcus_cristatus_ATCC_51100
219316	Eubacterium_eligens_ATCC_27750	Streptococcus_dysgalactiae_subsp_dysgalactiae_ATCC_27957
219317	Eubacterium_eligens_ATCC_27750	Streptococcus_equinus_ATCC_9812
219318	Eubacterium_eligens_ATCC_27750	Streptococcus_gallolyticus_subsp_gallolyticus_ATCC_43143
219319	Eubacterium_eligens_ATCC_27750	Streptococcus_gordonii_str_Challis_substr_CH1
219320	Eubacterium_eligens_ATCC_27750	Streptococcus_infantarius_subsp_infantarius_ATCC_BAA_102
219321	Eubacterium_eligens_ATCC_27750	Streptococcus_infantis_ATCC_700779
219322	Eubacterium_eligens_ATCC_27750	Streptococcus_intermedius_JTH08
219323	Eubacterium_eligens_ATCC_27750	Streptococcus_lutetiensis_033
219324	Eubacterium_eligens_ATCC_27750	Streptococcus_mitis_NCTC_12261
219325	Eubacterium_eligens_ATCC_27750	Streptococcus_mutans_ATCC_25175
219326	Eubacterium_eligens_ATCC_27750	Streptococcus_oralis_Uo5
219327	Eubacterium_eligens_ATCC_27750	Streptococcus_parasanguinis_ATCC_903
219328	Eubacterium_eligens_ATCC_27750	Streptococcus_parauberis_KCTC_11537
219329	Eubacterium_eligens_ATCC_27750	Streptococcus_peroris_ATCC_700780
219330	Eubacterium_eligens_ATCC_27750	Streptococcus_pleomorphus_DSM_20574
219331	Eubacterium_eligens_ATCC_27750	Streptococcus_pseudopneumoniae_IS7493
219332	Eubacterium_eligens_ATCC_27750	Streptococcus_salivarius_JIM8777
219333	Eubacterium_eligens_ATCC_27750	Streptococcus_sanguinis_SK36
219334	Eubacterium_eligens_ATCC_27750	Streptococcus_sp_2_1_36FAA
219335	Eubacterium_eligens_ATCC_27750	Streptococcus_sp_I_G2
219336	Eubacterium_eligens_ATCC_27750	Streptococcus_sp_I_P16
219337	Eubacterium_eligens_ATCC_27750	Streptococcus_thermophilus_LMG_18311
219338	Eubacterium_eligens_ATCC_27750	Streptococcus_thoraltensis_DSM_12221
219339	Eubacterium_eligens_ATCC_27750	Streptococcus_uberis_0140J
219340	Eubacterium_eligens_ATCC_27750	Streptococcus_vestibularis_F0396
219341	Eubacterium_eligens_ATCC_27750	Subdoligranulum_variabile_DSM_15176
219342	Eubacterium_eligens_ATCC_27750	Succinatimonas_hippei_YIT_12066
219343	Eubacterium_eligens_ATCC_27750	Succinivibrio_dextrinosolvens_H5
219344	Eubacterium_eligens_ATCC_27750	Sulfolobus_solfataricus_P2
219345	Eubacterium_eligens_ATCC_27750	Sutterella_parvirubra_YIT_11816
219346	Eubacterium_eligens_ATCC_27750	Sutterella_wadsworthensis_3_1_45B
219347	Eubacterium_eligens_ATCC_27750	Tannerella_forsythia_ATCC_43037
219348	Eubacterium_eligens_ATCC_27750	Tatumella_ptyseos_ATCC_33301
219349	Eubacterium_eligens_ATCC_27750	Trabulsiella_guamensis_ATCC_49490
219350	Eubacterium_eligens_ATCC_27750	Tropheryma_whipplei_str_Twist
219351	Eubacterium_eligens_ATCC_27750	Trueperella_pyogenes_MS249
219352	Eubacterium_eligens_ATCC_27750	Ureaplasma_parvum_serovar_1_str_ATCC_27813
219353	Eubacterium_eligens_ATCC_27750	Ureaplasma_urealyticum_serovar_8_str_ATCC_27618
219354	Eubacterium_eligens_ATCC_27750	Ureibacillus_thermosphaericus_str_Thermo_BF
219355	Eubacterium_eligens_ATCC_27750	Varibaculum_cambriense_DSM_15806
219356	Eubacterium_eligens_ATCC_27750	Veillonella_atypica_ACS_049_V_Sch6
219357	Eubacterium_eligens_ATCC_27750	Veillonella_dispar_ATCC_17748
219358	Eubacterium_eligens_ATCC_27750	Veillonella_parvula_Te3_DSM_2008
219359	Eubacterium_eligens_ATCC_27750	Veillonella_ratti_ACS_216_V_Col6b
219360	Eubacterium_eligens_ATCC_27750	Veillonella_sp_3_1_44
219361	Eubacterium_eligens_ATCC_27750	Veillonella_sp_6_1_27
219362	Eubacterium_eligens_ATCC_27750	Vibrio_fluvialis_560
219363	Eubacterium_eligens_ATCC_27750	Vibrio_furnissii_NCTC_11218
219364	Eubacterium_eligens_ATCC_27750	Vibrio_mimicus_MB_451
219365	Eubacterium_eligens_ATCC_27750	Vibrio_parahaemolyticus_RIMD_2210633
219366	Eubacterium_eligens_ATCC_27750	Weissella_cibaria_KACC_11862
219367	Eubacterium_eligens_ATCC_27750	Weissella_confusa_LBAE_C39_2
219368	Eubacterium_eligens_ATCC_27750	Weissella_paramesenteroides_ATCC_33313
219369	Eubacterium_eligens_ATCC_27750	Yersinia_bercovieri_ATCC_43970
219370	Eubacterium_eligens_ATCC_27750	Yersinia_enterocolitica_subsp_enterocolitica_8081
219371	Eubacterium_eligens_ATCC_27750	Yersinia_frederiksenii_ATCC_33641
219372	Eubacterium_eligens_ATCC_27750	Yersinia_kristensenii_ATCC_33638
219373	Eubacterium_eligens_ATCC_27750	Yersinia_pseudotuberculosis_YPIII
219374	Eubacterium_eligens_ATCC_27750	Yersinia_rohdei_ATCC_43380
219375	Eubacterium_eligens_ATCC_27750	Yokenella_regensburgei_ATCC_43003
219376	Eubacterium_hallii_DSM_3353	Eubacterium_hallii_L2_7
219377	Eubacterium_hallii_DSM_3353	Eubacterium_limosum_KIST612
219378	Eubacterium_hallii_DSM_3353	Eubacterium_ramulus_ATCC_29099
219379	Eubacterium_hallii_DSM_3353	Eubacterium_rectale_ATCC_33656
219380	Eubacterium_hallii_DSM_3353	Eubacterium_rectale_M104_1
219381	Eubacterium_hallii_DSM_3353	Eubacterium_saphenum_ATCC_49989
219382	Eubacterium_hallii_DSM_3353	Eubacterium_siraeum_70_3
219383	Eubacterium_hallii_DSM_3353	Eubacterium_siraeum_DSM_15702
219384	Eubacterium_hallii_DSM_3353	Eubacterium_sulci_ATCC_35585
219385	Eubacterium_hallii_DSM_3353	Eubacterium_ventriosum_ATCC_27560
219386	Eubacterium_hallii_DSM_3353	Exiguobacterium_aurantiacum_DSM_6208
219387	Eubacterium_hallii_DSM_3353	Faecalibacterium_cf_prausnitzii_KLE1255
219388	Eubacterium_hallii_DSM_3353	Faecalibacterium_prausnitzii_L2_6
219389	Eubacterium_hallii_DSM_3353	Faecalibacterium_prausnitzii_M21_2
219390	Eubacterium_hallii_DSM_3353	Faecalibacterium_prausnitzii_SL3_3
219391	Eubacterium_hallii_DSM_3353	Filifactor_alocis_ATCC_35896
219392	Eubacterium_hallii_DSM_3353	Finegoldia_magna_ATCC_29328
219393	Eubacterium_hallii_DSM_3353	Flavonifractor_plautii_ATCC_29863
219394	Eubacterium_hallii_DSM_3353	Fusobacterium_gonidiaformans_3_1_5R
219395	Eubacterium_hallii_DSM_3353	Fusobacterium_gonidiaformans_ATCC_25563
219396	Eubacterium_hallii_DSM_3353	Fusobacterium_mortiferum_ATCC_9817
219397	Eubacterium_hallii_DSM_3353	Fusobacterium_necrophorum_D12
219398	Eubacterium_hallii_DSM_3353	Fusobacterium_nucleatum_subsp_animalis_3_1_33
219399	Eubacterium_hallii_DSM_3353	Fusobacterium_nucleatum_subsp_animalis_7_1
219400	Eubacterium_hallii_DSM_3353	Fusobacterium_nucleatum_subsp_animalis_D11
219401	Eubacterium_hallii_DSM_3353	Fusobacterium_nucleatum_subsp_vincentii_3_1_27
219402	Eubacterium_hallii_DSM_3353	Fusobacterium_nucleatum_subsp_vincentii_3_1_36A2
219403	Eubacterium_hallii_DSM_3353	Fusobacterium_nucleatum_subsp_vincentii_4_1_13
219404	Eubacterium_hallii_DSM_3353	Fusobacterium_periodonticum_1_1_41FAA
219405	Eubacterium_hallii_DSM_3353	Fusobacterium_periodonticum_2_1_31
219406	Eubacterium_hallii_DSM_3353	Fusobacterium_russii_ATCC_25533
219407	Eubacterium_hallii_DSM_3353	Fusobacterium_sp_4_8
219408	Eubacterium_hallii_DSM_3353	Fusobacterium_ulcerans_ATCC_49185
219409	Eubacterium_hallii_DSM_3353	Fusobacterium_varium_ATCC_27725
219410	Eubacterium_hallii_DSM_3353	Gemella_haemolysans_ATCC_10379
219411	Eubacterium_hallii_DSM_3353	Gemella_morbillorum_M424
219412	Eubacterium_hallii_DSM_3353	Gemella_sanguinis_ATCC700632
219413	Eubacterium_hallii_DSM_3353	Gemella_sanguinis_M325
219414	Eubacterium_hallii_DSM_3353	Geobacillus_vulcani_PSS1
219415	Eubacterium_hallii_DSM_3353	Gordonia_rubripertincta_NBRC_101908
219416	Eubacterium_hallii_DSM_3353	Gordonia_terrae_C_6
219417	Eubacterium_hallii_DSM_3353	Gordonia_terrae_NBRC_100016
219418	Eubacterium_hallii_DSM_3353	Gordonibacter_pamelaeae_7_10_1_bT_DSM_19378
219419	Eubacterium_hallii_DSM_3353	Granulicatella_adiacens_ATCC_49175
219420	Eubacterium_hallii_DSM_3353	Granulicatella_elegans_ATCC_700633
219421	Eubacterium_hallii_DSM_3353	Grimontia_hollisae_CIP_101886
219422	Eubacterium_hallii_DSM_3353	Haemophilus_haemolyticus_M19501
219423	Eubacterium_hallii_DSM_3353	Haemophilus_parainfluenzae_T3T1
219424	Eubacterium_hallii_DSM_3353	Haemophilus_sputorum_CCUG_13788
219425	Eubacterium_hallii_DSM_3353	Hafnia_alvei_ATCC_51873
219426	Eubacterium_hallii_DSM_3353	Hafnia_alvei_BIDMC_31
219427	Eubacterium_hallii_DSM_3353	Halococcus_morrhuae_DSM1307
219428	Eubacterium_hallii_DSM_3353	Helicobacter_bilis_ATCC_43879
219429	Eubacterium_hallii_DSM_3353	Helicobacter_canadensis_MIT_98_5491
219430	Eubacterium_hallii_DSM_3353	Helicobacter_cinaedi_CCUG_18818
219431	Eubacterium_hallii_DSM_3353	Helicobacter_pullorum_MIT_98_5489
219432	Eubacterium_hallii_DSM_3353	Helicobacter_pylori_26695
219433	Eubacterium_hallii_DSM_3353	Helicobacter_winghamensis_ATCC_BAA_430
219434	Eubacterium_hallii_DSM_3353	Holdemania_filiformis_VPI_J1_31B_1_DSM_12042
219435	Eubacterium_hallii_DSM_3353	Kallipyga_massiliensis_ph2
219436	Eubacterium_hallii_DSM_3353	Kandleria_vitulina_DSM_20405
219437	Eubacterium_hallii_DSM_3353	Kingella_oralis_ATCC_51147
219438	Eubacterium_hallii_DSM_3353	Klebsiella_pneumoniae_pneumoniae_MGH78578
219439	Eubacterium_hallii_DSM_3353	Klebsiella_sp_1_1_55
219440	Eubacterium_hallii_DSM_3353	Kluyvera_ascorbata_ATCC_33433
219441	Eubacterium_hallii_DSM_3353	Kocuria_palustris_PEL
219442	Eubacterium_hallii_DSM_3353	Kocuria_rhizophila_DC2201
219443	Eubacterium_hallii_DSM_3353	Kurthia_massiliensis_JC30
219444	Eubacterium_hallii_DSM_3353	Kytococcus_sedentarius_DSM_20547
219445	Eubacterium_hallii_DSM_3353	Lachnospiraceae_bacterium_sp_5_1_63FAA
219446	Eubacterium_hallii_DSM_3353	Lachnospiraceae_bacterium_sp_8_1_57FAA
219447	Eubacterium_hallii_DSM_3353	Lachnospira_multipara_ATCC_19207
219448	Eubacterium_hallii_DSM_3353	Lactobacillus_acidophilus_ATCC_4796
219449	Eubacterium_hallii_DSM_3353	Lactobacillus_acidophilus_NCFM
219450	Eubacterium_hallii_DSM_3353	Lactobacillus_amylolyticus_DSM_11664
219451	Eubacterium_hallii_DSM_3353	Lactobacillus_amylovorus_GRL_1112
219452	Eubacterium_hallii_DSM_3353	Lactobacillus_animalis_KCTC_3501
219453	Eubacterium_hallii_DSM_3353	Lactobacillus_antri_DSM_16041
219454	Eubacterium_hallii_DSM_3353	Lactobacillus_brevis_ATCC_367
219455	Eubacterium_hallii_DSM_3353	Lactobacillus_brevis_subsp_gravesensis_ATCC_27305
219456	Eubacterium_hallii_DSM_3353	Lactobacillus_buchneri_ATCC_11577
219457	Eubacterium_hallii_DSM_3353	Lactobacillus_casei_ATCC_334
219458	Eubacterium_hallii_DSM_3353	Lactobacillus_casei_casei_BL23
219459	Eubacterium_hallii_DSM_3353	Lactobacillus_coleohominis_101_4_CHN
219460	Eubacterium_hallii_DSM_3353	Lactobacillus_coryniformis_subsp_coryniformis_CECT_5711
219461	Eubacterium_hallii_DSM_3353	Lactobacillus_crispatus_125_2_CHN
219462	Eubacterium_hallii_DSM_3353	Lactobacillus_curvatus_CRL_705
219463	Eubacterium_hallii_DSM_3353	Lactobacillus_delbrueckii_subsp_bulgaricus_ATCC_11842
219464	Eubacterium_hallii_DSM_3353	Lactobacillus_delbrueckii_subsp_bulgaricus_ATCC_BAA_365
219465	Eubacterium_hallii_DSM_3353	Lactobacillus_fermentum_ATCC_14931
219466	Eubacterium_hallii_DSM_3353	Lactobacillus_fermentum_IFO_3956
219467	Eubacterium_hallii_DSM_3353	Lactobacillus_gasseri_ATCC_33323
219468	Eubacterium_hallii_DSM_3353	Lactobacillus_gastricus_PS3
219469	Eubacterium_hallii_DSM_3353	Lactobacillus_helveticus_DPC_4571
219470	Eubacterium_hallii_DSM_3353	Lactobacillus_helveticus_DSM_20075
219471	Eubacterium_hallii_DSM_3353	Lactobacillus_hilgardii_ATCC_8290
219472	Eubacterium_hallii_DSM_3353	Lactobacillus_iners_DSM_13335
219473	Eubacterium_hallii_DSM_3353	Lactobacillus_jensenii_1153
219474	Eubacterium_hallii_DSM_3353	Lactobacillus_johnsonii_DPC_6026
219475	Eubacterium_hallii_DSM_3353	Lactobacillus_johnsonii_NCC_533
219476	Eubacterium_hallii_DSM_3353	Lactobacillus_mucosae_LM1
219477	Eubacterium_hallii_DSM_3353	Lactobacillus_oris_F0423
219478	Eubacterium_hallii_DSM_3353	Lactobacillus_paracasei_subsp_paracasei_8700_2
219479	Eubacterium_hallii_DSM_3353	Lactobacillus_paracasei_subsp_paracasei_ATCC_25302
219480	Eubacterium_hallii_DSM_3353	Lactobacillus_pentosus_KCA1
219481	Eubacterium_hallii_DSM_3353	Lactobacillus_plantarum_JDM1
219482	Eubacterium_hallii_DSM_3353	Lactobacillus_plantarum_subsp_plantarum_ATCC_14917
219483	Eubacterium_hallii_DSM_3353	Lactobacillus_plantarum_WCFS1
219484	Eubacterium_hallii_DSM_3353	Lactobacillus_reuteri_CF48_3A_
219485	Eubacterium_hallii_DSM_3353	Lactobacillus_reuteri_F275_JCM_1112
219486	Eubacterium_hallii_DSM_3353	Lactobacillus_reuteri_MM2_3_
219487	Eubacterium_hallii_DSM_3353	Lactobacillus_reuteri_MM4_1A_
219488	Eubacterium_hallii_DSM_3353	Lactobacillus_reuteri_SD2112_ATCC_55730
219489	Eubacterium_hallii_DSM_3353	Lactobacillus_rhamnosus_GG_ATCC_53103
219490	Eubacterium_hallii_DSM_3353	Lactobacillus_rhamnosus_LMS2_1
219491	Eubacterium_hallii_DSM_3353	Lactobacillus_ruminis_ATCC_25644
219492	Eubacterium_hallii_DSM_3353	Lactobacillus_sakei_subsp_sakei_23K
219493	Eubacterium_hallii_DSM_3353	Lactobacillus_salivarius_HO66_ATCC_11741
219494	Eubacterium_hallii_DSM_3353	Lactobacillus_salivarius_salivarius_UCC118
219495	Eubacterium_hallii_DSM_3353	Lactobacillus_ultunensis_DSM_16047
219496	Eubacterium_hallii_DSM_3353	Lactobacillus_vaginalis_ATCC_49540
219497	Eubacterium_hallii_DSM_3353	Lactococcus_garvieae_ATCC_49156
219498	Eubacterium_hallii_DSM_3353	Lactococcus_raffinolactis_4877
219499	Eubacterium_hallii_DSM_3353	Laribacter_hongkongensis_HLHK9
219500	Eubacterium_hallii_DSM_3353	Lautropia_mirabilis_ATCC_51599
219501	Eubacterium_hallii_DSM_3353	Leminorella_grimontii_ATCC_33999
219502	Eubacterium_hallii_DSM_3353	Leptotrichia_buccalis_C_1013_b
219503	Eubacterium_hallii_DSM_3353	Leuconostoc_argentinum_KCTC_3773
219504	Eubacterium_hallii_DSM_3353	Leuconostoc_gelidum_JB7
219505	Eubacterium_hallii_DSM_3353	Leuconostoc_mesenteroides_subsp_cremoris_ATCC_19254
219506	Eubacterium_hallii_DSM_3353	Listeria_grayi_DSM_20601
219507	Eubacterium_hallii_DSM_3353	Listeria_monocytogenes_4a_L99
219508	Eubacterium_hallii_DSM_3353	Listeria_monocytogenes_4b_F2365
219509	Eubacterium_hallii_DSM_3353	Listeria_monocytogenes_Finland_1988
219510	Eubacterium_hallii_DSM_3353	Listeria_monocytogenes_FSL_R2_561
219511	Eubacterium_hallii_DSM_3353	Listeria_monocytogenes_J0161_FSL_R2_499
219512	Eubacterium_hallii_DSM_3353	Listeria_monocytogenes_serotype_7_SLCC_2482
219513	Eubacterium_hallii_DSM_3353	Listeria_monocytogenes_SLCC_2378
219514	Eubacterium_hallii_DSM_3353	Listeria_monocytogenes_SLCC_2540
219515	Eubacterium_hallii_DSM_3353	Listeria_monocytogenes_SLCC_7179
219516	Eubacterium_hallii_DSM_3353	Lysinibacillus_fusiformis_ZB2
219517	Eubacterium_hallii_DSM_3353	Lysinibacillus_sphaericus_C3_41
219518	Eubacterium_hallii_DSM_3353	Marvinbryantia_formatexigens_I_52_DSM_14469
219519	Eubacterium_hallii_DSM_3353	Megamonas_funiformis_YIT_11815
219520	Eubacterium_hallii_DSM_3353	Megamonas_hypermegale_ART12_1
219521	Eubacterium_hallii_DSM_3353	Megasphaera_elsdenii_DSM_20460
219522	Eubacterium_hallii_DSM_3353	Melainabacterium_MEL_A1
219523	Eubacterium_hallii_DSM_3353	Methanobrevibacter_ruminantium_M1
219524	Eubacterium_hallii_DSM_3353	Methanobrevibacter_smithii_ATCC_35061
219525	Eubacterium_hallii_DSM_3353	Methanomassiliicoccus_luminyensis_B10
219526	Eubacterium_hallii_DSM_3353	Methanosphaera_stadtmanae_DSM_3091
219527	Eubacterium_hallii_DSM_3353	Methylobacterium_mesophilicum_SR1_6_6
219528	Eubacterium_hallii_DSM_3353	Methylobacterium_populi_BJ001
219529	Eubacterium_hallii_DSM_3353	Methylobacterium_radiotolerans_JCM_2831
219530	Eubacterium_hallii_DSM_3353	Methyloversatilis_universalis_Fam50001
219531	Eubacterium_hallii_DSM_3353	Methyloversatilis_universalis_FAM5
219532	Eubacterium_hallii_DSM_3353	Microbacterium_gubbeenense_DSM_15944
219533	Eubacterium_hallii_DSM_3353	Microbacterium_oleivorans_NBRC_103075
219534	Eubacterium_hallii_DSM_3353	Microbacterium_paraoxydans_77MFTsu3_2
219535	Eubacterium_hallii_DSM_3353	Micrococcus_luteus_NCTC_2665
219536	Eubacterium_hallii_DSM_3353	Micromonospora_aurantiaca_ATCC_27029
219537	Eubacterium_hallii_DSM_3353	Mitsuokella_jalaludinii_DSM_13811
219538	Eubacterium_hallii_DSM_3353	Mitsuokella_multacida_DSM_20544
219539	Eubacterium_hallii_DSM_3353	Mobiluncus_curtisii_ATCC_43063
219540	Eubacterium_hallii_DSM_3353	Moraxella_catarrhalis_RH4
219541	Eubacterium_hallii_DSM_3353	Morganella_morganii_subsp_morganii_KT
219542	Eubacterium_hallii_DSM_3353	Mycobacterium_avium_subsp_avium_ATCC_25291
219543	Eubacterium_hallii_DSM_3353	Mycobacterium_fortuitum_subsp_fortuitum_DSM_46621
219544	Eubacterium_hallii_DSM_3353	Mycoplasma_hominis_ATCC_23114
219545	Eubacterium_hallii_DSM_3353	Mycoplasma_pneumoniae_309
219546	Eubacterium_hallii_DSM_3353	Neisseria_cinerea_ATCC_14685
219547	Eubacterium_hallii_DSM_3353	Neisseria_elongata_subsp_glycolytica_ATCC_29315
219548	Eubacterium_hallii_DSM_3353	Neisseria_flavescens_SK114
219549	Eubacterium_hallii_DSM_3353	Neisseria_macacae_ATCC_33926
219550	Eubacterium_hallii_DSM_3353	Neisseria_mucosa_ATCC_25996
219551	Eubacterium_hallii_DSM_3353	Neisseria_subflava_NJ9703
219552	Eubacterium_hallii_DSM_3353	Nevskia_ramosa_DSM_11499
219553	Eubacterium_hallii_DSM_3353	Oceanobacillus_picturae_strain_S1
219554	Eubacterium_hallii_DSM_3353	Ochrobactrum_anthropi_ATCC_49188
219555	Eubacterium_hallii_DSM_3353	Odoribacter_laneus_YIT_12061
219556	Eubacterium_hallii_DSM_3353	Odoribacter_splanchnicus_1651_6_DSM_20712
219557	Eubacterium_hallii_DSM_3353	Olsenella_profusa_F019501
219558	Eubacterium_hallii_DSM_3353	Olsenella_uli_DSM_7084
219559	Eubacterium_hallii_DSM_3353	Oribacterium_sinus_F0268
219560	Eubacterium_hallii_DSM_3353	Oxalobacter_formigenes_HOxBLS
219561	Eubacterium_hallii_DSM_3353	Oxalobacter_formigenes_OXCC13
219562	Eubacterium_hallii_DSM_3353	Paenibacillus_alvei_DSM_29
219563	Eubacterium_hallii_DSM_3353	Paenibacillus_barengoltzii_G22
219564	Eubacterium_hallii_DSM_3353	Paenibacillus_daejeonensis_DSM_15491
219565	Eubacterium_hallii_DSM_3353	Paenibacillus_graminis_C4D1M
219566	Eubacterium_hallii_DSM_3353	Paenibacillus_lactis_154
219567	Eubacterium_hallii_DSM_3353	Parabacteroides_distasonis_ATCC_8503
219568	Eubacterium_hallii_DSM_3353	Parabacteroides_goldsteinii_dnLKV18
219569	Eubacterium_hallii_DSM_3353	Parabacteroides_gordonii_DSM_23371
219570	Eubacterium_hallii_DSM_3353	Parabacteroides_johnsonii_DSM_18315
219571	Eubacterium_hallii_DSM_3353	Parabacteroides_merdae_ATCC_43184
219572	Eubacterium_hallii_DSM_3353	Parabacteroides_sp_D13
219573	Eubacterium_hallii_DSM_3353	Paracoccus_yeei_ATCC_BAA_599
219574	Eubacterium_hallii_DSM_3353	Paraprevotella_clara_YIT_11840
219575	Eubacterium_hallii_DSM_3353	Paraprevotella_xylaniphila_YIT_11841
219576	Eubacterium_hallii_DSM_3353	Parasutterella_excrementihominis_YIT_11859
219577	Eubacterium_hallii_DSM_3353	Parvimonas_micra_ATCC_33270
219578	Eubacterium_hallii_DSM_3353	Pediococcus_acidilactici_7_4
219579	Eubacterium_hallii_DSM_3353	Pediococcus_acidilactici_DSM_20284
219580	Eubacterium_hallii_DSM_3353	Pediococcus_pentosaceus_ATCC_25745
219581	Eubacterium_hallii_DSM_3353	Peptoniphilus_harei_ACS_146_V_Sch2b
219582	Eubacterium_hallii_DSM_3353	Peptoniphilus_indolicus_ATCC_29427
219583	Eubacterium_hallii_DSM_3353	Peptoniphilus_lacrimalis_DSM_7455
219584	Eubacterium_hallii_DSM_3353	Peptoniphilus_timonensis_JC401
219585	Eubacterium_hallii_DSM_3353	Peptostreptococcus_anaerobius_DSM_2949
219586	Eubacterium_hallii_DSM_3353	Peptostreptococcus_stomatis_DSM_17678
219587	Eubacterium_hallii_DSM_3353	Phascolarctobacterium_succinatutens_YIT_12067
219588	Eubacterium_hallii_DSM_3353	Plesiomonas_shigelloides_302_73
219589	Eubacterium_hallii_DSM_3353	Porphyromonas_asaccharolytica_DSM_20707
219590	Eubacterium_hallii_DSM_3353	Porphyromonas_endodontalis_ATCC_35406
219591	Eubacterium_hallii_DSM_3353	Porphyromonas_gingivalis_W83
219592	Eubacterium_hallii_DSM_3353	Porphyromonas_somerae_DSM_23386
219593	Eubacterium_hallii_DSM_3353	Porphyromonas_uenonis_60_3
219594	Eubacterium_hallii_DSM_3353	Porphyromonas_uenonis_DSM_23387
219595	Eubacterium_hallii_DSM_3353	Prevotella_albensis_DSM_11370
219596	Eubacterium_hallii_DSM_3353	Prevotella_bivia_DSM_20514
219597	Eubacterium_hallii_DSM_3353	Prevotella_brevis_ATCC_19188
219598	Eubacterium_hallii_DSM_3353	Prevotella_bryantii_B14
219599	Eubacterium_hallii_DSM_3353	Prevotella_bryantii_C21a
219600	Eubacterium_hallii_DSM_3353	Prevotella_buccae_ATCC_33574
219601	Eubacterium_hallii_DSM_3353	Prevotella_conceptionensis_9403948
219602	Eubacterium_hallii_DSM_3353	Prevotella_copri_CB7_DSM_18205
219603	Eubacterium_hallii_DSM_3353	Prevotella_corporis_DSM_18810
219604	Eubacterium_hallii_DSM_3353	Prevotella_denticola_DSM20614
219605	Eubacterium_hallii_DSM_3353	Prevotella_denticola_F0289
219606	Eubacterium_hallii_DSM_3353	Prevotella_disiens_FB035_09AN
219607	Eubacterium_hallii_DSM_3353	Prevotella_disiens_JCM_6334
219608	Eubacterium_hallii_DSM_3353	Prevotella_enoeca_JCM_12259
219609	Eubacterium_hallii_DSM_3353	Prevotella_intermedia_17
219610	Eubacterium_hallii_DSM_3353	Prevotella_intermedia_ATCC_25611
219611	Eubacterium_hallii_DSM_3353	Prevotella_loescheii_DSM_19665
219612	Eubacterium_hallii_DSM_3353	Prevotella_melaninogenica_ATCC_25845
219613	Eubacterium_hallii_DSM_3353	Prevotella_nanceiensis_DSM_19126
219614	Eubacterium_hallii_DSM_3353	Prevotella_nigrescens_ATCC_33563
219615	Eubacterium_hallii_DSM_3353	Prevotella_oralis_ATCC_33269
219616	Eubacterium_hallii_DSM_3353	Prevotella_pallens_ATCC_700821
219617	Eubacterium_hallii_DSM_3353	Prevotella_ruminicola_23
219618	Eubacterium_hallii_DSM_3353	Prevotella_salivae_DSM_15606
219619	Eubacterium_hallii_DSM_3353	Prevotella_shahii_JCM_12083
219620	Eubacterium_hallii_DSM_3353	Prevotella_stercorea_DSM_18206
219621	Eubacterium_hallii_DSM_3353	Prevotella_timonensis_4401737
219622	Eubacterium_hallii_DSM_3353	Prevotella_timonensis_CRIS_5C_B1
219623	Eubacterium_hallii_DSM_3353	Prevotella_veroralis_DSM_19559
219624	Eubacterium_hallii_DSM_3353	Propionibacterium_acidipropionici_ATCC_4875
219625	Eubacterium_hallii_DSM_3353	Propionibacterium_acnes_KPA171202
219626	Eubacterium_hallii_DSM_3353	Propionibacterium_avidum_44067
219627	Eubacterium_hallii_DSM_3353	Propionibacterium_freudenreichii_subsp_shermanii_CIRM_BIA1
219628	Eubacterium_hallii_DSM_3353	Propionibacterium_granulosum_DSM_20700
219629	Eubacterium_hallii_DSM_3353	Propionibacterium_jensenii_DSM_20535
219630	Eubacterium_hallii_DSM_3353	Propionibacterium_propionicum_F0230a
219631	Eubacterium_hallii_DSM_3353	Proteus_mirabilis_ATCC_35198
219632	Eubacterium_hallii_DSM_3353	Proteus_penneri_ATCC_35198
219633	Eubacterium_hallii_DSM_3353	Providencia_alcalifaciens_DSM_30120
219634	Eubacterium_hallii_DSM_3353	Providencia_rettgeri_DSM_1131
219635	Eubacterium_hallii_DSM_3353	Providencia_rustigianii_DSM_4541
219636	Eubacterium_hallii_DSM_3353	Providencia_stuartii_ATCC_25827
219637	Eubacterium_hallii_DSM_3353	Pseudobutyrivibrio_ruminis_AD2017
219638	Eubacterium_hallii_DSM_3353	Pseudoflavonifractor_capillosus_strain_ATCC_29799
219639	Eubacterium_hallii_DSM_3353	Pseudomonas_aeruginosa_NCGM2_S1
219640	Eubacterium_hallii_DSM_3353	Pseudomonas_alcaliphila_34
219641	Eubacterium_hallii_DSM_3353	Pseudomonas_monteilii_NBRC_103158
219642	Eubacterium_hallii_DSM_3353	Pseudomonas_nitroreducens_HBP1
219643	Eubacterium_hallii_DSM_3353	Pseudomonas_oleovorans_MOIL14HWK12
219644	Eubacterium_hallii_DSM_3353	Pseudoramibacter_alactolyticus_ATCC_23263
219645	Eubacterium_hallii_DSM_3353	Pyramidobacter_piscolens_W5455
219646	Eubacterium_hallii_DSM_3353	Ralstonia_sp_5_7_47FAA
219647	Eubacterium_hallii_DSM_3353	Raoultella_planticola_ATCC_33531
219648	Eubacterium_hallii_DSM_3353	Rhodococcus_equi_ATCC_33707
219649	Eubacterium_hallii_DSM_3353	Rhodococcus_equi_NBRC_101255
219650	Eubacterium_hallii_DSM_3353	Rhodococcus_rhodochrous_ATCC_21198
219651	Eubacterium_hallii_DSM_3353	Roseburia_hominis_A2_183
219652	Eubacterium_hallii_DSM_3353	Roseburia_intestinalis_L1_82
219653	Eubacterium_hallii_DSM_3353	Roseburia_inulinivorans_DSM_16841
219654	Eubacterium_hallii_DSM_3353	Roseomonas_mucosa_ATCC_BAA_692
219655	Eubacterium_hallii_DSM_3353	Rothia_aeria_F0474
219656	Eubacterium_hallii_DSM_3353	Rothia_dentocariosa_ATCC_17931
219657	Eubacterium_hallii_DSM_3353	Rothia_mucilaginosa_DY_18
219658	Eubacterium_hallii_DSM_3353	Ruminococcaceae_bacterium_D16
219659	Eubacterium_hallii_DSM_3353	Ruminococcus_albus_7
219660	Eubacterium_hallii_DSM_3353	Ruminococcus_bicirculans_80_3
219661	Eubacterium_hallii_DSM_3353	Ruminococcus_bromii_L2_63
219662	Eubacterium_hallii_DSM_3353	Ruminococcus_callidus_ATCC_2776001
219663	Eubacterium_hallii_DSM_3353	Ruminococcus_champanellensis_18P13
219664	Eubacterium_hallii_DSM_3353	Ruminococcus_flavefaciens_ATCC_19208
219665	Eubacterium_hallii_DSM_3353	Ruminococcus_flavefaciens_FD_1
219666	Eubacterium_hallii_DSM_3353	Ruminococcus_gauvreauii_DSM_19829
219667	Eubacterium_hallii_DSM_3353	Ruminococcus_gnavus_ATCC_29149
219668	Eubacterium_hallii_DSM_3353	Ruminococcus_lactaris_ATCC_29176
219669	Eubacterium_hallii_DSM_3353	Ruminococcus_obeum_A2_162
219670	Eubacterium_hallii_DSM_3353	Ruminococcus_sp_5_1_39BFAA
219671	Eubacterium_hallii_DSM_3353	Ruminococcus_sp_SR1_5
219672	Eubacterium_hallii_DSM_3353	Ruminococcus_torques_ATCC_27756
219673	Eubacterium_hallii_DSM_3353	Ruminococcus_torques_L2_14
219674	Eubacterium_hallii_DSM_3353	Salmonella_enterica_enterica_sv_Typhimurium_LT2
219675	Eubacterium_hallii_DSM_3353	Scardovia_inopinata_F0304
219676	Eubacterium_hallii_DSM_3353	Selenomonas_ruminantium_AC2024
219677	Eubacterium_hallii_DSM_3353	Serratia_fonticola_RB_25
219678	Eubacterium_hallii_DSM_3353	Serratia_liquefaciens_ATCC_27592
219679	Eubacterium_hallii_DSM_3353	Silanimonas_lenta_DSM_16282
219680	Eubacterium_hallii_DSM_3353	Slackia_exigua_ATCC_700122
219681	Eubacterium_hallii_DSM_3353	Slackia_piriformis_YIT_12062
219682	Eubacterium_hallii_DSM_3353	Solobacterium_moorei_DSM_22971
219683	Eubacterium_hallii_DSM_3353	Solobacterium_moorei_F0204
219684	Eubacterium_hallii_DSM_3353	Staphylococcus_arlettae_CVD059
219685	Eubacterium_hallii_DSM_3353	Staphylococcus_capitis_CR0101
219686	Eubacterium_hallii_DSM_3353	Staphylococcus_capitis_QN1
219687	Eubacterium_hallii_DSM_3353	Staphylococcus_caprae_C87
219688	Eubacterium_hallii_DSM_3353	Staphylococcus_cohnii_hu_01
219689	Eubacterium_hallii_DSM_3353	Staphylococcus_epidermidis_ATCC_12228
219690	Eubacterium_hallii_DSM_3353	Staphylococcus_equorum_subsp_equorum_Mu2
219691	Eubacterium_hallii_DSM_3353	Staphylococcus_haemolyticus_JCSC1435
219692	Eubacterium_hallii_DSM_3353	Staphylococcus_hominis_subsp_hominis_C80
219693	Eubacterium_hallii_DSM_3353	Staphylococcus_intermedius_ATCC_27335
219694	Eubacterium_hallii_DSM_3353	Staphylococcus_lugdunensis_HKU09_01
219695	Eubacterium_hallii_DSM_3353	Staphylococcus_pasteuri_SP1
219696	Eubacterium_hallii_DSM_3353	Staphylococcus_pettenkoferi_VCU012
219697	Eubacterium_hallii_DSM_3353	Staphylococcus_saprophyticus_subsp_saprophyticus_ATCC_15305
219698	Eubacterium_hallii_DSM_3353	Staphylococcus_sciuri_subsp_sciuri_Z8
219699	Eubacterium_hallii_DSM_3353	Staphylococcus_simulans_ACS_120_V_Sch1
219700	Eubacterium_hallii_DSM_3353	Staphylococcus_vitulinus_F1028
219701	Eubacterium_hallii_DSM_3353	Staphylococcus_warneri_SG1
219702	Eubacterium_hallii_DSM_3353	Staphylococcus_xylosus_DMB3_Bh1
219703	Eubacterium_hallii_DSM_3353	Staphylococcus_xylosus_NJ
219704	Eubacterium_hallii_DSM_3353	Stenotrophomonas_maltophilia_D457
219705	Eubacterium_hallii_DSM_3353	Stenotrophomonas_rhizophila_PCA13
219706	Eubacterium_hallii_DSM_3353	Stoquefichus_massiliensis_AP9
219707	Eubacterium_hallii_DSM_3353	Streptococcus_agalactiae_A909
219708	Eubacterium_hallii_DSM_3353	Streptococcus_anginosus_1_2_62CV
219709	Eubacterium_hallii_DSM_3353	Streptococcus_australis_ATCC_700641
219710	Eubacterium_hallii_DSM_3353	Streptococcus_constellatus_subsp_constellatus_SK53
219711	Eubacterium_hallii_DSM_3353	Streptococcus_constellatus_subsp_pharyngis_SK1060
219712	Eubacterium_hallii_DSM_3353	Streptococcus_cristatus_ATCC_51100
219713	Eubacterium_hallii_DSM_3353	Streptococcus_dysgalactiae_subsp_dysgalactiae_ATCC_27957
219714	Eubacterium_hallii_DSM_3353	Streptococcus_equinus_ATCC_9812
219715	Eubacterium_hallii_DSM_3353	Streptococcus_gallolyticus_subsp_gallolyticus_ATCC_43143
219716	Eubacterium_hallii_DSM_3353	Streptococcus_gordonii_str_Challis_substr_CH1
219717	Eubacterium_hallii_DSM_3353	Streptococcus_infantarius_subsp_infantarius_ATCC_BAA_102
219718	Eubacterium_hallii_DSM_3353	Streptococcus_infantis_ATCC_700779
219719	Eubacterium_hallii_DSM_3353	Streptococcus_intermedius_JTH08
219720	Eubacterium_hallii_DSM_3353	Streptococcus_lutetiensis_033
219721	Eubacterium_hallii_DSM_3353	Streptococcus_mitis_NCTC_12261
219722	Eubacterium_hallii_DSM_3353	Streptococcus_mutans_ATCC_25175
219723	Eubacterium_hallii_DSM_3353	Streptococcus_oralis_Uo5
219724	Eubacterium_hallii_DSM_3353	Streptococcus_parasanguinis_ATCC_903
219725	Eubacterium_hallii_DSM_3353	Streptococcus_parauberis_KCTC_11537
219726	Eubacterium_hallii_DSM_3353	Streptococcus_peroris_ATCC_700780
219727	Eubacterium_hallii_DSM_3353	Streptococcus_pleomorphus_DSM_20574
219728	Eubacterium_hallii_DSM_3353	Streptococcus_pseudopneumoniae_IS7493
219729	Eubacterium_hallii_DSM_3353	Streptococcus_salivarius_JIM8777
219730	Eubacterium_hallii_DSM_3353	Streptococcus_sanguinis_SK36
219731	Eubacterium_hallii_DSM_3353	Streptococcus_sp_2_1_36FAA
219732	Eubacterium_hallii_DSM_3353	Streptococcus_sp_I_G2
219733	Eubacterium_hallii_DSM_3353	Streptococcus_sp_I_P16
219734	Eubacterium_hallii_DSM_3353	Streptococcus_thermophilus_LMG_18311
219735	Eubacterium_hallii_DSM_3353	Streptococcus_thoraltensis_DSM_12221
219736	Eubacterium_hallii_DSM_3353	Streptococcus_uberis_0140J
219737	Eubacterium_hallii_DSM_3353	Streptococcus_vestibularis_F0396
219738	Eubacterium_hallii_DSM_3353	Subdoligranulum_variabile_DSM_15176
219739	Eubacterium_hallii_DSM_3353	Succinatimonas_hippei_YIT_12066
219740	Eubacterium_hallii_DSM_3353	Succinivibrio_dextrinosolvens_H5
219741	Eubacterium_hallii_DSM_3353	Sulfolobus_solfataricus_P2
219742	Eubacterium_hallii_DSM_3353	Sutterella_parvirubra_YIT_11816
219743	Eubacterium_hallii_DSM_3353	Sutterella_wadsworthensis_3_1_45B
219744	Eubacterium_hallii_DSM_3353	Tannerella_forsythia_ATCC_43037
219745	Eubacterium_hallii_DSM_3353	Tatumella_ptyseos_ATCC_33301
219746	Eubacterium_hallii_DSM_3353	Trabulsiella_guamensis_ATCC_49490
219747	Eubacterium_hallii_DSM_3353	Tropheryma_whipplei_str_Twist
219748	Eubacterium_hallii_DSM_3353	Trueperella_pyogenes_MS249
219749	Eubacterium_hallii_DSM_3353	Ureaplasma_parvum_serovar_1_str_ATCC_27813
219750	Eubacterium_hallii_DSM_3353	Ureaplasma_urealyticum_serovar_8_str_ATCC_27618
219751	Eubacterium_hallii_DSM_3353	Ureibacillus_thermosphaericus_str_Thermo_BF
219752	Eubacterium_hallii_DSM_3353	Varibaculum_cambriense_DSM_15806
219753	Eubacterium_hallii_DSM_3353	Veillonella_atypica_ACS_049_V_Sch6
219754	Eubacterium_hallii_DSM_3353	Veillonella_dispar_ATCC_17748
219755	Eubacterium_hallii_DSM_3353	Veillonella_parvula_Te3_DSM_2008
219756	Eubacterium_hallii_DSM_3353	Veillonella_ratti_ACS_216_V_Col6b
219757	Eubacterium_hallii_DSM_3353	Veillonella_sp_3_1_44
219758	Eubacterium_hallii_DSM_3353	Veillonella_sp_6_1_27
219759	Eubacterium_hallii_DSM_3353	Vibrio_fluvialis_560
219760	Eubacterium_hallii_DSM_3353	Vibrio_furnissii_NCTC_11218
219761	Eubacterium_hallii_DSM_3353	Vibrio_mimicus_MB_451
219762	Eubacterium_hallii_DSM_3353	Vibrio_parahaemolyticus_RIMD_2210633
219763	Eubacterium_hallii_DSM_3353	Weissella_cibaria_KACC_11862
219764	Eubacterium_hallii_DSM_3353	Weissella_confusa_LBAE_C39_2
219765	Eubacterium_hallii_DSM_3353	Weissella_paramesenteroides_ATCC_33313
219766	Eubacterium_hallii_DSM_3353	Yersinia_bercovieri_ATCC_43970
219767	Eubacterium_hallii_DSM_3353	Yersinia_enterocolitica_subsp_enterocolitica_8081
219768	Eubacterium_hallii_DSM_3353	Yersinia_frederiksenii_ATCC_33641
219769	Eubacterium_hallii_DSM_3353	Yersinia_kristensenii_ATCC_33638
219770	Eubacterium_hallii_DSM_3353	Yersinia_pseudotuberculosis_YPIII
219771	Eubacterium_hallii_DSM_3353	Yersinia_rohdei_ATCC_43380
219772	Eubacterium_hallii_DSM_3353	Yokenella_regensburgei_ATCC_43003
219773	Eubacterium_hallii_L2_7	Eubacterium_limosum_KIST612
219774	Eubacterium_hallii_L2_7	Eubacterium_ramulus_ATCC_29099
219775	Eubacterium_hallii_L2_7	Eubacterium_rectale_ATCC_33656
219776	Eubacterium_hallii_L2_7	Eubacterium_rectale_M104_1
219777	Eubacterium_hallii_L2_7	Eubacterium_saphenum_ATCC_49989
219778	Eubacterium_hallii_L2_7	Eubacterium_siraeum_70_3
219779	Eubacterium_hallii_L2_7	Eubacterium_siraeum_DSM_15702
219780	Eubacterium_hallii_L2_7	Eubacterium_sulci_ATCC_35585
219781	Eubacterium_hallii_L2_7	Eubacterium_ventriosum_ATCC_27560
219782	Eubacterium_hallii_L2_7	Exiguobacterium_aurantiacum_DSM_6208
219783	Eubacterium_hallii_L2_7	Faecalibacterium_cf_prausnitzii_KLE1255
219784	Eubacterium_hallii_L2_7	Faecalibacterium_prausnitzii_L2_6
219785	Eubacterium_hallii_L2_7	Faecalibacterium_prausnitzii_M21_2
219786	Eubacterium_hallii_L2_7	Faecalibacterium_prausnitzii_SL3_3
219787	Eubacterium_hallii_L2_7	Filifactor_alocis_ATCC_35896
219788	Eubacterium_hallii_L2_7	Finegoldia_magna_ATCC_29328
219789	Eubacterium_hallii_L2_7	Flavonifractor_plautii_ATCC_29863
219790	Eubacterium_hallii_L2_7	Fusobacterium_gonidiaformans_3_1_5R
219791	Eubacterium_hallii_L2_7	Fusobacterium_gonidiaformans_ATCC_25563
219792	Eubacterium_hallii_L2_7	Fusobacterium_mortiferum_ATCC_9817
219793	Eubacterium_hallii_L2_7	Fusobacterium_necrophorum_D12
219794	Eubacterium_hallii_L2_7	Fusobacterium_nucleatum_subsp_animalis_3_1_33
219795	Eubacterium_hallii_L2_7	Fusobacterium_nucleatum_subsp_animalis_7_1
219796	Eubacterium_hallii_L2_7	Fusobacterium_nucleatum_subsp_animalis_D11
219797	Eubacterium_hallii_L2_7	Fusobacterium_nucleatum_subsp_vincentii_3_1_27
219798	Eubacterium_hallii_L2_7	Fusobacterium_nucleatum_subsp_vincentii_3_1_36A2
219799	Eubacterium_hallii_L2_7	Fusobacterium_nucleatum_subsp_vincentii_4_1_13
219800	Eubacterium_hallii_L2_7	Fusobacterium_periodonticum_1_1_41FAA
219801	Eubacterium_hallii_L2_7	Fusobacterium_periodonticum_2_1_31
219802	Eubacterium_hallii_L2_7	Fusobacterium_russii_ATCC_25533
219803	Eubacterium_hallii_L2_7	Fusobacterium_sp_4_8
219804	Eubacterium_hallii_L2_7	Fusobacterium_ulcerans_ATCC_49185
219805	Eubacterium_hallii_L2_7	Fusobacterium_varium_ATCC_27725
219806	Eubacterium_hallii_L2_7	Gemella_haemolysans_ATCC_10379
219807	Eubacterium_hallii_L2_7	Gemella_morbillorum_M424
219808	Eubacterium_hallii_L2_7	Gemella_sanguinis_ATCC700632
219809	Eubacterium_hallii_L2_7	Gemella_sanguinis_M325
219810	Eubacterium_hallii_L2_7	Geobacillus_vulcani_PSS1
219811	Eubacterium_hallii_L2_7	Gordonia_rubripertincta_NBRC_101908
219812	Eubacterium_hallii_L2_7	Gordonia_terrae_C_6
219813	Eubacterium_hallii_L2_7	Gordonia_terrae_NBRC_100016
219814	Eubacterium_hallii_L2_7	Gordonibacter_pamelaeae_7_10_1_bT_DSM_19378
219815	Eubacterium_hallii_L2_7	Granulicatella_adiacens_ATCC_49175
219816	Eubacterium_hallii_L2_7	Granulicatella_elegans_ATCC_700633
219817	Eubacterium_hallii_L2_7	Grimontia_hollisae_CIP_101886
219818	Eubacterium_hallii_L2_7	Haemophilus_haemolyticus_M19501
219819	Eubacterium_hallii_L2_7	Haemophilus_parainfluenzae_T3T1
219820	Eubacterium_hallii_L2_7	Haemophilus_sputorum_CCUG_13788
219821	Eubacterium_hallii_L2_7	Hafnia_alvei_ATCC_51873
219822	Eubacterium_hallii_L2_7	Hafnia_alvei_BIDMC_31
219823	Eubacterium_hallii_L2_7	Halococcus_morrhuae_DSM1307
219824	Eubacterium_hallii_L2_7	Helicobacter_bilis_ATCC_43879
219825	Eubacterium_hallii_L2_7	Helicobacter_canadensis_MIT_98_5491
219826	Eubacterium_hallii_L2_7	Helicobacter_cinaedi_CCUG_18818
219827	Eubacterium_hallii_L2_7	Helicobacter_pullorum_MIT_98_5489
219828	Eubacterium_hallii_L2_7	Helicobacter_pylori_26695
219829	Eubacterium_hallii_L2_7	Helicobacter_winghamensis_ATCC_BAA_430
219830	Eubacterium_hallii_L2_7	Holdemania_filiformis_VPI_J1_31B_1_DSM_12042
219831	Eubacterium_hallii_L2_7	Kallipyga_massiliensis_ph2
219832	Eubacterium_hallii_L2_7	Kandleria_vitulina_DSM_20405
219833	Eubacterium_hallii_L2_7	Kingella_oralis_ATCC_51147
219834	Eubacterium_hallii_L2_7	Klebsiella_pneumoniae_pneumoniae_MGH78578
219835	Eubacterium_hallii_L2_7	Klebsiella_sp_1_1_55
219836	Eubacterium_hallii_L2_7	Kluyvera_ascorbata_ATCC_33433
219837	Eubacterium_hallii_L2_7	Kocuria_palustris_PEL
219838	Eubacterium_hallii_L2_7	Kocuria_rhizophila_DC2201
219839	Eubacterium_hallii_L2_7	Kurthia_massiliensis_JC30
219840	Eubacterium_hallii_L2_7	Kytococcus_sedentarius_DSM_20547
219841	Eubacterium_hallii_L2_7	Lachnospiraceae_bacterium_sp_5_1_63FAA
219842	Eubacterium_hallii_L2_7	Lachnospiraceae_bacterium_sp_8_1_57FAA
219843	Eubacterium_hallii_L2_7	Lachnospira_multipara_ATCC_19207
219844	Eubacterium_hallii_L2_7	Lactobacillus_acidophilus_ATCC_4796
219845	Eubacterium_hallii_L2_7	Lactobacillus_acidophilus_NCFM
219846	Eubacterium_hallii_L2_7	Lactobacillus_amylolyticus_DSM_11664
219847	Eubacterium_hallii_L2_7	Lactobacillus_amylovorus_GRL_1112
219848	Eubacterium_hallii_L2_7	Lactobacillus_animalis_KCTC_3501
219849	Eubacterium_hallii_L2_7	Lactobacillus_antri_DSM_16041
219850	Eubacterium_hallii_L2_7	Lactobacillus_brevis_ATCC_367
219851	Eubacterium_hallii_L2_7	Lactobacillus_brevis_subsp_gravesensis_ATCC_27305
219852	Eubacterium_hallii_L2_7	Lactobacillus_buchneri_ATCC_11577
219853	Eubacterium_hallii_L2_7	Lactobacillus_casei_ATCC_334
219854	Eubacterium_hallii_L2_7	Lactobacillus_casei_casei_BL23
219855	Eubacterium_hallii_L2_7	Lactobacillus_coleohominis_101_4_CHN
219856	Eubacterium_hallii_L2_7	Lactobacillus_coryniformis_subsp_coryniformis_CECT_5711
219857	Eubacterium_hallii_L2_7	Lactobacillus_crispatus_125_2_CHN
219858	Eubacterium_hallii_L2_7	Lactobacillus_curvatus_CRL_705
219859	Eubacterium_hallii_L2_7	Lactobacillus_delbrueckii_subsp_bulgaricus_ATCC_11842
219860	Eubacterium_hallii_L2_7	Lactobacillus_delbrueckii_subsp_bulgaricus_ATCC_BAA_365
219861	Eubacterium_hallii_L2_7	Lactobacillus_fermentum_ATCC_14931
219862	Eubacterium_hallii_L2_7	Lactobacillus_fermentum_IFO_3956
219863	Eubacterium_hallii_L2_7	Lactobacillus_gasseri_ATCC_33323
219864	Eubacterium_hallii_L2_7	Lactobacillus_gastricus_PS3
219865	Eubacterium_hallii_L2_7	Lactobacillus_helveticus_DPC_4571
219866	Eubacterium_hallii_L2_7	Lactobacillus_helveticus_DSM_20075
219867	Eubacterium_hallii_L2_7	Lactobacillus_hilgardii_ATCC_8290
219868	Eubacterium_hallii_L2_7	Lactobacillus_iners_DSM_13335
219869	Eubacterium_hallii_L2_7	Lactobacillus_jensenii_1153
219870	Eubacterium_hallii_L2_7	Lactobacillus_johnsonii_DPC_6026
219871	Eubacterium_hallii_L2_7	Lactobacillus_johnsonii_NCC_533
219872	Eubacterium_hallii_L2_7	Lactobacillus_mucosae_LM1
219873	Eubacterium_hallii_L2_7	Lactobacillus_oris_F0423
219874	Eubacterium_hallii_L2_7	Lactobacillus_paracasei_subsp_paracasei_8700_2
219875	Eubacterium_hallii_L2_7	Lactobacillus_paracasei_subsp_paracasei_ATCC_25302
219876	Eubacterium_hallii_L2_7	Lactobacillus_pentosus_KCA1
219877	Eubacterium_hallii_L2_7	Lactobacillus_plantarum_JDM1
219878	Eubacterium_hallii_L2_7	Lactobacillus_plantarum_subsp_plantarum_ATCC_14917
219879	Eubacterium_hallii_L2_7	Lactobacillus_plantarum_WCFS1
219880	Eubacterium_hallii_L2_7	Lactobacillus_reuteri_CF48_3A_
219881	Eubacterium_hallii_L2_7	Lactobacillus_reuteri_F275_JCM_1112
219882	Eubacterium_hallii_L2_7	Lactobacillus_reuteri_MM2_3_
219883	Eubacterium_hallii_L2_7	Lactobacillus_reuteri_MM4_1A_
219884	Eubacterium_hallii_L2_7	Lactobacillus_reuteri_SD2112_ATCC_55730
219885	Eubacterium_hallii_L2_7	Lactobacillus_rhamnosus_GG_ATCC_53103
219886	Eubacterium_hallii_L2_7	Lactobacillus_rhamnosus_LMS2_1
219887	Eubacterium_hallii_L2_7	Lactobacillus_ruminis_ATCC_25644
219888	Eubacterium_hallii_L2_7	Lactobacillus_sakei_subsp_sakei_23K
219889	Eubacterium_hallii_L2_7	Lactobacillus_salivarius_HO66_ATCC_11741
219890	Eubacterium_hallii_L2_7	Lactobacillus_salivarius_salivarius_UCC118
219891	Eubacterium_hallii_L2_7	Lactobacillus_ultunensis_DSM_16047
219892	Eubacterium_hallii_L2_7	Lactobacillus_vaginalis_ATCC_49540
219893	Eubacterium_hallii_L2_7	Lactococcus_garvieae_ATCC_49156
219894	Eubacterium_hallii_L2_7	Lactococcus_raffinolactis_4877
219895	Eubacterium_hallii_L2_7	Laribacter_hongkongensis_HLHK9
219896	Eubacterium_hallii_L2_7	Lautropia_mirabilis_ATCC_51599
219897	Eubacterium_hallii_L2_7	Leminorella_grimontii_ATCC_33999
219898	Eubacterium_hallii_L2_7	Leptotrichia_buccalis_C_1013_b
219899	Eubacterium_hallii_L2_7	Leuconostoc_argentinum_KCTC_3773
219900	Eubacterium_hallii_L2_7	Leuconostoc_gelidum_JB7
219901	Eubacterium_hallii_L2_7	Leuconostoc_mesenteroides_subsp_cremoris_ATCC_19254
219902	Eubacterium_hallii_L2_7	Listeria_grayi_DSM_20601
219903	Eubacterium_hallii_L2_7	Listeria_monocytogenes_4a_L99
219904	Eubacterium_hallii_L2_7	Listeria_monocytogenes_4b_F2365
219905	Eubacterium_hallii_L2_7	Listeria_monocytogenes_Finland_1988
219906	Eubacterium_hallii_L2_7	Listeria_monocytogenes_FSL_R2_561
219907	Eubacterium_hallii_L2_7	Listeria_monocytogenes_J0161_FSL_R2_499
219908	Eubacterium_hallii_L2_7	Listeria_monocytogenes_serotype_7_SLCC_2482
219909	Eubacterium_hallii_L2_7	Listeria_monocytogenes_SLCC_2378
219910	Eubacterium_hallii_L2_7	Listeria_monocytogenes_SLCC_2540
219911	Eubacterium_hallii_L2_7	Listeria_monocytogenes_SLCC_7179
219912	Eubacterium_hallii_L2_7	Lysinibacillus_fusiformis_ZB2
219913	Eubacterium_hallii_L2_7	Lysinibacillus_sphaericus_C3_41
219914	Eubacterium_hallii_L2_7	Marvinbryantia_formatexigens_I_52_DSM_14469
219915	Eubacterium_hallii_L2_7	Megamonas_funiformis_YIT_11815
219916	Eubacterium_hallii_L2_7	Megamonas_hypermegale_ART12_1
219917	Eubacterium_hallii_L2_7	Megasphaera_elsdenii_DSM_20460
219918	Eubacterium_hallii_L2_7	Melainabacterium_MEL_A1
219919	Eubacterium_hallii_L2_7	Methanobrevibacter_ruminantium_M1
219920	Eubacterium_hallii_L2_7	Methanobrevibacter_smithii_ATCC_35061
219921	Eubacterium_hallii_L2_7	Methanomassiliicoccus_luminyensis_B10
219922	Eubacterium_hallii_L2_7	Methanosphaera_stadtmanae_DSM_3091
219923	Eubacterium_hallii_L2_7	Methylobacterium_mesophilicum_SR1_6_6
219924	Eubacterium_hallii_L2_7	Methylobacterium_populi_BJ001
219925	Eubacterium_hallii_L2_7	Methylobacterium_radiotolerans_JCM_2831
219926	Eubacterium_hallii_L2_7	Methyloversatilis_universalis_Fam50001
219927	Eubacterium_hallii_L2_7	Methyloversatilis_universalis_FAM5
219928	Eubacterium_hallii_L2_7	Microbacterium_gubbeenense_DSM_15944
219929	Eubacterium_hallii_L2_7	Microbacterium_oleivorans_NBRC_103075
219930	Eubacterium_hallii_L2_7	Microbacterium_paraoxydans_77MFTsu3_2
219931	Eubacterium_hallii_L2_7	Micrococcus_luteus_NCTC_2665
219932	Eubacterium_hallii_L2_7	Micromonospora_aurantiaca_ATCC_27029
219933	Eubacterium_hallii_L2_7	Mitsuokella_jalaludinii_DSM_13811
219934	Eubacterium_hallii_L2_7	Mitsuokella_multacida_DSM_20544
219935	Eubacterium_hallii_L2_7	Mobiluncus_curtisii_ATCC_43063
219936	Eubacterium_hallii_L2_7	Moraxella_catarrhalis_RH4
219937	Eubacterium_hallii_L2_7	Morganella_morganii_subsp_morganii_KT
219938	Eubacterium_hallii_L2_7	Mycobacterium_avium_subsp_avium_ATCC_25291
219939	Eubacterium_hallii_L2_7	Mycobacterium_fortuitum_subsp_fortuitum_DSM_46621
219940	Eubacterium_hallii_L2_7	Mycoplasma_hominis_ATCC_23114
219941	Eubacterium_hallii_L2_7	Mycoplasma_pneumoniae_309
219942	Eubacterium_hallii_L2_7	Neisseria_cinerea_ATCC_14685
219943	Eubacterium_hallii_L2_7	Neisseria_elongata_subsp_glycolytica_ATCC_29315
219944	Eubacterium_hallii_L2_7	Neisseria_flavescens_SK114
219945	Eubacterium_hallii_L2_7	Neisseria_macacae_ATCC_33926
219946	Eubacterium_hallii_L2_7	Neisseria_mucosa_ATCC_25996
219947	Eubacterium_hallii_L2_7	Neisseria_subflava_NJ9703
219948	Eubacterium_hallii_L2_7	Nevskia_ramosa_DSM_11499
219949	Eubacterium_hallii_L2_7	Oceanobacillus_picturae_strain_S1
219950	Eubacterium_hallii_L2_7	Ochrobactrum_anthropi_ATCC_49188
219951	Eubacterium_hallii_L2_7	Odoribacter_laneus_YIT_12061
219952	Eubacterium_hallii_L2_7	Odoribacter_splanchnicus_1651_6_DSM_20712
219953	Eubacterium_hallii_L2_7	Olsenella_profusa_F019501
219954	Eubacterium_hallii_L2_7	Olsenella_uli_DSM_7084
219955	Eubacterium_hallii_L2_7	Oribacterium_sinus_F0268
219956	Eubacterium_hallii_L2_7	Oxalobacter_formigenes_HOxBLS
219957	Eubacterium_hallii_L2_7	Oxalobacter_formigenes_OXCC13
219958	Eubacterium_hallii_L2_7	Paenibacillus_alvei_DSM_29
219959	Eubacterium_hallii_L2_7	Paenibacillus_barengoltzii_G22
219960	Eubacterium_hallii_L2_7	Paenibacillus_daejeonensis_DSM_15491
219961	Eubacterium_hallii_L2_7	Paenibacillus_graminis_C4D1M
219962	Eubacterium_hallii_L2_7	Paenibacillus_lactis_154
219963	Eubacterium_hallii_L2_7	Parabacteroides_distasonis_ATCC_8503
219964	Eubacterium_hallii_L2_7	Parabacteroides_goldsteinii_dnLKV18
219965	Eubacterium_hallii_L2_7	Parabacteroides_gordonii_DSM_23371
219966	Eubacterium_hallii_L2_7	Parabacteroides_johnsonii_DSM_18315
219967	Eubacterium_hallii_L2_7	Parabacteroides_merdae_ATCC_43184
219968	Eubacterium_hallii_L2_7	Parabacteroides_sp_D13
219969	Eubacterium_hallii_L2_7	Paracoccus_yeei_ATCC_BAA_599
219970	Eubacterium_hallii_L2_7	Paraprevotella_clara_YIT_11840
219971	Eubacterium_hallii_L2_7	Paraprevotella_xylaniphila_YIT_11841
219972	Eubacterium_hallii_L2_7	Parasutterella_excrementihominis_YIT_11859
219973	Eubacterium_hallii_L2_7	Parvimonas_micra_ATCC_33270
219974	Eubacterium_hallii_L2_7	Pediococcus_acidilactici_7_4
219975	Eubacterium_hallii_L2_7	Pediococcus_acidilactici_DSM_20284
219976	Eubacterium_hallii_L2_7	Pediococcus_pentosaceus_ATCC_25745
219977	Eubacterium_hallii_L2_7	Peptoniphilus_harei_ACS_146_V_Sch2b
219978	Eubacterium_hallii_L2_7	Peptoniphilus_indolicus_ATCC_29427
219979	Eubacterium_hallii_L2_7	Peptoniphilus_lacrimalis_DSM_7455
219980	Eubacterium_hallii_L2_7	Peptoniphilus_timonensis_JC401
219981	Eubacterium_hallii_L2_7	Peptostreptococcus_anaerobius_DSM_2949
219982	Eubacterium_hallii_L2_7	Peptostreptococcus_stomatis_DSM_17678
219983	Eubacterium_hallii_L2_7	Phascolarctobacterium_succinatutens_YIT_12067
219984	Eubacterium_hallii_L2_7	Plesiomonas_shigelloides_302_73
219985	Eubacterium_hallii_L2_7	Porphyromonas_asaccharolytica_DSM_20707
219986	Eubacterium_hallii_L2_7	Porphyromonas_endodontalis_ATCC_35406
219987	Eubacterium_hallii_L2_7	Porphyromonas_gingivalis_W83
219988	Eubacterium_hallii_L2_7	Porphyromonas_somerae_DSM_23386
219989	Eubacterium_hallii_L2_7	Porphyromonas_uenonis_60_3
219990	Eubacterium_hallii_L2_7	Porphyromonas_uenonis_DSM_23387
219991	Eubacterium_hallii_L2_7	Prevotella_albensis_DSM_11370
219992	Eubacterium_hallii_L2_7	Prevotella_bivia_DSM_20514
219993	Eubacterium_hallii_L2_7	Prevotella_brevis_ATCC_19188
219994	Eubacterium_hallii_L2_7	Prevotella_bryantii_B14
219995	Eubacterium_hallii_L2_7	Prevotella_bryantii_C21a
219996	Eubacterium_hallii_L2_7	Prevotella_buccae_ATCC_33574
219997	Eubacterium_hallii_L2_7	Prevotella_conceptionensis_9403948
219998	Eubacterium_hallii_L2_7	Prevotella_copri_CB7_DSM_18205
219999	Eubacterium_hallii_L2_7	Prevotella_corporis_DSM_18810
220000	Eubacterium_hallii_L2_7	Prevotella_denticola_DSM20614
220001	Eubacterium_hallii_L2_7	Prevotella_denticola_F0289
220002	Eubacterium_hallii_L2_7	Prevotella_disiens_FB035_09AN
220003	Eubacterium_hallii_L2_7	Prevotella_disiens_JCM_6334
220004	Eubacterium_hallii_L2_7	Prevotella_enoeca_JCM_12259
220005	Eubacterium_hallii_L2_7	Prevotella_intermedia_17
220006	Eubacterium_hallii_L2_7	Prevotella_intermedia_ATCC_25611
220007	Eubacterium_hallii_L2_7	Prevotella_loescheii_DSM_19665
220008	Eubacterium_hallii_L2_7	Prevotella_melaninogenica_ATCC_25845
220009	Eubacterium_hallii_L2_7	Prevotella_nanceiensis_DSM_19126
220010	Eubacterium_hallii_L2_7	Prevotella_nigrescens_ATCC_33563
220011	Eubacterium_hallii_L2_7	Prevotella_oralis_ATCC_33269
220012	Eubacterium_hallii_L2_7	Prevotella_pallens_ATCC_700821
220013	Eubacterium_hallii_L2_7	Prevotella_ruminicola_23
220014	Eubacterium_hallii_L2_7	Prevotella_salivae_DSM_15606
220015	Eubacterium_hallii_L2_7	Prevotella_shahii_JCM_12083
220016	Eubacterium_hallii_L2_7	Prevotella_stercorea_DSM_18206
220017	Eubacterium_hallii_L2_7	Prevotella_timonensis_4401737
220018	Eubacterium_hallii_L2_7	Prevotella_timonensis_CRIS_5C_B1
220019	Eubacterium_hallii_L2_7	Prevotella_veroralis_DSM_19559
220020	Eubacterium_hallii_L2_7	Propionibacterium_acidipropionici_ATCC_4875
220021	Eubacterium_hallii_L2_7	Propionibacterium_acnes_KPA171202
220022	Eubacterium_hallii_L2_7	Propionibacterium_avidum_44067
220023	Eubacterium_hallii_L2_7	Propionibacterium_freudenreichii_subsp_shermanii_CIRM_BIA1
220024	Eubacterium_hallii_L2_7	Propionibacterium_granulosum_DSM_20700
220025	Eubacterium_hallii_L2_7	Propionibacterium_jensenii_DSM_20535
220026	Eubacterium_hallii_L2_7	Propionibacterium_propionicum_F0230a
220027	Eubacterium_hallii_L2_7	Proteus_mirabilis_ATCC_35198
220028	Eubacterium_hallii_L2_7	Proteus_penneri_ATCC_35198
220029	Eubacterium_hallii_L2_7	Providencia_alcalifaciens_DSM_30120
220030	Eubacterium_hallii_L2_7	Providencia_rettgeri_DSM_1131
220031	Eubacterium_hallii_L2_7	Providencia_rustigianii_DSM_4541
220032	Eubacterium_hallii_L2_7	Providencia_stuartii_ATCC_25827
220033	Eubacterium_hallii_L2_7	Pseudobutyrivibrio_ruminis_AD2017
220034	Eubacterium_hallii_L2_7	Pseudoflavonifractor_capillosus_strain_ATCC_29799
220035	Eubacterium_hallii_L2_7	Pseudomonas_aeruginosa_NCGM2_S1
220036	Eubacterium_hallii_L2_7	Pseudomonas_alcaliphila_34
220037	Eubacterium_hallii_L2_7	Pseudomonas_monteilii_NBRC_103158
220038	Eubacterium_hallii_L2_7	Pseudomonas_nitroreducens_HBP1
220039	Eubacterium_hallii_L2_7	Pseudomonas_oleovorans_MOIL14HWK12
220040	Eubacterium_hallii_L2_7	Pseudoramibacter_alactolyticus_ATCC_23263
220041	Eubacterium_hallii_L2_7	Pyramidobacter_piscolens_W5455
220042	Eubacterium_hallii_L2_7	Ralstonia_sp_5_7_47FAA
220043	Eubacterium_hallii_L2_7	Raoultella_planticola_ATCC_33531
220044	Eubacterium_hallii_L2_7	Rhodococcus_equi_ATCC_33707
220045	Eubacterium_hallii_L2_7	Rhodococcus_equi_NBRC_101255
220046	Eubacterium_hallii_L2_7	Rhodococcus_rhodochrous_ATCC_21198
220047	Eubacterium_hallii_L2_7	Roseburia_hominis_A2_183
220048	Eubacterium_hallii_L2_7	Roseburia_intestinalis_L1_82
220049	Eubacterium_hallii_L2_7	Roseburia_inulinivorans_DSM_16841
220050	Eubacterium_hallii_L2_7	Roseomonas_mucosa_ATCC_BAA_692
220051	Eubacterium_hallii_L2_7	Rothia_aeria_F0474
220052	Eubacterium_hallii_L2_7	Rothia_dentocariosa_ATCC_17931
220053	Eubacterium_hallii_L2_7	Rothia_mucilaginosa_DY_18
220054	Eubacterium_hallii_L2_7	Ruminococcaceae_bacterium_D16
220055	Eubacterium_hallii_L2_7	Ruminococcus_albus_7
220056	Eubacterium_hallii_L2_7	Ruminococcus_bicirculans_80_3
220057	Eubacterium_hallii_L2_7	Ruminococcus_bromii_L2_63
220058	Eubacterium_hallii_L2_7	Ruminococcus_callidus_ATCC_2776001
220059	Eubacterium_hallii_L2_7	Ruminococcus_champanellensis_18P13
220060	Eubacterium_hallii_L2_7	Ruminococcus_flavefaciens_ATCC_19208
220061	Eubacterium_hallii_L2_7	Ruminococcus_flavefaciens_FD_1
220062	Eubacterium_hallii_L2_7	Ruminococcus_gauvreauii_DSM_19829
220063	Eubacterium_hallii_L2_7	Ruminococcus_gnavus_ATCC_29149
220064	Eubacterium_hallii_L2_7	Ruminococcus_lactaris_ATCC_29176
220065	Eubacterium_hallii_L2_7	Ruminococcus_obeum_A2_162
220066	Eubacterium_hallii_L2_7	Ruminococcus_sp_5_1_39BFAA
220067	Eubacterium_hallii_L2_7	Ruminococcus_sp_SR1_5
220068	Eubacterium_hallii_L2_7	Ruminococcus_torques_ATCC_27756
220069	Eubacterium_hallii_L2_7	Ruminococcus_torques_L2_14
220070	Eubacterium_hallii_L2_7	Salmonella_enterica_enterica_sv_Typhimurium_LT2
220071	Eubacterium_hallii_L2_7	Scardovia_inopinata_F0304
220072	Eubacterium_hallii_L2_7	Selenomonas_ruminantium_AC2024
220073	Eubacterium_hallii_L2_7	Serratia_fonticola_RB_25
220074	Eubacterium_hallii_L2_7	Serratia_liquefaciens_ATCC_27592
220075	Eubacterium_hallii_L2_7	Silanimonas_lenta_DSM_16282
220076	Eubacterium_hallii_L2_7	Slackia_exigua_ATCC_700122
220077	Eubacterium_hallii_L2_7	Slackia_piriformis_YIT_12062
220078	Eubacterium_hallii_L2_7	Solobacterium_moorei_DSM_22971
220079	Eubacterium_hallii_L2_7	Solobacterium_moorei_F0204
220080	Eubacterium_hallii_L2_7	Staphylococcus_arlettae_CVD059
220081	Eubacterium_hallii_L2_7	Staphylococcus_capitis_CR0101
220082	Eubacterium_hallii_L2_7	Staphylococcus_capitis_QN1
220083	Eubacterium_hallii_L2_7	Staphylococcus_caprae_C87
220084	Eubacterium_hallii_L2_7	Staphylococcus_cohnii_hu_01
220085	Eubacterium_hallii_L2_7	Staphylococcus_epidermidis_ATCC_12228
220086	Eubacterium_hallii_L2_7	Staphylococcus_equorum_subsp_equorum_Mu2
220087	Eubacterium_hallii_L2_7	Staphylococcus_haemolyticus_JCSC1435
220088	Eubacterium_hallii_L2_7	Staphylococcus_hominis_subsp_hominis_C80
220089	Eubacterium_hallii_L2_7	Staphylococcus_intermedius_ATCC_27335
220090	Eubacterium_hallii_L2_7	Staphylococcus_lugdunensis_HKU09_01
220091	Eubacterium_hallii_L2_7	Staphylococcus_pasteuri_SP1
220092	Eubacterium_hallii_L2_7	Staphylococcus_pettenkoferi_VCU012
220093	Eubacterium_hallii_L2_7	Staphylococcus_saprophyticus_subsp_saprophyticus_ATCC_15305
220094	Eubacterium_hallii_L2_7	Staphylococcus_sciuri_subsp_sciuri_Z8
220095	Eubacterium_hallii_L2_7	Staphylococcus_simulans_ACS_120_V_Sch1
220096	Eubacterium_hallii_L2_7	Staphylococcus_vitulinus_F1028
220097	Eubacterium_hallii_L2_7	Staphylococcus_warneri_SG1
220098	Eubacterium_hallii_L2_7	Staphylococcus_xylosus_DMB3_Bh1
220099	Eubacterium_hallii_L2_7	Staphylococcus_xylosus_NJ
220100	Eubacterium_hallii_L2_7	Stenotrophomonas_maltophilia_D457
220101	Eubacterium_hallii_L2_7	Stenotrophomonas_rhizophila_PCA13
220102	Eubacterium_hallii_L2_7	Stoquefichus_massiliensis_AP9
220103	Eubacterium_hallii_L2_7	Streptococcus_agalactiae_A909
220104	Eubacterium_hallii_L2_7	Streptococcus_anginosus_1_2_62CV
220105	Eubacterium_hallii_L2_7	Streptococcus_australis_ATCC_700641
220106	Eubacterium_hallii_L2_7	Streptococcus_constellatus_subsp_constellatus_SK53
220107	Eubacterium_hallii_L2_7	Streptococcus_constellatus_subsp_pharyngis_SK1060
220108	Eubacterium_hallii_L2_7	Streptococcus_cristatus_ATCC_51100
220109	Eubacterium_hallii_L2_7	Streptococcus_dysgalactiae_subsp_dysgalactiae_ATCC_27957
220110	Eubacterium_hallii_L2_7	Streptococcus_equinus_ATCC_9812
220111	Eubacterium_hallii_L2_7	Streptococcus_gallolyticus_subsp_gallolyticus_ATCC_43143
220112	Eubacterium_hallii_L2_7	Streptococcus_gordonii_str_Challis_substr_CH1
220113	Eubacterium_hallii_L2_7	Streptococcus_infantarius_subsp_infantarius_ATCC_BAA_102
220114	Eubacterium_hallii_L2_7	Streptococcus_infantis_ATCC_700779
220115	Eubacterium_hallii_L2_7	Streptococcus_intermedius_JTH08
220116	Eubacterium_hallii_L2_7	Streptococcus_lutetiensis_033
220117	Eubacterium_hallii_L2_7	Streptococcus_mitis_NCTC_12261
220118	Eubacterium_hallii_L2_7	Streptococcus_mutans_ATCC_25175
220119	Eubacterium_hallii_L2_7	Streptococcus_oralis_Uo5
220120	Eubacterium_hallii_L2_7	Streptococcus_parasanguinis_ATCC_903
220121	Eubacterium_hallii_L2_7	Streptococcus_parauberis_KCTC_11537
220122	Eubacterium_hallii_L2_7	Streptococcus_peroris_ATCC_700780
220123	Eubacterium_hallii_L2_7	Streptococcus_pleomorphus_DSM_20574
220124	Eubacterium_hallii_L2_7	Streptococcus_pseudopneumoniae_IS7493
220125	Eubacterium_hallii_L2_7	Streptococcus_salivarius_JIM8777
220126	Eubacterium_hallii_L2_7	Streptococcus_sanguinis_SK36
220127	Eubacterium_hallii_L2_7	Streptococcus_sp_2_1_36FAA
220128	Eubacterium_hallii_L2_7	Streptococcus_sp_I_G2
220129	Eubacterium_hallii_L2_7	Streptococcus_sp_I_P16
220130	Eubacterium_hallii_L2_7	Streptococcus_thermophilus_LMG_18311
220131	Eubacterium_hallii_L2_7	Streptococcus_thoraltensis_DSM_12221
220132	Eubacterium_hallii_L2_7	Streptococcus_uberis_0140J
220133	Eubacterium_hallii_L2_7	Streptococcus_vestibularis_F0396
220134	Eubacterium_hallii_L2_7	Subdoligranulum_variabile_DSM_15176
220135	Eubacterium_hallii_L2_7	Succinatimonas_hippei_YIT_12066
220136	Eubacterium_hallii_L2_7	Succinivibrio_dextrinosolvens_H5
220137	Eubacterium_hallii_L2_7	Sulfolobus_solfataricus_P2
220138	Eubacterium_hallii_L2_7	Sutterella_parvirubra_YIT_11816
220139	Eubacterium_hallii_L2_7	Sutterella_wadsworthensis_3_1_45B
220140	Eubacterium_hallii_L2_7	Tannerella_forsythia_ATCC_43037
220141	Eubacterium_hallii_L2_7	Tatumella_ptyseos_ATCC_33301
220142	Eubacterium_hallii_L2_7	Trabulsiella_guamensis_ATCC_49490
220143	Eubacterium_hallii_L2_7	Tropheryma_whipplei_str_Twist
220144	Eubacterium_hallii_L2_7	Trueperella_pyogenes_MS249
220145	Eubacterium_hallii_L2_7	Ureaplasma_parvum_serovar_1_str_ATCC_27813
220146	Eubacterium_hallii_L2_7	Ureaplasma_urealyticum_serovar_8_str_ATCC_27618
220147	Eubacterium_hallii_L2_7	Ureibacillus_thermosphaericus_str_Thermo_BF
220148	Eubacterium_hallii_L2_7	Varibaculum_cambriense_DSM_15806
220149	Eubacterium_hallii_L2_7	Veillonella_atypica_ACS_049_V_Sch6
220150	Eubacterium_hallii_L2_7	Veillonella_dispar_ATCC_17748
220151	Eubacterium_hallii_L2_7	Veillonella_parvula_Te3_DSM_2008
220152	Eubacterium_hallii_L2_7	Veillonella_ratti_ACS_216_V_Col6b
220153	Eubacterium_hallii_L2_7	Veillonella_sp_3_1_44
220154	Eubacterium_hallii_L2_7	Veillonella_sp_6_1_27
220155	Eubacterium_hallii_L2_7	Vibrio_fluvialis_560
220156	Eubacterium_hallii_L2_7	Vibrio_furnissii_NCTC_11218
220157	Eubacterium_hallii_L2_7	Vibrio_mimicus_MB_451
220158	Eubacterium_hallii_L2_7	Vibrio_parahaemolyticus_RIMD_2210633
220159	Eubacterium_hallii_L2_7	Weissella_cibaria_KACC_11862
220160	Eubacterium_hallii_L2_7	Weissella_confusa_LBAE_C39_2
220161	Eubacterium_hallii_L2_7	Weissella_paramesenteroides_ATCC_33313
220162	Eubacterium_hallii_L2_7	Yersinia_bercovieri_ATCC_43970
220163	Eubacterium_hallii_L2_7	Yersinia_enterocolitica_subsp_enterocolitica_8081
220164	Eubacterium_hallii_L2_7	Yersinia_frederiksenii_ATCC_33641
220165	Eubacterium_hallii_L2_7	Yersinia_kristensenii_ATCC_33638
220166	Eubacterium_hallii_L2_7	Yersinia_pseudotuberculosis_YPIII
220167	Eubacterium_hallii_L2_7	Yersinia_rohdei_ATCC_43380
220168	Eubacterium_hallii_L2_7	Yokenella_regensburgei_ATCC_43003
220169	Eubacterium_limosum_KIST612	Eubacterium_ramulus_ATCC_29099
220170	Eubacterium_limosum_KIST612	Eubacterium_rectale_ATCC_33656
220171	Eubacterium_limosum_KIST612	Eubacterium_rectale_M104_1
220172	Eubacterium_limosum_KIST612	Eubacterium_saphenum_ATCC_49989
220173	Eubacterium_limosum_KIST612	Eubacterium_siraeum_70_3
220174	Eubacterium_limosum_KIST612	Eubacterium_siraeum_DSM_15702
220175	Eubacterium_limosum_KIST612	Eubacterium_sulci_ATCC_35585
220176	Eubacterium_limosum_KIST612	Eubacterium_ventriosum_ATCC_27560
220177	Eubacterium_limosum_KIST612	Exiguobacterium_aurantiacum_DSM_6208
220178	Eubacterium_limosum_KIST612	Faecalibacterium_cf_prausnitzii_KLE1255
220179	Eubacterium_limosum_KIST612	Faecalibacterium_prausnitzii_L2_6
220180	Eubacterium_limosum_KIST612	Faecalibacterium_prausnitzii_M21_2
220181	Eubacterium_limosum_KIST612	Faecalibacterium_prausnitzii_SL3_3
220182	Eubacterium_limosum_KIST612	Filifactor_alocis_ATCC_35896
220183	Eubacterium_limosum_KIST612	Finegoldia_magna_ATCC_29328
220184	Eubacterium_limosum_KIST612	Flavonifractor_plautii_ATCC_29863
220185	Eubacterium_limosum_KIST612	Fusobacterium_gonidiaformans_3_1_5R
220186	Eubacterium_limosum_KIST612	Fusobacterium_gonidiaformans_ATCC_25563
220187	Eubacterium_limosum_KIST612	Fusobacterium_mortiferum_ATCC_9817
220188	Eubacterium_limosum_KIST612	Fusobacterium_necrophorum_D12
220189	Eubacterium_limosum_KIST612	Fusobacterium_nucleatum_subsp_animalis_3_1_33
220190	Eubacterium_limosum_KIST612	Fusobacterium_nucleatum_subsp_animalis_7_1
220191	Eubacterium_limosum_KIST612	Fusobacterium_nucleatum_subsp_animalis_D11
220192	Eubacterium_limosum_KIST612	Fusobacterium_nucleatum_subsp_vincentii_3_1_27
220193	Eubacterium_limosum_KIST612	Fusobacterium_nucleatum_subsp_vincentii_3_1_36A2
220194	Eubacterium_limosum_KIST612	Fusobacterium_nucleatum_subsp_vincentii_4_1_13
220195	Eubacterium_limosum_KIST612	Fusobacterium_periodonticum_1_1_41FAA
220196	Eubacterium_limosum_KIST612	Fusobacterium_periodonticum_2_1_31
220197	Eubacterium_limosum_KIST612	Fusobacterium_russii_ATCC_25533
220198	Eubacterium_limosum_KIST612	Fusobacterium_sp_4_8
220199	Eubacterium_limosum_KIST612	Fusobacterium_ulcerans_ATCC_49185
220200	Eubacterium_limosum_KIST612	Fusobacterium_varium_ATCC_27725
220201	Eubacterium_limosum_KIST612	Gemella_haemolysans_ATCC_10379
220202	Eubacterium_limosum_KIST612	Gemella_morbillorum_M424
220203	Eubacterium_limosum_KIST612	Gemella_sanguinis_ATCC700632
220204	Eubacterium_limosum_KIST612	Gemella_sanguinis_M325
220205	Eubacterium_limosum_KIST612	Geobacillus_vulcani_PSS1
220206	Eubacterium_limosum_KIST612	Gordonia_rubripertincta_NBRC_101908
220207	Eubacterium_limosum_KIST612	Gordonia_terrae_C_6
220208	Eubacterium_limosum_KIST612	Gordonia_terrae_NBRC_100016
220209	Eubacterium_limosum_KIST612	Gordonibacter_pamelaeae_7_10_1_bT_DSM_19378
220210	Eubacterium_limosum_KIST612	Granulicatella_adiacens_ATCC_49175
220211	Eubacterium_limosum_KIST612	Granulicatella_elegans_ATCC_700633
220212	Eubacterium_limosum_KIST612	Grimontia_hollisae_CIP_101886
220213	Eubacterium_limosum_KIST612	Haemophilus_haemolyticus_M19501
220214	Eubacterium_limosum_KIST612	Haemophilus_parainfluenzae_T3T1
220215	Eubacterium_limosum_KIST612	Haemophilus_sputorum_CCUG_13788
220216	Eubacterium_limosum_KIST612	Hafnia_alvei_ATCC_51873
220217	Eubacterium_limosum_KIST612	Hafnia_alvei_BIDMC_31
220218	Eubacterium_limosum_KIST612	Halococcus_morrhuae_DSM1307
220219	Eubacterium_limosum_KIST612	Helicobacter_bilis_ATCC_43879
220220	Eubacterium_limosum_KIST612	Helicobacter_canadensis_MIT_98_5491
220221	Eubacterium_limosum_KIST612	Helicobacter_cinaedi_CCUG_18818
220222	Eubacterium_limosum_KIST612	Helicobacter_pullorum_MIT_98_5489
220223	Eubacterium_limosum_KIST612	Helicobacter_pylori_26695
220224	Eubacterium_limosum_KIST612	Helicobacter_winghamensis_ATCC_BAA_430
220225	Eubacterium_limosum_KIST612	Holdemania_filiformis_VPI_J1_31B_1_DSM_12042
220226	Eubacterium_limosum_KIST612	Kallipyga_massiliensis_ph2
220227	Eubacterium_limosum_KIST612	Kandleria_vitulina_DSM_20405
220228	Eubacterium_limosum_KIST612	Kingella_oralis_ATCC_51147
220229	Eubacterium_limosum_KIST612	Klebsiella_pneumoniae_pneumoniae_MGH78578
220230	Eubacterium_limosum_KIST612	Klebsiella_sp_1_1_55
220231	Eubacterium_limosum_KIST612	Kluyvera_ascorbata_ATCC_33433
220232	Eubacterium_limosum_KIST612	Kocuria_palustris_PEL
220233	Eubacterium_limosum_KIST612	Kocuria_rhizophila_DC2201
220234	Eubacterium_limosum_KIST612	Kurthia_massiliensis_JC30
220235	Eubacterium_limosum_KIST612	Kytococcus_sedentarius_DSM_20547
220236	Eubacterium_limosum_KIST612	Lachnospiraceae_bacterium_sp_5_1_63FAA
220237	Eubacterium_limosum_KIST612	Lachnospiraceae_bacterium_sp_8_1_57FAA
220238	Eubacterium_limosum_KIST612	Lachnospira_multipara_ATCC_19207
220239	Eubacterium_limosum_KIST612	Lactobacillus_acidophilus_ATCC_4796
220240	Eubacterium_limosum_KIST612	Lactobacillus_acidophilus_NCFM
220241	Eubacterium_limosum_KIST612	Lactobacillus_amylolyticus_DSM_11664
220242	Eubacterium_limosum_KIST612	Lactobacillus_amylovorus_GRL_1112
220243	Eubacterium_limosum_KIST612	Lactobacillus_animalis_KCTC_3501
220244	Eubacterium_limosum_KIST612	Lactobacillus_antri_DSM_16041
220245	Eubacterium_limosum_KIST612	Lactobacillus_brevis_ATCC_367
220246	Eubacterium_limosum_KIST612	Lactobacillus_brevis_subsp_gravesensis_ATCC_27305
220247	Eubacterium_limosum_KIST612	Lactobacillus_buchneri_ATCC_11577
220248	Eubacterium_limosum_KIST612	Lactobacillus_casei_ATCC_334
220249	Eubacterium_limosum_KIST612	Lactobacillus_casei_casei_BL23
220250	Eubacterium_limosum_KIST612	Lactobacillus_coleohominis_101_4_CHN
220251	Eubacterium_limosum_KIST612	Lactobacillus_coryniformis_subsp_coryniformis_CECT_5711
220252	Eubacterium_limosum_KIST612	Lactobacillus_crispatus_125_2_CHN
220253	Eubacterium_limosum_KIST612	Lactobacillus_curvatus_CRL_705
220254	Eubacterium_limosum_KIST612	Lactobacillus_delbrueckii_subsp_bulgaricus_ATCC_11842
220255	Eubacterium_limosum_KIST612	Lactobacillus_delbrueckii_subsp_bulgaricus_ATCC_BAA_365
220256	Eubacterium_limosum_KIST612	Lactobacillus_fermentum_ATCC_14931
220257	Eubacterium_limosum_KIST612	Lactobacillus_fermentum_IFO_3956
220258	Eubacterium_limosum_KIST612	Lactobacillus_gasseri_ATCC_33323
220259	Eubacterium_limosum_KIST612	Lactobacillus_gastricus_PS3
220260	Eubacterium_limosum_KIST612	Lactobacillus_helveticus_DPC_4571
220261	Eubacterium_limosum_KIST612	Lactobacillus_helveticus_DSM_20075
220262	Eubacterium_limosum_KIST612	Lactobacillus_hilgardii_ATCC_8290
220263	Eubacterium_limosum_KIST612	Lactobacillus_iners_DSM_13335
220264	Eubacterium_limosum_KIST612	Lactobacillus_jensenii_1153
220265	Eubacterium_limosum_KIST612	Lactobacillus_johnsonii_DPC_6026
220266	Eubacterium_limosum_KIST612	Lactobacillus_johnsonii_NCC_533
220267	Eubacterium_limosum_KIST612	Lactobacillus_mucosae_LM1
220268	Eubacterium_limosum_KIST612	Lactobacillus_oris_F0423
220269	Eubacterium_limosum_KIST612	Lactobacillus_paracasei_subsp_paracasei_8700_2
220270	Eubacterium_limosum_KIST612	Lactobacillus_paracasei_subsp_paracasei_ATCC_25302
220271	Eubacterium_limosum_KIST612	Lactobacillus_pentosus_KCA1
220272	Eubacterium_limosum_KIST612	Lactobacillus_plantarum_JDM1
220273	Eubacterium_limosum_KIST612	Lactobacillus_plantarum_subsp_plantarum_ATCC_14917
220274	Eubacterium_limosum_KIST612	Lactobacillus_plantarum_WCFS1
220275	Eubacterium_limosum_KIST612	Lactobacillus_reuteri_CF48_3A_
220276	Eubacterium_limosum_KIST612	Lactobacillus_reuteri_F275_JCM_1112
220277	Eubacterium_limosum_KIST612	Lactobacillus_reuteri_MM2_3_
220278	Eubacterium_limosum_KIST612	Lactobacillus_reuteri_MM4_1A_
220279	Eubacterium_limosum_KIST612	Lactobacillus_reuteri_SD2112_ATCC_55730
220280	Eubacterium_limosum_KIST612	Lactobacillus_rhamnosus_GG_ATCC_53103
220281	Eubacterium_limosum_KIST612	Lactobacillus_rhamnosus_LMS2_1
220282	Eubacterium_limosum_KIST612	Lactobacillus_ruminis_ATCC_25644
220283	Eubacterium_limosum_KIST612	Lactobacillus_sakei_subsp_sakei_23K
220284	Eubacterium_limosum_KIST612	Lactobacillus_salivarius_HO66_ATCC_11741
220285	Eubacterium_limosum_KIST612	Lactobacillus_salivarius_salivarius_UCC118
220286	Eubacterium_limosum_KIST612	Lactobacillus_ultunensis_DSM_16047
220287	Eubacterium_limosum_KIST612	Lactobacillus_vaginalis_ATCC_49540
220288	Eubacterium_limosum_KIST612	Lactococcus_garvieae_ATCC_49156
220289	Eubacterium_limosum_KIST612	Lactococcus_raffinolactis_4877
220290	Eubacterium_limosum_KIST612	Laribacter_hongkongensis_HLHK9
220291	Eubacterium_limosum_KIST612	Lautropia_mirabilis_ATCC_51599
220292	Eubacterium_limosum_KIST612	Leminorella_grimontii_ATCC_33999
220293	Eubacterium_limosum_KIST612	Leptotrichia_buccalis_C_1013_b
220294	Eubacterium_limosum_KIST612	Leuconostoc_argentinum_KCTC_3773
220295	Eubacterium_limosum_KIST612	Leuconostoc_gelidum_JB7
220296	Eubacterium_limosum_KIST612	Leuconostoc_mesenteroides_subsp_cremoris_ATCC_19254
220297	Eubacterium_limosum_KIST612	Listeria_grayi_DSM_20601
220298	Eubacterium_limosum_KIST612	Listeria_monocytogenes_4a_L99
220299	Eubacterium_limosum_KIST612	Listeria_monocytogenes_4b_F2365
220300	Eubacterium_limosum_KIST612	Listeria_monocytogenes_Finland_1988
220301	Eubacterium_limosum_KIST612	Listeria_monocytogenes_FSL_R2_561
220302	Eubacterium_limosum_KIST612	Listeria_monocytogenes_J0161_FSL_R2_499
220303	Eubacterium_limosum_KIST612	Listeria_monocytogenes_serotype_7_SLCC_2482
220304	Eubacterium_limosum_KIST612	Listeria_monocytogenes_SLCC_2378
220305	Eubacterium_limosum_KIST612	Listeria_monocytogenes_SLCC_2540
220306	Eubacterium_limosum_KIST612	Listeria_monocytogenes_SLCC_7179
220307	Eubacterium_limosum_KIST612	Lysinibacillus_fusiformis_ZB2
220308	Eubacterium_limosum_KIST612	Lysinibacillus_sphaericus_C3_41
220309	Eubacterium_limosum_KIST612	Marvinbryantia_formatexigens_I_52_DSM_14469
220310	Eubacterium_limosum_KIST612	Megamonas_funiformis_YIT_11815
220311	Eubacterium_limosum_KIST612	Megamonas_hypermegale_ART12_1
220312	Eubacterium_limosum_KIST612	Megasphaera_elsdenii_DSM_20460
220313	Eubacterium_limosum_KIST612	Melainabacterium_MEL_A1
220314	Eubacterium_limosum_KIST612	Methanobrevibacter_ruminantium_M1
220315	Eubacterium_limosum_KIST612	Methanobrevibacter_smithii_ATCC_35061
220316	Eubacterium_limosum_KIST612	Methanomassiliicoccus_luminyensis_B10
220317	Eubacterium_limosum_KIST612	Methanosphaera_stadtmanae_DSM_3091
220318	Eubacterium_limosum_KIST612	Methylobacterium_mesophilicum_SR1_6_6
220319	Eubacterium_limosum_KIST612	Methylobacterium_populi_BJ001
220320	Eubacterium_limosum_KIST612	Methylobacterium_radiotolerans_JCM_2831
220321	Eubacterium_limosum_KIST612	Methyloversatilis_universalis_Fam50001
220322	Eubacterium_limosum_KIST612	Methyloversatilis_universalis_FAM5
220323	Eubacterium_limosum_KIST612	Microbacterium_gubbeenense_DSM_15944
220324	Eubacterium_limosum_KIST612	Microbacterium_oleivorans_NBRC_103075
220325	Eubacterium_limosum_KIST612	Microbacterium_paraoxydans_77MFTsu3_2
220326	Eubacterium_limosum_KIST612	Micrococcus_luteus_NCTC_2665
220327	Eubacterium_limosum_KIST612	Micromonospora_aurantiaca_ATCC_27029
220328	Eubacterium_limosum_KIST612	Mitsuokella_jalaludinii_DSM_13811
220329	Eubacterium_limosum_KIST612	Mitsuokella_multacida_DSM_20544
220330	Eubacterium_limosum_KIST612	Mobiluncus_curtisii_ATCC_43063
220331	Eubacterium_limosum_KIST612	Moraxella_catarrhalis_RH4
220332	Eubacterium_limosum_KIST612	Morganella_morganii_subsp_morganii_KT
220333	Eubacterium_limosum_KIST612	Mycobacterium_avium_subsp_avium_ATCC_25291
220334	Eubacterium_limosum_KIST612	Mycobacterium_fortuitum_subsp_fortuitum_DSM_46621
220335	Eubacterium_limosum_KIST612	Mycoplasma_hominis_ATCC_23114
220336	Eubacterium_limosum_KIST612	Mycoplasma_pneumoniae_309
220337	Eubacterium_limosum_KIST612	Neisseria_cinerea_ATCC_14685
220338	Eubacterium_limosum_KIST612	Neisseria_elongata_subsp_glycolytica_ATCC_29315
220339	Eubacterium_limosum_KIST612	Neisseria_flavescens_SK114
220340	Eubacterium_limosum_KIST612	Neisseria_macacae_ATCC_33926
220341	Eubacterium_limosum_KIST612	Neisseria_mucosa_ATCC_25996
220342	Eubacterium_limosum_KIST612	Neisseria_subflava_NJ9703
220343	Eubacterium_limosum_KIST612	Nevskia_ramosa_DSM_11499
220344	Eubacterium_limosum_KIST612	Oceanobacillus_picturae_strain_S1
220345	Eubacterium_limosum_KIST612	Ochrobactrum_anthropi_ATCC_49188
220346	Eubacterium_limosum_KIST612	Odoribacter_laneus_YIT_12061
220347	Eubacterium_limosum_KIST612	Odoribacter_splanchnicus_1651_6_DSM_20712
220348	Eubacterium_limosum_KIST612	Olsenella_profusa_F019501
220349	Eubacterium_limosum_KIST612	Olsenella_uli_DSM_7084
220350	Eubacterium_limosum_KIST612	Oribacterium_sinus_F0268
220351	Eubacterium_limosum_KIST612	Oxalobacter_formigenes_HOxBLS
220352	Eubacterium_limosum_KIST612	Oxalobacter_formigenes_OXCC13
220353	Eubacterium_limosum_KIST612	Paenibacillus_alvei_DSM_29
220354	Eubacterium_limosum_KIST612	Paenibacillus_barengoltzii_G22
220355	Eubacterium_limosum_KIST612	Paenibacillus_daejeonensis_DSM_15491
220356	Eubacterium_limosum_KIST612	Paenibacillus_graminis_C4D1M
220357	Eubacterium_limosum_KIST612	Paenibacillus_lactis_154
220358	Eubacterium_limosum_KIST612	Parabacteroides_distasonis_ATCC_8503
220359	Eubacterium_limosum_KIST612	Parabacteroides_goldsteinii_dnLKV18
220360	Eubacterium_limosum_KIST612	Parabacteroides_gordonii_DSM_23371
220361	Eubacterium_limosum_KIST612	Parabacteroides_johnsonii_DSM_18315
220362	Eubacterium_limosum_KIST612	Parabacteroides_merdae_ATCC_43184
220363	Eubacterium_limosum_KIST612	Parabacteroides_sp_D13
220364	Eubacterium_limosum_KIST612	Paracoccus_yeei_ATCC_BAA_599
220365	Eubacterium_limosum_KIST612	Paraprevotella_clara_YIT_11840
220366	Eubacterium_limosum_KIST612	Paraprevotella_xylaniphila_YIT_11841
220367	Eubacterium_limosum_KIST612	Parasutterella_excrementihominis_YIT_11859
220368	Eubacterium_limosum_KIST612	Parvimonas_micra_ATCC_33270
220369	Eubacterium_limosum_KIST612	Pediococcus_acidilactici_7_4
220370	Eubacterium_limosum_KIST612	Pediococcus_acidilactici_DSM_20284
220371	Eubacterium_limosum_KIST612	Pediococcus_pentosaceus_ATCC_25745
220372	Eubacterium_limosum_KIST612	Peptoniphilus_harei_ACS_146_V_Sch2b
220373	Eubacterium_limosum_KIST612	Peptoniphilus_indolicus_ATCC_29427
220374	Eubacterium_limosum_KIST612	Peptoniphilus_lacrimalis_DSM_7455
220375	Eubacterium_limosum_KIST612	Peptoniphilus_timonensis_JC401
220376	Eubacterium_limosum_KIST612	Peptostreptococcus_anaerobius_DSM_2949
220377	Eubacterium_limosum_KIST612	Peptostreptococcus_stomatis_DSM_17678
220378	Eubacterium_limosum_KIST612	Phascolarctobacterium_succinatutens_YIT_12067
220379	Eubacterium_limosum_KIST612	Plesiomonas_shigelloides_302_73
220380	Eubacterium_limosum_KIST612	Porphyromonas_asaccharolytica_DSM_20707
220381	Eubacterium_limosum_KIST612	Porphyromonas_endodontalis_ATCC_35406
220382	Eubacterium_limosum_KIST612	Porphyromonas_gingivalis_W83
220383	Eubacterium_limosum_KIST612	Porphyromonas_somerae_DSM_23386
220384	Eubacterium_limosum_KIST612	Porphyromonas_uenonis_60_3
220385	Eubacterium_limosum_KIST612	Porphyromonas_uenonis_DSM_23387
220386	Eubacterium_limosum_KIST612	Prevotella_albensis_DSM_11370
220387	Eubacterium_limosum_KIST612	Prevotella_bivia_DSM_20514
220388	Eubacterium_limosum_KIST612	Prevotella_brevis_ATCC_19188
220389	Eubacterium_limosum_KIST612	Prevotella_bryantii_B14
220390	Eubacterium_limosum_KIST612	Prevotella_bryantii_C21a
220391	Eubacterium_limosum_KIST612	Prevotella_buccae_ATCC_33574
220392	Eubacterium_limosum_KIST612	Prevotella_conceptionensis_9403948
220393	Eubacterium_limosum_KIST612	Prevotella_copri_CB7_DSM_18205
220394	Eubacterium_limosum_KIST612	Prevotella_corporis_DSM_18810
220395	Eubacterium_limosum_KIST612	Prevotella_denticola_DSM20614
220396	Eubacterium_limosum_KIST612	Prevotella_denticola_F0289
220397	Eubacterium_limosum_KIST612	Prevotella_disiens_FB035_09AN
220398	Eubacterium_limosum_KIST612	Prevotella_disiens_JCM_6334
220399	Eubacterium_limosum_KIST612	Prevotella_enoeca_JCM_12259
220400	Eubacterium_limosum_KIST612	Prevotella_intermedia_17
220401	Eubacterium_limosum_KIST612	Prevotella_intermedia_ATCC_25611
220402	Eubacterium_limosum_KIST612	Prevotella_loescheii_DSM_19665
220403	Eubacterium_limosum_KIST612	Prevotella_melaninogenica_ATCC_25845
220404	Eubacterium_limosum_KIST612	Prevotella_nanceiensis_DSM_19126
220405	Eubacterium_limosum_KIST612	Prevotella_nigrescens_ATCC_33563
220406	Eubacterium_limosum_KIST612	Prevotella_oralis_ATCC_33269
220407	Eubacterium_limosum_KIST612	Prevotella_pallens_ATCC_700821
220408	Eubacterium_limosum_KIST612	Prevotella_ruminicola_23
220409	Eubacterium_limosum_KIST612	Prevotella_salivae_DSM_15606
220410	Eubacterium_limosum_KIST612	Prevotella_shahii_JCM_12083
220411	Eubacterium_limosum_KIST612	Prevotella_stercorea_DSM_18206
220412	Eubacterium_limosum_KIST612	Prevotella_timonensis_4401737
220413	Eubacterium_limosum_KIST612	Prevotella_timonensis_CRIS_5C_B1
220414	Eubacterium_limosum_KIST612	Prevotella_veroralis_DSM_19559
220415	Eubacterium_limosum_KIST612	Propionibacterium_acidipropionici_ATCC_4875
220416	Eubacterium_limosum_KIST612	Propionibacterium_acnes_KPA171202
220417	Eubacterium_limosum_KIST612	Propionibacterium_avidum_44067
220418	Eubacterium_limosum_KIST612	Propionibacterium_freudenreichii_subsp_shermanii_CIRM_BIA1
220419	Eubacterium_limosum_KIST612	Propionibacterium_granulosum_DSM_20700
220420	Eubacterium_limosum_KIST612	Propionibacterium_jensenii_DSM_20535
220421	Eubacterium_limosum_KIST612	Propionibacterium_propionicum_F0230a
220422	Eubacterium_limosum_KIST612	Proteus_mirabilis_ATCC_35198
220423	Eubacterium_limosum_KIST612	Proteus_penneri_ATCC_35198
220424	Eubacterium_limosum_KIST612	Providencia_alcalifaciens_DSM_30120
220425	Eubacterium_limosum_KIST612	Providencia_rettgeri_DSM_1131
220426	Eubacterium_limosum_KIST612	Providencia_rustigianii_DSM_4541
220427	Eubacterium_limosum_KIST612	Providencia_stuartii_ATCC_25827
220428	Eubacterium_limosum_KIST612	Pseudobutyrivibrio_ruminis_AD2017
220429	Eubacterium_limosum_KIST612	Pseudoflavonifractor_capillosus_strain_ATCC_29799
220430	Eubacterium_limosum_KIST612	Pseudomonas_aeruginosa_NCGM2_S1
220431	Eubacterium_limosum_KIST612	Pseudomonas_alcaliphila_34
220432	Eubacterium_limosum_KIST612	Pseudomonas_monteilii_NBRC_103158
220433	Eubacterium_limosum_KIST612	Pseudomonas_nitroreducens_HBP1
220434	Eubacterium_limosum_KIST612	Pseudomonas_oleovorans_MOIL14HWK12
220435	Eubacterium_limosum_KIST612	Pseudoramibacter_alactolyticus_ATCC_23263
220436	Eubacterium_limosum_KIST612	Pyramidobacter_piscolens_W5455
220437	Eubacterium_limosum_KIST612	Ralstonia_sp_5_7_47FAA
220438	Eubacterium_limosum_KIST612	Raoultella_planticola_ATCC_33531
220439	Eubacterium_limosum_KIST612	Rhodococcus_equi_ATCC_33707
220440	Eubacterium_limosum_KIST612	Rhodococcus_equi_NBRC_101255
220441	Eubacterium_limosum_KIST612	Rhodococcus_rhodochrous_ATCC_21198
220442	Eubacterium_limosum_KIST612	Roseburia_hominis_A2_183
220443	Eubacterium_limosum_KIST612	Roseburia_intestinalis_L1_82
220444	Eubacterium_limosum_KIST612	Roseburia_inulinivorans_DSM_16841
220445	Eubacterium_limosum_KIST612	Roseomonas_mucosa_ATCC_BAA_692
220446	Eubacterium_limosum_KIST612	Rothia_aeria_F0474
220447	Eubacterium_limosum_KIST612	Rothia_dentocariosa_ATCC_17931
220448	Eubacterium_limosum_KIST612	Rothia_mucilaginosa_DY_18
220449	Eubacterium_limosum_KIST612	Ruminococcaceae_bacterium_D16
220450	Eubacterium_limosum_KIST612	Ruminococcus_albus_7
220451	Eubacterium_limosum_KIST612	Ruminococcus_bicirculans_80_3
220452	Eubacterium_limosum_KIST612	Ruminococcus_bromii_L2_63
220453	Eubacterium_limosum_KIST612	Ruminococcus_callidus_ATCC_2776001
220454	Eubacterium_limosum_KIST612	Ruminococcus_champanellensis_18P13
220455	Eubacterium_limosum_KIST612	Ruminococcus_flavefaciens_ATCC_19208
220456	Eubacterium_limosum_KIST612	Ruminococcus_flavefaciens_FD_1
220457	Eubacterium_limosum_KIST612	Ruminococcus_gauvreauii_DSM_19829
220458	Eubacterium_limosum_KIST612	Ruminococcus_gnavus_ATCC_29149
220459	Eubacterium_limosum_KIST612	Ruminococcus_lactaris_ATCC_29176
220460	Eubacterium_limosum_KIST612	Ruminococcus_obeum_A2_162
220461	Eubacterium_limosum_KIST612	Ruminococcus_sp_5_1_39BFAA
220462	Eubacterium_limosum_KIST612	Ruminococcus_sp_SR1_5
220463	Eubacterium_limosum_KIST612	Ruminococcus_torques_ATCC_27756
220464	Eubacterium_limosum_KIST612	Ruminococcus_torques_L2_14
220465	Eubacterium_limosum_KIST612	Salmonella_enterica_enterica_sv_Typhimurium_LT2
220466	Eubacterium_limosum_KIST612	Scardovia_inopinata_F0304
220467	Eubacterium_limosum_KIST612	Selenomonas_ruminantium_AC2024
220468	Eubacterium_limosum_KIST612	Serratia_fonticola_RB_25
220469	Eubacterium_limosum_KIST612	Serratia_liquefaciens_ATCC_27592
220470	Eubacterium_limosum_KIST612	Silanimonas_lenta_DSM_16282
220471	Eubacterium_limosum_KIST612	Slackia_exigua_ATCC_700122
220472	Eubacterium_limosum_KIST612	Slackia_piriformis_YIT_12062
220473	Eubacterium_limosum_KIST612	Solobacterium_moorei_DSM_22971
220474	Eubacterium_limosum_KIST612	Solobacterium_moorei_F0204
220475	Eubacterium_limosum_KIST612	Staphylococcus_arlettae_CVD059
220476	Eubacterium_limosum_KIST612	Staphylococcus_capitis_CR0101
220477	Eubacterium_limosum_KIST612	Staphylococcus_capitis_QN1
220478	Eubacterium_limosum_KIST612	Staphylococcus_caprae_C87
220479	Eubacterium_limosum_KIST612	Staphylococcus_cohnii_hu_01
220480	Eubacterium_limosum_KIST612	Staphylococcus_epidermidis_ATCC_12228
220481	Eubacterium_limosum_KIST612	Staphylococcus_equorum_subsp_equorum_Mu2
220482	Eubacterium_limosum_KIST612	Staphylococcus_haemolyticus_JCSC1435
220483	Eubacterium_limosum_KIST612	Staphylococcus_hominis_subsp_hominis_C80
220484	Eubacterium_limosum_KIST612	Staphylococcus_intermedius_ATCC_27335
220485	Eubacterium_limosum_KIST612	Staphylococcus_lugdunensis_HKU09_01
220486	Eubacterium_limosum_KIST612	Staphylococcus_pasteuri_SP1
220487	Eubacterium_limosum_KIST612	Staphylococcus_pettenkoferi_VCU012
220488	Eubacterium_limosum_KIST612	Staphylococcus_saprophyticus_subsp_saprophyticus_ATCC_15305
220489	Eubacterium_limosum_KIST612	Staphylococcus_sciuri_subsp_sciuri_Z8
220490	Eubacterium_limosum_KIST612	Staphylococcus_simulans_ACS_120_V_Sch1
220491	Eubacterium_limosum_KIST612	Staphylococcus_vitulinus_F1028
220492	Eubacterium_limosum_KIST612	Staphylococcus_warneri_SG1
220493	Eubacterium_limosum_KIST612	Staphylococcus_xylosus_DMB3_Bh1
220494	Eubacterium_limosum_KIST612	Staphylococcus_xylosus_NJ
220495	Eubacterium_limosum_KIST612	Stenotrophomonas_maltophilia_D457
220496	Eubacterium_limosum_KIST612	Stenotrophomonas_rhizophila_PCA13
220497	Eubacterium_limosum_KIST612	Stoquefichus_massiliensis_AP9
220498	Eubacterium_limosum_KIST612	Streptococcus_agalactiae_A909
220499	Eubacterium_limosum_KIST612	Streptococcus_anginosus_1_2_62CV
220500	Eubacterium_limosum_KIST612	Streptococcus_australis_ATCC_700641
220501	Eubacterium_limosum_KIST612	Streptococcus_constellatus_subsp_constellatus_SK53
220502	Eubacterium_limosum_KIST612	Streptococcus_constellatus_subsp_pharyngis_SK1060
220503	Eubacterium_limosum_KIST612	Streptococcus_cristatus_ATCC_51100
220504	Eubacterium_limosum_KIST612	Streptococcus_dysgalactiae_subsp_dysgalactiae_ATCC_27957
220505	Eubacterium_limosum_KIST612	Streptococcus_equinus_ATCC_9812
220506	Eubacterium_limosum_KIST612	Streptococcus_gallolyticus_subsp_gallolyticus_ATCC_43143
220507	Eubacterium_limosum_KIST612	Streptococcus_gordonii_str_Challis_substr_CH1
220508	Eubacterium_limosum_KIST612	Streptococcus_infantarius_subsp_infantarius_ATCC_BAA_102
220509	Eubacterium_limosum_KIST612	Streptococcus_infantis_ATCC_700779
220510	Eubacterium_limosum_KIST612	Streptococcus_intermedius_JTH08
220511	Eubacterium_limosum_KIST612	Streptococcus_lutetiensis_033
220512	Eubacterium_limosum_KIST612	Streptococcus_mitis_NCTC_12261
220513	Eubacterium_limosum_KIST612	Streptococcus_mutans_ATCC_25175
220514	Eubacterium_limosum_KIST612	Streptococcus_oralis_Uo5
220515	Eubacterium_limosum_KIST612	Streptococcus_parasanguinis_ATCC_903
220516	Eubacterium_limosum_KIST612	Streptococcus_parauberis_KCTC_11537
220517	Eubacterium_limosum_KIST612	Streptococcus_peroris_ATCC_700780
220518	Eubacterium_limosum_KIST612	Streptococcus_pleomorphus_DSM_20574
220519	Eubacterium_limosum_KIST612	Streptococcus_pseudopneumoniae_IS7493
220520	Eubacterium_limosum_KIST612	Streptococcus_salivarius_JIM8777
220521	Eubacterium_limosum_KIST612	Streptococcus_sanguinis_SK36
220522	Eubacterium_limosum_KIST612	Streptococcus_sp_2_1_36FAA
220523	Eubacterium_limosum_KIST612	Streptococcus_sp_I_G2
220524	Eubacterium_limosum_KIST612	Streptococcus_sp_I_P16
220525	Eubacterium_limosum_KIST612	Streptococcus_thermophilus_LMG_18311
220526	Eubacterium_limosum_KIST612	Streptococcus_thoraltensis_DSM_12221
220527	Eubacterium_limosum_KIST612	Streptococcus_uberis_0140J
220528	Eubacterium_limosum_KIST612	Streptococcus_vestibularis_F0396
220529	Eubacterium_limosum_KIST612	Subdoligranulum_variabile_DSM_15176
220530	Eubacterium_limosum_KIST612	Succinatimonas_hippei_YIT_12066
220531	Eubacterium_limosum_KIST612	Succinivibrio_dextrinosolvens_H5
220532	Eubacterium_limosum_KIST612	Sulfolobus_solfataricus_P2
220533	Eubacterium_limosum_KIST612	Sutterella_parvirubra_YIT_11816
220534	Eubacterium_limosum_KIST612	Sutterella_wadsworthensis_3_1_45B
220535	Eubacterium_limosum_KIST612	Tannerella_forsythia_ATCC_43037
220536	Eubacterium_limosum_KIST612	Tatumella_ptyseos_ATCC_33301
220537	Eubacterium_limosum_KIST612	Trabulsiella_guamensis_ATCC_49490
220538	Eubacterium_limosum_KIST612	Tropheryma_whipplei_str_Twist
220539	Eubacterium_limosum_KIST612	Trueperella_pyogenes_MS249
220540	Eubacterium_limosum_KIST612	Ureaplasma_parvum_serovar_1_str_ATCC_27813
220541	Eubacterium_limosum_KIST612	Ureaplasma_urealyticum_serovar_8_str_ATCC_27618
220542	Eubacterium_limosum_KIST612	Ureibacillus_thermosphaericus_str_Thermo_BF
220543	Eubacterium_limosum_KIST612	Varibaculum_cambriense_DSM_15806
220544	Eubacterium_limosum_KIST612	Veillonella_atypica_ACS_049_V_Sch6
220545	Eubacterium_limosum_KIST612	Veillonella_dispar_ATCC_17748
220546	Eubacterium_limosum_KIST612	Veillonella_parvula_Te3_DSM_2008
220547	Eubacterium_limosum_KIST612	Veillonella_ratti_ACS_216_V_Col6b
220548	Eubacterium_limosum_KIST612	Veillonella_sp_3_1_44
220549	Eubacterium_limosum_KIST612	Veillonella_sp_6_1_27
220550	Eubacterium_limosum_KIST612	Vibrio_fluvialis_560
220551	Eubacterium_limosum_KIST612	Vibrio_furnissii_NCTC_11218
220552	Eubacterium_limosum_KIST612	Vibrio_mimicus_MB_451
220553	Eubacterium_limosum_KIST612	Vibrio_parahaemolyticus_RIMD_2210633
220554	Eubacterium_limosum_KIST612	Weissella_cibaria_KACC_11862
220555	Eubacterium_limosum_KIST612	Weissella_confusa_LBAE_C39_2
220556	Eubacterium_limosum_KIST612	Weissella_paramesenteroides_ATCC_33313
220557	Eubacterium_limosum_KIST612	Yersinia_bercovieri_ATCC_43970
220558	Eubacterium_limosum_KIST612	Yersinia_enterocolitica_subsp_enterocolitica_8081
220559	Eubacterium_limosum_KIST612	Yersinia_frederiksenii_ATCC_33641
220560	Eubacterium_limosum_KIST612	Yersinia_kristensenii_ATCC_33638
220561	Eubacterium_limosum_KIST612	Yersinia_pseudotuberculosis_YPIII
220562	Eubacterium_limosum_KIST612	Yersinia_rohdei_ATCC_43380
220563	Eubacterium_limosum_KIST612	Yokenella_regensburgei_ATCC_43003
220564	Eubacterium_ramulus_ATCC_29099	Eubacterium_rectale_ATCC_33656
220565	Eubacterium_ramulus_ATCC_29099	Eubacterium_rectale_M104_1
220566	Eubacterium_ramulus_ATCC_29099	Eubacterium_saphenum_ATCC_49989
220567	Eubacterium_ramulus_ATCC_29099	Eubacterium_siraeum_70_3
220568	Eubacterium_ramulus_ATCC_29099	Eubacterium_siraeum_DSM_15702
220569	Eubacterium_ramulus_ATCC_29099	Eubacterium_sulci_ATCC_35585
220570	Eubacterium_ramulus_ATCC_29099	Eubacterium_ventriosum_ATCC_27560
220571	Eubacterium_ramulus_ATCC_29099	Exiguobacterium_aurantiacum_DSM_6208
220572	Eubacterium_ramulus_ATCC_29099	Faecalibacterium_cf_prausnitzii_KLE1255
220573	Eubacterium_ramulus_ATCC_29099	Faecalibacterium_prausnitzii_L2_6
220574	Eubacterium_ramulus_ATCC_29099	Faecalibacterium_prausnitzii_M21_2
220575	Eubacterium_ramulus_ATCC_29099	Faecalibacterium_prausnitzii_SL3_3
220576	Eubacterium_ramulus_ATCC_29099	Filifactor_alocis_ATCC_35896
220577	Eubacterium_ramulus_ATCC_29099	Finegoldia_magna_ATCC_29328
220578	Eubacterium_ramulus_ATCC_29099	Flavonifractor_plautii_ATCC_29863
220579	Eubacterium_ramulus_ATCC_29099	Fusobacterium_gonidiaformans_3_1_5R
220580	Eubacterium_ramulus_ATCC_29099	Fusobacterium_gonidiaformans_ATCC_25563
220581	Eubacterium_ramulus_ATCC_29099	Fusobacterium_mortiferum_ATCC_9817
220582	Eubacterium_ramulus_ATCC_29099	Fusobacterium_necrophorum_D12
220583	Eubacterium_ramulus_ATCC_29099	Fusobacterium_nucleatum_subsp_animalis_3_1_33
220584	Eubacterium_ramulus_ATCC_29099	Fusobacterium_nucleatum_subsp_animalis_7_1
220585	Eubacterium_ramulus_ATCC_29099	Fusobacterium_nucleatum_subsp_animalis_D11
220586	Eubacterium_ramulus_ATCC_29099	Fusobacterium_nucleatum_subsp_vincentii_3_1_27
220587	Eubacterium_ramulus_ATCC_29099	Fusobacterium_nucleatum_subsp_vincentii_3_1_36A2
220588	Eubacterium_ramulus_ATCC_29099	Fusobacterium_nucleatum_subsp_vincentii_4_1_13
220589	Eubacterium_ramulus_ATCC_29099	Fusobacterium_periodonticum_1_1_41FAA
220590	Eubacterium_ramulus_ATCC_29099	Fusobacterium_periodonticum_2_1_31
220591	Eubacterium_ramulus_ATCC_29099	Fusobacterium_russii_ATCC_25533
220592	Eubacterium_ramulus_ATCC_29099	Fusobacterium_sp_4_8
220593	Eubacterium_ramulus_ATCC_29099	Fusobacterium_ulcerans_ATCC_49185
220594	Eubacterium_ramulus_ATCC_29099	Fusobacterium_varium_ATCC_27725
220595	Eubacterium_ramulus_ATCC_29099	Gemella_haemolysans_ATCC_10379
220596	Eubacterium_ramulus_ATCC_29099	Gemella_morbillorum_M424
220597	Eubacterium_ramulus_ATCC_29099	Gemella_sanguinis_ATCC700632
220598	Eubacterium_ramulus_ATCC_29099	Gemella_sanguinis_M325
220599	Eubacterium_ramulus_ATCC_29099	Geobacillus_vulcani_PSS1
220600	Eubacterium_ramulus_ATCC_29099	Gordonia_rubripertincta_NBRC_101908
220601	Eubacterium_ramulus_ATCC_29099	Gordonia_terrae_C_6
220602	Eubacterium_ramulus_ATCC_29099	Gordonia_terrae_NBRC_100016
220603	Eubacterium_ramulus_ATCC_29099	Gordonibacter_pamelaeae_7_10_1_bT_DSM_19378
220604	Eubacterium_ramulus_ATCC_29099	Granulicatella_adiacens_ATCC_49175
220605	Eubacterium_ramulus_ATCC_29099	Granulicatella_elegans_ATCC_700633
220606	Eubacterium_ramulus_ATCC_29099	Grimontia_hollisae_CIP_101886
220607	Eubacterium_ramulus_ATCC_29099	Haemophilus_haemolyticus_M19501
220608	Eubacterium_ramulus_ATCC_29099	Haemophilus_parainfluenzae_T3T1
220609	Eubacterium_ramulus_ATCC_29099	Haemophilus_sputorum_CCUG_13788
220610	Eubacterium_ramulus_ATCC_29099	Hafnia_alvei_ATCC_51873
220611	Eubacterium_ramulus_ATCC_29099	Hafnia_alvei_BIDMC_31
220612	Eubacterium_ramulus_ATCC_29099	Halococcus_morrhuae_DSM1307
220613	Eubacterium_ramulus_ATCC_29099	Helicobacter_bilis_ATCC_43879
220614	Eubacterium_ramulus_ATCC_29099	Helicobacter_canadensis_MIT_98_5491
220615	Eubacterium_ramulus_ATCC_29099	Helicobacter_cinaedi_CCUG_18818
220616	Eubacterium_ramulus_ATCC_29099	Helicobacter_pullorum_MIT_98_5489
220617	Eubacterium_ramulus_ATCC_29099	Helicobacter_pylori_26695
220618	Eubacterium_ramulus_ATCC_29099	Helicobacter_winghamensis_ATCC_BAA_430
220619	Eubacterium_ramulus_ATCC_29099	Holdemania_filiformis_VPI_J1_31B_1_DSM_12042
220620	Eubacterium_ramulus_ATCC_29099	Kallipyga_massiliensis_ph2
220621	Eubacterium_ramulus_ATCC_29099	Kandleria_vitulina_DSM_20405
220622	Eubacterium_ramulus_ATCC_29099	Kingella_oralis_ATCC_51147
220623	Eubacterium_ramulus_ATCC_29099	Klebsiella_pneumoniae_pneumoniae_MGH78578
220624	Eubacterium_ramulus_ATCC_29099	Klebsiella_sp_1_1_55
220625	Eubacterium_ramulus_ATCC_29099	Kluyvera_ascorbata_ATCC_33433
220626	Eubacterium_ramulus_ATCC_29099	Kocuria_palustris_PEL
220627	Eubacterium_ramulus_ATCC_29099	Kocuria_rhizophila_DC2201
220628	Eubacterium_ramulus_ATCC_29099	Kurthia_massiliensis_JC30
220629	Eubacterium_ramulus_ATCC_29099	Kytococcus_sedentarius_DSM_20547
220630	Eubacterium_ramulus_ATCC_29099	Lachnospiraceae_bacterium_sp_5_1_63FAA
220631	Eubacterium_ramulus_ATCC_29099	Lachnospiraceae_bacterium_sp_8_1_57FAA
220632	Eubacterium_ramulus_ATCC_29099	Lachnospira_multipara_ATCC_19207
220633	Eubacterium_ramulus_ATCC_29099	Lactobacillus_acidophilus_ATCC_4796
220634	Eubacterium_ramulus_ATCC_29099	Lactobacillus_acidophilus_NCFM
220635	Eubacterium_ramulus_ATCC_29099	Lactobacillus_amylolyticus_DSM_11664
220636	Eubacterium_ramulus_ATCC_29099	Lactobacillus_amylovorus_GRL_1112
220637	Eubacterium_ramulus_ATCC_29099	Lactobacillus_animalis_KCTC_3501
220638	Eubacterium_ramulus_ATCC_29099	Lactobacillus_antri_DSM_16041
220639	Eubacterium_ramulus_ATCC_29099	Lactobacillus_brevis_ATCC_367
220640	Eubacterium_ramulus_ATCC_29099	Lactobacillus_brevis_subsp_gravesensis_ATCC_27305
220641	Eubacterium_ramulus_ATCC_29099	Lactobacillus_buchneri_ATCC_11577
220642	Eubacterium_ramulus_ATCC_29099	Lactobacillus_casei_ATCC_334
220643	Eubacterium_ramulus_ATCC_29099	Lactobacillus_casei_casei_BL23
220644	Eubacterium_ramulus_ATCC_29099	Lactobacillus_coleohominis_101_4_CHN
220645	Eubacterium_ramulus_ATCC_29099	Lactobacillus_coryniformis_subsp_coryniformis_CECT_5711
220646	Eubacterium_ramulus_ATCC_29099	Lactobacillus_crispatus_125_2_CHN
220647	Eubacterium_ramulus_ATCC_29099	Lactobacillus_curvatus_CRL_705
220648	Eubacterium_ramulus_ATCC_29099	Lactobacillus_delbrueckii_subsp_bulgaricus_ATCC_11842
220649	Eubacterium_ramulus_ATCC_29099	Lactobacillus_delbrueckii_subsp_bulgaricus_ATCC_BAA_365
220650	Eubacterium_ramulus_ATCC_29099	Lactobacillus_fermentum_ATCC_14931
220651	Eubacterium_ramulus_ATCC_29099	Lactobacillus_fermentum_IFO_3956
220652	Eubacterium_ramulus_ATCC_29099	Lactobacillus_gasseri_ATCC_33323
220653	Eubacterium_ramulus_ATCC_29099	Lactobacillus_gastricus_PS3
220654	Eubacterium_ramulus_ATCC_29099	Lactobacillus_helveticus_DPC_4571
220655	Eubacterium_ramulus_ATCC_29099	Lactobacillus_helveticus_DSM_20075
220656	Eubacterium_ramulus_ATCC_29099	Lactobacillus_hilgardii_ATCC_8290
220657	Eubacterium_ramulus_ATCC_29099	Lactobacillus_iners_DSM_13335
220658	Eubacterium_ramulus_ATCC_29099	Lactobacillus_jensenii_1153
220659	Eubacterium_ramulus_ATCC_29099	Lactobacillus_johnsonii_DPC_6026
220660	Eubacterium_ramulus_ATCC_29099	Lactobacillus_johnsonii_NCC_533
220661	Eubacterium_ramulus_ATCC_29099	Lactobacillus_mucosae_LM1
220662	Eubacterium_ramulus_ATCC_29099	Lactobacillus_oris_F0423
220663	Eubacterium_ramulus_ATCC_29099	Lactobacillus_paracasei_subsp_paracasei_8700_2
220664	Eubacterium_ramulus_ATCC_29099	Lactobacillus_paracasei_subsp_paracasei_ATCC_25302
220665	Eubacterium_ramulus_ATCC_29099	Lactobacillus_pentosus_KCA1
220666	Eubacterium_ramulus_ATCC_29099	Lactobacillus_plantarum_JDM1
220667	Eubacterium_ramulus_ATCC_29099	Lactobacillus_plantarum_subsp_plantarum_ATCC_14917
220668	Eubacterium_ramulus_ATCC_29099	Lactobacillus_plantarum_WCFS1
220669	Eubacterium_ramulus_ATCC_29099	Lactobacillus_reuteri_CF48_3A_
220670	Eubacterium_ramulus_ATCC_29099	Lactobacillus_reuteri_F275_JCM_1112
220671	Eubacterium_ramulus_ATCC_29099	Lactobacillus_reuteri_MM2_3_
220672	Eubacterium_ramulus_ATCC_29099	Lactobacillus_reuteri_MM4_1A_
220673	Eubacterium_ramulus_ATCC_29099	Lactobacillus_reuteri_SD2112_ATCC_55730
220674	Eubacterium_ramulus_ATCC_29099	Lactobacillus_rhamnosus_GG_ATCC_53103
220675	Eubacterium_ramulus_ATCC_29099	Lactobacillus_rhamnosus_LMS2_1
220676	Eubacterium_ramulus_ATCC_29099	Lactobacillus_ruminis_ATCC_25644
220677	Eubacterium_ramulus_ATCC_29099	Lactobacillus_sakei_subsp_sakei_23K
220678	Eubacterium_ramulus_ATCC_29099	Lactobacillus_salivarius_HO66_ATCC_11741
220679	Eubacterium_ramulus_ATCC_29099	Lactobacillus_salivarius_salivarius_UCC118
220680	Eubacterium_ramulus_ATCC_29099	Lactobacillus_ultunensis_DSM_16047
220681	Eubacterium_ramulus_ATCC_29099	Lactobacillus_vaginalis_ATCC_49540
220682	Eubacterium_ramulus_ATCC_29099	Lactococcus_garvieae_ATCC_49156
220683	Eubacterium_ramulus_ATCC_29099	Lactococcus_raffinolactis_4877
220684	Eubacterium_ramulus_ATCC_29099	Laribacter_hongkongensis_HLHK9
220685	Eubacterium_ramulus_ATCC_29099	Lautropia_mirabilis_ATCC_51599
220686	Eubacterium_ramulus_ATCC_29099	Leminorella_grimontii_ATCC_33999
220687	Eubacterium_ramulus_ATCC_29099	Leptotrichia_buccalis_C_1013_b
220688	Eubacterium_ramulus_ATCC_29099	Leuconostoc_argentinum_KCTC_3773
220689	Eubacterium_ramulus_ATCC_29099	Leuconostoc_gelidum_JB7
220690	Eubacterium_ramulus_ATCC_29099	Leuconostoc_mesenteroides_subsp_cremoris_ATCC_19254
220691	Eubacterium_ramulus_ATCC_29099	Listeria_grayi_DSM_20601
220692	Eubacterium_ramulus_ATCC_29099	Listeria_monocytogenes_4a_L99
220693	Eubacterium_ramulus_ATCC_29099	Listeria_monocytogenes_4b_F2365
220694	Eubacterium_ramulus_ATCC_29099	Listeria_monocytogenes_Finland_1988
220695	Eubacterium_ramulus_ATCC_29099	Listeria_monocytogenes_FSL_R2_561
220696	Eubacterium_ramulus_ATCC_29099	Listeria_monocytogenes_J0161_FSL_R2_499
220697	Eubacterium_ramulus_ATCC_29099	Listeria_monocytogenes_serotype_7_SLCC_2482
220698	Eubacterium_ramulus_ATCC_29099	Listeria_monocytogenes_SLCC_2378
220699	Eubacterium_ramulus_ATCC_29099	Listeria_monocytogenes_SLCC_2540
220700	Eubacterium_ramulus_ATCC_29099	Listeria_monocytogenes_SLCC_7179
220701	Eubacterium_ramulus_ATCC_29099	Lysinibacillus_fusiformis_ZB2
220702	Eubacterium_ramulus_ATCC_29099	Lysinibacillus_sphaericus_C3_41
220703	Eubacterium_ramulus_ATCC_29099	Marvinbryantia_formatexigens_I_52_DSM_14469
220704	Eubacterium_ramulus_ATCC_29099	Megamonas_funiformis_YIT_11815
220705	Eubacterium_ramulus_ATCC_29099	Megamonas_hypermegale_ART12_1
220706	Eubacterium_ramulus_ATCC_29099	Megasphaera_elsdenii_DSM_20460
220707	Eubacterium_ramulus_ATCC_29099	Melainabacterium_MEL_A1
220708	Eubacterium_ramulus_ATCC_29099	Methanobrevibacter_ruminantium_M1
220709	Eubacterium_ramulus_ATCC_29099	Methanobrevibacter_smithii_ATCC_35061
220710	Eubacterium_ramulus_ATCC_29099	Methanomassiliicoccus_luminyensis_B10
220711	Eubacterium_ramulus_ATCC_29099	Methanosphaera_stadtmanae_DSM_3091
220712	Eubacterium_ramulus_ATCC_29099	Methylobacterium_mesophilicum_SR1_6_6
220713	Eubacterium_ramulus_ATCC_29099	Methylobacterium_populi_BJ001
220714	Eubacterium_ramulus_ATCC_29099	Methylobacterium_radiotolerans_JCM_2831
220715	Eubacterium_ramulus_ATCC_29099	Methyloversatilis_universalis_Fam50001
220716	Eubacterium_ramulus_ATCC_29099	Methyloversatilis_universalis_FAM5
220717	Eubacterium_ramulus_ATCC_29099	Microbacterium_gubbeenense_DSM_15944
220718	Eubacterium_ramulus_ATCC_29099	Microbacterium_oleivorans_NBRC_103075
220719	Eubacterium_ramulus_ATCC_29099	Microbacterium_paraoxydans_77MFTsu3_2
220720	Eubacterium_ramulus_ATCC_29099	Micrococcus_luteus_NCTC_2665
220721	Eubacterium_ramulus_ATCC_29099	Micromonospora_aurantiaca_ATCC_27029
220722	Eubacterium_ramulus_ATCC_29099	Mitsuokella_jalaludinii_DSM_13811
220723	Eubacterium_ramulus_ATCC_29099	Mitsuokella_multacida_DSM_20544
220724	Eubacterium_ramulus_ATCC_29099	Mobiluncus_curtisii_ATCC_43063
220725	Eubacterium_ramulus_ATCC_29099	Moraxella_catarrhalis_RH4
220726	Eubacterium_ramulus_ATCC_29099	Morganella_morganii_subsp_morganii_KT
220727	Eubacterium_ramulus_ATCC_29099	Mycobacterium_avium_subsp_avium_ATCC_25291
220728	Eubacterium_ramulus_ATCC_29099	Mycobacterium_fortuitum_subsp_fortuitum_DSM_46621
220729	Eubacterium_ramulus_ATCC_29099	Mycoplasma_hominis_ATCC_23114
220730	Eubacterium_ramulus_ATCC_29099	Mycoplasma_pneumoniae_309
220731	Eubacterium_ramulus_ATCC_29099	Neisseria_cinerea_ATCC_14685
220732	Eubacterium_ramulus_ATCC_29099	Neisseria_elongata_subsp_glycolytica_ATCC_29315
220733	Eubacterium_ramulus_ATCC_29099	Neisseria_flavescens_SK114
220734	Eubacterium_ramulus_ATCC_29099	Neisseria_macacae_ATCC_33926
220735	Eubacterium_ramulus_ATCC_29099	Neisseria_mucosa_ATCC_25996
220736	Eubacterium_ramulus_ATCC_29099	Neisseria_subflava_NJ9703
220737	Eubacterium_ramulus_ATCC_29099	Nevskia_ramosa_DSM_11499
220738	Eubacterium_ramulus_ATCC_29099	Oceanobacillus_picturae_strain_S1
220739	Eubacterium_ramulus_ATCC_29099	Ochrobactrum_anthropi_ATCC_49188
220740	Eubacterium_ramulus_ATCC_29099	Odoribacter_laneus_YIT_12061
220741	Eubacterium_ramulus_ATCC_29099	Odoribacter_splanchnicus_1651_6_DSM_20712
220742	Eubacterium_ramulus_ATCC_29099	Olsenella_profusa_F019501
220743	Eubacterium_ramulus_ATCC_29099	Olsenella_uli_DSM_7084
220744	Eubacterium_ramulus_ATCC_29099	Oribacterium_sinus_F0268
220745	Eubacterium_ramulus_ATCC_29099	Oxalobacter_formigenes_HOxBLS
220746	Eubacterium_ramulus_ATCC_29099	Oxalobacter_formigenes_OXCC13
220747	Eubacterium_ramulus_ATCC_29099	Paenibacillus_alvei_DSM_29
220748	Eubacterium_ramulus_ATCC_29099	Paenibacillus_barengoltzii_G22
220749	Eubacterium_ramulus_ATCC_29099	Paenibacillus_daejeonensis_DSM_15491
220750	Eubacterium_ramulus_ATCC_29099	Paenibacillus_graminis_C4D1M
220751	Eubacterium_ramulus_ATCC_29099	Paenibacillus_lactis_154
220752	Eubacterium_ramulus_ATCC_29099	Parabacteroides_distasonis_ATCC_8503
220753	Eubacterium_ramulus_ATCC_29099	Parabacteroides_goldsteinii_dnLKV18
220754	Eubacterium_ramulus_ATCC_29099	Parabacteroides_gordonii_DSM_23371
220755	Eubacterium_ramulus_ATCC_29099	Parabacteroides_johnsonii_DSM_18315
220756	Eubacterium_ramulus_ATCC_29099	Parabacteroides_merdae_ATCC_43184
220757	Eubacterium_ramulus_ATCC_29099	Parabacteroides_sp_D13
220758	Eubacterium_ramulus_ATCC_29099	Paracoccus_yeei_ATCC_BAA_599
220759	Eubacterium_ramulus_ATCC_29099	Paraprevotella_clara_YIT_11840
220760	Eubacterium_ramulus_ATCC_29099	Paraprevotella_xylaniphila_YIT_11841
220761	Eubacterium_ramulus_ATCC_29099	Parasutterella_excrementihominis_YIT_11859
220762	Eubacterium_ramulus_ATCC_29099	Parvimonas_micra_ATCC_33270
220763	Eubacterium_ramulus_ATCC_29099	Pediococcus_acidilactici_7_4
220764	Eubacterium_ramulus_ATCC_29099	Pediococcus_acidilactici_DSM_20284
220765	Eubacterium_ramulus_ATCC_29099	Pediococcus_pentosaceus_ATCC_25745
220766	Eubacterium_ramulus_ATCC_29099	Peptoniphilus_harei_ACS_146_V_Sch2b
220767	Eubacterium_ramulus_ATCC_29099	Peptoniphilus_indolicus_ATCC_29427
220768	Eubacterium_ramulus_ATCC_29099	Peptoniphilus_lacrimalis_DSM_7455
220769	Eubacterium_ramulus_ATCC_29099	Peptoniphilus_timonensis_JC401
220770	Eubacterium_ramulus_ATCC_29099	Peptostreptococcus_anaerobius_DSM_2949
220771	Eubacterium_ramulus_ATCC_29099	Peptostreptococcus_stomatis_DSM_17678
220772	Eubacterium_ramulus_ATCC_29099	Phascolarctobacterium_succinatutens_YIT_12067
220773	Eubacterium_ramulus_ATCC_29099	Plesiomonas_shigelloides_302_73
220774	Eubacterium_ramulus_ATCC_29099	Porphyromonas_asaccharolytica_DSM_20707
220775	Eubacterium_ramulus_ATCC_29099	Porphyromonas_endodontalis_ATCC_35406
220776	Eubacterium_ramulus_ATCC_29099	Porphyromonas_gingivalis_W83
220777	Eubacterium_ramulus_ATCC_29099	Porphyromonas_somerae_DSM_23386
220778	Eubacterium_ramulus_ATCC_29099	Porphyromonas_uenonis_60_3
220779	Eubacterium_ramulus_ATCC_29099	Porphyromonas_uenonis_DSM_23387
220780	Eubacterium_ramulus_ATCC_29099	Prevotella_albensis_DSM_11370
220781	Eubacterium_ramulus_ATCC_29099	Prevotella_bivia_DSM_20514
220782	Eubacterium_ramulus_ATCC_29099	Prevotella_brevis_ATCC_19188
220783	Eubacterium_ramulus_ATCC_29099	Prevotella_bryantii_B14
220784	Eubacterium_ramulus_ATCC_29099	Prevotella_bryantii_C21a
220785	Eubacterium_ramulus_ATCC_29099	Prevotella_buccae_ATCC_33574
220786	Eubacterium_ramulus_ATCC_29099	Prevotella_conceptionensis_9403948
220787	Eubacterium_ramulus_ATCC_29099	Prevotella_copri_CB7_DSM_18205
220788	Eubacterium_ramulus_ATCC_29099	Prevotella_corporis_DSM_18810
220789	Eubacterium_ramulus_ATCC_29099	Prevotella_denticola_DSM20614
220790	Eubacterium_ramulus_ATCC_29099	Prevotella_denticola_F0289
220791	Eubacterium_ramulus_ATCC_29099	Prevotella_disiens_FB035_09AN
220792	Eubacterium_ramulus_ATCC_29099	Prevotella_disiens_JCM_6334
220793	Eubacterium_ramulus_ATCC_29099	Prevotella_enoeca_JCM_12259
220794	Eubacterium_ramulus_ATCC_29099	Prevotella_intermedia_17
220795	Eubacterium_ramulus_ATCC_29099	Prevotella_intermedia_ATCC_25611
220796	Eubacterium_ramulus_ATCC_29099	Prevotella_loescheii_DSM_19665
220797	Eubacterium_ramulus_ATCC_29099	Prevotella_melaninogenica_ATCC_25845
220798	Eubacterium_ramulus_ATCC_29099	Prevotella_nanceiensis_DSM_19126
220799	Eubacterium_ramulus_ATCC_29099	Prevotella_nigrescens_ATCC_33563
220800	Eubacterium_ramulus_ATCC_29099	Prevotella_oralis_ATCC_33269
220801	Eubacterium_ramulus_ATCC_29099	Prevotella_pallens_ATCC_700821
220802	Eubacterium_ramulus_ATCC_29099	Prevotella_ruminicola_23
220803	Eubacterium_ramulus_ATCC_29099	Prevotella_salivae_DSM_15606
220804	Eubacterium_ramulus_ATCC_29099	Prevotella_shahii_JCM_12083
220805	Eubacterium_ramulus_ATCC_29099	Prevotella_stercorea_DSM_18206
220806	Eubacterium_ramulus_ATCC_29099	Prevotella_timonensis_4401737
220807	Eubacterium_ramulus_ATCC_29099	Prevotella_timonensis_CRIS_5C_B1
220808	Eubacterium_ramulus_ATCC_29099	Prevotella_veroralis_DSM_19559
220809	Eubacterium_ramulus_ATCC_29099	Propionibacterium_acidipropionici_ATCC_4875
220810	Eubacterium_ramulus_ATCC_29099	Propionibacterium_acnes_KPA171202
220811	Eubacterium_ramulus_ATCC_29099	Propionibacterium_avidum_44067
220812	Eubacterium_ramulus_ATCC_29099	Propionibacterium_freudenreichii_subsp_shermanii_CIRM_BIA1
220813	Eubacterium_ramulus_ATCC_29099	Propionibacterium_granulosum_DSM_20700
220814	Eubacterium_ramulus_ATCC_29099	Propionibacterium_jensenii_DSM_20535
220815	Eubacterium_ramulus_ATCC_29099	Propionibacterium_propionicum_F0230a
220816	Eubacterium_ramulus_ATCC_29099	Proteus_mirabilis_ATCC_35198
220817	Eubacterium_ramulus_ATCC_29099	Proteus_penneri_ATCC_35198
220818	Eubacterium_ramulus_ATCC_29099	Providencia_alcalifaciens_DSM_30120
220819	Eubacterium_ramulus_ATCC_29099	Providencia_rettgeri_DSM_1131
220820	Eubacterium_ramulus_ATCC_29099	Providencia_rustigianii_DSM_4541
220821	Eubacterium_ramulus_ATCC_29099	Providencia_stuartii_ATCC_25827
220822	Eubacterium_ramulus_ATCC_29099	Pseudobutyrivibrio_ruminis_AD2017
220823	Eubacterium_ramulus_ATCC_29099	Pseudoflavonifractor_capillosus_strain_ATCC_29799
[truncated: 17,893 more rows]
