# Supplementary material for: Human gut microbe co-cultures have greater potential than monocultures for food waste remediation to commodity chemicals
Source: Sci Rep. 2018 Oct 22;8:15594. doi: 10.1038/s41598-018-33733-z (PMC6197241; doi:10.1038/s41598-018-33733-z)
Supplement: Supplementary file 3 — Data [file 41598_2018_33733_MOESM3_ESM.zip › Data/InputTables/AGORA_PairwiseSims_Inst_13.txt]

238717	Halococcus_morrhuae_DSM1307	Lactobacillus_amylovorus_GRL_1112
238718	Halococcus_morrhuae_DSM1307	Lactobacillus_animalis_KCTC_3501
238719	Halococcus_morrhuae_DSM1307	Lactobacillus_antri_DSM_16041
238720	Halococcus_morrhuae_DSM1307	Lactobacillus_brevis_ATCC_367
238721	Halococcus_morrhuae_DSM1307	Lactobacillus_brevis_subsp_gravesensis_ATCC_27305
238722	Halococcus_morrhuae_DSM1307	Lactobacillus_buchneri_ATCC_11577
238723	Halococcus_morrhuae_DSM1307	Lactobacillus_casei_ATCC_334
238724	Halococcus_morrhuae_DSM1307	Lactobacillus_casei_casei_BL23
238725	Halococcus_morrhuae_DSM1307	Lactobacillus_coleohominis_101_4_CHN
238726	Halococcus_morrhuae_DSM1307	Lactobacillus_coryniformis_subsp_coryniformis_CECT_5711
238727	Halococcus_morrhuae_DSM1307	Lactobacillus_crispatus_125_2_CHN
238728	Halococcus_morrhuae_DSM1307	Lactobacillus_curvatus_CRL_705
238729	Halococcus_morrhuae_DSM1307	Lactobacillus_delbrueckii_subsp_bulgaricus_ATCC_11842
238730	Halococcus_morrhuae_DSM1307	Lactobacillus_delbrueckii_subsp_bulgaricus_ATCC_BAA_365
238731	Halococcus_morrhuae_DSM1307	Lactobacillus_fermentum_ATCC_14931
238732	Halococcus_morrhuae_DSM1307	Lactobacillus_fermentum_IFO_3956
238733	Halococcus_morrhuae_DSM1307	Lactobacillus_gasseri_ATCC_33323
238734	Halococcus_morrhuae_DSM1307	Lactobacillus_gastricus_PS3
238735	Halococcus_morrhuae_DSM1307	Lactobacillus_helveticus_DPC_4571
238736	Halococcus_morrhuae_DSM1307	Lactobacillus_helveticus_DSM_20075
238737	Halococcus_morrhuae_DSM1307	Lactobacillus_hilgardii_ATCC_8290
238738	Halococcus_morrhuae_DSM1307	Lactobacillus_iners_DSM_13335
238739	Halococcus_morrhuae_DSM1307	Lactobacillus_jensenii_1153
238740	Halococcus_morrhuae_DSM1307	Lactobacillus_johnsonii_DPC_6026
238741	Halococcus_morrhuae_DSM1307	Lactobacillus_johnsonii_NCC_533
238742	Halococcus_morrhuae_DSM1307	Lactobacillus_mucosae_LM1
238743	Halococcus_morrhuae_DSM1307	Lactobacillus_oris_F0423
238744	Halococcus_morrhuae_DSM1307	Lactobacillus_paracasei_subsp_paracasei_8700_2
238745	Halococcus_morrhuae_DSM1307	Lactobacillus_paracasei_subsp_paracasei_ATCC_25302
238746	Halococcus_morrhuae_DSM1307	Lactobacillus_pentosus_KCA1
238747	Halococcus_morrhuae_DSM1307	Lactobacillus_plantarum_JDM1
238748	Halococcus_morrhuae_DSM1307	Lactobacillus_plantarum_subsp_plantarum_ATCC_14917
238749	Halococcus_morrhuae_DSM1307	Lactobacillus_plantarum_WCFS1
238750	Halococcus_morrhuae_DSM1307	Lactobacillus_reuteri_CF48_3A_
238751	Halococcus_morrhuae_DSM1307	Lactobacillus_reuteri_F275_JCM_1112
238752	Halococcus_morrhuae_DSM1307	Lactobacillus_reuteri_MM2_3_
238753	Halococcus_morrhuae_DSM1307	Lactobacillus_reuteri_MM4_1A_
238754	Halococcus_morrhuae_DSM1307	Lactobacillus_reuteri_SD2112_ATCC_55730
238755	Halococcus_morrhuae_DSM1307	Lactobacillus_rhamnosus_GG_ATCC_53103
238756	Halococcus_morrhuae_DSM1307	Lactobacillus_rhamnosus_LMS2_1
238757	Halococcus_morrhuae_DSM1307	Lactobacillus_ruminis_ATCC_25644
238758	Halococcus_morrhuae_DSM1307	Lactobacillus_sakei_subsp_sakei_23K
238759	Halococcus_morrhuae_DSM1307	Lactobacillus_salivarius_HO66_ATCC_11741
238760	Halococcus_morrhuae_DSM1307	Lactobacillus_salivarius_salivarius_UCC118
238761	Halococcus_morrhuae_DSM1307	Lactobacillus_ultunensis_DSM_16047
238762	Halococcus_morrhuae_DSM1307	Lactobacillus_vaginalis_ATCC_49540
238763	Halococcus_morrhuae_DSM1307	Lactococcus_garvieae_ATCC_49156
238764	Halococcus_morrhuae_DSM1307	Lactococcus_raffinolactis_4877
238765	Halococcus_morrhuae_DSM1307	Laribacter_hongkongensis_HLHK9
238766	Halococcus_morrhuae_DSM1307	Lautropia_mirabilis_ATCC_51599
238767	Halococcus_morrhuae_DSM1307	Leminorella_grimontii_ATCC_33999
238768	Halococcus_morrhuae_DSM1307	Leptotrichia_buccalis_C_1013_b
238769	Halococcus_morrhuae_DSM1307	Leuconostoc_argentinum_KCTC_3773
238770	Halococcus_morrhuae_DSM1307	Leuconostoc_gelidum_JB7
238771	Halococcus_morrhuae_DSM1307	Leuconostoc_mesenteroides_subsp_cremoris_ATCC_19254
238772	Halococcus_morrhuae_DSM1307	Listeria_grayi_DSM_20601
238773	Halococcus_morrhuae_DSM1307	Listeria_monocytogenes_4a_L99
238774	Halococcus_morrhuae_DSM1307	Listeria_monocytogenes_4b_F2365
238775	Halococcus_morrhuae_DSM1307	Listeria_monocytogenes_Finland_1988
238776	Halococcus_morrhuae_DSM1307	Listeria_monocytogenes_FSL_R2_561
238777	Halococcus_morrhuae_DSM1307	Listeria_monocytogenes_J0161_FSL_R2_499
238778	Halococcus_morrhuae_DSM1307	Listeria_monocytogenes_serotype_7_SLCC_2482
238779	Halococcus_morrhuae_DSM1307	Listeria_monocytogenes_SLCC_2378
238780	Halococcus_morrhuae_DSM1307	Listeria_monocytogenes_SLCC_2540
238781	Halococcus_morrhuae_DSM1307	Listeria_monocytogenes_SLCC_7179
238782	Halococcus_morrhuae_DSM1307	Lysinibacillus_fusiformis_ZB2
238783	Halococcus_morrhuae_DSM1307	Lysinibacillus_sphaericus_C3_41
238784	Halococcus_morrhuae_DSM1307	Marvinbryantia_formatexigens_I_52_DSM_14469
238785	Halococcus_morrhuae_DSM1307	Megamonas_funiformis_YIT_11815
238786	Halococcus_morrhuae_DSM1307	Megamonas_hypermegale_ART12_1
238787	Halococcus_morrhuae_DSM1307	Megasphaera_elsdenii_DSM_20460
238788	Halococcus_morrhuae_DSM1307	Melainabacterium_MEL_A1
238789	Halococcus_morrhuae_DSM1307	Methanobrevibacter_ruminantium_M1
238790	Halococcus_morrhuae_DSM1307	Methanobrevibacter_smithii_ATCC_35061
238791	Halococcus_morrhuae_DSM1307	Methanomassiliicoccus_luminyensis_B10
238792	Halococcus_morrhuae_DSM1307	Methanosphaera_stadtmanae_DSM_3091
238793	Halococcus_morrhuae_DSM1307	Methylobacterium_mesophilicum_SR1_6_6
238794	Halococcus_morrhuae_DSM1307	Methylobacterium_populi_BJ001
238795	Halococcus_morrhuae_DSM1307	Methylobacterium_radiotolerans_JCM_2831
238796	Halococcus_morrhuae_DSM1307	Methyloversatilis_universalis_Fam50001
238797	Halococcus_morrhuae_DSM1307	Methyloversatilis_universalis_FAM5
238798	Halococcus_morrhuae_DSM1307	Microbacterium_gubbeenense_DSM_15944
238799	Halococcus_morrhuae_DSM1307	Microbacterium_oleivorans_NBRC_103075
238800	Halococcus_morrhuae_DSM1307	Microbacterium_paraoxydans_77MFTsu3_2
238801	Halococcus_morrhuae_DSM1307	Micrococcus_luteus_NCTC_2665
238802	Halococcus_morrhuae_DSM1307	Micromonospora_aurantiaca_ATCC_27029
238803	Halococcus_morrhuae_DSM1307	Mitsuokella_jalaludinii_DSM_13811
238804	Halococcus_morrhuae_DSM1307	Mitsuokella_multacida_DSM_20544
238805	Halococcus_morrhuae_DSM1307	Mobiluncus_curtisii_ATCC_43063
238806	Halococcus_morrhuae_DSM1307	Moraxella_catarrhalis_RH4
238807	Halococcus_morrhuae_DSM1307	Morganella_morganii_subsp_morganii_KT
238808	Halococcus_morrhuae_DSM1307	Mycobacterium_avium_subsp_avium_ATCC_25291
238809	Halococcus_morrhuae_DSM1307	Mycobacterium_fortuitum_subsp_fortuitum_DSM_46621
238810	Halococcus_morrhuae_DSM1307	Mycoplasma_hominis_ATCC_23114
238811	Halococcus_morrhuae_DSM1307	Mycoplasma_pneumoniae_309
238812	Halococcus_morrhuae_DSM1307	Neisseria_cinerea_ATCC_14685
238813	Halococcus_morrhuae_DSM1307	Neisseria_elongata_subsp_glycolytica_ATCC_29315
238814	Halococcus_morrhuae_DSM1307	Neisseria_flavescens_SK114
238815	Halococcus_morrhuae_DSM1307	Neisseria_macacae_ATCC_33926
238816	Halococcus_morrhuae_DSM1307	Neisseria_mucosa_ATCC_25996
238817	Halococcus_morrhuae_DSM1307	Neisseria_subflava_NJ9703
238818	Halococcus_morrhuae_DSM1307	Nevskia_ramosa_DSM_11499
238819	Halococcus_morrhuae_DSM1307	Oceanobacillus_picturae_strain_S1
238820	Halococcus_morrhuae_DSM1307	Ochrobactrum_anthropi_ATCC_49188
238821	Halococcus_morrhuae_DSM1307	Odoribacter_laneus_YIT_12061
238822	Halococcus_morrhuae_DSM1307	Odoribacter_splanchnicus_1651_6_DSM_20712
238823	Halococcus_morrhuae_DSM1307	Olsenella_profusa_F019501
238824	Halococcus_morrhuae_DSM1307	Olsenella_uli_DSM_7084
238825	Halococcus_morrhuae_DSM1307	Oribacterium_sinus_F0268
238826	Halococcus_morrhuae_DSM1307	Oxalobacter_formigenes_HOxBLS
238827	Halococcus_morrhuae_DSM1307	Oxalobacter_formigenes_OXCC13
238828	Halococcus_morrhuae_DSM1307	Paenibacillus_alvei_DSM_29
238829	Halococcus_morrhuae_DSM1307	Paenibacillus_barengoltzii_G22
238830	Halococcus_morrhuae_DSM1307	Paenibacillus_daejeonensis_DSM_15491
238831	Halococcus_morrhuae_DSM1307	Paenibacillus_graminis_C4D1M
238832	Halococcus_morrhuae_DSM1307	Paenibacillus_lactis_154
238833	Halococcus_morrhuae_DSM1307	Parabacteroides_distasonis_ATCC_8503
238834	Halococcus_morrhuae_DSM1307	Parabacteroides_goldsteinii_dnLKV18
238835	Halococcus_morrhuae_DSM1307	Parabacteroides_gordonii_DSM_23371
238836	Halococcus_morrhuae_DSM1307	Parabacteroides_johnsonii_DSM_18315
238837	Halococcus_morrhuae_DSM1307	Parabacteroides_merdae_ATCC_43184
238838	Halococcus_morrhuae_DSM1307	Parabacteroides_sp_D13
238839	Halococcus_morrhuae_DSM1307	Paracoccus_yeei_ATCC_BAA_599
238840	Halococcus_morrhuae_DSM1307	Paraprevotella_clara_YIT_11840
238841	Halococcus_morrhuae_DSM1307	Paraprevotella_xylaniphila_YIT_11841
238842	Halococcus_morrhuae_DSM1307	Parasutterella_excrementihominis_YIT_11859
238843	Halococcus_morrhuae_DSM1307	Parvimonas_micra_ATCC_33270
238844	Halococcus_morrhuae_DSM1307	Pediococcus_acidilactici_7_4
238845	Halococcus_morrhuae_DSM1307	Pediococcus_acidilactici_DSM_20284
238846	Halococcus_morrhuae_DSM1307	Pediococcus_pentosaceus_ATCC_25745
238847	Halococcus_morrhuae_DSM1307	Peptoniphilus_harei_ACS_146_V_Sch2b
238848	Halococcus_morrhuae_DSM1307	Peptoniphilus_indolicus_ATCC_29427
238849	Halococcus_morrhuae_DSM1307	Peptoniphilus_lacrimalis_DSM_7455
238850	Halococcus_morrhuae_DSM1307	Peptoniphilus_timonensis_JC401
238851	Halococcus_morrhuae_DSM1307	Peptostreptococcus_anaerobius_DSM_2949
238852	Halococcus_morrhuae_DSM1307	Peptostreptococcus_stomatis_DSM_17678
238853	Halococcus_morrhuae_DSM1307	Phascolarctobacterium_succinatutens_YIT_12067
238854	Halococcus_morrhuae_DSM1307	Plesiomonas_shigelloides_302_73
238855	Halococcus_morrhuae_DSM1307	Porphyromonas_asaccharolytica_DSM_20707
238856	Halococcus_morrhuae_DSM1307	Porphyromonas_endodontalis_ATCC_35406
238857	Halococcus_morrhuae_DSM1307	Porphyromonas_gingivalis_W83
238858	Halococcus_morrhuae_DSM1307	Porphyromonas_somerae_DSM_23386
238859	Halococcus_morrhuae_DSM1307	Porphyromonas_uenonis_60_3
238860	Halococcus_morrhuae_DSM1307	Porphyromonas_uenonis_DSM_23387
238861	Halococcus_morrhuae_DSM1307	Prevotella_albensis_DSM_11370
238862	Halococcus_morrhuae_DSM1307	Prevotella_bivia_DSM_20514
238863	Halococcus_morrhuae_DSM1307	Prevotella_brevis_ATCC_19188
238864	Halococcus_morrhuae_DSM1307	Prevotella_bryantii_B14
238865	Halococcus_morrhuae_DSM1307	Prevotella_bryantii_C21a
238866	Halococcus_morrhuae_DSM1307	Prevotella_buccae_ATCC_33574
238867	Halococcus_morrhuae_DSM1307	Prevotella_conceptionensis_9403948
238868	Halococcus_morrhuae_DSM1307	Prevotella_copri_CB7_DSM_18205
238869	Halococcus_morrhuae_DSM1307	Prevotella_corporis_DSM_18810
238870	Halococcus_morrhuae_DSM1307	Prevotella_denticola_DSM20614
238871	Halococcus_morrhuae_DSM1307	Prevotella_denticola_F0289
238872	Halococcus_morrhuae_DSM1307	Prevotella_disiens_FB035_09AN
238873	Halococcus_morrhuae_DSM1307	Prevotella_disiens_JCM_6334
238874	Halococcus_morrhuae_DSM1307	Prevotella_enoeca_JCM_12259
238875	Halococcus_morrhuae_DSM1307	Prevotella_intermedia_17
238876	Halococcus_morrhuae_DSM1307	Prevotella_intermedia_ATCC_25611
238877	Halococcus_morrhuae_DSM1307	Prevotella_loescheii_DSM_19665
238878	Halococcus_morrhuae_DSM1307	Prevotella_melaninogenica_ATCC_25845
238879	Halococcus_morrhuae_DSM1307	Prevotella_nanceiensis_DSM_19126
238880	Halococcus_morrhuae_DSM1307	Prevotella_nigrescens_ATCC_33563
238881	Halococcus_morrhuae_DSM1307	Prevotella_oralis_ATCC_33269
238882	Halococcus_morrhuae_DSM1307	Prevotella_pallens_ATCC_700821
238883	Halococcus_morrhuae_DSM1307	Prevotella_ruminicola_23
238884	Halococcus_morrhuae_DSM1307	Prevotella_salivae_DSM_15606
238885	Halococcus_morrhuae_DSM1307	Prevotella_shahii_JCM_12083
238886	Halococcus_morrhuae_DSM1307	Prevotella_stercorea_DSM_18206
238887	Halococcus_morrhuae_DSM1307	Prevotella_timonensis_4401737
238888	Halococcus_morrhuae_DSM1307	Prevotella_timonensis_CRIS_5C_B1
238889	Halococcus_morrhuae_DSM1307	Prevotella_veroralis_DSM_19559
238890	Halococcus_morrhuae_DSM1307	Propionibacterium_acidipropionici_ATCC_4875
238891	Halococcus_morrhuae_DSM1307	Propionibacterium_acnes_KPA171202
238892	Halococcus_morrhuae_DSM1307	Propionibacterium_avidum_44067
238893	Halococcus_morrhuae_DSM1307	Propionibacterium_freudenreichii_subsp_shermanii_CIRM_BIA1
238894	Halococcus_morrhuae_DSM1307	Propionibacterium_granulosum_DSM_20700
238895	Halococcus_morrhuae_DSM1307	Propionibacterium_jensenii_DSM_20535
238896	Halococcus_morrhuae_DSM1307	Propionibacterium_propionicum_F0230a
238897	Halococcus_morrhuae_DSM1307	Proteus_mirabilis_ATCC_35198
238898	Halococcus_morrhuae_DSM1307	Proteus_penneri_ATCC_35198
238899	Halococcus_morrhuae_DSM1307	Providencia_alcalifaciens_DSM_30120
238900	Halococcus_morrhuae_DSM1307	Providencia_rettgeri_DSM_1131
238901	Halococcus_morrhuae_DSM1307	Providencia_rustigianii_DSM_4541
238902	Halococcus_morrhuae_DSM1307	Providencia_stuartii_ATCC_25827
238903	Halococcus_morrhuae_DSM1307	Pseudobutyrivibrio_ruminis_AD2017
238904	Halococcus_morrhuae_DSM1307	Pseudoflavonifractor_capillosus_strain_ATCC_29799
238905	Halococcus_morrhuae_DSM1307	Pseudomonas_aeruginosa_NCGM2_S1
238906	Halococcus_morrhuae_DSM1307	Pseudomonas_alcaliphila_34
238907	Halococcus_morrhuae_DSM1307	Pseudomonas_monteilii_NBRC_103158
238908	Halococcus_morrhuae_DSM1307	Pseudomonas_nitroreducens_HBP1
238909	Halococcus_morrhuae_DSM1307	Pseudomonas_oleovorans_MOIL14HWK12
238910	Halococcus_morrhuae_DSM1307	Pseudoramibacter_alactolyticus_ATCC_23263
238911	Halococcus_morrhuae_DSM1307	Pyramidobacter_piscolens_W5455
238912	Halococcus_morrhuae_DSM1307	Ralstonia_sp_5_7_47FAA
238913	Halococcus_morrhuae_DSM1307	Raoultella_planticola_ATCC_33531
238914	Halococcus_morrhuae_DSM1307	Rhodococcus_equi_ATCC_33707
238915	Halococcus_morrhuae_DSM1307	Rhodococcus_equi_NBRC_101255
238916	Halococcus_morrhuae_DSM1307	Rhodococcus_rhodochrous_ATCC_21198
238917	Halococcus_morrhuae_DSM1307	Roseburia_hominis_A2_183
238918	Halococcus_morrhuae_DSM1307	Roseburia_intestinalis_L1_82
238919	Halococcus_morrhuae_DSM1307	Roseburia_inulinivorans_DSM_16841
238920	Halococcus_morrhuae_DSM1307	Roseomonas_mucosa_ATCC_BAA_692
238921	Halococcus_morrhuae_DSM1307	Rothia_aeria_F0474
238922	Halococcus_morrhuae_DSM1307	Rothia_dentocariosa_ATCC_17931
238923	Halococcus_morrhuae_DSM1307	Rothia_mucilaginosa_DY_18
238924	Halococcus_morrhuae_DSM1307	Ruminococcaceae_bacterium_D16
238925	Halococcus_morrhuae_DSM1307	Ruminococcus_albus_7
238926	Halococcus_morrhuae_DSM1307	Ruminococcus_bicirculans_80_3
238927	Halococcus_morrhuae_DSM1307	Ruminococcus_bromii_L2_63
238928	Halococcus_morrhuae_DSM1307	Ruminococcus_callidus_ATCC_2776001
238929	Halococcus_morrhuae_DSM1307	Ruminococcus_champanellensis_18P13
238930	Halococcus_morrhuae_DSM1307	Ruminococcus_flavefaciens_ATCC_19208
238931	Halococcus_morrhuae_DSM1307	Ruminococcus_flavefaciens_FD_1
238932	Halococcus_morrhuae_DSM1307	Ruminococcus_gauvreauii_DSM_19829
238933	Halococcus_morrhuae_DSM1307	Ruminococcus_gnavus_ATCC_29149
238934	Halococcus_morrhuae_DSM1307	Ruminococcus_lactaris_ATCC_29176
238935	Halococcus_morrhuae_DSM1307	Ruminococcus_obeum_A2_162
238936	Halococcus_morrhuae_DSM1307	Ruminococcus_sp_5_1_39BFAA
238937	Halococcus_morrhuae_DSM1307	Ruminococcus_sp_SR1_5
238938	Halococcus_morrhuae_DSM1307	Ruminococcus_torques_ATCC_27756
238939	Halococcus_morrhuae_DSM1307	Ruminococcus_torques_L2_14
238940	Halococcus_morrhuae_DSM1307	Salmonella_enterica_enterica_sv_Typhimurium_LT2
238941	Halococcus_morrhuae_DSM1307	Scardovia_inopinata_F0304
238942	Halococcus_morrhuae_DSM1307	Selenomonas_ruminantium_AC2024
238943	Halococcus_morrhuae_DSM1307	Serratia_fonticola_RB_25
238944	Halococcus_morrhuae_DSM1307	Serratia_liquefaciens_ATCC_27592
238945	Halococcus_morrhuae_DSM1307	Silanimonas_lenta_DSM_16282
238946	Halococcus_morrhuae_DSM1307	Slackia_exigua_ATCC_700122
238947	Halococcus_morrhuae_DSM1307	Slackia_piriformis_YIT_12062
238948	Halococcus_morrhuae_DSM1307	Solobacterium_moorei_DSM_22971
238949	Halococcus_morrhuae_DSM1307	Solobacterium_moorei_F0204
238950	Halococcus_morrhuae_DSM1307	Staphylococcus_arlettae_CVD059
238951	Halococcus_morrhuae_DSM1307	Staphylococcus_capitis_CR0101
238952	Halococcus_morrhuae_DSM1307	Staphylococcus_capitis_QN1
238953	Halococcus_morrhuae_DSM1307	Staphylococcus_caprae_C87
238954	Halococcus_morrhuae_DSM1307	Staphylococcus_cohnii_hu_01
238955	Halococcus_morrhuae_DSM1307	Staphylococcus_epidermidis_ATCC_12228
238956	Halococcus_morrhuae_DSM1307	Staphylococcus_equorum_subsp_equorum_Mu2
238957	Halococcus_morrhuae_DSM1307	Staphylococcus_haemolyticus_JCSC1435
238958	Halococcus_morrhuae_DSM1307	Staphylococcus_hominis_subsp_hominis_C80
238959	Halococcus_morrhuae_DSM1307	Staphylococcus_intermedius_ATCC_27335
238960	Halococcus_morrhuae_DSM1307	Staphylococcus_lugdunensis_HKU09_01
238961	Halococcus_morrhuae_DSM1307	Staphylococcus_pasteuri_SP1
238962	Halococcus_morrhuae_DSM1307	Staphylococcus_pettenkoferi_VCU012
238963	Halococcus_morrhuae_DSM1307	Staphylococcus_saprophyticus_subsp_saprophyticus_ATCC_15305
238964	Halococcus_morrhuae_DSM1307	Staphylococcus_sciuri_subsp_sciuri_Z8
238965	Halococcus_morrhuae_DSM1307	Staphylococcus_simulans_ACS_120_V_Sch1
238966	Halococcus_morrhuae_DSM1307	Staphylococcus_vitulinus_F1028
238967	Halococcus_morrhuae_DSM1307	Staphylococcus_warneri_SG1
238968	Halococcus_morrhuae_DSM1307	Staphylococcus_xylosus_DMB3_Bh1
238969	Halococcus_morrhuae_DSM1307	Staphylococcus_xylosus_NJ
238970	Halococcus_morrhuae_DSM1307	Stenotrophomonas_maltophilia_D457
238971	Halococcus_morrhuae_DSM1307	Stenotrophomonas_rhizophila_PCA13
238972	Halococcus_morrhuae_DSM1307	Stoquefichus_massiliensis_AP9
238973	Halococcus_morrhuae_DSM1307	Streptococcus_agalactiae_A909
238974	Halococcus_morrhuae_DSM1307	Streptococcus_anginosus_1_2_62CV
238975	Halococcus_morrhuae_DSM1307	Streptococcus_australis_ATCC_700641
238976	Halococcus_morrhuae_DSM1307	Streptococcus_constellatus_subsp_constellatus_SK53
238977	Halococcus_morrhuae_DSM1307	Streptococcus_constellatus_subsp_pharyngis_SK1060
238978	Halococcus_morrhuae_DSM1307	Streptococcus_cristatus_ATCC_51100
238979	Halococcus_morrhuae_DSM1307	Streptococcus_dysgalactiae_subsp_dysgalactiae_ATCC_27957
238980	Halococcus_morrhuae_DSM1307	Streptococcus_equinus_ATCC_9812
238981	Halococcus_morrhuae_DSM1307	Streptococcus_gallolyticus_subsp_gallolyticus_ATCC_43143
238982	Halococcus_morrhuae_DSM1307	Streptococcus_gordonii_str_Challis_substr_CH1
238983	Halococcus_morrhuae_DSM1307	Streptococcus_infantarius_subsp_infantarius_ATCC_BAA_102
238984	Halococcus_morrhuae_DSM1307	Streptococcus_infantis_ATCC_700779
238985	Halococcus_morrhuae_DSM1307	Streptococcus_intermedius_JTH08
238986	Halococcus_morrhuae_DSM1307	Streptococcus_lutetiensis_033
238987	Halococcus_morrhuae_DSM1307	Streptococcus_mitis_NCTC_12261
238988	Halococcus_morrhuae_DSM1307	Streptococcus_mutans_ATCC_25175
238989	Halococcus_morrhuae_DSM1307	Streptococcus_oralis_Uo5
238990	Halococcus_morrhuae_DSM1307	Streptococcus_parasanguinis_ATCC_903
238991	Halococcus_morrhuae_DSM1307	Streptococcus_parauberis_KCTC_11537
238992	Halococcus_morrhuae_DSM1307	Streptococcus_peroris_ATCC_700780
238993	Halococcus_morrhuae_DSM1307	Streptococcus_pleomorphus_DSM_20574
238994	Halococcus_morrhuae_DSM1307	Streptococcus_pseudopneumoniae_IS7493
238995	Halococcus_morrhuae_DSM1307	Streptococcus_salivarius_JIM8777
238996	Halococcus_morrhuae_DSM1307	Streptococcus_sanguinis_SK36
238997	Halococcus_morrhuae_DSM1307	Streptococcus_sp_2_1_36FAA
238998	Halococcus_morrhuae_DSM1307	Streptococcus_sp_I_G2
238999	Halococcus_morrhuae_DSM1307	Streptococcus_sp_I_P16
239000	Halococcus_morrhuae_DSM1307	Streptococcus_thermophilus_LMG_18311
239001	Halococcus_morrhuae_DSM1307	Streptococcus_thoraltensis_DSM_12221
239002	Halococcus_morrhuae_DSM1307	Streptococcus_uberis_0140J
239003	Halococcus_morrhuae_DSM1307	Streptococcus_vestibularis_F0396
239004	Halococcus_morrhuae_DSM1307	Subdoligranulum_variabile_DSM_15176
239005	Halococcus_morrhuae_DSM1307	Succinatimonas_hippei_YIT_12066
239006	Halococcus_morrhuae_DSM1307	Succinivibrio_dextrinosolvens_H5
239007	Halococcus_morrhuae_DSM1307	Sulfolobus_solfataricus_P2
239008	Halococcus_morrhuae_DSM1307	Sutterella_parvirubra_YIT_11816
239009	Halococcus_morrhuae_DSM1307	Sutterella_wadsworthensis_3_1_45B
239010	Halococcus_morrhuae_DSM1307	Tannerella_forsythia_ATCC_43037
239011	Halococcus_morrhuae_DSM1307	Tatumella_ptyseos_ATCC_33301
239012	Halococcus_morrhuae_DSM1307	Trabulsiella_guamensis_ATCC_49490
239013	Halococcus_morrhuae_DSM1307	Tropheryma_whipplei_str_Twist
239014	Halococcus_morrhuae_DSM1307	Trueperella_pyogenes_MS249
239015	Halococcus_morrhuae_DSM1307	Ureaplasma_parvum_serovar_1_str_ATCC_27813
239016	Halococcus_morrhuae_DSM1307	Ureaplasma_urealyticum_serovar_8_str_ATCC_27618
239017	Halococcus_morrhuae_DSM1307	Ureibacillus_thermosphaericus_str_Thermo_BF
239018	Halococcus_morrhuae_DSM1307	Varibaculum_cambriense_DSM_15806
239019	Halococcus_morrhuae_DSM1307	Veillonella_atypica_ACS_049_V_Sch6
239020	Halococcus_morrhuae_DSM1307	Veillonella_dispar_ATCC_17748
239021	Halococcus_morrhuae_DSM1307	Veillonella_parvula_Te3_DSM_2008
239022	Halococcus_morrhuae_DSM1307	Veillonella_ratti_ACS_216_V_Col6b
239023	Halococcus_morrhuae_DSM1307	Veillonella_sp_3_1_44
239024	Halococcus_morrhuae_DSM1307	Veillonella_sp_6_1_27
239025	Halococcus_morrhuae_DSM1307	Vibrio_fluvialis_560
239026	Halococcus_morrhuae_DSM1307	Vibrio_furnissii_NCTC_11218
239027	Halococcus_morrhuae_DSM1307	Vibrio_mimicus_MB_451
239028	Halococcus_morrhuae_DSM1307	Vibrio_parahaemolyticus_RIMD_2210633
239029	Halococcus_morrhuae_DSM1307	Weissella_cibaria_KACC_11862
239030	Halococcus_morrhuae_DSM1307	Weissella_confusa_LBAE_C39_2
239031	Halococcus_morrhuae_DSM1307	Weissella_paramesenteroides_ATCC_33313
239032	Halococcus_morrhuae_DSM1307	Yersinia_bercovieri_ATCC_43970
239033	Halococcus_morrhuae_DSM1307	Yersinia_enterocolitica_subsp_enterocolitica_8081
239034	Halococcus_morrhuae_DSM1307	Yersinia_frederiksenii_ATCC_33641
239035	Halococcus_morrhuae_DSM1307	Yersinia_kristensenii_ATCC_33638
239036	Halococcus_morrhuae_DSM1307	Yersinia_pseudotuberculosis_YPIII
239037	Halococcus_morrhuae_DSM1307	Yersinia_rohdei_ATCC_43380
239038	Halococcus_morrhuae_DSM1307	Yokenella_regensburgei_ATCC_43003
239039	Helicobacter_bilis_ATCC_43879	Helicobacter_canadensis_MIT_98_5491
239040	Helicobacter_bilis_ATCC_43879	Helicobacter_cinaedi_CCUG_18818
239041	Helicobacter_bilis_ATCC_43879	Helicobacter_pullorum_MIT_98_5489
239042	Helicobacter_bilis_ATCC_43879	Helicobacter_pylori_26695
239043	Helicobacter_bilis_ATCC_43879	Helicobacter_winghamensis_ATCC_BAA_430
239044	Helicobacter_bilis_ATCC_43879	Holdemania_filiformis_VPI_J1_31B_1_DSM_12042
239045	Helicobacter_bilis_ATCC_43879	Kallipyga_massiliensis_ph2
239046	Helicobacter_bilis_ATCC_43879	Kandleria_vitulina_DSM_20405
239047	Helicobacter_bilis_ATCC_43879	Kingella_oralis_ATCC_51147
239048	Helicobacter_bilis_ATCC_43879	Klebsiella_pneumoniae_pneumoniae_MGH78578
239049	Helicobacter_bilis_ATCC_43879	Klebsiella_sp_1_1_55
239050	Helicobacter_bilis_ATCC_43879	Kluyvera_ascorbata_ATCC_33433
239051	Helicobacter_bilis_ATCC_43879	Kocuria_palustris_PEL
239052	Helicobacter_bilis_ATCC_43879	Kocuria_rhizophila_DC2201
239053	Helicobacter_bilis_ATCC_43879	Kurthia_massiliensis_JC30
239054	Helicobacter_bilis_ATCC_43879	Kytococcus_sedentarius_DSM_20547
239055	Helicobacter_bilis_ATCC_43879	Lachnospiraceae_bacterium_sp_5_1_63FAA
239056	Helicobacter_bilis_ATCC_43879	Lachnospiraceae_bacterium_sp_8_1_57FAA
239057	Helicobacter_bilis_ATCC_43879	Lachnospira_multipara_ATCC_19207
239058	Helicobacter_bilis_ATCC_43879	Lactobacillus_acidophilus_ATCC_4796
239059	Helicobacter_bilis_ATCC_43879	Lactobacillus_acidophilus_NCFM
239060	Helicobacter_bilis_ATCC_43879	Lactobacillus_amylolyticus_DSM_11664
239061	Helicobacter_bilis_ATCC_43879	Lactobacillus_amylovorus_GRL_1112
239062	Helicobacter_bilis_ATCC_43879	Lactobacillus_animalis_KCTC_3501
239063	Helicobacter_bilis_ATCC_43879	Lactobacillus_antri_DSM_16041
239064	Helicobacter_bilis_ATCC_43879	Lactobacillus_brevis_ATCC_367
239065	Helicobacter_bilis_ATCC_43879	Lactobacillus_brevis_subsp_gravesensis_ATCC_27305
239066	Helicobacter_bilis_ATCC_43879	Lactobacillus_buchneri_ATCC_11577
239067	Helicobacter_bilis_ATCC_43879	Lactobacillus_casei_ATCC_334
239068	Helicobacter_bilis_ATCC_43879	Lactobacillus_casei_casei_BL23
239069	Helicobacter_bilis_ATCC_43879	Lactobacillus_coleohominis_101_4_CHN
239070	Helicobacter_bilis_ATCC_43879	Lactobacillus_coryniformis_subsp_coryniformis_CECT_5711
239071	Helicobacter_bilis_ATCC_43879	Lactobacillus_crispatus_125_2_CHN
239072	Helicobacter_bilis_ATCC_43879	Lactobacillus_curvatus_CRL_705
239073	Helicobacter_bilis_ATCC_43879	Lactobacillus_delbrueckii_subsp_bulgaricus_ATCC_11842
239074	Helicobacter_bilis_ATCC_43879	Lactobacillus_delbrueckii_subsp_bulgaricus_ATCC_BAA_365
239075	Helicobacter_bilis_ATCC_43879	Lactobacillus_fermentum_ATCC_14931
239076	Helicobacter_bilis_ATCC_43879	Lactobacillus_fermentum_IFO_3956
239077	Helicobacter_bilis_ATCC_43879	Lactobacillus_gasseri_ATCC_33323
239078	Helicobacter_bilis_ATCC_43879	Lactobacillus_gastricus_PS3
239079	Helicobacter_bilis_ATCC_43879	Lactobacillus_helveticus_DPC_4571
239080	Helicobacter_bilis_ATCC_43879	Lactobacillus_helveticus_DSM_20075
239081	Helicobacter_bilis_ATCC_43879	Lactobacillus_hilgardii_ATCC_8290
239082	Helicobacter_bilis_ATCC_43879	Lactobacillus_iners_DSM_13335
239083	Helicobacter_bilis_ATCC_43879	Lactobacillus_jensenii_1153
239084	Helicobacter_bilis_ATCC_43879	Lactobacillus_johnsonii_DPC_6026
239085	Helicobacter_bilis_ATCC_43879	Lactobacillus_johnsonii_NCC_533
239086	Helicobacter_bilis_ATCC_43879	Lactobacillus_mucosae_LM1
239087	Helicobacter_bilis_ATCC_43879	Lactobacillus_oris_F0423
239088	Helicobacter_bilis_ATCC_43879	Lactobacillus_paracasei_subsp_paracasei_8700_2
239089	Helicobacter_bilis_ATCC_43879	Lactobacillus_paracasei_subsp_paracasei_ATCC_25302
239090	Helicobacter_bilis_ATCC_43879	Lactobacillus_pentosus_KCA1
239091	Helicobacter_bilis_ATCC_43879	Lactobacillus_plantarum_JDM1
239092	Helicobacter_bilis_ATCC_43879	Lactobacillus_plantarum_subsp_plantarum_ATCC_14917
239093	Helicobacter_bilis_ATCC_43879	Lactobacillus_plantarum_WCFS1
239094	Helicobacter_bilis_ATCC_43879	Lactobacillus_reuteri_CF48_3A_
239095	Helicobacter_bilis_ATCC_43879	Lactobacillus_reuteri_F275_JCM_1112
239096	Helicobacter_bilis_ATCC_43879	Lactobacillus_reuteri_MM2_3_
239097	Helicobacter_bilis_ATCC_43879	Lactobacillus_reuteri_MM4_1A_
239098	Helicobacter_bilis_ATCC_43879	Lactobacillus_reuteri_SD2112_ATCC_55730
239099	Helicobacter_bilis_ATCC_43879	Lactobacillus_rhamnosus_GG_ATCC_53103
239100	Helicobacter_bilis_ATCC_43879	Lactobacillus_rhamnosus_LMS2_1
239101	Helicobacter_bilis_ATCC_43879	Lactobacillus_ruminis_ATCC_25644
239102	Helicobacter_bilis_ATCC_43879	Lactobacillus_sakei_subsp_sakei_23K
239103	Helicobacter_bilis_ATCC_43879	Lactobacillus_salivarius_HO66_ATCC_11741
239104	Helicobacter_bilis_ATCC_43879	Lactobacillus_salivarius_salivarius_UCC118
239105	Helicobacter_bilis_ATCC_43879	Lactobacillus_ultunensis_DSM_16047
239106	Helicobacter_bilis_ATCC_43879	Lactobacillus_vaginalis_ATCC_49540
239107	Helicobacter_bilis_ATCC_43879	Lactococcus_garvieae_ATCC_49156
239108	Helicobacter_bilis_ATCC_43879	Lactococcus_raffinolactis_4877
239109	Helicobacter_bilis_ATCC_43879	Laribacter_hongkongensis_HLHK9
239110	Helicobacter_bilis_ATCC_43879	Lautropia_mirabilis_ATCC_51599
239111	Helicobacter_bilis_ATCC_43879	Leminorella_grimontii_ATCC_33999
239112	Helicobacter_bilis_ATCC_43879	Leptotrichia_buccalis_C_1013_b
239113	Helicobacter_bilis_ATCC_43879	Leuconostoc_argentinum_KCTC_3773
239114	Helicobacter_bilis_ATCC_43879	Leuconostoc_gelidum_JB7
239115	Helicobacter_bilis_ATCC_43879	Leuconostoc_mesenteroides_subsp_cremoris_ATCC_19254
239116	Helicobacter_bilis_ATCC_43879	Listeria_grayi_DSM_20601
239117	Helicobacter_bilis_ATCC_43879	Listeria_monocytogenes_4a_L99
239118	Helicobacter_bilis_ATCC_43879	Listeria_monocytogenes_4b_F2365
239119	Helicobacter_bilis_ATCC_43879	Listeria_monocytogenes_Finland_1988
239120	Helicobacter_bilis_ATCC_43879	Listeria_monocytogenes_FSL_R2_561
239121	Helicobacter_bilis_ATCC_43879	Listeria_monocytogenes_J0161_FSL_R2_499
239122	Helicobacter_bilis_ATCC_43879	Listeria_monocytogenes_serotype_7_SLCC_2482
239123	Helicobacter_bilis_ATCC_43879	Listeria_monocytogenes_SLCC_2378
239124	Helicobacter_bilis_ATCC_43879	Listeria_monocytogenes_SLCC_2540
239125	Helicobacter_bilis_ATCC_43879	Listeria_monocytogenes_SLCC_7179
239126	Helicobacter_bilis_ATCC_43879	Lysinibacillus_fusiformis_ZB2
239127	Helicobacter_bilis_ATCC_43879	Lysinibacillus_sphaericus_C3_41
239128	Helicobacter_bilis_ATCC_43879	Marvinbryantia_formatexigens_I_52_DSM_14469
239129	Helicobacter_bilis_ATCC_43879	Megamonas_funiformis_YIT_11815
239130	Helicobacter_bilis_ATCC_43879	Megamonas_hypermegale_ART12_1
239131	Helicobacter_bilis_ATCC_43879	Megasphaera_elsdenii_DSM_20460
239132	Helicobacter_bilis_ATCC_43879	Melainabacterium_MEL_A1
239133	Helicobacter_bilis_ATCC_43879	Methanobrevibacter_ruminantium_M1
239134	Helicobacter_bilis_ATCC_43879	Methanobrevibacter_smithii_ATCC_35061
239135	Helicobacter_bilis_ATCC_43879	Methanomassiliicoccus_luminyensis_B10
239136	Helicobacter_bilis_ATCC_43879	Methanosphaera_stadtmanae_DSM_3091
239137	Helicobacter_bilis_ATCC_43879	Methylobacterium_mesophilicum_SR1_6_6
239138	Helicobacter_bilis_ATCC_43879	Methylobacterium_populi_BJ001
239139	Helicobacter_bilis_ATCC_43879	Methylobacterium_radiotolerans_JCM_2831
239140	Helicobacter_bilis_ATCC_43879	Methyloversatilis_universalis_Fam50001
239141	Helicobacter_bilis_ATCC_43879	Methyloversatilis_universalis_FAM5
239142	Helicobacter_bilis_ATCC_43879	Microbacterium_gubbeenense_DSM_15944
239143	Helicobacter_bilis_ATCC_43879	Microbacterium_oleivorans_NBRC_103075
239144	Helicobacter_bilis_ATCC_43879	Microbacterium_paraoxydans_77MFTsu3_2
239145	Helicobacter_bilis_ATCC_43879	Micrococcus_luteus_NCTC_2665
239146	Helicobacter_bilis_ATCC_43879	Micromonospora_aurantiaca_ATCC_27029
239147	Helicobacter_bilis_ATCC_43879	Mitsuokella_jalaludinii_DSM_13811
239148	Helicobacter_bilis_ATCC_43879	Mitsuokella_multacida_DSM_20544
239149	Helicobacter_bilis_ATCC_43879	Mobiluncus_curtisii_ATCC_43063
239150	Helicobacter_bilis_ATCC_43879	Moraxella_catarrhalis_RH4
239151	Helicobacter_bilis_ATCC_43879	Morganella_morganii_subsp_morganii_KT
239152	Helicobacter_bilis_ATCC_43879	Mycobacterium_avium_subsp_avium_ATCC_25291
239153	Helicobacter_bilis_ATCC_43879	Mycobacterium_fortuitum_subsp_fortuitum_DSM_46621
239154	Helicobacter_bilis_ATCC_43879	Mycoplasma_hominis_ATCC_23114
239155	Helicobacter_bilis_ATCC_43879	Mycoplasma_pneumoniae_309
239156	Helicobacter_bilis_ATCC_43879	Neisseria_cinerea_ATCC_14685
239157	Helicobacter_bilis_ATCC_43879	Neisseria_elongata_subsp_glycolytica_ATCC_29315
239158	Helicobacter_bilis_ATCC_43879	Neisseria_flavescens_SK114
239159	Helicobacter_bilis_ATCC_43879	Neisseria_macacae_ATCC_33926
239160	Helicobacter_bilis_ATCC_43879	Neisseria_mucosa_ATCC_25996
239161	Helicobacter_bilis_ATCC_43879	Neisseria_subflava_NJ9703
239162	Helicobacter_bilis_ATCC_43879	Nevskia_ramosa_DSM_11499
239163	Helicobacter_bilis_ATCC_43879	Oceanobacillus_picturae_strain_S1
239164	Helicobacter_bilis_ATCC_43879	Ochrobactrum_anthropi_ATCC_49188
239165	Helicobacter_bilis_ATCC_43879	Odoribacter_laneus_YIT_12061
239166	Helicobacter_bilis_ATCC_43879	Odoribacter_splanchnicus_1651_6_DSM_20712
239167	Helicobacter_bilis_ATCC_43879	Olsenella_profusa_F019501
239168	Helicobacter_bilis_ATCC_43879	Olsenella_uli_DSM_7084
239169	Helicobacter_bilis_ATCC_43879	Oribacterium_sinus_F0268
239170	Helicobacter_bilis_ATCC_43879	Oxalobacter_formigenes_HOxBLS
239171	Helicobacter_bilis_ATCC_43879	Oxalobacter_formigenes_OXCC13
239172	Helicobacter_bilis_ATCC_43879	Paenibacillus_alvei_DSM_29
239173	Helicobacter_bilis_ATCC_43879	Paenibacillus_barengoltzii_G22
239174	Helicobacter_bilis_ATCC_43879	Paenibacillus_daejeonensis_DSM_15491
239175	Helicobacter_bilis_ATCC_43879	Paenibacillus_graminis_C4D1M
239176	Helicobacter_bilis_ATCC_43879	Paenibacillus_lactis_154
239177	Helicobacter_bilis_ATCC_43879	Parabacteroides_distasonis_ATCC_8503
239178	Helicobacter_bilis_ATCC_43879	Parabacteroides_goldsteinii_dnLKV18
239179	Helicobacter_bilis_ATCC_43879	Parabacteroides_gordonii_DSM_23371
239180	Helicobacter_bilis_ATCC_43879	Parabacteroides_johnsonii_DSM_18315
239181	Helicobacter_bilis_ATCC_43879	Parabacteroides_merdae_ATCC_43184
239182	Helicobacter_bilis_ATCC_43879	Parabacteroides_sp_D13
239183	Helicobacter_bilis_ATCC_43879	Paracoccus_yeei_ATCC_BAA_599
239184	Helicobacter_bilis_ATCC_43879	Paraprevotella_clara_YIT_11840
239185	Helicobacter_bilis_ATCC_43879	Paraprevotella_xylaniphila_YIT_11841
239186	Helicobacter_bilis_ATCC_43879	Parasutterella_excrementihominis_YIT_11859
239187	Helicobacter_bilis_ATCC_43879	Parvimonas_micra_ATCC_33270
239188	Helicobacter_bilis_ATCC_43879	Pediococcus_acidilactici_7_4
239189	Helicobacter_bilis_ATCC_43879	Pediococcus_acidilactici_DSM_20284
239190	Helicobacter_bilis_ATCC_43879	Pediococcus_pentosaceus_ATCC_25745
239191	Helicobacter_bilis_ATCC_43879	Peptoniphilus_harei_ACS_146_V_Sch2b
239192	Helicobacter_bilis_ATCC_43879	Peptoniphilus_indolicus_ATCC_29427
239193	Helicobacter_bilis_ATCC_43879	Peptoniphilus_lacrimalis_DSM_7455
239194	Helicobacter_bilis_ATCC_43879	Peptoniphilus_timonensis_JC401
239195	Helicobacter_bilis_ATCC_43879	Peptostreptococcus_anaerobius_DSM_2949
239196	Helicobacter_bilis_ATCC_43879	Peptostreptococcus_stomatis_DSM_17678
239197	Helicobacter_bilis_ATCC_43879	Phascolarctobacterium_succinatutens_YIT_12067
239198	Helicobacter_bilis_ATCC_43879	Plesiomonas_shigelloides_302_73
239199	Helicobacter_bilis_ATCC_43879	Porphyromonas_asaccharolytica_DSM_20707
239200	Helicobacter_bilis_ATCC_43879	Porphyromonas_endodontalis_ATCC_35406
239201	Helicobacter_bilis_ATCC_43879	Porphyromonas_gingivalis_W83
239202	Helicobacter_bilis_ATCC_43879	Porphyromonas_somerae_DSM_23386
239203	Helicobacter_bilis_ATCC_43879	Porphyromonas_uenonis_60_3
239204	Helicobacter_bilis_ATCC_43879	Porphyromonas_uenonis_DSM_23387
239205	Helicobacter_bilis_ATCC_43879	Prevotella_albensis_DSM_11370
239206	Helicobacter_bilis_ATCC_43879	Prevotella_bivia_DSM_20514
239207	Helicobacter_bilis_ATCC_43879	Prevotella_brevis_ATCC_19188
239208	Helicobacter_bilis_ATCC_43879	Prevotella_bryantii_B14
239209	Helicobacter_bilis_ATCC_43879	Prevotella_bryantii_C21a
239210	Helicobacter_bilis_ATCC_43879	Prevotella_buccae_ATCC_33574
239211	Helicobacter_bilis_ATCC_43879	Prevotella_conceptionensis_9403948
239212	Helicobacter_bilis_ATCC_43879	Prevotella_copri_CB7_DSM_18205
239213	Helicobacter_bilis_ATCC_43879	Prevotella_corporis_DSM_18810
239214	Helicobacter_bilis_ATCC_43879	Prevotella_denticola_DSM20614
239215	Helicobacter_bilis_ATCC_43879	Prevotella_denticola_F0289
239216	Helicobacter_bilis_ATCC_43879	Prevotella_disiens_FB035_09AN
239217	Helicobacter_bilis_ATCC_43879	Prevotella_disiens_JCM_6334
239218	Helicobacter_bilis_ATCC_43879	Prevotella_enoeca_JCM_12259
239219	Helicobacter_bilis_ATCC_43879	Prevotella_intermedia_17
239220	Helicobacter_bilis_ATCC_43879	Prevotella_intermedia_ATCC_25611
239221	Helicobacter_bilis_ATCC_43879	Prevotella_loescheii_DSM_19665
239222	Helicobacter_bilis_ATCC_43879	Prevotella_melaninogenica_ATCC_25845
239223	Helicobacter_bilis_ATCC_43879	Prevotella_nanceiensis_DSM_19126
239224	Helicobacter_bilis_ATCC_43879	Prevotella_nigrescens_ATCC_33563
239225	Helicobacter_bilis_ATCC_43879	Prevotella_oralis_ATCC_33269
239226	Helicobacter_bilis_ATCC_43879	Prevotella_pallens_ATCC_700821
239227	Helicobacter_bilis_ATCC_43879	Prevotella_ruminicola_23
239228	Helicobacter_bilis_ATCC_43879	Prevotella_salivae_DSM_15606
239229	Helicobacter_bilis_ATCC_43879	Prevotella_shahii_JCM_12083
239230	Helicobacter_bilis_ATCC_43879	Prevotella_stercorea_DSM_18206
239231	Helicobacter_bilis_ATCC_43879	Prevotella_timonensis_4401737
239232	Helicobacter_bilis_ATCC_43879	Prevotella_timonensis_CRIS_5C_B1
239233	Helicobacter_bilis_ATCC_43879	Prevotella_veroralis_DSM_19559
239234	Helicobacter_bilis_ATCC_43879	Propionibacterium_acidipropionici_ATCC_4875
239235	Helicobacter_bilis_ATCC_43879	Propionibacterium_acnes_KPA171202
239236	Helicobacter_bilis_ATCC_43879	Propionibacterium_avidum_44067
239237	Helicobacter_bilis_ATCC_43879	Propionibacterium_freudenreichii_subsp_shermanii_CIRM_BIA1
239238	Helicobacter_bilis_ATCC_43879	Propionibacterium_granulosum_DSM_20700
239239	Helicobacter_bilis_ATCC_43879	Propionibacterium_jensenii_DSM_20535
239240	Helicobacter_bilis_ATCC_43879	Propionibacterium_propionicum_F0230a
239241	Helicobacter_bilis_ATCC_43879	Proteus_mirabilis_ATCC_35198
239242	Helicobacter_bilis_ATCC_43879	Proteus_penneri_ATCC_35198
239243	Helicobacter_bilis_ATCC_43879	Providencia_alcalifaciens_DSM_30120
239244	Helicobacter_bilis_ATCC_43879	Providencia_rettgeri_DSM_1131
239245	Helicobacter_bilis_ATCC_43879	Providencia_rustigianii_DSM_4541
239246	Helicobacter_bilis_ATCC_43879	Providencia_stuartii_ATCC_25827
239247	Helicobacter_bilis_ATCC_43879	Pseudobutyrivibrio_ruminis_AD2017
239248	Helicobacter_bilis_ATCC_43879	Pseudoflavonifractor_capillosus_strain_ATCC_29799
239249	Helicobacter_bilis_ATCC_43879	Pseudomonas_aeruginosa_NCGM2_S1
239250	Helicobacter_bilis_ATCC_43879	Pseudomonas_alcaliphila_34
239251	Helicobacter_bilis_ATCC_43879	Pseudomonas_monteilii_NBRC_103158
239252	Helicobacter_bilis_ATCC_43879	Pseudomonas_nitroreducens_HBP1
239253	Helicobacter_bilis_ATCC_43879	Pseudomonas_oleovorans_MOIL14HWK12
239254	Helicobacter_bilis_ATCC_43879	Pseudoramibacter_alactolyticus_ATCC_23263
239255	Helicobacter_bilis_ATCC_43879	Pyramidobacter_piscolens_W5455
239256	Helicobacter_bilis_ATCC_43879	Ralstonia_sp_5_7_47FAA
239257	Helicobacter_bilis_ATCC_43879	Raoultella_planticola_ATCC_33531
239258	Helicobacter_bilis_ATCC_43879	Rhodococcus_equi_ATCC_33707
239259	Helicobacter_bilis_ATCC_43879	Rhodococcus_equi_NBRC_101255
239260	Helicobacter_bilis_ATCC_43879	Rhodococcus_rhodochrous_ATCC_21198
239261	Helicobacter_bilis_ATCC_43879	Roseburia_hominis_A2_183
239262	Helicobacter_bilis_ATCC_43879	Roseburia_intestinalis_L1_82
239263	Helicobacter_bilis_ATCC_43879	Roseburia_inulinivorans_DSM_16841
239264	Helicobacter_bilis_ATCC_43879	Roseomonas_mucosa_ATCC_BAA_692
239265	Helicobacter_bilis_ATCC_43879	Rothia_aeria_F0474
239266	Helicobacter_bilis_ATCC_43879	Rothia_dentocariosa_ATCC_17931
239267	Helicobacter_bilis_ATCC_43879	Rothia_mucilaginosa_DY_18
239268	Helicobacter_bilis_ATCC_43879	Ruminococcaceae_bacterium_D16
239269	Helicobacter_bilis_ATCC_43879	Ruminococcus_albus_7
239270	Helicobacter_bilis_ATCC_43879	Ruminococcus_bicirculans_80_3
239271	Helicobacter_bilis_ATCC_43879	Ruminococcus_bromii_L2_63
239272	Helicobacter_bilis_ATCC_43879	Ruminococcus_callidus_ATCC_2776001
239273	Helicobacter_bilis_ATCC_43879	Ruminococcus_champanellensis_18P13
239274	Helicobacter_bilis_ATCC_43879	Ruminococcus_flavefaciens_ATCC_19208
239275	Helicobacter_bilis_ATCC_43879	Ruminococcus_flavefaciens_FD_1
239276	Helicobacter_bilis_ATCC_43879	Ruminococcus_gauvreauii_DSM_19829
239277	Helicobacter_bilis_ATCC_43879	Ruminococcus_gnavus_ATCC_29149
239278	Helicobacter_bilis_ATCC_43879	Ruminococcus_lactaris_ATCC_29176
239279	Helicobacter_bilis_ATCC_43879	Ruminococcus_obeum_A2_162
239280	Helicobacter_bilis_ATCC_43879	Ruminococcus_sp_5_1_39BFAA
239281	Helicobacter_bilis_ATCC_43879	Ruminococcus_sp_SR1_5
239282	Helicobacter_bilis_ATCC_43879	Ruminococcus_torques_ATCC_27756
239283	Helicobacter_bilis_ATCC_43879	Ruminococcus_torques_L2_14
239284	Helicobacter_bilis_ATCC_43879	Salmonella_enterica_enterica_sv_Typhimurium_LT2
239285	Helicobacter_bilis_ATCC_43879	Scardovia_inopinata_F0304
239286	Helicobacter_bilis_ATCC_43879	Selenomonas_ruminantium_AC2024
239287	Helicobacter_bilis_ATCC_43879	Serratia_fonticola_RB_25
239288	Helicobacter_bilis_ATCC_43879	Serratia_liquefaciens_ATCC_27592
239289	Helicobacter_bilis_ATCC_43879	Silanimonas_lenta_DSM_16282
239290	Helicobacter_bilis_ATCC_43879	Slackia_exigua_ATCC_700122
239291	Helicobacter_bilis_ATCC_43879	Slackia_piriformis_YIT_12062
239292	Helicobacter_bilis_ATCC_43879	Solobacterium_moorei_DSM_22971
239293	Helicobacter_bilis_ATCC_43879	Solobacterium_moorei_F0204
239294	Helicobacter_bilis_ATCC_43879	Staphylococcus_arlettae_CVD059
239295	Helicobacter_bilis_ATCC_43879	Staphylococcus_capitis_CR0101
239296	Helicobacter_bilis_ATCC_43879	Staphylococcus_capitis_QN1
239297	Helicobacter_bilis_ATCC_43879	Staphylococcus_caprae_C87
239298	Helicobacter_bilis_ATCC_43879	Staphylococcus_cohnii_hu_01
239299	Helicobacter_bilis_ATCC_43879	Staphylococcus_epidermidis_ATCC_12228
239300	Helicobacter_bilis_ATCC_43879	Staphylococcus_equorum_subsp_equorum_Mu2
239301	Helicobacter_bilis_ATCC_43879	Staphylococcus_haemolyticus_JCSC1435
239302	Helicobacter_bilis_ATCC_43879	Staphylococcus_hominis_subsp_hominis_C80
239303	Helicobacter_bilis_ATCC_43879	Staphylococcus_intermedius_ATCC_27335
239304	Helicobacter_bilis_ATCC_43879	Staphylococcus_lugdunensis_HKU09_01
239305	Helicobacter_bilis_ATCC_43879	Staphylococcus_pasteuri_SP1
239306	Helicobacter_bilis_ATCC_43879	Staphylococcus_pettenkoferi_VCU012
239307	Helicobacter_bilis_ATCC_43879	Staphylococcus_saprophyticus_subsp_saprophyticus_ATCC_15305
239308	Helicobacter_bilis_ATCC_43879	Staphylococcus_sciuri_subsp_sciuri_Z8
239309	Helicobacter_bilis_ATCC_43879	Staphylococcus_simulans_ACS_120_V_Sch1
239310	Helicobacter_bilis_ATCC_43879	Staphylococcus_vitulinus_F1028
239311	Helicobacter_bilis_ATCC_43879	Staphylococcus_warneri_SG1
239312	Helicobacter_bilis_ATCC_43879	Staphylococcus_xylosus_DMB3_Bh1
239313	Helicobacter_bilis_ATCC_43879	Staphylococcus_xylosus_NJ
239314	Helicobacter_bilis_ATCC_43879	Stenotrophomonas_maltophilia_D457
239315	Helicobacter_bilis_ATCC_43879	Stenotrophomonas_rhizophila_PCA13
239316	Helicobacter_bilis_ATCC_43879	Stoquefichus_massiliensis_AP9
239317	Helicobacter_bilis_ATCC_43879	Streptococcus_agalactiae_A909
239318	Helicobacter_bilis_ATCC_43879	Streptococcus_anginosus_1_2_62CV
239319	Helicobacter_bilis_ATCC_43879	Streptococcus_australis_ATCC_700641
239320	Helicobacter_bilis_ATCC_43879	Streptococcus_constellatus_subsp_constellatus_SK53
239321	Helicobacter_bilis_ATCC_43879	Streptococcus_constellatus_subsp_pharyngis_SK1060
239322	Helicobacter_bilis_ATCC_43879	Streptococcus_cristatus_ATCC_51100
239323	Helicobacter_bilis_ATCC_43879	Streptococcus_dysgalactiae_subsp_dysgalactiae_ATCC_27957
239324	Helicobacter_bilis_ATCC_43879	Streptococcus_equinus_ATCC_9812
239325	Helicobacter_bilis_ATCC_43879	Streptococcus_gallolyticus_subsp_gallolyticus_ATCC_43143
239326	Helicobacter_bilis_ATCC_43879	Streptococcus_gordonii_str_Challis_substr_CH1
239327	Helicobacter_bilis_ATCC_43879	Streptococcus_infantarius_subsp_infantarius_ATCC_BAA_102
239328	Helicobacter_bilis_ATCC_43879	Streptococcus_infantis_ATCC_700779
239329	Helicobacter_bilis_ATCC_43879	Streptococcus_intermedius_JTH08
239330	Helicobacter_bilis_ATCC_43879	Streptococcus_lutetiensis_033
239331	Helicobacter_bilis_ATCC_43879	Streptococcus_mitis_NCTC_12261
239332	Helicobacter_bilis_ATCC_43879	Streptococcus_mutans_ATCC_25175
239333	Helicobacter_bilis_ATCC_43879	Streptococcus_oralis_Uo5
239334	Helicobacter_bilis_ATCC_43879	Streptococcus_parasanguinis_ATCC_903
239335	Helicobacter_bilis_ATCC_43879	Streptococcus_parauberis_KCTC_11537
239336	Helicobacter_bilis_ATCC_43879	Streptococcus_peroris_ATCC_700780
239337	Helicobacter_bilis_ATCC_43879	Streptococcus_pleomorphus_DSM_20574
239338	Helicobacter_bilis_ATCC_43879	Streptococcus_pseudopneumoniae_IS7493
239339	Helicobacter_bilis_ATCC_43879	Streptococcus_salivarius_JIM8777
239340	Helicobacter_bilis_ATCC_43879	Streptococcus_sanguinis_SK36
239341	Helicobacter_bilis_ATCC_43879	Streptococcus_sp_2_1_36FAA
239342	Helicobacter_bilis_ATCC_43879	Streptococcus_sp_I_G2
239343	Helicobacter_bilis_ATCC_43879	Streptococcus_sp_I_P16
239344	Helicobacter_bilis_ATCC_43879	Streptococcus_thermophilus_LMG_18311
239345	Helicobacter_bilis_ATCC_43879	Streptococcus_thoraltensis_DSM_12221
239346	Helicobacter_bilis_ATCC_43879	Streptococcus_uberis_0140J
239347	Helicobacter_bilis_ATCC_43879	Streptococcus_vestibularis_F0396
239348	Helicobacter_bilis_ATCC_43879	Subdoligranulum_variabile_DSM_15176
239349	Helicobacter_bilis_ATCC_43879	Succinatimonas_hippei_YIT_12066
239350	Helicobacter_bilis_ATCC_43879	Succinivibrio_dextrinosolvens_H5
239351	Helicobacter_bilis_ATCC_43879	Sulfolobus_solfataricus_P2
239352	Helicobacter_bilis_ATCC_43879	Sutterella_parvirubra_YIT_11816
239353	Helicobacter_bilis_ATCC_43879	Sutterella_wadsworthensis_3_1_45B
239354	Helicobacter_bilis_ATCC_43879	Tannerella_forsythia_ATCC_43037
239355	Helicobacter_bilis_ATCC_43879	Tatumella_ptyseos_ATCC_33301
239356	Helicobacter_bilis_ATCC_43879	Trabulsiella_guamensis_ATCC_49490
239357	Helicobacter_bilis_ATCC_43879	Tropheryma_whipplei_str_Twist
239358	Helicobacter_bilis_ATCC_43879	Trueperella_pyogenes_MS249
239359	Helicobacter_bilis_ATCC_43879	Ureaplasma_parvum_serovar_1_str_ATCC_27813
239360	Helicobacter_bilis_ATCC_43879	Ureaplasma_urealyticum_serovar_8_str_ATCC_27618
239361	Helicobacter_bilis_ATCC_43879	Ureibacillus_thermosphaericus_str_Thermo_BF
239362	Helicobacter_bilis_ATCC_43879	Varibaculum_cambriense_DSM_15806
239363	Helicobacter_bilis_ATCC_43879	Veillonella_atypica_ACS_049_V_Sch6
239364	Helicobacter_bilis_ATCC_43879	Veillonella_dispar_ATCC_17748
239365	Helicobacter_bilis_ATCC_43879	Veillonella_parvula_Te3_DSM_2008
239366	Helicobacter_bilis_ATCC_43879	Veillonella_ratti_ACS_216_V_Col6b
239367	Helicobacter_bilis_ATCC_43879	Veillonella_sp_3_1_44
239368	Helicobacter_bilis_ATCC_43879	Veillonella_sp_6_1_27
239369	Helicobacter_bilis_ATCC_43879	Vibrio_fluvialis_560
239370	Helicobacter_bilis_ATCC_43879	Vibrio_furnissii_NCTC_11218
239371	Helicobacter_bilis_ATCC_43879	Vibrio_mimicus_MB_451
239372	Helicobacter_bilis_ATCC_43879	Vibrio_parahaemolyticus_RIMD_2210633
239373	Helicobacter_bilis_ATCC_43879	Weissella_cibaria_KACC_11862
239374	Helicobacter_bilis_ATCC_43879	Weissella_confusa_LBAE_C39_2
239375	Helicobacter_bilis_ATCC_43879	Weissella_paramesenteroides_ATCC_33313
239376	Helicobacter_bilis_ATCC_43879	Yersinia_bercovieri_ATCC_43970
239377	Helicobacter_bilis_ATCC_43879	Yersinia_enterocolitica_subsp_enterocolitica_8081
239378	Helicobacter_bilis_ATCC_43879	Yersinia_frederiksenii_ATCC_33641
239379	Helicobacter_bilis_ATCC_43879	Yersinia_kristensenii_ATCC_33638
239380	Helicobacter_bilis_ATCC_43879	Yersinia_pseudotuberculosis_YPIII
239381	Helicobacter_bilis_ATCC_43879	Yersinia_rohdei_ATCC_43380
239382	Helicobacter_bilis_ATCC_43879	Yokenella_regensburgei_ATCC_43003
239383	Helicobacter_canadensis_MIT_98_5491	Helicobacter_cinaedi_CCUG_18818
239384	Helicobacter_canadensis_MIT_98_5491	Helicobacter_pullorum_MIT_98_5489
239385	Helicobacter_canadensis_MIT_98_5491	Helicobacter_pylori_26695
239386	Helicobacter_canadensis_MIT_98_5491	Helicobacter_winghamensis_ATCC_BAA_430
239387	Helicobacter_canadensis_MIT_98_5491	Holdemania_filiformis_VPI_J1_31B_1_DSM_12042
239388	Helicobacter_canadensis_MIT_98_5491	Kallipyga_massiliensis_ph2
239389	Helicobacter_canadensis_MIT_98_5491	Kandleria_vitulina_DSM_20405
239390	Helicobacter_canadensis_MIT_98_5491	Kingella_oralis_ATCC_51147
239391	Helicobacter_canadensis_MIT_98_5491	Klebsiella_pneumoniae_pneumoniae_MGH78578
239392	Helicobacter_canadensis_MIT_98_5491	Klebsiella_sp_1_1_55
239393	Helicobacter_canadensis_MIT_98_5491	Kluyvera_ascorbata_ATCC_33433
239394	Helicobacter_canadensis_MIT_98_5491	Kocuria_palustris_PEL
239395	Helicobacter_canadensis_MIT_98_5491	Kocuria_rhizophila_DC2201
239396	Helicobacter_canadensis_MIT_98_5491	Kurthia_massiliensis_JC30
239397	Helicobacter_canadensis_MIT_98_5491	Kytococcus_sedentarius_DSM_20547
239398	Helicobacter_canadensis_MIT_98_5491	Lachnospiraceae_bacterium_sp_5_1_63FAA
239399	Helicobacter_canadensis_MIT_98_5491	Lachnospiraceae_bacterium_sp_8_1_57FAA
239400	Helicobacter_canadensis_MIT_98_5491	Lachnospira_multipara_ATCC_19207
239401	Helicobacter_canadensis_MIT_98_5491	Lactobacillus_acidophilus_ATCC_4796
239402	Helicobacter_canadensis_MIT_98_5491	Lactobacillus_acidophilus_NCFM
239403	Helicobacter_canadensis_MIT_98_5491	Lactobacillus_amylolyticus_DSM_11664
239404	Helicobacter_canadensis_MIT_98_5491	Lactobacillus_amylovorus_GRL_1112
239405	Helicobacter_canadensis_MIT_98_5491	Lactobacillus_animalis_KCTC_3501
239406	Helicobacter_canadensis_MIT_98_5491	Lactobacillus_antri_DSM_16041
239407	Helicobacter_canadensis_MIT_98_5491	Lactobacillus_brevis_ATCC_367
239408	Helicobacter_canadensis_MIT_98_5491	Lactobacillus_brevis_subsp_gravesensis_ATCC_27305
239409	Helicobacter_canadensis_MIT_98_5491	Lactobacillus_buchneri_ATCC_11577
239410	Helicobacter_canadensis_MIT_98_5491	Lactobacillus_casei_ATCC_334
239411	Helicobacter_canadensis_MIT_98_5491	Lactobacillus_casei_casei_BL23
239412	Helicobacter_canadensis_MIT_98_5491	Lactobacillus_coleohominis_101_4_CHN
239413	Helicobacter_canadensis_MIT_98_5491	Lactobacillus_coryniformis_subsp_coryniformis_CECT_5711
239414	Helicobacter_canadensis_MIT_98_5491	Lactobacillus_crispatus_125_2_CHN
239415	Helicobacter_canadensis_MIT_98_5491	Lactobacillus_curvatus_CRL_705
239416	Helicobacter_canadensis_MIT_98_5491	Lactobacillus_delbrueckii_subsp_bulgaricus_ATCC_11842
239417	Helicobacter_canadensis_MIT_98_5491	Lactobacillus_delbrueckii_subsp_bulgaricus_ATCC_BAA_365
239418	Helicobacter_canadensis_MIT_98_5491	Lactobacillus_fermentum_ATCC_14931
239419	Helicobacter_canadensis_MIT_98_5491	Lactobacillus_fermentum_IFO_3956
239420	Helicobacter_canadensis_MIT_98_5491	Lactobacillus_gasseri_ATCC_33323
239421	Helicobacter_canadensis_MIT_98_5491	Lactobacillus_gastricus_PS3
239422	Helicobacter_canadensis_MIT_98_5491	Lactobacillus_helveticus_DPC_4571
239423	Helicobacter_canadensis_MIT_98_5491	Lactobacillus_helveticus_DSM_20075
239424	Helicobacter_canadensis_MIT_98_5491	Lactobacillus_hilgardii_ATCC_8290
239425	Helicobacter_canadensis_MIT_98_5491	Lactobacillus_iners_DSM_13335
239426	Helicobacter_canadensis_MIT_98_5491	Lactobacillus_jensenii_1153
239427	Helicobacter_canadensis_MIT_98_5491	Lactobacillus_johnsonii_DPC_6026
239428	Helicobacter_canadensis_MIT_98_5491	Lactobacillus_johnsonii_NCC_533
239429	Helicobacter_canadensis_MIT_98_5491	Lactobacillus_mucosae_LM1
239430	Helicobacter_canadensis_MIT_98_5491	Lactobacillus_oris_F0423
239431	Helicobacter_canadensis_MIT_98_5491	Lactobacillus_paracasei_subsp_paracasei_8700_2
239432	Helicobacter_canadensis_MIT_98_5491	Lactobacillus_paracasei_subsp_paracasei_ATCC_25302
239433	Helicobacter_canadensis_MIT_98_5491	Lactobacillus_pentosus_KCA1
239434	Helicobacter_canadensis_MIT_98_5491	Lactobacillus_plantarum_JDM1
239435	Helicobacter_canadensis_MIT_98_5491	Lactobacillus_plantarum_subsp_plantarum_ATCC_14917
239436	Helicobacter_canadensis_MIT_98_5491	Lactobacillus_plantarum_WCFS1
239437	Helicobacter_canadensis_MIT_98_5491	Lactobacillus_reuteri_CF48_3A_
239438	Helicobacter_canadensis_MIT_98_5491	Lactobacillus_reuteri_F275_JCM_1112
239439	Helicobacter_canadensis_MIT_98_5491	Lactobacillus_reuteri_MM2_3_
239440	Helicobacter_canadensis_MIT_98_5491	Lactobacillus_reuteri_MM4_1A_
239441	Helicobacter_canadensis_MIT_98_5491	Lactobacillus_reuteri_SD2112_ATCC_55730
239442	Helicobacter_canadensis_MIT_98_5491	Lactobacillus_rhamnosus_GG_ATCC_53103
239443	Helicobacter_canadensis_MIT_98_5491	Lactobacillus_rhamnosus_LMS2_1
239444	Helicobacter_canadensis_MIT_98_5491	Lactobacillus_ruminis_ATCC_25644
239445	Helicobacter_canadensis_MIT_98_5491	Lactobacillus_sakei_subsp_sakei_23K
239446	Helicobacter_canadensis_MIT_98_5491	Lactobacillus_salivarius_HO66_ATCC_11741
239447	Helicobacter_canadensis_MIT_98_5491	Lactobacillus_salivarius_salivarius_UCC118
239448	Helicobacter_canadensis_MIT_98_5491	Lactobacillus_ultunensis_DSM_16047
239449	Helicobacter_canadensis_MIT_98_5491	Lactobacillus_vaginalis_ATCC_49540
239450	Helicobacter_canadensis_MIT_98_5491	Lactococcus_garvieae_ATCC_49156
239451	Helicobacter_canadensis_MIT_98_5491	Lactococcus_raffinolactis_4877
239452	Helicobacter_canadensis_MIT_98_5491	Laribacter_hongkongensis_HLHK9
239453	Helicobacter_canadensis_MIT_98_5491	Lautropia_mirabilis_ATCC_51599
239454	Helicobacter_canadensis_MIT_98_5491	Leminorella_grimontii_ATCC_33999
239455	Helicobacter_canadensis_MIT_98_5491	Leptotrichia_buccalis_C_1013_b
239456	Helicobacter_canadensis_MIT_98_5491	Leuconostoc_argentinum_KCTC_3773
239457	Helicobacter_canadensis_MIT_98_5491	Leuconostoc_gelidum_JB7
239458	Helicobacter_canadensis_MIT_98_5491	Leuconostoc_mesenteroides_subsp_cremoris_ATCC_19254
239459	Helicobacter_canadensis_MIT_98_5491	Listeria_grayi_DSM_20601
239460	Helicobacter_canadensis_MIT_98_5491	Listeria_monocytogenes_4a_L99
239461	Helicobacter_canadensis_MIT_98_5491	Listeria_monocytogenes_4b_F2365
239462	Helicobacter_canadensis_MIT_98_5491	Listeria_monocytogenes_Finland_1988
239463	Helicobacter_canadensis_MIT_98_5491	Listeria_monocytogenes_FSL_R2_561
239464	Helicobacter_canadensis_MIT_98_5491	Listeria_monocytogenes_J0161_FSL_R2_499
239465	Helicobacter_canadensis_MIT_98_5491	Listeria_monocytogenes_serotype_7_SLCC_2482
239466	Helicobacter_canadensis_MIT_98_5491	Listeria_monocytogenes_SLCC_2378
239467	Helicobacter_canadensis_MIT_98_5491	Listeria_monocytogenes_SLCC_2540
239468	Helicobacter_canadensis_MIT_98_5491	Listeria_monocytogenes_SLCC_7179
239469	Helicobacter_canadensis_MIT_98_5491	Lysinibacillus_fusiformis_ZB2
239470	Helicobacter_canadensis_MIT_98_5491	Lysinibacillus_sphaericus_C3_41
239471	Helicobacter_canadensis_MIT_98_5491	Marvinbryantia_formatexigens_I_52_DSM_14469
239472	Helicobacter_canadensis_MIT_98_5491	Megamonas_funiformis_YIT_11815
239473	Helicobacter_canadensis_MIT_98_5491	Megamonas_hypermegale_ART12_1
239474	Helicobacter_canadensis_MIT_98_5491	Megasphaera_elsdenii_DSM_20460
239475	Helicobacter_canadensis_MIT_98_5491	Melainabacterium_MEL_A1
239476	Helicobacter_canadensis_MIT_98_5491	Methanobrevibacter_ruminantium_M1
239477	Helicobacter_canadensis_MIT_98_5491	Methanobrevibacter_smithii_ATCC_35061
239478	Helicobacter_canadensis_MIT_98_5491	Methanomassiliicoccus_luminyensis_B10
239479	Helicobacter_canadensis_MIT_98_5491	Methanosphaera_stadtmanae_DSM_3091
239480	Helicobacter_canadensis_MIT_98_5491	Methylobacterium_mesophilicum_SR1_6_6
239481	Helicobacter_canadensis_MIT_98_5491	Methylobacterium_populi_BJ001
239482	Helicobacter_canadensis_MIT_98_5491	Methylobacterium_radiotolerans_JCM_2831
239483	Helicobacter_canadensis_MIT_98_5491	Methyloversatilis_universalis_Fam50001
239484	Helicobacter_canadensis_MIT_98_5491	Methyloversatilis_universalis_FAM5
239485	Helicobacter_canadensis_MIT_98_5491	Microbacterium_gubbeenense_DSM_15944
239486	Helicobacter_canadensis_MIT_98_5491	Microbacterium_oleivorans_NBRC_103075
239487	Helicobacter_canadensis_MIT_98_5491	Microbacterium_paraoxydans_77MFTsu3_2
239488	Helicobacter_canadensis_MIT_98_5491	Micrococcus_luteus_NCTC_2665
239489	Helicobacter_canadensis_MIT_98_5491	Micromonospora_aurantiaca_ATCC_27029
239490	Helicobacter_canadensis_MIT_98_5491	Mitsuokella_jalaludinii_DSM_13811
239491	Helicobacter_canadensis_MIT_98_5491	Mitsuokella_multacida_DSM_20544
239492	Helicobacter_canadensis_MIT_98_5491	Mobiluncus_curtisii_ATCC_43063
239493	Helicobacter_canadensis_MIT_98_5491	Moraxella_catarrhalis_RH4
239494	Helicobacter_canadensis_MIT_98_5491	Morganella_morganii_subsp_morganii_KT
239495	Helicobacter_canadensis_MIT_98_5491	Mycobacterium_avium_subsp_avium_ATCC_25291
239496	Helicobacter_canadensis_MIT_98_5491	Mycobacterium_fortuitum_subsp_fortuitum_DSM_46621
239497	Helicobacter_canadensis_MIT_98_5491	Mycoplasma_hominis_ATCC_23114
239498	Helicobacter_canadensis_MIT_98_5491	Mycoplasma_pneumoniae_309
239499	Helicobacter_canadensis_MIT_98_5491	Neisseria_cinerea_ATCC_14685
239500	Helicobacter_canadensis_MIT_98_5491	Neisseria_elongata_subsp_glycolytica_ATCC_29315
239501	Helicobacter_canadensis_MIT_98_5491	Neisseria_flavescens_SK114
239502	Helicobacter_canadensis_MIT_98_5491	Neisseria_macacae_ATCC_33926
239503	Helicobacter_canadensis_MIT_98_5491	Neisseria_mucosa_ATCC_25996
239504	Helicobacter_canadensis_MIT_98_5491	Neisseria_subflava_NJ9703
239505	Helicobacter_canadensis_MIT_98_5491	Nevskia_ramosa_DSM_11499
239506	Helicobacter_canadensis_MIT_98_5491	Oceanobacillus_picturae_strain_S1
239507	Helicobacter_canadensis_MIT_98_5491	Ochrobactrum_anthropi_ATCC_49188
239508	Helicobacter_canadensis_MIT_98_5491	Odoribacter_laneus_YIT_12061
239509	Helicobacter_canadensis_MIT_98_5491	Odoribacter_splanchnicus_1651_6_DSM_20712
239510	Helicobacter_canadensis_MIT_98_5491	Olsenella_profusa_F019501
239511	Helicobacter_canadensis_MIT_98_5491	Olsenella_uli_DSM_7084
239512	Helicobacter_canadensis_MIT_98_5491	Oribacterium_sinus_F0268
239513	Helicobacter_canadensis_MIT_98_5491	Oxalobacter_formigenes_HOxBLS
239514	Helicobacter_canadensis_MIT_98_5491	Oxalobacter_formigenes_OXCC13
239515	Helicobacter_canadensis_MIT_98_5491	Paenibacillus_alvei_DSM_29
239516	Helicobacter_canadensis_MIT_98_5491	Paenibacillus_barengoltzii_G22
239517	Helicobacter_canadensis_MIT_98_5491	Paenibacillus_daejeonensis_DSM_15491
239518	Helicobacter_canadensis_MIT_98_5491	Paenibacillus_graminis_C4D1M
239519	Helicobacter_canadensis_MIT_98_5491	Paenibacillus_lactis_154
239520	Helicobacter_canadensis_MIT_98_5491	Parabacteroides_distasonis_ATCC_8503
239521	Helicobacter_canadensis_MIT_98_5491	Parabacteroides_goldsteinii_dnLKV18
239522	Helicobacter_canadensis_MIT_98_5491	Parabacteroides_gordonii_DSM_23371
239523	Helicobacter_canadensis_MIT_98_5491	Parabacteroides_johnsonii_DSM_18315
239524	Helicobacter_canadensis_MIT_98_5491	Parabacteroides_merdae_ATCC_43184
239525	Helicobacter_canadensis_MIT_98_5491	Parabacteroides_sp_D13
239526	Helicobacter_canadensis_MIT_98_5491	Paracoccus_yeei_ATCC_BAA_599
239527	Helicobacter_canadensis_MIT_98_5491	Paraprevotella_clara_YIT_11840
239528	Helicobacter_canadensis_MIT_98_5491	Paraprevotella_xylaniphila_YIT_11841
239529	Helicobacter_canadensis_MIT_98_5491	Parasutterella_excrementihominis_YIT_11859
239530	Helicobacter_canadensis_MIT_98_5491	Parvimonas_micra_ATCC_33270
239531	Helicobacter_canadensis_MIT_98_5491	Pediococcus_acidilactici_7_4
239532	Helicobacter_canadensis_MIT_98_5491	Pediococcus_acidilactici_DSM_20284
239533	Helicobacter_canadensis_MIT_98_5491	Pediococcus_pentosaceus_ATCC_25745
239534	Helicobacter_canadensis_MIT_98_5491	Peptoniphilus_harei_ACS_146_V_Sch2b
239535	Helicobacter_canadensis_MIT_98_5491	Peptoniphilus_indolicus_ATCC_29427
239536	Helicobacter_canadensis_MIT_98_5491	Peptoniphilus_lacrimalis_DSM_7455
239537	Helicobacter_canadensis_MIT_98_5491	Peptoniphilus_timonensis_JC401
239538	Helicobacter_canadensis_MIT_98_5491	Peptostreptococcus_anaerobius_DSM_2949
239539	Helicobacter_canadensis_MIT_98_5491	Peptostreptococcus_stomatis_DSM_17678
239540	Helicobacter_canadensis_MIT_98_5491	Phascolarctobacterium_succinatutens_YIT_12067
239541	Helicobacter_canadensis_MIT_98_5491	Plesiomonas_shigelloides_302_73
239542	Helicobacter_canadensis_MIT_98_5491	Porphyromonas_asaccharolytica_DSM_20707
239543	Helicobacter_canadensis_MIT_98_5491	Porphyromonas_endodontalis_ATCC_35406
239544	Helicobacter_canadensis_MIT_98_5491	Porphyromonas_gingivalis_W83
239545	Helicobacter_canadensis_MIT_98_5491	Porphyromonas_somerae_DSM_23386
239546	Helicobacter_canadensis_MIT_98_5491	Porphyromonas_uenonis_60_3
239547	Helicobacter_canadensis_MIT_98_5491	Porphyromonas_uenonis_DSM_23387
239548	Helicobacter_canadensis_MIT_98_5491	Prevotella_albensis_DSM_11370
239549	Helicobacter_canadensis_MIT_98_5491	Prevotella_bivia_DSM_20514
239550	Helicobacter_canadensis_MIT_98_5491	Prevotella_brevis_ATCC_19188
239551	Helicobacter_canadensis_MIT_98_5491	Prevotella_bryantii_B14
239552	Helicobacter_canadensis_MIT_98_5491	Prevotella_bryantii_C21a
239553	Helicobacter_canadensis_MIT_98_5491	Prevotella_buccae_ATCC_33574
239554	Helicobacter_canadensis_MIT_98_5491	Prevotella_conceptionensis_9403948
239555	Helicobacter_canadensis_MIT_98_5491	Prevotella_copri_CB7_DSM_18205
239556	Helicobacter_canadensis_MIT_98_5491	Prevotella_corporis_DSM_18810
239557	Helicobacter_canadensis_MIT_98_5491	Prevotella_denticola_DSM20614
239558	Helicobacter_canadensis_MIT_98_5491	Prevotella_denticola_F0289
239559	Helicobacter_canadensis_MIT_98_5491	Prevotella_disiens_FB035_09AN
239560	Helicobacter_canadensis_MIT_98_5491	Prevotella_disiens_JCM_6334
239561	Helicobacter_canadensis_MIT_98_5491	Prevotella_enoeca_JCM_12259
239562	Helicobacter_canadensis_MIT_98_5491	Prevotella_intermedia_17
239563	Helicobacter_canadensis_MIT_98_5491	Prevotella_intermedia_ATCC_25611
239564	Helicobacter_canadensis_MIT_98_5491	Prevotella_loescheii_DSM_19665
239565	Helicobacter_canadensis_MIT_98_5491	Prevotella_melaninogenica_ATCC_25845
239566	Helicobacter_canadensis_MIT_98_5491	Prevotella_nanceiensis_DSM_19126
239567	Helicobacter_canadensis_MIT_98_5491	Prevotella_nigrescens_ATCC_33563
239568	Helicobacter_canadensis_MIT_98_5491	Prevotella_oralis_ATCC_33269
239569	Helicobacter_canadensis_MIT_98_5491	Prevotella_pallens_ATCC_700821
239570	Helicobacter_canadensis_MIT_98_5491	Prevotella_ruminicola_23
239571	Helicobacter_canadensis_MIT_98_5491	Prevotella_salivae_DSM_15606
239572	Helicobacter_canadensis_MIT_98_5491	Prevotella_shahii_JCM_12083
239573	Helicobacter_canadensis_MIT_98_5491	Prevotella_stercorea_DSM_18206
239574	Helicobacter_canadensis_MIT_98_5491	Prevotella_timonensis_4401737
239575	Helicobacter_canadensis_MIT_98_5491	Prevotella_timonensis_CRIS_5C_B1
239576	Helicobacter_canadensis_MIT_98_5491	Prevotella_veroralis_DSM_19559
239577	Helicobacter_canadensis_MIT_98_5491	Propionibacterium_acidipropionici_ATCC_4875
239578	Helicobacter_canadensis_MIT_98_5491	Propionibacterium_acnes_KPA171202
239579	Helicobacter_canadensis_MIT_98_5491	Propionibacterium_avidum_44067
239580	Helicobacter_canadensis_MIT_98_5491	Propionibacterium_freudenreichii_subsp_shermanii_CIRM_BIA1
239581	Helicobacter_canadensis_MIT_98_5491	Propionibacterium_granulosum_DSM_20700
239582	Helicobacter_canadensis_MIT_98_5491	Propionibacterium_jensenii_DSM_20535
239583	Helicobacter_canadensis_MIT_98_5491	Propionibacterium_propionicum_F0230a
239584	Helicobacter_canadensis_MIT_98_5491	Proteus_mirabilis_ATCC_35198
239585	Helicobacter_canadensis_MIT_98_5491	Proteus_penneri_ATCC_35198
239586	Helicobacter_canadensis_MIT_98_5491	Providencia_alcalifaciens_DSM_30120
239587	Helicobacter_canadensis_MIT_98_5491	Providencia_rettgeri_DSM_1131
239588	Helicobacter_canadensis_MIT_98_5491	Providencia_rustigianii_DSM_4541
239589	Helicobacter_canadensis_MIT_98_5491	Providencia_stuartii_ATCC_25827
239590	Helicobacter_canadensis_MIT_98_5491	Pseudobutyrivibrio_ruminis_AD2017
239591	Helicobacter_canadensis_MIT_98_5491	Pseudoflavonifractor_capillosus_strain_ATCC_29799
239592	Helicobacter_canadensis_MIT_98_5491	Pseudomonas_aeruginosa_NCGM2_S1
239593	Helicobacter_canadensis_MIT_98_5491	Pseudomonas_alcaliphila_34
239594	Helicobacter_canadensis_MIT_98_5491	Pseudomonas_monteilii_NBRC_103158
239595	Helicobacter_canadensis_MIT_98_5491	Pseudomonas_nitroreducens_HBP1
239596	Helicobacter_canadensis_MIT_98_5491	Pseudomonas_oleovorans_MOIL14HWK12
239597	Helicobacter_canadensis_MIT_98_5491	Pseudoramibacter_alactolyticus_ATCC_23263
239598	Helicobacter_canadensis_MIT_98_5491	Pyramidobacter_piscolens_W5455
239599	Helicobacter_canadensis_MIT_98_5491	Ralstonia_sp_5_7_47FAA
239600	Helicobacter_canadensis_MIT_98_5491	Raoultella_planticola_ATCC_33531
239601	Helicobacter_canadensis_MIT_98_5491	Rhodococcus_equi_ATCC_33707
239602	Helicobacter_canadensis_MIT_98_5491	Rhodococcus_equi_NBRC_101255
239603	Helicobacter_canadensis_MIT_98_5491	Rhodococcus_rhodochrous_ATCC_21198
239604	Helicobacter_canadensis_MIT_98_5491	Roseburia_hominis_A2_183
239605	Helicobacter_canadensis_MIT_98_5491	Roseburia_intestinalis_L1_82
239606	Helicobacter_canadensis_MIT_98_5491	Roseburia_inulinivorans_DSM_16841
239607	Helicobacter_canadensis_MIT_98_5491	Roseomonas_mucosa_ATCC_BAA_692
239608	Helicobacter_canadensis_MIT_98_5491	Rothia_aeria_F0474
239609	Helicobacter_canadensis_MIT_98_5491	Rothia_dentocariosa_ATCC_17931
239610	Helicobacter_canadensis_MIT_98_5491	Rothia_mucilaginosa_DY_18
239611	Helicobacter_canadensis_MIT_98_5491	Ruminococcaceae_bacterium_D16
239612	Helicobacter_canadensis_MIT_98_5491	Ruminococcus_albus_7
239613	Helicobacter_canadensis_MIT_98_5491	Ruminococcus_bicirculans_80_3
239614	Helicobacter_canadensis_MIT_98_5491	Ruminococcus_bromii_L2_63
239615	Helicobacter_canadensis_MIT_98_5491	Ruminococcus_callidus_ATCC_2776001
239616	Helicobacter_canadensis_MIT_98_5491	Ruminococcus_champanellensis_18P13
239617	Helicobacter_canadensis_MIT_98_5491	Ruminococcus_flavefaciens_ATCC_19208
239618	Helicobacter_canadensis_MIT_98_5491	Ruminococcus_flavefaciens_FD_1
239619	Helicobacter_canadensis_MIT_98_5491	Ruminococcus_gauvreauii_DSM_19829
239620	Helicobacter_canadensis_MIT_98_5491	Ruminococcus_gnavus_ATCC_29149
239621	Helicobacter_canadensis_MIT_98_5491	Ruminococcus_lactaris_ATCC_29176
239622	Helicobacter_canadensis_MIT_98_5491	Ruminococcus_obeum_A2_162
239623	Helicobacter_canadensis_MIT_98_5491	Ruminococcus_sp_5_1_39BFAA
239624	Helicobacter_canadensis_MIT_98_5491	Ruminococcus_sp_SR1_5
239625	Helicobacter_canadensis_MIT_98_5491	Ruminococcus_torques_ATCC_27756
239626	Helicobacter_canadensis_MIT_98_5491	Ruminococcus_torques_L2_14
239627	Helicobacter_canadensis_MIT_98_5491	Salmonella_enterica_enterica_sv_Typhimurium_LT2
239628	Helicobacter_canadensis_MIT_98_5491	Scardovia_inopinata_F0304
239629	Helicobacter_canadensis_MIT_98_5491	Selenomonas_ruminantium_AC2024
239630	Helicobacter_canadensis_MIT_98_5491	Serratia_fonticola_RB_25
239631	Helicobacter_canadensis_MIT_98_5491	Serratia_liquefaciens_ATCC_27592
239632	Helicobacter_canadensis_MIT_98_5491	Silanimonas_lenta_DSM_16282
239633	Helicobacter_canadensis_MIT_98_5491	Slackia_exigua_ATCC_700122
239634	Helicobacter_canadensis_MIT_98_5491	Slackia_piriformis_YIT_12062
239635	Helicobacter_canadensis_MIT_98_5491	Solobacterium_moorei_DSM_22971
239636	Helicobacter_canadensis_MIT_98_5491	Solobacterium_moorei_F0204
239637	Helicobacter_canadensis_MIT_98_5491	Staphylococcus_arlettae_CVD059
239638	Helicobacter_canadensis_MIT_98_5491	Staphylococcus_capitis_CR0101
239639	Helicobacter_canadensis_MIT_98_5491	Staphylococcus_capitis_QN1
239640	Helicobacter_canadensis_MIT_98_5491	Staphylococcus_caprae_C87
239641	Helicobacter_canadensis_MIT_98_5491	Staphylococcus_cohnii_hu_01
239642	Helicobacter_canadensis_MIT_98_5491	Staphylococcus_epidermidis_ATCC_12228
239643	Helicobacter_canadensis_MIT_98_5491	Staphylococcus_equorum_subsp_equorum_Mu2
239644	Helicobacter_canadensis_MIT_98_5491	Staphylococcus_haemolyticus_JCSC1435
239645	Helicobacter_canadensis_MIT_98_5491	Staphylococcus_hominis_subsp_hominis_C80
239646	Helicobacter_canadensis_MIT_98_5491	Staphylococcus_intermedius_ATCC_27335
239647	Helicobacter_canadensis_MIT_98_5491	Staphylococcus_lugdunensis_HKU09_01
239648	Helicobacter_canadensis_MIT_98_5491	Staphylococcus_pasteuri_SP1
239649	Helicobacter_canadensis_MIT_98_5491	Staphylococcus_pettenkoferi_VCU012
239650	Helicobacter_canadensis_MIT_98_5491	Staphylococcus_saprophyticus_subsp_saprophyticus_ATCC_15305
239651	Helicobacter_canadensis_MIT_98_5491	Staphylococcus_sciuri_subsp_sciuri_Z8
239652	Helicobacter_canadensis_MIT_98_5491	Staphylococcus_simulans_ACS_120_V_Sch1
239653	Helicobacter_canadensis_MIT_98_5491	Staphylococcus_vitulinus_F1028
239654	Helicobacter_canadensis_MIT_98_5491	Staphylococcus_warneri_SG1
239655	Helicobacter_canadensis_MIT_98_5491	Staphylococcus_xylosus_DMB3_Bh1
239656	Helicobacter_canadensis_MIT_98_5491	Staphylococcus_xylosus_NJ
239657	Helicobacter_canadensis_MIT_98_5491	Stenotrophomonas_maltophilia_D457
239658	Helicobacter_canadensis_MIT_98_5491	Stenotrophomonas_rhizophila_PCA13
239659	Helicobacter_canadensis_MIT_98_5491	Stoquefichus_massiliensis_AP9
239660	Helicobacter_canadensis_MIT_98_5491	Streptococcus_agalactiae_A909
239661	Helicobacter_canadensis_MIT_98_5491	Streptococcus_anginosus_1_2_62CV
239662	Helicobacter_canadensis_MIT_98_5491	Streptococcus_australis_ATCC_700641
239663	Helicobacter_canadensis_MIT_98_5491	Streptococcus_constellatus_subsp_constellatus_SK53
239664	Helicobacter_canadensis_MIT_98_5491	Streptococcus_constellatus_subsp_pharyngis_SK1060
239665	Helicobacter_canadensis_MIT_98_5491	Streptococcus_cristatus_ATCC_51100
239666	Helicobacter_canadensis_MIT_98_5491	Streptococcus_dysgalactiae_subsp_dysgalactiae_ATCC_27957
239667	Helicobacter_canadensis_MIT_98_5491	Streptococcus_equinus_ATCC_9812
239668	Helicobacter_canadensis_MIT_98_5491	Streptococcus_gallolyticus_subsp_gallolyticus_ATCC_43143
239669	Helicobacter_canadensis_MIT_98_5491	Streptococcus_gordonii_str_Challis_substr_CH1
239670	Helicobacter_canadensis_MIT_98_5491	Streptococcus_infantarius_subsp_infantarius_ATCC_BAA_102
239671	Helicobacter_canadensis_MIT_98_5491	Streptococcus_infantis_ATCC_700779
239672	Helicobacter_canadensis_MIT_98_5491	Streptococcus_intermedius_JTH08
239673	Helicobacter_canadensis_MIT_98_5491	Streptococcus_lutetiensis_033
239674	Helicobacter_canadensis_MIT_98_5491	Streptococcus_mitis_NCTC_12261
239675	Helicobacter_canadensis_MIT_98_5491	Streptococcus_mutans_ATCC_25175
239676	Helicobacter_canadensis_MIT_98_5491	Streptococcus_oralis_Uo5
239677	Helicobacter_canadensis_MIT_98_5491	Streptococcus_parasanguinis_ATCC_903
239678	Helicobacter_canadensis_MIT_98_5491	Streptococcus_parauberis_KCTC_11537
239679	Helicobacter_canadensis_MIT_98_5491	Streptococcus_peroris_ATCC_700780
239680	Helicobacter_canadensis_MIT_98_5491	Streptococcus_pleomorphus_DSM_20574
239681	Helicobacter_canadensis_MIT_98_5491	Streptococcus_pseudopneumoniae_IS7493
239682	Helicobacter_canadensis_MIT_98_5491	Streptococcus_salivarius_JIM8777
239683	Helicobacter_canadensis_MIT_98_5491	Streptococcus_sanguinis_SK36
239684	Helicobacter_canadensis_MIT_98_5491	Streptococcus_sp_2_1_36FAA
239685	Helicobacter_canadensis_MIT_98_5491	Streptococcus_sp_I_G2
239686	Helicobacter_canadensis_MIT_98_5491	Streptococcus_sp_I_P16
239687	Helicobacter_canadensis_MIT_98_5491	Streptococcus_thermophilus_LMG_18311
239688	Helicobacter_canadensis_MIT_98_5491	Streptococcus_thoraltensis_DSM_12221
239689	Helicobacter_canadensis_MIT_98_5491	Streptococcus_uberis_0140J
239690	Helicobacter_canadensis_MIT_98_5491	Streptococcus_vestibularis_F0396
239691	Helicobacter_canadensis_MIT_98_5491	Subdoligranulum_variabile_DSM_15176
239692	Helicobacter_canadensis_MIT_98_5491	Succinatimonas_hippei_YIT_12066
239693	Helicobacter_canadensis_MIT_98_5491	Succinivibrio_dextrinosolvens_H5
239694	Helicobacter_canadensis_MIT_98_5491	Sulfolobus_solfataricus_P2
239695	Helicobacter_canadensis_MIT_98_5491	Sutterella_parvirubra_YIT_11816
239696	Helicobacter_canadensis_MIT_98_5491	Sutterella_wadsworthensis_3_1_45B
239697	Helicobacter_canadensis_MIT_98_5491	Tannerella_forsythia_ATCC_43037
239698	Helicobacter_canadensis_MIT_98_5491	Tatumella_ptyseos_ATCC_33301
239699	Helicobacter_canadensis_MIT_98_5491	Trabulsiella_guamensis_ATCC_49490
239700	Helicobacter_canadensis_MIT_98_5491	Tropheryma_whipplei_str_Twist
239701	Helicobacter_canadensis_MIT_98_5491	Trueperella_pyogenes_MS249
239702	Helicobacter_canadensis_MIT_98_5491	Ureaplasma_parvum_serovar_1_str_ATCC_27813
239703	Helicobacter_canadensis_MIT_98_5491	Ureaplasma_urealyticum_serovar_8_str_ATCC_27618
239704	Helicobacter_canadensis_MIT_98_5491	Ureibacillus_thermosphaericus_str_Thermo_BF
239705	Helicobacter_canadensis_MIT_98_5491	Varibaculum_cambriense_DSM_15806
239706	Helicobacter_canadensis_MIT_98_5491	Veillonella_atypica_ACS_049_V_Sch6
239707	Helicobacter_canadensis_MIT_98_5491	Veillonella_dispar_ATCC_17748
239708	Helicobacter_canadensis_MIT_98_5491	Veillonella_parvula_Te3_DSM_2008
239709	Helicobacter_canadensis_MIT_98_5491	Veillonella_ratti_ACS_216_V_Col6b
239710	Helicobacter_canadensis_MIT_98_5491	Veillonella_sp_3_1_44
239711	Helicobacter_canadensis_MIT_98_5491	Veillonella_sp_6_1_27
239712	Helicobacter_canadensis_MIT_98_5491	Vibrio_fluvialis_560
239713	Helicobacter_canadensis_MIT_98_5491	Vibrio_furnissii_NCTC_11218
239714	Helicobacter_canadensis_MIT_98_5491	Vibrio_mimicus_MB_451
239715	Helicobacter_canadensis_MIT_98_5491	Vibrio_parahaemolyticus_RIMD_2210633
239716	Helicobacter_canadensis_MIT_98_5491	Weissella_cibaria_KACC_11862
239717	Helicobacter_canadensis_MIT_98_5491	Weissella_confusa_LBAE_C39_2
239718	Helicobacter_canadensis_MIT_98_5491	Weissella_paramesenteroides_ATCC_33313
239719	Helicobacter_canadensis_MIT_98_5491	Yersinia_bercovieri_ATCC_43970
239720	Helicobacter_canadensis_MIT_98_5491	Yersinia_enterocolitica_subsp_enterocolitica_8081
239721	Helicobacter_canadensis_MIT_98_5491	Yersinia_frederiksenii_ATCC_33641
239722	Helicobacter_canadensis_MIT_98_5491	Yersinia_kristensenii_ATCC_33638
239723	Helicobacter_canadensis_MIT_98_5491	Yersinia_pseudotuberculosis_YPIII
239724	Helicobacter_canadensis_MIT_98_5491	Yersinia_rohdei_ATCC_43380
239725	Helicobacter_canadensis_MIT_98_5491	Yokenella_regensburgei_ATCC_43003
239726	Helicobacter_cinaedi_CCUG_18818	Helicobacter_pullorum_MIT_98_5489
239727	Helicobacter_cinaedi_CCUG_18818	Helicobacter_pylori_26695
239728	Helicobacter_cinaedi_CCUG_18818	Helicobacter_winghamensis_ATCC_BAA_430
239729	Helicobacter_cinaedi_CCUG_18818	Holdemania_filiformis_VPI_J1_31B_1_DSM_12042
239730	Helicobacter_cinaedi_CCUG_18818	Kallipyga_massiliensis_ph2
239731	Helicobacter_cinaedi_CCUG_18818	Kandleria_vitulina_DSM_20405
239732	Helicobacter_cinaedi_CCUG_18818	Kingella_oralis_ATCC_51147
239733	Helicobacter_cinaedi_CCUG_18818	Klebsiella_pneumoniae_pneumoniae_MGH78578
239734	Helicobacter_cinaedi_CCUG_18818	Klebsiella_sp_1_1_55
239735	Helicobacter_cinaedi_CCUG_18818	Kluyvera_ascorbata_ATCC_33433
239736	Helicobacter_cinaedi_CCUG_18818	Kocuria_palustris_PEL
239737	Helicobacter_cinaedi_CCUG_18818	Kocuria_rhizophila_DC2201
239738	Helicobacter_cinaedi_CCUG_18818	Kurthia_massiliensis_JC30
239739	Helicobacter_cinaedi_CCUG_18818	Kytococcus_sedentarius_DSM_20547
239740	Helicobacter_cinaedi_CCUG_18818	Lachnospiraceae_bacterium_sp_5_1_63FAA
239741	Helicobacter_cinaedi_CCUG_18818	Lachnospiraceae_bacterium_sp_8_1_57FAA
239742	Helicobacter_cinaedi_CCUG_18818	Lachnospira_multipara_ATCC_19207
239743	Helicobacter_cinaedi_CCUG_18818	Lactobacillus_acidophilus_ATCC_4796
239744	Helicobacter_cinaedi_CCUG_18818	Lactobacillus_acidophilus_NCFM
239745	Helicobacter_cinaedi_CCUG_18818	Lactobacillus_amylolyticus_DSM_11664
239746	Helicobacter_cinaedi_CCUG_18818	Lactobacillus_amylovorus_GRL_1112
239747	Helicobacter_cinaedi_CCUG_18818	Lactobacillus_animalis_KCTC_3501
239748	Helicobacter_cinaedi_CCUG_18818	Lactobacillus_antri_DSM_16041
239749	Helicobacter_cinaedi_CCUG_18818	Lactobacillus_brevis_ATCC_367
239750	Helicobacter_cinaedi_CCUG_18818	Lactobacillus_brevis_subsp_gravesensis_ATCC_27305
239751	Helicobacter_cinaedi_CCUG_18818	Lactobacillus_buchneri_ATCC_11577
239752	Helicobacter_cinaedi_CCUG_18818	Lactobacillus_casei_ATCC_334
239753	Helicobacter_cinaedi_CCUG_18818	Lactobacillus_casei_casei_BL23
239754	Helicobacter_cinaedi_CCUG_18818	Lactobacillus_coleohominis_101_4_CHN
239755	Helicobacter_cinaedi_CCUG_18818	Lactobacillus_coryniformis_subsp_coryniformis_CECT_5711
239756	Helicobacter_cinaedi_CCUG_18818	Lactobacillus_crispatus_125_2_CHN
239757	Helicobacter_cinaedi_CCUG_18818	Lactobacillus_curvatus_CRL_705
239758	Helicobacter_cinaedi_CCUG_18818	Lactobacillus_delbrueckii_subsp_bulgaricus_ATCC_11842
239759	Helicobacter_cinaedi_CCUG_18818	Lactobacillus_delbrueckii_subsp_bulgaricus_ATCC_BAA_365
239760	Helicobacter_cinaedi_CCUG_18818	Lactobacillus_fermentum_ATCC_14931
239761	Helicobacter_cinaedi_CCUG_18818	Lactobacillus_fermentum_IFO_3956
239762	Helicobacter_cinaedi_CCUG_18818	Lactobacillus_gasseri_ATCC_33323
239763	Helicobacter_cinaedi_CCUG_18818	Lactobacillus_gastricus_PS3
239764	Helicobacter_cinaedi_CCUG_18818	Lactobacillus_helveticus_DPC_4571
239765	Helicobacter_cinaedi_CCUG_18818	Lactobacillus_helveticus_DSM_20075
239766	Helicobacter_cinaedi_CCUG_18818	Lactobacillus_hilgardii_ATCC_8290
239767	Helicobacter_cinaedi_CCUG_18818	Lactobacillus_iners_DSM_13335
239768	Helicobacter_cinaedi_CCUG_18818	Lactobacillus_jensenii_1153
239769	Helicobacter_cinaedi_CCUG_18818	Lactobacillus_johnsonii_DPC_6026
239770	Helicobacter_cinaedi_CCUG_18818	Lactobacillus_johnsonii_NCC_533
239771	Helicobacter_cinaedi_CCUG_18818	Lactobacillus_mucosae_LM1
239772	Helicobacter_cinaedi_CCUG_18818	Lactobacillus_oris_F0423
239773	Helicobacter_cinaedi_CCUG_18818	Lactobacillus_paracasei_subsp_paracasei_8700_2
239774	Helicobacter_cinaedi_CCUG_18818	Lactobacillus_paracasei_subsp_paracasei_ATCC_25302
239775	Helicobacter_cinaedi_CCUG_18818	Lactobacillus_pentosus_KCA1
239776	Helicobacter_cinaedi_CCUG_18818	Lactobacillus_plantarum_JDM1
239777	Helicobacter_cinaedi_CCUG_18818	Lactobacillus_plantarum_subsp_plantarum_ATCC_14917
239778	Helicobacter_cinaedi_CCUG_18818	Lactobacillus_plantarum_WCFS1
239779	Helicobacter_cinaedi_CCUG_18818	Lactobacillus_reuteri_CF48_3A_
239780	Helicobacter_cinaedi_CCUG_18818	Lactobacillus_reuteri_F275_JCM_1112
239781	Helicobacter_cinaedi_CCUG_18818	Lactobacillus_reuteri_MM2_3_
239782	Helicobacter_cinaedi_CCUG_18818	Lactobacillus_reuteri_MM4_1A_
239783	Helicobacter_cinaedi_CCUG_18818	Lactobacillus_reuteri_SD2112_ATCC_55730
239784	Helicobacter_cinaedi_CCUG_18818	Lactobacillus_rhamnosus_GG_ATCC_53103
239785	Helicobacter_cinaedi_CCUG_18818	Lactobacillus_rhamnosus_LMS2_1
239786	Helicobacter_cinaedi_CCUG_18818	Lactobacillus_ruminis_ATCC_25644
239787	Helicobacter_cinaedi_CCUG_18818	Lactobacillus_sakei_subsp_sakei_23K
239788	Helicobacter_cinaedi_CCUG_18818	Lactobacillus_salivarius_HO66_ATCC_11741
239789	Helicobacter_cinaedi_CCUG_18818	Lactobacillus_salivarius_salivarius_UCC118
239790	Helicobacter_cinaedi_CCUG_18818	Lactobacillus_ultunensis_DSM_16047
239791	Helicobacter_cinaedi_CCUG_18818	Lactobacillus_vaginalis_ATCC_49540
239792	Helicobacter_cinaedi_CCUG_18818	Lactococcus_garvieae_ATCC_49156
239793	Helicobacter_cinaedi_CCUG_18818	Lactococcus_raffinolactis_4877
239794	Helicobacter_cinaedi_CCUG_18818	Laribacter_hongkongensis_HLHK9
239795	Helicobacter_cinaedi_CCUG_18818	Lautropia_mirabilis_ATCC_51599
239796	Helicobacter_cinaedi_CCUG_18818	Leminorella_grimontii_ATCC_33999
239797	Helicobacter_cinaedi_CCUG_18818	Leptotrichia_buccalis_C_1013_b
239798	Helicobacter_cinaedi_CCUG_18818	Leuconostoc_argentinum_KCTC_3773
239799	Helicobacter_cinaedi_CCUG_18818	Leuconostoc_gelidum_JB7
239800	Helicobacter_cinaedi_CCUG_18818	Leuconostoc_mesenteroides_subsp_cremoris_ATCC_19254
239801	Helicobacter_cinaedi_CCUG_18818	Listeria_grayi_DSM_20601
239802	Helicobacter_cinaedi_CCUG_18818	Listeria_monocytogenes_4a_L99
239803	Helicobacter_cinaedi_CCUG_18818	Listeria_monocytogenes_4b_F2365
239804	Helicobacter_cinaedi_CCUG_18818	Listeria_monocytogenes_Finland_1988
239805	Helicobacter_cinaedi_CCUG_18818	Listeria_monocytogenes_FSL_R2_561
239806	Helicobacter_cinaedi_CCUG_18818	Listeria_monocytogenes_J0161_FSL_R2_499
239807	Helicobacter_cinaedi_CCUG_18818	Listeria_monocytogenes_serotype_7_SLCC_2482
239808	Helicobacter_cinaedi_CCUG_18818	Listeria_monocytogenes_SLCC_2378
239809	Helicobacter_cinaedi_CCUG_18818	Listeria_monocytogenes_SLCC_2540
239810	Helicobacter_cinaedi_CCUG_18818	Listeria_monocytogenes_SLCC_7179
239811	Helicobacter_cinaedi_CCUG_18818	Lysinibacillus_fusiformis_ZB2
239812	Helicobacter_cinaedi_CCUG_18818	Lysinibacillus_sphaericus_C3_41
239813	Helicobacter_cinaedi_CCUG_18818	Marvinbryantia_formatexigens_I_52_DSM_14469
239814	Helicobacter_cinaedi_CCUG_18818	Megamonas_funiformis_YIT_11815
239815	Helicobacter_cinaedi_CCUG_18818	Megamonas_hypermegale_ART12_1
239816	Helicobacter_cinaedi_CCUG_18818	Megasphaera_elsdenii_DSM_20460
239817	Helicobacter_cinaedi_CCUG_18818	Melainabacterium_MEL_A1
239818	Helicobacter_cinaedi_CCUG_18818	Methanobrevibacter_ruminantium_M1
239819	Helicobacter_cinaedi_CCUG_18818	Methanobrevibacter_smithii_ATCC_35061
239820	Helicobacter_cinaedi_CCUG_18818	Methanomassiliicoccus_luminyensis_B10
239821	Helicobacter_cinaedi_CCUG_18818	Methanosphaera_stadtmanae_DSM_3091
239822	Helicobacter_cinaedi_CCUG_18818	Methylobacterium_mesophilicum_SR1_6_6
239823	Helicobacter_cinaedi_CCUG_18818	Methylobacterium_populi_BJ001
239824	Helicobacter_cinaedi_CCUG_18818	Methylobacterium_radiotolerans_JCM_2831
239825	Helicobacter_cinaedi_CCUG_18818	Methyloversatilis_universalis_Fam50001
239826	Helicobacter_cinaedi_CCUG_18818	Methyloversatilis_universalis_FAM5
239827	Helicobacter_cinaedi_CCUG_18818	Microbacterium_gubbeenense_DSM_15944
239828	Helicobacter_cinaedi_CCUG_18818	Microbacterium_oleivorans_NBRC_103075
239829	Helicobacter_cinaedi_CCUG_18818	Microbacterium_paraoxydans_77MFTsu3_2
239830	Helicobacter_cinaedi_CCUG_18818	Micrococcus_luteus_NCTC_2665
239831	Helicobacter_cinaedi_CCUG_18818	Micromonospora_aurantiaca_ATCC_27029
239832	Helicobacter_cinaedi_CCUG_18818	Mitsuokella_jalaludinii_DSM_13811
239833	Helicobacter_cinaedi_CCUG_18818	Mitsuokella_multacida_DSM_20544
239834	Helicobacter_cinaedi_CCUG_18818	Mobiluncus_curtisii_ATCC_43063
239835	Helicobacter_cinaedi_CCUG_18818	Moraxella_catarrhalis_RH4
239836	Helicobacter_cinaedi_CCUG_18818	Morganella_morganii_subsp_morganii_KT
239837	Helicobacter_cinaedi_CCUG_18818	Mycobacterium_avium_subsp_avium_ATCC_25291
239838	Helicobacter_cinaedi_CCUG_18818	Mycobacterium_fortuitum_subsp_fortuitum_DSM_46621
239839	Helicobacter_cinaedi_CCUG_18818	Mycoplasma_hominis_ATCC_23114
239840	Helicobacter_cinaedi_CCUG_18818	Mycoplasma_pneumoniae_309
239841	Helicobacter_cinaedi_CCUG_18818	Neisseria_cinerea_ATCC_14685
239842	Helicobacter_cinaedi_CCUG_18818	Neisseria_elongata_subsp_glycolytica_ATCC_29315
239843	Helicobacter_cinaedi_CCUG_18818	Neisseria_flavescens_SK114
239844	Helicobacter_cinaedi_CCUG_18818	Neisseria_macacae_ATCC_33926
239845	Helicobacter_cinaedi_CCUG_18818	Neisseria_mucosa_ATCC_25996
239846	Helicobacter_cinaedi_CCUG_18818	Neisseria_subflava_NJ9703
239847	Helicobacter_cinaedi_CCUG_18818	Nevskia_ramosa_DSM_11499
239848	Helicobacter_cinaedi_CCUG_18818	Oceanobacillus_picturae_strain_S1
239849	Helicobacter_cinaedi_CCUG_18818	Ochrobactrum_anthropi_ATCC_49188
239850	Helicobacter_cinaedi_CCUG_18818	Odoribacter_laneus_YIT_12061
239851	Helicobacter_cinaedi_CCUG_18818	Odoribacter_splanchnicus_1651_6_DSM_20712
239852	Helicobacter_cinaedi_CCUG_18818	Olsenella_profusa_F019501
239853	Helicobacter_cinaedi_CCUG_18818	Olsenella_uli_DSM_7084
239854	Helicobacter_cinaedi_CCUG_18818	Oribacterium_sinus_F0268
239855	Helicobacter_cinaedi_CCUG_18818	Oxalobacter_formigenes_HOxBLS
239856	Helicobacter_cinaedi_CCUG_18818	Oxalobacter_formigenes_OXCC13
239857	Helicobacter_cinaedi_CCUG_18818	Paenibacillus_alvei_DSM_29
239858	Helicobacter_cinaedi_CCUG_18818	Paenibacillus_barengoltzii_G22
239859	Helicobacter_cinaedi_CCUG_18818	Paenibacillus_daejeonensis_DSM_15491
239860	Helicobacter_cinaedi_CCUG_18818	Paenibacillus_graminis_C4D1M
239861	Helicobacter_cinaedi_CCUG_18818	Paenibacillus_lactis_154
239862	Helicobacter_cinaedi_CCUG_18818	Parabacteroides_distasonis_ATCC_8503
239863	Helicobacter_cinaedi_CCUG_18818	Parabacteroides_goldsteinii_dnLKV18
239864	Helicobacter_cinaedi_CCUG_18818	Parabacteroides_gordonii_DSM_23371
239865	Helicobacter_cinaedi_CCUG_18818	Parabacteroides_johnsonii_DSM_18315
239866	Helicobacter_cinaedi_CCUG_18818	Parabacteroides_merdae_ATCC_43184
239867	Helicobacter_cinaedi_CCUG_18818	Parabacteroides_sp_D13
239868	Helicobacter_cinaedi_CCUG_18818	Paracoccus_yeei_ATCC_BAA_599
239869	Helicobacter_cinaedi_CCUG_18818	Paraprevotella_clara_YIT_11840
239870	Helicobacter_cinaedi_CCUG_18818	Paraprevotella_xylaniphila_YIT_11841
239871	Helicobacter_cinaedi_CCUG_18818	Parasutterella_excrementihominis_YIT_11859
239872	Helicobacter_cinaedi_CCUG_18818	Parvimonas_micra_ATCC_33270
239873	Helicobacter_cinaedi_CCUG_18818	Pediococcus_acidilactici_7_4
239874	Helicobacter_cinaedi_CCUG_18818	Pediococcus_acidilactici_DSM_20284
239875	Helicobacter_cinaedi_CCUG_18818	Pediococcus_pentosaceus_ATCC_25745
239876	Helicobacter_cinaedi_CCUG_18818	Peptoniphilus_harei_ACS_146_V_Sch2b
239877	Helicobacter_cinaedi_CCUG_18818	Peptoniphilus_indolicus_ATCC_29427
239878	Helicobacter_cinaedi_CCUG_18818	Peptoniphilus_lacrimalis_DSM_7455
239879	Helicobacter_cinaedi_CCUG_18818	Peptoniphilus_timonensis_JC401
239880	Helicobacter_cinaedi_CCUG_18818	Peptostreptococcus_anaerobius_DSM_2949
239881	Helicobacter_cinaedi_CCUG_18818	Peptostreptococcus_stomatis_DSM_17678
239882	Helicobacter_cinaedi_CCUG_18818	Phascolarctobacterium_succinatutens_YIT_12067
239883	Helicobacter_cinaedi_CCUG_18818	Plesiomonas_shigelloides_302_73
239884	Helicobacter_cinaedi_CCUG_18818	Porphyromonas_asaccharolytica_DSM_20707
239885	Helicobacter_cinaedi_CCUG_18818	Porphyromonas_endodontalis_ATCC_35406
239886	Helicobacter_cinaedi_CCUG_18818	Porphyromonas_gingivalis_W83
239887	Helicobacter_cinaedi_CCUG_18818	Porphyromonas_somerae_DSM_23386
239888	Helicobacter_cinaedi_CCUG_18818	Porphyromonas_uenonis_60_3
239889	Helicobacter_cinaedi_CCUG_18818	Porphyromonas_uenonis_DSM_23387
239890	Helicobacter_cinaedi_CCUG_18818	Prevotella_albensis_DSM_11370
239891	Helicobacter_cinaedi_CCUG_18818	Prevotella_bivia_DSM_20514
239892	Helicobacter_cinaedi_CCUG_18818	Prevotella_brevis_ATCC_19188
239893	Helicobacter_cinaedi_CCUG_18818	Prevotella_bryantii_B14
239894	Helicobacter_cinaedi_CCUG_18818	Prevotella_bryantii_C21a
239895	Helicobacter_cinaedi_CCUG_18818	Prevotella_buccae_ATCC_33574
239896	Helicobacter_cinaedi_CCUG_18818	Prevotella_conceptionensis_9403948
239897	Helicobacter_cinaedi_CCUG_18818	Prevotella_copri_CB7_DSM_18205
239898	Helicobacter_cinaedi_CCUG_18818	Prevotella_corporis_DSM_18810
239899	Helicobacter_cinaedi_CCUG_18818	Prevotella_denticola_DSM20614
239900	Helicobacter_cinaedi_CCUG_18818	Prevotella_denticola_F0289
239901	Helicobacter_cinaedi_CCUG_18818	Prevotella_disiens_FB035_09AN
239902	Helicobacter_cinaedi_CCUG_18818	Prevotella_disiens_JCM_6334
239903	Helicobacter_cinaedi_CCUG_18818	Prevotella_enoeca_JCM_12259
239904	Helicobacter_cinaedi_CCUG_18818	Prevotella_intermedia_17
239905	Helicobacter_cinaedi_CCUG_18818	Prevotella_intermedia_ATCC_25611
239906	Helicobacter_cinaedi_CCUG_18818	Prevotella_loescheii_DSM_19665
239907	Helicobacter_cinaedi_CCUG_18818	Prevotella_melaninogenica_ATCC_25845
239908	Helicobacter_cinaedi_CCUG_18818	Prevotella_nanceiensis_DSM_19126
239909	Helicobacter_cinaedi_CCUG_18818	Prevotella_nigrescens_ATCC_33563
239910	Helicobacter_cinaedi_CCUG_18818	Prevotella_oralis_ATCC_33269
239911	Helicobacter_cinaedi_CCUG_18818	Prevotella_pallens_ATCC_700821
239912	Helicobacter_cinaedi_CCUG_18818	Prevotella_ruminicola_23
239913	Helicobacter_cinaedi_CCUG_18818	Prevotella_salivae_DSM_15606
239914	Helicobacter_cinaedi_CCUG_18818	Prevotella_shahii_JCM_12083
239915	Helicobacter_cinaedi_CCUG_18818	Prevotella_stercorea_DSM_18206
239916	Helicobacter_cinaedi_CCUG_18818	Prevotella_timonensis_4401737
239917	Helicobacter_cinaedi_CCUG_18818	Prevotella_timonensis_CRIS_5C_B1
239918	Helicobacter_cinaedi_CCUG_18818	Prevotella_veroralis_DSM_19559
239919	Helicobacter_cinaedi_CCUG_18818	Propionibacterium_acidipropionici_ATCC_4875
239920	Helicobacter_cinaedi_CCUG_18818	Propionibacterium_acnes_KPA171202
239921	Helicobacter_cinaedi_CCUG_18818	Propionibacterium_avidum_44067
239922	Helicobacter_cinaedi_CCUG_18818	Propionibacterium_freudenreichii_subsp_shermanii_CIRM_BIA1
239923	Helicobacter_cinaedi_CCUG_18818	Propionibacterium_granulosum_DSM_20700
239924	Helicobacter_cinaedi_CCUG_18818	Propionibacterium_jensenii_DSM_20535
239925	Helicobacter_cinaedi_CCUG_18818	Propionibacterium_propionicum_F0230a
239926	Helicobacter_cinaedi_CCUG_18818	Proteus_mirabilis_ATCC_35198
239927	Helicobacter_cinaedi_CCUG_18818	Proteus_penneri_ATCC_35198
239928	Helicobacter_cinaedi_CCUG_18818	Providencia_alcalifaciens_DSM_30120
239929	Helicobacter_cinaedi_CCUG_18818	Providencia_rettgeri_DSM_1131
239930	Helicobacter_cinaedi_CCUG_18818	Providencia_rustigianii_DSM_4541
239931	Helicobacter_cinaedi_CCUG_18818	Providencia_stuartii_ATCC_25827
239932	Helicobacter_cinaedi_CCUG_18818	Pseudobutyrivibrio_ruminis_AD2017
239933	Helicobacter_cinaedi_CCUG_18818	Pseudoflavonifractor_capillosus_strain_ATCC_29799
239934	Helicobacter_cinaedi_CCUG_18818	Pseudomonas_aeruginosa_NCGM2_S1
239935	Helicobacter_cinaedi_CCUG_18818	Pseudomonas_alcaliphila_34
239936	Helicobacter_cinaedi_CCUG_18818	Pseudomonas_monteilii_NBRC_103158
239937	Helicobacter_cinaedi_CCUG_18818	Pseudomonas_nitroreducens_HBP1
239938	Helicobacter_cinaedi_CCUG_18818	Pseudomonas_oleovorans_MOIL14HWK12
239939	Helicobacter_cinaedi_CCUG_18818	Pseudoramibacter_alactolyticus_ATCC_23263
239940	Helicobacter_cinaedi_CCUG_18818	Pyramidobacter_piscolens_W5455
239941	Helicobacter_cinaedi_CCUG_18818	Ralstonia_sp_5_7_47FAA
239942	Helicobacter_cinaedi_CCUG_18818	Raoultella_planticola_ATCC_33531
239943	Helicobacter_cinaedi_CCUG_18818	Rhodococcus_equi_ATCC_33707
239944	Helicobacter_cinaedi_CCUG_18818	Rhodococcus_equi_NBRC_101255
239945	Helicobacter_cinaedi_CCUG_18818	Rhodococcus_rhodochrous_ATCC_21198
239946	Helicobacter_cinaedi_CCUG_18818	Roseburia_hominis_A2_183
239947	Helicobacter_cinaedi_CCUG_18818	Roseburia_intestinalis_L1_82
239948	Helicobacter_cinaedi_CCUG_18818	Roseburia_inulinivorans_DSM_16841
239949	Helicobacter_cinaedi_CCUG_18818	Roseomonas_mucosa_ATCC_BAA_692
239950	Helicobacter_cinaedi_CCUG_18818	Rothia_aeria_F0474
239951	Helicobacter_cinaedi_CCUG_18818	Rothia_dentocariosa_ATCC_17931
239952	Helicobacter_cinaedi_CCUG_18818	Rothia_mucilaginosa_DY_18
239953	Helicobacter_cinaedi_CCUG_18818	Ruminococcaceae_bacterium_D16
239954	Helicobacter_cinaedi_CCUG_18818	Ruminococcus_albus_7
239955	Helicobacter_cinaedi_CCUG_18818	Ruminococcus_bicirculans_80_3
239956	Helicobacter_cinaedi_CCUG_18818	Ruminococcus_bromii_L2_63
239957	Helicobacter_cinaedi_CCUG_18818	Ruminococcus_callidus_ATCC_2776001
239958	Helicobacter_cinaedi_CCUG_18818	Ruminococcus_champanellensis_18P13
239959	Helicobacter_cinaedi_CCUG_18818	Ruminococcus_flavefaciens_ATCC_19208
239960	Helicobacter_cinaedi_CCUG_18818	Ruminococcus_flavefaciens_FD_1
239961	Helicobacter_cinaedi_CCUG_18818	Ruminococcus_gauvreauii_DSM_19829
239962	Helicobacter_cinaedi_CCUG_18818	Ruminococcus_gnavus_ATCC_29149
239963	Helicobacter_cinaedi_CCUG_18818	Ruminococcus_lactaris_ATCC_29176
239964	Helicobacter_cinaedi_CCUG_18818	Ruminococcus_obeum_A2_162
239965	Helicobacter_cinaedi_CCUG_18818	Ruminococcus_sp_5_1_39BFAA
239966	Helicobacter_cinaedi_CCUG_18818	Ruminococcus_sp_SR1_5
239967	Helicobacter_cinaedi_CCUG_18818	Ruminococcus_torques_ATCC_27756
239968	Helicobacter_cinaedi_CCUG_18818	Ruminococcus_torques_L2_14
239969	Helicobacter_cinaedi_CCUG_18818	Salmonella_enterica_enterica_sv_Typhimurium_LT2
239970	Helicobacter_cinaedi_CCUG_18818	Scardovia_inopinata_F0304
239971	Helicobacter_cinaedi_CCUG_18818	Selenomonas_ruminantium_AC2024
239972	Helicobacter_cinaedi_CCUG_18818	Serratia_fonticola_RB_25
239973	Helicobacter_cinaedi_CCUG_18818	Serratia_liquefaciens_ATCC_27592
239974	Helicobacter_cinaedi_CCUG_18818	Silanimonas_lenta_DSM_16282
239975	Helicobacter_cinaedi_CCUG_18818	Slackia_exigua_ATCC_700122
239976	Helicobacter_cinaedi_CCUG_18818	Slackia_piriformis_YIT_12062
239977	Helicobacter_cinaedi_CCUG_18818	Solobacterium_moorei_DSM_22971
239978	Helicobacter_cinaedi_CCUG_18818	Solobacterium_moorei_F0204
239979	Helicobacter_cinaedi_CCUG_18818	Staphylococcus_arlettae_CVD059
239980	Helicobacter_cinaedi_CCUG_18818	Staphylococcus_capitis_CR0101
239981	Helicobacter_cinaedi_CCUG_18818	Staphylococcus_capitis_QN1
239982	Helicobacter_cinaedi_CCUG_18818	Staphylococcus_caprae_C87
239983	Helicobacter_cinaedi_CCUG_18818	Staphylococcus_cohnii_hu_01
239984	Helicobacter_cinaedi_CCUG_18818	Staphylococcus_epidermidis_ATCC_12228
239985	Helicobacter_cinaedi_CCUG_18818	Staphylococcus_equorum_subsp_equorum_Mu2
239986	Helicobacter_cinaedi_CCUG_18818	Staphylococcus_haemolyticus_JCSC1435
239987	Helicobacter_cinaedi_CCUG_18818	Staphylococcus_hominis_subsp_hominis_C80
239988	Helicobacter_cinaedi_CCUG_18818	Staphylococcus_intermedius_ATCC_27335
239989	Helicobacter_cinaedi_CCUG_18818	Staphylococcus_lugdunensis_HKU09_01
239990	Helicobacter_cinaedi_CCUG_18818	Staphylococcus_pasteuri_SP1
239991	Helicobacter_cinaedi_CCUG_18818	Staphylococcus_pettenkoferi_VCU012
239992	Helicobacter_cinaedi_CCUG_18818	Staphylococcus_saprophyticus_subsp_saprophyticus_ATCC_15305
239993	Helicobacter_cinaedi_CCUG_18818	Staphylococcus_sciuri_subsp_sciuri_Z8
239994	Helicobacter_cinaedi_CCUG_18818	Staphylococcus_simulans_ACS_120_V_Sch1
239995	Helicobacter_cinaedi_CCUG_18818	Staphylococcus_vitulinus_F1028
239996	Helicobacter_cinaedi_CCUG_18818	Staphylococcus_warneri_SG1
239997	Helicobacter_cinaedi_CCUG_18818	Staphylococcus_xylosus_DMB3_Bh1
239998	Helicobacter_cinaedi_CCUG_18818	Staphylococcus_xylosus_NJ
239999	Helicobacter_cinaedi_CCUG_18818	Stenotrophomonas_maltophilia_D457
240000	Helicobacter_cinaedi_CCUG_18818	Stenotrophomonas_rhizophila_PCA13
240001	Helicobacter_cinaedi_CCUG_18818	Stoquefichus_massiliensis_AP9
240002	Helicobacter_cinaedi_CCUG_18818	Streptococcus_agalactiae_A909
240003	Helicobacter_cinaedi_CCUG_18818	Streptococcus_anginosus_1_2_62CV
240004	Helicobacter_cinaedi_CCUG_18818	Streptococcus_australis_ATCC_700641
240005	Helicobacter_cinaedi_CCUG_18818	Streptococcus_constellatus_subsp_constellatus_SK53
240006	Helicobacter_cinaedi_CCUG_18818	Streptococcus_constellatus_subsp_pharyngis_SK1060
240007	Helicobacter_cinaedi_CCUG_18818	Streptococcus_cristatus_ATCC_51100
240008	Helicobacter_cinaedi_CCUG_18818	Streptococcus_dysgalactiae_subsp_dysgalactiae_ATCC_27957
240009	Helicobacter_cinaedi_CCUG_18818	Streptococcus_equinus_ATCC_9812
240010	Helicobacter_cinaedi_CCUG_18818	Streptococcus_gallolyticus_subsp_gallolyticus_ATCC_43143
240011	Helicobacter_cinaedi_CCUG_18818	Streptococcus_gordonii_str_Challis_substr_CH1
240012	Helicobacter_cinaedi_CCUG_18818	Streptococcus_infantarius_subsp_infantarius_ATCC_BAA_102
240013	Helicobacter_cinaedi_CCUG_18818	Streptococcus_infantis_ATCC_700779
240014	Helicobacter_cinaedi_CCUG_18818	Streptococcus_intermedius_JTH08
240015	Helicobacter_cinaedi_CCUG_18818	Streptococcus_lutetiensis_033
240016	Helicobacter_cinaedi_CCUG_18818	Streptococcus_mitis_NCTC_12261
240017	Helicobacter_cinaedi_CCUG_18818	Streptococcus_mutans_ATCC_25175
240018	Helicobacter_cinaedi_CCUG_18818	Streptococcus_oralis_Uo5
240019	Helicobacter_cinaedi_CCUG_18818	Streptococcus_parasanguinis_ATCC_903
240020	Helicobacter_cinaedi_CCUG_18818	Streptococcus_parauberis_KCTC_11537
240021	Helicobacter_cinaedi_CCUG_18818	Streptococcus_peroris_ATCC_700780
240022	Helicobacter_cinaedi_CCUG_18818	Streptococcus_pleomorphus_DSM_20574
240023	Helicobacter_cinaedi_CCUG_18818	Streptococcus_pseudopneumoniae_IS7493
240024	Helicobacter_cinaedi_CCUG_18818	Streptococcus_salivarius_JIM8777
240025	Helicobacter_cinaedi_CCUG_18818	Streptococcus_sanguinis_SK36
240026	Helicobacter_cinaedi_CCUG_18818	Streptococcus_sp_2_1_36FAA
240027	Helicobacter_cinaedi_CCUG_18818	Streptococcus_sp_I_G2
240028	Helicobacter_cinaedi_CCUG_18818	Streptococcus_sp_I_P16
240029	Helicobacter_cinaedi_CCUG_18818	Streptococcus_thermophilus_LMG_18311
240030	Helicobacter_cinaedi_CCUG_18818	Streptococcus_thoraltensis_DSM_12221
240031	Helicobacter_cinaedi_CCUG_18818	Streptococcus_uberis_0140J
240032	Helicobacter_cinaedi_CCUG_18818	Streptococcus_vestibularis_F0396
240033	Helicobacter_cinaedi_CCUG_18818	Subdoligranulum_variabile_DSM_15176
240034	Helicobacter_cinaedi_CCUG_18818	Succinatimonas_hippei_YIT_12066
240035	Helicobacter_cinaedi_CCUG_18818	Succinivibrio_dextrinosolvens_H5
240036	Helicobacter_cinaedi_CCUG_18818	Sulfolobus_solfataricus_P2
240037	Helicobacter_cinaedi_CCUG_18818	Sutterella_parvirubra_YIT_11816
240038	Helicobacter_cinaedi_CCUG_18818	Sutterella_wadsworthensis_3_1_45B
240039	Helicobacter_cinaedi_CCUG_18818	Tannerella_forsythia_ATCC_43037
240040	Helicobacter_cinaedi_CCUG_18818	Tatumella_ptyseos_ATCC_33301
240041	Helicobacter_cinaedi_CCUG_18818	Trabulsiella_guamensis_ATCC_49490
240042	Helicobacter_cinaedi_CCUG_18818	Tropheryma_whipplei_str_Twist
240043	Helicobacter_cinaedi_CCUG_18818	Trueperella_pyogenes_MS249
240044	Helicobacter_cinaedi_CCUG_18818	Ureaplasma_parvum_serovar_1_str_ATCC_27813
240045	Helicobacter_cinaedi_CCUG_18818	Ureaplasma_urealyticum_serovar_8_str_ATCC_27618
240046	Helicobacter_cinaedi_CCUG_18818	Ureibacillus_thermosphaericus_str_Thermo_BF
240047	Helicobacter_cinaedi_CCUG_18818	Varibaculum_cambriense_DSM_15806
240048	Helicobacter_cinaedi_CCUG_18818	Veillonella_atypica_ACS_049_V_Sch6
240049	Helicobacter_cinaedi_CCUG_18818	Veillonella_dispar_ATCC_17748
240050	Helicobacter_cinaedi_CCUG_18818	Veillonella_parvula_Te3_DSM_2008
240051	Helicobacter_cinaedi_CCUG_18818	Veillonella_ratti_ACS_216_V_Col6b
240052	Helicobacter_cinaedi_CCUG_18818	Veillonella_sp_3_1_44
240053	Helicobacter_cinaedi_CCUG_18818	Veillonella_sp_6_1_27
240054	Helicobacter_cinaedi_CCUG_18818	Vibrio_fluvialis_560
240055	Helicobacter_cinaedi_CCUG_18818	Vibrio_furnissii_NCTC_11218
240056	Helicobacter_cinaedi_CCUG_18818	Vibrio_mimicus_MB_451
240057	Helicobacter_cinaedi_CCUG_18818	Vibrio_parahaemolyticus_RIMD_2210633
240058	Helicobacter_cinaedi_CCUG_18818	Weissella_cibaria_KACC_11862
240059	Helicobacter_cinaedi_CCUG_18818	Weissella_confusa_LBAE_C39_2
240060	Helicobacter_cinaedi_CCUG_18818	Weissella_paramesenteroides_ATCC_33313
240061	Helicobacter_cinaedi_CCUG_18818	Yersinia_bercovieri_ATCC_43970
240062	Helicobacter_cinaedi_CCUG_18818	Yersinia_enterocolitica_subsp_enterocolitica_8081
240063	Helicobacter_cinaedi_CCUG_18818	Yersinia_frederiksenii_ATCC_33641
240064	Helicobacter_cinaedi_CCUG_18818	Yersinia_kristensenii_ATCC_33638
240065	Helicobacter_cinaedi_CCUG_18818	Yersinia_pseudotuberculosis_YPIII
240066	Helicobacter_cinaedi_CCUG_18818	Yersinia_rohdei_ATCC_43380
240067	Helicobacter_cinaedi_CCUG_18818	Yokenella_regensburgei_ATCC_43003
240068	Helicobacter_pullorum_MIT_98_5489	Helicobacter_pylori_26695
240069	Helicobacter_pullorum_MIT_98_5489	Helicobacter_winghamensis_ATCC_BAA_430
240070	Helicobacter_pullorum_MIT_98_5489	Holdemania_filiformis_VPI_J1_31B_1_DSM_12042
240071	Helicobacter_pullorum_MIT_98_5489	Kallipyga_massiliensis_ph2
240072	Helicobacter_pullorum_MIT_98_5489	Kandleria_vitulina_DSM_20405
240073	Helicobacter_pullorum_MIT_98_5489	Kingella_oralis_ATCC_51147
240074	Helicobacter_pullorum_MIT_98_5489	Klebsiella_pneumoniae_pneumoniae_MGH78578
240075	Helicobacter_pullorum_MIT_98_5489	Klebsiella_sp_1_1_55
240076	Helicobacter_pullorum_MIT_98_5489	Kluyvera_ascorbata_ATCC_33433
240077	Helicobacter_pullorum_MIT_98_5489	Kocuria_palustris_PEL
240078	Helicobacter_pullorum_MIT_98_5489	Kocuria_rhizophila_DC2201
240079	Helicobacter_pullorum_MIT_98_5489	Kurthia_massiliensis_JC30
240080	Helicobacter_pullorum_MIT_98_5489	Kytococcus_sedentarius_DSM_20547
240081	Helicobacter_pullorum_MIT_98_5489	Lachnospiraceae_bacterium_sp_5_1_63FAA
240082	Helicobacter_pullorum_MIT_98_5489	Lachnospiraceae_bacterium_sp_8_1_57FAA
240083	Helicobacter_pullorum_MIT_98_5489	Lachnospira_multipara_ATCC_19207
240084	Helicobacter_pullorum_MIT_98_5489	Lactobacillus_acidophilus_ATCC_4796
240085	Helicobacter_pullorum_MIT_98_5489	Lactobacillus_acidophilus_NCFM
240086	Helicobacter_pullorum_MIT_98_5489	Lactobacillus_amylolyticus_DSM_11664
240087	Helicobacter_pullorum_MIT_98_5489	Lactobacillus_amylovorus_GRL_1112
240088	Helicobacter_pullorum_MIT_98_5489	Lactobacillus_animalis_KCTC_3501
240089	Helicobacter_pullorum_MIT_98_5489	Lactobacillus_antri_DSM_16041
240090	Helicobacter_pullorum_MIT_98_5489	Lactobacillus_brevis_ATCC_367
240091	Helicobacter_pullorum_MIT_98_5489	Lactobacillus_brevis_subsp_gravesensis_ATCC_27305
240092	Helicobacter_pullorum_MIT_98_5489	Lactobacillus_buchneri_ATCC_11577
240093	Helicobacter_pullorum_MIT_98_5489	Lactobacillus_casei_ATCC_334
240094	Helicobacter_pullorum_MIT_98_5489	Lactobacillus_casei_casei_BL23
240095	Helicobacter_pullorum_MIT_98_5489	Lactobacillus_coleohominis_101_4_CHN
240096	Helicobacter_pullorum_MIT_98_5489	Lactobacillus_coryniformis_subsp_coryniformis_CECT_5711
240097	Helicobacter_pullorum_MIT_98_5489	Lactobacillus_crispatus_125_2_CHN
240098	Helicobacter_pullorum_MIT_98_5489	Lactobacillus_curvatus_CRL_705
240099	Helicobacter_pullorum_MIT_98_5489	Lactobacillus_delbrueckii_subsp_bulgaricus_ATCC_11842
240100	Helicobacter_pullorum_MIT_98_5489	Lactobacillus_delbrueckii_subsp_bulgaricus_ATCC_BAA_365
240101	Helicobacter_pullorum_MIT_98_5489	Lactobacillus_fermentum_ATCC_14931
240102	Helicobacter_pullorum_MIT_98_5489	Lactobacillus_fermentum_IFO_3956
240103	Helicobacter_pullorum_MIT_98_5489	Lactobacillus_gasseri_ATCC_33323
240104	Helicobacter_pullorum_MIT_98_5489	Lactobacillus_gastricus_PS3
240105	Helicobacter_pullorum_MIT_98_5489	Lactobacillus_helveticus_DPC_4571
240106	Helicobacter_pullorum_MIT_98_5489	Lactobacillus_helveticus_DSM_20075
240107	Helicobacter_pullorum_MIT_98_5489	Lactobacillus_hilgardii_ATCC_8290
240108	Helicobacter_pullorum_MIT_98_5489	Lactobacillus_iners_DSM_13335
240109	Helicobacter_pullorum_MIT_98_5489	Lactobacillus_jensenii_1153
240110	Helicobacter_pullorum_MIT_98_5489	Lactobacillus_johnsonii_DPC_6026
240111	Helicobacter_pullorum_MIT_98_5489	Lactobacillus_johnsonii_NCC_533
240112	Helicobacter_pullorum_MIT_98_5489	Lactobacillus_mucosae_LM1
240113	Helicobacter_pullorum_MIT_98_5489	Lactobacillus_oris_F0423
240114	Helicobacter_pullorum_MIT_98_5489	Lactobacillus_paracasei_subsp_paracasei_8700_2
240115	Helicobacter_pullorum_MIT_98_5489	Lactobacillus_paracasei_subsp_paracasei_ATCC_25302
240116	Helicobacter_pullorum_MIT_98_5489	Lactobacillus_pentosus_KCA1
240117	Helicobacter_pullorum_MIT_98_5489	Lactobacillus_plantarum_JDM1
240118	Helicobacter_pullorum_MIT_98_5489	Lactobacillus_plantarum_subsp_plantarum_ATCC_14917
240119	Helicobacter_pullorum_MIT_98_5489	Lactobacillus_plantarum_WCFS1
240120	Helicobacter_pullorum_MIT_98_5489	Lactobacillus_reuteri_CF48_3A_
240121	Helicobacter_pullorum_MIT_98_5489	Lactobacillus_reuteri_F275_JCM_1112
240122	Helicobacter_pullorum_MIT_98_5489	Lactobacillus_reuteri_MM2_3_
240123	Helicobacter_pullorum_MIT_98_5489	Lactobacillus_reuteri_MM4_1A_
240124	Helicobacter_pullorum_MIT_98_5489	Lactobacillus_reuteri_SD2112_ATCC_55730
240125	Helicobacter_pullorum_MIT_98_5489	Lactobacillus_rhamnosus_GG_ATCC_53103
240126	Helicobacter_pullorum_MIT_98_5489	Lactobacillus_rhamnosus_LMS2_1
240127	Helicobacter_pullorum_MIT_98_5489	Lactobacillus_ruminis_ATCC_25644
240128	Helicobacter_pullorum_MIT_98_5489	Lactobacillus_sakei_subsp_sakei_23K
240129	Helicobacter_pullorum_MIT_98_5489	Lactobacillus_salivarius_HO66_ATCC_11741
240130	Helicobacter_pullorum_MIT_98_5489	Lactobacillus_salivarius_salivarius_UCC118
240131	Helicobacter_pullorum_MIT_98_5489	Lactobacillus_ultunensis_DSM_16047
240132	Helicobacter_pullorum_MIT_98_5489	Lactobacillus_vaginalis_ATCC_49540
240133	Helicobacter_pullorum_MIT_98_5489	Lactococcus_garvieae_ATCC_49156
240134	Helicobacter_pullorum_MIT_98_5489	Lactococcus_raffinolactis_4877
240135	Helicobacter_pullorum_MIT_98_5489	Laribacter_hongkongensis_HLHK9
240136	Helicobacter_pullorum_MIT_98_5489	Lautropia_mirabilis_ATCC_51599
240137	Helicobacter_pullorum_MIT_98_5489	Leminorella_grimontii_ATCC_33999
240138	Helicobacter_pullorum_MIT_98_5489	Leptotrichia_buccalis_C_1013_b
240139	Helicobacter_pullorum_MIT_98_5489	Leuconostoc_argentinum_KCTC_3773
240140	Helicobacter_pullorum_MIT_98_5489	Leuconostoc_gelidum_JB7
240141	Helicobacter_pullorum_MIT_98_5489	Leuconostoc_mesenteroides_subsp_cremoris_ATCC_19254
240142	Helicobacter_pullorum_MIT_98_5489	Listeria_grayi_DSM_20601
240143	Helicobacter_pullorum_MIT_98_5489	Listeria_monocytogenes_4a_L99
240144	Helicobacter_pullorum_MIT_98_5489	Listeria_monocytogenes_4b_F2365
240145	Helicobacter_pullorum_MIT_98_5489	Listeria_monocytogenes_Finland_1988
240146	Helicobacter_pullorum_MIT_98_5489	Listeria_monocytogenes_FSL_R2_561
240147	Helicobacter_pullorum_MIT_98_5489	Listeria_monocytogenes_J0161_FSL_R2_499
240148	Helicobacter_pullorum_MIT_98_5489	Listeria_monocytogenes_serotype_7_SLCC_2482
240149	Helicobacter_pullorum_MIT_98_5489	Listeria_monocytogenes_SLCC_2378
240150	Helicobacter_pullorum_MIT_98_5489	Listeria_monocytogenes_SLCC_2540
240151	Helicobacter_pullorum_MIT_98_5489	Listeria_monocytogenes_SLCC_7179
240152	Helicobacter_pullorum_MIT_98_5489	Lysinibacillus_fusiformis_ZB2
240153	Helicobacter_pullorum_MIT_98_5489	Lysinibacillus_sphaericus_C3_41
240154	Helicobacter_pullorum_MIT_98_5489	Marvinbryantia_formatexigens_I_52_DSM_14469
240155	Helicobacter_pullorum_MIT_98_5489	Megamonas_funiformis_YIT_11815
240156	Helicobacter_pullorum_MIT_98_5489	Megamonas_hypermegale_ART12_1
240157	Helicobacter_pullorum_MIT_98_5489	Megasphaera_elsdenii_DSM_20460
240158	Helicobacter_pullorum_MIT_98_5489	Melainabacterium_MEL_A1
240159	Helicobacter_pullorum_MIT_98_5489	Methanobrevibacter_ruminantium_M1
240160	Helicobacter_pullorum_MIT_98_5489	Methanobrevibacter_smithii_ATCC_35061
240161	Helicobacter_pullorum_MIT_98_5489	Methanomassiliicoccus_luminyensis_B10
240162	Helicobacter_pullorum_MIT_98_5489	Methanosphaera_stadtmanae_DSM_3091
240163	Helicobacter_pullorum_MIT_98_5489	Methylobacterium_mesophilicum_SR1_6_6
240164	Helicobacter_pullorum_MIT_98_5489	Methylobacterium_populi_BJ001
240165	Helicobacter_pullorum_MIT_98_5489	Methylobacterium_radiotolerans_JCM_2831
240166	Helicobacter_pullorum_MIT_98_5489	Methyloversatilis_universalis_Fam50001
240167	Helicobacter_pullorum_MIT_98_5489	Methyloversatilis_universalis_FAM5
240168	Helicobacter_pullorum_MIT_98_5489	Microbacterium_gubbeenense_DSM_15944
240169	Helicobacter_pullorum_MIT_98_5489	Microbacterium_oleivorans_NBRC_103075
240170	Helicobacter_pullorum_MIT_98_5489	Microbacterium_paraoxydans_77MFTsu3_2
240171	Helicobacter_pullorum_MIT_98_5489	Micrococcus_luteus_NCTC_2665
240172	Helicobacter_pullorum_MIT_98_5489	Micromonospora_aurantiaca_ATCC_27029
240173	Helicobacter_pullorum_MIT_98_5489	Mitsuokella_jalaludinii_DSM_13811
240174	Helicobacter_pullorum_MIT_98_5489	Mitsuokella_multacida_DSM_20544
240175	Helicobacter_pullorum_MIT_98_5489	Mobiluncus_curtisii_ATCC_43063
240176	Helicobacter_pullorum_MIT_98_5489	Moraxella_catarrhalis_RH4
240177	Helicobacter_pullorum_MIT_98_5489	Morganella_morganii_subsp_morganii_KT
240178	Helicobacter_pullorum_MIT_98_5489	Mycobacterium_avium_subsp_avium_ATCC_25291
240179	Helicobacter_pullorum_MIT_98_5489	Mycobacterium_fortuitum_subsp_fortuitum_DSM_46621
240180	Helicobacter_pullorum_MIT_98_5489	Mycoplasma_hominis_ATCC_23114
240181	Helicobacter_pullorum_MIT_98_5489	Mycoplasma_pneumoniae_309
240182	Helicobacter_pullorum_MIT_98_5489	Neisseria_cinerea_ATCC_14685
240183	Helicobacter_pullorum_MIT_98_5489	Neisseria_elongata_subsp_glycolytica_ATCC_29315
240184	Helicobacter_pullorum_MIT_98_5489	Neisseria_flavescens_SK114
240185	Helicobacter_pullorum_MIT_98_5489	Neisseria_macacae_ATCC_33926
240186	Helicobacter_pullorum_MIT_98_5489	Neisseria_mucosa_ATCC_25996
240187	Helicobacter_pullorum_MIT_98_5489	Neisseria_subflava_NJ9703
240188	Helicobacter_pullorum_MIT_98_5489	Nevskia_ramosa_DSM_11499
240189	Helicobacter_pullorum_MIT_98_5489	Oceanobacillus_picturae_strain_S1
240190	Helicobacter_pullorum_MIT_98_5489	Ochrobactrum_anthropi_ATCC_49188
240191	Helicobacter_pullorum_MIT_98_5489	Odoribacter_laneus_YIT_12061
240192	Helicobacter_pullorum_MIT_98_5489	Odoribacter_splanchnicus_1651_6_DSM_20712
240193	Helicobacter_pullorum_MIT_98_5489	Olsenella_profusa_F019501
240194	Helicobacter_pullorum_MIT_98_5489	Olsenella_uli_DSM_7084
240195	Helicobacter_pullorum_MIT_98_5489	Oribacterium_sinus_F0268
240196	Helicobacter_pullorum_MIT_98_5489	Oxalobacter_formigenes_HOxBLS
240197	Helicobacter_pullorum_MIT_98_5489	Oxalobacter_formigenes_OXCC13
240198	Helicobacter_pullorum_MIT_98_5489	Paenibacillus_alvei_DSM_29
240199	Helicobacter_pullorum_MIT_98_5489	Paenibacillus_barengoltzii_G22
240200	Helicobacter_pullorum_MIT_98_5489	Paenibacillus_daejeonensis_DSM_15491
240201	Helicobacter_pullorum_MIT_98_5489	Paenibacillus_graminis_C4D1M
240202	Helicobacter_pullorum_MIT_98_5489	Paenibacillus_lactis_154
240203	Helicobacter_pullorum_MIT_98_5489	Parabacteroides_distasonis_ATCC_8503
240204	Helicobacter_pullorum_MIT_98_5489	Parabacteroides_goldsteinii_dnLKV18
240205	Helicobacter_pullorum_MIT_98_5489	Parabacteroides_gordonii_DSM_23371
240206	Helicobacter_pullorum_MIT_98_5489	Parabacteroides_johnsonii_DSM_18315
240207	Helicobacter_pullorum_MIT_98_5489	Parabacteroides_merdae_ATCC_43184
240208	Helicobacter_pullorum_MIT_98_5489	Parabacteroides_sp_D13
240209	Helicobacter_pullorum_MIT_98_5489	Paracoccus_yeei_ATCC_BAA_599
240210	Helicobacter_pullorum_MIT_98_5489	Paraprevotella_clara_YIT_11840
240211	Helicobacter_pullorum_MIT_98_5489	Paraprevotella_xylaniphila_YIT_11841
240212	Helicobacter_pullorum_MIT_98_5489	Parasutterella_excrementihominis_YIT_11859
240213	Helicobacter_pullorum_MIT_98_5489	Parvimonas_micra_ATCC_33270
240214	Helicobacter_pullorum_MIT_98_5489	Pediococcus_acidilactici_7_4
240215	Helicobacter_pullorum_MIT_98_5489	Pediococcus_acidilactici_DSM_20284
240216	Helicobacter_pullorum_MIT_98_5489	Pediococcus_pentosaceus_ATCC_25745
240217	Helicobacter_pullorum_MIT_98_5489	Peptoniphilus_harei_ACS_146_V_Sch2b
240218	Helicobacter_pullorum_MIT_98_5489	Peptoniphilus_indolicus_ATCC_29427
240219	Helicobacter_pullorum_MIT_98_5489	Peptoniphilus_lacrimalis_DSM_7455
240220	Helicobacter_pullorum_MIT_98_5489	Peptoniphilus_timonensis_JC401
240221	Helicobacter_pullorum_MIT_98_5489	Peptostreptococcus_anaerobius_DSM_2949
240222	Helicobacter_pullorum_MIT_98_5489	Peptostreptococcus_stomatis_DSM_17678
240223	Helicobacter_pullorum_MIT_98_5489	Phascolarctobacterium_succinatutens_YIT_12067
240224	Helicobacter_pullorum_MIT_98_5489	Plesiomonas_shigelloides_302_73
240225	Helicobacter_pullorum_MIT_98_5489	Porphyromonas_asaccharolytica_DSM_20707
240226	Helicobacter_pullorum_MIT_98_5489	Porphyromonas_endodontalis_ATCC_35406
240227	Helicobacter_pullorum_MIT_98_5489	Porphyromonas_gingivalis_W83
240228	Helicobacter_pullorum_MIT_98_5489	Porphyromonas_somerae_DSM_23386
240229	Helicobacter_pullorum_MIT_98_5489	Porphyromonas_uenonis_60_3
240230	Helicobacter_pullorum_MIT_98_5489	Porphyromonas_uenonis_DSM_23387
240231	Helicobacter_pullorum_MIT_98_5489	Prevotella_albensis_DSM_11370
240232	Helicobacter_pullorum_MIT_98_5489	Prevotella_bivia_DSM_20514
240233	Helicobacter_pullorum_MIT_98_5489	Prevotella_brevis_ATCC_19188
240234	Helicobacter_pullorum_MIT_98_5489	Prevotella_bryantii_B14
240235	Helicobacter_pullorum_MIT_98_5489	Prevotella_bryantii_C21a
240236	Helicobacter_pullorum_MIT_98_5489	Prevotella_buccae_ATCC_33574
240237	Helicobacter_pullorum_MIT_98_5489	Prevotella_conceptionensis_9403948
240238	Helicobacter_pullorum_MIT_98_5489	Prevotella_copri_CB7_DSM_18205
240239	Helicobacter_pullorum_MIT_98_5489	Prevotella_corporis_DSM_18810
240240	Helicobacter_pullorum_MIT_98_5489	Prevotella_denticola_DSM20614
240241	Helicobacter_pullorum_MIT_98_5489	Prevotella_denticola_F0289
240242	Helicobacter_pullorum_MIT_98_5489	Prevotella_disiens_FB035_09AN
240243	Helicobacter_pullorum_MIT_98_5489	Prevotella_disiens_JCM_6334
240244	Helicobacter_pullorum_MIT_98_5489	Prevotella_enoeca_JCM_12259
240245	Helicobacter_pullorum_MIT_98_5489	Prevotella_intermedia_17
240246	Helicobacter_pullorum_MIT_98_5489	Prevotella_intermedia_ATCC_25611
240247	Helicobacter_pullorum_MIT_98_5489	Prevotella_loescheii_DSM_19665
240248	Helicobacter_pullorum_MIT_98_5489	Prevotella_melaninogenica_ATCC_25845
240249	Helicobacter_pullorum_MIT_98_5489	Prevotella_nanceiensis_DSM_19126
240250	Helicobacter_pullorum_MIT_98_5489	Prevotella_nigrescens_ATCC_33563
240251	Helicobacter_pullorum_MIT_98_5489	Prevotella_oralis_ATCC_33269
240252	Helicobacter_pullorum_MIT_98_5489	Prevotella_pallens_ATCC_700821
240253	Helicobacter_pullorum_MIT_98_5489	Prevotella_ruminicola_23
240254	Helicobacter_pullorum_MIT_98_5489	Prevotella_salivae_DSM_15606
240255	Helicobacter_pullorum_MIT_98_5489	Prevotella_shahii_JCM_12083
240256	Helicobacter_pullorum_MIT_98_5489	Prevotella_stercorea_DSM_18206
240257	Helicobacter_pullorum_MIT_98_5489	Prevotella_timonensis_4401737
240258	Helicobacter_pullorum_MIT_98_5489	Prevotella_timonensis_CRIS_5C_B1
240259	Helicobacter_pullorum_MIT_98_5489	Prevotella_veroralis_DSM_19559
240260	Helicobacter_pullorum_MIT_98_5489	Propionibacterium_acidipropionici_ATCC_4875
240261	Helicobacter_pullorum_MIT_98_5489	Propionibacterium_acnes_KPA171202
240262	Helicobacter_pullorum_MIT_98_5489	Propionibacterium_avidum_44067
240263	Helicobacter_pullorum_MIT_98_5489	Propionibacterium_freudenreichii_subsp_shermanii_CIRM_BIA1
240264	Helicobacter_pullorum_MIT_98_5489	Propionibacterium_granulosum_DSM_20700
240265	Helicobacter_pullorum_MIT_98_5489	Propionibacterium_jensenii_DSM_20535
240266	Helicobacter_pullorum_MIT_98_5489	Propionibacterium_propionicum_F0230a
240267	Helicobacter_pullorum_MIT_98_5489	Proteus_mirabilis_ATCC_35198
240268	Helicobacter_pullorum_MIT_98_5489	Proteus_penneri_ATCC_35198
240269	Helicobacter_pullorum_MIT_98_5489	Providencia_alcalifaciens_DSM_30120
240270	Helicobacter_pullorum_MIT_98_5489	Providencia_rettgeri_DSM_1131
240271	Helicobacter_pullorum_MIT_98_5489	Providencia_rustigianii_DSM_4541
240272	Helicobacter_pullorum_MIT_98_5489	Providencia_stuartii_ATCC_25827
240273	Helicobacter_pullorum_MIT_98_5489	Pseudobutyrivibrio_ruminis_AD2017
240274	Helicobacter_pullorum_MIT_98_5489	Pseudoflavonifractor_capillosus_strain_ATCC_29799
240275	Helicobacter_pullorum_MIT_98_5489	Pseudomonas_aeruginosa_NCGM2_S1
240276	Helicobacter_pullorum_MIT_98_5489	Pseudomonas_alcaliphila_34
240277	Helicobacter_pullorum_MIT_98_5489	Pseudomonas_monteilii_NBRC_103158
240278	Helicobacter_pullorum_MIT_98_5489	Pseudomonas_nitroreducens_HBP1
240279	Helicobacter_pullorum_MIT_98_5489	Pseudomonas_oleovorans_MOIL14HWK12
240280	Helicobacter_pullorum_MIT_98_5489	Pseudoramibacter_alactolyticus_ATCC_23263
240281	Helicobacter_pullorum_MIT_98_5489	Pyramidobacter_piscolens_W5455
240282	Helicobacter_pullorum_MIT_98_5489	Ralstonia_sp_5_7_47FAA
240283	Helicobacter_pullorum_MIT_98_5489	Raoultella_planticola_ATCC_33531
240284	Helicobacter_pullorum_MIT_98_5489	Rhodococcus_equi_ATCC_33707
240285	Helicobacter_pullorum_MIT_98_5489	Rhodococcus_equi_NBRC_101255
240286	Helicobacter_pullorum_MIT_98_5489	Rhodococcus_rhodochrous_ATCC_21198
240287	Helicobacter_pullorum_MIT_98_5489	Roseburia_hominis_A2_183
240288	Helicobacter_pullorum_MIT_98_5489	Roseburia_intestinalis_L1_82
240289	Helicobacter_pullorum_MIT_98_5489	Roseburia_inulinivorans_DSM_16841
240290	Helicobacter_pullorum_MIT_98_5489	Roseomonas_mucosa_ATCC_BAA_692
240291	Helicobacter_pullorum_MIT_98_5489	Rothia_aeria_F0474
240292	Helicobacter_pullorum_MIT_98_5489	Rothia_dentocariosa_ATCC_17931
240293	Helicobacter_pullorum_MIT_98_5489	Rothia_mucilaginosa_DY_18
240294	Helicobacter_pullorum_MIT_98_5489	Ruminococcaceae_bacterium_D16
240295	Helicobacter_pullorum_MIT_98_5489	Ruminococcus_albus_7
240296	Helicobacter_pullorum_MIT_98_5489	Ruminococcus_bicirculans_80_3
240297	Helicobacter_pullorum_MIT_98_5489	Ruminococcus_bromii_L2_63
240298	Helicobacter_pullorum_MIT_98_5489	Ruminococcus_callidus_ATCC_2776001
240299	Helicobacter_pullorum_MIT_98_5489	Ruminococcus_champanellensis_18P13
240300	Helicobacter_pullorum_MIT_98_5489	Ruminococcus_flavefaciens_ATCC_19208
240301	Helicobacter_pullorum_MIT_98_5489	Ruminococcus_flavefaciens_FD_1
240302	Helicobacter_pullorum_MIT_98_5489	Ruminococcus_gauvreauii_DSM_19829
240303	Helicobacter_pullorum_MIT_98_5489	Ruminococcus_gnavus_ATCC_29149
240304	Helicobacter_pullorum_MIT_98_5489	Ruminococcus_lactaris_ATCC_29176
240305	Helicobacter_pullorum_MIT_98_5489	Ruminococcus_obeum_A2_162
240306	Helicobacter_pullorum_MIT_98_5489	Ruminococcus_sp_5_1_39BFAA
240307	Helicobacter_pullorum_MIT_98_5489	Ruminococcus_sp_SR1_5
240308	Helicobacter_pullorum_MIT_98_5489	Ruminococcus_torques_ATCC_27756
240309	Helicobacter_pullorum_MIT_98_5489	Ruminococcus_torques_L2_14
240310	Helicobacter_pullorum_MIT_98_5489	Salmonella_enterica_enterica_sv_Typhimurium_LT2
240311	Helicobacter_pullorum_MIT_98_5489	Scardovia_inopinata_F0304
240312	Helicobacter_pullorum_MIT_98_5489	Selenomonas_ruminantium_AC2024
240313	Helicobacter_pullorum_MIT_98_5489	Serratia_fonticola_RB_25
240314	Helicobacter_pullorum_MIT_98_5489	Serratia_liquefaciens_ATCC_27592
240315	Helicobacter_pullorum_MIT_98_5489	Silanimonas_lenta_DSM_16282
240316	Helicobacter_pullorum_MIT_98_5489	Slackia_exigua_ATCC_700122
240317	Helicobacter_pullorum_MIT_98_5489	Slackia_piriformis_YIT_12062
240318	Helicobacter_pullorum_MIT_98_5489	Solobacterium_moorei_DSM_22971
240319	Helicobacter_pullorum_MIT_98_5489	Solobacterium_moorei_F0204
240320	Helicobacter_pullorum_MIT_98_5489	Staphylococcus_arlettae_CVD059
240321	Helicobacter_pullorum_MIT_98_5489	Staphylococcus_capitis_CR0101
240322	Helicobacter_pullorum_MIT_98_5489	Staphylococcus_capitis_QN1
240323	Helicobacter_pullorum_MIT_98_5489	Staphylococcus_caprae_C87
240324	Helicobacter_pullorum_MIT_98_5489	Staphylococcus_cohnii_hu_01
240325	Helicobacter_pullorum_MIT_98_5489	Staphylococcus_epidermidis_ATCC_12228
240326	Helicobacter_pullorum_MIT_98_5489	Staphylococcus_equorum_subsp_equorum_Mu2
240327	Helicobacter_pullorum_MIT_98_5489	Staphylococcus_haemolyticus_JCSC1435
240328	Helicobacter_pullorum_MIT_98_5489	Staphylococcus_hominis_subsp_hominis_C80
240329	Helicobacter_pullorum_MIT_98_5489	Staphylococcus_intermedius_ATCC_27335
240330	Helicobacter_pullorum_MIT_98_5489	Staphylococcus_lugdunensis_HKU09_01
240331	Helicobacter_pullorum_MIT_98_5489	Staphylococcus_pasteuri_SP1
240332	Helicobacter_pullorum_MIT_98_5489	Staphylococcus_pettenkoferi_VCU012
240333	Helicobacter_pullorum_MIT_98_5489	Staphylococcus_saprophyticus_subsp_saprophyticus_ATCC_15305
240334	Helicobacter_pullorum_MIT_98_5489	Staphylococcus_sciuri_subsp_sciuri_Z8
240335	Helicobacter_pullorum_MIT_98_5489	Staphylococcus_simulans_ACS_120_V_Sch1
240336	Helicobacter_pullorum_MIT_98_5489	Staphylococcus_vitulinus_F1028
240337	Helicobacter_pullorum_MIT_98_5489	Staphylococcus_warneri_SG1
240338	Helicobacter_pullorum_MIT_98_5489	Staphylococcus_xylosus_DMB3_Bh1
240339	Helicobacter_pullorum_MIT_98_5489	Staphylococcus_xylosus_NJ
240340	Helicobacter_pullorum_MIT_98_5489	Stenotrophomonas_maltophilia_D457
240341	Helicobacter_pullorum_MIT_98_5489	Stenotrophomonas_rhizophila_PCA13
240342	Helicobacter_pullorum_MIT_98_5489	Stoquefichus_massiliensis_AP9
240343	Helicobacter_pullorum_MIT_98_5489	Streptococcus_agalactiae_A909
240344	Helicobacter_pullorum_MIT_98_5489	Streptococcus_anginosus_1_2_62CV
240345	Helicobacter_pullorum_MIT_98_5489	Streptococcus_australis_ATCC_700641
240346	Helicobacter_pullorum_MIT_98_5489	Streptococcus_constellatus_subsp_constellatus_SK53
240347	Helicobacter_pullorum_MIT_98_5489	Streptococcus_constellatus_subsp_pharyngis_SK1060
240348	Helicobacter_pullorum_MIT_98_5489	Streptococcus_cristatus_ATCC_51100
240349	Helicobacter_pullorum_MIT_98_5489	Streptococcus_dysgalactiae_subsp_dysgalactiae_ATCC_27957
240350	Helicobacter_pullorum_MIT_98_5489	Streptococcus_equinus_ATCC_9812
240351	Helicobacter_pullorum_MIT_98_5489	Streptococcus_gallolyticus_subsp_gallolyticus_ATCC_43143
240352	Helicobacter_pullorum_MIT_98_5489	Streptococcus_gordonii_str_Challis_substr_CH1
240353	Helicobacter_pullorum_MIT_98_5489	Streptococcus_infantarius_subsp_infantarius_ATCC_BAA_102
240354	Helicobacter_pullorum_MIT_98_5489	Streptococcus_infantis_ATCC_700779
240355	Helicobacter_pullorum_MIT_98_5489	Streptococcus_intermedius_JTH08
240356	Helicobacter_pullorum_MIT_98_5489	Streptococcus_lutetiensis_033
240357	Helicobacter_pullorum_MIT_98_5489	Streptococcus_mitis_NCTC_12261
240358	Helicobacter_pullorum_MIT_98_5489	Streptococcus_mutans_ATCC_25175
240359	Helicobacter_pullorum_MIT_98_5489	Streptococcus_oralis_Uo5
240360	Helicobacter_pullorum_MIT_98_5489	Streptococcus_parasanguinis_ATCC_903
240361	Helicobacter_pullorum_MIT_98_5489	Streptococcus_parauberis_KCTC_11537
240362	Helicobacter_pullorum_MIT_98_5489	Streptococcus_peroris_ATCC_700780
240363	Helicobacter_pullorum_MIT_98_5489	Streptococcus_pleomorphus_DSM_20574
240364	Helicobacter_pullorum_MIT_98_5489	Streptococcus_pseudopneumoniae_IS7493
240365	Helicobacter_pullorum_MIT_98_5489	Streptococcus_salivarius_JIM8777
240366	Helicobacter_pullorum_MIT_98_5489	Streptococcus_sanguinis_SK36
240367	Helicobacter_pullorum_MIT_98_5489	Streptococcus_sp_2_1_36FAA
240368	Helicobacter_pullorum_MIT_98_5489	Streptococcus_sp_I_G2
240369	Helicobacter_pullorum_MIT_98_5489	Streptococcus_sp_I_P16
240370	Helicobacter_pullorum_MIT_98_5489	Streptococcus_thermophilus_LMG_18311
240371	Helicobacter_pullorum_MIT_98_5489	Streptococcus_thoraltensis_DSM_12221
240372	Helicobacter_pullorum_MIT_98_5489	Streptococcus_uberis_0140J
240373	Helicobacter_pullorum_MIT_98_5489	Streptococcus_vestibularis_F0396
240374	Helicobacter_pullorum_MIT_98_5489	Subdoligranulum_variabile_DSM_15176
240375	Helicobacter_pullorum_MIT_98_5489	Succinatimonas_hippei_YIT_12066
240376	Helicobacter_pullorum_MIT_98_5489	Succinivibrio_dextrinosolvens_H5
240377	Helicobacter_pullorum_MIT_98_5489	Sulfolobus_solfataricus_P2
240378	Helicobacter_pullorum_MIT_98_5489	Sutterella_parvirubra_YIT_11816
240379	Helicobacter_pullorum_MIT_98_5489	Sutterella_wadsworthensis_3_1_45B
240380	Helicobacter_pullorum_MIT_98_5489	Tannerella_forsythia_ATCC_43037
240381	Helicobacter_pullorum_MIT_98_5489	Tatumella_ptyseos_ATCC_33301
240382	Helicobacter_pullorum_MIT_98_5489	Trabulsiella_guamensis_ATCC_49490
240383	Helicobacter_pullorum_MIT_98_5489	Tropheryma_whipplei_str_Twist
240384	Helicobacter_pullorum_MIT_98_5489	Trueperella_pyogenes_MS249
240385	Helicobacter_pullorum_MIT_98_5489	Ureaplasma_parvum_serovar_1_str_ATCC_27813
240386	Helicobacter_pullorum_MIT_98_5489	Ureaplasma_urealyticum_serovar_8_str_ATCC_27618
240387	Helicobacter_pullorum_MIT_98_5489	Ureibacillus_thermosphaericus_str_Thermo_BF
240388	Helicobacter_pullorum_MIT_98_5489	Varibaculum_cambriense_DSM_15806
240389	Helicobacter_pullorum_MIT_98_5489	Veillonella_atypica_ACS_049_V_Sch6
240390	Helicobacter_pullorum_MIT_98_5489	Veillonella_dispar_ATCC_17748
240391	Helicobacter_pullorum_MIT_98_5489	Veillonella_parvula_Te3_DSM_2008
240392	Helicobacter_pullorum_MIT_98_5489	Veillonella_ratti_ACS_216_V_Col6b
240393	Helicobacter_pullorum_MIT_98_5489	Veillonella_sp_3_1_44
240394	Helicobacter_pullorum_MIT_98_5489	Veillonella_sp_6_1_27
240395	Helicobacter_pullorum_MIT_98_5489	Vibrio_fluvialis_560
240396	Helicobacter_pullorum_MIT_98_5489	Vibrio_furnissii_NCTC_11218
240397	Helicobacter_pullorum_MIT_98_5489	Vibrio_mimicus_MB_451
240398	Helicobacter_pullorum_MIT_98_5489	Vibrio_parahaemolyticus_RIMD_2210633
240399	Helicobacter_pullorum_MIT_98_5489	Weissella_cibaria_KACC_11862
240400	Helicobacter_pullorum_MIT_98_5489	Weissella_confusa_LBAE_C39_2
240401	Helicobacter_pullorum_MIT_98_5489	Weissella_paramesenteroides_ATCC_33313
240402	Helicobacter_pullorum_MIT_98_5489	Yersinia_bercovieri_ATCC_43970
240403	Helicobacter_pullorum_MIT_98_5489	Yersinia_enterocolitica_subsp_enterocolitica_8081
240404	Helicobacter_pullorum_MIT_98_5489	Yersinia_frederiksenii_ATCC_33641
240405	Helicobacter_pullorum_MIT_98_5489	Yersinia_kristensenii_ATCC_33638
240406	Helicobacter_pullorum_MIT_98_5489	Yersinia_pseudotuberculosis_YPIII
240407	Helicobacter_pullorum_MIT_98_5489	Yersinia_rohdei_ATCC_43380
240408	Helicobacter_pullorum_MIT_98_5489	Yokenella_regensburgei_ATCC_43003
240409	Helicobacter_pylori_26695	Helicobacter_winghamensis_ATCC_BAA_430
240410	Helicobacter_pylori_26695	Holdemania_filiformis_VPI_J1_31B_1_DSM_12042
240411	Helicobacter_pylori_26695	Kallipyga_massiliensis_ph2
240412	Helicobacter_pylori_26695	Kandleria_vitulina_DSM_20405
240413	Helicobacter_pylori_26695	Kingella_oralis_ATCC_51147
240414	Helicobacter_pylori_26695	Klebsiella_pneumoniae_pneumoniae_MGH78578
240415	Helicobacter_pylori_26695	Klebsiella_sp_1_1_55
240416	Helicobacter_pylori_26695	Kluyvera_ascorbata_ATCC_33433
240417	Helicobacter_pylori_26695	Kocuria_palustris_PEL
240418	Helicobacter_pylori_26695	Kocuria_rhizophila_DC2201
240419	Helicobacter_pylori_26695	Kurthia_massiliensis_JC30
240420	Helicobacter_pylori_26695	Kytococcus_sedentarius_DSM_20547
240421	Helicobacter_pylori_26695	Lachnospiraceae_bacterium_sp_5_1_63FAA
240422	Helicobacter_pylori_26695	Lachnospiraceae_bacterium_sp_8_1_57FAA
240423	Helicobacter_pylori_26695	Lachnospira_multipara_ATCC_19207
240424	Helicobacter_pylori_26695	Lactobacillus_acidophilus_ATCC_4796
240425	Helicobacter_pylori_26695	Lactobacillus_acidophilus_NCFM
240426	Helicobacter_pylori_26695	Lactobacillus_amylolyticus_DSM_11664
240427	Helicobacter_pylori_26695	Lactobacillus_amylovorus_GRL_1112
240428	Helicobacter_pylori_26695	Lactobacillus_animalis_KCTC_3501
240429	Helicobacter_pylori_26695	Lactobacillus_antri_DSM_16041
240430	Helicobacter_pylori_26695	Lactobacillus_brevis_ATCC_367
240431	Helicobacter_pylori_26695	Lactobacillus_brevis_subsp_gravesensis_ATCC_27305
240432	Helicobacter_pylori_26695	Lactobacillus_buchneri_ATCC_11577
240433	Helicobacter_pylori_26695	Lactobacillus_casei_ATCC_334
240434	Helicobacter_pylori_26695	Lactobacillus_casei_casei_BL23
240435	Helicobacter_pylori_26695	Lactobacillus_coleohominis_101_4_CHN
240436	Helicobacter_pylori_26695	Lactobacillus_coryniformis_subsp_coryniformis_CECT_5711
240437	Helicobacter_pylori_26695	Lactobacillus_crispatus_125_2_CHN
240438	Helicobacter_pylori_26695	Lactobacillus_curvatus_CRL_705
240439	Helicobacter_pylori_26695	Lactobacillus_delbrueckii_subsp_bulgaricus_ATCC_11842
240440	Helicobacter_pylori_26695	Lactobacillus_delbrueckii_subsp_bulgaricus_ATCC_BAA_365
240441	Helicobacter_pylori_26695	Lactobacillus_fermentum_ATCC_14931
240442	Helicobacter_pylori_26695	Lactobacillus_fermentum_IFO_3956
240443	Helicobacter_pylori_26695	Lactobacillus_gasseri_ATCC_33323
240444	Helicobacter_pylori_26695	Lactobacillus_gastricus_PS3
240445	Helicobacter_pylori_26695	Lactobacillus_helveticus_DPC_4571
240446	Helicobacter_pylori_26695	Lactobacillus_helveticus_DSM_20075
240447	Helicobacter_pylori_26695	Lactobacillus_hilgardii_ATCC_8290
240448	Helicobacter_pylori_26695	Lactobacillus_iners_DSM_13335
240449	Helicobacter_pylori_26695	Lactobacillus_jensenii_1153
240450	Helicobacter_pylori_26695	Lactobacillus_johnsonii_DPC_6026
240451	Helicobacter_pylori_26695	Lactobacillus_johnsonii_NCC_533
240452	Helicobacter_pylori_26695	Lactobacillus_mucosae_LM1
240453	Helicobacter_pylori_26695	Lactobacillus_oris_F0423
240454	Helicobacter_pylori_26695	Lactobacillus_paracasei_subsp_paracasei_8700_2
240455	Helicobacter_pylori_26695	Lactobacillus_paracasei_subsp_paracasei_ATCC_25302
240456	Helicobacter_pylori_26695	Lactobacillus_pentosus_KCA1
240457	Helicobacter_pylori_26695	Lactobacillus_plantarum_JDM1
240458	Helicobacter_pylori_26695	Lactobacillus_plantarum_subsp_plantarum_ATCC_14917
240459	Helicobacter_pylori_26695	Lactobacillus_plantarum_WCFS1
240460	Helicobacter_pylori_26695	Lactobacillus_reuteri_CF48_3A_
240461	Helicobacter_pylori_26695	Lactobacillus_reuteri_F275_JCM_1112
240462	Helicobacter_pylori_26695	Lactobacillus_reuteri_MM2_3_
240463	Helicobacter_pylori_26695	Lactobacillus_reuteri_MM4_1A_
240464	Helicobacter_pylori_26695	Lactobacillus_reuteri_SD2112_ATCC_55730
240465	Helicobacter_pylori_26695	Lactobacillus_rhamnosus_GG_ATCC_53103
240466	Helicobacter_pylori_26695	Lactobacillus_rhamnosus_LMS2_1
240467	Helicobacter_pylori_26695	Lactobacillus_ruminis_ATCC_25644
240468	Helicobacter_pylori_26695	Lactobacillus_sakei_subsp_sakei_23K
240469	Helicobacter_pylori_26695	Lactobacillus_salivarius_HO66_ATCC_11741
240470	Helicobacter_pylori_26695	Lactobacillus_salivarius_salivarius_UCC118
240471	Helicobacter_pylori_26695	Lactobacillus_ultunensis_DSM_16047
240472	Helicobacter_pylori_26695	Lactobacillus_vaginalis_ATCC_49540
240473	Helicobacter_pylori_26695	Lactococcus_garvieae_ATCC_49156
240474	Helicobacter_pylori_26695	Lactococcus_raffinolactis_4877
240475	Helicobacter_pylori_26695	Laribacter_hongkongensis_HLHK9
240476	Helicobacter_pylori_26695	Lautropia_mirabilis_ATCC_51599
240477	Helicobacter_pylori_26695	Leminorella_grimontii_ATCC_33999
240478	Helicobacter_pylori_26695	Leptotrichia_buccalis_C_1013_b
240479	Helicobacter_pylori_26695	Leuconostoc_argentinum_KCTC_3773
240480	Helicobacter_pylori_26695	Leuconostoc_gelidum_JB7
240481	Helicobacter_pylori_26695	Leuconostoc_mesenteroides_subsp_cremoris_ATCC_19254
240482	Helicobacter_pylori_26695	Listeria_grayi_DSM_20601
240483	Helicobacter_pylori_26695	Listeria_monocytogenes_4a_L99
240484	Helicobacter_pylori_26695	Listeria_monocytogenes_4b_F2365
240485	Helicobacter_pylori_26695	Listeria_monocytogenes_Finland_1988
240486	Helicobacter_pylori_26695	Listeria_monocytogenes_FSL_R2_561
240487	Helicobacter_pylori_26695	Listeria_monocytogenes_J0161_FSL_R2_499
240488	Helicobacter_pylori_26695	Listeria_monocytogenes_serotype_7_SLCC_2482
240489	Helicobacter_pylori_26695	Listeria_monocytogenes_SLCC_2378
240490	Helicobacter_pylori_26695	Listeria_monocytogenes_SLCC_2540
240491	Helicobacter_pylori_26695	Listeria_monocytogenes_SLCC_7179
240492	Helicobacter_pylori_26695	Lysinibacillus_fusiformis_ZB2
240493	Helicobacter_pylori_26695	Lysinibacillus_sphaericus_C3_41
240494	Helicobacter_pylori_26695	Marvinbryantia_formatexigens_I_52_DSM_14469
240495	Helicobacter_pylori_26695	Megamonas_funiformis_YIT_11815
240496	Helicobacter_pylori_26695	Megamonas_hypermegale_ART12_1
240497	Helicobacter_pylori_26695	Megasphaera_elsdenii_DSM_20460
240498	Helicobacter_pylori_26695	Melainabacterium_MEL_A1
240499	Helicobacter_pylori_26695	Methanobrevibacter_ruminantium_M1
240500	Helicobacter_pylori_26695	Methanobrevibacter_smithii_ATCC_35061
240501	Helicobacter_pylori_26695	Methanomassiliicoccus_luminyensis_B10
240502	Helicobacter_pylori_26695	Methanosphaera_stadtmanae_DSM_3091
240503	Helicobacter_pylori_26695	Methylobacterium_mesophilicum_SR1_6_6
240504	Helicobacter_pylori_26695	Methylobacterium_populi_BJ001
240505	Helicobacter_pylori_26695	Methylobacterium_radiotolerans_JCM_2831
240506	Helicobacter_pylori_26695	Methyloversatilis_universalis_Fam50001
240507	Helicobacter_pylori_26695	Methyloversatilis_universalis_FAM5
240508	Helicobacter_pylori_26695	Microbacterium_gubbeenense_DSM_15944
240509	Helicobacter_pylori_26695	Microbacterium_oleivorans_NBRC_103075
240510	Helicobacter_pylori_26695	Microbacterium_paraoxydans_77MFTsu3_2
240511	Helicobacter_pylori_26695	Micrococcus_luteus_NCTC_2665
240512	Helicobacter_pylori_26695	Micromonospora_aurantiaca_ATCC_27029
240513	Helicobacter_pylori_26695	Mitsuokella_jalaludinii_DSM_13811
240514	Helicobacter_pylori_26695	Mitsuokella_multacida_DSM_20544
240515	Helicobacter_pylori_26695	Mobiluncus_curtisii_ATCC_43063
240516	Helicobacter_pylori_26695	Moraxella_catarrhalis_RH4
240517	Helicobacter_pylori_26695	Morganella_morganii_subsp_morganii_KT
240518	Helicobacter_pylori_26695	Mycobacterium_avium_subsp_avium_ATCC_25291
240519	Helicobacter_pylori_26695	Mycobacterium_fortuitum_subsp_fortuitum_DSM_46621
240520	Helicobacter_pylori_26695	Mycoplasma_hominis_ATCC_23114
240521	Helicobacter_pylori_26695	Mycoplasma_pneumoniae_309
240522	Helicobacter_pylori_26695	Neisseria_cinerea_ATCC_14685
240523	Helicobacter_pylori_26695	Neisseria_elongata_subsp_glycolytica_ATCC_29315
240524	Helicobacter_pylori_26695	Neisseria_flavescens_SK114
240525	Helicobacter_pylori_26695	Neisseria_macacae_ATCC_33926
240526	Helicobacter_pylori_26695	Neisseria_mucosa_ATCC_25996
240527	Helicobacter_pylori_26695	Neisseria_subflava_NJ9703
240528	Helicobacter_pylori_26695	Nevskia_ramosa_DSM_11499
240529	Helicobacter_pylori_26695	Oceanobacillus_picturae_strain_S1
240530	Helicobacter_pylori_26695	Ochrobactrum_anthropi_ATCC_49188
240531	Helicobacter_pylori_26695	Odoribacter_laneus_YIT_12061
240532	Helicobacter_pylori_26695	Odoribacter_splanchnicus_1651_6_DSM_20712
240533	Helicobacter_pylori_26695	Olsenella_profusa_F019501
240534	Helicobacter_pylori_26695	Olsenella_uli_DSM_7084
240535	Helicobacter_pylori_26695	Oribacterium_sinus_F0268
240536	Helicobacter_pylori_26695	Oxalobacter_formigenes_HOxBLS
240537	Helicobacter_pylori_26695	Oxalobacter_formigenes_OXCC13
240538	Helicobacter_pylori_26695	Paenibacillus_alvei_DSM_29
240539	Helicobacter_pylori_26695	Paenibacillus_barengoltzii_G22
240540	Helicobacter_pylori_26695	Paenibacillus_daejeonensis_DSM_15491
240541	Helicobacter_pylori_26695	Paenibacillus_graminis_C4D1M
240542	Helicobacter_pylori_26695	Paenibacillus_lactis_154
240543	Helicobacter_pylori_26695	Parabacteroides_distasonis_ATCC_8503
240544	Helicobacter_pylori_26695	Parabacteroides_goldsteinii_dnLKV18
240545	Helicobacter_pylori_26695	Parabacteroides_gordonii_DSM_23371
240546	Helicobacter_pylori_26695	Parabacteroides_johnsonii_DSM_18315
240547	Helicobacter_pylori_26695	Parabacteroides_merdae_ATCC_43184
240548	Helicobacter_pylori_26695	Parabacteroides_sp_D13
240549	Helicobacter_pylori_26695	Paracoccus_yeei_ATCC_BAA_599
240550	Helicobacter_pylori_26695	Paraprevotella_clara_YIT_11840
240551	Helicobacter_pylori_26695	Paraprevotella_xylaniphila_YIT_11841
240552	Helicobacter_pylori_26695	Parasutterella_excrementihominis_YIT_11859
240553	Helicobacter_pylori_26695	Parvimonas_micra_ATCC_33270
240554	Helicobacter_pylori_26695	Pediococcus_acidilactici_7_4
240555	Helicobacter_pylori_26695	Pediococcus_acidilactici_DSM_20284
240556	Helicobacter_pylori_26695	Pediococcus_pentosaceus_ATCC_25745
240557	Helicobacter_pylori_26695	Peptoniphilus_harei_ACS_146_V_Sch2b
240558	Helicobacter_pylori_26695	Peptoniphilus_indolicus_ATCC_29427
240559	Helicobacter_pylori_26695	Peptoniphilus_lacrimalis_DSM_7455
240560	Helicobacter_pylori_26695	Peptoniphilus_timonensis_JC401
240561	Helicobacter_pylori_26695	Peptostreptococcus_anaerobius_DSM_2949
240562	Helicobacter_pylori_26695	Peptostreptococcus_stomatis_DSM_17678
240563	Helicobacter_pylori_26695	Phascolarctobacterium_succinatutens_YIT_12067
240564	Helicobacter_pylori_26695	Plesiomonas_shigelloides_302_73
240565	Helicobacter_pylori_26695	Porphyromonas_asaccharolytica_DSM_20707
240566	Helicobacter_pylori_26695	Porphyromonas_endodontalis_ATCC_35406
240567	Helicobacter_pylori_26695	Porphyromonas_gingivalis_W83
240568	Helicobacter_pylori_26695	Porphyromonas_somerae_DSM_23386
240569	Helicobacter_pylori_26695	Porphyromonas_uenonis_60_3
240570	Helicobacter_pylori_26695	Porphyromonas_uenonis_DSM_23387
240571	Helicobacter_pylori_26695	Prevotella_albensis_DSM_11370
240572	Helicobacter_pylori_26695	Prevotella_bivia_DSM_20514
240573	Helicobacter_pylori_26695	Prevotella_brevis_ATCC_19188
240574	Helicobacter_pylori_26695	Prevotella_bryantii_B14
240575	Helicobacter_pylori_26695	Prevotella_bryantii_C21a
240576	Helicobacter_pylori_26695	Prevotella_buccae_ATCC_33574
240577	Helicobacter_pylori_26695	Prevotella_conceptionensis_9403948
240578	Helicobacter_pylori_26695	Prevotella_copri_CB7_DSM_18205
240579	Helicobacter_pylori_26695	Prevotella_corporis_DSM_18810
240580	Helicobacter_pylori_26695	Prevotella_denticola_DSM20614
240581	Helicobacter_pylori_26695	Prevotella_denticola_F0289
240582	Helicobacter_pylori_26695	Prevotella_disiens_FB035_09AN
240583	Helicobacter_pylori_26695	Prevotella_disiens_JCM_6334
240584	Helicobacter_pylori_26695	Prevotella_enoeca_JCM_12259
240585	Helicobacter_pylori_26695	Prevotella_intermedia_17
240586	Helicobacter_pylori_26695	Prevotella_intermedia_ATCC_25611
240587	Helicobacter_pylori_26695	Prevotella_loescheii_DSM_19665
240588	Helicobacter_pylori_26695	Prevotella_melaninogenica_ATCC_25845
240589	Helicobacter_pylori_26695	Prevotella_nanceiensis_DSM_19126
240590	Helicobacter_pylori_26695	Prevotella_nigrescens_ATCC_33563
240591	Helicobacter_pylori_26695	Prevotella_oralis_ATCC_33269
240592	Helicobacter_pylori_26695	Prevotella_pallens_ATCC_700821
240593	Helicobacter_pylori_26695	Prevotella_ruminicola_23
240594	Helicobacter_pylori_26695	Prevotella_salivae_DSM_15606
240595	Helicobacter_pylori_26695	Prevotella_shahii_JCM_12083
240596	Helicobacter_pylori_26695	Prevotella_stercorea_DSM_18206
240597	Helicobacter_pylori_26695	Prevotella_timonensis_4401737
240598	Helicobacter_pylori_26695	Prevotella_timonensis_CRIS_5C_B1
240599	Helicobacter_pylori_26695	Prevotella_veroralis_DSM_19559
240600	Helicobacter_pylori_26695	Propionibacterium_acidipropionici_ATCC_4875
240601	Helicobacter_pylori_26695	Propionibacterium_acnes_KPA171202
240602	Helicobacter_pylori_26695	Propionibacterium_avidum_44067
240603	Helicobacter_pylori_26695	Propionibacterium_freudenreichii_subsp_shermanii_CIRM_BIA1
240604	Helicobacter_pylori_26695	Propionibacterium_granulosum_DSM_20700
240605	Helicobacter_pylori_26695	Propionibacterium_jensenii_DSM_20535
240606	Helicobacter_pylori_26695	Propionibacterium_propionicum_F0230a
240607	Helicobacter_pylori_26695	Proteus_mirabilis_ATCC_35198
240608	Helicobacter_pylori_26695	Proteus_penneri_ATCC_35198
240609	Helicobacter_pylori_26695	Providencia_alcalifaciens_DSM_30120
240610	Helicobacter_pylori_26695	Providencia_rettgeri_DSM_1131
240611	Helicobacter_pylori_26695	Providencia_rustigianii_DSM_4541
240612	Helicobacter_pylori_26695	Providencia_stuartii_ATCC_25827
240613	Helicobacter_pylori_26695	Pseudobutyrivibrio_ruminis_AD2017
240614	Helicobacter_pylori_26695	Pseudoflavonifractor_capillosus_strain_ATCC_29799
240615	Helicobacter_pylori_26695	Pseudomonas_aeruginosa_NCGM2_S1
240616	Helicobacter_pylori_26695	Pseudomonas_alcaliphila_34
240617	Helicobacter_pylori_26695	Pseudomonas_monteilii_NBRC_103158
240618	Helicobacter_pylori_26695	Pseudomonas_nitroreducens_HBP1
240619	Helicobacter_pylori_26695	Pseudomonas_oleovorans_MOIL14HWK12
240620	Helicobacter_pylori_26695	Pseudoramibacter_alactolyticus_ATCC_23263
240621	Helicobacter_pylori_26695	Pyramidobacter_piscolens_W5455
240622	Helicobacter_pylori_26695	Ralstonia_sp_5_7_47FAA
240623	Helicobacter_pylori_26695	Raoultella_planticola_ATCC_33531
240624	Helicobacter_pylori_26695	Rhodococcus_equi_ATCC_33707
240625	Helicobacter_pylori_26695	Rhodococcus_equi_NBRC_101255
240626	Helicobacter_pylori_26695	Rhodococcus_rhodochrous_ATCC_21198
240627	Helicobacter_pylori_26695	Roseburia_hominis_A2_183
240628	Helicobacter_pylori_26695	Roseburia_intestinalis_L1_82
240629	Helicobacter_pylori_26695	Roseburia_inulinivorans_DSM_16841
240630	Helicobacter_pylori_26695	Roseomonas_mucosa_ATCC_BAA_692
240631	Helicobacter_pylori_26695	Rothia_aeria_F0474
240632	Helicobacter_pylori_26695	Rothia_dentocariosa_ATCC_17931
240633	Helicobacter_pylori_26695	Rothia_mucilaginosa_DY_18
240634	Helicobacter_pylori_26695	Ruminococcaceae_bacterium_D16
240635	Helicobacter_pylori_26695	Ruminococcus_albus_7
240636	Helicobacter_pylori_26695	Ruminococcus_bicirculans_80_3
240637	Helicobacter_pylori_26695	Ruminococcus_bromii_L2_63
240638	Helicobacter_pylori_26695	Ruminococcus_callidus_ATCC_2776001
240639	Helicobacter_pylori_26695	Ruminococcus_champanellensis_18P13
240640	Helicobacter_pylori_26695	Ruminococcus_flavefaciens_ATCC_19208
240641	Helicobacter_pylori_26695	Ruminococcus_flavefaciens_FD_1
240642	Helicobacter_pylori_26695	Ruminococcus_gauvreauii_DSM_19829
240643	Helicobacter_pylori_26695	Ruminococcus_gnavus_ATCC_29149
240644	Helicobacter_pylori_26695	Ruminococcus_lactaris_ATCC_29176
240645	Helicobacter_pylori_26695	Ruminococcus_obeum_A2_162
240646	Helicobacter_pylori_26695	Ruminococcus_sp_5_1_39BFAA
240647	Helicobacter_pylori_26695	Ruminococcus_sp_SR1_5
240648	Helicobacter_pylori_26695	Ruminococcus_torques_ATCC_27756
240649	Helicobacter_pylori_26695	Ruminococcus_torques_L2_14
240650	Helicobacter_pylori_26695	Salmonella_enterica_enterica_sv_Typhimurium_LT2
240651	Helicobacter_pylori_26695	Scardovia_inopinata_F0304
240652	Helicobacter_pylori_26695	Selenomonas_ruminantium_AC2024
240653	Helicobacter_pylori_26695	Serratia_fonticola_RB_25
240654	Helicobacter_pylori_26695	Serratia_liquefaciens_ATCC_27592
240655	Helicobacter_pylori_26695	Silanimonas_lenta_DSM_16282
240656	Helicobacter_pylori_26695	Slackia_exigua_ATCC_700122
240657	Helicobacter_pylori_26695	Slackia_piriformis_YIT_12062
240658	Helicobacter_pylori_26695	Solobacterium_moorei_DSM_22971
240659	Helicobacter_pylori_26695	Solobacterium_moorei_F0204
240660	Helicobacter_pylori_26695	Staphylococcus_arlettae_CVD059
240661	Helicobacter_pylori_26695	Staphylococcus_capitis_CR0101
240662	Helicobacter_pylori_26695	Staphylococcus_capitis_QN1
240663	Helicobacter_pylori_26695	Staphylococcus_caprae_C87
240664	Helicobacter_pylori_26695	Staphylococcus_cohnii_hu_01
240665	Helicobacter_pylori_26695	Staphylococcus_epidermidis_ATCC_12228
240666	Helicobacter_pylori_26695	Staphylococcus_equorum_subsp_equorum_Mu2
240667	Helicobacter_pylori_26695	Staphylococcus_haemolyticus_JCSC1435
240668	Helicobacter_pylori_26695	Staphylococcus_hominis_subsp_hominis_C80
240669	Helicobacter_pylori_26695	Staphylococcus_intermedius_ATCC_27335
240670	Helicobacter_pylori_26695	Staphylococcus_lugdunensis_HKU09_01
240671	Helicobacter_pylori_26695	Staphylococcus_pasteuri_SP1
240672	Helicobacter_pylori_26695	Staphylococcus_pettenkoferi_VCU012
240673	Helicobacter_pylori_26695	Staphylococcus_saprophyticus_subsp_saprophyticus_ATCC_15305
240674	Helicobacter_pylori_26695	Staphylococcus_sciuri_subsp_sciuri_Z8
240675	Helicobacter_pylori_26695	Staphylococcus_simulans_ACS_120_V_Sch1
240676	Helicobacter_pylori_26695	Staphylococcus_vitulinus_F1028
240677	Helicobacter_pylori_26695	Staphylococcus_warneri_SG1
240678	Helicobacter_pylori_26695	Staphylococcus_xylosus_DMB3_Bh1
240679	Helicobacter_pylori_26695	Staphylococcus_xylosus_NJ
240680	Helicobacter_pylori_26695	Stenotrophomonas_maltophilia_D457
240681	Helicobacter_pylori_26695	Stenotrophomonas_rhizophila_PCA13
240682	Helicobacter_pylori_26695	Stoquefichus_massiliensis_AP9
240683	Helicobacter_pylori_26695	Streptococcus_agalactiae_A909
240684	Helicobacter_pylori_26695	Streptococcus_anginosus_1_2_62CV
240685	Helicobacter_pylori_26695	Streptococcus_australis_ATCC_700641
240686	Helicobacter_pylori_26695	Streptococcus_constellatus_subsp_constellatus_SK53
240687	Helicobacter_pylori_26695	Streptococcus_constellatus_subsp_pharyngis_SK1060
240688	Helicobacter_pylori_26695	Streptococcus_cristatus_ATCC_51100
240689	Helicobacter_pylori_26695	Streptococcus_dysgalactiae_subsp_dysgalactiae_ATCC_27957
240690	Helicobacter_pylori_26695	Streptococcus_equinus_ATCC_9812
240691	Helicobacter_pylori_26695	Streptococcus_gallolyticus_subsp_gallolyticus_ATCC_43143
240692	Helicobacter_pylori_26695	Streptococcus_gordonii_str_Challis_substr_CH1
240693	Helicobacter_pylori_26695	Streptococcus_infantarius_subsp_infantarius_ATCC_BAA_102
240694	Helicobacter_pylori_26695	Streptococcus_infantis_ATCC_700779
240695	Helicobacter_pylori_26695	Streptococcus_intermedius_JTH08
240696	Helicobacter_pylori_26695	Streptococcus_lutetiensis_033
240697	Helicobacter_pylori_26695	Streptococcus_mitis_NCTC_12261
240698	Helicobacter_pylori_26695	Streptococcus_mutans_ATCC_25175
240699	Helicobacter_pylori_26695	Streptococcus_oralis_Uo5
240700	Helicobacter_pylori_26695	Streptococcus_parasanguinis_ATCC_903
240701	Helicobacter_pylori_26695	Streptococcus_parauberis_KCTC_11537
240702	Helicobacter_pylori_26695	Streptococcus_peroris_ATCC_700780
240703	Helicobacter_pylori_26695	Streptococcus_pleomorphus_DSM_20574
240704	Helicobacter_pylori_26695	Streptococcus_pseudopneumoniae_IS7493
240705	Helicobacter_pylori_26695	Streptococcus_salivarius_JIM8777
240706	Helicobacter_pylori_26695	Streptococcus_sanguinis_SK36
240707	Helicobacter_pylori_26695	Streptococcus_sp_2_1_36FAA
240708	Helicobacter_pylori_26695	Streptococcus_sp_I_G2
240709	Helicobacter_pylori_26695	Streptococcus_sp_I_P16
240710	Helicobacter_pylori_26695	Streptococcus_thermophilus_LMG_18311
240711	Helicobacter_pylori_26695	Streptococcus_thoraltensis_DSM_12221
240712	Helicobacter_pylori_26695	Streptococcus_uberis_0140J
240713	Helicobacter_pylori_26695	Streptococcus_vestibularis_F0396
240714	Helicobacter_pylori_26695	Subdoligranulum_variabile_DSM_15176
240715	Helicobacter_pylori_26695	Succinatimonas_hippei_YIT_12066
240716	Helicobacter_pylori_26695	Succinivibrio_dextrinosolvens_H5
[truncated: 17,893 more rows]
