# Supplementary material for: Human gut microbe co-cultures have greater potential than monocultures for food waste remediation to commodity chemicals
Source: Sci Rep. 2018 Oct 22;8:15594. doi: 10.1038/s41598-018-33733-z (PMC6197241; doi:10.1038/s41598-018-33733-z)
Supplement: Supplementary file 3 — Data [file 41598_2018_33733_MOESM3_ESM.zip › Data/InputTables/AGORA_PairwiseSims_Inst_14.txt]

258610	Lactobacillus_rhamnosus_LMS2_1	Propionibacterium_acnes_KPA171202
258611	Lactobacillus_rhamnosus_LMS2_1	Propionibacterium_avidum_44067
258612	Lactobacillus_rhamnosus_LMS2_1	Propionibacterium_freudenreichii_subsp_shermanii_CIRM_BIA1
258613	Lactobacillus_rhamnosus_LMS2_1	Propionibacterium_granulosum_DSM_20700
258614	Lactobacillus_rhamnosus_LMS2_1	Propionibacterium_jensenii_DSM_20535
258615	Lactobacillus_rhamnosus_LMS2_1	Propionibacterium_propionicum_F0230a
258616	Lactobacillus_rhamnosus_LMS2_1	Proteus_mirabilis_ATCC_35198
258617	Lactobacillus_rhamnosus_LMS2_1	Proteus_penneri_ATCC_35198
258618	Lactobacillus_rhamnosus_LMS2_1	Providencia_alcalifaciens_DSM_30120
258619	Lactobacillus_rhamnosus_LMS2_1	Providencia_rettgeri_DSM_1131
258620	Lactobacillus_rhamnosus_LMS2_1	Providencia_rustigianii_DSM_4541
258621	Lactobacillus_rhamnosus_LMS2_1	Providencia_stuartii_ATCC_25827
258622	Lactobacillus_rhamnosus_LMS2_1	Pseudobutyrivibrio_ruminis_AD2017
258623	Lactobacillus_rhamnosus_LMS2_1	Pseudoflavonifractor_capillosus_strain_ATCC_29799
258624	Lactobacillus_rhamnosus_LMS2_1	Pseudomonas_aeruginosa_NCGM2_S1
258625	Lactobacillus_rhamnosus_LMS2_1	Pseudomonas_alcaliphila_34
258626	Lactobacillus_rhamnosus_LMS2_1	Pseudomonas_monteilii_NBRC_103158
258627	Lactobacillus_rhamnosus_LMS2_1	Pseudomonas_nitroreducens_HBP1
258628	Lactobacillus_rhamnosus_LMS2_1	Pseudomonas_oleovorans_MOIL14HWK12
258629	Lactobacillus_rhamnosus_LMS2_1	Pseudoramibacter_alactolyticus_ATCC_23263
258630	Lactobacillus_rhamnosus_LMS2_1	Pyramidobacter_piscolens_W5455
258631	Lactobacillus_rhamnosus_LMS2_1	Ralstonia_sp_5_7_47FAA
258632	Lactobacillus_rhamnosus_LMS2_1	Raoultella_planticola_ATCC_33531
258633	Lactobacillus_rhamnosus_LMS2_1	Rhodococcus_equi_ATCC_33707
258634	Lactobacillus_rhamnosus_LMS2_1	Rhodococcus_equi_NBRC_101255
258635	Lactobacillus_rhamnosus_LMS2_1	Rhodococcus_rhodochrous_ATCC_21198
258636	Lactobacillus_rhamnosus_LMS2_1	Roseburia_hominis_A2_183
258637	Lactobacillus_rhamnosus_LMS2_1	Roseburia_intestinalis_L1_82
258638	Lactobacillus_rhamnosus_LMS2_1	Roseburia_inulinivorans_DSM_16841
258639	Lactobacillus_rhamnosus_LMS2_1	Roseomonas_mucosa_ATCC_BAA_692
258640	Lactobacillus_rhamnosus_LMS2_1	Rothia_aeria_F0474
258641	Lactobacillus_rhamnosus_LMS2_1	Rothia_dentocariosa_ATCC_17931
258642	Lactobacillus_rhamnosus_LMS2_1	Rothia_mucilaginosa_DY_18
258643	Lactobacillus_rhamnosus_LMS2_1	Ruminococcaceae_bacterium_D16
258644	Lactobacillus_rhamnosus_LMS2_1	Ruminococcus_albus_7
258645	Lactobacillus_rhamnosus_LMS2_1	Ruminococcus_bicirculans_80_3
258646	Lactobacillus_rhamnosus_LMS2_1	Ruminococcus_bromii_L2_63
258647	Lactobacillus_rhamnosus_LMS2_1	Ruminococcus_callidus_ATCC_2776001
258648	Lactobacillus_rhamnosus_LMS2_1	Ruminococcus_champanellensis_18P13
258649	Lactobacillus_rhamnosus_LMS2_1	Ruminococcus_flavefaciens_ATCC_19208
258650	Lactobacillus_rhamnosus_LMS2_1	Ruminococcus_flavefaciens_FD_1
258651	Lactobacillus_rhamnosus_LMS2_1	Ruminococcus_gauvreauii_DSM_19829
258652	Lactobacillus_rhamnosus_LMS2_1	Ruminococcus_gnavus_ATCC_29149
258653	Lactobacillus_rhamnosus_LMS2_1	Ruminococcus_lactaris_ATCC_29176
258654	Lactobacillus_rhamnosus_LMS2_1	Ruminococcus_obeum_A2_162
258655	Lactobacillus_rhamnosus_LMS2_1	Ruminococcus_sp_5_1_39BFAA
258656	Lactobacillus_rhamnosus_LMS2_1	Ruminococcus_sp_SR1_5
258657	Lactobacillus_rhamnosus_LMS2_1	Ruminococcus_torques_ATCC_27756
258658	Lactobacillus_rhamnosus_LMS2_1	Ruminococcus_torques_L2_14
258659	Lactobacillus_rhamnosus_LMS2_1	Salmonella_enterica_enterica_sv_Typhimurium_LT2
258660	Lactobacillus_rhamnosus_LMS2_1	Scardovia_inopinata_F0304
258661	Lactobacillus_rhamnosus_LMS2_1	Selenomonas_ruminantium_AC2024
258662	Lactobacillus_rhamnosus_LMS2_1	Serratia_fonticola_RB_25
258663	Lactobacillus_rhamnosus_LMS2_1	Serratia_liquefaciens_ATCC_27592
258664	Lactobacillus_rhamnosus_LMS2_1	Silanimonas_lenta_DSM_16282
258665	Lactobacillus_rhamnosus_LMS2_1	Slackia_exigua_ATCC_700122
258666	Lactobacillus_rhamnosus_LMS2_1	Slackia_piriformis_YIT_12062
258667	Lactobacillus_rhamnosus_LMS2_1	Solobacterium_moorei_DSM_22971
258668	Lactobacillus_rhamnosus_LMS2_1	Solobacterium_moorei_F0204
258669	Lactobacillus_rhamnosus_LMS2_1	Staphylococcus_arlettae_CVD059
258670	Lactobacillus_rhamnosus_LMS2_1	Staphylococcus_capitis_CR0101
258671	Lactobacillus_rhamnosus_LMS2_1	Staphylococcus_capitis_QN1
258672	Lactobacillus_rhamnosus_LMS2_1	Staphylococcus_caprae_C87
258673	Lactobacillus_rhamnosus_LMS2_1	Staphylococcus_cohnii_hu_01
258674	Lactobacillus_rhamnosus_LMS2_1	Staphylococcus_epidermidis_ATCC_12228
258675	Lactobacillus_rhamnosus_LMS2_1	Staphylococcus_equorum_subsp_equorum_Mu2
258676	Lactobacillus_rhamnosus_LMS2_1	Staphylococcus_haemolyticus_JCSC1435
258677	Lactobacillus_rhamnosus_LMS2_1	Staphylococcus_hominis_subsp_hominis_C80
258678	Lactobacillus_rhamnosus_LMS2_1	Staphylococcus_intermedius_ATCC_27335
258679	Lactobacillus_rhamnosus_LMS2_1	Staphylococcus_lugdunensis_HKU09_01
258680	Lactobacillus_rhamnosus_LMS2_1	Staphylococcus_pasteuri_SP1
258681	Lactobacillus_rhamnosus_LMS2_1	Staphylococcus_pettenkoferi_VCU012
258682	Lactobacillus_rhamnosus_LMS2_1	Staphylococcus_saprophyticus_subsp_saprophyticus_ATCC_15305
258683	Lactobacillus_rhamnosus_LMS2_1	Staphylococcus_sciuri_subsp_sciuri_Z8
258684	Lactobacillus_rhamnosus_LMS2_1	Staphylococcus_simulans_ACS_120_V_Sch1
258685	Lactobacillus_rhamnosus_LMS2_1	Staphylococcus_vitulinus_F1028
258686	Lactobacillus_rhamnosus_LMS2_1	Staphylococcus_warneri_SG1
258687	Lactobacillus_rhamnosus_LMS2_1	Staphylococcus_xylosus_DMB3_Bh1
258688	Lactobacillus_rhamnosus_LMS2_1	Staphylococcus_xylosus_NJ
258689	Lactobacillus_rhamnosus_LMS2_1	Stenotrophomonas_maltophilia_D457
258690	Lactobacillus_rhamnosus_LMS2_1	Stenotrophomonas_rhizophila_PCA13
258691	Lactobacillus_rhamnosus_LMS2_1	Stoquefichus_massiliensis_AP9
258692	Lactobacillus_rhamnosus_LMS2_1	Streptococcus_agalactiae_A909
258693	Lactobacillus_rhamnosus_LMS2_1	Streptococcus_anginosus_1_2_62CV
258694	Lactobacillus_rhamnosus_LMS2_1	Streptococcus_australis_ATCC_700641
258695	Lactobacillus_rhamnosus_LMS2_1	Streptococcus_constellatus_subsp_constellatus_SK53
258696	Lactobacillus_rhamnosus_LMS2_1	Streptococcus_constellatus_subsp_pharyngis_SK1060
258697	Lactobacillus_rhamnosus_LMS2_1	Streptococcus_cristatus_ATCC_51100
258698	Lactobacillus_rhamnosus_LMS2_1	Streptococcus_dysgalactiae_subsp_dysgalactiae_ATCC_27957
258699	Lactobacillus_rhamnosus_LMS2_1	Streptococcus_equinus_ATCC_9812
258700	Lactobacillus_rhamnosus_LMS2_1	Streptococcus_gallolyticus_subsp_gallolyticus_ATCC_43143
258701	Lactobacillus_rhamnosus_LMS2_1	Streptococcus_gordonii_str_Challis_substr_CH1
258702	Lactobacillus_rhamnosus_LMS2_1	Streptococcus_infantarius_subsp_infantarius_ATCC_BAA_102
258703	Lactobacillus_rhamnosus_LMS2_1	Streptococcus_infantis_ATCC_700779
258704	Lactobacillus_rhamnosus_LMS2_1	Streptococcus_intermedius_JTH08
258705	Lactobacillus_rhamnosus_LMS2_1	Streptococcus_lutetiensis_033
258706	Lactobacillus_rhamnosus_LMS2_1	Streptococcus_mitis_NCTC_12261
258707	Lactobacillus_rhamnosus_LMS2_1	Streptococcus_mutans_ATCC_25175
258708	Lactobacillus_rhamnosus_LMS2_1	Streptococcus_oralis_Uo5
258709	Lactobacillus_rhamnosus_LMS2_1	Streptococcus_parasanguinis_ATCC_903
258710	Lactobacillus_rhamnosus_LMS2_1	Streptococcus_parauberis_KCTC_11537
258711	Lactobacillus_rhamnosus_LMS2_1	Streptococcus_peroris_ATCC_700780
258712	Lactobacillus_rhamnosus_LMS2_1	Streptococcus_pleomorphus_DSM_20574
258713	Lactobacillus_rhamnosus_LMS2_1	Streptococcus_pseudopneumoniae_IS7493
258714	Lactobacillus_rhamnosus_LMS2_1	Streptococcus_salivarius_JIM8777
258715	Lactobacillus_rhamnosus_LMS2_1	Streptococcus_sanguinis_SK36
258716	Lactobacillus_rhamnosus_LMS2_1	Streptococcus_sp_2_1_36FAA
258717	Lactobacillus_rhamnosus_LMS2_1	Streptococcus_sp_I_G2
258718	Lactobacillus_rhamnosus_LMS2_1	Streptococcus_sp_I_P16
258719	Lactobacillus_rhamnosus_LMS2_1	Streptococcus_thermophilus_LMG_18311
258720	Lactobacillus_rhamnosus_LMS2_1	Streptococcus_thoraltensis_DSM_12221
258721	Lactobacillus_rhamnosus_LMS2_1	Streptococcus_uberis_0140J
258722	Lactobacillus_rhamnosus_LMS2_1	Streptococcus_vestibularis_F0396
258723	Lactobacillus_rhamnosus_LMS2_1	Subdoligranulum_variabile_DSM_15176
258724	Lactobacillus_rhamnosus_LMS2_1	Succinatimonas_hippei_YIT_12066
258725	Lactobacillus_rhamnosus_LMS2_1	Succinivibrio_dextrinosolvens_H5
258726	Lactobacillus_rhamnosus_LMS2_1	Sulfolobus_solfataricus_P2
258727	Lactobacillus_rhamnosus_LMS2_1	Sutterella_parvirubra_YIT_11816
258728	Lactobacillus_rhamnosus_LMS2_1	Sutterella_wadsworthensis_3_1_45B
258729	Lactobacillus_rhamnosus_LMS2_1	Tannerella_forsythia_ATCC_43037
258730	Lactobacillus_rhamnosus_LMS2_1	Tatumella_ptyseos_ATCC_33301
258731	Lactobacillus_rhamnosus_LMS2_1	Trabulsiella_guamensis_ATCC_49490
258732	Lactobacillus_rhamnosus_LMS2_1	Tropheryma_whipplei_str_Twist
258733	Lactobacillus_rhamnosus_LMS2_1	Trueperella_pyogenes_MS249
258734	Lactobacillus_rhamnosus_LMS2_1	Ureaplasma_parvum_serovar_1_str_ATCC_27813
258735	Lactobacillus_rhamnosus_LMS2_1	Ureaplasma_urealyticum_serovar_8_str_ATCC_27618
258736	Lactobacillus_rhamnosus_LMS2_1	Ureibacillus_thermosphaericus_str_Thermo_BF
258737	Lactobacillus_rhamnosus_LMS2_1	Varibaculum_cambriense_DSM_15806
258738	Lactobacillus_rhamnosus_LMS2_1	Veillonella_atypica_ACS_049_V_Sch6
258739	Lactobacillus_rhamnosus_LMS2_1	Veillonella_dispar_ATCC_17748
258740	Lactobacillus_rhamnosus_LMS2_1	Veillonella_parvula_Te3_DSM_2008
258741	Lactobacillus_rhamnosus_LMS2_1	Veillonella_ratti_ACS_216_V_Col6b
258742	Lactobacillus_rhamnosus_LMS2_1	Veillonella_sp_3_1_44
258743	Lactobacillus_rhamnosus_LMS2_1	Veillonella_sp_6_1_27
258744	Lactobacillus_rhamnosus_LMS2_1	Vibrio_fluvialis_560
258745	Lactobacillus_rhamnosus_LMS2_1	Vibrio_furnissii_NCTC_11218
258746	Lactobacillus_rhamnosus_LMS2_1	Vibrio_mimicus_MB_451
258747	Lactobacillus_rhamnosus_LMS2_1	Vibrio_parahaemolyticus_RIMD_2210633
258748	Lactobacillus_rhamnosus_LMS2_1	Weissella_cibaria_KACC_11862
258749	Lactobacillus_rhamnosus_LMS2_1	Weissella_confusa_LBAE_C39_2
258750	Lactobacillus_rhamnosus_LMS2_1	Weissella_paramesenteroides_ATCC_33313
258751	Lactobacillus_rhamnosus_LMS2_1	Yersinia_bercovieri_ATCC_43970
258752	Lactobacillus_rhamnosus_LMS2_1	Yersinia_enterocolitica_subsp_enterocolitica_8081
258753	Lactobacillus_rhamnosus_LMS2_1	Yersinia_frederiksenii_ATCC_33641
258754	Lactobacillus_rhamnosus_LMS2_1	Yersinia_kristensenii_ATCC_33638
258755	Lactobacillus_rhamnosus_LMS2_1	Yersinia_pseudotuberculosis_YPIII
258756	Lactobacillus_rhamnosus_LMS2_1	Yersinia_rohdei_ATCC_43380
258757	Lactobacillus_rhamnosus_LMS2_1	Yokenella_regensburgei_ATCC_43003
258758	Lactobacillus_ruminis_ATCC_25644	Lactobacillus_sakei_subsp_sakei_23K
258759	Lactobacillus_ruminis_ATCC_25644	Lactobacillus_salivarius_HO66_ATCC_11741
258760	Lactobacillus_ruminis_ATCC_25644	Lactobacillus_salivarius_salivarius_UCC118
258761	Lactobacillus_ruminis_ATCC_25644	Lactobacillus_ultunensis_DSM_16047
258762	Lactobacillus_ruminis_ATCC_25644	Lactobacillus_vaginalis_ATCC_49540
258763	Lactobacillus_ruminis_ATCC_25644	Lactococcus_garvieae_ATCC_49156
258764	Lactobacillus_ruminis_ATCC_25644	Lactococcus_raffinolactis_4877
258765	Lactobacillus_ruminis_ATCC_25644	Laribacter_hongkongensis_HLHK9
258766	Lactobacillus_ruminis_ATCC_25644	Lautropia_mirabilis_ATCC_51599
258767	Lactobacillus_ruminis_ATCC_25644	Leminorella_grimontii_ATCC_33999
258768	Lactobacillus_ruminis_ATCC_25644	Leptotrichia_buccalis_C_1013_b
258769	Lactobacillus_ruminis_ATCC_25644	Leuconostoc_argentinum_KCTC_3773
258770	Lactobacillus_ruminis_ATCC_25644	Leuconostoc_gelidum_JB7
258771	Lactobacillus_ruminis_ATCC_25644	Leuconostoc_mesenteroides_subsp_cremoris_ATCC_19254
258772	Lactobacillus_ruminis_ATCC_25644	Listeria_grayi_DSM_20601
258773	Lactobacillus_ruminis_ATCC_25644	Listeria_monocytogenes_4a_L99
258774	Lactobacillus_ruminis_ATCC_25644	Listeria_monocytogenes_4b_F2365
258775	Lactobacillus_ruminis_ATCC_25644	Listeria_monocytogenes_Finland_1988
258776	Lactobacillus_ruminis_ATCC_25644	Listeria_monocytogenes_FSL_R2_561
258777	Lactobacillus_ruminis_ATCC_25644	Listeria_monocytogenes_J0161_FSL_R2_499
258778	Lactobacillus_ruminis_ATCC_25644	Listeria_monocytogenes_serotype_7_SLCC_2482
258779	Lactobacillus_ruminis_ATCC_25644	Listeria_monocytogenes_SLCC_2378
258780	Lactobacillus_ruminis_ATCC_25644	Listeria_monocytogenes_SLCC_2540
258781	Lactobacillus_ruminis_ATCC_25644	Listeria_monocytogenes_SLCC_7179
258782	Lactobacillus_ruminis_ATCC_25644	Lysinibacillus_fusiformis_ZB2
258783	Lactobacillus_ruminis_ATCC_25644	Lysinibacillus_sphaericus_C3_41
258784	Lactobacillus_ruminis_ATCC_25644	Marvinbryantia_formatexigens_I_52_DSM_14469
258785	Lactobacillus_ruminis_ATCC_25644	Megamonas_funiformis_YIT_11815
258786	Lactobacillus_ruminis_ATCC_25644	Megamonas_hypermegale_ART12_1
258787	Lactobacillus_ruminis_ATCC_25644	Megasphaera_elsdenii_DSM_20460
258788	Lactobacillus_ruminis_ATCC_25644	Melainabacterium_MEL_A1
258789	Lactobacillus_ruminis_ATCC_25644	Methanobrevibacter_ruminantium_M1
258790	Lactobacillus_ruminis_ATCC_25644	Methanobrevibacter_smithii_ATCC_35061
258791	Lactobacillus_ruminis_ATCC_25644	Methanomassiliicoccus_luminyensis_B10
258792	Lactobacillus_ruminis_ATCC_25644	Methanosphaera_stadtmanae_DSM_3091
258793	Lactobacillus_ruminis_ATCC_25644	Methylobacterium_mesophilicum_SR1_6_6
258794	Lactobacillus_ruminis_ATCC_25644	Methylobacterium_populi_BJ001
258795	Lactobacillus_ruminis_ATCC_25644	Methylobacterium_radiotolerans_JCM_2831
258796	Lactobacillus_ruminis_ATCC_25644	Methyloversatilis_universalis_Fam50001
258797	Lactobacillus_ruminis_ATCC_25644	Methyloversatilis_universalis_FAM5
258798	Lactobacillus_ruminis_ATCC_25644	Microbacterium_gubbeenense_DSM_15944
258799	Lactobacillus_ruminis_ATCC_25644	Microbacterium_oleivorans_NBRC_103075
258800	Lactobacillus_ruminis_ATCC_25644	Microbacterium_paraoxydans_77MFTsu3_2
258801	Lactobacillus_ruminis_ATCC_25644	Micrococcus_luteus_NCTC_2665
258802	Lactobacillus_ruminis_ATCC_25644	Micromonospora_aurantiaca_ATCC_27029
258803	Lactobacillus_ruminis_ATCC_25644	Mitsuokella_jalaludinii_DSM_13811
258804	Lactobacillus_ruminis_ATCC_25644	Mitsuokella_multacida_DSM_20544
258805	Lactobacillus_ruminis_ATCC_25644	Mobiluncus_curtisii_ATCC_43063
258806	Lactobacillus_ruminis_ATCC_25644	Moraxella_catarrhalis_RH4
258807	Lactobacillus_ruminis_ATCC_25644	Morganella_morganii_subsp_morganii_KT
258808	Lactobacillus_ruminis_ATCC_25644	Mycobacterium_avium_subsp_avium_ATCC_25291
258809	Lactobacillus_ruminis_ATCC_25644	Mycobacterium_fortuitum_subsp_fortuitum_DSM_46621
258810	Lactobacillus_ruminis_ATCC_25644	Mycoplasma_hominis_ATCC_23114
258811	Lactobacillus_ruminis_ATCC_25644	Mycoplasma_pneumoniae_309
258812	Lactobacillus_ruminis_ATCC_25644	Neisseria_cinerea_ATCC_14685
258813	Lactobacillus_ruminis_ATCC_25644	Neisseria_elongata_subsp_glycolytica_ATCC_29315
258814	Lactobacillus_ruminis_ATCC_25644	Neisseria_flavescens_SK114
258815	Lactobacillus_ruminis_ATCC_25644	Neisseria_macacae_ATCC_33926
258816	Lactobacillus_ruminis_ATCC_25644	Neisseria_mucosa_ATCC_25996
258817	Lactobacillus_ruminis_ATCC_25644	Neisseria_subflava_NJ9703
258818	Lactobacillus_ruminis_ATCC_25644	Nevskia_ramosa_DSM_11499
258819	Lactobacillus_ruminis_ATCC_25644	Oceanobacillus_picturae_strain_S1
258820	Lactobacillus_ruminis_ATCC_25644	Ochrobactrum_anthropi_ATCC_49188
258821	Lactobacillus_ruminis_ATCC_25644	Odoribacter_laneus_YIT_12061
258822	Lactobacillus_ruminis_ATCC_25644	Odoribacter_splanchnicus_1651_6_DSM_20712
258823	Lactobacillus_ruminis_ATCC_25644	Olsenella_profusa_F019501
258824	Lactobacillus_ruminis_ATCC_25644	Olsenella_uli_DSM_7084
258825	Lactobacillus_ruminis_ATCC_25644	Oribacterium_sinus_F0268
258826	Lactobacillus_ruminis_ATCC_25644	Oxalobacter_formigenes_HOxBLS
258827	Lactobacillus_ruminis_ATCC_25644	Oxalobacter_formigenes_OXCC13
258828	Lactobacillus_ruminis_ATCC_25644	Paenibacillus_alvei_DSM_29
258829	Lactobacillus_ruminis_ATCC_25644	Paenibacillus_barengoltzii_G22
258830	Lactobacillus_ruminis_ATCC_25644	Paenibacillus_daejeonensis_DSM_15491
258831	Lactobacillus_ruminis_ATCC_25644	Paenibacillus_graminis_C4D1M
258832	Lactobacillus_ruminis_ATCC_25644	Paenibacillus_lactis_154
258833	Lactobacillus_ruminis_ATCC_25644	Parabacteroides_distasonis_ATCC_8503
258834	Lactobacillus_ruminis_ATCC_25644	Parabacteroides_goldsteinii_dnLKV18
258835	Lactobacillus_ruminis_ATCC_25644	Parabacteroides_gordonii_DSM_23371
258836	Lactobacillus_ruminis_ATCC_25644	Parabacteroides_johnsonii_DSM_18315
258837	Lactobacillus_ruminis_ATCC_25644	Parabacteroides_merdae_ATCC_43184
258838	Lactobacillus_ruminis_ATCC_25644	Parabacteroides_sp_D13
258839	Lactobacillus_ruminis_ATCC_25644	Paracoccus_yeei_ATCC_BAA_599
258840	Lactobacillus_ruminis_ATCC_25644	Paraprevotella_clara_YIT_11840
258841	Lactobacillus_ruminis_ATCC_25644	Paraprevotella_xylaniphila_YIT_11841
258842	Lactobacillus_ruminis_ATCC_25644	Parasutterella_excrementihominis_YIT_11859
258843	Lactobacillus_ruminis_ATCC_25644	Parvimonas_micra_ATCC_33270
258844	Lactobacillus_ruminis_ATCC_25644	Pediococcus_acidilactici_7_4
258845	Lactobacillus_ruminis_ATCC_25644	Pediococcus_acidilactici_DSM_20284
258846	Lactobacillus_ruminis_ATCC_25644	Pediococcus_pentosaceus_ATCC_25745
258847	Lactobacillus_ruminis_ATCC_25644	Peptoniphilus_harei_ACS_146_V_Sch2b
258848	Lactobacillus_ruminis_ATCC_25644	Peptoniphilus_indolicus_ATCC_29427
258849	Lactobacillus_ruminis_ATCC_25644	Peptoniphilus_lacrimalis_DSM_7455
258850	Lactobacillus_ruminis_ATCC_25644	Peptoniphilus_timonensis_JC401
258851	Lactobacillus_ruminis_ATCC_25644	Peptostreptococcus_anaerobius_DSM_2949
258852	Lactobacillus_ruminis_ATCC_25644	Peptostreptococcus_stomatis_DSM_17678
258853	Lactobacillus_ruminis_ATCC_25644	Phascolarctobacterium_succinatutens_YIT_12067
258854	Lactobacillus_ruminis_ATCC_25644	Plesiomonas_shigelloides_302_73
258855	Lactobacillus_ruminis_ATCC_25644	Porphyromonas_asaccharolytica_DSM_20707
258856	Lactobacillus_ruminis_ATCC_25644	Porphyromonas_endodontalis_ATCC_35406
258857	Lactobacillus_ruminis_ATCC_25644	Porphyromonas_gingivalis_W83
258858	Lactobacillus_ruminis_ATCC_25644	Porphyromonas_somerae_DSM_23386
258859	Lactobacillus_ruminis_ATCC_25644	Porphyromonas_uenonis_60_3
258860	Lactobacillus_ruminis_ATCC_25644	Porphyromonas_uenonis_DSM_23387
258861	Lactobacillus_ruminis_ATCC_25644	Prevotella_albensis_DSM_11370
258862	Lactobacillus_ruminis_ATCC_25644	Prevotella_bivia_DSM_20514
258863	Lactobacillus_ruminis_ATCC_25644	Prevotella_brevis_ATCC_19188
258864	Lactobacillus_ruminis_ATCC_25644	Prevotella_bryantii_B14
258865	Lactobacillus_ruminis_ATCC_25644	Prevotella_bryantii_C21a
258866	Lactobacillus_ruminis_ATCC_25644	Prevotella_buccae_ATCC_33574
258867	Lactobacillus_ruminis_ATCC_25644	Prevotella_conceptionensis_9403948
258868	Lactobacillus_ruminis_ATCC_25644	Prevotella_copri_CB7_DSM_18205
258869	Lactobacillus_ruminis_ATCC_25644	Prevotella_corporis_DSM_18810
258870	Lactobacillus_ruminis_ATCC_25644	Prevotella_denticola_DSM20614
258871	Lactobacillus_ruminis_ATCC_25644	Prevotella_denticola_F0289
258872	Lactobacillus_ruminis_ATCC_25644	Prevotella_disiens_FB035_09AN
258873	Lactobacillus_ruminis_ATCC_25644	Prevotella_disiens_JCM_6334
258874	Lactobacillus_ruminis_ATCC_25644	Prevotella_enoeca_JCM_12259
258875	Lactobacillus_ruminis_ATCC_25644	Prevotella_intermedia_17
258876	Lactobacillus_ruminis_ATCC_25644	Prevotella_intermedia_ATCC_25611
258877	Lactobacillus_ruminis_ATCC_25644	Prevotella_loescheii_DSM_19665
258878	Lactobacillus_ruminis_ATCC_25644	Prevotella_melaninogenica_ATCC_25845
258879	Lactobacillus_ruminis_ATCC_25644	Prevotella_nanceiensis_DSM_19126
258880	Lactobacillus_ruminis_ATCC_25644	Prevotella_nigrescens_ATCC_33563
258881	Lactobacillus_ruminis_ATCC_25644	Prevotella_oralis_ATCC_33269
258882	Lactobacillus_ruminis_ATCC_25644	Prevotella_pallens_ATCC_700821
258883	Lactobacillus_ruminis_ATCC_25644	Prevotella_ruminicola_23
258884	Lactobacillus_ruminis_ATCC_25644	Prevotella_salivae_DSM_15606
258885	Lactobacillus_ruminis_ATCC_25644	Prevotella_shahii_JCM_12083
258886	Lactobacillus_ruminis_ATCC_25644	Prevotella_stercorea_DSM_18206
258887	Lactobacillus_ruminis_ATCC_25644	Prevotella_timonensis_4401737
258888	Lactobacillus_ruminis_ATCC_25644	Prevotella_timonensis_CRIS_5C_B1
258889	Lactobacillus_ruminis_ATCC_25644	Prevotella_veroralis_DSM_19559
258890	Lactobacillus_ruminis_ATCC_25644	Propionibacterium_acidipropionici_ATCC_4875
258891	Lactobacillus_ruminis_ATCC_25644	Propionibacterium_acnes_KPA171202
258892	Lactobacillus_ruminis_ATCC_25644	Propionibacterium_avidum_44067
258893	Lactobacillus_ruminis_ATCC_25644	Propionibacterium_freudenreichii_subsp_shermanii_CIRM_BIA1
258894	Lactobacillus_ruminis_ATCC_25644	Propionibacterium_granulosum_DSM_20700
258895	Lactobacillus_ruminis_ATCC_25644	Propionibacterium_jensenii_DSM_20535
258896	Lactobacillus_ruminis_ATCC_25644	Propionibacterium_propionicum_F0230a
258897	Lactobacillus_ruminis_ATCC_25644	Proteus_mirabilis_ATCC_35198
258898	Lactobacillus_ruminis_ATCC_25644	Proteus_penneri_ATCC_35198
258899	Lactobacillus_ruminis_ATCC_25644	Providencia_alcalifaciens_DSM_30120
258900	Lactobacillus_ruminis_ATCC_25644	Providencia_rettgeri_DSM_1131
258901	Lactobacillus_ruminis_ATCC_25644	Providencia_rustigianii_DSM_4541
258902	Lactobacillus_ruminis_ATCC_25644	Providencia_stuartii_ATCC_25827
258903	Lactobacillus_ruminis_ATCC_25644	Pseudobutyrivibrio_ruminis_AD2017
258904	Lactobacillus_ruminis_ATCC_25644	Pseudoflavonifractor_capillosus_strain_ATCC_29799
258905	Lactobacillus_ruminis_ATCC_25644	Pseudomonas_aeruginosa_NCGM2_S1
258906	Lactobacillus_ruminis_ATCC_25644	Pseudomonas_alcaliphila_34
258907	Lactobacillus_ruminis_ATCC_25644	Pseudomonas_monteilii_NBRC_103158
258908	Lactobacillus_ruminis_ATCC_25644	Pseudomonas_nitroreducens_HBP1
258909	Lactobacillus_ruminis_ATCC_25644	Pseudomonas_oleovorans_MOIL14HWK12
258910	Lactobacillus_ruminis_ATCC_25644	Pseudoramibacter_alactolyticus_ATCC_23263
258911	Lactobacillus_ruminis_ATCC_25644	Pyramidobacter_piscolens_W5455
258912	Lactobacillus_ruminis_ATCC_25644	Ralstonia_sp_5_7_47FAA
258913	Lactobacillus_ruminis_ATCC_25644	Raoultella_planticola_ATCC_33531
258914	Lactobacillus_ruminis_ATCC_25644	Rhodococcus_equi_ATCC_33707
258915	Lactobacillus_ruminis_ATCC_25644	Rhodococcus_equi_NBRC_101255
258916	Lactobacillus_ruminis_ATCC_25644	Rhodococcus_rhodochrous_ATCC_21198
258917	Lactobacillus_ruminis_ATCC_25644	Roseburia_hominis_A2_183
258918	Lactobacillus_ruminis_ATCC_25644	Roseburia_intestinalis_L1_82
258919	Lactobacillus_ruminis_ATCC_25644	Roseburia_inulinivorans_DSM_16841
258920	Lactobacillus_ruminis_ATCC_25644	Roseomonas_mucosa_ATCC_BAA_692
258921	Lactobacillus_ruminis_ATCC_25644	Rothia_aeria_F0474
258922	Lactobacillus_ruminis_ATCC_25644	Rothia_dentocariosa_ATCC_17931
258923	Lactobacillus_ruminis_ATCC_25644	Rothia_mucilaginosa_DY_18
258924	Lactobacillus_ruminis_ATCC_25644	Ruminococcaceae_bacterium_D16
258925	Lactobacillus_ruminis_ATCC_25644	Ruminococcus_albus_7
258926	Lactobacillus_ruminis_ATCC_25644	Ruminococcus_bicirculans_80_3
258927	Lactobacillus_ruminis_ATCC_25644	Ruminococcus_bromii_L2_63
258928	Lactobacillus_ruminis_ATCC_25644	Ruminococcus_callidus_ATCC_2776001
258929	Lactobacillus_ruminis_ATCC_25644	Ruminococcus_champanellensis_18P13
258930	Lactobacillus_ruminis_ATCC_25644	Ruminococcus_flavefaciens_ATCC_19208
258931	Lactobacillus_ruminis_ATCC_25644	Ruminococcus_flavefaciens_FD_1
258932	Lactobacillus_ruminis_ATCC_25644	Ruminococcus_gauvreauii_DSM_19829
258933	Lactobacillus_ruminis_ATCC_25644	Ruminococcus_gnavus_ATCC_29149
258934	Lactobacillus_ruminis_ATCC_25644	Ruminococcus_lactaris_ATCC_29176
258935	Lactobacillus_ruminis_ATCC_25644	Ruminococcus_obeum_A2_162
258936	Lactobacillus_ruminis_ATCC_25644	Ruminococcus_sp_5_1_39BFAA
258937	Lactobacillus_ruminis_ATCC_25644	Ruminococcus_sp_SR1_5
258938	Lactobacillus_ruminis_ATCC_25644	Ruminococcus_torques_ATCC_27756
258939	Lactobacillus_ruminis_ATCC_25644	Ruminococcus_torques_L2_14
258940	Lactobacillus_ruminis_ATCC_25644	Salmonella_enterica_enterica_sv_Typhimurium_LT2
258941	Lactobacillus_ruminis_ATCC_25644	Scardovia_inopinata_F0304
258942	Lactobacillus_ruminis_ATCC_25644	Selenomonas_ruminantium_AC2024
258943	Lactobacillus_ruminis_ATCC_25644	Serratia_fonticola_RB_25
258944	Lactobacillus_ruminis_ATCC_25644	Serratia_liquefaciens_ATCC_27592
258945	Lactobacillus_ruminis_ATCC_25644	Silanimonas_lenta_DSM_16282
258946	Lactobacillus_ruminis_ATCC_25644	Slackia_exigua_ATCC_700122
258947	Lactobacillus_ruminis_ATCC_25644	Slackia_piriformis_YIT_12062
258948	Lactobacillus_ruminis_ATCC_25644	Solobacterium_moorei_DSM_22971
258949	Lactobacillus_ruminis_ATCC_25644	Solobacterium_moorei_F0204
258950	Lactobacillus_ruminis_ATCC_25644	Staphylococcus_arlettae_CVD059
258951	Lactobacillus_ruminis_ATCC_25644	Staphylococcus_capitis_CR0101
258952	Lactobacillus_ruminis_ATCC_25644	Staphylococcus_capitis_QN1
258953	Lactobacillus_ruminis_ATCC_25644	Staphylococcus_caprae_C87
258954	Lactobacillus_ruminis_ATCC_25644	Staphylococcus_cohnii_hu_01
258955	Lactobacillus_ruminis_ATCC_25644	Staphylococcus_epidermidis_ATCC_12228
258956	Lactobacillus_ruminis_ATCC_25644	Staphylococcus_equorum_subsp_equorum_Mu2
258957	Lactobacillus_ruminis_ATCC_25644	Staphylococcus_haemolyticus_JCSC1435
258958	Lactobacillus_ruminis_ATCC_25644	Staphylococcus_hominis_subsp_hominis_C80
258959	Lactobacillus_ruminis_ATCC_25644	Staphylococcus_intermedius_ATCC_27335
258960	Lactobacillus_ruminis_ATCC_25644	Staphylococcus_lugdunensis_HKU09_01
258961	Lactobacillus_ruminis_ATCC_25644	Staphylococcus_pasteuri_SP1
258962	Lactobacillus_ruminis_ATCC_25644	Staphylococcus_pettenkoferi_VCU012
258963	Lactobacillus_ruminis_ATCC_25644	Staphylococcus_saprophyticus_subsp_saprophyticus_ATCC_15305
258964	Lactobacillus_ruminis_ATCC_25644	Staphylococcus_sciuri_subsp_sciuri_Z8
258965	Lactobacillus_ruminis_ATCC_25644	Staphylococcus_simulans_ACS_120_V_Sch1
258966	Lactobacillus_ruminis_ATCC_25644	Staphylococcus_vitulinus_F1028
258967	Lactobacillus_ruminis_ATCC_25644	Staphylococcus_warneri_SG1
258968	Lactobacillus_ruminis_ATCC_25644	Staphylococcus_xylosus_DMB3_Bh1
258969	Lactobacillus_ruminis_ATCC_25644	Staphylococcus_xylosus_NJ
258970	Lactobacillus_ruminis_ATCC_25644	Stenotrophomonas_maltophilia_D457
258971	Lactobacillus_ruminis_ATCC_25644	Stenotrophomonas_rhizophila_PCA13
258972	Lactobacillus_ruminis_ATCC_25644	Stoquefichus_massiliensis_AP9
258973	Lactobacillus_ruminis_ATCC_25644	Streptococcus_agalactiae_A909
258974	Lactobacillus_ruminis_ATCC_25644	Streptococcus_anginosus_1_2_62CV
258975	Lactobacillus_ruminis_ATCC_25644	Streptococcus_australis_ATCC_700641
258976	Lactobacillus_ruminis_ATCC_25644	Streptococcus_constellatus_subsp_constellatus_SK53
258977	Lactobacillus_ruminis_ATCC_25644	Streptococcus_constellatus_subsp_pharyngis_SK1060
258978	Lactobacillus_ruminis_ATCC_25644	Streptococcus_cristatus_ATCC_51100
258979	Lactobacillus_ruminis_ATCC_25644	Streptococcus_dysgalactiae_subsp_dysgalactiae_ATCC_27957
258980	Lactobacillus_ruminis_ATCC_25644	Streptococcus_equinus_ATCC_9812
258981	Lactobacillus_ruminis_ATCC_25644	Streptococcus_gallolyticus_subsp_gallolyticus_ATCC_43143
258982	Lactobacillus_ruminis_ATCC_25644	Streptococcus_gordonii_str_Challis_substr_CH1
258983	Lactobacillus_ruminis_ATCC_25644	Streptococcus_infantarius_subsp_infantarius_ATCC_BAA_102
258984	Lactobacillus_ruminis_ATCC_25644	Streptococcus_infantis_ATCC_700779
258985	Lactobacillus_ruminis_ATCC_25644	Streptococcus_intermedius_JTH08
258986	Lactobacillus_ruminis_ATCC_25644	Streptococcus_lutetiensis_033
258987	Lactobacillus_ruminis_ATCC_25644	Streptococcus_mitis_NCTC_12261
258988	Lactobacillus_ruminis_ATCC_25644	Streptococcus_mutans_ATCC_25175
258989	Lactobacillus_ruminis_ATCC_25644	Streptococcus_oralis_Uo5
258990	Lactobacillus_ruminis_ATCC_25644	Streptococcus_parasanguinis_ATCC_903
258991	Lactobacillus_ruminis_ATCC_25644	Streptococcus_parauberis_KCTC_11537
258992	Lactobacillus_ruminis_ATCC_25644	Streptococcus_peroris_ATCC_700780
258993	Lactobacillus_ruminis_ATCC_25644	Streptococcus_pleomorphus_DSM_20574
258994	Lactobacillus_ruminis_ATCC_25644	Streptococcus_pseudopneumoniae_IS7493
258995	Lactobacillus_ruminis_ATCC_25644	Streptococcus_salivarius_JIM8777
258996	Lactobacillus_ruminis_ATCC_25644	Streptococcus_sanguinis_SK36
258997	Lactobacillus_ruminis_ATCC_25644	Streptococcus_sp_2_1_36FAA
258998	Lactobacillus_ruminis_ATCC_25644	Streptococcus_sp_I_G2
258999	Lactobacillus_ruminis_ATCC_25644	Streptococcus_sp_I_P16
259000	Lactobacillus_ruminis_ATCC_25644	Streptococcus_thermophilus_LMG_18311
259001	Lactobacillus_ruminis_ATCC_25644	Streptococcus_thoraltensis_DSM_12221
259002	Lactobacillus_ruminis_ATCC_25644	Streptococcus_uberis_0140J
259003	Lactobacillus_ruminis_ATCC_25644	Streptococcus_vestibularis_F0396
259004	Lactobacillus_ruminis_ATCC_25644	Subdoligranulum_variabile_DSM_15176
259005	Lactobacillus_ruminis_ATCC_25644	Succinatimonas_hippei_YIT_12066
259006	Lactobacillus_ruminis_ATCC_25644	Succinivibrio_dextrinosolvens_H5
259007	Lactobacillus_ruminis_ATCC_25644	Sulfolobus_solfataricus_P2
259008	Lactobacillus_ruminis_ATCC_25644	Sutterella_parvirubra_YIT_11816
259009	Lactobacillus_ruminis_ATCC_25644	Sutterella_wadsworthensis_3_1_45B
259010	Lactobacillus_ruminis_ATCC_25644	Tannerella_forsythia_ATCC_43037
259011	Lactobacillus_ruminis_ATCC_25644	Tatumella_ptyseos_ATCC_33301
259012	Lactobacillus_ruminis_ATCC_25644	Trabulsiella_guamensis_ATCC_49490
259013	Lactobacillus_ruminis_ATCC_25644	Tropheryma_whipplei_str_Twist
259014	Lactobacillus_ruminis_ATCC_25644	Trueperella_pyogenes_MS249
259015	Lactobacillus_ruminis_ATCC_25644	Ureaplasma_parvum_serovar_1_str_ATCC_27813
259016	Lactobacillus_ruminis_ATCC_25644	Ureaplasma_urealyticum_serovar_8_str_ATCC_27618
259017	Lactobacillus_ruminis_ATCC_25644	Ureibacillus_thermosphaericus_str_Thermo_BF
259018	Lactobacillus_ruminis_ATCC_25644	Varibaculum_cambriense_DSM_15806
259019	Lactobacillus_ruminis_ATCC_25644	Veillonella_atypica_ACS_049_V_Sch6
259020	Lactobacillus_ruminis_ATCC_25644	Veillonella_dispar_ATCC_17748
259021	Lactobacillus_ruminis_ATCC_25644	Veillonella_parvula_Te3_DSM_2008
259022	Lactobacillus_ruminis_ATCC_25644	Veillonella_ratti_ACS_216_V_Col6b
259023	Lactobacillus_ruminis_ATCC_25644	Veillonella_sp_3_1_44
259024	Lactobacillus_ruminis_ATCC_25644	Veillonella_sp_6_1_27
259025	Lactobacillus_ruminis_ATCC_25644	Vibrio_fluvialis_560
259026	Lactobacillus_ruminis_ATCC_25644	Vibrio_furnissii_NCTC_11218
259027	Lactobacillus_ruminis_ATCC_25644	Vibrio_mimicus_MB_451
259028	Lactobacillus_ruminis_ATCC_25644	Vibrio_parahaemolyticus_RIMD_2210633
259029	Lactobacillus_ruminis_ATCC_25644	Weissella_cibaria_KACC_11862
259030	Lactobacillus_ruminis_ATCC_25644	Weissella_confusa_LBAE_C39_2
259031	Lactobacillus_ruminis_ATCC_25644	Weissella_paramesenteroides_ATCC_33313
259032	Lactobacillus_ruminis_ATCC_25644	Yersinia_bercovieri_ATCC_43970
259033	Lactobacillus_ruminis_ATCC_25644	Yersinia_enterocolitica_subsp_enterocolitica_8081
259034	Lactobacillus_ruminis_ATCC_25644	Yersinia_frederiksenii_ATCC_33641
259035	Lactobacillus_ruminis_ATCC_25644	Yersinia_kristensenii_ATCC_33638
259036	Lactobacillus_ruminis_ATCC_25644	Yersinia_pseudotuberculosis_YPIII
259037	Lactobacillus_ruminis_ATCC_25644	Yersinia_rohdei_ATCC_43380
259038	Lactobacillus_ruminis_ATCC_25644	Yokenella_regensburgei_ATCC_43003
259039	Lactobacillus_sakei_subsp_sakei_23K	Lactobacillus_salivarius_HO66_ATCC_11741
259040	Lactobacillus_sakei_subsp_sakei_23K	Lactobacillus_salivarius_salivarius_UCC118
259041	Lactobacillus_sakei_subsp_sakei_23K	Lactobacillus_ultunensis_DSM_16047
259042	Lactobacillus_sakei_subsp_sakei_23K	Lactobacillus_vaginalis_ATCC_49540
259043	Lactobacillus_sakei_subsp_sakei_23K	Lactococcus_garvieae_ATCC_49156
259044	Lactobacillus_sakei_subsp_sakei_23K	Lactococcus_raffinolactis_4877
259045	Lactobacillus_sakei_subsp_sakei_23K	Laribacter_hongkongensis_HLHK9
259046	Lactobacillus_sakei_subsp_sakei_23K	Lautropia_mirabilis_ATCC_51599
259047	Lactobacillus_sakei_subsp_sakei_23K	Leminorella_grimontii_ATCC_33999
259048	Lactobacillus_sakei_subsp_sakei_23K	Leptotrichia_buccalis_C_1013_b
259049	Lactobacillus_sakei_subsp_sakei_23K	Leuconostoc_argentinum_KCTC_3773
259050	Lactobacillus_sakei_subsp_sakei_23K	Leuconostoc_gelidum_JB7
259051	Lactobacillus_sakei_subsp_sakei_23K	Leuconostoc_mesenteroides_subsp_cremoris_ATCC_19254
259052	Lactobacillus_sakei_subsp_sakei_23K	Listeria_grayi_DSM_20601
259053	Lactobacillus_sakei_subsp_sakei_23K	Listeria_monocytogenes_4a_L99
259054	Lactobacillus_sakei_subsp_sakei_23K	Listeria_monocytogenes_4b_F2365
259055	Lactobacillus_sakei_subsp_sakei_23K	Listeria_monocytogenes_Finland_1988
259056	Lactobacillus_sakei_subsp_sakei_23K	Listeria_monocytogenes_FSL_R2_561
259057	Lactobacillus_sakei_subsp_sakei_23K	Listeria_monocytogenes_J0161_FSL_R2_499
259058	Lactobacillus_sakei_subsp_sakei_23K	Listeria_monocytogenes_serotype_7_SLCC_2482
259059	Lactobacillus_sakei_subsp_sakei_23K	Listeria_monocytogenes_SLCC_2378
259060	Lactobacillus_sakei_subsp_sakei_23K	Listeria_monocytogenes_SLCC_2540
259061	Lactobacillus_sakei_subsp_sakei_23K	Listeria_monocytogenes_SLCC_7179
259062	Lactobacillus_sakei_subsp_sakei_23K	Lysinibacillus_fusiformis_ZB2
259063	Lactobacillus_sakei_subsp_sakei_23K	Lysinibacillus_sphaericus_C3_41
259064	Lactobacillus_sakei_subsp_sakei_23K	Marvinbryantia_formatexigens_I_52_DSM_14469
259065	Lactobacillus_sakei_subsp_sakei_23K	Megamonas_funiformis_YIT_11815
259066	Lactobacillus_sakei_subsp_sakei_23K	Megamonas_hypermegale_ART12_1
259067	Lactobacillus_sakei_subsp_sakei_23K	Megasphaera_elsdenii_DSM_20460
259068	Lactobacillus_sakei_subsp_sakei_23K	Melainabacterium_MEL_A1
259069	Lactobacillus_sakei_subsp_sakei_23K	Methanobrevibacter_ruminantium_M1
259070	Lactobacillus_sakei_subsp_sakei_23K	Methanobrevibacter_smithii_ATCC_35061
259071	Lactobacillus_sakei_subsp_sakei_23K	Methanomassiliicoccus_luminyensis_B10
259072	Lactobacillus_sakei_subsp_sakei_23K	Methanosphaera_stadtmanae_DSM_3091
259073	Lactobacillus_sakei_subsp_sakei_23K	Methylobacterium_mesophilicum_SR1_6_6
259074	Lactobacillus_sakei_subsp_sakei_23K	Methylobacterium_populi_BJ001
259075	Lactobacillus_sakei_subsp_sakei_23K	Methylobacterium_radiotolerans_JCM_2831
259076	Lactobacillus_sakei_subsp_sakei_23K	Methyloversatilis_universalis_Fam50001
259077	Lactobacillus_sakei_subsp_sakei_23K	Methyloversatilis_universalis_FAM5
259078	Lactobacillus_sakei_subsp_sakei_23K	Microbacterium_gubbeenense_DSM_15944
259079	Lactobacillus_sakei_subsp_sakei_23K	Microbacterium_oleivorans_NBRC_103075
259080	Lactobacillus_sakei_subsp_sakei_23K	Microbacterium_paraoxydans_77MFTsu3_2
259081	Lactobacillus_sakei_subsp_sakei_23K	Micrococcus_luteus_NCTC_2665
259082	Lactobacillus_sakei_subsp_sakei_23K	Micromonospora_aurantiaca_ATCC_27029
259083	Lactobacillus_sakei_subsp_sakei_23K	Mitsuokella_jalaludinii_DSM_13811
259084	Lactobacillus_sakei_subsp_sakei_23K	Mitsuokella_multacida_DSM_20544
259085	Lactobacillus_sakei_subsp_sakei_23K	Mobiluncus_curtisii_ATCC_43063
259086	Lactobacillus_sakei_subsp_sakei_23K	Moraxella_catarrhalis_RH4
259087	Lactobacillus_sakei_subsp_sakei_23K	Morganella_morganii_subsp_morganii_KT
259088	Lactobacillus_sakei_subsp_sakei_23K	Mycobacterium_avium_subsp_avium_ATCC_25291
259089	Lactobacillus_sakei_subsp_sakei_23K	Mycobacterium_fortuitum_subsp_fortuitum_DSM_46621
259090	Lactobacillus_sakei_subsp_sakei_23K	Mycoplasma_hominis_ATCC_23114
259091	Lactobacillus_sakei_subsp_sakei_23K	Mycoplasma_pneumoniae_309
259092	Lactobacillus_sakei_subsp_sakei_23K	Neisseria_cinerea_ATCC_14685
259093	Lactobacillus_sakei_subsp_sakei_23K	Neisseria_elongata_subsp_glycolytica_ATCC_29315
259094	Lactobacillus_sakei_subsp_sakei_23K	Neisseria_flavescens_SK114
259095	Lactobacillus_sakei_subsp_sakei_23K	Neisseria_macacae_ATCC_33926
259096	Lactobacillus_sakei_subsp_sakei_23K	Neisseria_mucosa_ATCC_25996
259097	Lactobacillus_sakei_subsp_sakei_23K	Neisseria_subflava_NJ9703
259098	Lactobacillus_sakei_subsp_sakei_23K	Nevskia_ramosa_DSM_11499
259099	Lactobacillus_sakei_subsp_sakei_23K	Oceanobacillus_picturae_strain_S1
259100	Lactobacillus_sakei_subsp_sakei_23K	Ochrobactrum_anthropi_ATCC_49188
259101	Lactobacillus_sakei_subsp_sakei_23K	Odoribacter_laneus_YIT_12061
259102	Lactobacillus_sakei_subsp_sakei_23K	Odoribacter_splanchnicus_1651_6_DSM_20712
259103	Lactobacillus_sakei_subsp_sakei_23K	Olsenella_profusa_F019501
259104	Lactobacillus_sakei_subsp_sakei_23K	Olsenella_uli_DSM_7084
259105	Lactobacillus_sakei_subsp_sakei_23K	Oribacterium_sinus_F0268
259106	Lactobacillus_sakei_subsp_sakei_23K	Oxalobacter_formigenes_HOxBLS
259107	Lactobacillus_sakei_subsp_sakei_23K	Oxalobacter_formigenes_OXCC13
259108	Lactobacillus_sakei_subsp_sakei_23K	Paenibacillus_alvei_DSM_29
259109	Lactobacillus_sakei_subsp_sakei_23K	Paenibacillus_barengoltzii_G22
259110	Lactobacillus_sakei_subsp_sakei_23K	Paenibacillus_daejeonensis_DSM_15491
259111	Lactobacillus_sakei_subsp_sakei_23K	Paenibacillus_graminis_C4D1M
259112	Lactobacillus_sakei_subsp_sakei_23K	Paenibacillus_lactis_154
259113	Lactobacillus_sakei_subsp_sakei_23K	Parabacteroides_distasonis_ATCC_8503
259114	Lactobacillus_sakei_subsp_sakei_23K	Parabacteroides_goldsteinii_dnLKV18
259115	Lactobacillus_sakei_subsp_sakei_23K	Parabacteroides_gordonii_DSM_23371
259116	Lactobacillus_sakei_subsp_sakei_23K	Parabacteroides_johnsonii_DSM_18315
259117	Lactobacillus_sakei_subsp_sakei_23K	Parabacteroides_merdae_ATCC_43184
259118	Lactobacillus_sakei_subsp_sakei_23K	Parabacteroides_sp_D13
259119	Lactobacillus_sakei_subsp_sakei_23K	Paracoccus_yeei_ATCC_BAA_599
259120	Lactobacillus_sakei_subsp_sakei_23K	Paraprevotella_clara_YIT_11840
259121	Lactobacillus_sakei_subsp_sakei_23K	Paraprevotella_xylaniphila_YIT_11841
259122	Lactobacillus_sakei_subsp_sakei_23K	Parasutterella_excrementihominis_YIT_11859
259123	Lactobacillus_sakei_subsp_sakei_23K	Parvimonas_micra_ATCC_33270
259124	Lactobacillus_sakei_subsp_sakei_23K	Pediococcus_acidilactici_7_4
259125	Lactobacillus_sakei_subsp_sakei_23K	Pediococcus_acidilactici_DSM_20284
259126	Lactobacillus_sakei_subsp_sakei_23K	Pediococcus_pentosaceus_ATCC_25745
259127	Lactobacillus_sakei_subsp_sakei_23K	Peptoniphilus_harei_ACS_146_V_Sch2b
259128	Lactobacillus_sakei_subsp_sakei_23K	Peptoniphilus_indolicus_ATCC_29427
259129	Lactobacillus_sakei_subsp_sakei_23K	Peptoniphilus_lacrimalis_DSM_7455
259130	Lactobacillus_sakei_subsp_sakei_23K	Peptoniphilus_timonensis_JC401
259131	Lactobacillus_sakei_subsp_sakei_23K	Peptostreptococcus_anaerobius_DSM_2949
259132	Lactobacillus_sakei_subsp_sakei_23K	Peptostreptococcus_stomatis_DSM_17678
259133	Lactobacillus_sakei_subsp_sakei_23K	Phascolarctobacterium_succinatutens_YIT_12067
259134	Lactobacillus_sakei_subsp_sakei_23K	Plesiomonas_shigelloides_302_73
259135	Lactobacillus_sakei_subsp_sakei_23K	Porphyromonas_asaccharolytica_DSM_20707
259136	Lactobacillus_sakei_subsp_sakei_23K	Porphyromonas_endodontalis_ATCC_35406
259137	Lactobacillus_sakei_subsp_sakei_23K	Porphyromonas_gingivalis_W83
259138	Lactobacillus_sakei_subsp_sakei_23K	Porphyromonas_somerae_DSM_23386
259139	Lactobacillus_sakei_subsp_sakei_23K	Porphyromonas_uenonis_60_3
259140	Lactobacillus_sakei_subsp_sakei_23K	Porphyromonas_uenonis_DSM_23387
259141	Lactobacillus_sakei_subsp_sakei_23K	Prevotella_albensis_DSM_11370
259142	Lactobacillus_sakei_subsp_sakei_23K	Prevotella_bivia_DSM_20514
259143	Lactobacillus_sakei_subsp_sakei_23K	Prevotella_brevis_ATCC_19188
259144	Lactobacillus_sakei_subsp_sakei_23K	Prevotella_bryantii_B14
259145	Lactobacillus_sakei_subsp_sakei_23K	Prevotella_bryantii_C21a
259146	Lactobacillus_sakei_subsp_sakei_23K	Prevotella_buccae_ATCC_33574
259147	Lactobacillus_sakei_subsp_sakei_23K	Prevotella_conceptionensis_9403948
259148	Lactobacillus_sakei_subsp_sakei_23K	Prevotella_copri_CB7_DSM_18205
259149	Lactobacillus_sakei_subsp_sakei_23K	Prevotella_corporis_DSM_18810
259150	Lactobacillus_sakei_subsp_sakei_23K	Prevotella_denticola_DSM20614
259151	Lactobacillus_sakei_subsp_sakei_23K	Prevotella_denticola_F0289
259152	Lactobacillus_sakei_subsp_sakei_23K	Prevotella_disiens_FB035_09AN
259153	Lactobacillus_sakei_subsp_sakei_23K	Prevotella_disiens_JCM_6334
259154	Lactobacillus_sakei_subsp_sakei_23K	Prevotella_enoeca_JCM_12259
259155	Lactobacillus_sakei_subsp_sakei_23K	Prevotella_intermedia_17
259156	Lactobacillus_sakei_subsp_sakei_23K	Prevotella_intermedia_ATCC_25611
259157	Lactobacillus_sakei_subsp_sakei_23K	Prevotella_loescheii_DSM_19665
259158	Lactobacillus_sakei_subsp_sakei_23K	Prevotella_melaninogenica_ATCC_25845
259159	Lactobacillus_sakei_subsp_sakei_23K	Prevotella_nanceiensis_DSM_19126
259160	Lactobacillus_sakei_subsp_sakei_23K	Prevotella_nigrescens_ATCC_33563
259161	Lactobacillus_sakei_subsp_sakei_23K	Prevotella_oralis_ATCC_33269
259162	Lactobacillus_sakei_subsp_sakei_23K	Prevotella_pallens_ATCC_700821
259163	Lactobacillus_sakei_subsp_sakei_23K	Prevotella_ruminicola_23
259164	Lactobacillus_sakei_subsp_sakei_23K	Prevotella_salivae_DSM_15606
259165	Lactobacillus_sakei_subsp_sakei_23K	Prevotella_shahii_JCM_12083
259166	Lactobacillus_sakei_subsp_sakei_23K	Prevotella_stercorea_DSM_18206
259167	Lactobacillus_sakei_subsp_sakei_23K	Prevotella_timonensis_4401737
259168	Lactobacillus_sakei_subsp_sakei_23K	Prevotella_timonensis_CRIS_5C_B1
259169	Lactobacillus_sakei_subsp_sakei_23K	Prevotella_veroralis_DSM_19559
259170	Lactobacillus_sakei_subsp_sakei_23K	Propionibacterium_acidipropionici_ATCC_4875
259171	Lactobacillus_sakei_subsp_sakei_23K	Propionibacterium_acnes_KPA171202
259172	Lactobacillus_sakei_subsp_sakei_23K	Propionibacterium_avidum_44067
259173	Lactobacillus_sakei_subsp_sakei_23K	Propionibacterium_freudenreichii_subsp_shermanii_CIRM_BIA1
259174	Lactobacillus_sakei_subsp_sakei_23K	Propionibacterium_granulosum_DSM_20700
259175	Lactobacillus_sakei_subsp_sakei_23K	Propionibacterium_jensenii_DSM_20535
259176	Lactobacillus_sakei_subsp_sakei_23K	Propionibacterium_propionicum_F0230a
259177	Lactobacillus_sakei_subsp_sakei_23K	Proteus_mirabilis_ATCC_35198
259178	Lactobacillus_sakei_subsp_sakei_23K	Proteus_penneri_ATCC_35198
259179	Lactobacillus_sakei_subsp_sakei_23K	Providencia_alcalifaciens_DSM_30120
259180	Lactobacillus_sakei_subsp_sakei_23K	Providencia_rettgeri_DSM_1131
259181	Lactobacillus_sakei_subsp_sakei_23K	Providencia_rustigianii_DSM_4541
259182	Lactobacillus_sakei_subsp_sakei_23K	Providencia_stuartii_ATCC_25827
259183	Lactobacillus_sakei_subsp_sakei_23K	Pseudobutyrivibrio_ruminis_AD2017
259184	Lactobacillus_sakei_subsp_sakei_23K	Pseudoflavonifractor_capillosus_strain_ATCC_29799
259185	Lactobacillus_sakei_subsp_sakei_23K	Pseudomonas_aeruginosa_NCGM2_S1
259186	Lactobacillus_sakei_subsp_sakei_23K	Pseudomonas_alcaliphila_34
259187	Lactobacillus_sakei_subsp_sakei_23K	Pseudomonas_monteilii_NBRC_103158
259188	Lactobacillus_sakei_subsp_sakei_23K	Pseudomonas_nitroreducens_HBP1
259189	Lactobacillus_sakei_subsp_sakei_23K	Pseudomonas_oleovorans_MOIL14HWK12
259190	Lactobacillus_sakei_subsp_sakei_23K	Pseudoramibacter_alactolyticus_ATCC_23263
259191	Lactobacillus_sakei_subsp_sakei_23K	Pyramidobacter_piscolens_W5455
259192	Lactobacillus_sakei_subsp_sakei_23K	Ralstonia_sp_5_7_47FAA
259193	Lactobacillus_sakei_subsp_sakei_23K	Raoultella_planticola_ATCC_33531
259194	Lactobacillus_sakei_subsp_sakei_23K	Rhodococcus_equi_ATCC_33707
259195	Lactobacillus_sakei_subsp_sakei_23K	Rhodococcus_equi_NBRC_101255
259196	Lactobacillus_sakei_subsp_sakei_23K	Rhodococcus_rhodochrous_ATCC_21198
259197	Lactobacillus_sakei_subsp_sakei_23K	Roseburia_hominis_A2_183
259198	Lactobacillus_sakei_subsp_sakei_23K	Roseburia_intestinalis_L1_82
259199	Lactobacillus_sakei_subsp_sakei_23K	Roseburia_inulinivorans_DSM_16841
259200	Lactobacillus_sakei_subsp_sakei_23K	Roseomonas_mucosa_ATCC_BAA_692
259201	Lactobacillus_sakei_subsp_sakei_23K	Rothia_aeria_F0474
259202	Lactobacillus_sakei_subsp_sakei_23K	Rothia_dentocariosa_ATCC_17931
259203	Lactobacillus_sakei_subsp_sakei_23K	Rothia_mucilaginosa_DY_18
259204	Lactobacillus_sakei_subsp_sakei_23K	Ruminococcaceae_bacterium_D16
259205	Lactobacillus_sakei_subsp_sakei_23K	Ruminococcus_albus_7
259206	Lactobacillus_sakei_subsp_sakei_23K	Ruminococcus_bicirculans_80_3
259207	Lactobacillus_sakei_subsp_sakei_23K	Ruminococcus_bromii_L2_63
259208	Lactobacillus_sakei_subsp_sakei_23K	Ruminococcus_callidus_ATCC_2776001
259209	Lactobacillus_sakei_subsp_sakei_23K	Ruminococcus_champanellensis_18P13
259210	Lactobacillus_sakei_subsp_sakei_23K	Ruminococcus_flavefaciens_ATCC_19208
259211	Lactobacillus_sakei_subsp_sakei_23K	Ruminococcus_flavefaciens_FD_1
259212	Lactobacillus_sakei_subsp_sakei_23K	Ruminococcus_gauvreauii_DSM_19829
259213	Lactobacillus_sakei_subsp_sakei_23K	Ruminococcus_gnavus_ATCC_29149
259214	Lactobacillus_sakei_subsp_sakei_23K	Ruminococcus_lactaris_ATCC_29176
259215	Lactobacillus_sakei_subsp_sakei_23K	Ruminococcus_obeum_A2_162
259216	Lactobacillus_sakei_subsp_sakei_23K	Ruminococcus_sp_5_1_39BFAA
259217	Lactobacillus_sakei_subsp_sakei_23K	Ruminococcus_sp_SR1_5
259218	Lactobacillus_sakei_subsp_sakei_23K	Ruminococcus_torques_ATCC_27756
259219	Lactobacillus_sakei_subsp_sakei_23K	Ruminococcus_torques_L2_14
259220	Lactobacillus_sakei_subsp_sakei_23K	Salmonella_enterica_enterica_sv_Typhimurium_LT2
259221	Lactobacillus_sakei_subsp_sakei_23K	Scardovia_inopinata_F0304
259222	Lactobacillus_sakei_subsp_sakei_23K	Selenomonas_ruminantium_AC2024
259223	Lactobacillus_sakei_subsp_sakei_23K	Serratia_fonticola_RB_25
259224	Lactobacillus_sakei_subsp_sakei_23K	Serratia_liquefaciens_ATCC_27592
259225	Lactobacillus_sakei_subsp_sakei_23K	Silanimonas_lenta_DSM_16282
259226	Lactobacillus_sakei_subsp_sakei_23K	Slackia_exigua_ATCC_700122
259227	Lactobacillus_sakei_subsp_sakei_23K	Slackia_piriformis_YIT_12062
259228	Lactobacillus_sakei_subsp_sakei_23K	Solobacterium_moorei_DSM_22971
259229	Lactobacillus_sakei_subsp_sakei_23K	Solobacterium_moorei_F0204
259230	Lactobacillus_sakei_subsp_sakei_23K	Staphylococcus_arlettae_CVD059
259231	Lactobacillus_sakei_subsp_sakei_23K	Staphylococcus_capitis_CR0101
259232	Lactobacillus_sakei_subsp_sakei_23K	Staphylococcus_capitis_QN1
259233	Lactobacillus_sakei_subsp_sakei_23K	Staphylococcus_caprae_C87
259234	Lactobacillus_sakei_subsp_sakei_23K	Staphylococcus_cohnii_hu_01
259235	Lactobacillus_sakei_subsp_sakei_23K	Staphylococcus_epidermidis_ATCC_12228
259236	Lactobacillus_sakei_subsp_sakei_23K	Staphylococcus_equorum_subsp_equorum_Mu2
259237	Lactobacillus_sakei_subsp_sakei_23K	Staphylococcus_haemolyticus_JCSC1435
259238	Lactobacillus_sakei_subsp_sakei_23K	Staphylococcus_hominis_subsp_hominis_C80
259239	Lactobacillus_sakei_subsp_sakei_23K	Staphylococcus_intermedius_ATCC_27335
259240	Lactobacillus_sakei_subsp_sakei_23K	Staphylococcus_lugdunensis_HKU09_01
259241	Lactobacillus_sakei_subsp_sakei_23K	Staphylococcus_pasteuri_SP1
259242	Lactobacillus_sakei_subsp_sakei_23K	Staphylococcus_pettenkoferi_VCU012
259243	Lactobacillus_sakei_subsp_sakei_23K	Staphylococcus_saprophyticus_subsp_saprophyticus_ATCC_15305
259244	Lactobacillus_sakei_subsp_sakei_23K	Staphylococcus_sciuri_subsp_sciuri_Z8
259245	Lactobacillus_sakei_subsp_sakei_23K	Staphylococcus_simulans_ACS_120_V_Sch1
259246	Lactobacillus_sakei_subsp_sakei_23K	Staphylococcus_vitulinus_F1028
259247	Lactobacillus_sakei_subsp_sakei_23K	Staphylococcus_warneri_SG1
259248	Lactobacillus_sakei_subsp_sakei_23K	Staphylococcus_xylosus_DMB3_Bh1
259249	Lactobacillus_sakei_subsp_sakei_23K	Staphylococcus_xylosus_NJ
259250	Lactobacillus_sakei_subsp_sakei_23K	Stenotrophomonas_maltophilia_D457
259251	Lactobacillus_sakei_subsp_sakei_23K	Stenotrophomonas_rhizophila_PCA13
259252	Lactobacillus_sakei_subsp_sakei_23K	Stoquefichus_massiliensis_AP9
259253	Lactobacillus_sakei_subsp_sakei_23K	Streptococcus_agalactiae_A909
259254	Lactobacillus_sakei_subsp_sakei_23K	Streptococcus_anginosus_1_2_62CV
259255	Lactobacillus_sakei_subsp_sakei_23K	Streptococcus_australis_ATCC_700641
259256	Lactobacillus_sakei_subsp_sakei_23K	Streptococcus_constellatus_subsp_constellatus_SK53
259257	Lactobacillus_sakei_subsp_sakei_23K	Streptococcus_constellatus_subsp_pharyngis_SK1060
259258	Lactobacillus_sakei_subsp_sakei_23K	Streptococcus_cristatus_ATCC_51100
259259	Lactobacillus_sakei_subsp_sakei_23K	Streptococcus_dysgalactiae_subsp_dysgalactiae_ATCC_27957
259260	Lactobacillus_sakei_subsp_sakei_23K	Streptococcus_equinus_ATCC_9812
259261	Lactobacillus_sakei_subsp_sakei_23K	Streptococcus_gallolyticus_subsp_gallolyticus_ATCC_43143
259262	Lactobacillus_sakei_subsp_sakei_23K	Streptococcus_gordonii_str_Challis_substr_CH1
259263	Lactobacillus_sakei_subsp_sakei_23K	Streptococcus_infantarius_subsp_infantarius_ATCC_BAA_102
259264	Lactobacillus_sakei_subsp_sakei_23K	Streptococcus_infantis_ATCC_700779
259265	Lactobacillus_sakei_subsp_sakei_23K	Streptococcus_intermedius_JTH08
259266	Lactobacillus_sakei_subsp_sakei_23K	Streptococcus_lutetiensis_033
259267	Lactobacillus_sakei_subsp_sakei_23K	Streptococcus_mitis_NCTC_12261
259268	Lactobacillus_sakei_subsp_sakei_23K	Streptococcus_mutans_ATCC_25175
259269	Lactobacillus_sakei_subsp_sakei_23K	Streptococcus_oralis_Uo5
259270	Lactobacillus_sakei_subsp_sakei_23K	Streptococcus_parasanguinis_ATCC_903
259271	Lactobacillus_sakei_subsp_sakei_23K	Streptococcus_parauberis_KCTC_11537
259272	Lactobacillus_sakei_subsp_sakei_23K	Streptococcus_peroris_ATCC_700780
259273	Lactobacillus_sakei_subsp_sakei_23K	Streptococcus_pleomorphus_DSM_20574
259274	Lactobacillus_sakei_subsp_sakei_23K	Streptococcus_pseudopneumoniae_IS7493
259275	Lactobacillus_sakei_subsp_sakei_23K	Streptococcus_salivarius_JIM8777
259276	Lactobacillus_sakei_subsp_sakei_23K	Streptococcus_sanguinis_SK36
259277	Lactobacillus_sakei_subsp_sakei_23K	Streptococcus_sp_2_1_36FAA
259278	Lactobacillus_sakei_subsp_sakei_23K	Streptococcus_sp_I_G2
259279	Lactobacillus_sakei_subsp_sakei_23K	Streptococcus_sp_I_P16
259280	Lactobacillus_sakei_subsp_sakei_23K	Streptococcus_thermophilus_LMG_18311
259281	Lactobacillus_sakei_subsp_sakei_23K	Streptococcus_thoraltensis_DSM_12221
259282	Lactobacillus_sakei_subsp_sakei_23K	Streptococcus_uberis_0140J
259283	Lactobacillus_sakei_subsp_sakei_23K	Streptococcus_vestibularis_F0396
259284	Lactobacillus_sakei_subsp_sakei_23K	Subdoligranulum_variabile_DSM_15176
259285	Lactobacillus_sakei_subsp_sakei_23K	Succinatimonas_hippei_YIT_12066
259286	Lactobacillus_sakei_subsp_sakei_23K	Succinivibrio_dextrinosolvens_H5
259287	Lactobacillus_sakei_subsp_sakei_23K	Sulfolobus_solfataricus_P2
259288	Lactobacillus_sakei_subsp_sakei_23K	Sutterella_parvirubra_YIT_11816
259289	Lactobacillus_sakei_subsp_sakei_23K	Sutterella_wadsworthensis_3_1_45B
259290	Lactobacillus_sakei_subsp_sakei_23K	Tannerella_forsythia_ATCC_43037
259291	Lactobacillus_sakei_subsp_sakei_23K	Tatumella_ptyseos_ATCC_33301
259292	Lactobacillus_sakei_subsp_sakei_23K	Trabulsiella_guamensis_ATCC_49490
259293	Lactobacillus_sakei_subsp_sakei_23K	Tropheryma_whipplei_str_Twist
259294	Lactobacillus_sakei_subsp_sakei_23K	Trueperella_pyogenes_MS249
259295	Lactobacillus_sakei_subsp_sakei_23K	Ureaplasma_parvum_serovar_1_str_ATCC_27813
259296	Lactobacillus_sakei_subsp_sakei_23K	Ureaplasma_urealyticum_serovar_8_str_ATCC_27618
259297	Lactobacillus_sakei_subsp_sakei_23K	Ureibacillus_thermosphaericus_str_Thermo_BF
259298	Lactobacillus_sakei_subsp_sakei_23K	Varibaculum_cambriense_DSM_15806
259299	Lactobacillus_sakei_subsp_sakei_23K	Veillonella_atypica_ACS_049_V_Sch6
259300	Lactobacillus_sakei_subsp_sakei_23K	Veillonella_dispar_ATCC_17748
259301	Lactobacillus_sakei_subsp_sakei_23K	Veillonella_parvula_Te3_DSM_2008
259302	Lactobacillus_sakei_subsp_sakei_23K	Veillonella_ratti_ACS_216_V_Col6b
259303	Lactobacillus_sakei_subsp_sakei_23K	Veillonella_sp_3_1_44
259304	Lactobacillus_sakei_subsp_sakei_23K	Veillonella_sp_6_1_27
259305	Lactobacillus_sakei_subsp_sakei_23K	Vibrio_fluvialis_560
259306	Lactobacillus_sakei_subsp_sakei_23K	Vibrio_furnissii_NCTC_11218
259307	Lactobacillus_sakei_subsp_sakei_23K	Vibrio_mimicus_MB_451
259308	Lactobacillus_sakei_subsp_sakei_23K	Vibrio_parahaemolyticus_RIMD_2210633
259309	Lactobacillus_sakei_subsp_sakei_23K	Weissella_cibaria_KACC_11862
259310	Lactobacillus_sakei_subsp_sakei_23K	Weissella_confusa_LBAE_C39_2
259311	Lactobacillus_sakei_subsp_sakei_23K	Weissella_paramesenteroides_ATCC_33313
259312	Lactobacillus_sakei_subsp_sakei_23K	Yersinia_bercovieri_ATCC_43970
259313	Lactobacillus_sakei_subsp_sakei_23K	Yersinia_enterocolitica_subsp_enterocolitica_8081
259314	Lactobacillus_sakei_subsp_sakei_23K	Yersinia_frederiksenii_ATCC_33641
259315	Lactobacillus_sakei_subsp_sakei_23K	Yersinia_kristensenii_ATCC_33638
259316	Lactobacillus_sakei_subsp_sakei_23K	Yersinia_pseudotuberculosis_YPIII
259317	Lactobacillus_sakei_subsp_sakei_23K	Yersinia_rohdei_ATCC_43380
259318	Lactobacillus_sakei_subsp_sakei_23K	Yokenella_regensburgei_ATCC_43003
259319	Lactobacillus_salivarius_HO66_ATCC_11741	Lactobacillus_salivarius_salivarius_UCC118
259320	Lactobacillus_salivarius_HO66_ATCC_11741	Lactobacillus_ultunensis_DSM_16047
259321	Lactobacillus_salivarius_HO66_ATCC_11741	Lactobacillus_vaginalis_ATCC_49540
259322	Lactobacillus_salivarius_HO66_ATCC_11741	Lactococcus_garvieae_ATCC_49156
259323	Lactobacillus_salivarius_HO66_ATCC_11741	Lactococcus_raffinolactis_4877
259324	Lactobacillus_salivarius_HO66_ATCC_11741	Laribacter_hongkongensis_HLHK9
259325	Lactobacillus_salivarius_HO66_ATCC_11741	Lautropia_mirabilis_ATCC_51599
259326	Lactobacillus_salivarius_HO66_ATCC_11741	Leminorella_grimontii_ATCC_33999
259327	Lactobacillus_salivarius_HO66_ATCC_11741	Leptotrichia_buccalis_C_1013_b
259328	Lactobacillus_salivarius_HO66_ATCC_11741	Leuconostoc_argentinum_KCTC_3773
259329	Lactobacillus_salivarius_HO66_ATCC_11741	Leuconostoc_gelidum_JB7
259330	Lactobacillus_salivarius_HO66_ATCC_11741	Leuconostoc_mesenteroides_subsp_cremoris_ATCC_19254
259331	Lactobacillus_salivarius_HO66_ATCC_11741	Listeria_grayi_DSM_20601
259332	Lactobacillus_salivarius_HO66_ATCC_11741	Listeria_monocytogenes_4a_L99
259333	Lactobacillus_salivarius_HO66_ATCC_11741	Listeria_monocytogenes_4b_F2365
259334	Lactobacillus_salivarius_HO66_ATCC_11741	Listeria_monocytogenes_Finland_1988
259335	Lactobacillus_salivarius_HO66_ATCC_11741	Listeria_monocytogenes_FSL_R2_561
259336	Lactobacillus_salivarius_HO66_ATCC_11741	Listeria_monocytogenes_J0161_FSL_R2_499
259337	Lactobacillus_salivarius_HO66_ATCC_11741	Listeria_monocytogenes_serotype_7_SLCC_2482
259338	Lactobacillus_salivarius_HO66_ATCC_11741	Listeria_monocytogenes_SLCC_2378
259339	Lactobacillus_salivarius_HO66_ATCC_11741	Listeria_monocytogenes_SLCC_2540
259340	Lactobacillus_salivarius_HO66_ATCC_11741	Listeria_monocytogenes_SLCC_7179
259341	Lactobacillus_salivarius_HO66_ATCC_11741	Lysinibacillus_fusiformis_ZB2
259342	Lactobacillus_salivarius_HO66_ATCC_11741	Lysinibacillus_sphaericus_C3_41
259343	Lactobacillus_salivarius_HO66_ATCC_11741	Marvinbryantia_formatexigens_I_52_DSM_14469
259344	Lactobacillus_salivarius_HO66_ATCC_11741	Megamonas_funiformis_YIT_11815
259345	Lactobacillus_salivarius_HO66_ATCC_11741	Megamonas_hypermegale_ART12_1
259346	Lactobacillus_salivarius_HO66_ATCC_11741	Megasphaera_elsdenii_DSM_20460
259347	Lactobacillus_salivarius_HO66_ATCC_11741	Melainabacterium_MEL_A1
259348	Lactobacillus_salivarius_HO66_ATCC_11741	Methanobrevibacter_ruminantium_M1
259349	Lactobacillus_salivarius_HO66_ATCC_11741	Methanobrevibacter_smithii_ATCC_35061
259350	Lactobacillus_salivarius_HO66_ATCC_11741	Methanomassiliicoccus_luminyensis_B10
259351	Lactobacillus_salivarius_HO66_ATCC_11741	Methanosphaera_stadtmanae_DSM_3091
259352	Lactobacillus_salivarius_HO66_ATCC_11741	Methylobacterium_mesophilicum_SR1_6_6
259353	Lactobacillus_salivarius_HO66_ATCC_11741	Methylobacterium_populi_BJ001
259354	Lactobacillus_salivarius_HO66_ATCC_11741	Methylobacterium_radiotolerans_JCM_2831
259355	Lactobacillus_salivarius_HO66_ATCC_11741	Methyloversatilis_universalis_Fam50001
259356	Lactobacillus_salivarius_HO66_ATCC_11741	Methyloversatilis_universalis_FAM5
259357	Lactobacillus_salivarius_HO66_ATCC_11741	Microbacterium_gubbeenense_DSM_15944
259358	Lactobacillus_salivarius_HO66_ATCC_11741	Microbacterium_oleivorans_NBRC_103075
259359	Lactobacillus_salivarius_HO66_ATCC_11741	Microbacterium_paraoxydans_77MFTsu3_2
259360	Lactobacillus_salivarius_HO66_ATCC_11741	Micrococcus_luteus_NCTC_2665
259361	Lactobacillus_salivarius_HO66_ATCC_11741	Micromonospora_aurantiaca_ATCC_27029
259362	Lactobacillus_salivarius_HO66_ATCC_11741	Mitsuokella_jalaludinii_DSM_13811
259363	Lactobacillus_salivarius_HO66_ATCC_11741	Mitsuokella_multacida_DSM_20544
259364	Lactobacillus_salivarius_HO66_ATCC_11741	Mobiluncus_curtisii_ATCC_43063
259365	Lactobacillus_salivarius_HO66_ATCC_11741	Moraxella_catarrhalis_RH4
259366	Lactobacillus_salivarius_HO66_ATCC_11741	Morganella_morganii_subsp_morganii_KT
259367	Lactobacillus_salivarius_HO66_ATCC_11741	Mycobacterium_avium_subsp_avium_ATCC_25291
259368	Lactobacillus_salivarius_HO66_ATCC_11741	Mycobacterium_fortuitum_subsp_fortuitum_DSM_46621
259369	Lactobacillus_salivarius_HO66_ATCC_11741	Mycoplasma_hominis_ATCC_23114
259370	Lactobacillus_salivarius_HO66_ATCC_11741	Mycoplasma_pneumoniae_309
259371	Lactobacillus_salivarius_HO66_ATCC_11741	Neisseria_cinerea_ATCC_14685
259372	Lactobacillus_salivarius_HO66_ATCC_11741	Neisseria_elongata_subsp_glycolytica_ATCC_29315
259373	Lactobacillus_salivarius_HO66_ATCC_11741	Neisseria_flavescens_SK114
259374	Lactobacillus_salivarius_HO66_ATCC_11741	Neisseria_macacae_ATCC_33926
259375	Lactobacillus_salivarius_HO66_ATCC_11741	Neisseria_mucosa_ATCC_25996
259376	Lactobacillus_salivarius_HO66_ATCC_11741	Neisseria_subflava_NJ9703
259377	Lactobacillus_salivarius_HO66_ATCC_11741	Nevskia_ramosa_DSM_11499
259378	Lactobacillus_salivarius_HO66_ATCC_11741	Oceanobacillus_picturae_strain_S1
259379	Lactobacillus_salivarius_HO66_ATCC_11741	Ochrobactrum_anthropi_ATCC_49188
259380	Lactobacillus_salivarius_HO66_ATCC_11741	Odoribacter_laneus_YIT_12061
259381	Lactobacillus_salivarius_HO66_ATCC_11741	Odoribacter_splanchnicus_1651_6_DSM_20712
259382	Lactobacillus_salivarius_HO66_ATCC_11741	Olsenella_profusa_F019501
259383	Lactobacillus_salivarius_HO66_ATCC_11741	Olsenella_uli_DSM_7084
259384	Lactobacillus_salivarius_HO66_ATCC_11741	Oribacterium_sinus_F0268
259385	Lactobacillus_salivarius_HO66_ATCC_11741	Oxalobacter_formigenes_HOxBLS
259386	Lactobacillus_salivarius_HO66_ATCC_11741	Oxalobacter_formigenes_OXCC13
259387	Lactobacillus_salivarius_HO66_ATCC_11741	Paenibacillus_alvei_DSM_29
259388	Lactobacillus_salivarius_HO66_ATCC_11741	Paenibacillus_barengoltzii_G22
259389	Lactobacillus_salivarius_HO66_ATCC_11741	Paenibacillus_daejeonensis_DSM_15491
259390	Lactobacillus_salivarius_HO66_ATCC_11741	Paenibacillus_graminis_C4D1M
259391	Lactobacillus_salivarius_HO66_ATCC_11741	Paenibacillus_lactis_154
259392	Lactobacillus_salivarius_HO66_ATCC_11741	Parabacteroides_distasonis_ATCC_8503
259393	Lactobacillus_salivarius_HO66_ATCC_11741	Parabacteroides_goldsteinii_dnLKV18
259394	Lactobacillus_salivarius_HO66_ATCC_11741	Parabacteroides_gordonii_DSM_23371
259395	Lactobacillus_salivarius_HO66_ATCC_11741	Parabacteroides_johnsonii_DSM_18315
259396	Lactobacillus_salivarius_HO66_ATCC_11741	Parabacteroides_merdae_ATCC_43184
259397	Lactobacillus_salivarius_HO66_ATCC_11741	Parabacteroides_sp_D13
259398	Lactobacillus_salivarius_HO66_ATCC_11741	Paracoccus_yeei_ATCC_BAA_599
259399	Lactobacillus_salivarius_HO66_ATCC_11741	Paraprevotella_clara_YIT_11840
259400	Lactobacillus_salivarius_HO66_ATCC_11741	Paraprevotella_xylaniphila_YIT_11841
259401	Lactobacillus_salivarius_HO66_ATCC_11741	Parasutterella_excrementihominis_YIT_11859
259402	Lactobacillus_salivarius_HO66_ATCC_11741	Parvimonas_micra_ATCC_33270
259403	Lactobacillus_salivarius_HO66_ATCC_11741	Pediococcus_acidilactici_7_4
259404	Lactobacillus_salivarius_HO66_ATCC_11741	Pediococcus_acidilactici_DSM_20284
259405	Lactobacillus_salivarius_HO66_ATCC_11741	Pediococcus_pentosaceus_ATCC_25745
259406	Lactobacillus_salivarius_HO66_ATCC_11741	Peptoniphilus_harei_ACS_146_V_Sch2b
259407	Lactobacillus_salivarius_HO66_ATCC_11741	Peptoniphilus_indolicus_ATCC_29427
259408	Lactobacillus_salivarius_HO66_ATCC_11741	Peptoniphilus_lacrimalis_DSM_7455
259409	Lactobacillus_salivarius_HO66_ATCC_11741	Peptoniphilus_timonensis_JC401
259410	Lactobacillus_salivarius_HO66_ATCC_11741	Peptostreptococcus_anaerobius_DSM_2949
259411	Lactobacillus_salivarius_HO66_ATCC_11741	Peptostreptococcus_stomatis_DSM_17678
259412	Lactobacillus_salivarius_HO66_ATCC_11741	Phascolarctobacterium_succinatutens_YIT_12067
259413	Lactobacillus_salivarius_HO66_ATCC_11741	Plesiomonas_shigelloides_302_73
259414	Lactobacillus_salivarius_HO66_ATCC_11741	Porphyromonas_asaccharolytica_DSM_20707
259415	Lactobacillus_salivarius_HO66_ATCC_11741	Porphyromonas_endodontalis_ATCC_35406
259416	Lactobacillus_salivarius_HO66_ATCC_11741	Porphyromonas_gingivalis_W83
259417	Lactobacillus_salivarius_HO66_ATCC_11741	Porphyromonas_somerae_DSM_23386
259418	Lactobacillus_salivarius_HO66_ATCC_11741	Porphyromonas_uenonis_60_3
259419	Lactobacillus_salivarius_HO66_ATCC_11741	Porphyromonas_uenonis_DSM_23387
259420	Lactobacillus_salivarius_HO66_ATCC_11741	Prevotella_albensis_DSM_11370
259421	Lactobacillus_salivarius_HO66_ATCC_11741	Prevotella_bivia_DSM_20514
259422	Lactobacillus_salivarius_HO66_ATCC_11741	Prevotella_brevis_ATCC_19188
259423	Lactobacillus_salivarius_HO66_ATCC_11741	Prevotella_bryantii_B14
259424	Lactobacillus_salivarius_HO66_ATCC_11741	Prevotella_bryantii_C21a
259425	Lactobacillus_salivarius_HO66_ATCC_11741	Prevotella_buccae_ATCC_33574
259426	Lactobacillus_salivarius_HO66_ATCC_11741	Prevotella_conceptionensis_9403948
259427	Lactobacillus_salivarius_HO66_ATCC_11741	Prevotella_copri_CB7_DSM_18205
259428	Lactobacillus_salivarius_HO66_ATCC_11741	Prevotella_corporis_DSM_18810
259429	Lactobacillus_salivarius_HO66_ATCC_11741	Prevotella_denticola_DSM20614
259430	Lactobacillus_salivarius_HO66_ATCC_11741	Prevotella_denticola_F0289
259431	Lactobacillus_salivarius_HO66_ATCC_11741	Prevotella_disiens_FB035_09AN
259432	Lactobacillus_salivarius_HO66_ATCC_11741	Prevotella_disiens_JCM_6334
259433	Lactobacillus_salivarius_HO66_ATCC_11741	Prevotella_enoeca_JCM_12259
259434	Lactobacillus_salivarius_HO66_ATCC_11741	Prevotella_intermedia_17
259435	Lactobacillus_salivarius_HO66_ATCC_11741	Prevotella_intermedia_ATCC_25611
259436	Lactobacillus_salivarius_HO66_ATCC_11741	Prevotella_loescheii_DSM_19665
259437	Lactobacillus_salivarius_HO66_ATCC_11741	Prevotella_melaninogenica_ATCC_25845
259438	Lactobacillus_salivarius_HO66_ATCC_11741	Prevotella_nanceiensis_DSM_19126
259439	Lactobacillus_salivarius_HO66_ATCC_11741	Prevotella_nigrescens_ATCC_33563
259440	Lactobacillus_salivarius_HO66_ATCC_11741	Prevotella_oralis_ATCC_33269
259441	Lactobacillus_salivarius_HO66_ATCC_11741	Prevotella_pallens_ATCC_700821
259442	Lactobacillus_salivarius_HO66_ATCC_11741	Prevotella_ruminicola_23
259443	Lactobacillus_salivarius_HO66_ATCC_11741	Prevotella_salivae_DSM_15606
259444	Lactobacillus_salivarius_HO66_ATCC_11741	Prevotella_shahii_JCM_12083
259445	Lactobacillus_salivarius_HO66_ATCC_11741	Prevotella_stercorea_DSM_18206
259446	Lactobacillus_salivarius_HO66_ATCC_11741	Prevotella_timonensis_4401737
259447	Lactobacillus_salivarius_HO66_ATCC_11741	Prevotella_timonensis_CRIS_5C_B1
259448	Lactobacillus_salivarius_HO66_ATCC_11741	Prevotella_veroralis_DSM_19559
259449	Lactobacillus_salivarius_HO66_ATCC_11741	Propionibacterium_acidipropionici_ATCC_4875
259450	Lactobacillus_salivarius_HO66_ATCC_11741	Propionibacterium_acnes_KPA171202
259451	Lactobacillus_salivarius_HO66_ATCC_11741	Propionibacterium_avidum_44067
259452	Lactobacillus_salivarius_HO66_ATCC_11741	Propionibacterium_freudenreichii_subsp_shermanii_CIRM_BIA1
259453	Lactobacillus_salivarius_HO66_ATCC_11741	Propionibacterium_granulosum_DSM_20700
259454	Lactobacillus_salivarius_HO66_ATCC_11741	Propionibacterium_jensenii_DSM_20535
259455	Lactobacillus_salivarius_HO66_ATCC_11741	Propionibacterium_propionicum_F0230a
259456	Lactobacillus_salivarius_HO66_ATCC_11741	Proteus_mirabilis_ATCC_35198
259457	Lactobacillus_salivarius_HO66_ATCC_11741	Proteus_penneri_ATCC_35198
259458	Lactobacillus_salivarius_HO66_ATCC_11741	Providencia_alcalifaciens_DSM_30120
259459	Lactobacillus_salivarius_HO66_ATCC_11741	Providencia_rettgeri_DSM_1131
259460	Lactobacillus_salivarius_HO66_ATCC_11741	Providencia_rustigianii_DSM_4541
259461	Lactobacillus_salivarius_HO66_ATCC_11741	Providencia_stuartii_ATCC_25827
259462	Lactobacillus_salivarius_HO66_ATCC_11741	Pseudobutyrivibrio_ruminis_AD2017
259463	Lactobacillus_salivarius_HO66_ATCC_11741	Pseudoflavonifractor_capillosus_strain_ATCC_29799
259464	Lactobacillus_salivarius_HO66_ATCC_11741	Pseudomonas_aeruginosa_NCGM2_S1
259465	Lactobacillus_salivarius_HO66_ATCC_11741	Pseudomonas_alcaliphila_34
259466	Lactobacillus_salivarius_HO66_ATCC_11741	Pseudomonas_monteilii_NBRC_103158
259467	Lactobacillus_salivarius_HO66_ATCC_11741	Pseudomonas_nitroreducens_HBP1
259468	Lactobacillus_salivarius_HO66_ATCC_11741	Pseudomonas_oleovorans_MOIL14HWK12
259469	Lactobacillus_salivarius_HO66_ATCC_11741	Pseudoramibacter_alactolyticus_ATCC_23263
259470	Lactobacillus_salivarius_HO66_ATCC_11741	Pyramidobacter_piscolens_W5455
259471	Lactobacillus_salivarius_HO66_ATCC_11741	Ralstonia_sp_5_7_47FAA
259472	Lactobacillus_salivarius_HO66_ATCC_11741	Raoultella_planticola_ATCC_33531
259473	Lactobacillus_salivarius_HO66_ATCC_11741	Rhodococcus_equi_ATCC_33707
259474	Lactobacillus_salivarius_HO66_ATCC_11741	Rhodococcus_equi_NBRC_101255
259475	Lactobacillus_salivarius_HO66_ATCC_11741	Rhodococcus_rhodochrous_ATCC_21198
259476	Lactobacillus_salivarius_HO66_ATCC_11741	Roseburia_hominis_A2_183
259477	Lactobacillus_salivarius_HO66_ATCC_11741	Roseburia_intestinalis_L1_82
259478	Lactobacillus_salivarius_HO66_ATCC_11741	Roseburia_inulinivorans_DSM_16841
259479	Lactobacillus_salivarius_HO66_ATCC_11741	Roseomonas_mucosa_ATCC_BAA_692
259480	Lactobacillus_salivarius_HO66_ATCC_11741	Rothia_aeria_F0474
259481	Lactobacillus_salivarius_HO66_ATCC_11741	Rothia_dentocariosa_ATCC_17931
259482	Lactobacillus_salivarius_HO66_ATCC_11741	Rothia_mucilaginosa_DY_18
259483	Lactobacillus_salivarius_HO66_ATCC_11741	Ruminococcaceae_bacterium_D16
259484	Lactobacillus_salivarius_HO66_ATCC_11741	Ruminococcus_albus_7
259485	Lactobacillus_salivarius_HO66_ATCC_11741	Ruminococcus_bicirculans_80_3
259486	Lactobacillus_salivarius_HO66_ATCC_11741	Ruminococcus_bromii_L2_63
259487	Lactobacillus_salivarius_HO66_ATCC_11741	Ruminococcus_callidus_ATCC_2776001
259488	Lactobacillus_salivarius_HO66_ATCC_11741	Ruminococcus_champanellensis_18P13
259489	Lactobacillus_salivarius_HO66_ATCC_11741	Ruminococcus_flavefaciens_ATCC_19208
259490	Lactobacillus_salivarius_HO66_ATCC_11741	Ruminococcus_flavefaciens_FD_1
259491	Lactobacillus_salivarius_HO66_ATCC_11741	Ruminococcus_gauvreauii_DSM_19829
259492	Lactobacillus_salivarius_HO66_ATCC_11741	Ruminococcus_gnavus_ATCC_29149
259493	Lactobacillus_salivarius_HO66_ATCC_11741	Ruminococcus_lactaris_ATCC_29176
259494	Lactobacillus_salivarius_HO66_ATCC_11741	Ruminococcus_obeum_A2_162
259495	Lactobacillus_salivarius_HO66_ATCC_11741	Ruminococcus_sp_5_1_39BFAA
259496	Lactobacillus_salivarius_HO66_ATCC_11741	Ruminococcus_sp_SR1_5
259497	Lactobacillus_salivarius_HO66_ATCC_11741	Ruminococcus_torques_ATCC_27756
259498	Lactobacillus_salivarius_HO66_ATCC_11741	Ruminococcus_torques_L2_14
259499	Lactobacillus_salivarius_HO66_ATCC_11741	Salmonella_enterica_enterica_sv_Typhimurium_LT2
259500	Lactobacillus_salivarius_HO66_ATCC_11741	Scardovia_inopinata_F0304
259501	Lactobacillus_salivarius_HO66_ATCC_11741	Selenomonas_ruminantium_AC2024
259502	Lactobacillus_salivarius_HO66_ATCC_11741	Serratia_fonticola_RB_25
259503	Lactobacillus_salivarius_HO66_ATCC_11741	Serratia_liquefaciens_ATCC_27592
259504	Lactobacillus_salivarius_HO66_ATCC_11741	Silanimonas_lenta_DSM_16282
259505	Lactobacillus_salivarius_HO66_ATCC_11741	Slackia_exigua_ATCC_700122
259506	Lactobacillus_salivarius_HO66_ATCC_11741	Slackia_piriformis_YIT_12062
259507	Lactobacillus_salivarius_HO66_ATCC_11741	Solobacterium_moorei_DSM_22971
259508	Lactobacillus_salivarius_HO66_ATCC_11741	Solobacterium_moorei_F0204
259509	Lactobacillus_salivarius_HO66_ATCC_11741	Staphylococcus_arlettae_CVD059
259510	Lactobacillus_salivarius_HO66_ATCC_11741	Staphylococcus_capitis_CR0101
259511	Lactobacillus_salivarius_HO66_ATCC_11741	Staphylococcus_capitis_QN1
259512	Lactobacillus_salivarius_HO66_ATCC_11741	Staphylococcus_caprae_C87
259513	Lactobacillus_salivarius_HO66_ATCC_11741	Staphylococcus_cohnii_hu_01
259514	Lactobacillus_salivarius_HO66_ATCC_11741	Staphylococcus_epidermidis_ATCC_12228
259515	Lactobacillus_salivarius_HO66_ATCC_11741	Staphylococcus_equorum_subsp_equorum_Mu2
259516	Lactobacillus_salivarius_HO66_ATCC_11741	Staphylococcus_haemolyticus_JCSC1435
259517	Lactobacillus_salivarius_HO66_ATCC_11741	Staphylococcus_hominis_subsp_hominis_C80
259518	Lactobacillus_salivarius_HO66_ATCC_11741	Staphylococcus_intermedius_ATCC_27335
259519	Lactobacillus_salivarius_HO66_ATCC_11741	Staphylococcus_lugdunensis_HKU09_01
259520	Lactobacillus_salivarius_HO66_ATCC_11741	Staphylococcus_pasteuri_SP1
259521	Lactobacillus_salivarius_HO66_ATCC_11741	Staphylococcus_pettenkoferi_VCU012
259522	Lactobacillus_salivarius_HO66_ATCC_11741	Staphylococcus_saprophyticus_subsp_saprophyticus_ATCC_15305
259523	Lactobacillus_salivarius_HO66_ATCC_11741	Staphylococcus_sciuri_subsp_sciuri_Z8
259524	Lactobacillus_salivarius_HO66_ATCC_11741	Staphylococcus_simulans_ACS_120_V_Sch1
259525	Lactobacillus_salivarius_HO66_ATCC_11741	Staphylococcus_vitulinus_F1028
259526	Lactobacillus_salivarius_HO66_ATCC_11741	Staphylococcus_warneri_SG1
259527	Lactobacillus_salivarius_HO66_ATCC_11741	Staphylococcus_xylosus_DMB3_Bh1
259528	Lactobacillus_salivarius_HO66_ATCC_11741	Staphylococcus_xylosus_NJ
259529	Lactobacillus_salivarius_HO66_ATCC_11741	Stenotrophomonas_maltophilia_D457
259530	Lactobacillus_salivarius_HO66_ATCC_11741	Stenotrophomonas_rhizophila_PCA13
259531	Lactobacillus_salivarius_HO66_ATCC_11741	Stoquefichus_massiliensis_AP9
259532	Lactobacillus_salivarius_HO66_ATCC_11741	Streptococcus_agalactiae_A909
259533	Lactobacillus_salivarius_HO66_ATCC_11741	Streptococcus_anginosus_1_2_62CV
259534	Lactobacillus_salivarius_HO66_ATCC_11741	Streptococcus_australis_ATCC_700641
259535	Lactobacillus_salivarius_HO66_ATCC_11741	Streptococcus_constellatus_subsp_constellatus_SK53
259536	Lactobacillus_salivarius_HO66_ATCC_11741	Streptococcus_constellatus_subsp_pharyngis_SK1060
259537	Lactobacillus_salivarius_HO66_ATCC_11741	Streptococcus_cristatus_ATCC_51100
259538	Lactobacillus_salivarius_HO66_ATCC_11741	Streptococcus_dysgalactiae_subsp_dysgalactiae_ATCC_27957
259539	Lactobacillus_salivarius_HO66_ATCC_11741	Streptococcus_equinus_ATCC_9812
259540	Lactobacillus_salivarius_HO66_ATCC_11741	Streptococcus_gallolyticus_subsp_gallolyticus_ATCC_43143
259541	Lactobacillus_salivarius_HO66_ATCC_11741	Streptococcus_gordonii_str_Challis_substr_CH1
259542	Lactobacillus_salivarius_HO66_ATCC_11741	Streptococcus_infantarius_subsp_infantarius_ATCC_BAA_102
259543	Lactobacillus_salivarius_HO66_ATCC_11741	Streptococcus_infantis_ATCC_700779
259544	Lactobacillus_salivarius_HO66_ATCC_11741	Streptococcus_intermedius_JTH08
259545	Lactobacillus_salivarius_HO66_ATCC_11741	Streptococcus_lutetiensis_033
259546	Lactobacillus_salivarius_HO66_ATCC_11741	Streptococcus_mitis_NCTC_12261
259547	Lactobacillus_salivarius_HO66_ATCC_11741	Streptococcus_mutans_ATCC_25175
259548	Lactobacillus_salivarius_HO66_ATCC_11741	Streptococcus_oralis_Uo5
259549	Lactobacillus_salivarius_HO66_ATCC_11741	Streptococcus_parasanguinis_ATCC_903
259550	Lactobacillus_salivarius_HO66_ATCC_11741	Streptococcus_parauberis_KCTC_11537
259551	Lactobacillus_salivarius_HO66_ATCC_11741	Streptococcus_peroris_ATCC_700780
259552	Lactobacillus_salivarius_HO66_ATCC_11741	Streptococcus_pleomorphus_DSM_20574
259553	Lactobacillus_salivarius_HO66_ATCC_11741	Streptococcus_pseudopneumoniae_IS7493
259554	Lactobacillus_salivarius_HO66_ATCC_11741	Streptococcus_salivarius_JIM8777
259555	Lactobacillus_salivarius_HO66_ATCC_11741	Streptococcus_sanguinis_SK36
259556	Lactobacillus_salivarius_HO66_ATCC_11741	Streptococcus_sp_2_1_36FAA
259557	Lactobacillus_salivarius_HO66_ATCC_11741	Streptococcus_sp_I_G2
259558	Lactobacillus_salivarius_HO66_ATCC_11741	Streptococcus_sp_I_P16
259559	Lactobacillus_salivarius_HO66_ATCC_11741	Streptococcus_thermophilus_LMG_18311
259560	Lactobacillus_salivarius_HO66_ATCC_11741	Streptococcus_thoraltensis_DSM_12221
259561	Lactobacillus_salivarius_HO66_ATCC_11741	Streptococcus_uberis_0140J
259562	Lactobacillus_salivarius_HO66_ATCC_11741	Streptococcus_vestibularis_F0396
259563	Lactobacillus_salivarius_HO66_ATCC_11741	Subdoligranulum_variabile_DSM_15176
259564	Lactobacillus_salivarius_HO66_ATCC_11741	Succinatimonas_hippei_YIT_12066
259565	Lactobacillus_salivarius_HO66_ATCC_11741	Succinivibrio_dextrinosolvens_H5
259566	Lactobacillus_salivarius_HO66_ATCC_11741	Sulfolobus_solfataricus_P2
259567	Lactobacillus_salivarius_HO66_ATCC_11741	Sutterella_parvirubra_YIT_11816
259568	Lactobacillus_salivarius_HO66_ATCC_11741	Sutterella_wadsworthensis_3_1_45B
259569	Lactobacillus_salivarius_HO66_ATCC_11741	Tannerella_forsythia_ATCC_43037
259570	Lactobacillus_salivarius_HO66_ATCC_11741	Tatumella_ptyseos_ATCC_33301
259571	Lactobacillus_salivarius_HO66_ATCC_11741	Trabulsiella_guamensis_ATCC_49490
259572	Lactobacillus_salivarius_HO66_ATCC_11741	Tropheryma_whipplei_str_Twist
259573	Lactobacillus_salivarius_HO66_ATCC_11741	Trueperella_pyogenes_MS249
259574	Lactobacillus_salivarius_HO66_ATCC_11741	Ureaplasma_parvum_serovar_1_str_ATCC_27813
259575	Lactobacillus_salivarius_HO66_ATCC_11741	Ureaplasma_urealyticum_serovar_8_str_ATCC_27618
259576	Lactobacillus_salivarius_HO66_ATCC_11741	Ureibacillus_thermosphaericus_str_Thermo_BF
259577	Lactobacillus_salivarius_HO66_ATCC_11741	Varibaculum_cambriense_DSM_15806
259578	Lactobacillus_salivarius_HO66_ATCC_11741	Veillonella_atypica_ACS_049_V_Sch6
259579	Lactobacillus_salivarius_HO66_ATCC_11741	Veillonella_dispar_ATCC_17748
259580	Lactobacillus_salivarius_HO66_ATCC_11741	Veillonella_parvula_Te3_DSM_2008
259581	Lactobacillus_salivarius_HO66_ATCC_11741	Veillonella_ratti_ACS_216_V_Col6b
259582	Lactobacillus_salivarius_HO66_ATCC_11741	Veillonella_sp_3_1_44
259583	Lactobacillus_salivarius_HO66_ATCC_11741	Veillonella_sp_6_1_27
259584	Lactobacillus_salivarius_HO66_ATCC_11741	Vibrio_fluvialis_560
259585	Lactobacillus_salivarius_HO66_ATCC_11741	Vibrio_furnissii_NCTC_11218
259586	Lactobacillus_salivarius_HO66_ATCC_11741	Vibrio_mimicus_MB_451
259587	Lactobacillus_salivarius_HO66_ATCC_11741	Vibrio_parahaemolyticus_RIMD_2210633
259588	Lactobacillus_salivarius_HO66_ATCC_11741	Weissella_cibaria_KACC_11862
259589	Lactobacillus_salivarius_HO66_ATCC_11741	Weissella_confusa_LBAE_C39_2
259590	Lactobacillus_salivarius_HO66_ATCC_11741	Weissella_paramesenteroides_ATCC_33313
259591	Lactobacillus_salivarius_HO66_ATCC_11741	Yersinia_bercovieri_ATCC_43970
259592	Lactobacillus_salivarius_HO66_ATCC_11741	Yersinia_enterocolitica_subsp_enterocolitica_8081
259593	Lactobacillus_salivarius_HO66_ATCC_11741	Yersinia_frederiksenii_ATCC_33641
259594	Lactobacillus_salivarius_HO66_ATCC_11741	Yersinia_kristensenii_ATCC_33638
259595	Lactobacillus_salivarius_HO66_ATCC_11741	Yersinia_pseudotuberculosis_YPIII
259596	Lactobacillus_salivarius_HO66_ATCC_11741	Yersinia_rohdei_ATCC_43380
259597	Lactobacillus_salivarius_HO66_ATCC_11741	Yokenella_regensburgei_ATCC_43003
259598	Lactobacillus_salivarius_salivarius_UCC118	Lactobacillus_ultunensis_DSM_16047
259599	Lactobacillus_salivarius_salivarius_UCC118	Lactobacillus_vaginalis_ATCC_49540
259600	Lactobacillus_salivarius_salivarius_UCC118	Lactococcus_garvieae_ATCC_49156
259601	Lactobacillus_salivarius_salivarius_UCC118	Lactococcus_raffinolactis_4877
259602	Lactobacillus_salivarius_salivarius_UCC118	Laribacter_hongkongensis_HLHK9
259603	Lactobacillus_salivarius_salivarius_UCC118	Lautropia_mirabilis_ATCC_51599
259604	Lactobacillus_salivarius_salivarius_UCC118	Leminorella_grimontii_ATCC_33999
259605	Lactobacillus_salivarius_salivarius_UCC118	Leptotrichia_buccalis_C_1013_b
259606	Lactobacillus_salivarius_salivarius_UCC118	Leuconostoc_argentinum_KCTC_3773
259607	Lactobacillus_salivarius_salivarius_UCC118	Leuconostoc_gelidum_JB7
259608	Lactobacillus_salivarius_salivarius_UCC118	Leuconostoc_mesenteroides_subsp_cremoris_ATCC_19254
259609	Lactobacillus_salivarius_salivarius_UCC118	Listeria_grayi_DSM_20601
259610	Lactobacillus_salivarius_salivarius_UCC118	Listeria_monocytogenes_4a_L99
259611	Lactobacillus_salivarius_salivarius_UCC118	Listeria_monocytogenes_4b_F2365
259612	Lactobacillus_salivarius_salivarius_UCC118	Listeria_monocytogenes_Finland_1988
259613	Lactobacillus_salivarius_salivarius_UCC118	Listeria_monocytogenes_FSL_R2_561
259614	Lactobacillus_salivarius_salivarius_UCC118	Listeria_monocytogenes_J0161_FSL_R2_499
259615	Lactobacillus_salivarius_salivarius_UCC118	Listeria_monocytogenes_serotype_7_SLCC_2482
259616	Lactobacillus_salivarius_salivarius_UCC118	Listeria_monocytogenes_SLCC_2378
259617	Lactobacillus_salivarius_salivarius_UCC118	Listeria_monocytogenes_SLCC_2540
259618	Lactobacillus_salivarius_salivarius_UCC118	Listeria_monocytogenes_SLCC_7179
259619	Lactobacillus_salivarius_salivarius_UCC118	Lysinibacillus_fusiformis_ZB2
259620	Lactobacillus_salivarius_salivarius_UCC118	Lysinibacillus_sphaericus_C3_41
259621	Lactobacillus_salivarius_salivarius_UCC118	Marvinbryantia_formatexigens_I_52_DSM_14469
259622	Lactobacillus_salivarius_salivarius_UCC118	Megamonas_funiformis_YIT_11815
259623	Lactobacillus_salivarius_salivarius_UCC118	Megamonas_hypermegale_ART12_1
259624	Lactobacillus_salivarius_salivarius_UCC118	Megasphaera_elsdenii_DSM_20460
259625	Lactobacillus_salivarius_salivarius_UCC118	Melainabacterium_MEL_A1
259626	Lactobacillus_salivarius_salivarius_UCC118	Methanobrevibacter_ruminantium_M1
259627	Lactobacillus_salivarius_salivarius_UCC118	Methanobrevibacter_smithii_ATCC_35061
259628	Lactobacillus_salivarius_salivarius_UCC118	Methanomassiliicoccus_luminyensis_B10
259629	Lactobacillus_salivarius_salivarius_UCC118	Methanosphaera_stadtmanae_DSM_3091
259630	Lactobacillus_salivarius_salivarius_UCC118	Methylobacterium_mesophilicum_SR1_6_6
259631	Lactobacillus_salivarius_salivarius_UCC118	Methylobacterium_populi_BJ001
259632	Lactobacillus_salivarius_salivarius_UCC118	Methylobacterium_radiotolerans_JCM_2831
259633	Lactobacillus_salivarius_salivarius_UCC118	Methyloversatilis_universalis_Fam50001
259634	Lactobacillus_salivarius_salivarius_UCC118	Methyloversatilis_universalis_FAM5
259635	Lactobacillus_salivarius_salivarius_UCC118	Microbacterium_gubbeenense_DSM_15944
259636	Lactobacillus_salivarius_salivarius_UCC118	Microbacterium_oleivorans_NBRC_103075
259637	Lactobacillus_salivarius_salivarius_UCC118	Microbacterium_paraoxydans_77MFTsu3_2
259638	Lactobacillus_salivarius_salivarius_UCC118	Micrococcus_luteus_NCTC_2665
259639	Lactobacillus_salivarius_salivarius_UCC118	Micromonospora_aurantiaca_ATCC_27029
259640	Lactobacillus_salivarius_salivarius_UCC118	Mitsuokella_jalaludinii_DSM_13811
259641	Lactobacillus_salivarius_salivarius_UCC118	Mitsuokella_multacida_DSM_20544
259642	Lactobacillus_salivarius_salivarius_UCC118	Mobiluncus_curtisii_ATCC_43063
259643	Lactobacillus_salivarius_salivarius_UCC118	Moraxella_catarrhalis_RH4
259644	Lactobacillus_salivarius_salivarius_UCC118	Morganella_morganii_subsp_morganii_KT
259645	Lactobacillus_salivarius_salivarius_UCC118	Mycobacterium_avium_subsp_avium_ATCC_25291
259646	Lactobacillus_salivarius_salivarius_UCC118	Mycobacterium_fortuitum_subsp_fortuitum_DSM_46621
259647	Lactobacillus_salivarius_salivarius_UCC118	Mycoplasma_hominis_ATCC_23114
259648	Lactobacillus_salivarius_salivarius_UCC118	Mycoplasma_pneumoniae_309
259649	Lactobacillus_salivarius_salivarius_UCC118	Neisseria_cinerea_ATCC_14685
259650	Lactobacillus_salivarius_salivarius_UCC118	Neisseria_elongata_subsp_glycolytica_ATCC_29315
259651	Lactobacillus_salivarius_salivarius_UCC118	Neisseria_flavescens_SK114
259652	Lactobacillus_salivarius_salivarius_UCC118	Neisseria_macacae_ATCC_33926
259653	Lactobacillus_salivarius_salivarius_UCC118	Neisseria_mucosa_ATCC_25996
259654	Lactobacillus_salivarius_salivarius_UCC118	Neisseria_subflava_NJ9703
259655	Lactobacillus_salivarius_salivarius_UCC118	Nevskia_ramosa_DSM_11499
259656	Lactobacillus_salivarius_salivarius_UCC118	Oceanobacillus_picturae_strain_S1
259657	Lactobacillus_salivarius_salivarius_UCC118	Ochrobactrum_anthropi_ATCC_49188
259658	Lactobacillus_salivarius_salivarius_UCC118	Odoribacter_laneus_YIT_12061
259659	Lactobacillus_salivarius_salivarius_UCC118	Odoribacter_splanchnicus_1651_6_DSM_20712
259660	Lactobacillus_salivarius_salivarius_UCC118	Olsenella_profusa_F019501
259661	Lactobacillus_salivarius_salivarius_UCC118	Olsenella_uli_DSM_7084
259662	Lactobacillus_salivarius_salivarius_UCC118	Oribacterium_sinus_F0268
259663	Lactobacillus_salivarius_salivarius_UCC118	Oxalobacter_formigenes_HOxBLS
259664	Lactobacillus_salivarius_salivarius_UCC118	Oxalobacter_formigenes_OXCC13
259665	Lactobacillus_salivarius_salivarius_UCC118	Paenibacillus_alvei_DSM_29
259666	Lactobacillus_salivarius_salivarius_UCC118	Paenibacillus_barengoltzii_G22
259667	Lactobacillus_salivarius_salivarius_UCC118	Paenibacillus_daejeonensis_DSM_15491
259668	Lactobacillus_salivarius_salivarius_UCC118	Paenibacillus_graminis_C4D1M
259669	Lactobacillus_salivarius_salivarius_UCC118	Paenibacillus_lactis_154
259670	Lactobacillus_salivarius_salivarius_UCC118	Parabacteroides_distasonis_ATCC_8503
259671	Lactobacillus_salivarius_salivarius_UCC118	Parabacteroides_goldsteinii_dnLKV18
259672	Lactobacillus_salivarius_salivarius_UCC118	Parabacteroides_gordonii_DSM_23371
259673	Lactobacillus_salivarius_salivarius_UCC118	Parabacteroides_johnsonii_DSM_18315
259674	Lactobacillus_salivarius_salivarius_UCC118	Parabacteroides_merdae_ATCC_43184
259675	Lactobacillus_salivarius_salivarius_UCC118	Parabacteroides_sp_D13
259676	Lactobacillus_salivarius_salivarius_UCC118	Paracoccus_yeei_ATCC_BAA_599
259677	Lactobacillus_salivarius_salivarius_UCC118	Paraprevotella_clara_YIT_11840
259678	Lactobacillus_salivarius_salivarius_UCC118	Paraprevotella_xylaniphila_YIT_11841
259679	Lactobacillus_salivarius_salivarius_UCC118	Parasutterella_excrementihominis_YIT_11859
259680	Lactobacillus_salivarius_salivarius_UCC118	Parvimonas_micra_ATCC_33270
259681	Lactobacillus_salivarius_salivarius_UCC118	Pediococcus_acidilactici_7_4
259682	Lactobacillus_salivarius_salivarius_UCC118	Pediococcus_acidilactici_DSM_20284
259683	Lactobacillus_salivarius_salivarius_UCC118	Pediococcus_pentosaceus_ATCC_25745
259684	Lactobacillus_salivarius_salivarius_UCC118	Peptoniphilus_harei_ACS_146_V_Sch2b
259685	Lactobacillus_salivarius_salivarius_UCC118	Peptoniphilus_indolicus_ATCC_29427
259686	Lactobacillus_salivarius_salivarius_UCC118	Peptoniphilus_lacrimalis_DSM_7455
259687	Lactobacillus_salivarius_salivarius_UCC118	Peptoniphilus_timonensis_JC401
259688	Lactobacillus_salivarius_salivarius_UCC118	Peptostreptococcus_anaerobius_DSM_2949
259689	Lactobacillus_salivarius_salivarius_UCC118	Peptostreptococcus_stomatis_DSM_17678
259690	Lactobacillus_salivarius_salivarius_UCC118	Phascolarctobacterium_succinatutens_YIT_12067
259691	Lactobacillus_salivarius_salivarius_UCC118	Plesiomonas_shigelloides_302_73
259692	Lactobacillus_salivarius_salivarius_UCC118	Porphyromonas_asaccharolytica_DSM_20707
259693	Lactobacillus_salivarius_salivarius_UCC118	Porphyromonas_endodontalis_ATCC_35406
259694	Lactobacillus_salivarius_salivarius_UCC118	Porphyromonas_gingivalis_W83
259695	Lactobacillus_salivarius_salivarius_UCC118	Porphyromonas_somerae_DSM_23386
259696	Lactobacillus_salivarius_salivarius_UCC118	Porphyromonas_uenonis_60_3
259697	Lactobacillus_salivarius_salivarius_UCC118	Porphyromonas_uenonis_DSM_23387
259698	Lactobacillus_salivarius_salivarius_UCC118	Prevotella_albensis_DSM_11370
259699	Lactobacillus_salivarius_salivarius_UCC118	Prevotella_bivia_DSM_20514
259700	Lactobacillus_salivarius_salivarius_UCC118	Prevotella_brevis_ATCC_19188
259701	Lactobacillus_salivarius_salivarius_UCC118	Prevotella_bryantii_B14
259702	Lactobacillus_salivarius_salivarius_UCC118	Prevotella_bryantii_C21a
259703	Lactobacillus_salivarius_salivarius_UCC118	Prevotella_buccae_ATCC_33574
259704	Lactobacillus_salivarius_salivarius_UCC118	Prevotella_conceptionensis_9403948
259705	Lactobacillus_salivarius_salivarius_UCC118	Prevotella_copri_CB7_DSM_18205
259706	Lactobacillus_salivarius_salivarius_UCC118	Prevotella_corporis_DSM_18810
259707	Lactobacillus_salivarius_salivarius_UCC118	Prevotella_denticola_DSM20614
259708	Lactobacillus_salivarius_salivarius_UCC118	Prevotella_denticola_F0289
259709	Lactobacillus_salivarius_salivarius_UCC118	Prevotella_disiens_FB035_09AN
259710	Lactobacillus_salivarius_salivarius_UCC118	Prevotella_disiens_JCM_6334
259711	Lactobacillus_salivarius_salivarius_UCC118	Prevotella_enoeca_JCM_12259
259712	Lactobacillus_salivarius_salivarius_UCC118	Prevotella_intermedia_17
259713	Lactobacillus_salivarius_salivarius_UCC118	Prevotella_intermedia_ATCC_25611
259714	Lactobacillus_salivarius_salivarius_UCC118	Prevotella_loescheii_DSM_19665
259715	Lactobacillus_salivarius_salivarius_UCC118	Prevotella_melaninogenica_ATCC_25845
259716	Lactobacillus_salivarius_salivarius_UCC118	Prevotella_nanceiensis_DSM_19126
259717	Lactobacillus_salivarius_salivarius_UCC118	Prevotella_nigrescens_ATCC_33563
259718	Lactobacillus_salivarius_salivarius_UCC118	Prevotella_oralis_ATCC_33269
259719	Lactobacillus_salivarius_salivarius_UCC118	Prevotella_pallens_ATCC_700821
259720	Lactobacillus_salivarius_salivarius_UCC118	Prevotella_ruminicola_23
259721	Lactobacillus_salivarius_salivarius_UCC118	Prevotella_salivae_DSM_15606
259722	Lactobacillus_salivarius_salivarius_UCC118	Prevotella_shahii_JCM_12083
259723	Lactobacillus_salivarius_salivarius_UCC118	Prevotella_stercorea_DSM_18206
259724	Lactobacillus_salivarius_salivarius_UCC118	Prevotella_timonensis_4401737
259725	Lactobacillus_salivarius_salivarius_UCC118	Prevotella_timonensis_CRIS_5C_B1
259726	Lactobacillus_salivarius_salivarius_UCC118	Prevotella_veroralis_DSM_19559
259727	Lactobacillus_salivarius_salivarius_UCC118	Propionibacterium_acidipropionici_ATCC_4875
259728	Lactobacillus_salivarius_salivarius_UCC118	Propionibacterium_acnes_KPA171202
259729	Lactobacillus_salivarius_salivarius_UCC118	Propionibacterium_avidum_44067
259730	Lactobacillus_salivarius_salivarius_UCC118	Propionibacterium_freudenreichii_subsp_shermanii_CIRM_BIA1
259731	Lactobacillus_salivarius_salivarius_UCC118	Propionibacterium_granulosum_DSM_20700
259732	Lactobacillus_salivarius_salivarius_UCC118	Propionibacterium_jensenii_DSM_20535
259733	Lactobacillus_salivarius_salivarius_UCC118	Propionibacterium_propionicum_F0230a
259734	Lactobacillus_salivarius_salivarius_UCC118	Proteus_mirabilis_ATCC_35198
259735	Lactobacillus_salivarius_salivarius_UCC118	Proteus_penneri_ATCC_35198
259736	Lactobacillus_salivarius_salivarius_UCC118	Providencia_alcalifaciens_DSM_30120
259737	Lactobacillus_salivarius_salivarius_UCC118	Providencia_rettgeri_DSM_1131
259738	Lactobacillus_salivarius_salivarius_UCC118	Providencia_rustigianii_DSM_4541
259739	Lactobacillus_salivarius_salivarius_UCC118	Providencia_stuartii_ATCC_25827
259740	Lactobacillus_salivarius_salivarius_UCC118	Pseudobutyrivibrio_ruminis_AD2017
259741	Lactobacillus_salivarius_salivarius_UCC118	Pseudoflavonifractor_capillosus_strain_ATCC_29799
259742	Lactobacillus_salivarius_salivarius_UCC118	Pseudomonas_aeruginosa_NCGM2_S1
259743	Lactobacillus_salivarius_salivarius_UCC118	Pseudomonas_alcaliphila_34
259744	Lactobacillus_salivarius_salivarius_UCC118	Pseudomonas_monteilii_NBRC_103158
259745	Lactobacillus_salivarius_salivarius_UCC118	Pseudomonas_nitroreducens_HBP1
259746	Lactobacillus_salivarius_salivarius_UCC118	Pseudomonas_oleovorans_MOIL14HWK12
259747	Lactobacillus_salivarius_salivarius_UCC118	Pseudoramibacter_alactolyticus_ATCC_23263
259748	Lactobacillus_salivarius_salivarius_UCC118	Pyramidobacter_piscolens_W5455
259749	Lactobacillus_salivarius_salivarius_UCC118	Ralstonia_sp_5_7_47FAA
259750	Lactobacillus_salivarius_salivarius_UCC118	Raoultella_planticola_ATCC_33531
259751	Lactobacillus_salivarius_salivarius_UCC118	Rhodococcus_equi_ATCC_33707
259752	Lactobacillus_salivarius_salivarius_UCC118	Rhodococcus_equi_NBRC_101255
259753	Lactobacillus_salivarius_salivarius_UCC118	Rhodococcus_rhodochrous_ATCC_21198
259754	Lactobacillus_salivarius_salivarius_UCC118	Roseburia_hominis_A2_183
259755	Lactobacillus_salivarius_salivarius_UCC118	Roseburia_intestinalis_L1_82
259756	Lactobacillus_salivarius_salivarius_UCC118	Roseburia_inulinivorans_DSM_16841
259757	Lactobacillus_salivarius_salivarius_UCC118	Roseomonas_mucosa_ATCC_BAA_692
259758	Lactobacillus_salivarius_salivarius_UCC118	Rothia_aeria_F0474
259759	Lactobacillus_salivarius_salivarius_UCC118	Rothia_dentocariosa_ATCC_17931
259760	Lactobacillus_salivarius_salivarius_UCC118	Rothia_mucilaginosa_DY_18
259761	Lactobacillus_salivarius_salivarius_UCC118	Ruminococcaceae_bacterium_D16
259762	Lactobacillus_salivarius_salivarius_UCC118	Ruminococcus_albus_7
259763	Lactobacillus_salivarius_salivarius_UCC118	Ruminococcus_bicirculans_80_3
259764	Lactobacillus_salivarius_salivarius_UCC118	Ruminococcus_bromii_L2_63
259765	Lactobacillus_salivarius_salivarius_UCC118	Ruminococcus_callidus_ATCC_2776001
259766	Lactobacillus_salivarius_salivarius_UCC118	Ruminococcus_champanellensis_18P13
259767	Lactobacillus_salivarius_salivarius_UCC118	Ruminococcus_flavefaciens_ATCC_19208
259768	Lactobacillus_salivarius_salivarius_UCC118	Ruminococcus_flavefaciens_FD_1
259769	Lactobacillus_salivarius_salivarius_UCC118	Ruminococcus_gauvreauii_DSM_19829
259770	Lactobacillus_salivarius_salivarius_UCC118	Ruminococcus_gnavus_ATCC_29149
259771	Lactobacillus_salivarius_salivarius_UCC118	Ruminococcus_lactaris_ATCC_29176
259772	Lactobacillus_salivarius_salivarius_UCC118	Ruminococcus_obeum_A2_162
259773	Lactobacillus_salivarius_salivarius_UCC118	Ruminococcus_sp_5_1_39BFAA
259774	Lactobacillus_salivarius_salivarius_UCC118	Ruminococcus_sp_SR1_5
259775	Lactobacillus_salivarius_salivarius_UCC118	Ruminococcus_torques_ATCC_27756
259776	Lactobacillus_salivarius_salivarius_UCC118	Ruminococcus_torques_L2_14
259777	Lactobacillus_salivarius_salivarius_UCC118	Salmonella_enterica_enterica_sv_Typhimurium_LT2
259778	Lactobacillus_salivarius_salivarius_UCC118	Scardovia_inopinata_F0304
259779	Lactobacillus_salivarius_salivarius_UCC118	Selenomonas_ruminantium_AC2024
259780	Lactobacillus_salivarius_salivarius_UCC118	Serratia_fonticola_RB_25
259781	Lactobacillus_salivarius_salivarius_UCC118	Serratia_liquefaciens_ATCC_27592
259782	Lactobacillus_salivarius_salivarius_UCC118	Silanimonas_lenta_DSM_16282
259783	Lactobacillus_salivarius_salivarius_UCC118	Slackia_exigua_ATCC_700122
259784	Lactobacillus_salivarius_salivarius_UCC118	Slackia_piriformis_YIT_12062
259785	Lactobacillus_salivarius_salivarius_UCC118	Solobacterium_moorei_DSM_22971
259786	Lactobacillus_salivarius_salivarius_UCC118	Solobacterium_moorei_F0204
259787	Lactobacillus_salivarius_salivarius_UCC118	Staphylococcus_arlettae_CVD059
259788	Lactobacillus_salivarius_salivarius_UCC118	Staphylococcus_capitis_CR0101
259789	Lactobacillus_salivarius_salivarius_UCC118	Staphylococcus_capitis_QN1
259790	Lactobacillus_salivarius_salivarius_UCC118	Staphylococcus_caprae_C87
259791	Lactobacillus_salivarius_salivarius_UCC118	Staphylococcus_cohnii_hu_01
259792	Lactobacillus_salivarius_salivarius_UCC118	Staphylococcus_epidermidis_ATCC_12228
259793	Lactobacillus_salivarius_salivarius_UCC118	Staphylococcus_equorum_subsp_equorum_Mu2
259794	Lactobacillus_salivarius_salivarius_UCC118	Staphylococcus_haemolyticus_JCSC1435
259795	Lactobacillus_salivarius_salivarius_UCC118	Staphylococcus_hominis_subsp_hominis_C80
259796	Lactobacillus_salivarius_salivarius_UCC118	Staphylococcus_intermedius_ATCC_27335
259797	Lactobacillus_salivarius_salivarius_UCC118	Staphylococcus_lugdunensis_HKU09_01
259798	Lactobacillus_salivarius_salivarius_UCC118	Staphylococcus_pasteuri_SP1
259799	Lactobacillus_salivarius_salivarius_UCC118	Staphylococcus_pettenkoferi_VCU012
259800	Lactobacillus_salivarius_salivarius_UCC118	Staphylococcus_saprophyticus_subsp_saprophyticus_ATCC_15305
259801	Lactobacillus_salivarius_salivarius_UCC118	Staphylococcus_sciuri_subsp_sciuri_Z8
259802	Lactobacillus_salivarius_salivarius_UCC118	Staphylococcus_simulans_ACS_120_V_Sch1
259803	Lactobacillus_salivarius_salivarius_UCC118	Staphylococcus_vitulinus_F1028
259804	Lactobacillus_salivarius_salivarius_UCC118	Staphylococcus_warneri_SG1
259805	Lactobacillus_salivarius_salivarius_UCC118	Staphylococcus_xylosus_DMB3_Bh1
259806	Lactobacillus_salivarius_salivarius_UCC118	Staphylococcus_xylosus_NJ
259807	Lactobacillus_salivarius_salivarius_UCC118	Stenotrophomonas_maltophilia_D457
259808	Lactobacillus_salivarius_salivarius_UCC118	Stenotrophomonas_rhizophila_PCA13
259809	Lactobacillus_salivarius_salivarius_UCC118	Stoquefichus_massiliensis_AP9
259810	Lactobacillus_salivarius_salivarius_UCC118	Streptococcus_agalactiae_A909
259811	Lactobacillus_salivarius_salivarius_UCC118	Streptococcus_anginosus_1_2_62CV
259812	Lactobacillus_salivarius_salivarius_UCC118	Streptococcus_australis_ATCC_700641
259813	Lactobacillus_salivarius_salivarius_UCC118	Streptococcus_constellatus_subsp_constellatus_SK53
259814	Lactobacillus_salivarius_salivarius_UCC118	Streptococcus_constellatus_subsp_pharyngis_SK1060
259815	Lactobacillus_salivarius_salivarius_UCC118	Streptococcus_cristatus_ATCC_51100
259816	Lactobacillus_salivarius_salivarius_UCC118	Streptococcus_dysgalactiae_subsp_dysgalactiae_ATCC_27957
259817	Lactobacillus_salivarius_salivarius_UCC118	Streptococcus_equinus_ATCC_9812
259818	Lactobacillus_salivarius_salivarius_UCC118	Streptococcus_gallolyticus_subsp_gallolyticus_ATCC_43143
259819	Lactobacillus_salivarius_salivarius_UCC118	Streptococcus_gordonii_str_Challis_substr_CH1
259820	Lactobacillus_salivarius_salivarius_UCC118	Streptococcus_infantarius_subsp_infantarius_ATCC_BAA_102
259821	Lactobacillus_salivarius_salivarius_UCC118	Streptococcus_infantis_ATCC_700779
259822	Lactobacillus_salivarius_salivarius_UCC118	Streptococcus_intermedius_JTH08
259823	Lactobacillus_salivarius_salivarius_UCC118	Streptococcus_lutetiensis_033
259824	Lactobacillus_salivarius_salivarius_UCC118	Streptococcus_mitis_NCTC_12261
259825	Lactobacillus_salivarius_salivarius_UCC118	Streptococcus_mutans_ATCC_25175
259826	Lactobacillus_salivarius_salivarius_UCC118	Streptococcus_oralis_Uo5
259827	Lactobacillus_salivarius_salivarius_UCC118	Streptococcus_parasanguinis_ATCC_903
259828	Lactobacillus_salivarius_salivarius_UCC118	Streptococcus_parauberis_KCTC_11537
259829	Lactobacillus_salivarius_salivarius_UCC118	Streptococcus_peroris_ATCC_700780
259830	Lactobacillus_salivarius_salivarius_UCC118	Streptococcus_pleomorphus_DSM_20574
259831	Lactobacillus_salivarius_salivarius_UCC118	Streptococcus_pseudopneumoniae_IS7493
259832	Lactobacillus_salivarius_salivarius_UCC118	Streptococcus_salivarius_JIM8777
259833	Lactobacillus_salivarius_salivarius_UCC118	Streptococcus_sanguinis_SK36
259834	Lactobacillus_salivarius_salivarius_UCC118	Streptococcus_sp_2_1_36FAA
259835	Lactobacillus_salivarius_salivarius_UCC118	Streptococcus_sp_I_G2
259836	Lactobacillus_salivarius_salivarius_UCC118	Streptococcus_sp_I_P16
259837	Lactobacillus_salivarius_salivarius_UCC118	Streptococcus_thermophilus_LMG_18311
259838	Lactobacillus_salivarius_salivarius_UCC118	Streptococcus_thoraltensis_DSM_12221
259839	Lactobacillus_salivarius_salivarius_UCC118	Streptococcus_uberis_0140J
259840	Lactobacillus_salivarius_salivarius_UCC118	Streptococcus_vestibularis_F0396
259841	Lactobacillus_salivarius_salivarius_UCC118	Subdoligranulum_variabile_DSM_15176
259842	Lactobacillus_salivarius_salivarius_UCC118	Succinatimonas_hippei_YIT_12066
259843	Lactobacillus_salivarius_salivarius_UCC118	Succinivibrio_dextrinosolvens_H5
259844	Lactobacillus_salivarius_salivarius_UCC118	Sulfolobus_solfataricus_P2
259845	Lactobacillus_salivarius_salivarius_UCC118	Sutterella_parvirubra_YIT_11816
259846	Lactobacillus_salivarius_salivarius_UCC118	Sutterella_wadsworthensis_3_1_45B
259847	Lactobacillus_salivarius_salivarius_UCC118	Tannerella_forsythia_ATCC_43037
259848	Lactobacillus_salivarius_salivarius_UCC118	Tatumella_ptyseos_ATCC_33301
259849	Lactobacillus_salivarius_salivarius_UCC118	Trabulsiella_guamensis_ATCC_49490
259850	Lactobacillus_salivarius_salivarius_UCC118	Tropheryma_whipplei_str_Twist
259851	Lactobacillus_salivarius_salivarius_UCC118	Trueperella_pyogenes_MS249
259852	Lactobacillus_salivarius_salivarius_UCC118	Ureaplasma_parvum_serovar_1_str_ATCC_27813
259853	Lactobacillus_salivarius_salivarius_UCC118	Ureaplasma_urealyticum_serovar_8_str_ATCC_27618
259854	Lactobacillus_salivarius_salivarius_UCC118	Ureibacillus_thermosphaericus_str_Thermo_BF
259855	Lactobacillus_salivarius_salivarius_UCC118	Varibaculum_cambriense_DSM_15806
259856	Lactobacillus_salivarius_salivarius_UCC118	Veillonella_atypica_ACS_049_V_Sch6
259857	Lactobacillus_salivarius_salivarius_UCC118	Veillonella_dispar_ATCC_17748
259858	Lactobacillus_salivarius_salivarius_UCC118	Veillonella_parvula_Te3_DSM_2008
259859	Lactobacillus_salivarius_salivarius_UCC118	Veillonella_ratti_ACS_216_V_Col6b
259860	Lactobacillus_salivarius_salivarius_UCC118	Veillonella_sp_3_1_44
259861	Lactobacillus_salivarius_salivarius_UCC118	Veillonella_sp_6_1_27
259862	Lactobacillus_salivarius_salivarius_UCC118	Vibrio_fluvialis_560
259863	Lactobacillus_salivarius_salivarius_UCC118	Vibrio_furnissii_NCTC_11218
259864	Lactobacillus_salivarius_salivarius_UCC118	Vibrio_mimicus_MB_451
259865	Lactobacillus_salivarius_salivarius_UCC118	Vibrio_parahaemolyticus_RIMD_2210633
259866	Lactobacillus_salivarius_salivarius_UCC118	Weissella_cibaria_KACC_11862
259867	Lactobacillus_salivarius_salivarius_UCC118	Weissella_confusa_LBAE_C39_2
259868	Lactobacillus_salivarius_salivarius_UCC118	Weissella_paramesenteroides_ATCC_33313
259869	Lactobacillus_salivarius_salivarius_UCC118	Yersinia_bercovieri_ATCC_43970
259870	Lactobacillus_salivarius_salivarius_UCC118	Yersinia_enterocolitica_subsp_enterocolitica_8081
259871	Lactobacillus_salivarius_salivarius_UCC118	Yersinia_frederiksenii_ATCC_33641
259872	Lactobacillus_salivarius_salivarius_UCC118	Yersinia_kristensenii_ATCC_33638
259873	Lactobacillus_salivarius_salivarius_UCC118	Yersinia_pseudotuberculosis_YPIII
259874	Lactobacillus_salivarius_salivarius_UCC118	Yersinia_rohdei_ATCC_43380
259875	Lactobacillus_salivarius_salivarius_UCC118	Yokenella_regensburgei_ATCC_43003
259876	Lactobacillus_ultunensis_DSM_16047	Lactobacillus_vaginalis_ATCC_49540
259877	Lactobacillus_ultunensis_DSM_16047	Lactococcus_garvieae_ATCC_49156
259878	Lactobacillus_ultunensis_DSM_16047	Lactococcus_raffinolactis_4877
259879	Lactobacillus_ultunensis_DSM_16047	Laribacter_hongkongensis_HLHK9
259880	Lactobacillus_ultunensis_DSM_16047	Lautropia_mirabilis_ATCC_51599
259881	Lactobacillus_ultunensis_DSM_16047	Leminorella_grimontii_ATCC_33999
259882	Lactobacillus_ultunensis_DSM_16047	Leptotrichia_buccalis_C_1013_b
259883	Lactobacillus_ultunensis_DSM_16047	Leuconostoc_argentinum_KCTC_3773
259884	Lactobacillus_ultunensis_DSM_16047	Leuconostoc_gelidum_JB7
259885	Lactobacillus_ultunensis_DSM_16047	Leuconostoc_mesenteroides_subsp_cremoris_ATCC_19254
259886	Lactobacillus_ultunensis_DSM_16047	Listeria_grayi_DSM_20601
259887	Lactobacillus_ultunensis_DSM_16047	Listeria_monocytogenes_4a_L99
259888	Lactobacillus_ultunensis_DSM_16047	Listeria_monocytogenes_4b_F2365
259889	Lactobacillus_ultunensis_DSM_16047	Listeria_monocytogenes_Finland_1988
259890	Lactobacillus_ultunensis_DSM_16047	Listeria_monocytogenes_FSL_R2_561
259891	Lactobacillus_ultunensis_DSM_16047	Listeria_monocytogenes_J0161_FSL_R2_499
259892	Lactobacillus_ultunensis_DSM_16047	Listeria_monocytogenes_serotype_7_SLCC_2482
259893	Lactobacillus_ultunensis_DSM_16047	Listeria_monocytogenes_SLCC_2378
259894	Lactobacillus_ultunensis_DSM_16047	Listeria_monocytogenes_SLCC_2540
259895	Lactobacillus_ultunensis_DSM_16047	Listeria_monocytogenes_SLCC_7179
259896	Lactobacillus_ultunensis_DSM_16047	Lysinibacillus_fusiformis_ZB2
259897	Lactobacillus_ultunensis_DSM_16047	Lysinibacillus_sphaericus_C3_41
259898	Lactobacillus_ultunensis_DSM_16047	Marvinbryantia_formatexigens_I_52_DSM_14469
259899	Lactobacillus_ultunensis_DSM_16047	Megamonas_funiformis_YIT_11815
259900	Lactobacillus_ultunensis_DSM_16047	Megamonas_hypermegale_ART12_1
259901	Lactobacillus_ultunensis_DSM_16047	Megasphaera_elsdenii_DSM_20460
259902	Lactobacillus_ultunensis_DSM_16047	Melainabacterium_MEL_A1
259903	Lactobacillus_ultunensis_DSM_16047	Methanobrevibacter_ruminantium_M1
259904	Lactobacillus_ultunensis_DSM_16047	Methanobrevibacter_smithii_ATCC_35061
259905	Lactobacillus_ultunensis_DSM_16047	Methanomassiliicoccus_luminyensis_B10
259906	Lactobacillus_ultunensis_DSM_16047	Methanosphaera_stadtmanae_DSM_3091
259907	Lactobacillus_ultunensis_DSM_16047	Methylobacterium_mesophilicum_SR1_6_6
259908	Lactobacillus_ultunensis_DSM_16047	Methylobacterium_populi_BJ001
259909	Lactobacillus_ultunensis_DSM_16047	Methylobacterium_radiotolerans_JCM_2831
259910	Lactobacillus_ultunensis_DSM_16047	Methyloversatilis_universalis_Fam50001
259911	Lactobacillus_ultunensis_DSM_16047	Methyloversatilis_universalis_FAM5
259912	Lactobacillus_ultunensis_DSM_16047	Microbacterium_gubbeenense_DSM_15944
259913	Lactobacillus_ultunensis_DSM_16047	Microbacterium_oleivorans_NBRC_103075
259914	Lactobacillus_ultunensis_DSM_16047	Microbacterium_paraoxydans_77MFTsu3_2
259915	Lactobacillus_ultunensis_DSM_16047	Micrococcus_luteus_NCTC_2665
259916	Lactobacillus_ultunensis_DSM_16047	Micromonospora_aurantiaca_ATCC_27029
259917	Lactobacillus_ultunensis_DSM_16047	Mitsuokella_jalaludinii_DSM_13811
259918	Lactobacillus_ultunensis_DSM_16047	Mitsuokella_multacida_DSM_20544
259919	Lactobacillus_ultunensis_DSM_16047	Mobiluncus_curtisii_ATCC_43063
259920	Lactobacillus_ultunensis_DSM_16047	Moraxella_catarrhalis_RH4
259921	Lactobacillus_ultunensis_DSM_16047	Morganella_morganii_subsp_morganii_KT
259922	Lactobacillus_ultunensis_DSM_16047	Mycobacterium_avium_subsp_avium_ATCC_25291
259923	Lactobacillus_ultunensis_DSM_16047	Mycobacterium_fortuitum_subsp_fortuitum_DSM_46621
259924	Lactobacillus_ultunensis_DSM_16047	Mycoplasma_hominis_ATCC_23114
259925	Lactobacillus_ultunensis_DSM_16047	Mycoplasma_pneumoniae_309
259926	Lactobacillus_ultunensis_DSM_16047	Neisseria_cinerea_ATCC_14685
259927	Lactobacillus_ultunensis_DSM_16047	Neisseria_elongata_subsp_glycolytica_ATCC_29315
259928	Lactobacillus_ultunensis_DSM_16047	Neisseria_flavescens_SK114
259929	Lactobacillus_ultunensis_DSM_16047	Neisseria_macacae_ATCC_33926
259930	Lactobacillus_ultunensis_DSM_16047	Neisseria_mucosa_ATCC_25996
259931	Lactobacillus_ultunensis_DSM_16047	Neisseria_subflava_NJ9703
259932	Lactobacillus_ultunensis_DSM_16047	Nevskia_ramosa_DSM_11499
259933	Lactobacillus_ultunensis_DSM_16047	Oceanobacillus_picturae_strain_S1
259934	Lactobacillus_ultunensis_DSM_16047	Ochrobactrum_anthropi_ATCC_49188
259935	Lactobacillus_ultunensis_DSM_16047	Odoribacter_laneus_YIT_12061
259936	Lactobacillus_ultunensis_DSM_16047	Odoribacter_splanchnicus_1651_6_DSM_20712
259937	Lactobacillus_ultunensis_DSM_16047	Olsenella_profusa_F019501
259938	Lactobacillus_ultunensis_DSM_16047	Olsenella_uli_DSM_7084
259939	Lactobacillus_ultunensis_DSM_16047	Oribacterium_sinus_F0268
259940	Lactobacillus_ultunensis_DSM_16047	Oxalobacter_formigenes_HOxBLS
259941	Lactobacillus_ultunensis_DSM_16047	Oxalobacter_formigenes_OXCC13
259942	Lactobacillus_ultunensis_DSM_16047	Paenibacillus_alvei_DSM_29
259943	Lactobacillus_ultunensis_DSM_16047	Paenibacillus_barengoltzii_G22
259944	Lactobacillus_ultunensis_DSM_16047	Paenibacillus_daejeonensis_DSM_15491
259945	Lactobacillus_ultunensis_DSM_16047	Paenibacillus_graminis_C4D1M
259946	Lactobacillus_ultunensis_DSM_16047	Paenibacillus_lactis_154
259947	Lactobacillus_ultunensis_DSM_16047	Parabacteroides_distasonis_ATCC_8503
259948	Lactobacillus_ultunensis_DSM_16047	Parabacteroides_goldsteinii_dnLKV18
259949	Lactobacillus_ultunensis_DSM_16047	Parabacteroides_gordonii_DSM_23371
259950	Lactobacillus_ultunensis_DSM_16047	Parabacteroides_johnsonii_DSM_18315
259951	Lactobacillus_ultunensis_DSM_16047	Parabacteroides_merdae_ATCC_43184
259952	Lactobacillus_ultunensis_DSM_16047	Parabacteroides_sp_D13
259953	Lactobacillus_ultunensis_DSM_16047	Paracoccus_yeei_ATCC_BAA_599
259954	Lactobacillus_ultunensis_DSM_16047	Paraprevotella_clara_YIT_11840
259955	Lactobacillus_ultunensis_DSM_16047	Paraprevotella_xylaniphila_YIT_11841
259956	Lactobacillus_ultunensis_DSM_16047	Parasutterella_excrementihominis_YIT_11859
259957	Lactobacillus_ultunensis_DSM_16047	Parvimonas_micra_ATCC_33270
259958	Lactobacillus_ultunensis_DSM_16047	Pediococcus_acidilactici_7_4
259959	Lactobacillus_ultunensis_DSM_16047	Pediococcus_acidilactici_DSM_20284
259960	Lactobacillus_ultunensis_DSM_16047	Pediococcus_pentosaceus_ATCC_25745
259961	Lactobacillus_ultunensis_DSM_16047	Peptoniphilus_harei_ACS_146_V_Sch2b
259962	Lactobacillus_ultunensis_DSM_16047	Peptoniphilus_indolicus_ATCC_29427
259963	Lactobacillus_ultunensis_DSM_16047	Peptoniphilus_lacrimalis_DSM_7455
259964	Lactobacillus_ultunensis_DSM_16047	Peptoniphilus_timonensis_JC401
259965	Lactobacillus_ultunensis_DSM_16047	Peptostreptococcus_anaerobius_DSM_2949
259966	Lactobacillus_ultunensis_DSM_16047	Peptostreptococcus_stomatis_DSM_17678
259967	Lactobacillus_ultunensis_DSM_16047	Phascolarctobacterium_succinatutens_YIT_12067
259968	Lactobacillus_ultunensis_DSM_16047	Plesiomonas_shigelloides_302_73
259969	Lactobacillus_ultunensis_DSM_16047	Porphyromonas_asaccharolytica_DSM_20707
259970	Lactobacillus_ultunensis_DSM_16047	Porphyromonas_endodontalis_ATCC_35406
259971	Lactobacillus_ultunensis_DSM_16047	Porphyromonas_gingivalis_W83
259972	Lactobacillus_ultunensis_DSM_16047	Porphyromonas_somerae_DSM_23386
259973	Lactobacillus_ultunensis_DSM_16047	Porphyromonas_uenonis_60_3
259974	Lactobacillus_ultunensis_DSM_16047	Porphyromonas_uenonis_DSM_23387
259975	Lactobacillus_ultunensis_DSM_16047	Prevotella_albensis_DSM_11370
259976	Lactobacillus_ultunensis_DSM_16047	Prevotella_bivia_DSM_20514
259977	Lactobacillus_ultunensis_DSM_16047	Prevotella_brevis_ATCC_19188
259978	Lactobacillus_ultunensis_DSM_16047	Prevotella_bryantii_B14
259979	Lactobacillus_ultunensis_DSM_16047	Prevotella_bryantii_C21a
259980	Lactobacillus_ultunensis_DSM_16047	Prevotella_buccae_ATCC_33574
259981	Lactobacillus_ultunensis_DSM_16047	Prevotella_conceptionensis_9403948
259982	Lactobacillus_ultunensis_DSM_16047	Prevotella_copri_CB7_DSM_18205
259983	Lactobacillus_ultunensis_DSM_16047	Prevotella_corporis_DSM_18810
259984	Lactobacillus_ultunensis_DSM_16047	Prevotella_denticola_DSM20614
259985	Lactobacillus_ultunensis_DSM_16047	Prevotella_denticola_F0289
259986	Lactobacillus_ultunensis_DSM_16047	Prevotella_disiens_FB035_09AN
259987	Lactobacillus_ultunensis_DSM_16047	Prevotella_disiens_JCM_6334
259988	Lactobacillus_ultunensis_DSM_16047	Prevotella_enoeca_JCM_12259
259989	Lactobacillus_ultunensis_DSM_16047	Prevotella_intermedia_17
259990	Lactobacillus_ultunensis_DSM_16047	Prevotella_intermedia_ATCC_25611
259991	Lactobacillus_ultunensis_DSM_16047	Prevotella_loescheii_DSM_19665
259992	Lactobacillus_ultunensis_DSM_16047	Prevotella_melaninogenica_ATCC_25845
259993	Lactobacillus_ultunensis_DSM_16047	Prevotella_nanceiensis_DSM_19126
259994	Lactobacillus_ultunensis_DSM_16047	Prevotella_nigrescens_ATCC_33563
259995	Lactobacillus_ultunensis_DSM_16047	Prevotella_oralis_ATCC_33269
259996	Lactobacillus_ultunensis_DSM_16047	Prevotella_pallens_ATCC_700821
259997	Lactobacillus_ultunensis_DSM_16047	Prevotella_ruminicola_23
259998	Lactobacillus_ultunensis_DSM_16047	Prevotella_salivae_DSM_15606
259999	Lactobacillus_ultunensis_DSM_16047	Prevotella_shahii_JCM_12083
260000	Lactobacillus_ultunensis_DSM_16047	Prevotella_stercorea_DSM_18206
260001	Lactobacillus_ultunensis_DSM_16047	Prevotella_timonensis_4401737
260002	Lactobacillus_ultunensis_DSM_16047	Prevotella_timonensis_CRIS_5C_B1
260003	Lactobacillus_ultunensis_DSM_16047	Prevotella_veroralis_DSM_19559
260004	Lactobacillus_ultunensis_DSM_16047	Propionibacterium_acidipropionici_ATCC_4875
260005	Lactobacillus_ultunensis_DSM_16047	Propionibacterium_acnes_KPA171202
260006	Lactobacillus_ultunensis_DSM_16047	Propionibacterium_avidum_44067
260007	Lactobacillus_ultunensis_DSM_16047	Propionibacterium_freudenreichii_subsp_shermanii_CIRM_BIA1
260008	Lactobacillus_ultunensis_DSM_16047	Propionibacterium_granulosum_DSM_20700
260009	Lactobacillus_ultunensis_DSM_16047	Propionibacterium_jensenii_DSM_20535
260010	Lactobacillus_ultunensis_DSM_16047	Propionibacterium_propionicum_F0230a
260011	Lactobacillus_ultunensis_DSM_16047	Proteus_mirabilis_ATCC_35198
260012	Lactobacillus_ultunensis_DSM_16047	Proteus_penneri_ATCC_35198
260013	Lactobacillus_ultunensis_DSM_16047	Providencia_alcalifaciens_DSM_30120
260014	Lactobacillus_ultunensis_DSM_16047	Providencia_rettgeri_DSM_1131
260015	Lactobacillus_ultunensis_DSM_16047	Providencia_rustigianii_DSM_4541
260016	Lactobacillus_ultunensis_DSM_16047	Providencia_stuartii_ATCC_25827
260017	Lactobacillus_ultunensis_DSM_16047	Pseudobutyrivibrio_ruminis_AD2017
260018	Lactobacillus_ultunensis_DSM_16047	Pseudoflavonifractor_capillosus_strain_ATCC_29799
260019	Lactobacillus_ultunensis_DSM_16047	Pseudomonas_aeruginosa_NCGM2_S1
260020	Lactobacillus_ultunensis_DSM_16047	Pseudomonas_alcaliphila_34
260021	Lactobacillus_ultunensis_DSM_16047	Pseudomonas_monteilii_NBRC_103158
260022	Lactobacillus_ultunensis_DSM_16047	Pseudomonas_nitroreducens_HBP1
260023	Lactobacillus_ultunensis_DSM_16047	Pseudomonas_oleovorans_MOIL14HWK12
260024	Lactobacillus_ultunensis_DSM_16047	Pseudoramibacter_alactolyticus_ATCC_23263
260025	Lactobacillus_ultunensis_DSM_16047	Pyramidobacter_piscolens_W5455
260026	Lactobacillus_ultunensis_DSM_16047	Ralstonia_sp_5_7_47FAA
260027	Lactobacillus_ultunensis_DSM_16047	Raoultella_planticola_ATCC_33531
260028	Lactobacillus_ultunensis_DSM_16047	Rhodococcus_equi_ATCC_33707
260029	Lactobacillus_ultunensis_DSM_16047	Rhodococcus_equi_NBRC_101255
260030	Lactobacillus_ultunensis_DSM_16047	Rhodococcus_rhodochrous_ATCC_21198
260031	Lactobacillus_ultunensis_DSM_16047	Roseburia_hominis_A2_183
260032	Lactobacillus_ultunensis_DSM_16047	Roseburia_intestinalis_L1_82
260033	Lactobacillus_ultunensis_DSM_16047	Roseburia_inulinivorans_DSM_16841
260034	Lactobacillus_ultunensis_DSM_16047	Roseomonas_mucosa_ATCC_BAA_692
260035	Lactobacillus_ultunensis_DSM_16047	Rothia_aeria_F0474
260036	Lactobacillus_ultunensis_DSM_16047	Rothia_dentocariosa_ATCC_17931
260037	Lactobacillus_ultunensis_DSM_16047	Rothia_mucilaginosa_DY_18
260038	Lactobacillus_ultunensis_DSM_16047	Ruminococcaceae_bacterium_D16
260039	Lactobacillus_ultunensis_DSM_16047	Ruminococcus_albus_7
260040	Lactobacillus_ultunensis_DSM_16047	Ruminococcus_bicirculans_80_3
260041	Lactobacillus_ultunensis_DSM_16047	Ruminococcus_bromii_L2_63
260042	Lactobacillus_ultunensis_DSM_16047	Ruminococcus_callidus_ATCC_2776001
260043	Lactobacillus_ultunensis_DSM_16047	Ruminococcus_champanellensis_18P13
260044	Lactobacillus_ultunensis_DSM_16047	Ruminococcus_flavefaciens_ATCC_19208
260045	Lactobacillus_ultunensis_DSM_16047	Ruminococcus_flavefaciens_FD_1
260046	Lactobacillus_ultunensis_DSM_16047	Ruminococcus_gauvreauii_DSM_19829
260047	Lactobacillus_ultunensis_DSM_16047	Ruminococcus_gnavus_ATCC_29149
260048	Lactobacillus_ultunensis_DSM_16047	Ruminococcus_lactaris_ATCC_29176
260049	Lactobacillus_ultunensis_DSM_16047	Ruminococcus_obeum_A2_162
260050	Lactobacillus_ultunensis_DSM_16047	Ruminococcus_sp_5_1_39BFAA
260051	Lactobacillus_ultunensis_DSM_16047	Ruminococcus_sp_SR1_5
260052	Lactobacillus_ultunensis_DSM_16047	Ruminococcus_torques_ATCC_27756
260053	Lactobacillus_ultunensis_DSM_16047	Ruminococcus_torques_L2_14
260054	Lactobacillus_ultunensis_DSM_16047	Salmonella_enterica_enterica_sv_Typhimurium_LT2
260055	Lactobacillus_ultunensis_DSM_16047	Scardovia_inopinata_F0304
260056	Lactobacillus_ultunensis_DSM_16047	Selenomonas_ruminantium_AC2024
260057	Lactobacillus_ultunensis_DSM_16047	Serratia_fonticola_RB_25
260058	Lactobacillus_ultunensis_DSM_16047	Serratia_liquefaciens_ATCC_27592
260059	Lactobacillus_ultunensis_DSM_16047	Silanimonas_lenta_DSM_16282
260060	Lactobacillus_ultunensis_DSM_16047	Slackia_exigua_ATCC_700122
260061	Lactobacillus_ultunensis_DSM_16047	Slackia_piriformis_YIT_12062
260062	Lactobacillus_ultunensis_DSM_16047	Solobacterium_moorei_DSM_22971
260063	Lactobacillus_ultunensis_DSM_16047	Solobacterium_moorei_F0204
260064	Lactobacillus_ultunensis_DSM_16047	Staphylococcus_arlettae_CVD059
260065	Lactobacillus_ultunensis_DSM_16047	Staphylococcus_capitis_CR0101
260066	Lactobacillus_ultunensis_DSM_16047	Staphylococcus_capitis_QN1
260067	Lactobacillus_ultunensis_DSM_16047	Staphylococcus_caprae_C87
260068	Lactobacillus_ultunensis_DSM_16047	Staphylococcus_cohnii_hu_01
260069	Lactobacillus_ultunensis_DSM_16047	Staphylococcus_epidermidis_ATCC_12228
260070	Lactobacillus_ultunensis_DSM_16047	Staphylococcus_equorum_subsp_equorum_Mu2
260071	Lactobacillus_ultunensis_DSM_16047	Staphylococcus_haemolyticus_JCSC1435
260072	Lactobacillus_ultunensis_DSM_16047	Staphylococcus_hominis_subsp_hominis_C80
260073	Lactobacillus_ultunensis_DSM_16047	Staphylococcus_intermedius_ATCC_27335
260074	Lactobacillus_ultunensis_DSM_16047	Staphylococcus_lugdunensis_HKU09_01
260075	Lactobacillus_ultunensis_DSM_16047	Staphylococcus_pasteuri_SP1
260076	Lactobacillus_ultunensis_DSM_16047	Staphylococcus_pettenkoferi_VCU012
260077	Lactobacillus_ultunensis_DSM_16047	Staphylococcus_saprophyticus_subsp_saprophyticus_ATCC_15305
260078	Lactobacillus_ultunensis_DSM_16047	Staphylococcus_sciuri_subsp_sciuri_Z8
260079	Lactobacillus_ultunensis_DSM_16047	Staphylococcus_simulans_ACS_120_V_Sch1
260080	Lactobacillus_ultunensis_DSM_16047	Staphylococcus_vitulinus_F1028
260081	Lactobacillus_ultunensis_DSM_16047	Staphylococcus_warneri_SG1
260082	Lactobacillus_ultunensis_DSM_16047	Staphylococcus_xylosus_DMB3_Bh1
260083	Lactobacillus_ultunensis_DSM_16047	Staphylococcus_xylosus_NJ
260084	Lactobacillus_ultunensis_DSM_16047	Stenotrophomonas_maltophilia_D457
260085	Lactobacillus_ultunensis_DSM_16047	Stenotrophomonas_rhizophila_PCA13
260086	Lactobacillus_ultunensis_DSM_16047	Stoquefichus_massiliensis_AP9
260087	Lactobacillus_ultunensis_DSM_16047	Streptococcus_agalactiae_A909
260088	Lactobacillus_ultunensis_DSM_16047	Streptococcus_anginosus_1_2_62CV
260089	Lactobacillus_ultunensis_DSM_16047	Streptococcus_australis_ATCC_700641
260090	Lactobacillus_ultunensis_DSM_16047	Streptococcus_constellatus_subsp_constellatus_SK53
260091	Lactobacillus_ultunensis_DSM_16047	Streptococcus_constellatus_subsp_pharyngis_SK1060
260092	Lactobacillus_ultunensis_DSM_16047	Streptococcus_cristatus_ATCC_51100
260093	Lactobacillus_ultunensis_DSM_16047	Streptococcus_dysgalactiae_subsp_dysgalactiae_ATCC_27957
260094	Lactobacillus_ultunensis_DSM_16047	Streptococcus_equinus_ATCC_9812
260095	Lactobacillus_ultunensis_DSM_16047	Streptococcus_gallolyticus_subsp_gallolyticus_ATCC_43143
260096	Lactobacillus_ultunensis_DSM_16047	Streptococcus_gordonii_str_Challis_substr_CH1
260097	Lactobacillus_ultunensis_DSM_16047	Streptococcus_infantarius_subsp_infantarius_ATCC_BAA_102
260098	Lactobacillus_ultunensis_DSM_16047	Streptococcus_infantis_ATCC_700779
260099	Lactobacillus_ultunensis_DSM_16047	Streptococcus_intermedius_JTH08
260100	Lactobacillus_ultunensis_DSM_16047	Streptococcus_lutetiensis_033
260101	Lactobacillus_ultunensis_DSM_16047	Streptococcus_mitis_NCTC_12261
260102	Lactobacillus_ultunensis_DSM_16047	Streptococcus_mutans_ATCC_25175
260103	Lactobacillus_ultunensis_DSM_16047	Streptococcus_oralis_Uo5
260104	Lactobacillus_ultunensis_DSM_16047	Streptococcus_parasanguinis_ATCC_903
260105	Lactobacillus_ultunensis_DSM_16047	Streptococcus_parauberis_KCTC_11537
260106	Lactobacillus_ultunensis_DSM_16047	Streptococcus_peroris_ATCC_700780
260107	Lactobacillus_ultunensis_DSM_16047	Streptococcus_pleomorphus_DSM_20574
260108	Lactobacillus_ultunensis_DSM_16047	Streptococcus_pseudopneumoniae_IS7493
260109	Lactobacillus_ultunensis_DSM_16047	Streptococcus_salivarius_JIM8777
260110	Lactobacillus_ultunensis_DSM_16047	Streptococcus_sanguinis_SK36
260111	Lactobacillus_ultunensis_DSM_16047	Streptococcus_sp_2_1_36FAA
260112	Lactobacillus_ultunensis_DSM_16047	Streptococcus_sp_I_G2
260113	Lactobacillus_ultunensis_DSM_16047	Streptococcus_sp_I_P16
260114	Lactobacillus_ultunensis_DSM_16047	Streptococcus_thermophilus_LMG_18311
260115	Lactobacillus_ultunensis_DSM_16047	Streptococcus_thoraltensis_DSM_12221
260116	Lactobacillus_ultunensis_DSM_16047	Streptococcus_uberis_0140J
260117	Lactobacillus_ultunensis_DSM_16047	Streptococcus_vestibularis_F0396
260118	Lactobacillus_ultunensis_DSM_16047	Subdoligranulum_variabile_DSM_15176
260119	Lactobacillus_ultunensis_DSM_16047	Succinatimonas_hippei_YIT_12066
260120	Lactobacillus_ultunensis_DSM_16047	Succinivibrio_dextrinosolvens_H5
260121	Lactobacillus_ultunensis_DSM_16047	Sulfolobus_solfataricus_P2
260122	Lactobacillus_ultunensis_DSM_16047	Sutterella_parvirubra_YIT_11816
260123	Lactobacillus_ultunensis_DSM_16047	Sutterella_wadsworthensis_3_1_45B
260124	Lactobacillus_ultunensis_DSM_16047	Tannerella_forsythia_ATCC_43037
260125	Lactobacillus_ultunensis_DSM_16047	Tatumella_ptyseos_ATCC_33301
260126	Lactobacillus_ultunensis_DSM_16047	Trabulsiella_guamensis_ATCC_49490
260127	Lactobacillus_ultunensis_DSM_16047	Tropheryma_whipplei_str_Twist
260128	Lactobacillus_ultunensis_DSM_16047	Trueperella_pyogenes_MS249
260129	Lactobacillus_ultunensis_DSM_16047	Ureaplasma_parvum_serovar_1_str_ATCC_27813
260130	Lactobacillus_ultunensis_DSM_16047	Ureaplasma_urealyticum_serovar_8_str_ATCC_27618
260131	Lactobacillus_ultunensis_DSM_16047	Ureibacillus_thermosphaericus_str_Thermo_BF
260132	Lactobacillus_ultunensis_DSM_16047	Varibaculum_cambriense_DSM_15806
260133	Lactobacillus_ultunensis_DSM_16047	Veillonella_atypica_ACS_049_V_Sch6
260134	Lactobacillus_ultunensis_DSM_16047	Veillonella_dispar_ATCC_17748
260135	Lactobacillus_ultunensis_DSM_16047	Veillonella_parvula_Te3_DSM_2008
260136	Lactobacillus_ultunensis_DSM_16047	Veillonella_ratti_ACS_216_V_Col6b
260137	Lactobacillus_ultunensis_DSM_16047	Veillonella_sp_3_1_44
260138	Lactobacillus_ultunensis_DSM_16047	Veillonella_sp_6_1_27
260139	Lactobacillus_ultunensis_DSM_16047	Vibrio_fluvialis_560
260140	Lactobacillus_ultunensis_DSM_16047	Vibrio_furnissii_NCTC_11218
260141	Lactobacillus_ultunensis_DSM_16047	Vibrio_mimicus_MB_451
260142	Lactobacillus_ultunensis_DSM_16047	Vibrio_parahaemolyticus_RIMD_2210633
260143	Lactobacillus_ultunensis_DSM_16047	Weissella_cibaria_KACC_11862
260144	Lactobacillus_ultunensis_DSM_16047	Weissella_confusa_LBAE_C39_2
260145	Lactobacillus_ultunensis_DSM_16047	Weissella_paramesenteroides_ATCC_33313
260146	Lactobacillus_ultunensis_DSM_16047	Yersinia_bercovieri_ATCC_43970
260147	Lactobacillus_ultunensis_DSM_16047	Yersinia_enterocolitica_subsp_enterocolitica_8081
260148	Lactobacillus_ultunensis_DSM_16047	Yersinia_frederiksenii_ATCC_33641
260149	Lactobacillus_ultunensis_DSM_16047	Yersinia_kristensenii_ATCC_33638
260150	Lactobacillus_ultunensis_DSM_16047	Yersinia_pseudotuberculosis_YPIII
260151	Lactobacillus_ultunensis_DSM_16047	Yersinia_rohdei_ATCC_43380
260152	Lactobacillus_ultunensis_DSM_16047	Yokenella_regensburgei_ATCC_43003
260153	Lactobacillus_vaginalis_ATCC_49540	Lactococcus_garvieae_ATCC_49156
260154	Lactobacillus_vaginalis_ATCC_49540	Lactococcus_raffinolactis_4877
260155	Lactobacillus_vaginalis_ATCC_49540	Laribacter_hongkongensis_HLHK9
260156	Lactobacillus_vaginalis_ATCC_49540	Lautropia_mirabilis_ATCC_51599
260157	Lactobacillus_vaginalis_ATCC_49540	Leminorella_grimontii_ATCC_33999
260158	Lactobacillus_vaginalis_ATCC_49540	Leptotrichia_buccalis_C_1013_b
260159	Lactobacillus_vaginalis_ATCC_49540	Leuconostoc_argentinum_KCTC_3773
260160	Lactobacillus_vaginalis_ATCC_49540	Leuconostoc_gelidum_JB7
260161	Lactobacillus_vaginalis_ATCC_49540	Leuconostoc_mesenteroides_subsp_cremoris_ATCC_19254
260162	Lactobacillus_vaginalis_ATCC_49540	Listeria_grayi_DSM_20601
260163	Lactobacillus_vaginalis_ATCC_49540	Listeria_monocytogenes_4a_L99
260164	Lactobacillus_vaginalis_ATCC_49540	Listeria_monocytogenes_4b_F2365
260165	Lactobacillus_vaginalis_ATCC_49540	Listeria_monocytogenes_Finland_1988
260166	Lactobacillus_vaginalis_ATCC_49540	Listeria_monocytogenes_FSL_R2_561
260167	Lactobacillus_vaginalis_ATCC_49540	Listeria_monocytogenes_J0161_FSL_R2_499
260168	Lactobacillus_vaginalis_ATCC_49540	Listeria_monocytogenes_serotype_7_SLCC_2482
260169	Lactobacillus_vaginalis_ATCC_49540	Listeria_monocytogenes_SLCC_2378
260170	Lactobacillus_vaginalis_ATCC_49540	Listeria_monocytogenes_SLCC_2540
260171	Lactobacillus_vaginalis_ATCC_49540	Listeria_monocytogenes_SLCC_7179
260172	Lactobacillus_vaginalis_ATCC_49540	Lysinibacillus_fusiformis_ZB2
260173	Lactobacillus_vaginalis_ATCC_49540	Lysinibacillus_sphaericus_C3_41
260174	Lactobacillus_vaginalis_ATCC_49540	Marvinbryantia_formatexigens_I_52_DSM_14469
260175	Lactobacillus_vaginalis_ATCC_49540	Megamonas_funiformis_YIT_11815
260176	Lactobacillus_vaginalis_ATCC_49540	Megamonas_hypermegale_ART12_1
260177	Lactobacillus_vaginalis_ATCC_49540	Megasphaera_elsdenii_DSM_20460
260178	Lactobacillus_vaginalis_ATCC_49540	Melainabacterium_MEL_A1
260179	Lactobacillus_vaginalis_ATCC_49540	Methanobrevibacter_ruminantium_M1
260180	Lactobacillus_vaginalis_ATCC_49540	Methanobrevibacter_smithii_ATCC_35061
260181	Lactobacillus_vaginalis_ATCC_49540	Methanomassiliicoccus_luminyensis_B10
260182	Lactobacillus_vaginalis_ATCC_49540	Methanosphaera_stadtmanae_DSM_3091
260183	Lactobacillus_vaginalis_ATCC_49540	Methylobacterium_mesophilicum_SR1_6_6
260184	Lactobacillus_vaginalis_ATCC_49540	Methylobacterium_populi_BJ001
260185	Lactobacillus_vaginalis_ATCC_49540	Methylobacterium_radiotolerans_JCM_2831
260186	Lactobacillus_vaginalis_ATCC_49540	Methyloversatilis_universalis_Fam50001
260187	Lactobacillus_vaginalis_ATCC_49540	Methyloversatilis_universalis_FAM5
260188	Lactobacillus_vaginalis_ATCC_49540	Microbacterium_gubbeenense_DSM_15944
260189	Lactobacillus_vaginalis_ATCC_49540	Microbacterium_oleivorans_NBRC_103075
260190	Lactobacillus_vaginalis_ATCC_49540	Microbacterium_paraoxydans_77MFTsu3_2
260191	Lactobacillus_vaginalis_ATCC_49540	Micrococcus_luteus_NCTC_2665
260192	Lactobacillus_vaginalis_ATCC_49540	Micromonospora_aurantiaca_ATCC_27029
260193	Lactobacillus_vaginalis_ATCC_49540	Mitsuokella_jalaludinii_DSM_13811
260194	Lactobacillus_vaginalis_ATCC_49540	Mitsuokella_multacida_DSM_20544
260195	Lactobacillus_vaginalis_ATCC_49540	Mobiluncus_curtisii_ATCC_43063
260196	Lactobacillus_vaginalis_ATCC_49540	Moraxella_catarrhalis_RH4
260197	Lactobacillus_vaginalis_ATCC_49540	Morganella_morganii_subsp_morganii_KT
260198	Lactobacillus_vaginalis_ATCC_49540	Mycobacterium_avium_subsp_avium_ATCC_25291
260199	Lactobacillus_vaginalis_ATCC_49540	Mycobacterium_fortuitum_subsp_fortuitum_DSM_46621
260200	Lactobacillus_vaginalis_ATCC_49540	Mycoplasma_hominis_ATCC_23114
260201	Lactobacillus_vaginalis_ATCC_49540	Mycoplasma_pneumoniae_309
260202	Lactobacillus_vaginalis_ATCC_49540	Neisseria_cinerea_ATCC_14685
260203	Lactobacillus_vaginalis_ATCC_49540	Neisseria_elongata_subsp_glycolytica_ATCC_29315
260204	Lactobacillus_vaginalis_ATCC_49540	Neisseria_flavescens_SK114
260205	Lactobacillus_vaginalis_ATCC_49540	Neisseria_macacae_ATCC_33926
260206	Lactobacillus_vaginalis_ATCC_49540	Neisseria_mucosa_ATCC_25996
260207	Lactobacillus_vaginalis_ATCC_49540	Neisseria_subflava_NJ9703
260208	Lactobacillus_vaginalis_ATCC_49540	Nevskia_ramosa_DSM_11499
260209	Lactobacillus_vaginalis_ATCC_49540	Oceanobacillus_picturae_strain_S1
260210	Lactobacillus_vaginalis_ATCC_49540	Ochrobactrum_anthropi_ATCC_49188
260211	Lactobacillus_vaginalis_ATCC_49540	Odoribacter_laneus_YIT_12061
260212	Lactobacillus_vaginalis_ATCC_49540	Odoribacter_splanchnicus_1651_6_DSM_20712
260213	Lactobacillus_vaginalis_ATCC_49540	Olsenella_profusa_F019501
260214	Lactobacillus_vaginalis_ATCC_49540	Olsenella_uli_DSM_7084
260215	Lactobacillus_vaginalis_ATCC_49540	Oribacterium_sinus_F0268
260216	Lactobacillus_vaginalis_ATCC_49540	Oxalobacter_formigenes_HOxBLS
260217	Lactobacillus_vaginalis_ATCC_49540	Oxalobacter_formigenes_OXCC13
260218	Lactobacillus_vaginalis_ATCC_49540	Paenibacillus_alvei_DSM_29
260219	Lactobacillus_vaginalis_ATCC_49540	Paenibacillus_barengoltzii_G22
260220	Lactobacillus_vaginalis_ATCC_49540	Paenibacillus_daejeonensis_DSM_15491
260221	Lactobacillus_vaginalis_ATCC_49540	Paenibacillus_graminis_C4D1M
260222	Lactobacillus_vaginalis_ATCC_49540	Paenibacillus_lactis_154
260223	Lactobacillus_vaginalis_ATCC_49540	Parabacteroides_distasonis_ATCC_8503
260224	Lactobacillus_vaginalis_ATCC_49540	Parabacteroides_goldsteinii_dnLKV18
260225	Lactobacillus_vaginalis_ATCC_49540	Parabacteroides_gordonii_DSM_23371
260226	Lactobacillus_vaginalis_ATCC_49540	Parabacteroides_johnsonii_DSM_18315
260227	Lactobacillus_vaginalis_ATCC_49540	Parabacteroides_merdae_ATCC_43184
260228	Lactobacillus_vaginalis_ATCC_49540	Parabacteroides_sp_D13
260229	Lactobacillus_vaginalis_ATCC_49540	Paracoccus_yeei_ATCC_BAA_599
260230	Lactobacillus_vaginalis_ATCC_49540	Paraprevotella_clara_YIT_11840
260231	Lactobacillus_vaginalis_ATCC_49540	Paraprevotella_xylaniphila_YIT_11841
260232	Lactobacillus_vaginalis_ATCC_49540	Parasutterella_excrementihominis_YIT_11859
260233	Lactobacillus_vaginalis_ATCC_49540	Parvimonas_micra_ATCC_33270
260234	Lactobacillus_vaginalis_ATCC_49540	Pediococcus_acidilactici_7_4
260235	Lactobacillus_vaginalis_ATCC_49540	Pediococcus_acidilactici_DSM_20284
260236	Lactobacillus_vaginalis_ATCC_49540	Pediococcus_pentosaceus_ATCC_25745
260237	Lactobacillus_vaginalis_ATCC_49540	Peptoniphilus_harei_ACS_146_V_Sch2b
260238	Lactobacillus_vaginalis_ATCC_49540	Peptoniphilus_indolicus_ATCC_29427
260239	Lactobacillus_vaginalis_ATCC_49540	Peptoniphilus_lacrimalis_DSM_7455
260240	Lactobacillus_vaginalis_ATCC_49540	Peptoniphilus_timonensis_JC401
260241	Lactobacillus_vaginalis_ATCC_49540	Peptostreptococcus_anaerobius_DSM_2949
260242	Lactobacillus_vaginalis_ATCC_49540	Peptostreptococcus_stomatis_DSM_17678
260243	Lactobacillus_vaginalis_ATCC_49540	Phascolarctobacterium_succinatutens_YIT_12067
260244	Lactobacillus_vaginalis_ATCC_49540	Plesiomonas_shigelloides_302_73
260245	Lactobacillus_vaginalis_ATCC_49540	Porphyromonas_asaccharolytica_DSM_20707
260246	Lactobacillus_vaginalis_ATCC_49540	Porphyromonas_endodontalis_ATCC_35406
260247	Lactobacillus_vaginalis_ATCC_49540	Porphyromonas_gingivalis_W83
260248	Lactobacillus_vaginalis_ATCC_49540	Porphyromonas_somerae_DSM_23386
260249	Lactobacillus_vaginalis_ATCC_49540	Porphyromonas_uenonis_60_3
260250	Lactobacillus_vaginalis_ATCC_49540	Porphyromonas_uenonis_DSM_23387
260251	Lactobacillus_vaginalis_ATCC_49540	Prevotella_albensis_DSM_11370
260252	Lactobacillus_vaginalis_ATCC_49540	Prevotella_bivia_DSM_20514
260253	Lactobacillus_vaginalis_ATCC_49540	Prevotella_brevis_ATCC_19188
260254	Lactobacillus_vaginalis_ATCC_49540	Prevotella_bryantii_B14
260255	Lactobacillus_vaginalis_ATCC_49540	Prevotella_bryantii_C21a
260256	Lactobacillus_vaginalis_ATCC_49540	Prevotella_buccae_ATCC_33574
260257	Lactobacillus_vaginalis_ATCC_49540	Prevotella_conceptionensis_9403948
260258	Lactobacillus_vaginalis_ATCC_49540	Prevotella_copri_CB7_DSM_18205
260259	Lactobacillus_vaginalis_ATCC_49540	Prevotella_corporis_DSM_18810
260260	Lactobacillus_vaginalis_ATCC_49540	Prevotella_denticola_DSM20614
260261	Lactobacillus_vaginalis_ATCC_49540	Prevotella_denticola_F0289
260262	Lactobacillus_vaginalis_ATCC_49540	Prevotella_disiens_FB035_09AN
260263	Lactobacillus_vaginalis_ATCC_49540	Prevotella_disiens_JCM_6334
260264	Lactobacillus_vaginalis_ATCC_49540	Prevotella_enoeca_JCM_12259
260265	Lactobacillus_vaginalis_ATCC_49540	Prevotella_intermedia_17
260266	Lactobacillus_vaginalis_ATCC_49540	Prevotella_intermedia_ATCC_25611
260267	Lactobacillus_vaginalis_ATCC_49540	Prevotella_loescheii_DSM_19665
260268	Lactobacillus_vaginalis_ATCC_49540	Prevotella_melaninogenica_ATCC_25845
260269	Lactobacillus_vaginalis_ATCC_49540	Prevotella_nanceiensis_DSM_19126
260270	Lactobacillus_vaginalis_ATCC_49540	Prevotella_nigrescens_ATCC_33563
260271	Lactobacillus_vaginalis_ATCC_49540	Prevotella_oralis_ATCC_33269
260272	Lactobacillus_vaginalis_ATCC_49540	Prevotella_pallens_ATCC_700821
260273	Lactobacillus_vaginalis_ATCC_49540	Prevotella_ruminicola_23
260274	Lactobacillus_vaginalis_ATCC_49540	Prevotella_salivae_DSM_15606
260275	Lactobacillus_vaginalis_ATCC_49540	Prevotella_shahii_JCM_12083
260276	Lactobacillus_vaginalis_ATCC_49540	Prevotella_stercorea_DSM_18206
260277	Lactobacillus_vaginalis_ATCC_49540	Prevotella_timonensis_4401737
260278	Lactobacillus_vaginalis_ATCC_49540	Prevotella_timonensis_CRIS_5C_B1
260279	Lactobacillus_vaginalis_ATCC_49540	Prevotella_veroralis_DSM_19559
260280	Lactobacillus_vaginalis_ATCC_49540	Propionibacterium_acidipropionici_ATCC_4875
260281	Lactobacillus_vaginalis_ATCC_49540	Propionibacterium_acnes_KPA171202
260282	Lactobacillus_vaginalis_ATCC_49540	Propionibacterium_avidum_44067
260283	Lactobacillus_vaginalis_ATCC_49540	Propionibacterium_freudenreichii_subsp_shermanii_CIRM_BIA1
260284	Lactobacillus_vaginalis_ATCC_49540	Propionibacterium_granulosum_DSM_20700
260285	Lactobacillus_vaginalis_ATCC_49540	Propionibacterium_jensenii_DSM_20535
260286	Lactobacillus_vaginalis_ATCC_49540	Propionibacterium_propionicum_F0230a
260287	Lactobacillus_vaginalis_ATCC_49540	Proteus_mirabilis_ATCC_35198
260288	Lactobacillus_vaginalis_ATCC_49540	Proteus_penneri_ATCC_35198
260289	Lactobacillus_vaginalis_ATCC_49540	Providencia_alcalifaciens_DSM_30120
260290	Lactobacillus_vaginalis_ATCC_49540	Providencia_rettgeri_DSM_1131
260291	Lactobacillus_vaginalis_ATCC_49540	Providencia_rustigianii_DSM_4541
260292	Lactobacillus_vaginalis_ATCC_49540	Providencia_stuartii_ATCC_25827
260293	Lactobacillus_vaginalis_ATCC_49540	Pseudobutyrivibrio_ruminis_AD2017
260294	Lactobacillus_vaginalis_ATCC_49540	Pseudoflavonifractor_capillosus_strain_ATCC_29799
260295	Lactobacillus_vaginalis_ATCC_49540	Pseudomonas_aeruginosa_NCGM2_S1
260296	Lactobacillus_vaginalis_ATCC_49540	Pseudomonas_alcaliphila_34
260297	Lactobacillus_vaginalis_ATCC_49540	Pseudomonas_monteilii_NBRC_103158
260298	Lactobacillus_vaginalis_ATCC_49540	Pseudomonas_nitroreducens_HBP1
260299	Lactobacillus_vaginalis_ATCC_49540	Pseudomonas_oleovorans_MOIL14HWK12
260300	Lactobacillus_vaginalis_ATCC_49540	Pseudoramibacter_alactolyticus_ATCC_23263
260301	Lactobacillus_vaginalis_ATCC_49540	Pyramidobacter_piscolens_W5455
260302	Lactobacillus_vaginalis_ATCC_49540	Ralstonia_sp_5_7_47FAA
260303	Lactobacillus_vaginalis_ATCC_49540	Raoultella_planticola_ATCC_33531
260304	Lactobacillus_vaginalis_ATCC_49540	Rhodococcus_equi_ATCC_33707
260305	Lactobacillus_vaginalis_ATCC_49540	Rhodococcus_equi_NBRC_101255
260306	Lactobacillus_vaginalis_ATCC_49540	Rhodococcus_rhodochrous_ATCC_21198
260307	Lactobacillus_vaginalis_ATCC_49540	Roseburia_hominis_A2_183
260308	Lactobacillus_vaginalis_ATCC_49540	Roseburia_intestinalis_L1_82
260309	Lactobacillus_vaginalis_ATCC_49540	Roseburia_inulinivorans_DSM_16841
260310	Lactobacillus_vaginalis_ATCC_49540	Roseomonas_mucosa_ATCC_BAA_692
260311	Lactobacillus_vaginalis_ATCC_49540	Rothia_aeria_F0474
260312	Lactobacillus_vaginalis_ATCC_49540	Rothia_dentocariosa_ATCC_17931
260313	Lactobacillus_vaginalis_ATCC_49540	Rothia_mucilaginosa_DY_18
260314	Lactobacillus_vaginalis_ATCC_49540	Ruminococcaceae_bacterium_D16
260315	Lactobacillus_vaginalis_ATCC_49540	Ruminococcus_albus_7
260316	Lactobacillus_vaginalis_ATCC_49540	Ruminococcus_bicirculans_80_3
260317	Lactobacillus_vaginalis_ATCC_49540	Ruminococcus_bromii_L2_63
260318	Lactobacillus_vaginalis_ATCC_49540	Ruminococcus_callidus_ATCC_2776001
260319	Lactobacillus_vaginalis_ATCC_49540	Ruminococcus_champanellensis_18P13
260320	Lactobacillus_vaginalis_ATCC_49540	Ruminococcus_flavefaciens_ATCC_19208
260321	Lactobacillus_vaginalis_ATCC_49540	Ruminococcus_flavefaciens_FD_1
260322	Lactobacillus_vaginalis_ATCC_49540	Ruminococcus_gauvreauii_DSM_19829
260323	Lactobacillus_vaginalis_ATCC_49540	Ruminococcus_gnavus_ATCC_29149
260324	Lactobacillus_vaginalis_ATCC_49540	Ruminococcus_lactaris_ATCC_29176
260325	Lactobacillus_vaginalis_ATCC_49540	Ruminococcus_obeum_A2_162
260326	Lactobacillus_vaginalis_ATCC_49540	Ruminococcus_sp_5_1_39BFAA
260327	Lactobacillus_vaginalis_ATCC_49540	Ruminococcus_sp_SR1_5
260328	Lactobacillus_vaginalis_ATCC_49540	Ruminococcus_torques_ATCC_27756
260329	Lactobacillus_vaginalis_ATCC_49540	Ruminococcus_torques_L2_14
260330	Lactobacillus_vaginalis_ATCC_49540	Salmonella_enterica_enterica_sv_Typhimurium_LT2
260331	Lactobacillus_vaginalis_ATCC_49540	Scardovia_inopinata_F0304
260332	Lactobacillus_vaginalis_ATCC_49540	Selenomonas_ruminantium_AC2024
260333	Lactobacillus_vaginalis_ATCC_49540	Serratia_fonticola_RB_25
260334	Lactobacillus_vaginalis_ATCC_49540	Serratia_liquefaciens_ATCC_27592
260335	Lactobacillus_vaginalis_ATCC_49540	Silanimonas_lenta_DSM_16282
260336	Lactobacillus_vaginalis_ATCC_49540	Slackia_exigua_ATCC_700122
260337	Lactobacillus_vaginalis_ATCC_49540	Slackia_piriformis_YIT_12062
260338	Lactobacillus_vaginalis_ATCC_49540	Solobacterium_moorei_DSM_22971
260339	Lactobacillus_vaginalis_ATCC_49540	Solobacterium_moorei_F0204
260340	Lactobacillus_vaginalis_ATCC_49540	Staphylococcus_arlettae_CVD059
260341	Lactobacillus_vaginalis_ATCC_49540	Staphylococcus_capitis_CR0101
260342	Lactobacillus_vaginalis_ATCC_49540	Staphylococcus_capitis_QN1
260343	Lactobacillus_vaginalis_ATCC_49540	Staphylococcus_caprae_C87
260344	Lactobacillus_vaginalis_ATCC_49540	Staphylococcus_cohnii_hu_01
260345	Lactobacillus_vaginalis_ATCC_49540	Staphylococcus_epidermidis_ATCC_12228
260346	Lactobacillus_vaginalis_ATCC_49540	Staphylococcus_equorum_subsp_equorum_Mu2
260347	Lactobacillus_vaginalis_ATCC_49540	Staphylococcus_haemolyticus_JCSC1435
260348	Lactobacillus_vaginalis_ATCC_49540	Staphylococcus_hominis_subsp_hominis_C80
260349	Lactobacillus_vaginalis_ATCC_49540	Staphylococcus_intermedius_ATCC_27335
260350	Lactobacillus_vaginalis_ATCC_49540	Staphylococcus_lugdunensis_HKU09_01
260351	Lactobacillus_vaginalis_ATCC_49540	Staphylococcus_pasteuri_SP1
260352	Lactobacillus_vaginalis_ATCC_49540	Staphylococcus_pettenkoferi_VCU012
260353	Lactobacillus_vaginalis_ATCC_49540	Staphylococcus_saprophyticus_subsp_saprophyticus_ATCC_15305
260354	Lactobacillus_vaginalis_ATCC_49540	Staphylococcus_sciuri_subsp_sciuri_Z8
260355	Lactobacillus_vaginalis_ATCC_49540	Staphylococcus_simulans_ACS_120_V_Sch1
260356	Lactobacillus_vaginalis_ATCC_49540	Staphylococcus_vitulinus_F1028
260357	Lactobacillus_vaginalis_ATCC_49540	Staphylococcus_warneri_SG1
260358	Lactobacillus_vaginalis_ATCC_49540	Staphylococcus_xylosus_DMB3_Bh1
260359	Lactobacillus_vaginalis_ATCC_49540	Staphylococcus_xylosus_NJ
260360	Lactobacillus_vaginalis_ATCC_49540	Stenotrophomonas_maltophilia_D457
260361	Lactobacillus_vaginalis_ATCC_49540	Stenotrophomonas_rhizophila_PCA13
260362	Lactobacillus_vaginalis_ATCC_49540	Stoquefichus_massiliensis_AP9
260363	Lactobacillus_vaginalis_ATCC_49540	Streptococcus_agalactiae_A909
260364	Lactobacillus_vaginalis_ATCC_49540	Streptococcus_anginosus_1_2_62CV
260365	Lactobacillus_vaginalis_ATCC_49540	Streptococcus_australis_ATCC_700641
260366	Lactobacillus_vaginalis_ATCC_49540	Streptococcus_constellatus_subsp_constellatus_SK53
260367	Lactobacillus_vaginalis_ATCC_49540	Streptococcus_constellatus_subsp_pharyngis_SK1060
260368	Lactobacillus_vaginalis_ATCC_49540	Streptococcus_cristatus_ATCC_51100
260369	Lactobacillus_vaginalis_ATCC_49540	Streptococcus_dysgalactiae_subsp_dysgalactiae_ATCC_27957
260370	Lactobacillus_vaginalis_ATCC_49540	Streptococcus_equinus_ATCC_9812
260371	Lactobacillus_vaginalis_ATCC_49540	Streptococcus_gallolyticus_subsp_gallolyticus_ATCC_43143
260372	Lactobacillus_vaginalis_ATCC_49540	Streptococcus_gordonii_str_Challis_substr_CH1
260373	Lactobacillus_vaginalis_ATCC_49540	Streptococcus_infantarius_subsp_infantarius_ATCC_BAA_102
260374	Lactobacillus_vaginalis_ATCC_49540	Streptococcus_infantis_ATCC_700779
260375	Lactobacillus_vaginalis_ATCC_49540	Streptococcus_intermedius_JTH08
260376	Lactobacillus_vaginalis_ATCC_49540	Streptococcus_lutetiensis_033
260377	Lactobacillus_vaginalis_ATCC_49540	Streptococcus_mitis_NCTC_12261
260378	Lactobacillus_vaginalis_ATCC_49540	Streptococcus_mutans_ATCC_25175
260379	Lactobacillus_vaginalis_ATCC_49540	Streptococcus_oralis_Uo5
260380	Lactobacillus_vaginalis_ATCC_49540	Streptococcus_parasanguinis_ATCC_903
260381	Lactobacillus_vaginalis_ATCC_49540	Streptococcus_parauberis_KCTC_11537
260382	Lactobacillus_vaginalis_ATCC_49540	Streptococcus_peroris_ATCC_700780
260383	Lactobacillus_vaginalis_ATCC_49540	Streptococcus_pleomorphus_DSM_20574
260384	Lactobacillus_vaginalis_ATCC_49540	Streptococcus_pseudopneumoniae_IS7493
260385	Lactobacillus_vaginalis_ATCC_49540	Streptococcus_salivarius_JIM8777
260386	Lactobacillus_vaginalis_ATCC_49540	Streptococcus_sanguinis_SK36
260387	Lactobacillus_vaginalis_ATCC_49540	Streptococcus_sp_2_1_36FAA
260388	Lactobacillus_vaginalis_ATCC_49540	Streptococcus_sp_I_G2
260389	Lactobacillus_vaginalis_ATCC_49540	Streptococcus_sp_I_P16
260390	Lactobacillus_vaginalis_ATCC_49540	Streptococcus_thermophilus_LMG_18311
260391	Lactobacillus_vaginalis_ATCC_49540	Streptococcus_thoraltensis_DSM_12221
260392	Lactobacillus_vaginalis_ATCC_49540	Streptococcus_uberis_0140J
260393	Lactobacillus_vaginalis_ATCC_49540	Streptococcus_vestibularis_F0396
260394	Lactobacillus_vaginalis_ATCC_49540	Subdoligranulum_variabile_DSM_15176
260395	Lactobacillus_vaginalis_ATCC_49540	Succinatimonas_hippei_YIT_12066
260396	Lactobacillus_vaginalis_ATCC_49540	Succinivibrio_dextrinosolvens_H5
260397	Lactobacillus_vaginalis_ATCC_49540	Sulfolobus_solfataricus_P2
260398	Lactobacillus_vaginalis_ATCC_49540	Sutterella_parvirubra_YIT_11816
260399	Lactobacillus_vaginalis_ATCC_49540	Sutterella_wadsworthensis_3_1_45B
260400	Lactobacillus_vaginalis_ATCC_49540	Tannerella_forsythia_ATCC_43037
260401	Lactobacillus_vaginalis_ATCC_49540	Tatumella_ptyseos_ATCC_33301
260402	Lactobacillus_vaginalis_ATCC_49540	Trabulsiella_guamensis_ATCC_49490
260403	Lactobacillus_vaginalis_ATCC_49540	Tropheryma_whipplei_str_Twist
260404	Lactobacillus_vaginalis_ATCC_49540	Trueperella_pyogenes_MS249
260405	Lactobacillus_vaginalis_ATCC_49540	Ureaplasma_parvum_serovar_1_str_ATCC_27813
260406	Lactobacillus_vaginalis_ATCC_49540	Ureaplasma_urealyticum_serovar_8_str_ATCC_27618
260407	Lactobacillus_vaginalis_ATCC_49540	Ureibacillus_thermosphaericus_str_Thermo_BF
260408	Lactobacillus_vaginalis_ATCC_49540	Varibaculum_cambriense_DSM_15806
260409	Lactobacillus_vaginalis_ATCC_49540	Veillonella_atypica_ACS_049_V_Sch6
260410	Lactobacillus_vaginalis_ATCC_49540	Veillonella_dispar_ATCC_17748
260411	Lactobacillus_vaginalis_ATCC_49540	Veillonella_parvula_Te3_DSM_2008
260412	Lactobacillus_vaginalis_ATCC_49540	Veillonella_ratti_ACS_216_V_Col6b
260413	Lactobacillus_vaginalis_ATCC_49540	Veillonella_sp_3_1_44
260414	Lactobacillus_vaginalis_ATCC_49540	Veillonella_sp_6_1_27
260415	Lactobacillus_vaginalis_ATCC_49540	Vibrio_fluvialis_560
260416	Lactobacillus_vaginalis_ATCC_49540	Vibrio_furnissii_NCTC_11218
260417	Lactobacillus_vaginalis_ATCC_49540	Vibrio_mimicus_MB_451
260418	Lactobacillus_vaginalis_ATCC_49540	Vibrio_parahaemolyticus_RIMD_2210633
260419	Lactobacillus_vaginalis_ATCC_49540	Weissella_cibaria_KACC_11862
260420	Lactobacillus_vaginalis_ATCC_49540	Weissella_confusa_LBAE_C39_2
260421	Lactobacillus_vaginalis_ATCC_49540	Weissella_paramesenteroides_ATCC_33313
260422	Lactobacillus_vaginalis_ATCC_49540	Yersinia_bercovieri_ATCC_43970
260423	Lactobacillus_vaginalis_ATCC_49540	Yersinia_enterocolitica_subsp_enterocolitica_8081
260424	Lactobacillus_vaginalis_ATCC_49540	Yersinia_frederiksenii_ATCC_33641
260425	Lactobacillus_vaginalis_ATCC_49540	Yersinia_kristensenii_ATCC_33638
260426	Lactobacillus_vaginalis_ATCC_49540	Yersinia_pseudotuberculosis_YPIII
260427	Lactobacillus_vaginalis_ATCC_49540	Yersinia_rohdei_ATCC_43380
260428	Lactobacillus_vaginalis_ATCC_49540	Yokenella_regensburgei_ATCC_43003
260429	Lactococcus_garvieae_ATCC_49156	Lactococcus_raffinolactis_4877
260430	Lactococcus_garvieae_ATCC_49156	Laribacter_hongkongensis_HLHK9
260431	Lactococcus_garvieae_ATCC_49156	Lautropia_mirabilis_ATCC_51599
260432	Lactococcus_garvieae_ATCC_49156	Leminorella_grimontii_ATCC_33999
260433	Lactococcus_garvieae_ATCC_49156	Leptotrichia_buccalis_C_1013_b
260434	Lactococcus_garvieae_ATCC_49156	Leuconostoc_argentinum_KCTC_3773
260435	Lactococcus_garvieae_ATCC_49156	Leuconostoc_gelidum_JB7
260436	Lactococcus_garvieae_ATCC_49156	Leuconostoc_mesenteroides_subsp_cremoris_ATCC_19254
260437	Lactococcus_garvieae_ATCC_49156	Listeria_grayi_DSM_20601
260438	Lactococcus_garvieae_ATCC_49156	Listeria_monocytogenes_4a_L99
260439	Lactococcus_garvieae_ATCC_49156	Listeria_monocytogenes_4b_F2365
260440	Lactococcus_garvieae_ATCC_49156	Listeria_monocytogenes_Finland_1988
260441	Lactococcus_garvieae_ATCC_49156	Listeria_monocytogenes_FSL_R2_561
260442	Lactococcus_garvieae_ATCC_49156	Listeria_monocytogenes_J0161_FSL_R2_499
260443	Lactococcus_garvieae_ATCC_49156	Listeria_monocytogenes_serotype_7_SLCC_2482
260444	Lactococcus_garvieae_ATCC_49156	Listeria_monocytogenes_SLCC_2378
260445	Lactococcus_garvieae_ATCC_49156	Listeria_monocytogenes_SLCC_2540
260446	Lactococcus_garvieae_ATCC_49156	Listeria_monocytogenes_SLCC_7179
260447	Lactococcus_garvieae_ATCC_49156	Lysinibacillus_fusiformis_ZB2
260448	Lactococcus_garvieae_ATCC_49156	Lysinibacillus_sphaericus_C3_41
260449	Lactococcus_garvieae_ATCC_49156	Marvinbryantia_formatexigens_I_52_DSM_14469
260450	Lactococcus_garvieae_ATCC_49156	Megamonas_funiformis_YIT_11815
260451	Lactococcus_garvieae_ATCC_49156	Megamonas_hypermegale_ART12_1
260452	Lactococcus_garvieae_ATCC_49156	Megasphaera_elsdenii_DSM_20460
260453	Lactococcus_garvieae_ATCC_49156	Melainabacterium_MEL_A1
260454	Lactococcus_garvieae_ATCC_49156	Methanobrevibacter_ruminantium_M1
260455	Lactococcus_garvieae_ATCC_49156	Methanobrevibacter_smithii_ATCC_35061
260456	Lactococcus_garvieae_ATCC_49156	Methanomassiliicoccus_luminyensis_B10
260457	Lactococcus_garvieae_ATCC_49156	Methanosphaera_stadtmanae_DSM_3091
260458	Lactococcus_garvieae_ATCC_49156	Methylobacterium_mesophilicum_SR1_6_6
260459	Lactococcus_garvieae_ATCC_49156	Methylobacterium_populi_BJ001
260460	Lactococcus_garvieae_ATCC_49156	Methylobacterium_radiotolerans_JCM_2831
260461	Lactococcus_garvieae_ATCC_49156	Methyloversatilis_universalis_Fam50001
260462	Lactococcus_garvieae_ATCC_49156	Methyloversatilis_universalis_FAM5
260463	Lactococcus_garvieae_ATCC_49156	Microbacterium_gubbeenense_DSM_15944
260464	Lactococcus_garvieae_ATCC_49156	Microbacterium_oleivorans_NBRC_103075
260465	Lactococcus_garvieae_ATCC_49156	Microbacterium_paraoxydans_77MFTsu3_2
260466	Lactococcus_garvieae_ATCC_49156	Micrococcus_luteus_NCTC_2665
260467	Lactococcus_garvieae_ATCC_49156	Micromonospora_aurantiaca_ATCC_27029
260468	Lactococcus_garvieae_ATCC_49156	Mitsuokella_jalaludinii_DSM_13811
260469	Lactococcus_garvieae_ATCC_49156	Mitsuokella_multacida_DSM_20544
260470	Lactococcus_garvieae_ATCC_49156	Mobiluncus_curtisii_ATCC_43063
260471	Lactococcus_garvieae_ATCC_49156	Moraxella_catarrhalis_RH4
260472	Lactococcus_garvieae_ATCC_49156	Morganella_morganii_subsp_morganii_KT
260473	Lactococcus_garvieae_ATCC_49156	Mycobacterium_avium_subsp_avium_ATCC_25291
260474	Lactococcus_garvieae_ATCC_49156	Mycobacterium_fortuitum_subsp_fortuitum_DSM_46621
260475	Lactococcus_garvieae_ATCC_49156	Mycoplasma_hominis_ATCC_23114
260476	Lactococcus_garvieae_ATCC_49156	Mycoplasma_pneumoniae_309
260477	Lactococcus_garvieae_ATCC_49156	Neisseria_cinerea_ATCC_14685
260478	Lactococcus_garvieae_ATCC_49156	Neisseria_elongata_subsp_glycolytica_ATCC_29315
260479	Lactococcus_garvieae_ATCC_49156	Neisseria_flavescens_SK114
260480	Lactococcus_garvieae_ATCC_49156	Neisseria_macacae_ATCC_33926
260481	Lactococcus_garvieae_ATCC_49156	Neisseria_mucosa_ATCC_25996
260482	Lactococcus_garvieae_ATCC_49156	Neisseria_subflava_NJ9703
260483	Lactococcus_garvieae_ATCC_49156	Nevskia_ramosa_DSM_11499
260484	Lactococcus_garvieae_ATCC_49156	Oceanobacillus_picturae_strain_S1
260485	Lactococcus_garvieae_ATCC_49156	Ochrobactrum_anthropi_ATCC_49188
260486	Lactococcus_garvieae_ATCC_49156	Odoribacter_laneus_YIT_12061
260487	Lactococcus_garvieae_ATCC_49156	Odoribacter_splanchnicus_1651_6_DSM_20712
260488	Lactococcus_garvieae_ATCC_49156	Olsenella_profusa_F019501
260489	Lactococcus_garvieae_ATCC_49156	Olsenella_uli_DSM_7084
260490	Lactococcus_garvieae_ATCC_49156	Oribacterium_sinus_F0268
260491	Lactococcus_garvieae_ATCC_49156	Oxalobacter_formigenes_HOxBLS
260492	Lactococcus_garvieae_ATCC_49156	Oxalobacter_formigenes_OXCC13
260493	Lactococcus_garvieae_ATCC_49156	Paenibacillus_alvei_DSM_29
260494	Lactococcus_garvieae_ATCC_49156	Paenibacillus_barengoltzii_G22
260495	Lactococcus_garvieae_ATCC_49156	Paenibacillus_daejeonensis_DSM_15491
260496	Lactococcus_garvieae_ATCC_49156	Paenibacillus_graminis_C4D1M
260497	Lactococcus_garvieae_ATCC_49156	Paenibacillus_lactis_154
260498	Lactococcus_garvieae_ATCC_49156	Parabacteroides_distasonis_ATCC_8503
260499	Lactococcus_garvieae_ATCC_49156	Parabacteroides_goldsteinii_dnLKV18
260500	Lactococcus_garvieae_ATCC_49156	Parabacteroides_gordonii_DSM_23371
260501	Lactococcus_garvieae_ATCC_49156	Parabacteroides_johnsonii_DSM_18315
260502	Lactococcus_garvieae_ATCC_49156	Parabacteroides_merdae_ATCC_43184
260503	Lactococcus_garvieae_ATCC_49156	Parabacteroides_sp_D13
260504	Lactococcus_garvieae_ATCC_49156	Paracoccus_yeei_ATCC_BAA_599
260505	Lactococcus_garvieae_ATCC_49156	Paraprevotella_clara_YIT_11840
260506	Lactococcus_garvieae_ATCC_49156	Paraprevotella_xylaniphila_YIT_11841
260507	Lactococcus_garvieae_ATCC_49156	Parasutterella_excrementihominis_YIT_11859
260508	Lactococcus_garvieae_ATCC_49156	Parvimonas_micra_ATCC_33270
260509	Lactococcus_garvieae_ATCC_49156	Pediococcus_acidilactici_7_4
260510	Lactococcus_garvieae_ATCC_49156	Pediococcus_acidilactici_DSM_20284
260511	Lactococcus_garvieae_ATCC_49156	Pediococcus_pentosaceus_ATCC_25745
260512	Lactococcus_garvieae_ATCC_49156	Peptoniphilus_harei_ACS_146_V_Sch2b
260513	Lactococcus_garvieae_ATCC_49156	Peptoniphilus_indolicus_ATCC_29427
260514	Lactococcus_garvieae_ATCC_49156	Peptoniphilus_lacrimalis_DSM_7455
260515	Lactococcus_garvieae_ATCC_49156	Peptoniphilus_timonensis_JC401
260516	Lactococcus_garvieae_ATCC_49156	Peptostreptococcus_anaerobius_DSM_2949
260517	Lactococcus_garvieae_ATCC_49156	Peptostreptococcus_stomatis_DSM_17678
260518	Lactococcus_garvieae_ATCC_49156	Phascolarctobacterium_succinatutens_YIT_12067
260519	Lactococcus_garvieae_ATCC_49156	Plesiomonas_shigelloides_302_73
260520	Lactococcus_garvieae_ATCC_49156	Porphyromonas_asaccharolytica_DSM_20707
260521	Lactococcus_garvieae_ATCC_49156	Porphyromonas_endodontalis_ATCC_35406
260522	Lactococcus_garvieae_ATCC_49156	Porphyromonas_gingivalis_W83
260523	Lactococcus_garvieae_ATCC_49156	Porphyromonas_somerae_DSM_23386
260524	Lactococcus_garvieae_ATCC_49156	Porphyromonas_uenonis_60_3
260525	Lactococcus_garvieae_ATCC_49156	Porphyromonas_uenonis_DSM_23387
260526	Lactococcus_garvieae_ATCC_49156	Prevotella_albensis_DSM_11370
260527	Lactococcus_garvieae_ATCC_49156	Prevotella_bivia_DSM_20514
260528	Lactococcus_garvieae_ATCC_49156	Prevotella_brevis_ATCC_19188
260529	Lactococcus_garvieae_ATCC_49156	Prevotella_bryantii_B14
260530	Lactococcus_garvieae_ATCC_49156	Prevotella_bryantii_C21a
260531	Lactococcus_garvieae_ATCC_49156	Prevotella_buccae_ATCC_33574
260532	Lactococcus_garvieae_ATCC_49156	Prevotella_conceptionensis_9403948
260533	Lactococcus_garvieae_ATCC_49156	Prevotella_copri_CB7_DSM_18205
260534	Lactococcus_garvieae_ATCC_49156	Prevotella_corporis_DSM_18810
260535	Lactococcus_garvieae_ATCC_49156	Prevotella_denticola_DSM20614
260536	Lactococcus_garvieae_ATCC_49156	Prevotella_denticola_F0289
260537	Lactococcus_garvieae_ATCC_49156	Prevotella_disiens_FB035_09AN
260538	Lactococcus_garvieae_ATCC_49156	Prevotella_disiens_JCM_6334
260539	Lactococcus_garvieae_ATCC_49156	Prevotella_enoeca_JCM_12259
260540	Lactococcus_garvieae_ATCC_49156	Prevotella_intermedia_17
260541	Lactococcus_garvieae_ATCC_49156	Prevotella_intermedia_ATCC_25611
260542	Lactococcus_garvieae_ATCC_49156	Prevotella_loescheii_DSM_19665
260543	Lactococcus_garvieae_ATCC_49156	Prevotella_melaninogenica_ATCC_25845
260544	Lactococcus_garvieae_ATCC_49156	Prevotella_nanceiensis_DSM_19126
260545	Lactococcus_garvieae_ATCC_49156	Prevotella_nigrescens_ATCC_33563
260546	Lactococcus_garvieae_ATCC_49156	Prevotella_oralis_ATCC_33269
260547	Lactococcus_garvieae_ATCC_49156	Prevotella_pallens_ATCC_700821
260548	Lactococcus_garvieae_ATCC_49156	Prevotella_ruminicola_23
260549	Lactococcus_garvieae_ATCC_49156	Prevotella_salivae_DSM_15606
260550	Lactococcus_garvieae_ATCC_49156	Prevotella_shahii_JCM_12083
260551	Lactococcus_garvieae_ATCC_49156	Prevotella_stercorea_DSM_18206
260552	Lactococcus_garvieae_ATCC_49156	Prevotella_timonensis_4401737
260553	Lactococcus_garvieae_ATCC_49156	Prevotella_timonensis_CRIS_5C_B1
260554	Lactococcus_garvieae_ATCC_49156	Prevotella_veroralis_DSM_19559
260555	Lactococcus_garvieae_ATCC_49156	Propionibacterium_acidipropionici_ATCC_4875
260556	Lactococcus_garvieae_ATCC_49156	Propionibacterium_acnes_KPA171202
260557	Lactococcus_garvieae_ATCC_49156	Propionibacterium_avidum_44067
260558	Lactococcus_garvieae_ATCC_49156	Propionibacterium_freudenreichii_subsp_shermanii_CIRM_BIA1
260559	Lactococcus_garvieae_ATCC_49156	Propionibacterium_granulosum_DSM_20700
260560	Lactococcus_garvieae_ATCC_49156	Propionibacterium_jensenii_DSM_20535
260561	Lactococcus_garvieae_ATCC_49156	Propionibacterium_propionicum_F0230a
260562	Lactococcus_garvieae_ATCC_49156	Proteus_mirabilis_ATCC_35198
260563	Lactococcus_garvieae_ATCC_49156	Proteus_penneri_ATCC_35198
260564	Lactococcus_garvieae_ATCC_49156	Providencia_alcalifaciens_DSM_30120
260565	Lactococcus_garvieae_ATCC_49156	Providencia_rettgeri_DSM_1131
260566	Lactococcus_garvieae_ATCC_49156	Providencia_rustigianii_DSM_4541
260567	Lactococcus_garvieae_ATCC_49156	Providencia_stuartii_ATCC_25827
260568	Lactococcus_garvieae_ATCC_49156	Pseudobutyrivibrio_ruminis_AD2017
260569	Lactococcus_garvieae_ATCC_49156	Pseudoflavonifractor_capillosus_strain_ATCC_29799
260570	Lactococcus_garvieae_ATCC_49156	Pseudomonas_aeruginosa_NCGM2_S1
260571	Lactococcus_garvieae_ATCC_49156	Pseudomonas_alcaliphila_34
260572	Lactococcus_garvieae_ATCC_49156	Pseudomonas_monteilii_NBRC_103158
260573	Lactococcus_garvieae_ATCC_49156	Pseudomonas_nitroreducens_HBP1
260574	Lactococcus_garvieae_ATCC_49156	Pseudomonas_oleovorans_MOIL14HWK12
260575	Lactococcus_garvieae_ATCC_49156	Pseudoramibacter_alactolyticus_ATCC_23263
260576	Lactococcus_garvieae_ATCC_49156	Pyramidobacter_piscolens_W5455
260577	Lactococcus_garvieae_ATCC_49156	Ralstonia_sp_5_7_47FAA
260578	Lactococcus_garvieae_ATCC_49156	Raoultella_planticola_ATCC_33531
260579	Lactococcus_garvieae_ATCC_49156	Rhodococcus_equi_ATCC_33707
260580	Lactococcus_garvieae_ATCC_49156	Rhodococcus_equi_NBRC_101255
260581	Lactococcus_garvieae_ATCC_49156	Rhodococcus_rhodochrous_ATCC_21198
260582	Lactococcus_garvieae_ATCC_49156	Roseburia_hominis_A2_183
260583	Lactococcus_garvieae_ATCC_49156	Roseburia_intestinalis_L1_82
260584	Lactococcus_garvieae_ATCC_49156	Roseburia_inulinivorans_DSM_16841
260585	Lactococcus_garvieae_ATCC_49156	Roseomonas_mucosa_ATCC_BAA_692
260586	Lactococcus_garvieae_ATCC_49156	Rothia_aeria_F0474
260587	Lactococcus_garvieae_ATCC_49156	Rothia_dentocariosa_ATCC_17931
260588	Lactococcus_garvieae_ATCC_49156	Rothia_mucilaginosa_DY_18
260589	Lactococcus_garvieae_ATCC_49156	Ruminococcaceae_bacterium_D16
260590	Lactococcus_garvieae_ATCC_49156	Ruminococcus_albus_7
260591	Lactococcus_garvieae_ATCC_49156	Ruminococcus_bicirculans_80_3
260592	Lactococcus_garvieae_ATCC_49156	Ruminococcus_bromii_L2_63
260593	Lactococcus_garvieae_ATCC_49156	Ruminococcus_callidus_ATCC_2776001
260594	Lactococcus_garvieae_ATCC_49156	Ruminococcus_champanellensis_18P13
260595	Lactococcus_garvieae_ATCC_49156	Ruminococcus_flavefaciens_ATCC_19208
260596	Lactococcus_garvieae_ATCC_49156	Ruminococcus_flavefaciens_FD_1
260597	Lactococcus_garvieae_ATCC_49156	Ruminococcus_gauvreauii_DSM_19829
260598	Lactococcus_garvieae_ATCC_49156	Ruminococcus_gnavus_ATCC_29149
260599	Lactococcus_garvieae_ATCC_49156	Ruminococcus_lactaris_ATCC_29176
260600	Lactococcus_garvieae_ATCC_49156	Ruminococcus_obeum_A2_162
260601	Lactococcus_garvieae_ATCC_49156	Ruminococcus_sp_5_1_39BFAA
260602	Lactococcus_garvieae_ATCC_49156	Ruminococcus_sp_SR1_5
260603	Lactococcus_garvieae_ATCC_49156	Ruminococcus_torques_ATCC_27756
260604	Lactococcus_garvieae_ATCC_49156	Ruminococcus_torques_L2_14
260605	Lactococcus_garvieae_ATCC_49156	Salmonella_enterica_enterica_sv_Typhimurium_LT2
260606	Lactococcus_garvieae_ATCC_49156	Scardovia_inopinata_F0304
260607	Lactococcus_garvieae_ATCC_49156	Selenomonas_ruminantium_AC2024
260608	Lactococcus_garvieae_ATCC_49156	Serratia_fonticola_RB_25
260609	Lactococcus_garvieae_ATCC_49156	Serratia_liquefaciens_ATCC_27592
[truncated: 17,893 more rows]
