# Supplementary material for: Human gut microbe co-cultures have greater potential than monocultures for food waste remediation to commodity chemicals
Source: Sci Rep. 2018 Oct 22;8:15594. doi: 10.1038/s41598-018-33733-z (PMC6197241; doi:10.1038/s41598-018-33733-z)
Supplement: Supplementary file 3 — Data [file 41598_2018_33733_MOESM3_ESM.zip › Data/InputTables/AGORA_PairwiseSims_Inst_15.txt]

278503	Paracoccus_yeei_ATCC_BAA_599	Prevotella_bryantii_B14
278504	Paracoccus_yeei_ATCC_BAA_599	Prevotella_bryantii_C21a
278505	Paracoccus_yeei_ATCC_BAA_599	Prevotella_buccae_ATCC_33574
278506	Paracoccus_yeei_ATCC_BAA_599	Prevotella_conceptionensis_9403948
278507	Paracoccus_yeei_ATCC_BAA_599	Prevotella_copri_CB7_DSM_18205
278508	Paracoccus_yeei_ATCC_BAA_599	Prevotella_corporis_DSM_18810
278509	Paracoccus_yeei_ATCC_BAA_599	Prevotella_denticola_DSM20614
278510	Paracoccus_yeei_ATCC_BAA_599	Prevotella_denticola_F0289
278511	Paracoccus_yeei_ATCC_BAA_599	Prevotella_disiens_FB035_09AN
278512	Paracoccus_yeei_ATCC_BAA_599	Prevotella_disiens_JCM_6334
278513	Paracoccus_yeei_ATCC_BAA_599	Prevotella_enoeca_JCM_12259
278514	Paracoccus_yeei_ATCC_BAA_599	Prevotella_intermedia_17
278515	Paracoccus_yeei_ATCC_BAA_599	Prevotella_intermedia_ATCC_25611
278516	Paracoccus_yeei_ATCC_BAA_599	Prevotella_loescheii_DSM_19665
278517	Paracoccus_yeei_ATCC_BAA_599	Prevotella_melaninogenica_ATCC_25845
278518	Paracoccus_yeei_ATCC_BAA_599	Prevotella_nanceiensis_DSM_19126
278519	Paracoccus_yeei_ATCC_BAA_599	Prevotella_nigrescens_ATCC_33563
278520	Paracoccus_yeei_ATCC_BAA_599	Prevotella_oralis_ATCC_33269
278521	Paracoccus_yeei_ATCC_BAA_599	Prevotella_pallens_ATCC_700821
278522	Paracoccus_yeei_ATCC_BAA_599	Prevotella_ruminicola_23
278523	Paracoccus_yeei_ATCC_BAA_599	Prevotella_salivae_DSM_15606
278524	Paracoccus_yeei_ATCC_BAA_599	Prevotella_shahii_JCM_12083
278525	Paracoccus_yeei_ATCC_BAA_599	Prevotella_stercorea_DSM_18206
278526	Paracoccus_yeei_ATCC_BAA_599	Prevotella_timonensis_4401737
278527	Paracoccus_yeei_ATCC_BAA_599	Prevotella_timonensis_CRIS_5C_B1
278528	Paracoccus_yeei_ATCC_BAA_599	Prevotella_veroralis_DSM_19559
278529	Paracoccus_yeei_ATCC_BAA_599	Propionibacterium_acidipropionici_ATCC_4875
278530	Paracoccus_yeei_ATCC_BAA_599	Propionibacterium_acnes_KPA171202
278531	Paracoccus_yeei_ATCC_BAA_599	Propionibacterium_avidum_44067
278532	Paracoccus_yeei_ATCC_BAA_599	Propionibacterium_freudenreichii_subsp_shermanii_CIRM_BIA1
278533	Paracoccus_yeei_ATCC_BAA_599	Propionibacterium_granulosum_DSM_20700
278534	Paracoccus_yeei_ATCC_BAA_599	Propionibacterium_jensenii_DSM_20535
278535	Paracoccus_yeei_ATCC_BAA_599	Propionibacterium_propionicum_F0230a
278536	Paracoccus_yeei_ATCC_BAA_599	Proteus_mirabilis_ATCC_35198
278537	Paracoccus_yeei_ATCC_BAA_599	Proteus_penneri_ATCC_35198
278538	Paracoccus_yeei_ATCC_BAA_599	Providencia_alcalifaciens_DSM_30120
278539	Paracoccus_yeei_ATCC_BAA_599	Providencia_rettgeri_DSM_1131
278540	Paracoccus_yeei_ATCC_BAA_599	Providencia_rustigianii_DSM_4541
278541	Paracoccus_yeei_ATCC_BAA_599	Providencia_stuartii_ATCC_25827
278542	Paracoccus_yeei_ATCC_BAA_599	Pseudobutyrivibrio_ruminis_AD2017
278543	Paracoccus_yeei_ATCC_BAA_599	Pseudoflavonifractor_capillosus_strain_ATCC_29799
278544	Paracoccus_yeei_ATCC_BAA_599	Pseudomonas_aeruginosa_NCGM2_S1
278545	Paracoccus_yeei_ATCC_BAA_599	Pseudomonas_alcaliphila_34
278546	Paracoccus_yeei_ATCC_BAA_599	Pseudomonas_monteilii_NBRC_103158
278547	Paracoccus_yeei_ATCC_BAA_599	Pseudomonas_nitroreducens_HBP1
278548	Paracoccus_yeei_ATCC_BAA_599	Pseudomonas_oleovorans_MOIL14HWK12
278549	Paracoccus_yeei_ATCC_BAA_599	Pseudoramibacter_alactolyticus_ATCC_23263
278550	Paracoccus_yeei_ATCC_BAA_599	Pyramidobacter_piscolens_W5455
278551	Paracoccus_yeei_ATCC_BAA_599	Ralstonia_sp_5_7_47FAA
278552	Paracoccus_yeei_ATCC_BAA_599	Raoultella_planticola_ATCC_33531
278553	Paracoccus_yeei_ATCC_BAA_599	Rhodococcus_equi_ATCC_33707
278554	Paracoccus_yeei_ATCC_BAA_599	Rhodococcus_equi_NBRC_101255
278555	Paracoccus_yeei_ATCC_BAA_599	Rhodococcus_rhodochrous_ATCC_21198
278556	Paracoccus_yeei_ATCC_BAA_599	Roseburia_hominis_A2_183
278557	Paracoccus_yeei_ATCC_BAA_599	Roseburia_intestinalis_L1_82
278558	Paracoccus_yeei_ATCC_BAA_599	Roseburia_inulinivorans_DSM_16841
278559	Paracoccus_yeei_ATCC_BAA_599	Roseomonas_mucosa_ATCC_BAA_692
278560	Paracoccus_yeei_ATCC_BAA_599	Rothia_aeria_F0474
278561	Paracoccus_yeei_ATCC_BAA_599	Rothia_dentocariosa_ATCC_17931
278562	Paracoccus_yeei_ATCC_BAA_599	Rothia_mucilaginosa_DY_18
278563	Paracoccus_yeei_ATCC_BAA_599	Ruminococcaceae_bacterium_D16
278564	Paracoccus_yeei_ATCC_BAA_599	Ruminococcus_albus_7
278565	Paracoccus_yeei_ATCC_BAA_599	Ruminococcus_bicirculans_80_3
278566	Paracoccus_yeei_ATCC_BAA_599	Ruminococcus_bromii_L2_63
278567	Paracoccus_yeei_ATCC_BAA_599	Ruminococcus_callidus_ATCC_2776001
278568	Paracoccus_yeei_ATCC_BAA_599	Ruminococcus_champanellensis_18P13
278569	Paracoccus_yeei_ATCC_BAA_599	Ruminococcus_flavefaciens_ATCC_19208
278570	Paracoccus_yeei_ATCC_BAA_599	Ruminococcus_flavefaciens_FD_1
278571	Paracoccus_yeei_ATCC_BAA_599	Ruminococcus_gauvreauii_DSM_19829
278572	Paracoccus_yeei_ATCC_BAA_599	Ruminococcus_gnavus_ATCC_29149
278573	Paracoccus_yeei_ATCC_BAA_599	Ruminococcus_lactaris_ATCC_29176
278574	Paracoccus_yeei_ATCC_BAA_599	Ruminococcus_obeum_A2_162
278575	Paracoccus_yeei_ATCC_BAA_599	Ruminococcus_sp_5_1_39BFAA
278576	Paracoccus_yeei_ATCC_BAA_599	Ruminococcus_sp_SR1_5
278577	Paracoccus_yeei_ATCC_BAA_599	Ruminococcus_torques_ATCC_27756
278578	Paracoccus_yeei_ATCC_BAA_599	Ruminococcus_torques_L2_14
278579	Paracoccus_yeei_ATCC_BAA_599	Salmonella_enterica_enterica_sv_Typhimurium_LT2
278580	Paracoccus_yeei_ATCC_BAA_599	Scardovia_inopinata_F0304
278581	Paracoccus_yeei_ATCC_BAA_599	Selenomonas_ruminantium_AC2024
278582	Paracoccus_yeei_ATCC_BAA_599	Serratia_fonticola_RB_25
278583	Paracoccus_yeei_ATCC_BAA_599	Serratia_liquefaciens_ATCC_27592
278584	Paracoccus_yeei_ATCC_BAA_599	Silanimonas_lenta_DSM_16282
278585	Paracoccus_yeei_ATCC_BAA_599	Slackia_exigua_ATCC_700122
278586	Paracoccus_yeei_ATCC_BAA_599	Slackia_piriformis_YIT_12062
278587	Paracoccus_yeei_ATCC_BAA_599	Solobacterium_moorei_DSM_22971
278588	Paracoccus_yeei_ATCC_BAA_599	Solobacterium_moorei_F0204
278589	Paracoccus_yeei_ATCC_BAA_599	Staphylococcus_arlettae_CVD059
278590	Paracoccus_yeei_ATCC_BAA_599	Staphylococcus_capitis_CR0101
278591	Paracoccus_yeei_ATCC_BAA_599	Staphylococcus_capitis_QN1
278592	Paracoccus_yeei_ATCC_BAA_599	Staphylococcus_caprae_C87
278593	Paracoccus_yeei_ATCC_BAA_599	Staphylococcus_cohnii_hu_01
278594	Paracoccus_yeei_ATCC_BAA_599	Staphylococcus_epidermidis_ATCC_12228
278595	Paracoccus_yeei_ATCC_BAA_599	Staphylococcus_equorum_subsp_equorum_Mu2
278596	Paracoccus_yeei_ATCC_BAA_599	Staphylococcus_haemolyticus_JCSC1435
278597	Paracoccus_yeei_ATCC_BAA_599	Staphylococcus_hominis_subsp_hominis_C80
278598	Paracoccus_yeei_ATCC_BAA_599	Staphylococcus_intermedius_ATCC_27335
278599	Paracoccus_yeei_ATCC_BAA_599	Staphylococcus_lugdunensis_HKU09_01
278600	Paracoccus_yeei_ATCC_BAA_599	Staphylococcus_pasteuri_SP1
278601	Paracoccus_yeei_ATCC_BAA_599	Staphylococcus_pettenkoferi_VCU012
278602	Paracoccus_yeei_ATCC_BAA_599	Staphylococcus_saprophyticus_subsp_saprophyticus_ATCC_15305
278603	Paracoccus_yeei_ATCC_BAA_599	Staphylococcus_sciuri_subsp_sciuri_Z8
278604	Paracoccus_yeei_ATCC_BAA_599	Staphylococcus_simulans_ACS_120_V_Sch1
278605	Paracoccus_yeei_ATCC_BAA_599	Staphylococcus_vitulinus_F1028
278606	Paracoccus_yeei_ATCC_BAA_599	Staphylococcus_warneri_SG1
278607	Paracoccus_yeei_ATCC_BAA_599	Staphylococcus_xylosus_DMB3_Bh1
278608	Paracoccus_yeei_ATCC_BAA_599	Staphylococcus_xylosus_NJ
278609	Paracoccus_yeei_ATCC_BAA_599	Stenotrophomonas_maltophilia_D457
278610	Paracoccus_yeei_ATCC_BAA_599	Stenotrophomonas_rhizophila_PCA13
278611	Paracoccus_yeei_ATCC_BAA_599	Stoquefichus_massiliensis_AP9
278612	Paracoccus_yeei_ATCC_BAA_599	Streptococcus_agalactiae_A909
278613	Paracoccus_yeei_ATCC_BAA_599	Streptococcus_anginosus_1_2_62CV
278614	Paracoccus_yeei_ATCC_BAA_599	Streptococcus_australis_ATCC_700641
278615	Paracoccus_yeei_ATCC_BAA_599	Streptococcus_constellatus_subsp_constellatus_SK53
278616	Paracoccus_yeei_ATCC_BAA_599	Streptococcus_constellatus_subsp_pharyngis_SK1060
278617	Paracoccus_yeei_ATCC_BAA_599	Streptococcus_cristatus_ATCC_51100
278618	Paracoccus_yeei_ATCC_BAA_599	Streptococcus_dysgalactiae_subsp_dysgalactiae_ATCC_27957
278619	Paracoccus_yeei_ATCC_BAA_599	Streptococcus_equinus_ATCC_9812
278620	Paracoccus_yeei_ATCC_BAA_599	Streptococcus_gallolyticus_subsp_gallolyticus_ATCC_43143
278621	Paracoccus_yeei_ATCC_BAA_599	Streptococcus_gordonii_str_Challis_substr_CH1
278622	Paracoccus_yeei_ATCC_BAA_599	Streptococcus_infantarius_subsp_infantarius_ATCC_BAA_102
278623	Paracoccus_yeei_ATCC_BAA_599	Streptococcus_infantis_ATCC_700779
278624	Paracoccus_yeei_ATCC_BAA_599	Streptococcus_intermedius_JTH08
278625	Paracoccus_yeei_ATCC_BAA_599	Streptococcus_lutetiensis_033
278626	Paracoccus_yeei_ATCC_BAA_599	Streptococcus_mitis_NCTC_12261
278627	Paracoccus_yeei_ATCC_BAA_599	Streptococcus_mutans_ATCC_25175
278628	Paracoccus_yeei_ATCC_BAA_599	Streptococcus_oralis_Uo5
278629	Paracoccus_yeei_ATCC_BAA_599	Streptococcus_parasanguinis_ATCC_903
278630	Paracoccus_yeei_ATCC_BAA_599	Streptococcus_parauberis_KCTC_11537
278631	Paracoccus_yeei_ATCC_BAA_599	Streptococcus_peroris_ATCC_700780
278632	Paracoccus_yeei_ATCC_BAA_599	Streptococcus_pleomorphus_DSM_20574
278633	Paracoccus_yeei_ATCC_BAA_599	Streptococcus_pseudopneumoniae_IS7493
278634	Paracoccus_yeei_ATCC_BAA_599	Streptococcus_salivarius_JIM8777
278635	Paracoccus_yeei_ATCC_BAA_599	Streptococcus_sanguinis_SK36
278636	Paracoccus_yeei_ATCC_BAA_599	Streptococcus_sp_2_1_36FAA
278637	Paracoccus_yeei_ATCC_BAA_599	Streptococcus_sp_I_G2
278638	Paracoccus_yeei_ATCC_BAA_599	Streptococcus_sp_I_P16
278639	Paracoccus_yeei_ATCC_BAA_599	Streptococcus_thermophilus_LMG_18311
278640	Paracoccus_yeei_ATCC_BAA_599	Streptococcus_thoraltensis_DSM_12221
278641	Paracoccus_yeei_ATCC_BAA_599	Streptococcus_uberis_0140J
278642	Paracoccus_yeei_ATCC_BAA_599	Streptococcus_vestibularis_F0396
278643	Paracoccus_yeei_ATCC_BAA_599	Subdoligranulum_variabile_DSM_15176
278644	Paracoccus_yeei_ATCC_BAA_599	Succinatimonas_hippei_YIT_12066
278645	Paracoccus_yeei_ATCC_BAA_599	Succinivibrio_dextrinosolvens_H5
278646	Paracoccus_yeei_ATCC_BAA_599	Sulfolobus_solfataricus_P2
278647	Paracoccus_yeei_ATCC_BAA_599	Sutterella_parvirubra_YIT_11816
278648	Paracoccus_yeei_ATCC_BAA_599	Sutterella_wadsworthensis_3_1_45B
278649	Paracoccus_yeei_ATCC_BAA_599	Tannerella_forsythia_ATCC_43037
278650	Paracoccus_yeei_ATCC_BAA_599	Tatumella_ptyseos_ATCC_33301
278651	Paracoccus_yeei_ATCC_BAA_599	Trabulsiella_guamensis_ATCC_49490
278652	Paracoccus_yeei_ATCC_BAA_599	Tropheryma_whipplei_str_Twist
278653	Paracoccus_yeei_ATCC_BAA_599	Trueperella_pyogenes_MS249
278654	Paracoccus_yeei_ATCC_BAA_599	Ureaplasma_parvum_serovar_1_str_ATCC_27813
278655	Paracoccus_yeei_ATCC_BAA_599	Ureaplasma_urealyticum_serovar_8_str_ATCC_27618
278656	Paracoccus_yeei_ATCC_BAA_599	Ureibacillus_thermosphaericus_str_Thermo_BF
278657	Paracoccus_yeei_ATCC_BAA_599	Varibaculum_cambriense_DSM_15806
278658	Paracoccus_yeei_ATCC_BAA_599	Veillonella_atypica_ACS_049_V_Sch6
278659	Paracoccus_yeei_ATCC_BAA_599	Veillonella_dispar_ATCC_17748
278660	Paracoccus_yeei_ATCC_BAA_599	Veillonella_parvula_Te3_DSM_2008
278661	Paracoccus_yeei_ATCC_BAA_599	Veillonella_ratti_ACS_216_V_Col6b
278662	Paracoccus_yeei_ATCC_BAA_599	Veillonella_sp_3_1_44
278663	Paracoccus_yeei_ATCC_BAA_599	Veillonella_sp_6_1_27
278664	Paracoccus_yeei_ATCC_BAA_599	Vibrio_fluvialis_560
278665	Paracoccus_yeei_ATCC_BAA_599	Vibrio_furnissii_NCTC_11218
278666	Paracoccus_yeei_ATCC_BAA_599	Vibrio_mimicus_MB_451
278667	Paracoccus_yeei_ATCC_BAA_599	Vibrio_parahaemolyticus_RIMD_2210633
278668	Paracoccus_yeei_ATCC_BAA_599	Weissella_cibaria_KACC_11862
278669	Paracoccus_yeei_ATCC_BAA_599	Weissella_confusa_LBAE_C39_2
278670	Paracoccus_yeei_ATCC_BAA_599	Weissella_paramesenteroides_ATCC_33313
278671	Paracoccus_yeei_ATCC_BAA_599	Yersinia_bercovieri_ATCC_43970
278672	Paracoccus_yeei_ATCC_BAA_599	Yersinia_enterocolitica_subsp_enterocolitica_8081
278673	Paracoccus_yeei_ATCC_BAA_599	Yersinia_frederiksenii_ATCC_33641
278674	Paracoccus_yeei_ATCC_BAA_599	Yersinia_kristensenii_ATCC_33638
278675	Paracoccus_yeei_ATCC_BAA_599	Yersinia_pseudotuberculosis_YPIII
278676	Paracoccus_yeei_ATCC_BAA_599	Yersinia_rohdei_ATCC_43380
278677	Paracoccus_yeei_ATCC_BAA_599	Yokenella_regensburgei_ATCC_43003
278678	Paraprevotella_clara_YIT_11840	Paraprevotella_xylaniphila_YIT_11841
278679	Paraprevotella_clara_YIT_11840	Parasutterella_excrementihominis_YIT_11859
278680	Paraprevotella_clara_YIT_11840	Parvimonas_micra_ATCC_33270
278681	Paraprevotella_clara_YIT_11840	Pediococcus_acidilactici_7_4
278682	Paraprevotella_clara_YIT_11840	Pediococcus_acidilactici_DSM_20284
278683	Paraprevotella_clara_YIT_11840	Pediococcus_pentosaceus_ATCC_25745
278684	Paraprevotella_clara_YIT_11840	Peptoniphilus_harei_ACS_146_V_Sch2b
278685	Paraprevotella_clara_YIT_11840	Peptoniphilus_indolicus_ATCC_29427
278686	Paraprevotella_clara_YIT_11840	Peptoniphilus_lacrimalis_DSM_7455
278687	Paraprevotella_clara_YIT_11840	Peptoniphilus_timonensis_JC401
278688	Paraprevotella_clara_YIT_11840	Peptostreptococcus_anaerobius_DSM_2949
278689	Paraprevotella_clara_YIT_11840	Peptostreptococcus_stomatis_DSM_17678
278690	Paraprevotella_clara_YIT_11840	Phascolarctobacterium_succinatutens_YIT_12067
278691	Paraprevotella_clara_YIT_11840	Plesiomonas_shigelloides_302_73
278692	Paraprevotella_clara_YIT_11840	Porphyromonas_asaccharolytica_DSM_20707
278693	Paraprevotella_clara_YIT_11840	Porphyromonas_endodontalis_ATCC_35406
278694	Paraprevotella_clara_YIT_11840	Porphyromonas_gingivalis_W83
278695	Paraprevotella_clara_YIT_11840	Porphyromonas_somerae_DSM_23386
278696	Paraprevotella_clara_YIT_11840	Porphyromonas_uenonis_60_3
278697	Paraprevotella_clara_YIT_11840	Porphyromonas_uenonis_DSM_23387
278698	Paraprevotella_clara_YIT_11840	Prevotella_albensis_DSM_11370
278699	Paraprevotella_clara_YIT_11840	Prevotella_bivia_DSM_20514
278700	Paraprevotella_clara_YIT_11840	Prevotella_brevis_ATCC_19188
278701	Paraprevotella_clara_YIT_11840	Prevotella_bryantii_B14
278702	Paraprevotella_clara_YIT_11840	Prevotella_bryantii_C21a
278703	Paraprevotella_clara_YIT_11840	Prevotella_buccae_ATCC_33574
278704	Paraprevotella_clara_YIT_11840	Prevotella_conceptionensis_9403948
278705	Paraprevotella_clara_YIT_11840	Prevotella_copri_CB7_DSM_18205
278706	Paraprevotella_clara_YIT_11840	Prevotella_corporis_DSM_18810
278707	Paraprevotella_clara_YIT_11840	Prevotella_denticola_DSM20614
278708	Paraprevotella_clara_YIT_11840	Prevotella_denticola_F0289
278709	Paraprevotella_clara_YIT_11840	Prevotella_disiens_FB035_09AN
278710	Paraprevotella_clara_YIT_11840	Prevotella_disiens_JCM_6334
278711	Paraprevotella_clara_YIT_11840	Prevotella_enoeca_JCM_12259
278712	Paraprevotella_clara_YIT_11840	Prevotella_intermedia_17
278713	Paraprevotella_clara_YIT_11840	Prevotella_intermedia_ATCC_25611
278714	Paraprevotella_clara_YIT_11840	Prevotella_loescheii_DSM_19665
278715	Paraprevotella_clara_YIT_11840	Prevotella_melaninogenica_ATCC_25845
278716	Paraprevotella_clara_YIT_11840	Prevotella_nanceiensis_DSM_19126
278717	Paraprevotella_clara_YIT_11840	Prevotella_nigrescens_ATCC_33563
278718	Paraprevotella_clara_YIT_11840	Prevotella_oralis_ATCC_33269
278719	Paraprevotella_clara_YIT_11840	Prevotella_pallens_ATCC_700821
278720	Paraprevotella_clara_YIT_11840	Prevotella_ruminicola_23
278721	Paraprevotella_clara_YIT_11840	Prevotella_salivae_DSM_15606
278722	Paraprevotella_clara_YIT_11840	Prevotella_shahii_JCM_12083
278723	Paraprevotella_clara_YIT_11840	Prevotella_stercorea_DSM_18206
278724	Paraprevotella_clara_YIT_11840	Prevotella_timonensis_4401737
278725	Paraprevotella_clara_YIT_11840	Prevotella_timonensis_CRIS_5C_B1
278726	Paraprevotella_clara_YIT_11840	Prevotella_veroralis_DSM_19559
278727	Paraprevotella_clara_YIT_11840	Propionibacterium_acidipropionici_ATCC_4875
278728	Paraprevotella_clara_YIT_11840	Propionibacterium_acnes_KPA171202
278729	Paraprevotella_clara_YIT_11840	Propionibacterium_avidum_44067
278730	Paraprevotella_clara_YIT_11840	Propionibacterium_freudenreichii_subsp_shermanii_CIRM_BIA1
278731	Paraprevotella_clara_YIT_11840	Propionibacterium_granulosum_DSM_20700
278732	Paraprevotella_clara_YIT_11840	Propionibacterium_jensenii_DSM_20535
278733	Paraprevotella_clara_YIT_11840	Propionibacterium_propionicum_F0230a
278734	Paraprevotella_clara_YIT_11840	Proteus_mirabilis_ATCC_35198
278735	Paraprevotella_clara_YIT_11840	Proteus_penneri_ATCC_35198
278736	Paraprevotella_clara_YIT_11840	Providencia_alcalifaciens_DSM_30120
278737	Paraprevotella_clara_YIT_11840	Providencia_rettgeri_DSM_1131
278738	Paraprevotella_clara_YIT_11840	Providencia_rustigianii_DSM_4541
278739	Paraprevotella_clara_YIT_11840	Providencia_stuartii_ATCC_25827
278740	Paraprevotella_clara_YIT_11840	Pseudobutyrivibrio_ruminis_AD2017
278741	Paraprevotella_clara_YIT_11840	Pseudoflavonifractor_capillosus_strain_ATCC_29799
278742	Paraprevotella_clara_YIT_11840	Pseudomonas_aeruginosa_NCGM2_S1
278743	Paraprevotella_clara_YIT_11840	Pseudomonas_alcaliphila_34
278744	Paraprevotella_clara_YIT_11840	Pseudomonas_monteilii_NBRC_103158
278745	Paraprevotella_clara_YIT_11840	Pseudomonas_nitroreducens_HBP1
278746	Paraprevotella_clara_YIT_11840	Pseudomonas_oleovorans_MOIL14HWK12
278747	Paraprevotella_clara_YIT_11840	Pseudoramibacter_alactolyticus_ATCC_23263
278748	Paraprevotella_clara_YIT_11840	Pyramidobacter_piscolens_W5455
278749	Paraprevotella_clara_YIT_11840	Ralstonia_sp_5_7_47FAA
278750	Paraprevotella_clara_YIT_11840	Raoultella_planticola_ATCC_33531
278751	Paraprevotella_clara_YIT_11840	Rhodococcus_equi_ATCC_33707
278752	Paraprevotella_clara_YIT_11840	Rhodococcus_equi_NBRC_101255
278753	Paraprevotella_clara_YIT_11840	Rhodococcus_rhodochrous_ATCC_21198
278754	Paraprevotella_clara_YIT_11840	Roseburia_hominis_A2_183
278755	Paraprevotella_clara_YIT_11840	Roseburia_intestinalis_L1_82
278756	Paraprevotella_clara_YIT_11840	Roseburia_inulinivorans_DSM_16841
278757	Paraprevotella_clara_YIT_11840	Roseomonas_mucosa_ATCC_BAA_692
278758	Paraprevotella_clara_YIT_11840	Rothia_aeria_F0474
278759	Paraprevotella_clara_YIT_11840	Rothia_dentocariosa_ATCC_17931
278760	Paraprevotella_clara_YIT_11840	Rothia_mucilaginosa_DY_18
278761	Paraprevotella_clara_YIT_11840	Ruminococcaceae_bacterium_D16
278762	Paraprevotella_clara_YIT_11840	Ruminococcus_albus_7
278763	Paraprevotella_clara_YIT_11840	Ruminococcus_bicirculans_80_3
278764	Paraprevotella_clara_YIT_11840	Ruminococcus_bromii_L2_63
278765	Paraprevotella_clara_YIT_11840	Ruminococcus_callidus_ATCC_2776001
278766	Paraprevotella_clara_YIT_11840	Ruminococcus_champanellensis_18P13
278767	Paraprevotella_clara_YIT_11840	Ruminococcus_flavefaciens_ATCC_19208
278768	Paraprevotella_clara_YIT_11840	Ruminococcus_flavefaciens_FD_1
278769	Paraprevotella_clara_YIT_11840	Ruminococcus_gauvreauii_DSM_19829
278770	Paraprevotella_clara_YIT_11840	Ruminococcus_gnavus_ATCC_29149
278771	Paraprevotella_clara_YIT_11840	Ruminococcus_lactaris_ATCC_29176
278772	Paraprevotella_clara_YIT_11840	Ruminococcus_obeum_A2_162
278773	Paraprevotella_clara_YIT_11840	Ruminococcus_sp_5_1_39BFAA
278774	Paraprevotella_clara_YIT_11840	Ruminococcus_sp_SR1_5
278775	Paraprevotella_clara_YIT_11840	Ruminococcus_torques_ATCC_27756
278776	Paraprevotella_clara_YIT_11840	Ruminococcus_torques_L2_14
278777	Paraprevotella_clara_YIT_11840	Salmonella_enterica_enterica_sv_Typhimurium_LT2
278778	Paraprevotella_clara_YIT_11840	Scardovia_inopinata_F0304
278779	Paraprevotella_clara_YIT_11840	Selenomonas_ruminantium_AC2024
278780	Paraprevotella_clara_YIT_11840	Serratia_fonticola_RB_25
278781	Paraprevotella_clara_YIT_11840	Serratia_liquefaciens_ATCC_27592
278782	Paraprevotella_clara_YIT_11840	Silanimonas_lenta_DSM_16282
278783	Paraprevotella_clara_YIT_11840	Slackia_exigua_ATCC_700122
278784	Paraprevotella_clara_YIT_11840	Slackia_piriformis_YIT_12062
278785	Paraprevotella_clara_YIT_11840	Solobacterium_moorei_DSM_22971
278786	Paraprevotella_clara_YIT_11840	Solobacterium_moorei_F0204
278787	Paraprevotella_clara_YIT_11840	Staphylococcus_arlettae_CVD059
278788	Paraprevotella_clara_YIT_11840	Staphylococcus_capitis_CR0101
278789	Paraprevotella_clara_YIT_11840	Staphylococcus_capitis_QN1
278790	Paraprevotella_clara_YIT_11840	Staphylococcus_caprae_C87
278791	Paraprevotella_clara_YIT_11840	Staphylococcus_cohnii_hu_01
278792	Paraprevotella_clara_YIT_11840	Staphylococcus_epidermidis_ATCC_12228
278793	Paraprevotella_clara_YIT_11840	Staphylococcus_equorum_subsp_equorum_Mu2
278794	Paraprevotella_clara_YIT_11840	Staphylococcus_haemolyticus_JCSC1435
278795	Paraprevotella_clara_YIT_11840	Staphylococcus_hominis_subsp_hominis_C80
278796	Paraprevotella_clara_YIT_11840	Staphylococcus_intermedius_ATCC_27335
278797	Paraprevotella_clara_YIT_11840	Staphylococcus_lugdunensis_HKU09_01
278798	Paraprevotella_clara_YIT_11840	Staphylococcus_pasteuri_SP1
278799	Paraprevotella_clara_YIT_11840	Staphylococcus_pettenkoferi_VCU012
278800	Paraprevotella_clara_YIT_11840	Staphylococcus_saprophyticus_subsp_saprophyticus_ATCC_15305
278801	Paraprevotella_clara_YIT_11840	Staphylococcus_sciuri_subsp_sciuri_Z8
278802	Paraprevotella_clara_YIT_11840	Staphylococcus_simulans_ACS_120_V_Sch1
278803	Paraprevotella_clara_YIT_11840	Staphylococcus_vitulinus_F1028
278804	Paraprevotella_clara_YIT_11840	Staphylococcus_warneri_SG1
278805	Paraprevotella_clara_YIT_11840	Staphylococcus_xylosus_DMB3_Bh1
278806	Paraprevotella_clara_YIT_11840	Staphylococcus_xylosus_NJ
278807	Paraprevotella_clara_YIT_11840	Stenotrophomonas_maltophilia_D457
278808	Paraprevotella_clara_YIT_11840	Stenotrophomonas_rhizophila_PCA13
278809	Paraprevotella_clara_YIT_11840	Stoquefichus_massiliensis_AP9
278810	Paraprevotella_clara_YIT_11840	Streptococcus_agalactiae_A909
278811	Paraprevotella_clara_YIT_11840	Streptococcus_anginosus_1_2_62CV
278812	Paraprevotella_clara_YIT_11840	Streptococcus_australis_ATCC_700641
278813	Paraprevotella_clara_YIT_11840	Streptococcus_constellatus_subsp_constellatus_SK53
278814	Paraprevotella_clara_YIT_11840	Streptococcus_constellatus_subsp_pharyngis_SK1060
278815	Paraprevotella_clara_YIT_11840	Streptococcus_cristatus_ATCC_51100
278816	Paraprevotella_clara_YIT_11840	Streptococcus_dysgalactiae_subsp_dysgalactiae_ATCC_27957
278817	Paraprevotella_clara_YIT_11840	Streptococcus_equinus_ATCC_9812
278818	Paraprevotella_clara_YIT_11840	Streptococcus_gallolyticus_subsp_gallolyticus_ATCC_43143
278819	Paraprevotella_clara_YIT_11840	Streptococcus_gordonii_str_Challis_substr_CH1
278820	Paraprevotella_clara_YIT_11840	Streptococcus_infantarius_subsp_infantarius_ATCC_BAA_102
278821	Paraprevotella_clara_YIT_11840	Streptococcus_infantis_ATCC_700779
278822	Paraprevotella_clara_YIT_11840	Streptococcus_intermedius_JTH08
278823	Paraprevotella_clara_YIT_11840	Streptococcus_lutetiensis_033
278824	Paraprevotella_clara_YIT_11840	Streptococcus_mitis_NCTC_12261
278825	Paraprevotella_clara_YIT_11840	Streptococcus_mutans_ATCC_25175
278826	Paraprevotella_clara_YIT_11840	Streptococcus_oralis_Uo5
278827	Paraprevotella_clara_YIT_11840	Streptococcus_parasanguinis_ATCC_903
278828	Paraprevotella_clara_YIT_11840	Streptococcus_parauberis_KCTC_11537
278829	Paraprevotella_clara_YIT_11840	Streptococcus_peroris_ATCC_700780
278830	Paraprevotella_clara_YIT_11840	Streptococcus_pleomorphus_DSM_20574
278831	Paraprevotella_clara_YIT_11840	Streptococcus_pseudopneumoniae_IS7493
278832	Paraprevotella_clara_YIT_11840	Streptococcus_salivarius_JIM8777
278833	Paraprevotella_clara_YIT_11840	Streptococcus_sanguinis_SK36
278834	Paraprevotella_clara_YIT_11840	Streptococcus_sp_2_1_36FAA
278835	Paraprevotella_clara_YIT_11840	Streptococcus_sp_I_G2
278836	Paraprevotella_clara_YIT_11840	Streptococcus_sp_I_P16
278837	Paraprevotella_clara_YIT_11840	Streptococcus_thermophilus_LMG_18311
278838	Paraprevotella_clara_YIT_11840	Streptococcus_thoraltensis_DSM_12221
278839	Paraprevotella_clara_YIT_11840	Streptococcus_uberis_0140J
278840	Paraprevotella_clara_YIT_11840	Streptococcus_vestibularis_F0396
278841	Paraprevotella_clara_YIT_11840	Subdoligranulum_variabile_DSM_15176
278842	Paraprevotella_clara_YIT_11840	Succinatimonas_hippei_YIT_12066
278843	Paraprevotella_clara_YIT_11840	Succinivibrio_dextrinosolvens_H5
278844	Paraprevotella_clara_YIT_11840	Sulfolobus_solfataricus_P2
278845	Paraprevotella_clara_YIT_11840	Sutterella_parvirubra_YIT_11816
278846	Paraprevotella_clara_YIT_11840	Sutterella_wadsworthensis_3_1_45B
278847	Paraprevotella_clara_YIT_11840	Tannerella_forsythia_ATCC_43037
278848	Paraprevotella_clara_YIT_11840	Tatumella_ptyseos_ATCC_33301
278849	Paraprevotella_clara_YIT_11840	Trabulsiella_guamensis_ATCC_49490
278850	Paraprevotella_clara_YIT_11840	Tropheryma_whipplei_str_Twist
278851	Paraprevotella_clara_YIT_11840	Trueperella_pyogenes_MS249
278852	Paraprevotella_clara_YIT_11840	Ureaplasma_parvum_serovar_1_str_ATCC_27813
278853	Paraprevotella_clara_YIT_11840	Ureaplasma_urealyticum_serovar_8_str_ATCC_27618
278854	Paraprevotella_clara_YIT_11840	Ureibacillus_thermosphaericus_str_Thermo_BF
278855	Paraprevotella_clara_YIT_11840	Varibaculum_cambriense_DSM_15806
278856	Paraprevotella_clara_YIT_11840	Veillonella_atypica_ACS_049_V_Sch6
278857	Paraprevotella_clara_YIT_11840	Veillonella_dispar_ATCC_17748
278858	Paraprevotella_clara_YIT_11840	Veillonella_parvula_Te3_DSM_2008
278859	Paraprevotella_clara_YIT_11840	Veillonella_ratti_ACS_216_V_Col6b
278860	Paraprevotella_clara_YIT_11840	Veillonella_sp_3_1_44
278861	Paraprevotella_clara_YIT_11840	Veillonella_sp_6_1_27
278862	Paraprevotella_clara_YIT_11840	Vibrio_fluvialis_560
278863	Paraprevotella_clara_YIT_11840	Vibrio_furnissii_NCTC_11218
278864	Paraprevotella_clara_YIT_11840	Vibrio_mimicus_MB_451
278865	Paraprevotella_clara_YIT_11840	Vibrio_parahaemolyticus_RIMD_2210633
278866	Paraprevotella_clara_YIT_11840	Weissella_cibaria_KACC_11862
278867	Paraprevotella_clara_YIT_11840	Weissella_confusa_LBAE_C39_2
278868	Paraprevotella_clara_YIT_11840	Weissella_paramesenteroides_ATCC_33313
278869	Paraprevotella_clara_YIT_11840	Yersinia_bercovieri_ATCC_43970
278870	Paraprevotella_clara_YIT_11840	Yersinia_enterocolitica_subsp_enterocolitica_8081
278871	Paraprevotella_clara_YIT_11840	Yersinia_frederiksenii_ATCC_33641
278872	Paraprevotella_clara_YIT_11840	Yersinia_kristensenii_ATCC_33638
278873	Paraprevotella_clara_YIT_11840	Yersinia_pseudotuberculosis_YPIII
278874	Paraprevotella_clara_YIT_11840	Yersinia_rohdei_ATCC_43380
278875	Paraprevotella_clara_YIT_11840	Yokenella_regensburgei_ATCC_43003
278876	Paraprevotella_xylaniphila_YIT_11841	Parasutterella_excrementihominis_YIT_11859
278877	Paraprevotella_xylaniphila_YIT_11841	Parvimonas_micra_ATCC_33270
278878	Paraprevotella_xylaniphila_YIT_11841	Pediococcus_acidilactici_7_4
278879	Paraprevotella_xylaniphila_YIT_11841	Pediococcus_acidilactici_DSM_20284
278880	Paraprevotella_xylaniphila_YIT_11841	Pediococcus_pentosaceus_ATCC_25745
278881	Paraprevotella_xylaniphila_YIT_11841	Peptoniphilus_harei_ACS_146_V_Sch2b
278882	Paraprevotella_xylaniphila_YIT_11841	Peptoniphilus_indolicus_ATCC_29427
278883	Paraprevotella_xylaniphila_YIT_11841	Peptoniphilus_lacrimalis_DSM_7455
278884	Paraprevotella_xylaniphila_YIT_11841	Peptoniphilus_timonensis_JC401
278885	Paraprevotella_xylaniphila_YIT_11841	Peptostreptococcus_anaerobius_DSM_2949
278886	Paraprevotella_xylaniphila_YIT_11841	Peptostreptococcus_stomatis_DSM_17678
278887	Paraprevotella_xylaniphila_YIT_11841	Phascolarctobacterium_succinatutens_YIT_12067
278888	Paraprevotella_xylaniphila_YIT_11841	Plesiomonas_shigelloides_302_73
278889	Paraprevotella_xylaniphila_YIT_11841	Porphyromonas_asaccharolytica_DSM_20707
278890	Paraprevotella_xylaniphila_YIT_11841	Porphyromonas_endodontalis_ATCC_35406
278891	Paraprevotella_xylaniphila_YIT_11841	Porphyromonas_gingivalis_W83
278892	Paraprevotella_xylaniphila_YIT_11841	Porphyromonas_somerae_DSM_23386
278893	Paraprevotella_xylaniphila_YIT_11841	Porphyromonas_uenonis_60_3
278894	Paraprevotella_xylaniphila_YIT_11841	Porphyromonas_uenonis_DSM_23387
278895	Paraprevotella_xylaniphila_YIT_11841	Prevotella_albensis_DSM_11370
278896	Paraprevotella_xylaniphila_YIT_11841	Prevotella_bivia_DSM_20514
278897	Paraprevotella_xylaniphila_YIT_11841	Prevotella_brevis_ATCC_19188
278898	Paraprevotella_xylaniphila_YIT_11841	Prevotella_bryantii_B14
278899	Paraprevotella_xylaniphila_YIT_11841	Prevotella_bryantii_C21a
278900	Paraprevotella_xylaniphila_YIT_11841	Prevotella_buccae_ATCC_33574
278901	Paraprevotella_xylaniphila_YIT_11841	Prevotella_conceptionensis_9403948
278902	Paraprevotella_xylaniphila_YIT_11841	Prevotella_copri_CB7_DSM_18205
278903	Paraprevotella_xylaniphila_YIT_11841	Prevotella_corporis_DSM_18810
278904	Paraprevotella_xylaniphila_YIT_11841	Prevotella_denticola_DSM20614
278905	Paraprevotella_xylaniphila_YIT_11841	Prevotella_denticola_F0289
278906	Paraprevotella_xylaniphila_YIT_11841	Prevotella_disiens_FB035_09AN
278907	Paraprevotella_xylaniphila_YIT_11841	Prevotella_disiens_JCM_6334
278908	Paraprevotella_xylaniphila_YIT_11841	Prevotella_enoeca_JCM_12259
278909	Paraprevotella_xylaniphila_YIT_11841	Prevotella_intermedia_17
278910	Paraprevotella_xylaniphila_YIT_11841	Prevotella_intermedia_ATCC_25611
278911	Paraprevotella_xylaniphila_YIT_11841	Prevotella_loescheii_DSM_19665
278912	Paraprevotella_xylaniphila_YIT_11841	Prevotella_melaninogenica_ATCC_25845
278913	Paraprevotella_xylaniphila_YIT_11841	Prevotella_nanceiensis_DSM_19126
278914	Paraprevotella_xylaniphila_YIT_11841	Prevotella_nigrescens_ATCC_33563
278915	Paraprevotella_xylaniphila_YIT_11841	Prevotella_oralis_ATCC_33269
278916	Paraprevotella_xylaniphila_YIT_11841	Prevotella_pallens_ATCC_700821
278917	Paraprevotella_xylaniphila_YIT_11841	Prevotella_ruminicola_23
278918	Paraprevotella_xylaniphila_YIT_11841	Prevotella_salivae_DSM_15606
278919	Paraprevotella_xylaniphila_YIT_11841	Prevotella_shahii_JCM_12083
278920	Paraprevotella_xylaniphila_YIT_11841	Prevotella_stercorea_DSM_18206
278921	Paraprevotella_xylaniphila_YIT_11841	Prevotella_timonensis_4401737
278922	Paraprevotella_xylaniphila_YIT_11841	Prevotella_timonensis_CRIS_5C_B1
278923	Paraprevotella_xylaniphila_YIT_11841	Prevotella_veroralis_DSM_19559
278924	Paraprevotella_xylaniphila_YIT_11841	Propionibacterium_acidipropionici_ATCC_4875
278925	Paraprevotella_xylaniphila_YIT_11841	Propionibacterium_acnes_KPA171202
278926	Paraprevotella_xylaniphila_YIT_11841	Propionibacterium_avidum_44067
278927	Paraprevotella_xylaniphila_YIT_11841	Propionibacterium_freudenreichii_subsp_shermanii_CIRM_BIA1
278928	Paraprevotella_xylaniphila_YIT_11841	Propionibacterium_granulosum_DSM_20700
278929	Paraprevotella_xylaniphila_YIT_11841	Propionibacterium_jensenii_DSM_20535
278930	Paraprevotella_xylaniphila_YIT_11841	Propionibacterium_propionicum_F0230a
278931	Paraprevotella_xylaniphila_YIT_11841	Proteus_mirabilis_ATCC_35198
278932	Paraprevotella_xylaniphila_YIT_11841	Proteus_penneri_ATCC_35198
278933	Paraprevotella_xylaniphila_YIT_11841	Providencia_alcalifaciens_DSM_30120
278934	Paraprevotella_xylaniphila_YIT_11841	Providencia_rettgeri_DSM_1131
278935	Paraprevotella_xylaniphila_YIT_11841	Providencia_rustigianii_DSM_4541
278936	Paraprevotella_xylaniphila_YIT_11841	Providencia_stuartii_ATCC_25827
278937	Paraprevotella_xylaniphila_YIT_11841	Pseudobutyrivibrio_ruminis_AD2017
278938	Paraprevotella_xylaniphila_YIT_11841	Pseudoflavonifractor_capillosus_strain_ATCC_29799
278939	Paraprevotella_xylaniphila_YIT_11841	Pseudomonas_aeruginosa_NCGM2_S1
278940	Paraprevotella_xylaniphila_YIT_11841	Pseudomonas_alcaliphila_34
278941	Paraprevotella_xylaniphila_YIT_11841	Pseudomonas_monteilii_NBRC_103158
278942	Paraprevotella_xylaniphila_YIT_11841	Pseudomonas_nitroreducens_HBP1
278943	Paraprevotella_xylaniphila_YIT_11841	Pseudomonas_oleovorans_MOIL14HWK12
278944	Paraprevotella_xylaniphila_YIT_11841	Pseudoramibacter_alactolyticus_ATCC_23263
278945	Paraprevotella_xylaniphila_YIT_11841	Pyramidobacter_piscolens_W5455
278946	Paraprevotella_xylaniphila_YIT_11841	Ralstonia_sp_5_7_47FAA
278947	Paraprevotella_xylaniphila_YIT_11841	Raoultella_planticola_ATCC_33531
278948	Paraprevotella_xylaniphila_YIT_11841	Rhodococcus_equi_ATCC_33707
278949	Paraprevotella_xylaniphila_YIT_11841	Rhodococcus_equi_NBRC_101255
278950	Paraprevotella_xylaniphila_YIT_11841	Rhodococcus_rhodochrous_ATCC_21198
278951	Paraprevotella_xylaniphila_YIT_11841	Roseburia_hominis_A2_183
278952	Paraprevotella_xylaniphila_YIT_11841	Roseburia_intestinalis_L1_82
278953	Paraprevotella_xylaniphila_YIT_11841	Roseburia_inulinivorans_DSM_16841
278954	Paraprevotella_xylaniphila_YIT_11841	Roseomonas_mucosa_ATCC_BAA_692
278955	Paraprevotella_xylaniphila_YIT_11841	Rothia_aeria_F0474
278956	Paraprevotella_xylaniphila_YIT_11841	Rothia_dentocariosa_ATCC_17931
278957	Paraprevotella_xylaniphila_YIT_11841	Rothia_mucilaginosa_DY_18
278958	Paraprevotella_xylaniphila_YIT_11841	Ruminococcaceae_bacterium_D16
278959	Paraprevotella_xylaniphila_YIT_11841	Ruminococcus_albus_7
278960	Paraprevotella_xylaniphila_YIT_11841	Ruminococcus_bicirculans_80_3
278961	Paraprevotella_xylaniphila_YIT_11841	Ruminococcus_bromii_L2_63
278962	Paraprevotella_xylaniphila_YIT_11841	Ruminococcus_callidus_ATCC_2776001
278963	Paraprevotella_xylaniphila_YIT_11841	Ruminococcus_champanellensis_18P13
278964	Paraprevotella_xylaniphila_YIT_11841	Ruminococcus_flavefaciens_ATCC_19208
278965	Paraprevotella_xylaniphila_YIT_11841	Ruminococcus_flavefaciens_FD_1
278966	Paraprevotella_xylaniphila_YIT_11841	Ruminococcus_gauvreauii_DSM_19829
278967	Paraprevotella_xylaniphila_YIT_11841	Ruminococcus_gnavus_ATCC_29149
278968	Paraprevotella_xylaniphila_YIT_11841	Ruminococcus_lactaris_ATCC_29176
278969	Paraprevotella_xylaniphila_YIT_11841	Ruminococcus_obeum_A2_162
278970	Paraprevotella_xylaniphila_YIT_11841	Ruminococcus_sp_5_1_39BFAA
278971	Paraprevotella_xylaniphila_YIT_11841	Ruminococcus_sp_SR1_5
278972	Paraprevotella_xylaniphila_YIT_11841	Ruminococcus_torques_ATCC_27756
278973	Paraprevotella_xylaniphila_YIT_11841	Ruminococcus_torques_L2_14
278974	Paraprevotella_xylaniphila_YIT_11841	Salmonella_enterica_enterica_sv_Typhimurium_LT2
278975	Paraprevotella_xylaniphila_YIT_11841	Scardovia_inopinata_F0304
278976	Paraprevotella_xylaniphila_YIT_11841	Selenomonas_ruminantium_AC2024
278977	Paraprevotella_xylaniphila_YIT_11841	Serratia_fonticola_RB_25
278978	Paraprevotella_xylaniphila_YIT_11841	Serratia_liquefaciens_ATCC_27592
278979	Paraprevotella_xylaniphila_YIT_11841	Silanimonas_lenta_DSM_16282
278980	Paraprevotella_xylaniphila_YIT_11841	Slackia_exigua_ATCC_700122
278981	Paraprevotella_xylaniphila_YIT_11841	Slackia_piriformis_YIT_12062
278982	Paraprevotella_xylaniphila_YIT_11841	Solobacterium_moorei_DSM_22971
278983	Paraprevotella_xylaniphila_YIT_11841	Solobacterium_moorei_F0204
278984	Paraprevotella_xylaniphila_YIT_11841	Staphylococcus_arlettae_CVD059
278985	Paraprevotella_xylaniphila_YIT_11841	Staphylococcus_capitis_CR0101
278986	Paraprevotella_xylaniphila_YIT_11841	Staphylococcus_capitis_QN1
278987	Paraprevotella_xylaniphila_YIT_11841	Staphylococcus_caprae_C87
278988	Paraprevotella_xylaniphila_YIT_11841	Staphylococcus_cohnii_hu_01
278989	Paraprevotella_xylaniphila_YIT_11841	Staphylococcus_epidermidis_ATCC_12228
278990	Paraprevotella_xylaniphila_YIT_11841	Staphylococcus_equorum_subsp_equorum_Mu2
278991	Paraprevotella_xylaniphila_YIT_11841	Staphylococcus_haemolyticus_JCSC1435
278992	Paraprevotella_xylaniphila_YIT_11841	Staphylococcus_hominis_subsp_hominis_C80
278993	Paraprevotella_xylaniphila_YIT_11841	Staphylococcus_intermedius_ATCC_27335
278994	Paraprevotella_xylaniphila_YIT_11841	Staphylococcus_lugdunensis_HKU09_01
278995	Paraprevotella_xylaniphila_YIT_11841	Staphylococcus_pasteuri_SP1
278996	Paraprevotella_xylaniphila_YIT_11841	Staphylococcus_pettenkoferi_VCU012
278997	Paraprevotella_xylaniphila_YIT_11841	Staphylococcus_saprophyticus_subsp_saprophyticus_ATCC_15305
278998	Paraprevotella_xylaniphila_YIT_11841	Staphylococcus_sciuri_subsp_sciuri_Z8
278999	Paraprevotella_xylaniphila_YIT_11841	Staphylococcus_simulans_ACS_120_V_Sch1
279000	Paraprevotella_xylaniphila_YIT_11841	Staphylococcus_vitulinus_F1028
279001	Paraprevotella_xylaniphila_YIT_11841	Staphylococcus_warneri_SG1
279002	Paraprevotella_xylaniphila_YIT_11841	Staphylococcus_xylosus_DMB3_Bh1
279003	Paraprevotella_xylaniphila_YIT_11841	Staphylococcus_xylosus_NJ
279004	Paraprevotella_xylaniphila_YIT_11841	Stenotrophomonas_maltophilia_D457
279005	Paraprevotella_xylaniphila_YIT_11841	Stenotrophomonas_rhizophila_PCA13
279006	Paraprevotella_xylaniphila_YIT_11841	Stoquefichus_massiliensis_AP9
279007	Paraprevotella_xylaniphila_YIT_11841	Streptococcus_agalactiae_A909
279008	Paraprevotella_xylaniphila_YIT_11841	Streptococcus_anginosus_1_2_62CV
279009	Paraprevotella_xylaniphila_YIT_11841	Streptococcus_australis_ATCC_700641
279010	Paraprevotella_xylaniphila_YIT_11841	Streptococcus_constellatus_subsp_constellatus_SK53
279011	Paraprevotella_xylaniphila_YIT_11841	Streptococcus_constellatus_subsp_pharyngis_SK1060
279012	Paraprevotella_xylaniphila_YIT_11841	Streptococcus_cristatus_ATCC_51100
279013	Paraprevotella_xylaniphila_YIT_11841	Streptococcus_dysgalactiae_subsp_dysgalactiae_ATCC_27957
279014	Paraprevotella_xylaniphila_YIT_11841	Streptococcus_equinus_ATCC_9812
279015	Paraprevotella_xylaniphila_YIT_11841	Streptococcus_gallolyticus_subsp_gallolyticus_ATCC_43143
279016	Paraprevotella_xylaniphila_YIT_11841	Streptococcus_gordonii_str_Challis_substr_CH1
279017	Paraprevotella_xylaniphila_YIT_11841	Streptococcus_infantarius_subsp_infantarius_ATCC_BAA_102
279018	Paraprevotella_xylaniphila_YIT_11841	Streptococcus_infantis_ATCC_700779
279019	Paraprevotella_xylaniphila_YIT_11841	Streptococcus_intermedius_JTH08
279020	Paraprevotella_xylaniphila_YIT_11841	Streptococcus_lutetiensis_033
279021	Paraprevotella_xylaniphila_YIT_11841	Streptococcus_mitis_NCTC_12261
279022	Paraprevotella_xylaniphila_YIT_11841	Streptococcus_mutans_ATCC_25175
279023	Paraprevotella_xylaniphila_YIT_11841	Streptococcus_oralis_Uo5
279024	Paraprevotella_xylaniphila_YIT_11841	Streptococcus_parasanguinis_ATCC_903
279025	Paraprevotella_xylaniphila_YIT_11841	Streptococcus_parauberis_KCTC_11537
279026	Paraprevotella_xylaniphila_YIT_11841	Streptococcus_peroris_ATCC_700780
279027	Paraprevotella_xylaniphila_YIT_11841	Streptococcus_pleomorphus_DSM_20574
279028	Paraprevotella_xylaniphila_YIT_11841	Streptococcus_pseudopneumoniae_IS7493
279029	Paraprevotella_xylaniphila_YIT_11841	Streptococcus_salivarius_JIM8777
279030	Paraprevotella_xylaniphila_YIT_11841	Streptococcus_sanguinis_SK36
279031	Paraprevotella_xylaniphila_YIT_11841	Streptococcus_sp_2_1_36FAA
279032	Paraprevotella_xylaniphila_YIT_11841	Streptococcus_sp_I_G2
279033	Paraprevotella_xylaniphila_YIT_11841	Streptococcus_sp_I_P16
279034	Paraprevotella_xylaniphila_YIT_11841	Streptococcus_thermophilus_LMG_18311
279035	Paraprevotella_xylaniphila_YIT_11841	Streptococcus_thoraltensis_DSM_12221
279036	Paraprevotella_xylaniphila_YIT_11841	Streptococcus_uberis_0140J
279037	Paraprevotella_xylaniphila_YIT_11841	Streptococcus_vestibularis_F0396
279038	Paraprevotella_xylaniphila_YIT_11841	Subdoligranulum_variabile_DSM_15176
279039	Paraprevotella_xylaniphila_YIT_11841	Succinatimonas_hippei_YIT_12066
279040	Paraprevotella_xylaniphila_YIT_11841	Succinivibrio_dextrinosolvens_H5
279041	Paraprevotella_xylaniphila_YIT_11841	Sulfolobus_solfataricus_P2
279042	Paraprevotella_xylaniphila_YIT_11841	Sutterella_parvirubra_YIT_11816
279043	Paraprevotella_xylaniphila_YIT_11841	Sutterella_wadsworthensis_3_1_45B
279044	Paraprevotella_xylaniphila_YIT_11841	Tannerella_forsythia_ATCC_43037
279045	Paraprevotella_xylaniphila_YIT_11841	Tatumella_ptyseos_ATCC_33301
279046	Paraprevotella_xylaniphila_YIT_11841	Trabulsiella_guamensis_ATCC_49490
279047	Paraprevotella_xylaniphila_YIT_11841	Tropheryma_whipplei_str_Twist
279048	Paraprevotella_xylaniphila_YIT_11841	Trueperella_pyogenes_MS249
279049	Paraprevotella_xylaniphila_YIT_11841	Ureaplasma_parvum_serovar_1_str_ATCC_27813
279050	Paraprevotella_xylaniphila_YIT_11841	Ureaplasma_urealyticum_serovar_8_str_ATCC_27618
279051	Paraprevotella_xylaniphila_YIT_11841	Ureibacillus_thermosphaericus_str_Thermo_BF
279052	Paraprevotella_xylaniphila_YIT_11841	Varibaculum_cambriense_DSM_15806
279053	Paraprevotella_xylaniphila_YIT_11841	Veillonella_atypica_ACS_049_V_Sch6
279054	Paraprevotella_xylaniphila_YIT_11841	Veillonella_dispar_ATCC_17748
279055	Paraprevotella_xylaniphila_YIT_11841	Veillonella_parvula_Te3_DSM_2008
279056	Paraprevotella_xylaniphila_YIT_11841	Veillonella_ratti_ACS_216_V_Col6b
279057	Paraprevotella_xylaniphila_YIT_11841	Veillonella_sp_3_1_44
279058	Paraprevotella_xylaniphila_YIT_11841	Veillonella_sp_6_1_27
279059	Paraprevotella_xylaniphila_YIT_11841	Vibrio_fluvialis_560
279060	Paraprevotella_xylaniphila_YIT_11841	Vibrio_furnissii_NCTC_11218
279061	Paraprevotella_xylaniphila_YIT_11841	Vibrio_mimicus_MB_451
279062	Paraprevotella_xylaniphila_YIT_11841	Vibrio_parahaemolyticus_RIMD_2210633
279063	Paraprevotella_xylaniphila_YIT_11841	Weissella_cibaria_KACC_11862
279064	Paraprevotella_xylaniphila_YIT_11841	Weissella_confusa_LBAE_C39_2
279065	Paraprevotella_xylaniphila_YIT_11841	Weissella_paramesenteroides_ATCC_33313
279066	Paraprevotella_xylaniphila_YIT_11841	Yersinia_bercovieri_ATCC_43970
279067	Paraprevotella_xylaniphila_YIT_11841	Yersinia_enterocolitica_subsp_enterocolitica_8081
279068	Paraprevotella_xylaniphila_YIT_11841	Yersinia_frederiksenii_ATCC_33641
279069	Paraprevotella_xylaniphila_YIT_11841	Yersinia_kristensenii_ATCC_33638
279070	Paraprevotella_xylaniphila_YIT_11841	Yersinia_pseudotuberculosis_YPIII
279071	Paraprevotella_xylaniphila_YIT_11841	Yersinia_rohdei_ATCC_43380
279072	Paraprevotella_xylaniphila_YIT_11841	Yokenella_regensburgei_ATCC_43003
279073	Parasutterella_excrementihominis_YIT_11859	Parvimonas_micra_ATCC_33270
279074	Parasutterella_excrementihominis_YIT_11859	Pediococcus_acidilactici_7_4
279075	Parasutterella_excrementihominis_YIT_11859	Pediococcus_acidilactici_DSM_20284
279076	Parasutterella_excrementihominis_YIT_11859	Pediococcus_pentosaceus_ATCC_25745
279077	Parasutterella_excrementihominis_YIT_11859	Peptoniphilus_harei_ACS_146_V_Sch2b
279078	Parasutterella_excrementihominis_YIT_11859	Peptoniphilus_indolicus_ATCC_29427
279079	Parasutterella_excrementihominis_YIT_11859	Peptoniphilus_lacrimalis_DSM_7455
279080	Parasutterella_excrementihominis_YIT_11859	Peptoniphilus_timonensis_JC401
279081	Parasutterella_excrementihominis_YIT_11859	Peptostreptococcus_anaerobius_DSM_2949
279082	Parasutterella_excrementihominis_YIT_11859	Peptostreptococcus_stomatis_DSM_17678
279083	Parasutterella_excrementihominis_YIT_11859	Phascolarctobacterium_succinatutens_YIT_12067
279084	Parasutterella_excrementihominis_YIT_11859	Plesiomonas_shigelloides_302_73
279085	Parasutterella_excrementihominis_YIT_11859	Porphyromonas_asaccharolytica_DSM_20707
279086	Parasutterella_excrementihominis_YIT_11859	Porphyromonas_endodontalis_ATCC_35406
279087	Parasutterella_excrementihominis_YIT_11859	Porphyromonas_gingivalis_W83
279088	Parasutterella_excrementihominis_YIT_11859	Porphyromonas_somerae_DSM_23386
279089	Parasutterella_excrementihominis_YIT_11859	Porphyromonas_uenonis_60_3
279090	Parasutterella_excrementihominis_YIT_11859	Porphyromonas_uenonis_DSM_23387
279091	Parasutterella_excrementihominis_YIT_11859	Prevotella_albensis_DSM_11370
279092	Parasutterella_excrementihominis_YIT_11859	Prevotella_bivia_DSM_20514
279093	Parasutterella_excrementihominis_YIT_11859	Prevotella_brevis_ATCC_19188
279094	Parasutterella_excrementihominis_YIT_11859	Prevotella_bryantii_B14
279095	Parasutterella_excrementihominis_YIT_11859	Prevotella_bryantii_C21a
279096	Parasutterella_excrementihominis_YIT_11859	Prevotella_buccae_ATCC_33574
279097	Parasutterella_excrementihominis_YIT_11859	Prevotella_conceptionensis_9403948
279098	Parasutterella_excrementihominis_YIT_11859	Prevotella_copri_CB7_DSM_18205
279099	Parasutterella_excrementihominis_YIT_11859	Prevotella_corporis_DSM_18810
279100	Parasutterella_excrementihominis_YIT_11859	Prevotella_denticola_DSM20614
279101	Parasutterella_excrementihominis_YIT_11859	Prevotella_denticola_F0289
279102	Parasutterella_excrementihominis_YIT_11859	Prevotella_disiens_FB035_09AN
279103	Parasutterella_excrementihominis_YIT_11859	Prevotella_disiens_JCM_6334
279104	Parasutterella_excrementihominis_YIT_11859	Prevotella_enoeca_JCM_12259
279105	Parasutterella_excrementihominis_YIT_11859	Prevotella_intermedia_17
279106	Parasutterella_excrementihominis_YIT_11859	Prevotella_intermedia_ATCC_25611
279107	Parasutterella_excrementihominis_YIT_11859	Prevotella_loescheii_DSM_19665
279108	Parasutterella_excrementihominis_YIT_11859	Prevotella_melaninogenica_ATCC_25845
279109	Parasutterella_excrementihominis_YIT_11859	Prevotella_nanceiensis_DSM_19126
279110	Parasutterella_excrementihominis_YIT_11859	Prevotella_nigrescens_ATCC_33563
279111	Parasutterella_excrementihominis_YIT_11859	Prevotella_oralis_ATCC_33269
279112	Parasutterella_excrementihominis_YIT_11859	Prevotella_pallens_ATCC_700821
279113	Parasutterella_excrementihominis_YIT_11859	Prevotella_ruminicola_23
279114	Parasutterella_excrementihominis_YIT_11859	Prevotella_salivae_DSM_15606
279115	Parasutterella_excrementihominis_YIT_11859	Prevotella_shahii_JCM_12083
279116	Parasutterella_excrementihominis_YIT_11859	Prevotella_stercorea_DSM_18206
279117	Parasutterella_excrementihominis_YIT_11859	Prevotella_timonensis_4401737
279118	Parasutterella_excrementihominis_YIT_11859	Prevotella_timonensis_CRIS_5C_B1
279119	Parasutterella_excrementihominis_YIT_11859	Prevotella_veroralis_DSM_19559
279120	Parasutterella_excrementihominis_YIT_11859	Propionibacterium_acidipropionici_ATCC_4875
279121	Parasutterella_excrementihominis_YIT_11859	Propionibacterium_acnes_KPA171202
279122	Parasutterella_excrementihominis_YIT_11859	Propionibacterium_avidum_44067
279123	Parasutterella_excrementihominis_YIT_11859	Propionibacterium_freudenreichii_subsp_shermanii_CIRM_BIA1
279124	Parasutterella_excrementihominis_YIT_11859	Propionibacterium_granulosum_DSM_20700
279125	Parasutterella_excrementihominis_YIT_11859	Propionibacterium_jensenii_DSM_20535
279126	Parasutterella_excrementihominis_YIT_11859	Propionibacterium_propionicum_F0230a
279127	Parasutterella_excrementihominis_YIT_11859	Proteus_mirabilis_ATCC_35198
279128	Parasutterella_excrementihominis_YIT_11859	Proteus_penneri_ATCC_35198
279129	Parasutterella_excrementihominis_YIT_11859	Providencia_alcalifaciens_DSM_30120
279130	Parasutterella_excrementihominis_YIT_11859	Providencia_rettgeri_DSM_1131
279131	Parasutterella_excrementihominis_YIT_11859	Providencia_rustigianii_DSM_4541
279132	Parasutterella_excrementihominis_YIT_11859	Providencia_stuartii_ATCC_25827
279133	Parasutterella_excrementihominis_YIT_11859	Pseudobutyrivibrio_ruminis_AD2017
279134	Parasutterella_excrementihominis_YIT_11859	Pseudoflavonifractor_capillosus_strain_ATCC_29799
279135	Parasutterella_excrementihominis_YIT_11859	Pseudomonas_aeruginosa_NCGM2_S1
279136	Parasutterella_excrementihominis_YIT_11859	Pseudomonas_alcaliphila_34
279137	Parasutterella_excrementihominis_YIT_11859	Pseudomonas_monteilii_NBRC_103158
279138	Parasutterella_excrementihominis_YIT_11859	Pseudomonas_nitroreducens_HBP1
279139	Parasutterella_excrementihominis_YIT_11859	Pseudomonas_oleovorans_MOIL14HWK12
279140	Parasutterella_excrementihominis_YIT_11859	Pseudoramibacter_alactolyticus_ATCC_23263
279141	Parasutterella_excrementihominis_YIT_11859	Pyramidobacter_piscolens_W5455
279142	Parasutterella_excrementihominis_YIT_11859	Ralstonia_sp_5_7_47FAA
279143	Parasutterella_excrementihominis_YIT_11859	Raoultella_planticola_ATCC_33531
279144	Parasutterella_excrementihominis_YIT_11859	Rhodococcus_equi_ATCC_33707
279145	Parasutterella_excrementihominis_YIT_11859	Rhodococcus_equi_NBRC_101255
279146	Parasutterella_excrementihominis_YIT_11859	Rhodococcus_rhodochrous_ATCC_21198
279147	Parasutterella_excrementihominis_YIT_11859	Roseburia_hominis_A2_183
279148	Parasutterella_excrementihominis_YIT_11859	Roseburia_intestinalis_L1_82
279149	Parasutterella_excrementihominis_YIT_11859	Roseburia_inulinivorans_DSM_16841
279150	Parasutterella_excrementihominis_YIT_11859	Roseomonas_mucosa_ATCC_BAA_692
279151	Parasutterella_excrementihominis_YIT_11859	Rothia_aeria_F0474
279152	Parasutterella_excrementihominis_YIT_11859	Rothia_dentocariosa_ATCC_17931
279153	Parasutterella_excrementihominis_YIT_11859	Rothia_mucilaginosa_DY_18
279154	Parasutterella_excrementihominis_YIT_11859	Ruminococcaceae_bacterium_D16
279155	Parasutterella_excrementihominis_YIT_11859	Ruminococcus_albus_7
279156	Parasutterella_excrementihominis_YIT_11859	Ruminococcus_bicirculans_80_3
279157	Parasutterella_excrementihominis_YIT_11859	Ruminococcus_bromii_L2_63
279158	Parasutterella_excrementihominis_YIT_11859	Ruminococcus_callidus_ATCC_2776001
279159	Parasutterella_excrementihominis_YIT_11859	Ruminococcus_champanellensis_18P13
279160	Parasutterella_excrementihominis_YIT_11859	Ruminococcus_flavefaciens_ATCC_19208
279161	Parasutterella_excrementihominis_YIT_11859	Ruminococcus_flavefaciens_FD_1
279162	Parasutterella_excrementihominis_YIT_11859	Ruminococcus_gauvreauii_DSM_19829
279163	Parasutterella_excrementihominis_YIT_11859	Ruminococcus_gnavus_ATCC_29149
279164	Parasutterella_excrementihominis_YIT_11859	Ruminococcus_lactaris_ATCC_29176
279165	Parasutterella_excrementihominis_YIT_11859	Ruminococcus_obeum_A2_162
279166	Parasutterella_excrementihominis_YIT_11859	Ruminococcus_sp_5_1_39BFAA
279167	Parasutterella_excrementihominis_YIT_11859	Ruminococcus_sp_SR1_5
279168	Parasutterella_excrementihominis_YIT_11859	Ruminococcus_torques_ATCC_27756
279169	Parasutterella_excrementihominis_YIT_11859	Ruminococcus_torques_L2_14
279170	Parasutterella_excrementihominis_YIT_11859	Salmonella_enterica_enterica_sv_Typhimurium_LT2
279171	Parasutterella_excrementihominis_YIT_11859	Scardovia_inopinata_F0304
279172	Parasutterella_excrementihominis_YIT_11859	Selenomonas_ruminantium_AC2024
279173	Parasutterella_excrementihominis_YIT_11859	Serratia_fonticola_RB_25
279174	Parasutterella_excrementihominis_YIT_11859	Serratia_liquefaciens_ATCC_27592
279175	Parasutterella_excrementihominis_YIT_11859	Silanimonas_lenta_DSM_16282
279176	Parasutterella_excrementihominis_YIT_11859	Slackia_exigua_ATCC_700122
279177	Parasutterella_excrementihominis_YIT_11859	Slackia_piriformis_YIT_12062
279178	Parasutterella_excrementihominis_YIT_11859	Solobacterium_moorei_DSM_22971
279179	Parasutterella_excrementihominis_YIT_11859	Solobacterium_moorei_F0204
279180	Parasutterella_excrementihominis_YIT_11859	Staphylococcus_arlettae_CVD059
279181	Parasutterella_excrementihominis_YIT_11859	Staphylococcus_capitis_CR0101
279182	Parasutterella_excrementihominis_YIT_11859	Staphylococcus_capitis_QN1
279183	Parasutterella_excrementihominis_YIT_11859	Staphylococcus_caprae_C87
279184	Parasutterella_excrementihominis_YIT_11859	Staphylococcus_cohnii_hu_01
279185	Parasutterella_excrementihominis_YIT_11859	Staphylococcus_epidermidis_ATCC_12228
279186	Parasutterella_excrementihominis_YIT_11859	Staphylococcus_equorum_subsp_equorum_Mu2
279187	Parasutterella_excrementihominis_YIT_11859	Staphylococcus_haemolyticus_JCSC1435
279188	Parasutterella_excrementihominis_YIT_11859	Staphylococcus_hominis_subsp_hominis_C80
279189	Parasutterella_excrementihominis_YIT_11859	Staphylococcus_intermedius_ATCC_27335
279190	Parasutterella_excrementihominis_YIT_11859	Staphylococcus_lugdunensis_HKU09_01
279191	Parasutterella_excrementihominis_YIT_11859	Staphylococcus_pasteuri_SP1
279192	Parasutterella_excrementihominis_YIT_11859	Staphylococcus_pettenkoferi_VCU012
279193	Parasutterella_excrementihominis_YIT_11859	Staphylococcus_saprophyticus_subsp_saprophyticus_ATCC_15305
279194	Parasutterella_excrementihominis_YIT_11859	Staphylococcus_sciuri_subsp_sciuri_Z8
279195	Parasutterella_excrementihominis_YIT_11859	Staphylococcus_simulans_ACS_120_V_Sch1
279196	Parasutterella_excrementihominis_YIT_11859	Staphylococcus_vitulinus_F1028
279197	Parasutterella_excrementihominis_YIT_11859	Staphylococcus_warneri_SG1
279198	Parasutterella_excrementihominis_YIT_11859	Staphylococcus_xylosus_DMB3_Bh1
279199	Parasutterella_excrementihominis_YIT_11859	Staphylococcus_xylosus_NJ
279200	Parasutterella_excrementihominis_YIT_11859	Stenotrophomonas_maltophilia_D457
279201	Parasutterella_excrementihominis_YIT_11859	Stenotrophomonas_rhizophila_PCA13
279202	Parasutterella_excrementihominis_YIT_11859	Stoquefichus_massiliensis_AP9
279203	Parasutterella_excrementihominis_YIT_11859	Streptococcus_agalactiae_A909
279204	Parasutterella_excrementihominis_YIT_11859	Streptococcus_anginosus_1_2_62CV
279205	Parasutterella_excrementihominis_YIT_11859	Streptococcus_australis_ATCC_700641
279206	Parasutterella_excrementihominis_YIT_11859	Streptococcus_constellatus_subsp_constellatus_SK53
279207	Parasutterella_excrementihominis_YIT_11859	Streptococcus_constellatus_subsp_pharyngis_SK1060
279208	Parasutterella_excrementihominis_YIT_11859	Streptococcus_cristatus_ATCC_51100
279209	Parasutterella_excrementihominis_YIT_11859	Streptococcus_dysgalactiae_subsp_dysgalactiae_ATCC_27957
279210	Parasutterella_excrementihominis_YIT_11859	Streptococcus_equinus_ATCC_9812
279211	Parasutterella_excrementihominis_YIT_11859	Streptococcus_gallolyticus_subsp_gallolyticus_ATCC_43143
279212	Parasutterella_excrementihominis_YIT_11859	Streptococcus_gordonii_str_Challis_substr_CH1
279213	Parasutterella_excrementihominis_YIT_11859	Streptococcus_infantarius_subsp_infantarius_ATCC_BAA_102
279214	Parasutterella_excrementihominis_YIT_11859	Streptococcus_infantis_ATCC_700779
279215	Parasutterella_excrementihominis_YIT_11859	Streptococcus_intermedius_JTH08
279216	Parasutterella_excrementihominis_YIT_11859	Streptococcus_lutetiensis_033
279217	Parasutterella_excrementihominis_YIT_11859	Streptococcus_mitis_NCTC_12261
279218	Parasutterella_excrementihominis_YIT_11859	Streptococcus_mutans_ATCC_25175
279219	Parasutterella_excrementihominis_YIT_11859	Streptococcus_oralis_Uo5
279220	Parasutterella_excrementihominis_YIT_11859	Streptococcus_parasanguinis_ATCC_903
279221	Parasutterella_excrementihominis_YIT_11859	Streptococcus_parauberis_KCTC_11537
279222	Parasutterella_excrementihominis_YIT_11859	Streptococcus_peroris_ATCC_700780
279223	Parasutterella_excrementihominis_YIT_11859	Streptococcus_pleomorphus_DSM_20574
279224	Parasutterella_excrementihominis_YIT_11859	Streptococcus_pseudopneumoniae_IS7493
279225	Parasutterella_excrementihominis_YIT_11859	Streptococcus_salivarius_JIM8777
279226	Parasutterella_excrementihominis_YIT_11859	Streptococcus_sanguinis_SK36
279227	Parasutterella_excrementihominis_YIT_11859	Streptococcus_sp_2_1_36FAA
279228	Parasutterella_excrementihominis_YIT_11859	Streptococcus_sp_I_G2
279229	Parasutterella_excrementihominis_YIT_11859	Streptococcus_sp_I_P16
279230	Parasutterella_excrementihominis_YIT_11859	Streptococcus_thermophilus_LMG_18311
279231	Parasutterella_excrementihominis_YIT_11859	Streptococcus_thoraltensis_DSM_12221
279232	Parasutterella_excrementihominis_YIT_11859	Streptococcus_uberis_0140J
279233	Parasutterella_excrementihominis_YIT_11859	Streptococcus_vestibularis_F0396
279234	Parasutterella_excrementihominis_YIT_11859	Subdoligranulum_variabile_DSM_15176
279235	Parasutterella_excrementihominis_YIT_11859	Succinatimonas_hippei_YIT_12066
279236	Parasutterella_excrementihominis_YIT_11859	Succinivibrio_dextrinosolvens_H5
279237	Parasutterella_excrementihominis_YIT_11859	Sulfolobus_solfataricus_P2
279238	Parasutterella_excrementihominis_YIT_11859	Sutterella_parvirubra_YIT_11816
279239	Parasutterella_excrementihominis_YIT_11859	Sutterella_wadsworthensis_3_1_45B
279240	Parasutterella_excrementihominis_YIT_11859	Tannerella_forsythia_ATCC_43037
279241	Parasutterella_excrementihominis_YIT_11859	Tatumella_ptyseos_ATCC_33301
279242	Parasutterella_excrementihominis_YIT_11859	Trabulsiella_guamensis_ATCC_49490
279243	Parasutterella_excrementihominis_YIT_11859	Tropheryma_whipplei_str_Twist
279244	Parasutterella_excrementihominis_YIT_11859	Trueperella_pyogenes_MS249
279245	Parasutterella_excrementihominis_YIT_11859	Ureaplasma_parvum_serovar_1_str_ATCC_27813
279246	Parasutterella_excrementihominis_YIT_11859	Ureaplasma_urealyticum_serovar_8_str_ATCC_27618
279247	Parasutterella_excrementihominis_YIT_11859	Ureibacillus_thermosphaericus_str_Thermo_BF
279248	Parasutterella_excrementihominis_YIT_11859	Varibaculum_cambriense_DSM_15806
279249	Parasutterella_excrementihominis_YIT_11859	Veillonella_atypica_ACS_049_V_Sch6
279250	Parasutterella_excrementihominis_YIT_11859	Veillonella_dispar_ATCC_17748
279251	Parasutterella_excrementihominis_YIT_11859	Veillonella_parvula_Te3_DSM_2008
279252	Parasutterella_excrementihominis_YIT_11859	Veillonella_ratti_ACS_216_V_Col6b
279253	Parasutterella_excrementihominis_YIT_11859	Veillonella_sp_3_1_44
279254	Parasutterella_excrementihominis_YIT_11859	Veillonella_sp_6_1_27
279255	Parasutterella_excrementihominis_YIT_11859	Vibrio_fluvialis_560
279256	Parasutterella_excrementihominis_YIT_11859	Vibrio_furnissii_NCTC_11218
279257	Parasutterella_excrementihominis_YIT_11859	Vibrio_mimicus_MB_451
279258	Parasutterella_excrementihominis_YIT_11859	Vibrio_parahaemolyticus_RIMD_2210633
279259	Parasutterella_excrementihominis_YIT_11859	Weissella_cibaria_KACC_11862
279260	Parasutterella_excrementihominis_YIT_11859	Weissella_confusa_LBAE_C39_2
279261	Parasutterella_excrementihominis_YIT_11859	Weissella_paramesenteroides_ATCC_33313
279262	Parasutterella_excrementihominis_YIT_11859	Yersinia_bercovieri_ATCC_43970
279263	Parasutterella_excrementihominis_YIT_11859	Yersinia_enterocolitica_subsp_enterocolitica_8081
279264	Parasutterella_excrementihominis_YIT_11859	Yersinia_frederiksenii_ATCC_33641
279265	Parasutterella_excrementihominis_YIT_11859	Yersinia_kristensenii_ATCC_33638
279266	Parasutterella_excrementihominis_YIT_11859	Yersinia_pseudotuberculosis_YPIII
279267	Parasutterella_excrementihominis_YIT_11859	Yersinia_rohdei_ATCC_43380
279268	Parasutterella_excrementihominis_YIT_11859	Yokenella_regensburgei_ATCC_43003
279269	Parvimonas_micra_ATCC_33270	Pediococcus_acidilactici_7_4
279270	Parvimonas_micra_ATCC_33270	Pediococcus_acidilactici_DSM_20284
279271	Parvimonas_micra_ATCC_33270	Pediococcus_pentosaceus_ATCC_25745
279272	Parvimonas_micra_ATCC_33270	Peptoniphilus_harei_ACS_146_V_Sch2b
279273	Parvimonas_micra_ATCC_33270	Peptoniphilus_indolicus_ATCC_29427
279274	Parvimonas_micra_ATCC_33270	Peptoniphilus_lacrimalis_DSM_7455
279275	Parvimonas_micra_ATCC_33270	Peptoniphilus_timonensis_JC401
279276	Parvimonas_micra_ATCC_33270	Peptostreptococcus_anaerobius_DSM_2949
279277	Parvimonas_micra_ATCC_33270	Peptostreptococcus_stomatis_DSM_17678
279278	Parvimonas_micra_ATCC_33270	Phascolarctobacterium_succinatutens_YIT_12067
279279	Parvimonas_micra_ATCC_33270	Plesiomonas_shigelloides_302_73
279280	Parvimonas_micra_ATCC_33270	Porphyromonas_asaccharolytica_DSM_20707
279281	Parvimonas_micra_ATCC_33270	Porphyromonas_endodontalis_ATCC_35406
279282	Parvimonas_micra_ATCC_33270	Porphyromonas_gingivalis_W83
279283	Parvimonas_micra_ATCC_33270	Porphyromonas_somerae_DSM_23386
279284	Parvimonas_micra_ATCC_33270	Porphyromonas_uenonis_60_3
279285	Parvimonas_micra_ATCC_33270	Porphyromonas_uenonis_DSM_23387
279286	Parvimonas_micra_ATCC_33270	Prevotella_albensis_DSM_11370
279287	Parvimonas_micra_ATCC_33270	Prevotella_bivia_DSM_20514
279288	Parvimonas_micra_ATCC_33270	Prevotella_brevis_ATCC_19188
279289	Parvimonas_micra_ATCC_33270	Prevotella_bryantii_B14
279290	Parvimonas_micra_ATCC_33270	Prevotella_bryantii_C21a
279291	Parvimonas_micra_ATCC_33270	Prevotella_buccae_ATCC_33574
279292	Parvimonas_micra_ATCC_33270	Prevotella_conceptionensis_9403948
279293	Parvimonas_micra_ATCC_33270	Prevotella_copri_CB7_DSM_18205
279294	Parvimonas_micra_ATCC_33270	Prevotella_corporis_DSM_18810
279295	Parvimonas_micra_ATCC_33270	Prevotella_denticola_DSM20614
279296	Parvimonas_micra_ATCC_33270	Prevotella_denticola_F0289
279297	Parvimonas_micra_ATCC_33270	Prevotella_disiens_FB035_09AN
279298	Parvimonas_micra_ATCC_33270	Prevotella_disiens_JCM_6334
279299	Parvimonas_micra_ATCC_33270	Prevotella_enoeca_JCM_12259
279300	Parvimonas_micra_ATCC_33270	Prevotella_intermedia_17
279301	Parvimonas_micra_ATCC_33270	Prevotella_intermedia_ATCC_25611
279302	Parvimonas_micra_ATCC_33270	Prevotella_loescheii_DSM_19665
279303	Parvimonas_micra_ATCC_33270	Prevotella_melaninogenica_ATCC_25845
279304	Parvimonas_micra_ATCC_33270	Prevotella_nanceiensis_DSM_19126
279305	Parvimonas_micra_ATCC_33270	Prevotella_nigrescens_ATCC_33563
279306	Parvimonas_micra_ATCC_33270	Prevotella_oralis_ATCC_33269
279307	Parvimonas_micra_ATCC_33270	Prevotella_pallens_ATCC_700821
279308	Parvimonas_micra_ATCC_33270	Prevotella_ruminicola_23
279309	Parvimonas_micra_ATCC_33270	Prevotella_salivae_DSM_15606
279310	Parvimonas_micra_ATCC_33270	Prevotella_shahii_JCM_12083
279311	Parvimonas_micra_ATCC_33270	Prevotella_stercorea_DSM_18206
279312	Parvimonas_micra_ATCC_33270	Prevotella_timonensis_4401737
279313	Parvimonas_micra_ATCC_33270	Prevotella_timonensis_CRIS_5C_B1
279314	Parvimonas_micra_ATCC_33270	Prevotella_veroralis_DSM_19559
279315	Parvimonas_micra_ATCC_33270	Propionibacterium_acidipropionici_ATCC_4875
279316	Parvimonas_micra_ATCC_33270	Propionibacterium_acnes_KPA171202
279317	Parvimonas_micra_ATCC_33270	Propionibacterium_avidum_44067
279318	Parvimonas_micra_ATCC_33270	Propionibacterium_freudenreichii_subsp_shermanii_CIRM_BIA1
279319	Parvimonas_micra_ATCC_33270	Propionibacterium_granulosum_DSM_20700
279320	Parvimonas_micra_ATCC_33270	Propionibacterium_jensenii_DSM_20535
279321	Parvimonas_micra_ATCC_33270	Propionibacterium_propionicum_F0230a
279322	Parvimonas_micra_ATCC_33270	Proteus_mirabilis_ATCC_35198
279323	Parvimonas_micra_ATCC_33270	Proteus_penneri_ATCC_35198
279324	Parvimonas_micra_ATCC_33270	Providencia_alcalifaciens_DSM_30120
279325	Parvimonas_micra_ATCC_33270	Providencia_rettgeri_DSM_1131
279326	Parvimonas_micra_ATCC_33270	Providencia_rustigianii_DSM_4541
279327	Parvimonas_micra_ATCC_33270	Providencia_stuartii_ATCC_25827
279328	Parvimonas_micra_ATCC_33270	Pseudobutyrivibrio_ruminis_AD2017
279329	Parvimonas_micra_ATCC_33270	Pseudoflavonifractor_capillosus_strain_ATCC_29799
279330	Parvimonas_micra_ATCC_33270	Pseudomonas_aeruginosa_NCGM2_S1
279331	Parvimonas_micra_ATCC_33270	Pseudomonas_alcaliphila_34
279332	Parvimonas_micra_ATCC_33270	Pseudomonas_monteilii_NBRC_103158
279333	Parvimonas_micra_ATCC_33270	Pseudomonas_nitroreducens_HBP1
279334	Parvimonas_micra_ATCC_33270	Pseudomonas_oleovorans_MOIL14HWK12
279335	Parvimonas_micra_ATCC_33270	Pseudoramibacter_alactolyticus_ATCC_23263
279336	Parvimonas_micra_ATCC_33270	Pyramidobacter_piscolens_W5455
279337	Parvimonas_micra_ATCC_33270	Ralstonia_sp_5_7_47FAA
279338	Parvimonas_micra_ATCC_33270	Raoultella_planticola_ATCC_33531
279339	Parvimonas_micra_ATCC_33270	Rhodococcus_equi_ATCC_33707
279340	Parvimonas_micra_ATCC_33270	Rhodococcus_equi_NBRC_101255
279341	Parvimonas_micra_ATCC_33270	Rhodococcus_rhodochrous_ATCC_21198
279342	Parvimonas_micra_ATCC_33270	Roseburia_hominis_A2_183
279343	Parvimonas_micra_ATCC_33270	Roseburia_intestinalis_L1_82
279344	Parvimonas_micra_ATCC_33270	Roseburia_inulinivorans_DSM_16841
279345	Parvimonas_micra_ATCC_33270	Roseomonas_mucosa_ATCC_BAA_692
279346	Parvimonas_micra_ATCC_33270	Rothia_aeria_F0474
279347	Parvimonas_micra_ATCC_33270	Rothia_dentocariosa_ATCC_17931
279348	Parvimonas_micra_ATCC_33270	Rothia_mucilaginosa_DY_18
279349	Parvimonas_micra_ATCC_33270	Ruminococcaceae_bacterium_D16
279350	Parvimonas_micra_ATCC_33270	Ruminococcus_albus_7
279351	Parvimonas_micra_ATCC_33270	Ruminococcus_bicirculans_80_3
279352	Parvimonas_micra_ATCC_33270	Ruminococcus_bromii_L2_63
279353	Parvimonas_micra_ATCC_33270	Ruminococcus_callidus_ATCC_2776001
279354	Parvimonas_micra_ATCC_33270	Ruminococcus_champanellensis_18P13
279355	Parvimonas_micra_ATCC_33270	Ruminococcus_flavefaciens_ATCC_19208
279356	Parvimonas_micra_ATCC_33270	Ruminococcus_flavefaciens_FD_1
279357	Parvimonas_micra_ATCC_33270	Ruminococcus_gauvreauii_DSM_19829
279358	Parvimonas_micra_ATCC_33270	Ruminococcus_gnavus_ATCC_29149
279359	Parvimonas_micra_ATCC_33270	Ruminococcus_lactaris_ATCC_29176
279360	Parvimonas_micra_ATCC_33270	Ruminococcus_obeum_A2_162
279361	Parvimonas_micra_ATCC_33270	Ruminococcus_sp_5_1_39BFAA
279362	Parvimonas_micra_ATCC_33270	Ruminococcus_sp_SR1_5
279363	Parvimonas_micra_ATCC_33270	Ruminococcus_torques_ATCC_27756
279364	Parvimonas_micra_ATCC_33270	Ruminococcus_torques_L2_14
279365	Parvimonas_micra_ATCC_33270	Salmonella_enterica_enterica_sv_Typhimurium_LT2
279366	Parvimonas_micra_ATCC_33270	Scardovia_inopinata_F0304
279367	Parvimonas_micra_ATCC_33270	Selenomonas_ruminantium_AC2024
279368	Parvimonas_micra_ATCC_33270	Serratia_fonticola_RB_25
279369	Parvimonas_micra_ATCC_33270	Serratia_liquefaciens_ATCC_27592
279370	Parvimonas_micra_ATCC_33270	Silanimonas_lenta_DSM_16282
279371	Parvimonas_micra_ATCC_33270	Slackia_exigua_ATCC_700122
279372	Parvimonas_micra_ATCC_33270	Slackia_piriformis_YIT_12062
279373	Parvimonas_micra_ATCC_33270	Solobacterium_moorei_DSM_22971
279374	Parvimonas_micra_ATCC_33270	Solobacterium_moorei_F0204
279375	Parvimonas_micra_ATCC_33270	Staphylococcus_arlettae_CVD059
279376	Parvimonas_micra_ATCC_33270	Staphylococcus_capitis_CR0101
279377	Parvimonas_micra_ATCC_33270	Staphylococcus_capitis_QN1
279378	Parvimonas_micra_ATCC_33270	Staphylococcus_caprae_C87
279379	Parvimonas_micra_ATCC_33270	Staphylococcus_cohnii_hu_01
279380	Parvimonas_micra_ATCC_33270	Staphylococcus_epidermidis_ATCC_12228
279381	Parvimonas_micra_ATCC_33270	Staphylococcus_equorum_subsp_equorum_Mu2
279382	Parvimonas_micra_ATCC_33270	Staphylococcus_haemolyticus_JCSC1435
279383	Parvimonas_micra_ATCC_33270	Staphylococcus_hominis_subsp_hominis_C80
279384	Parvimonas_micra_ATCC_33270	Staphylococcus_intermedius_ATCC_27335
279385	Parvimonas_micra_ATCC_33270	Staphylococcus_lugdunensis_HKU09_01
279386	Parvimonas_micra_ATCC_33270	Staphylococcus_pasteuri_SP1
279387	Parvimonas_micra_ATCC_33270	Staphylococcus_pettenkoferi_VCU012
279388	Parvimonas_micra_ATCC_33270	Staphylococcus_saprophyticus_subsp_saprophyticus_ATCC_15305
279389	Parvimonas_micra_ATCC_33270	Staphylococcus_sciuri_subsp_sciuri_Z8
279390	Parvimonas_micra_ATCC_33270	Staphylococcus_simulans_ACS_120_V_Sch1
279391	Parvimonas_micra_ATCC_33270	Staphylococcus_vitulinus_F1028
279392	Parvimonas_micra_ATCC_33270	Staphylococcus_warneri_SG1
279393	Parvimonas_micra_ATCC_33270	Staphylococcus_xylosus_DMB3_Bh1
279394	Parvimonas_micra_ATCC_33270	Staphylococcus_xylosus_NJ
279395	Parvimonas_micra_ATCC_33270	Stenotrophomonas_maltophilia_D457
279396	Parvimonas_micra_ATCC_33270	Stenotrophomonas_rhizophila_PCA13
279397	Parvimonas_micra_ATCC_33270	Stoquefichus_massiliensis_AP9
279398	Parvimonas_micra_ATCC_33270	Streptococcus_agalactiae_A909
279399	Parvimonas_micra_ATCC_33270	Streptococcus_anginosus_1_2_62CV
279400	Parvimonas_micra_ATCC_33270	Streptococcus_australis_ATCC_700641
279401	Parvimonas_micra_ATCC_33270	Streptococcus_constellatus_subsp_constellatus_SK53
279402	Parvimonas_micra_ATCC_33270	Streptococcus_constellatus_subsp_pharyngis_SK1060
279403	Parvimonas_micra_ATCC_33270	Streptococcus_cristatus_ATCC_51100
279404	Parvimonas_micra_ATCC_33270	Streptococcus_dysgalactiae_subsp_dysgalactiae_ATCC_27957
279405	Parvimonas_micra_ATCC_33270	Streptococcus_equinus_ATCC_9812
279406	Parvimonas_micra_ATCC_33270	Streptococcus_gallolyticus_subsp_gallolyticus_ATCC_43143
279407	Parvimonas_micra_ATCC_33270	Streptococcus_gordonii_str_Challis_substr_CH1
279408	Parvimonas_micra_ATCC_33270	Streptococcus_infantarius_subsp_infantarius_ATCC_BAA_102
279409	Parvimonas_micra_ATCC_33270	Streptococcus_infantis_ATCC_700779
279410	Parvimonas_micra_ATCC_33270	Streptococcus_intermedius_JTH08
279411	Parvimonas_micra_ATCC_33270	Streptococcus_lutetiensis_033
279412	Parvimonas_micra_ATCC_33270	Streptococcus_mitis_NCTC_12261
279413	Parvimonas_micra_ATCC_33270	Streptococcus_mutans_ATCC_25175
279414	Parvimonas_micra_ATCC_33270	Streptococcus_oralis_Uo5
279415	Parvimonas_micra_ATCC_33270	Streptococcus_parasanguinis_ATCC_903
279416	Parvimonas_micra_ATCC_33270	Streptococcus_parauberis_KCTC_11537
279417	Parvimonas_micra_ATCC_33270	Streptococcus_peroris_ATCC_700780
279418	Parvimonas_micra_ATCC_33270	Streptococcus_pleomorphus_DSM_20574
279419	Parvimonas_micra_ATCC_33270	Streptococcus_pseudopneumoniae_IS7493
279420	Parvimonas_micra_ATCC_33270	Streptococcus_salivarius_JIM8777
279421	Parvimonas_micra_ATCC_33270	Streptococcus_sanguinis_SK36
279422	Parvimonas_micra_ATCC_33270	Streptococcus_sp_2_1_36FAA
279423	Parvimonas_micra_ATCC_33270	Streptococcus_sp_I_G2
279424	Parvimonas_micra_ATCC_33270	Streptococcus_sp_I_P16
279425	Parvimonas_micra_ATCC_33270	Streptococcus_thermophilus_LMG_18311
279426	Parvimonas_micra_ATCC_33270	Streptococcus_thoraltensis_DSM_12221
279427	Parvimonas_micra_ATCC_33270	Streptococcus_uberis_0140J
279428	Parvimonas_micra_ATCC_33270	Streptococcus_vestibularis_F0396
279429	Parvimonas_micra_ATCC_33270	Subdoligranulum_variabile_DSM_15176
279430	Parvimonas_micra_ATCC_33270	Succinatimonas_hippei_YIT_12066
279431	Parvimonas_micra_ATCC_33270	Succinivibrio_dextrinosolvens_H5
279432	Parvimonas_micra_ATCC_33270	Sulfolobus_solfataricus_P2
279433	Parvimonas_micra_ATCC_33270	Sutterella_parvirubra_YIT_11816
279434	Parvimonas_micra_ATCC_33270	Sutterella_wadsworthensis_3_1_45B
279435	Parvimonas_micra_ATCC_33270	Tannerella_forsythia_ATCC_43037
279436	Parvimonas_micra_ATCC_33270	Tatumella_ptyseos_ATCC_33301
279437	Parvimonas_micra_ATCC_33270	Trabulsiella_guamensis_ATCC_49490
279438	Parvimonas_micra_ATCC_33270	Tropheryma_whipplei_str_Twist
279439	Parvimonas_micra_ATCC_33270	Trueperella_pyogenes_MS249
279440	Parvimonas_micra_ATCC_33270	Ureaplasma_parvum_serovar_1_str_ATCC_27813
279441	Parvimonas_micra_ATCC_33270	Ureaplasma_urealyticum_serovar_8_str_ATCC_27618
279442	Parvimonas_micra_ATCC_33270	Ureibacillus_thermosphaericus_str_Thermo_BF
279443	Parvimonas_micra_ATCC_33270	Varibaculum_cambriense_DSM_15806
279444	Parvimonas_micra_ATCC_33270	Veillonella_atypica_ACS_049_V_Sch6
279445	Parvimonas_micra_ATCC_33270	Veillonella_dispar_ATCC_17748
279446	Parvimonas_micra_ATCC_33270	Veillonella_parvula_Te3_DSM_2008
279447	Parvimonas_micra_ATCC_33270	Veillonella_ratti_ACS_216_V_Col6b
279448	Parvimonas_micra_ATCC_33270	Veillonella_sp_3_1_44
279449	Parvimonas_micra_ATCC_33270	Veillonella_sp_6_1_27
279450	Parvimonas_micra_ATCC_33270	Vibrio_fluvialis_560
279451	Parvimonas_micra_ATCC_33270	Vibrio_furnissii_NCTC_11218
279452	Parvimonas_micra_ATCC_33270	Vibrio_mimicus_MB_451
279453	Parvimonas_micra_ATCC_33270	Vibrio_parahaemolyticus_RIMD_2210633
279454	Parvimonas_micra_ATCC_33270	Weissella_cibaria_KACC_11862
279455	Parvimonas_micra_ATCC_33270	Weissella_confusa_LBAE_C39_2
279456	Parvimonas_micra_ATCC_33270	Weissella_paramesenteroides_ATCC_33313
279457	Parvimonas_micra_ATCC_33270	Yersinia_bercovieri_ATCC_43970
279458	Parvimonas_micra_ATCC_33270	Yersinia_enterocolitica_subsp_enterocolitica_8081
279459	Parvimonas_micra_ATCC_33270	Yersinia_frederiksenii_ATCC_33641
279460	Parvimonas_micra_ATCC_33270	Yersinia_kristensenii_ATCC_33638
279461	Parvimonas_micra_ATCC_33270	Yersinia_pseudotuberculosis_YPIII
279462	Parvimonas_micra_ATCC_33270	Yersinia_rohdei_ATCC_43380
279463	Parvimonas_micra_ATCC_33270	Yokenella_regensburgei_ATCC_43003
279464	Pediococcus_acidilactici_7_4	Pediococcus_acidilactici_DSM_20284
279465	Pediococcus_acidilactici_7_4	Pediococcus_pentosaceus_ATCC_25745
279466	Pediococcus_acidilactici_7_4	Peptoniphilus_harei_ACS_146_V_Sch2b
279467	Pediococcus_acidilactici_7_4	Peptoniphilus_indolicus_ATCC_29427
279468	Pediococcus_acidilactici_7_4	Peptoniphilus_lacrimalis_DSM_7455
279469	Pediococcus_acidilactici_7_4	Peptoniphilus_timonensis_JC401
279470	Pediococcus_acidilactici_7_4	Peptostreptococcus_anaerobius_DSM_2949
279471	Pediococcus_acidilactici_7_4	Peptostreptococcus_stomatis_DSM_17678
279472	Pediococcus_acidilactici_7_4	Phascolarctobacterium_succinatutens_YIT_12067
279473	Pediococcus_acidilactici_7_4	Plesiomonas_shigelloides_302_73
279474	Pediococcus_acidilactici_7_4	Porphyromonas_asaccharolytica_DSM_20707
279475	Pediococcus_acidilactici_7_4	Porphyromonas_endodontalis_ATCC_35406
279476	Pediococcus_acidilactici_7_4	Porphyromonas_gingivalis_W83
279477	Pediococcus_acidilactici_7_4	Porphyromonas_somerae_DSM_23386
279478	Pediococcus_acidilactici_7_4	Porphyromonas_uenonis_60_3
279479	Pediococcus_acidilactici_7_4	Porphyromonas_uenonis_DSM_23387
279480	Pediococcus_acidilactici_7_4	Prevotella_albensis_DSM_11370
279481	Pediococcus_acidilactici_7_4	Prevotella_bivia_DSM_20514
279482	Pediococcus_acidilactici_7_4	Prevotella_brevis_ATCC_19188
279483	Pediococcus_acidilactici_7_4	Prevotella_bryantii_B14
279484	Pediococcus_acidilactici_7_4	Prevotella_bryantii_C21a
279485	Pediococcus_acidilactici_7_4	Prevotella_buccae_ATCC_33574
279486	Pediococcus_acidilactici_7_4	Prevotella_conceptionensis_9403948
279487	Pediococcus_acidilactici_7_4	Prevotella_copri_CB7_DSM_18205
279488	Pediococcus_acidilactici_7_4	Prevotella_corporis_DSM_18810
279489	Pediococcus_acidilactici_7_4	Prevotella_denticola_DSM20614
279490	Pediococcus_acidilactici_7_4	Prevotella_denticola_F0289
279491	Pediococcus_acidilactici_7_4	Prevotella_disiens_FB035_09AN
279492	Pediococcus_acidilactici_7_4	Prevotella_disiens_JCM_6334
279493	Pediococcus_acidilactici_7_4	Prevotella_enoeca_JCM_12259
279494	Pediococcus_acidilactici_7_4	Prevotella_intermedia_17
279495	Pediococcus_acidilactici_7_4	Prevotella_intermedia_ATCC_25611
279496	Pediococcus_acidilactici_7_4	Prevotella_loescheii_DSM_19665
279497	Pediococcus_acidilactici_7_4	Prevotella_melaninogenica_ATCC_25845
279498	Pediococcus_acidilactici_7_4	Prevotella_nanceiensis_DSM_19126
279499	Pediococcus_acidilactici_7_4	Prevotella_nigrescens_ATCC_33563
279500	Pediococcus_acidilactici_7_4	Prevotella_oralis_ATCC_33269
279501	Pediococcus_acidilactici_7_4	Prevotella_pallens_ATCC_700821
279502	Pediococcus_acidilactici_7_4	Prevotella_ruminicola_23
279503	Pediococcus_acidilactici_7_4	Prevotella_salivae_DSM_15606
279504	Pediococcus_acidilactici_7_4	Prevotella_shahii_JCM_12083
279505	Pediococcus_acidilactici_7_4	Prevotella_stercorea_DSM_18206
279506	Pediococcus_acidilactici_7_4	Prevotella_timonensis_4401737
279507	Pediococcus_acidilactici_7_4	Prevotella_timonensis_CRIS_5C_B1
279508	Pediococcus_acidilactici_7_4	Prevotella_veroralis_DSM_19559
279509	Pediococcus_acidilactici_7_4	Propionibacterium_acidipropionici_ATCC_4875
279510	Pediococcus_acidilactici_7_4	Propionibacterium_acnes_KPA171202
279511	Pediococcus_acidilactici_7_4	Propionibacterium_avidum_44067
279512	Pediococcus_acidilactici_7_4	Propionibacterium_freudenreichii_subsp_shermanii_CIRM_BIA1
279513	Pediococcus_acidilactici_7_4	Propionibacterium_granulosum_DSM_20700
279514	Pediococcus_acidilactici_7_4	Propionibacterium_jensenii_DSM_20535
279515	Pediococcus_acidilactici_7_4	Propionibacterium_propionicum_F0230a
279516	Pediococcus_acidilactici_7_4	Proteus_mirabilis_ATCC_35198
279517	Pediococcus_acidilactici_7_4	Proteus_penneri_ATCC_35198
279518	Pediococcus_acidilactici_7_4	Providencia_alcalifaciens_DSM_30120
279519	Pediococcus_acidilactici_7_4	Providencia_rettgeri_DSM_1131
279520	Pediococcus_acidilactici_7_4	Providencia_rustigianii_DSM_4541
279521	Pediococcus_acidilactici_7_4	Providencia_stuartii_ATCC_25827
279522	Pediococcus_acidilactici_7_4	Pseudobutyrivibrio_ruminis_AD2017
279523	Pediococcus_acidilactici_7_4	Pseudoflavonifractor_capillosus_strain_ATCC_29799
279524	Pediococcus_acidilactici_7_4	Pseudomonas_aeruginosa_NCGM2_S1
279525	Pediococcus_acidilactici_7_4	Pseudomonas_alcaliphila_34
279526	Pediococcus_acidilactici_7_4	Pseudomonas_monteilii_NBRC_103158
279527	Pediococcus_acidilactici_7_4	Pseudomonas_nitroreducens_HBP1
279528	Pediococcus_acidilactici_7_4	Pseudomonas_oleovorans_MOIL14HWK12
279529	Pediococcus_acidilactici_7_4	Pseudoramibacter_alactolyticus_ATCC_23263
279530	Pediococcus_acidilactici_7_4	Pyramidobacter_piscolens_W5455
279531	Pediococcus_acidilactici_7_4	Ralstonia_sp_5_7_47FAA
279532	Pediococcus_acidilactici_7_4	Raoultella_planticola_ATCC_33531
279533	Pediococcus_acidilactici_7_4	Rhodococcus_equi_ATCC_33707
279534	Pediococcus_acidilactici_7_4	Rhodococcus_equi_NBRC_101255
279535	Pediococcus_acidilactici_7_4	Rhodococcus_rhodochrous_ATCC_21198
279536	Pediococcus_acidilactici_7_4	Roseburia_hominis_A2_183
279537	Pediococcus_acidilactici_7_4	Roseburia_intestinalis_L1_82
279538	Pediococcus_acidilactici_7_4	Roseburia_inulinivorans_DSM_16841
279539	Pediococcus_acidilactici_7_4	Roseomonas_mucosa_ATCC_BAA_692
279540	Pediococcus_acidilactici_7_4	Rothia_aeria_F0474
279541	Pediococcus_acidilactici_7_4	Rothia_dentocariosa_ATCC_17931
279542	Pediococcus_acidilactici_7_4	Rothia_mucilaginosa_DY_18
279543	Pediococcus_acidilactici_7_4	Ruminococcaceae_bacterium_D16
279544	Pediococcus_acidilactici_7_4	Ruminococcus_albus_7
279545	Pediococcus_acidilactici_7_4	Ruminococcus_bicirculans_80_3
279546	Pediococcus_acidilactici_7_4	Ruminococcus_bromii_L2_63
279547	Pediococcus_acidilactici_7_4	Ruminococcus_callidus_ATCC_2776001
279548	Pediococcus_acidilactici_7_4	Ruminococcus_champanellensis_18P13
279549	Pediococcus_acidilactici_7_4	Ruminococcus_flavefaciens_ATCC_19208
279550	Pediococcus_acidilactici_7_4	Ruminococcus_flavefaciens_FD_1
279551	Pediococcus_acidilactici_7_4	Ruminococcus_gauvreauii_DSM_19829
279552	Pediococcus_acidilactici_7_4	Ruminococcus_gnavus_ATCC_29149
279553	Pediococcus_acidilactici_7_4	Ruminococcus_lactaris_ATCC_29176
279554	Pediococcus_acidilactici_7_4	Ruminococcus_obeum_A2_162
279555	Pediococcus_acidilactici_7_4	Ruminococcus_sp_5_1_39BFAA
279556	Pediococcus_acidilactici_7_4	Ruminococcus_sp_SR1_5
279557	Pediococcus_acidilactici_7_4	Ruminococcus_torques_ATCC_27756
279558	Pediococcus_acidilactici_7_4	Ruminococcus_torques_L2_14
279559	Pediococcus_acidilactici_7_4	Salmonella_enterica_enterica_sv_Typhimurium_LT2
279560	Pediococcus_acidilactici_7_4	Scardovia_inopinata_F0304
279561	Pediococcus_acidilactici_7_4	Selenomonas_ruminantium_AC2024
279562	Pediococcus_acidilactici_7_4	Serratia_fonticola_RB_25
279563	Pediococcus_acidilactici_7_4	Serratia_liquefaciens_ATCC_27592
279564	Pediococcus_acidilactici_7_4	Silanimonas_lenta_DSM_16282
279565	Pediococcus_acidilactici_7_4	Slackia_exigua_ATCC_700122
279566	Pediococcus_acidilactici_7_4	Slackia_piriformis_YIT_12062
279567	Pediococcus_acidilactici_7_4	Solobacterium_moorei_DSM_22971
279568	Pediococcus_acidilactici_7_4	Solobacterium_moorei_F0204
279569	Pediococcus_acidilactici_7_4	Staphylococcus_arlettae_CVD059
279570	Pediococcus_acidilactici_7_4	Staphylococcus_capitis_CR0101
279571	Pediococcus_acidilactici_7_4	Staphylococcus_capitis_QN1
279572	Pediococcus_acidilactici_7_4	Staphylococcus_caprae_C87
279573	Pediococcus_acidilactici_7_4	Staphylococcus_cohnii_hu_01
279574	Pediococcus_acidilactici_7_4	Staphylococcus_epidermidis_ATCC_12228
279575	Pediococcus_acidilactici_7_4	Staphylococcus_equorum_subsp_equorum_Mu2
279576	Pediococcus_acidilactici_7_4	Staphylococcus_haemolyticus_JCSC1435
279577	Pediococcus_acidilactici_7_4	Staphylococcus_hominis_subsp_hominis_C80
279578	Pediococcus_acidilactici_7_4	Staphylococcus_intermedius_ATCC_27335
279579	Pediococcus_acidilactici_7_4	Staphylococcus_lugdunensis_HKU09_01
279580	Pediococcus_acidilactici_7_4	Staphylococcus_pasteuri_SP1
279581	Pediococcus_acidilactici_7_4	Staphylococcus_pettenkoferi_VCU012
279582	Pediococcus_acidilactici_7_4	Staphylococcus_saprophyticus_subsp_saprophyticus_ATCC_15305
279583	Pediococcus_acidilactici_7_4	Staphylococcus_sciuri_subsp_sciuri_Z8
279584	Pediococcus_acidilactici_7_4	Staphylococcus_simulans_ACS_120_V_Sch1
279585	Pediococcus_acidilactici_7_4	Staphylococcus_vitulinus_F1028
279586	Pediococcus_acidilactici_7_4	Staphylococcus_warneri_SG1
279587	Pediococcus_acidilactici_7_4	Staphylococcus_xylosus_DMB3_Bh1
279588	Pediococcus_acidilactici_7_4	Staphylococcus_xylosus_NJ
279589	Pediococcus_acidilactici_7_4	Stenotrophomonas_maltophilia_D457
279590	Pediococcus_acidilactici_7_4	Stenotrophomonas_rhizophila_PCA13
279591	Pediococcus_acidilactici_7_4	Stoquefichus_massiliensis_AP9
279592	Pediococcus_acidilactici_7_4	Streptococcus_agalactiae_A909
279593	Pediococcus_acidilactici_7_4	Streptococcus_anginosus_1_2_62CV
279594	Pediococcus_acidilactici_7_4	Streptococcus_australis_ATCC_700641
279595	Pediococcus_acidilactici_7_4	Streptococcus_constellatus_subsp_constellatus_SK53
279596	Pediococcus_acidilactici_7_4	Streptococcus_constellatus_subsp_pharyngis_SK1060
279597	Pediococcus_acidilactici_7_4	Streptococcus_cristatus_ATCC_51100
279598	Pediococcus_acidilactici_7_4	Streptococcus_dysgalactiae_subsp_dysgalactiae_ATCC_27957
279599	Pediococcus_acidilactici_7_4	Streptococcus_equinus_ATCC_9812
279600	Pediococcus_acidilactici_7_4	Streptococcus_gallolyticus_subsp_gallolyticus_ATCC_43143
279601	Pediococcus_acidilactici_7_4	Streptococcus_gordonii_str_Challis_substr_CH1
279602	Pediococcus_acidilactici_7_4	Streptococcus_infantarius_subsp_infantarius_ATCC_BAA_102
279603	Pediococcus_acidilactici_7_4	Streptococcus_infantis_ATCC_700779
279604	Pediococcus_acidilactici_7_4	Streptococcus_intermedius_JTH08
279605	Pediococcus_acidilactici_7_4	Streptococcus_lutetiensis_033
279606	Pediococcus_acidilactici_7_4	Streptococcus_mitis_NCTC_12261
279607	Pediococcus_acidilactici_7_4	Streptococcus_mutans_ATCC_25175
279608	Pediococcus_acidilactici_7_4	Streptococcus_oralis_Uo5
279609	Pediococcus_acidilactici_7_4	Streptococcus_parasanguinis_ATCC_903
279610	Pediococcus_acidilactici_7_4	Streptococcus_parauberis_KCTC_11537
279611	Pediococcus_acidilactici_7_4	Streptococcus_peroris_ATCC_700780
279612	Pediococcus_acidilactici_7_4	Streptococcus_pleomorphus_DSM_20574
279613	Pediococcus_acidilactici_7_4	Streptococcus_pseudopneumoniae_IS7493
279614	Pediococcus_acidilactici_7_4	Streptococcus_salivarius_JIM8777
279615	Pediococcus_acidilactici_7_4	Streptococcus_sanguinis_SK36
279616	Pediococcus_acidilactici_7_4	Streptococcus_sp_2_1_36FAA
279617	Pediococcus_acidilactici_7_4	Streptococcus_sp_I_G2
279618	Pediococcus_acidilactici_7_4	Streptococcus_sp_I_P16
279619	Pediococcus_acidilactici_7_4	Streptococcus_thermophilus_LMG_18311
279620	Pediococcus_acidilactici_7_4	Streptococcus_thoraltensis_DSM_12221
279621	Pediococcus_acidilactici_7_4	Streptococcus_uberis_0140J
279622	Pediococcus_acidilactici_7_4	Streptococcus_vestibularis_F0396
279623	Pediococcus_acidilactici_7_4	Subdoligranulum_variabile_DSM_15176
279624	Pediococcus_acidilactici_7_4	Succinatimonas_hippei_YIT_12066
279625	Pediococcus_acidilactici_7_4	Succinivibrio_dextrinosolvens_H5
279626	Pediococcus_acidilactici_7_4	Sulfolobus_solfataricus_P2
279627	Pediococcus_acidilactici_7_4	Sutterella_parvirubra_YIT_11816
279628	Pediococcus_acidilactici_7_4	Sutterella_wadsworthensis_3_1_45B
279629	Pediococcus_acidilactici_7_4	Tannerella_forsythia_ATCC_43037
279630	Pediococcus_acidilactici_7_4	Tatumella_ptyseos_ATCC_33301
279631	Pediococcus_acidilactici_7_4	Trabulsiella_guamensis_ATCC_49490
279632	Pediococcus_acidilactici_7_4	Tropheryma_whipplei_str_Twist
279633	Pediococcus_acidilactici_7_4	Trueperella_pyogenes_MS249
279634	Pediococcus_acidilactici_7_4	Ureaplasma_parvum_serovar_1_str_ATCC_27813
279635	Pediococcus_acidilactici_7_4	Ureaplasma_urealyticum_serovar_8_str_ATCC_27618
279636	Pediococcus_acidilactici_7_4	Ureibacillus_thermosphaericus_str_Thermo_BF
279637	Pediococcus_acidilactici_7_4	Varibaculum_cambriense_DSM_15806
279638	Pediococcus_acidilactici_7_4	Veillonella_atypica_ACS_049_V_Sch6
279639	Pediococcus_acidilactici_7_4	Veillonella_dispar_ATCC_17748
279640	Pediococcus_acidilactici_7_4	Veillonella_parvula_Te3_DSM_2008
279641	Pediococcus_acidilactici_7_4	Veillonella_ratti_ACS_216_V_Col6b
279642	Pediococcus_acidilactici_7_4	Veillonella_sp_3_1_44
279643	Pediococcus_acidilactici_7_4	Veillonella_sp_6_1_27
279644	Pediococcus_acidilactici_7_4	Vibrio_fluvialis_560
279645	Pediococcus_acidilactici_7_4	Vibrio_furnissii_NCTC_11218
279646	Pediococcus_acidilactici_7_4	Vibrio_mimicus_MB_451
279647	Pediococcus_acidilactici_7_4	Vibrio_parahaemolyticus_RIMD_2210633
279648	Pediococcus_acidilactici_7_4	Weissella_cibaria_KACC_11862
279649	Pediococcus_acidilactici_7_4	Weissella_confusa_LBAE_C39_2
279650	Pediococcus_acidilactici_7_4	Weissella_paramesenteroides_ATCC_33313
279651	Pediococcus_acidilactici_7_4	Yersinia_bercovieri_ATCC_43970
279652	Pediococcus_acidilactici_7_4	Yersinia_enterocolitica_subsp_enterocolitica_8081
279653	Pediococcus_acidilactici_7_4	Yersinia_frederiksenii_ATCC_33641
279654	Pediococcus_acidilactici_7_4	Yersinia_kristensenii_ATCC_33638
279655	Pediococcus_acidilactici_7_4	Yersinia_pseudotuberculosis_YPIII
279656	Pediococcus_acidilactici_7_4	Yersinia_rohdei_ATCC_43380
279657	Pediococcus_acidilactici_7_4	Yokenella_regensburgei_ATCC_43003
279658	Pediococcus_acidilactici_DSM_20284	Pediococcus_pentosaceus_ATCC_25745
279659	Pediococcus_acidilactici_DSM_20284	Peptoniphilus_harei_ACS_146_V_Sch2b
279660	Pediococcus_acidilactici_DSM_20284	Peptoniphilus_indolicus_ATCC_29427
279661	Pediococcus_acidilactici_DSM_20284	Peptoniphilus_lacrimalis_DSM_7455
279662	Pediococcus_acidilactici_DSM_20284	Peptoniphilus_timonensis_JC401
279663	Pediococcus_acidilactici_DSM_20284	Peptostreptococcus_anaerobius_DSM_2949
279664	Pediococcus_acidilactici_DSM_20284	Peptostreptococcus_stomatis_DSM_17678
279665	Pediococcus_acidilactici_DSM_20284	Phascolarctobacterium_succinatutens_YIT_12067
279666	Pediococcus_acidilactici_DSM_20284	Plesiomonas_shigelloides_302_73
279667	Pediococcus_acidilactici_DSM_20284	Porphyromonas_asaccharolytica_DSM_20707
279668	Pediococcus_acidilactici_DSM_20284	Porphyromonas_endodontalis_ATCC_35406
279669	Pediococcus_acidilactici_DSM_20284	Porphyromonas_gingivalis_W83
279670	Pediococcus_acidilactici_DSM_20284	Porphyromonas_somerae_DSM_23386
279671	Pediococcus_acidilactici_DSM_20284	Porphyromonas_uenonis_60_3
279672	Pediococcus_acidilactici_DSM_20284	Porphyromonas_uenonis_DSM_23387
279673	Pediococcus_acidilactici_DSM_20284	Prevotella_albensis_DSM_11370
279674	Pediococcus_acidilactici_DSM_20284	Prevotella_bivia_DSM_20514
279675	Pediococcus_acidilactici_DSM_20284	Prevotella_brevis_ATCC_19188
279676	Pediococcus_acidilactici_DSM_20284	Prevotella_bryantii_B14
279677	Pediococcus_acidilactici_DSM_20284	Prevotella_bryantii_C21a
279678	Pediococcus_acidilactici_DSM_20284	Prevotella_buccae_ATCC_33574
279679	Pediococcus_acidilactici_DSM_20284	Prevotella_conceptionensis_9403948
279680	Pediococcus_acidilactici_DSM_20284	Prevotella_copri_CB7_DSM_18205
279681	Pediococcus_acidilactici_DSM_20284	Prevotella_corporis_DSM_18810
279682	Pediococcus_acidilactici_DSM_20284	Prevotella_denticola_DSM20614
279683	Pediococcus_acidilactici_DSM_20284	Prevotella_denticola_F0289
279684	Pediococcus_acidilactici_DSM_20284	Prevotella_disiens_FB035_09AN
279685	Pediococcus_acidilactici_DSM_20284	Prevotella_disiens_JCM_6334
279686	Pediococcus_acidilactici_DSM_20284	Prevotella_enoeca_JCM_12259
279687	Pediococcus_acidilactici_DSM_20284	Prevotella_intermedia_17
279688	Pediococcus_acidilactici_DSM_20284	Prevotella_intermedia_ATCC_25611
279689	Pediococcus_acidilactici_DSM_20284	Prevotella_loescheii_DSM_19665
279690	Pediococcus_acidilactici_DSM_20284	Prevotella_melaninogenica_ATCC_25845
279691	Pediococcus_acidilactici_DSM_20284	Prevotella_nanceiensis_DSM_19126
279692	Pediococcus_acidilactici_DSM_20284	Prevotella_nigrescens_ATCC_33563
279693	Pediococcus_acidilactici_DSM_20284	Prevotella_oralis_ATCC_33269
279694	Pediococcus_acidilactici_DSM_20284	Prevotella_pallens_ATCC_700821
279695	Pediococcus_acidilactici_DSM_20284	Prevotella_ruminicola_23
279696	Pediococcus_acidilactici_DSM_20284	Prevotella_salivae_DSM_15606
279697	Pediococcus_acidilactici_DSM_20284	Prevotella_shahii_JCM_12083
279698	Pediococcus_acidilactici_DSM_20284	Prevotella_stercorea_DSM_18206
279699	Pediococcus_acidilactici_DSM_20284	Prevotella_timonensis_4401737
279700	Pediococcus_acidilactici_DSM_20284	Prevotella_timonensis_CRIS_5C_B1
279701	Pediococcus_acidilactici_DSM_20284	Prevotella_veroralis_DSM_19559
279702	Pediococcus_acidilactici_DSM_20284	Propionibacterium_acidipropionici_ATCC_4875
279703	Pediococcus_acidilactici_DSM_20284	Propionibacterium_acnes_KPA171202
279704	Pediococcus_acidilactici_DSM_20284	Propionibacterium_avidum_44067
279705	Pediococcus_acidilactici_DSM_20284	Propionibacterium_freudenreichii_subsp_shermanii_CIRM_BIA1
279706	Pediococcus_acidilactici_DSM_20284	Propionibacterium_granulosum_DSM_20700
279707	Pediococcus_acidilactici_DSM_20284	Propionibacterium_jensenii_DSM_20535
279708	Pediococcus_acidilactici_DSM_20284	Propionibacterium_propionicum_F0230a
279709	Pediococcus_acidilactici_DSM_20284	Proteus_mirabilis_ATCC_35198
279710	Pediococcus_acidilactici_DSM_20284	Proteus_penneri_ATCC_35198
279711	Pediococcus_acidilactici_DSM_20284	Providencia_alcalifaciens_DSM_30120
279712	Pediococcus_acidilactici_DSM_20284	Providencia_rettgeri_DSM_1131
279713	Pediococcus_acidilactici_DSM_20284	Providencia_rustigianii_DSM_4541
279714	Pediococcus_acidilactici_DSM_20284	Providencia_stuartii_ATCC_25827
279715	Pediococcus_acidilactici_DSM_20284	Pseudobutyrivibrio_ruminis_AD2017
279716	Pediococcus_acidilactici_DSM_20284	Pseudoflavonifractor_capillosus_strain_ATCC_29799
279717	Pediococcus_acidilactici_DSM_20284	Pseudomonas_aeruginosa_NCGM2_S1
279718	Pediococcus_acidilactici_DSM_20284	Pseudomonas_alcaliphila_34
279719	Pediococcus_acidilactici_DSM_20284	Pseudomonas_monteilii_NBRC_103158
279720	Pediococcus_acidilactici_DSM_20284	Pseudomonas_nitroreducens_HBP1
279721	Pediococcus_acidilactici_DSM_20284	Pseudomonas_oleovorans_MOIL14HWK12
279722	Pediococcus_acidilactici_DSM_20284	Pseudoramibacter_alactolyticus_ATCC_23263
279723	Pediococcus_acidilactici_DSM_20284	Pyramidobacter_piscolens_W5455
279724	Pediococcus_acidilactici_DSM_20284	Ralstonia_sp_5_7_47FAA
279725	Pediococcus_acidilactici_DSM_20284	Raoultella_planticola_ATCC_33531
279726	Pediococcus_acidilactici_DSM_20284	Rhodococcus_equi_ATCC_33707
279727	Pediococcus_acidilactici_DSM_20284	Rhodococcus_equi_NBRC_101255
279728	Pediococcus_acidilactici_DSM_20284	Rhodococcus_rhodochrous_ATCC_21198
279729	Pediococcus_acidilactici_DSM_20284	Roseburia_hominis_A2_183
279730	Pediococcus_acidilactici_DSM_20284	Roseburia_intestinalis_L1_82
279731	Pediococcus_acidilactici_DSM_20284	Roseburia_inulinivorans_DSM_16841
279732	Pediococcus_acidilactici_DSM_20284	Roseomonas_mucosa_ATCC_BAA_692
279733	Pediococcus_acidilactici_DSM_20284	Rothia_aeria_F0474
279734	Pediococcus_acidilactici_DSM_20284	Rothia_dentocariosa_ATCC_17931
279735	Pediococcus_acidilactici_DSM_20284	Rothia_mucilaginosa_DY_18
279736	Pediococcus_acidilactici_DSM_20284	Ruminococcaceae_bacterium_D16
279737	Pediococcus_acidilactici_DSM_20284	Ruminococcus_albus_7
279738	Pediococcus_acidilactici_DSM_20284	Ruminococcus_bicirculans_80_3
279739	Pediococcus_acidilactici_DSM_20284	Ruminococcus_bromii_L2_63
279740	Pediococcus_acidilactici_DSM_20284	Ruminococcus_callidus_ATCC_2776001
279741	Pediococcus_acidilactici_DSM_20284	Ruminococcus_champanellensis_18P13
279742	Pediococcus_acidilactici_DSM_20284	Ruminococcus_flavefaciens_ATCC_19208
279743	Pediococcus_acidilactici_DSM_20284	Ruminococcus_flavefaciens_FD_1
279744	Pediococcus_acidilactici_DSM_20284	Ruminococcus_gauvreauii_DSM_19829
279745	Pediococcus_acidilactici_DSM_20284	Ruminococcus_gnavus_ATCC_29149
279746	Pediococcus_acidilactici_DSM_20284	Ruminococcus_lactaris_ATCC_29176
279747	Pediococcus_acidilactici_DSM_20284	Ruminococcus_obeum_A2_162
279748	Pediococcus_acidilactici_DSM_20284	Ruminococcus_sp_5_1_39BFAA
279749	Pediococcus_acidilactici_DSM_20284	Ruminococcus_sp_SR1_5
279750	Pediococcus_acidilactici_DSM_20284	Ruminococcus_torques_ATCC_27756
279751	Pediococcus_acidilactici_DSM_20284	Ruminococcus_torques_L2_14
279752	Pediococcus_acidilactici_DSM_20284	Salmonella_enterica_enterica_sv_Typhimurium_LT2
279753	Pediococcus_acidilactici_DSM_20284	Scardovia_inopinata_F0304
279754	Pediococcus_acidilactici_DSM_20284	Selenomonas_ruminantium_AC2024
279755	Pediococcus_acidilactici_DSM_20284	Serratia_fonticola_RB_25
279756	Pediococcus_acidilactici_DSM_20284	Serratia_liquefaciens_ATCC_27592
279757	Pediococcus_acidilactici_DSM_20284	Silanimonas_lenta_DSM_16282
279758	Pediococcus_acidilactici_DSM_20284	Slackia_exigua_ATCC_700122
279759	Pediococcus_acidilactici_DSM_20284	Slackia_piriformis_YIT_12062
279760	Pediococcus_acidilactici_DSM_20284	Solobacterium_moorei_DSM_22971
279761	Pediococcus_acidilactici_DSM_20284	Solobacterium_moorei_F0204
279762	Pediococcus_acidilactici_DSM_20284	Staphylococcus_arlettae_CVD059
279763	Pediococcus_acidilactici_DSM_20284	Staphylococcus_capitis_CR0101
279764	Pediococcus_acidilactici_DSM_20284	Staphylococcus_capitis_QN1
279765	Pediococcus_acidilactici_DSM_20284	Staphylococcus_caprae_C87
279766	Pediococcus_acidilactici_DSM_20284	Staphylococcus_cohnii_hu_01
279767	Pediococcus_acidilactici_DSM_20284	Staphylococcus_epidermidis_ATCC_12228
279768	Pediococcus_acidilactici_DSM_20284	Staphylococcus_equorum_subsp_equorum_Mu2
279769	Pediococcus_acidilactici_DSM_20284	Staphylococcus_haemolyticus_JCSC1435
279770	Pediococcus_acidilactici_DSM_20284	Staphylococcus_hominis_subsp_hominis_C80
279771	Pediococcus_acidilactici_DSM_20284	Staphylococcus_intermedius_ATCC_27335
279772	Pediococcus_acidilactici_DSM_20284	Staphylococcus_lugdunensis_HKU09_01
279773	Pediococcus_acidilactici_DSM_20284	Staphylococcus_pasteuri_SP1
279774	Pediococcus_acidilactici_DSM_20284	Staphylococcus_pettenkoferi_VCU012
279775	Pediococcus_acidilactici_DSM_20284	Staphylococcus_saprophyticus_subsp_saprophyticus_ATCC_15305
279776	Pediococcus_acidilactici_DSM_20284	Staphylococcus_sciuri_subsp_sciuri_Z8
279777	Pediococcus_acidilactici_DSM_20284	Staphylococcus_simulans_ACS_120_V_Sch1
279778	Pediococcus_acidilactici_DSM_20284	Staphylococcus_vitulinus_F1028
279779	Pediococcus_acidilactici_DSM_20284	Staphylococcus_warneri_SG1
279780	Pediococcus_acidilactici_DSM_20284	Staphylococcus_xylosus_DMB3_Bh1
279781	Pediococcus_acidilactici_DSM_20284	Staphylococcus_xylosus_NJ
279782	Pediococcus_acidilactici_DSM_20284	Stenotrophomonas_maltophilia_D457
279783	Pediococcus_acidilactici_DSM_20284	Stenotrophomonas_rhizophila_PCA13
279784	Pediococcus_acidilactici_DSM_20284	Stoquefichus_massiliensis_AP9
279785	Pediococcus_acidilactici_DSM_20284	Streptococcus_agalactiae_A909
279786	Pediococcus_acidilactici_DSM_20284	Streptococcus_anginosus_1_2_62CV
279787	Pediococcus_acidilactici_DSM_20284	Streptococcus_australis_ATCC_700641
279788	Pediococcus_acidilactici_DSM_20284	Streptococcus_constellatus_subsp_constellatus_SK53
279789	Pediococcus_acidilactici_DSM_20284	Streptococcus_constellatus_subsp_pharyngis_SK1060
279790	Pediococcus_acidilactici_DSM_20284	Streptococcus_cristatus_ATCC_51100
279791	Pediococcus_acidilactici_DSM_20284	Streptococcus_dysgalactiae_subsp_dysgalactiae_ATCC_27957
279792	Pediococcus_acidilactici_DSM_20284	Streptococcus_equinus_ATCC_9812
279793	Pediococcus_acidilactici_DSM_20284	Streptococcus_gallolyticus_subsp_gallolyticus_ATCC_43143
279794	Pediococcus_acidilactici_DSM_20284	Streptococcus_gordonii_str_Challis_substr_CH1
279795	Pediococcus_acidilactici_DSM_20284	Streptococcus_infantarius_subsp_infantarius_ATCC_BAA_102
279796	Pediococcus_acidilactici_DSM_20284	Streptococcus_infantis_ATCC_700779
279797	Pediococcus_acidilactici_DSM_20284	Streptococcus_intermedius_JTH08
279798	Pediococcus_acidilactici_DSM_20284	Streptococcus_lutetiensis_033
279799	Pediococcus_acidilactici_DSM_20284	Streptococcus_mitis_NCTC_12261
279800	Pediococcus_acidilactici_DSM_20284	Streptococcus_mutans_ATCC_25175
279801	Pediococcus_acidilactici_DSM_20284	Streptococcus_oralis_Uo5
279802	Pediococcus_acidilactici_DSM_20284	Streptococcus_parasanguinis_ATCC_903
279803	Pediococcus_acidilactici_DSM_20284	Streptococcus_parauberis_KCTC_11537
279804	Pediococcus_acidilactici_DSM_20284	Streptococcus_peroris_ATCC_700780
279805	Pediococcus_acidilactici_DSM_20284	Streptococcus_pleomorphus_DSM_20574
279806	Pediococcus_acidilactici_DSM_20284	Streptococcus_pseudopneumoniae_IS7493
279807	Pediococcus_acidilactici_DSM_20284	Streptococcus_salivarius_JIM8777
279808	Pediococcus_acidilactici_DSM_20284	Streptococcus_sanguinis_SK36
279809	Pediococcus_acidilactici_DSM_20284	Streptococcus_sp_2_1_36FAA
279810	Pediococcus_acidilactici_DSM_20284	Streptococcus_sp_I_G2
279811	Pediococcus_acidilactici_DSM_20284	Streptococcus_sp_I_P16
279812	Pediococcus_acidilactici_DSM_20284	Streptococcus_thermophilus_LMG_18311
279813	Pediococcus_acidilactici_DSM_20284	Streptococcus_thoraltensis_DSM_12221
279814	Pediococcus_acidilactici_DSM_20284	Streptococcus_uberis_0140J
279815	Pediococcus_acidilactici_DSM_20284	Streptococcus_vestibularis_F0396
279816	Pediococcus_acidilactici_DSM_20284	Subdoligranulum_variabile_DSM_15176
279817	Pediococcus_acidilactici_DSM_20284	Succinatimonas_hippei_YIT_12066
279818	Pediococcus_acidilactici_DSM_20284	Succinivibrio_dextrinosolvens_H5
279819	Pediococcus_acidilactici_DSM_20284	Sulfolobus_solfataricus_P2
279820	Pediococcus_acidilactici_DSM_20284	Sutterella_parvirubra_YIT_11816
279821	Pediococcus_acidilactici_DSM_20284	Sutterella_wadsworthensis_3_1_45B
279822	Pediococcus_acidilactici_DSM_20284	Tannerella_forsythia_ATCC_43037
279823	Pediococcus_acidilactici_DSM_20284	Tatumella_ptyseos_ATCC_33301
279824	Pediococcus_acidilactici_DSM_20284	Trabulsiella_guamensis_ATCC_49490
279825	Pediococcus_acidilactici_DSM_20284	Tropheryma_whipplei_str_Twist
279826	Pediococcus_acidilactici_DSM_20284	Trueperella_pyogenes_MS249
279827	Pediococcus_acidilactici_DSM_20284	Ureaplasma_parvum_serovar_1_str_ATCC_27813
279828	Pediococcus_acidilactici_DSM_20284	Ureaplasma_urealyticum_serovar_8_str_ATCC_27618
279829	Pediococcus_acidilactici_DSM_20284	Ureibacillus_thermosphaericus_str_Thermo_BF
279830	Pediococcus_acidilactici_DSM_20284	Varibaculum_cambriense_DSM_15806
279831	Pediococcus_acidilactici_DSM_20284	Veillonella_atypica_ACS_049_V_Sch6
279832	Pediococcus_acidilactici_DSM_20284	Veillonella_dispar_ATCC_17748
279833	Pediococcus_acidilactici_DSM_20284	Veillonella_parvula_Te3_DSM_2008
279834	Pediococcus_acidilactici_DSM_20284	Veillonella_ratti_ACS_216_V_Col6b
279835	Pediococcus_acidilactici_DSM_20284	Veillonella_sp_3_1_44
279836	Pediococcus_acidilactici_DSM_20284	Veillonella_sp_6_1_27
279837	Pediococcus_acidilactici_DSM_20284	Vibrio_fluvialis_560
279838	Pediococcus_acidilactici_DSM_20284	Vibrio_furnissii_NCTC_11218
279839	Pediococcus_acidilactici_DSM_20284	Vibrio_mimicus_MB_451
279840	Pediococcus_acidilactici_DSM_20284	Vibrio_parahaemolyticus_RIMD_2210633
279841	Pediococcus_acidilactici_DSM_20284	Weissella_cibaria_KACC_11862
279842	Pediococcus_acidilactici_DSM_20284	Weissella_confusa_LBAE_C39_2
279843	Pediococcus_acidilactici_DSM_20284	Weissella_paramesenteroides_ATCC_33313
279844	Pediococcus_acidilactici_DSM_20284	Yersinia_bercovieri_ATCC_43970
279845	Pediococcus_acidilactici_DSM_20284	Yersinia_enterocolitica_subsp_enterocolitica_8081
279846	Pediococcus_acidilactici_DSM_20284	Yersinia_frederiksenii_ATCC_33641
279847	Pediococcus_acidilactici_DSM_20284	Yersinia_kristensenii_ATCC_33638
279848	Pediococcus_acidilactici_DSM_20284	Yersinia_pseudotuberculosis_YPIII
279849	Pediococcus_acidilactici_DSM_20284	Yersinia_rohdei_ATCC_43380
279850	Pediococcus_acidilactici_DSM_20284	Yokenella_regensburgei_ATCC_43003
279851	Pediococcus_pentosaceus_ATCC_25745	Peptoniphilus_harei_ACS_146_V_Sch2b
279852	Pediococcus_pentosaceus_ATCC_25745	Peptoniphilus_indolicus_ATCC_29427
279853	Pediococcus_pentosaceus_ATCC_25745	Peptoniphilus_lacrimalis_DSM_7455
279854	Pediococcus_pentosaceus_ATCC_25745	Peptoniphilus_timonensis_JC401
279855	Pediococcus_pentosaceus_ATCC_25745	Peptostreptococcus_anaerobius_DSM_2949
279856	Pediococcus_pentosaceus_ATCC_25745	Peptostreptococcus_stomatis_DSM_17678
279857	Pediococcus_pentosaceus_ATCC_25745	Phascolarctobacterium_succinatutens_YIT_12067
279858	Pediococcus_pentosaceus_ATCC_25745	Plesiomonas_shigelloides_302_73
279859	Pediococcus_pentosaceus_ATCC_25745	Porphyromonas_asaccharolytica_DSM_20707
279860	Pediococcus_pentosaceus_ATCC_25745	Porphyromonas_endodontalis_ATCC_35406
279861	Pediococcus_pentosaceus_ATCC_25745	Porphyromonas_gingivalis_W83
279862	Pediococcus_pentosaceus_ATCC_25745	Porphyromonas_somerae_DSM_23386
279863	Pediococcus_pentosaceus_ATCC_25745	Porphyromonas_uenonis_60_3
279864	Pediococcus_pentosaceus_ATCC_25745	Porphyromonas_uenonis_DSM_23387
279865	Pediococcus_pentosaceus_ATCC_25745	Prevotella_albensis_DSM_11370
279866	Pediococcus_pentosaceus_ATCC_25745	Prevotella_bivia_DSM_20514
279867	Pediococcus_pentosaceus_ATCC_25745	Prevotella_brevis_ATCC_19188
279868	Pediococcus_pentosaceus_ATCC_25745	Prevotella_bryantii_B14
279869	Pediococcus_pentosaceus_ATCC_25745	Prevotella_bryantii_C21a
279870	Pediococcus_pentosaceus_ATCC_25745	Prevotella_buccae_ATCC_33574
279871	Pediococcus_pentosaceus_ATCC_25745	Prevotella_conceptionensis_9403948
279872	Pediococcus_pentosaceus_ATCC_25745	Prevotella_copri_CB7_DSM_18205
279873	Pediococcus_pentosaceus_ATCC_25745	Prevotella_corporis_DSM_18810
279874	Pediococcus_pentosaceus_ATCC_25745	Prevotella_denticola_DSM20614
279875	Pediococcus_pentosaceus_ATCC_25745	Prevotella_denticola_F0289
279876	Pediococcus_pentosaceus_ATCC_25745	Prevotella_disiens_FB035_09AN
279877	Pediococcus_pentosaceus_ATCC_25745	Prevotella_disiens_JCM_6334
279878	Pediococcus_pentosaceus_ATCC_25745	Prevotella_enoeca_JCM_12259
279879	Pediococcus_pentosaceus_ATCC_25745	Prevotella_intermedia_17
279880	Pediococcus_pentosaceus_ATCC_25745	Prevotella_intermedia_ATCC_25611
279881	Pediococcus_pentosaceus_ATCC_25745	Prevotella_loescheii_DSM_19665
279882	Pediococcus_pentosaceus_ATCC_25745	Prevotella_melaninogenica_ATCC_25845
279883	Pediococcus_pentosaceus_ATCC_25745	Prevotella_nanceiensis_DSM_19126
279884	Pediococcus_pentosaceus_ATCC_25745	Prevotella_nigrescens_ATCC_33563
279885	Pediococcus_pentosaceus_ATCC_25745	Prevotella_oralis_ATCC_33269
279886	Pediococcus_pentosaceus_ATCC_25745	Prevotella_pallens_ATCC_700821
279887	Pediococcus_pentosaceus_ATCC_25745	Prevotella_ruminicola_23
279888	Pediococcus_pentosaceus_ATCC_25745	Prevotella_salivae_DSM_15606
279889	Pediococcus_pentosaceus_ATCC_25745	Prevotella_shahii_JCM_12083
279890	Pediococcus_pentosaceus_ATCC_25745	Prevotella_stercorea_DSM_18206
279891	Pediococcus_pentosaceus_ATCC_25745	Prevotella_timonensis_4401737
279892	Pediococcus_pentosaceus_ATCC_25745	Prevotella_timonensis_CRIS_5C_B1
279893	Pediococcus_pentosaceus_ATCC_25745	Prevotella_veroralis_DSM_19559
279894	Pediococcus_pentosaceus_ATCC_25745	Propionibacterium_acidipropionici_ATCC_4875
279895	Pediococcus_pentosaceus_ATCC_25745	Propionibacterium_acnes_KPA171202
279896	Pediococcus_pentosaceus_ATCC_25745	Propionibacterium_avidum_44067
279897	Pediococcus_pentosaceus_ATCC_25745	Propionibacterium_freudenreichii_subsp_shermanii_CIRM_BIA1
279898	Pediococcus_pentosaceus_ATCC_25745	Propionibacterium_granulosum_DSM_20700
279899	Pediococcus_pentosaceus_ATCC_25745	Propionibacterium_jensenii_DSM_20535
279900	Pediococcus_pentosaceus_ATCC_25745	Propionibacterium_propionicum_F0230a
279901	Pediococcus_pentosaceus_ATCC_25745	Proteus_mirabilis_ATCC_35198
279902	Pediococcus_pentosaceus_ATCC_25745	Proteus_penneri_ATCC_35198
279903	Pediococcus_pentosaceus_ATCC_25745	Providencia_alcalifaciens_DSM_30120
279904	Pediococcus_pentosaceus_ATCC_25745	Providencia_rettgeri_DSM_1131
279905	Pediococcus_pentosaceus_ATCC_25745	Providencia_rustigianii_DSM_4541
279906	Pediococcus_pentosaceus_ATCC_25745	Providencia_stuartii_ATCC_25827
279907	Pediococcus_pentosaceus_ATCC_25745	Pseudobutyrivibrio_ruminis_AD2017
279908	Pediococcus_pentosaceus_ATCC_25745	Pseudoflavonifractor_capillosus_strain_ATCC_29799
279909	Pediococcus_pentosaceus_ATCC_25745	Pseudomonas_aeruginosa_NCGM2_S1
279910	Pediococcus_pentosaceus_ATCC_25745	Pseudomonas_alcaliphila_34
279911	Pediococcus_pentosaceus_ATCC_25745	Pseudomonas_monteilii_NBRC_103158
279912	Pediococcus_pentosaceus_ATCC_25745	Pseudomonas_nitroreducens_HBP1
279913	Pediococcus_pentosaceus_ATCC_25745	Pseudomonas_oleovorans_MOIL14HWK12
279914	Pediococcus_pentosaceus_ATCC_25745	Pseudoramibacter_alactolyticus_ATCC_23263
279915	Pediococcus_pentosaceus_ATCC_25745	Pyramidobacter_piscolens_W5455
279916	Pediococcus_pentosaceus_ATCC_25745	Ralstonia_sp_5_7_47FAA
279917	Pediococcus_pentosaceus_ATCC_25745	Raoultella_planticola_ATCC_33531
279918	Pediococcus_pentosaceus_ATCC_25745	Rhodococcus_equi_ATCC_33707
279919	Pediococcus_pentosaceus_ATCC_25745	Rhodococcus_equi_NBRC_101255
279920	Pediococcus_pentosaceus_ATCC_25745	Rhodococcus_rhodochrous_ATCC_21198
279921	Pediococcus_pentosaceus_ATCC_25745	Roseburia_hominis_A2_183
279922	Pediococcus_pentosaceus_ATCC_25745	Roseburia_intestinalis_L1_82
279923	Pediococcus_pentosaceus_ATCC_25745	Roseburia_inulinivorans_DSM_16841
279924	Pediococcus_pentosaceus_ATCC_25745	Roseomonas_mucosa_ATCC_BAA_692
279925	Pediococcus_pentosaceus_ATCC_25745	Rothia_aeria_F0474
279926	Pediococcus_pentosaceus_ATCC_25745	Rothia_dentocariosa_ATCC_17931
279927	Pediococcus_pentosaceus_ATCC_25745	Rothia_mucilaginosa_DY_18
279928	Pediococcus_pentosaceus_ATCC_25745	Ruminococcaceae_bacterium_D16
279929	Pediococcus_pentosaceus_ATCC_25745	Ruminococcus_albus_7
279930	Pediococcus_pentosaceus_ATCC_25745	Ruminococcus_bicirculans_80_3
279931	Pediococcus_pentosaceus_ATCC_25745	Ruminococcus_bromii_L2_63
279932	Pediococcus_pentosaceus_ATCC_25745	Ruminococcus_callidus_ATCC_2776001
279933	Pediococcus_pentosaceus_ATCC_25745	Ruminococcus_champanellensis_18P13
279934	Pediococcus_pentosaceus_ATCC_25745	Ruminococcus_flavefaciens_ATCC_19208
279935	Pediococcus_pentosaceus_ATCC_25745	Ruminococcus_flavefaciens_FD_1
279936	Pediococcus_pentosaceus_ATCC_25745	Ruminococcus_gauvreauii_DSM_19829
279937	Pediococcus_pentosaceus_ATCC_25745	Ruminococcus_gnavus_ATCC_29149
279938	Pediococcus_pentosaceus_ATCC_25745	Ruminococcus_lactaris_ATCC_29176
279939	Pediococcus_pentosaceus_ATCC_25745	Ruminococcus_obeum_A2_162
279940	Pediococcus_pentosaceus_ATCC_25745	Ruminococcus_sp_5_1_39BFAA
279941	Pediococcus_pentosaceus_ATCC_25745	Ruminococcus_sp_SR1_5
279942	Pediococcus_pentosaceus_ATCC_25745	Ruminococcus_torques_ATCC_27756
279943	Pediococcus_pentosaceus_ATCC_25745	Ruminococcus_torques_L2_14
279944	Pediococcus_pentosaceus_ATCC_25745	Salmonella_enterica_enterica_sv_Typhimurium_LT2
279945	Pediococcus_pentosaceus_ATCC_25745	Scardovia_inopinata_F0304
279946	Pediococcus_pentosaceus_ATCC_25745	Selenomonas_ruminantium_AC2024
279947	Pediococcus_pentosaceus_ATCC_25745	Serratia_fonticola_RB_25
279948	Pediococcus_pentosaceus_ATCC_25745	Serratia_liquefaciens_ATCC_27592
279949	Pediococcus_pentosaceus_ATCC_25745	Silanimonas_lenta_DSM_16282
279950	Pediococcus_pentosaceus_ATCC_25745	Slackia_exigua_ATCC_700122
279951	Pediococcus_pentosaceus_ATCC_25745	Slackia_piriformis_YIT_12062
279952	Pediococcus_pentosaceus_ATCC_25745	Solobacterium_moorei_DSM_22971
279953	Pediococcus_pentosaceus_ATCC_25745	Solobacterium_moorei_F0204
279954	Pediococcus_pentosaceus_ATCC_25745	Staphylococcus_arlettae_CVD059
279955	Pediococcus_pentosaceus_ATCC_25745	Staphylococcus_capitis_CR0101
279956	Pediococcus_pentosaceus_ATCC_25745	Staphylococcus_capitis_QN1
279957	Pediococcus_pentosaceus_ATCC_25745	Staphylococcus_caprae_C87
279958	Pediococcus_pentosaceus_ATCC_25745	Staphylococcus_cohnii_hu_01
279959	Pediococcus_pentosaceus_ATCC_25745	Staphylococcus_epidermidis_ATCC_12228
279960	Pediococcus_pentosaceus_ATCC_25745	Staphylococcus_equorum_subsp_equorum_Mu2
279961	Pediococcus_pentosaceus_ATCC_25745	Staphylococcus_haemolyticus_JCSC1435
279962	Pediococcus_pentosaceus_ATCC_25745	Staphylococcus_hominis_subsp_hominis_C80
279963	Pediococcus_pentosaceus_ATCC_25745	Staphylococcus_intermedius_ATCC_27335
279964	Pediococcus_pentosaceus_ATCC_25745	Staphylococcus_lugdunensis_HKU09_01
279965	Pediococcus_pentosaceus_ATCC_25745	Staphylococcus_pasteuri_SP1
279966	Pediococcus_pentosaceus_ATCC_25745	Staphylococcus_pettenkoferi_VCU012
279967	Pediococcus_pentosaceus_ATCC_25745	Staphylococcus_saprophyticus_subsp_saprophyticus_ATCC_15305
279968	Pediococcus_pentosaceus_ATCC_25745	Staphylococcus_sciuri_subsp_sciuri_Z8
279969	Pediococcus_pentosaceus_ATCC_25745	Staphylococcus_simulans_ACS_120_V_Sch1
279970	Pediococcus_pentosaceus_ATCC_25745	Staphylococcus_vitulinus_F1028
279971	Pediococcus_pentosaceus_ATCC_25745	Staphylococcus_warneri_SG1
279972	Pediococcus_pentosaceus_ATCC_25745	Staphylococcus_xylosus_DMB3_Bh1
279973	Pediococcus_pentosaceus_ATCC_25745	Staphylococcus_xylosus_NJ
279974	Pediococcus_pentosaceus_ATCC_25745	Stenotrophomonas_maltophilia_D457
279975	Pediococcus_pentosaceus_ATCC_25745	Stenotrophomonas_rhizophila_PCA13
279976	Pediococcus_pentosaceus_ATCC_25745	Stoquefichus_massiliensis_AP9
279977	Pediococcus_pentosaceus_ATCC_25745	Streptococcus_agalactiae_A909
279978	Pediococcus_pentosaceus_ATCC_25745	Streptococcus_anginosus_1_2_62CV
279979	Pediococcus_pentosaceus_ATCC_25745	Streptococcus_australis_ATCC_700641
279980	Pediococcus_pentosaceus_ATCC_25745	Streptococcus_constellatus_subsp_constellatus_SK53
279981	Pediococcus_pentosaceus_ATCC_25745	Streptococcus_constellatus_subsp_pharyngis_SK1060
279982	Pediococcus_pentosaceus_ATCC_25745	Streptococcus_cristatus_ATCC_51100
279983	Pediococcus_pentosaceus_ATCC_25745	Streptococcus_dysgalactiae_subsp_dysgalactiae_ATCC_27957
279984	Pediococcus_pentosaceus_ATCC_25745	Streptococcus_equinus_ATCC_9812
279985	Pediococcus_pentosaceus_ATCC_25745	Streptococcus_gallolyticus_subsp_gallolyticus_ATCC_43143
279986	Pediococcus_pentosaceus_ATCC_25745	Streptococcus_gordonii_str_Challis_substr_CH1
279987	Pediococcus_pentosaceus_ATCC_25745	Streptococcus_infantarius_subsp_infantarius_ATCC_BAA_102
279988	Pediococcus_pentosaceus_ATCC_25745	Streptococcus_infantis_ATCC_700779
279989	Pediococcus_pentosaceus_ATCC_25745	Streptococcus_intermedius_JTH08
279990	Pediococcus_pentosaceus_ATCC_25745	Streptococcus_lutetiensis_033
279991	Pediococcus_pentosaceus_ATCC_25745	Streptococcus_mitis_NCTC_12261
279992	Pediococcus_pentosaceus_ATCC_25745	Streptococcus_mutans_ATCC_25175
279993	Pediococcus_pentosaceus_ATCC_25745	Streptococcus_oralis_Uo5
279994	Pediococcus_pentosaceus_ATCC_25745	Streptococcus_parasanguinis_ATCC_903
279995	Pediococcus_pentosaceus_ATCC_25745	Streptococcus_parauberis_KCTC_11537
279996	Pediococcus_pentosaceus_ATCC_25745	Streptococcus_peroris_ATCC_700780
279997	Pediococcus_pentosaceus_ATCC_25745	Streptococcus_pleomorphus_DSM_20574
279998	Pediococcus_pentosaceus_ATCC_25745	Streptococcus_pseudopneumoniae_IS7493
279999	Pediococcus_pentosaceus_ATCC_25745	Streptococcus_salivarius_JIM8777
280000	Pediococcus_pentosaceus_ATCC_25745	Streptococcus_sanguinis_SK36
280001	Pediococcus_pentosaceus_ATCC_25745	Streptococcus_sp_2_1_36FAA
280002	Pediococcus_pentosaceus_ATCC_25745	Streptococcus_sp_I_G2
280003	Pediococcus_pentosaceus_ATCC_25745	Streptococcus_sp_I_P16
280004	Pediococcus_pentosaceus_ATCC_25745	Streptococcus_thermophilus_LMG_18311
280005	Pediococcus_pentosaceus_ATCC_25745	Streptococcus_thoraltensis_DSM_12221
280006	Pediococcus_pentosaceus_ATCC_25745	Streptococcus_uberis_0140J
280007	Pediococcus_pentosaceus_ATCC_25745	Streptococcus_vestibularis_F0396
280008	Pediococcus_pentosaceus_ATCC_25745	Subdoligranulum_variabile_DSM_15176
280009	Pediococcus_pentosaceus_ATCC_25745	Succinatimonas_hippei_YIT_12066
280010	Pediococcus_pentosaceus_ATCC_25745	Succinivibrio_dextrinosolvens_H5
280011	Pediococcus_pentosaceus_ATCC_25745	Sulfolobus_solfataricus_P2
280012	Pediococcus_pentosaceus_ATCC_25745	Sutterella_parvirubra_YIT_11816
280013	Pediococcus_pentosaceus_ATCC_25745	Sutterella_wadsworthensis_3_1_45B
280014	Pediococcus_pentosaceus_ATCC_25745	Tannerella_forsythia_ATCC_43037
280015	Pediococcus_pentosaceus_ATCC_25745	Tatumella_ptyseos_ATCC_33301
280016	Pediococcus_pentosaceus_ATCC_25745	Trabulsiella_guamensis_ATCC_49490
280017	Pediococcus_pentosaceus_ATCC_25745	Tropheryma_whipplei_str_Twist
280018	Pediococcus_pentosaceus_ATCC_25745	Trueperella_pyogenes_MS249
280019	Pediococcus_pentosaceus_ATCC_25745	Ureaplasma_parvum_serovar_1_str_ATCC_27813
280020	Pediococcus_pentosaceus_ATCC_25745	Ureaplasma_urealyticum_serovar_8_str_ATCC_27618
280021	Pediococcus_pentosaceus_ATCC_25745	Ureibacillus_thermosphaericus_str_Thermo_BF
280022	Pediococcus_pentosaceus_ATCC_25745	Varibaculum_cambriense_DSM_15806
280023	Pediococcus_pentosaceus_ATCC_25745	Veillonella_atypica_ACS_049_V_Sch6
280024	Pediococcus_pentosaceus_ATCC_25745	Veillonella_dispar_ATCC_17748
280025	Pediococcus_pentosaceus_ATCC_25745	Veillonella_parvula_Te3_DSM_2008
280026	Pediococcus_pentosaceus_ATCC_25745	Veillonella_ratti_ACS_216_V_Col6b
280027	Pediococcus_pentosaceus_ATCC_25745	Veillonella_sp_3_1_44
280028	Pediococcus_pentosaceus_ATCC_25745	Veillonella_sp_6_1_27
280029	Pediococcus_pentosaceus_ATCC_25745	Vibrio_fluvialis_560
280030	Pediococcus_pentosaceus_ATCC_25745	Vibrio_furnissii_NCTC_11218
280031	Pediococcus_pentosaceus_ATCC_25745	Vibrio_mimicus_MB_451
280032	Pediococcus_pentosaceus_ATCC_25745	Vibrio_parahaemolyticus_RIMD_2210633
280033	Pediococcus_pentosaceus_ATCC_25745	Weissella_cibaria_KACC_11862
280034	Pediococcus_pentosaceus_ATCC_25745	Weissella_confusa_LBAE_C39_2
280035	Pediococcus_pentosaceus_ATCC_25745	Weissella_paramesenteroides_ATCC_33313
280036	Pediococcus_pentosaceus_ATCC_25745	Yersinia_bercovieri_ATCC_43970
280037	Pediococcus_pentosaceus_ATCC_25745	Yersinia_enterocolitica_subsp_enterocolitica_8081
280038	Pediococcus_pentosaceus_ATCC_25745	Yersinia_frederiksenii_ATCC_33641
280039	Pediococcus_pentosaceus_ATCC_25745	Yersinia_kristensenii_ATCC_33638
280040	Pediococcus_pentosaceus_ATCC_25745	Yersinia_pseudotuberculosis_YPIII
280041	Pediococcus_pentosaceus_ATCC_25745	Yersinia_rohdei_ATCC_43380
280042	Pediococcus_pentosaceus_ATCC_25745	Yokenella_regensburgei_ATCC_43003
280043	Peptoniphilus_harei_ACS_146_V_Sch2b	Peptoniphilus_indolicus_ATCC_29427
280044	Peptoniphilus_harei_ACS_146_V_Sch2b	Peptoniphilus_lacrimalis_DSM_7455
280045	Peptoniphilus_harei_ACS_146_V_Sch2b	Peptoniphilus_timonensis_JC401
280046	Peptoniphilus_harei_ACS_146_V_Sch2b	Peptostreptococcus_anaerobius_DSM_2949
280047	Peptoniphilus_harei_ACS_146_V_Sch2b	Peptostreptococcus_stomatis_DSM_17678
280048	Peptoniphilus_harei_ACS_146_V_Sch2b	Phascolarctobacterium_succinatutens_YIT_12067
280049	Peptoniphilus_harei_ACS_146_V_Sch2b	Plesiomonas_shigelloides_302_73
280050	Peptoniphilus_harei_ACS_146_V_Sch2b	Porphyromonas_asaccharolytica_DSM_20707
280051	Peptoniphilus_harei_ACS_146_V_Sch2b	Porphyromonas_endodontalis_ATCC_35406
280052	Peptoniphilus_harei_ACS_146_V_Sch2b	Porphyromonas_gingivalis_W83
280053	Peptoniphilus_harei_ACS_146_V_Sch2b	Porphyromonas_somerae_DSM_23386
280054	Peptoniphilus_harei_ACS_146_V_Sch2b	Porphyromonas_uenonis_60_3
280055	Peptoniphilus_harei_ACS_146_V_Sch2b	Porphyromonas_uenonis_DSM_23387
280056	Peptoniphilus_harei_ACS_146_V_Sch2b	Prevotella_albensis_DSM_11370
280057	Peptoniphilus_harei_ACS_146_V_Sch2b	Prevotella_bivia_DSM_20514
280058	Peptoniphilus_harei_ACS_146_V_Sch2b	Prevotella_brevis_ATCC_19188
280059	Peptoniphilus_harei_ACS_146_V_Sch2b	Prevotella_bryantii_B14
280060	Peptoniphilus_harei_ACS_146_V_Sch2b	Prevotella_bryantii_C21a
280061	Peptoniphilus_harei_ACS_146_V_Sch2b	Prevotella_buccae_ATCC_33574
280062	Peptoniphilus_harei_ACS_146_V_Sch2b	Prevotella_conceptionensis_9403948
280063	Peptoniphilus_harei_ACS_146_V_Sch2b	Prevotella_copri_CB7_DSM_18205
280064	Peptoniphilus_harei_ACS_146_V_Sch2b	Prevotella_corporis_DSM_18810
280065	Peptoniphilus_harei_ACS_146_V_Sch2b	Prevotella_denticola_DSM20614
280066	Peptoniphilus_harei_ACS_146_V_Sch2b	Prevotella_denticola_F0289
280067	Peptoniphilus_harei_ACS_146_V_Sch2b	Prevotella_disiens_FB035_09AN
280068	Peptoniphilus_harei_ACS_146_V_Sch2b	Prevotella_disiens_JCM_6334
280069	Peptoniphilus_harei_ACS_146_V_Sch2b	Prevotella_enoeca_JCM_12259
280070	Peptoniphilus_harei_ACS_146_V_Sch2b	Prevotella_intermedia_17
280071	Peptoniphilus_harei_ACS_146_V_Sch2b	Prevotella_intermedia_ATCC_25611
280072	Peptoniphilus_harei_ACS_146_V_Sch2b	Prevotella_loescheii_DSM_19665
280073	Peptoniphilus_harei_ACS_146_V_Sch2b	Prevotella_melaninogenica_ATCC_25845
280074	Peptoniphilus_harei_ACS_146_V_Sch2b	Prevotella_nanceiensis_DSM_19126
280075	Peptoniphilus_harei_ACS_146_V_Sch2b	Prevotella_nigrescens_ATCC_33563
280076	Peptoniphilus_harei_ACS_146_V_Sch2b	Prevotella_oralis_ATCC_33269
280077	Peptoniphilus_harei_ACS_146_V_Sch2b	Prevotella_pallens_ATCC_700821
280078	Peptoniphilus_harei_ACS_146_V_Sch2b	Prevotella_ruminicola_23
280079	Peptoniphilus_harei_ACS_146_V_Sch2b	Prevotella_salivae_DSM_15606
280080	Peptoniphilus_harei_ACS_146_V_Sch2b	Prevotella_shahii_JCM_12083
280081	Peptoniphilus_harei_ACS_146_V_Sch2b	Prevotella_stercorea_DSM_18206
280082	Peptoniphilus_harei_ACS_146_V_Sch2b	Prevotella_timonensis_4401737
280083	Peptoniphilus_harei_ACS_146_V_Sch2b	Prevotella_timonensis_CRIS_5C_B1
280084	Peptoniphilus_harei_ACS_146_V_Sch2b	Prevotella_veroralis_DSM_19559
280085	Peptoniphilus_harei_ACS_146_V_Sch2b	Propionibacterium_acidipropionici_ATCC_4875
280086	Peptoniphilus_harei_ACS_146_V_Sch2b	Propionibacterium_acnes_KPA171202
280087	Peptoniphilus_harei_ACS_146_V_Sch2b	Propionibacterium_avidum_44067
280088	Peptoniphilus_harei_ACS_146_V_Sch2b	Propionibacterium_freudenreichii_subsp_shermanii_CIRM_BIA1
280089	Peptoniphilus_harei_ACS_146_V_Sch2b	Propionibacterium_granulosum_DSM_20700
280090	Peptoniphilus_harei_ACS_146_V_Sch2b	Propionibacterium_jensenii_DSM_20535
280091	Peptoniphilus_harei_ACS_146_V_Sch2b	Propionibacterium_propionicum_F0230a
280092	Peptoniphilus_harei_ACS_146_V_Sch2b	Proteus_mirabilis_ATCC_35198
280093	Peptoniphilus_harei_ACS_146_V_Sch2b	Proteus_penneri_ATCC_35198
280094	Peptoniphilus_harei_ACS_146_V_Sch2b	Providencia_alcalifaciens_DSM_30120
280095	Peptoniphilus_harei_ACS_146_V_Sch2b	Providencia_rettgeri_DSM_1131
280096	Peptoniphilus_harei_ACS_146_V_Sch2b	Providencia_rustigianii_DSM_4541
280097	Peptoniphilus_harei_ACS_146_V_Sch2b	Providencia_stuartii_ATCC_25827
280098	Peptoniphilus_harei_ACS_146_V_Sch2b	Pseudobutyrivibrio_ruminis_AD2017
280099	Peptoniphilus_harei_ACS_146_V_Sch2b	Pseudoflavonifractor_capillosus_strain_ATCC_29799
280100	Peptoniphilus_harei_ACS_146_V_Sch2b	Pseudomonas_aeruginosa_NCGM2_S1
280101	Peptoniphilus_harei_ACS_146_V_Sch2b	Pseudomonas_alcaliphila_34
280102	Peptoniphilus_harei_ACS_146_V_Sch2b	Pseudomonas_monteilii_NBRC_103158
280103	Peptoniphilus_harei_ACS_146_V_Sch2b	Pseudomonas_nitroreducens_HBP1
280104	Peptoniphilus_harei_ACS_146_V_Sch2b	Pseudomonas_oleovorans_MOIL14HWK12
280105	Peptoniphilus_harei_ACS_146_V_Sch2b	Pseudoramibacter_alactolyticus_ATCC_23263
280106	Peptoniphilus_harei_ACS_146_V_Sch2b	Pyramidobacter_piscolens_W5455
280107	Peptoniphilus_harei_ACS_146_V_Sch2b	Ralstonia_sp_5_7_47FAA
280108	Peptoniphilus_harei_ACS_146_V_Sch2b	Raoultella_planticola_ATCC_33531
280109	Peptoniphilus_harei_ACS_146_V_Sch2b	Rhodococcus_equi_ATCC_33707
280110	Peptoniphilus_harei_ACS_146_V_Sch2b	Rhodococcus_equi_NBRC_101255
280111	Peptoniphilus_harei_ACS_146_V_Sch2b	Rhodococcus_rhodochrous_ATCC_21198
280112	Peptoniphilus_harei_ACS_146_V_Sch2b	Roseburia_hominis_A2_183
280113	Peptoniphilus_harei_ACS_146_V_Sch2b	Roseburia_intestinalis_L1_82
280114	Peptoniphilus_harei_ACS_146_V_Sch2b	Roseburia_inulinivorans_DSM_16841
280115	Peptoniphilus_harei_ACS_146_V_Sch2b	Roseomonas_mucosa_ATCC_BAA_692
280116	Peptoniphilus_harei_ACS_146_V_Sch2b	Rothia_aeria_F0474
280117	Peptoniphilus_harei_ACS_146_V_Sch2b	Rothia_dentocariosa_ATCC_17931
280118	Peptoniphilus_harei_ACS_146_V_Sch2b	Rothia_mucilaginosa_DY_18
280119	Peptoniphilus_harei_ACS_146_V_Sch2b	Ruminococcaceae_bacterium_D16
280120	Peptoniphilus_harei_ACS_146_V_Sch2b	Ruminococcus_albus_7
280121	Peptoniphilus_harei_ACS_146_V_Sch2b	Ruminococcus_bicirculans_80_3
280122	Peptoniphilus_harei_ACS_146_V_Sch2b	Ruminococcus_bromii_L2_63
280123	Peptoniphilus_harei_ACS_146_V_Sch2b	Ruminococcus_callidus_ATCC_2776001
280124	Peptoniphilus_harei_ACS_146_V_Sch2b	Ruminococcus_champanellensis_18P13
280125	Peptoniphilus_harei_ACS_146_V_Sch2b	Ruminococcus_flavefaciens_ATCC_19208
280126	Peptoniphilus_harei_ACS_146_V_Sch2b	Ruminococcus_flavefaciens_FD_1
280127	Peptoniphilus_harei_ACS_146_V_Sch2b	Ruminococcus_gauvreauii_DSM_19829
280128	Peptoniphilus_harei_ACS_146_V_Sch2b	Ruminococcus_gnavus_ATCC_29149
280129	Peptoniphilus_harei_ACS_146_V_Sch2b	Ruminococcus_lactaris_ATCC_29176
280130	Peptoniphilus_harei_ACS_146_V_Sch2b	Ruminococcus_obeum_A2_162
280131	Peptoniphilus_harei_ACS_146_V_Sch2b	Ruminococcus_sp_5_1_39BFAA
280132	Peptoniphilus_harei_ACS_146_V_Sch2b	Ruminococcus_sp_SR1_5
280133	Peptoniphilus_harei_ACS_146_V_Sch2b	Ruminococcus_torques_ATCC_27756
280134	Peptoniphilus_harei_ACS_146_V_Sch2b	Ruminococcus_torques_L2_14
280135	Peptoniphilus_harei_ACS_146_V_Sch2b	Salmonella_enterica_enterica_sv_Typhimurium_LT2
280136	Peptoniphilus_harei_ACS_146_V_Sch2b	Scardovia_inopinata_F0304
280137	Peptoniphilus_harei_ACS_146_V_Sch2b	Selenomonas_ruminantium_AC2024
280138	Peptoniphilus_harei_ACS_146_V_Sch2b	Serratia_fonticola_RB_25
280139	Peptoniphilus_harei_ACS_146_V_Sch2b	Serratia_liquefaciens_ATCC_27592
280140	Peptoniphilus_harei_ACS_146_V_Sch2b	Silanimonas_lenta_DSM_16282
280141	Peptoniphilus_harei_ACS_146_V_Sch2b	Slackia_exigua_ATCC_700122
280142	Peptoniphilus_harei_ACS_146_V_Sch2b	Slackia_piriformis_YIT_12062
280143	Peptoniphilus_harei_ACS_146_V_Sch2b	Solobacterium_moorei_DSM_22971
280144	Peptoniphilus_harei_ACS_146_V_Sch2b	Solobacterium_moorei_F0204
280145	Peptoniphilus_harei_ACS_146_V_Sch2b	Staphylococcus_arlettae_CVD059
280146	Peptoniphilus_harei_ACS_146_V_Sch2b	Staphylococcus_capitis_CR0101
280147	Peptoniphilus_harei_ACS_146_V_Sch2b	Staphylococcus_capitis_QN1
280148	Peptoniphilus_harei_ACS_146_V_Sch2b	Staphylococcus_caprae_C87
280149	Peptoniphilus_harei_ACS_146_V_Sch2b	Staphylococcus_cohnii_hu_01
280150	Peptoniphilus_harei_ACS_146_V_Sch2b	Staphylococcus_epidermidis_ATCC_12228
280151	Peptoniphilus_harei_ACS_146_V_Sch2b	Staphylococcus_equorum_subsp_equorum_Mu2
280152	Peptoniphilus_harei_ACS_146_V_Sch2b	Staphylococcus_haemolyticus_JCSC1435
280153	Peptoniphilus_harei_ACS_146_V_Sch2b	Staphylococcus_hominis_subsp_hominis_C80
280154	Peptoniphilus_harei_ACS_146_V_Sch2b	Staphylococcus_intermedius_ATCC_27335
280155	Peptoniphilus_harei_ACS_146_V_Sch2b	Staphylococcus_lugdunensis_HKU09_01
280156	Peptoniphilus_harei_ACS_146_V_Sch2b	Staphylococcus_pasteuri_SP1
280157	Peptoniphilus_harei_ACS_146_V_Sch2b	Staphylococcus_pettenkoferi_VCU012
280158	Peptoniphilus_harei_ACS_146_V_Sch2b	Staphylococcus_saprophyticus_subsp_saprophyticus_ATCC_15305
280159	Peptoniphilus_harei_ACS_146_V_Sch2b	Staphylococcus_sciuri_subsp_sciuri_Z8
280160	Peptoniphilus_harei_ACS_146_V_Sch2b	Staphylococcus_simulans_ACS_120_V_Sch1
280161	Peptoniphilus_harei_ACS_146_V_Sch2b	Staphylococcus_vitulinus_F1028
280162	Peptoniphilus_harei_ACS_146_V_Sch2b	Staphylococcus_warneri_SG1
280163	Peptoniphilus_harei_ACS_146_V_Sch2b	Staphylococcus_xylosus_DMB3_Bh1
280164	Peptoniphilus_harei_ACS_146_V_Sch2b	Staphylococcus_xylosus_NJ
280165	Peptoniphilus_harei_ACS_146_V_Sch2b	Stenotrophomonas_maltophilia_D457
280166	Peptoniphilus_harei_ACS_146_V_Sch2b	Stenotrophomonas_rhizophila_PCA13
280167	Peptoniphilus_harei_ACS_146_V_Sch2b	Stoquefichus_massiliensis_AP9
280168	Peptoniphilus_harei_ACS_146_V_Sch2b	Streptococcus_agalactiae_A909
280169	Peptoniphilus_harei_ACS_146_V_Sch2b	Streptococcus_anginosus_1_2_62CV
280170	Peptoniphilus_harei_ACS_146_V_Sch2b	Streptococcus_australis_ATCC_700641
280171	Peptoniphilus_harei_ACS_146_V_Sch2b	Streptococcus_constellatus_subsp_constellatus_SK53
280172	Peptoniphilus_harei_ACS_146_V_Sch2b	Streptococcus_constellatus_subsp_pharyngis_SK1060
280173	Peptoniphilus_harei_ACS_146_V_Sch2b	Streptococcus_cristatus_ATCC_51100
280174	Peptoniphilus_harei_ACS_146_V_Sch2b	Streptococcus_dysgalactiae_subsp_dysgalactiae_ATCC_27957
280175	Peptoniphilus_harei_ACS_146_V_Sch2b	Streptococcus_equinus_ATCC_9812
280176	Peptoniphilus_harei_ACS_146_V_Sch2b	Streptococcus_gallolyticus_subsp_gallolyticus_ATCC_43143
280177	Peptoniphilus_harei_ACS_146_V_Sch2b	Streptococcus_gordonii_str_Challis_substr_CH1
280178	Peptoniphilus_harei_ACS_146_V_Sch2b	Streptococcus_infantarius_subsp_infantarius_ATCC_BAA_102
280179	Peptoniphilus_harei_ACS_146_V_Sch2b	Streptococcus_infantis_ATCC_700779
280180	Peptoniphilus_harei_ACS_146_V_Sch2b	Streptococcus_intermedius_JTH08
280181	Peptoniphilus_harei_ACS_146_V_Sch2b	Streptococcus_lutetiensis_033
280182	Peptoniphilus_harei_ACS_146_V_Sch2b	Streptococcus_mitis_NCTC_12261
280183	Peptoniphilus_harei_ACS_146_V_Sch2b	Streptococcus_mutans_ATCC_25175
280184	Peptoniphilus_harei_ACS_146_V_Sch2b	Streptococcus_oralis_Uo5
280185	Peptoniphilus_harei_ACS_146_V_Sch2b	Streptococcus_parasanguinis_ATCC_903
280186	Peptoniphilus_harei_ACS_146_V_Sch2b	Streptococcus_parauberis_KCTC_11537
280187	Peptoniphilus_harei_ACS_146_V_Sch2b	Streptococcus_peroris_ATCC_700780
280188	Peptoniphilus_harei_ACS_146_V_Sch2b	Streptococcus_pleomorphus_DSM_20574
280189	Peptoniphilus_harei_ACS_146_V_Sch2b	Streptococcus_pseudopneumoniae_IS7493
280190	Peptoniphilus_harei_ACS_146_V_Sch2b	Streptococcus_salivarius_JIM8777
280191	Peptoniphilus_harei_ACS_146_V_Sch2b	Streptococcus_sanguinis_SK36
280192	Peptoniphilus_harei_ACS_146_V_Sch2b	Streptococcus_sp_2_1_36FAA
280193	Peptoniphilus_harei_ACS_146_V_Sch2b	Streptococcus_sp_I_G2
280194	Peptoniphilus_harei_ACS_146_V_Sch2b	Streptococcus_sp_I_P16
280195	Peptoniphilus_harei_ACS_146_V_Sch2b	Streptococcus_thermophilus_LMG_18311
280196	Peptoniphilus_harei_ACS_146_V_Sch2b	Streptococcus_thoraltensis_DSM_12221
280197	Peptoniphilus_harei_ACS_146_V_Sch2b	Streptococcus_uberis_0140J
280198	Peptoniphilus_harei_ACS_146_V_Sch2b	Streptococcus_vestibularis_F0396
280199	Peptoniphilus_harei_ACS_146_V_Sch2b	Subdoligranulum_variabile_DSM_15176
280200	Peptoniphilus_harei_ACS_146_V_Sch2b	Succinatimonas_hippei_YIT_12066
280201	Peptoniphilus_harei_ACS_146_V_Sch2b	Succinivibrio_dextrinosolvens_H5
280202	Peptoniphilus_harei_ACS_146_V_Sch2b	Sulfolobus_solfataricus_P2
280203	Peptoniphilus_harei_ACS_146_V_Sch2b	Sutterella_parvirubra_YIT_11816
280204	Peptoniphilus_harei_ACS_146_V_Sch2b	Sutterella_wadsworthensis_3_1_45B
280205	Peptoniphilus_harei_ACS_146_V_Sch2b	Tannerella_forsythia_ATCC_43037
280206	Peptoniphilus_harei_ACS_146_V_Sch2b	Tatumella_ptyseos_ATCC_33301
280207	Peptoniphilus_harei_ACS_146_V_Sch2b	Trabulsiella_guamensis_ATCC_49490
280208	Peptoniphilus_harei_ACS_146_V_Sch2b	Tropheryma_whipplei_str_Twist
280209	Peptoniphilus_harei_ACS_146_V_Sch2b	Trueperella_pyogenes_MS249
280210	Peptoniphilus_harei_ACS_146_V_Sch2b	Ureaplasma_parvum_serovar_1_str_ATCC_27813
280211	Peptoniphilus_harei_ACS_146_V_Sch2b	Ureaplasma_urealyticum_serovar_8_str_ATCC_27618
280212	Peptoniphilus_harei_ACS_146_V_Sch2b	Ureibacillus_thermosphaericus_str_Thermo_BF
280213	Peptoniphilus_harei_ACS_146_V_Sch2b	Varibaculum_cambriense_DSM_15806
280214	Peptoniphilus_harei_ACS_146_V_Sch2b	Veillonella_atypica_ACS_049_V_Sch6
280215	Peptoniphilus_harei_ACS_146_V_Sch2b	Veillonella_dispar_ATCC_17748
280216	Peptoniphilus_harei_ACS_146_V_Sch2b	Veillonella_parvula_Te3_DSM_2008
280217	Peptoniphilus_harei_ACS_146_V_Sch2b	Veillonella_ratti_ACS_216_V_Col6b
280218	Peptoniphilus_harei_ACS_146_V_Sch2b	Veillonella_sp_3_1_44
280219	Peptoniphilus_harei_ACS_146_V_Sch2b	Veillonella_sp_6_1_27
280220	Peptoniphilus_harei_ACS_146_V_Sch2b	Vibrio_fluvialis_560
280221	Peptoniphilus_harei_ACS_146_V_Sch2b	Vibrio_furnissii_NCTC_11218
280222	Peptoniphilus_harei_ACS_146_V_Sch2b	Vibrio_mimicus_MB_451
280223	Peptoniphilus_harei_ACS_146_V_Sch2b	Vibrio_parahaemolyticus_RIMD_2210633
280224	Peptoniphilus_harei_ACS_146_V_Sch2b	Weissella_cibaria_KACC_11862
280225	Peptoniphilus_harei_ACS_146_V_Sch2b	Weissella_confusa_LBAE_C39_2
280226	Peptoniphilus_harei_ACS_146_V_Sch2b	Weissella_paramesenteroides_ATCC_33313
280227	Peptoniphilus_harei_ACS_146_V_Sch2b	Yersinia_bercovieri_ATCC_43970
280228	Peptoniphilus_harei_ACS_146_V_Sch2b	Yersinia_enterocolitica_subsp_enterocolitica_8081
280229	Peptoniphilus_harei_ACS_146_V_Sch2b	Yersinia_frederiksenii_ATCC_33641
280230	Peptoniphilus_harei_ACS_146_V_Sch2b	Yersinia_kristensenii_ATCC_33638
280231	Peptoniphilus_harei_ACS_146_V_Sch2b	Yersinia_pseudotuberculosis_YPIII
280232	Peptoniphilus_harei_ACS_146_V_Sch2b	Yersinia_rohdei_ATCC_43380
280233	Peptoniphilus_harei_ACS_146_V_Sch2b	Yokenella_regensburgei_ATCC_43003
280234	Peptoniphilus_indolicus_ATCC_29427	Peptoniphilus_lacrimalis_DSM_7455
280235	Peptoniphilus_indolicus_ATCC_29427	Peptoniphilus_timonensis_JC401
280236	Peptoniphilus_indolicus_ATCC_29427	Peptostreptococcus_anaerobius_DSM_2949
280237	Peptoniphilus_indolicus_ATCC_29427	Peptostreptococcus_stomatis_DSM_17678
280238	Peptoniphilus_indolicus_ATCC_29427	Phascolarctobacterium_succinatutens_YIT_12067
280239	Peptoniphilus_indolicus_ATCC_29427	Plesiomonas_shigelloides_302_73
280240	Peptoniphilus_indolicus_ATCC_29427	Porphyromonas_asaccharolytica_DSM_20707
280241	Peptoniphilus_indolicus_ATCC_29427	Porphyromonas_endodontalis_ATCC_35406
280242	Peptoniphilus_indolicus_ATCC_29427	Porphyromonas_gingivalis_W83
280243	Peptoniphilus_indolicus_ATCC_29427	Porphyromonas_somerae_DSM_23386
280244	Peptoniphilus_indolicus_ATCC_29427	Porphyromonas_uenonis_60_3
280245	Peptoniphilus_indolicus_ATCC_29427	Porphyromonas_uenonis_DSM_23387
280246	Peptoniphilus_indolicus_ATCC_29427	Prevotella_albensis_DSM_11370
280247	Peptoniphilus_indolicus_ATCC_29427	Prevotella_bivia_DSM_20514
280248	Peptoniphilus_indolicus_ATCC_29427	Prevotella_brevis_ATCC_19188
280249	Peptoniphilus_indolicus_ATCC_29427	Prevotella_bryantii_B14
280250	Peptoniphilus_indolicus_ATCC_29427	Prevotella_bryantii_C21a
280251	Peptoniphilus_indolicus_ATCC_29427	Prevotella_buccae_ATCC_33574
280252	Peptoniphilus_indolicus_ATCC_29427	Prevotella_conceptionensis_9403948
280253	Peptoniphilus_indolicus_ATCC_29427	Prevotella_copri_CB7_DSM_18205
280254	Peptoniphilus_indolicus_ATCC_29427	Prevotella_corporis_DSM_18810
280255	Peptoniphilus_indolicus_ATCC_29427	Prevotella_denticola_DSM20614
280256	Peptoniphilus_indolicus_ATCC_29427	Prevotella_denticola_F0289
280257	Peptoniphilus_indolicus_ATCC_29427	Prevotella_disiens_FB035_09AN
280258	Peptoniphilus_indolicus_ATCC_29427	Prevotella_disiens_JCM_6334
280259	Peptoniphilus_indolicus_ATCC_29427	Prevotella_enoeca_JCM_12259
280260	Peptoniphilus_indolicus_ATCC_29427	Prevotella_intermedia_17
280261	Peptoniphilus_indolicus_ATCC_29427	Prevotella_intermedia_ATCC_25611
280262	Peptoniphilus_indolicus_ATCC_29427	Prevotella_loescheii_DSM_19665
280263	Peptoniphilus_indolicus_ATCC_29427	Prevotella_melaninogenica_ATCC_25845
280264	Peptoniphilus_indolicus_ATCC_29427	Prevotella_nanceiensis_DSM_19126
280265	Peptoniphilus_indolicus_ATCC_29427	Prevotella_nigrescens_ATCC_33563
280266	Peptoniphilus_indolicus_ATCC_29427	Prevotella_oralis_ATCC_33269
280267	Peptoniphilus_indolicus_ATCC_29427	Prevotella_pallens_ATCC_700821
280268	Peptoniphilus_indolicus_ATCC_29427	Prevotella_ruminicola_23
280269	Peptoniphilus_indolicus_ATCC_29427	Prevotella_salivae_DSM_15606
280270	Peptoniphilus_indolicus_ATCC_29427	Prevotella_shahii_JCM_12083
280271	Peptoniphilus_indolicus_ATCC_29427	Prevotella_stercorea_DSM_18206
280272	Peptoniphilus_indolicus_ATCC_29427	Prevotella_timonensis_4401737
280273	Peptoniphilus_indolicus_ATCC_29427	Prevotella_timonensis_CRIS_5C_B1
280274	Peptoniphilus_indolicus_ATCC_29427	Prevotella_veroralis_DSM_19559
280275	Peptoniphilus_indolicus_ATCC_29427	Propionibacterium_acidipropionici_ATCC_4875
280276	Peptoniphilus_indolicus_ATCC_29427	Propionibacterium_acnes_KPA171202
280277	Peptoniphilus_indolicus_ATCC_29427	Propionibacterium_avidum_44067
280278	Peptoniphilus_indolicus_ATCC_29427	Propionibacterium_freudenreichii_subsp_shermanii_CIRM_BIA1
280279	Peptoniphilus_indolicus_ATCC_29427	Propionibacterium_granulosum_DSM_20700
280280	Peptoniphilus_indolicus_ATCC_29427	Propionibacterium_jensenii_DSM_20535
280281	Peptoniphilus_indolicus_ATCC_29427	Propionibacterium_propionicum_F0230a
280282	Peptoniphilus_indolicus_ATCC_29427	Proteus_mirabilis_ATCC_35198
280283	Peptoniphilus_indolicus_ATCC_29427	Proteus_penneri_ATCC_35198
280284	Peptoniphilus_indolicus_ATCC_29427	Providencia_alcalifaciens_DSM_30120
280285	Peptoniphilus_indolicus_ATCC_29427	Providencia_rettgeri_DSM_1131
280286	Peptoniphilus_indolicus_ATCC_29427	Providencia_rustigianii_DSM_4541
280287	Peptoniphilus_indolicus_ATCC_29427	Providencia_stuartii_ATCC_25827
280288	Peptoniphilus_indolicus_ATCC_29427	Pseudobutyrivibrio_ruminis_AD2017
280289	Peptoniphilus_indolicus_ATCC_29427	Pseudoflavonifractor_capillosus_strain_ATCC_29799
280290	Peptoniphilus_indolicus_ATCC_29427	Pseudomonas_aeruginosa_NCGM2_S1
280291	Peptoniphilus_indolicus_ATCC_29427	Pseudomonas_alcaliphila_34
280292	Peptoniphilus_indolicus_ATCC_29427	Pseudomonas_monteilii_NBRC_103158
280293	Peptoniphilus_indolicus_ATCC_29427	Pseudomonas_nitroreducens_HBP1
280294	Peptoniphilus_indolicus_ATCC_29427	Pseudomonas_oleovorans_MOIL14HWK12
280295	Peptoniphilus_indolicus_ATCC_29427	Pseudoramibacter_alactolyticus_ATCC_23263
280296	Peptoniphilus_indolicus_ATCC_29427	Pyramidobacter_piscolens_W5455
280297	Peptoniphilus_indolicus_ATCC_29427	Ralstonia_sp_5_7_47FAA
280298	Peptoniphilus_indolicus_ATCC_29427	Raoultella_planticola_ATCC_33531
280299	Peptoniphilus_indolicus_ATCC_29427	Rhodococcus_equi_ATCC_33707
280300	Peptoniphilus_indolicus_ATCC_29427	Rhodococcus_equi_NBRC_101255
280301	Peptoniphilus_indolicus_ATCC_29427	Rhodococcus_rhodochrous_ATCC_21198
280302	Peptoniphilus_indolicus_ATCC_29427	Roseburia_hominis_A2_183
280303	Peptoniphilus_indolicus_ATCC_29427	Roseburia_intestinalis_L1_82
280304	Peptoniphilus_indolicus_ATCC_29427	Roseburia_inulinivorans_DSM_16841
280305	Peptoniphilus_indolicus_ATCC_29427	Roseomonas_mucosa_ATCC_BAA_692
280306	Peptoniphilus_indolicus_ATCC_29427	Rothia_aeria_F0474
280307	Peptoniphilus_indolicus_ATCC_29427	Rothia_dentocariosa_ATCC_17931
280308	Peptoniphilus_indolicus_ATCC_29427	Rothia_mucilaginosa_DY_18
280309	Peptoniphilus_indolicus_ATCC_29427	Ruminococcaceae_bacterium_D16
280310	Peptoniphilus_indolicus_ATCC_29427	Ruminococcus_albus_7
280311	Peptoniphilus_indolicus_ATCC_29427	Ruminococcus_bicirculans_80_3
280312	Peptoniphilus_indolicus_ATCC_29427	Ruminococcus_bromii_L2_63
280313	Peptoniphilus_indolicus_ATCC_29427	Ruminococcus_callidus_ATCC_2776001
280314	Peptoniphilus_indolicus_ATCC_29427	Ruminococcus_champanellensis_18P13
280315	Peptoniphilus_indolicus_ATCC_29427	Ruminococcus_flavefaciens_ATCC_19208
280316	Peptoniphilus_indolicus_ATCC_29427	Ruminococcus_flavefaciens_FD_1
280317	Peptoniphilus_indolicus_ATCC_29427	Ruminococcus_gauvreauii_DSM_19829
280318	Peptoniphilus_indolicus_ATCC_29427	Ruminococcus_gnavus_ATCC_29149
280319	Peptoniphilus_indolicus_ATCC_29427	Ruminococcus_lactaris_ATCC_29176
280320	Peptoniphilus_indolicus_ATCC_29427	Ruminococcus_obeum_A2_162
280321	Peptoniphilus_indolicus_ATCC_29427	Ruminococcus_sp_5_1_39BFAA
280322	Peptoniphilus_indolicus_ATCC_29427	Ruminococcus_sp_SR1_5
280323	Peptoniphilus_indolicus_ATCC_29427	Ruminococcus_torques_ATCC_27756
280324	Peptoniphilus_indolicus_ATCC_29427	Ruminococcus_torques_L2_14
280325	Peptoniphilus_indolicus_ATCC_29427	Salmonella_enterica_enterica_sv_Typhimurium_LT2
280326	Peptoniphilus_indolicus_ATCC_29427	Scardovia_inopinata_F0304
280327	Peptoniphilus_indolicus_ATCC_29427	Selenomonas_ruminantium_AC2024
280328	Peptoniphilus_indolicus_ATCC_29427	Serratia_fonticola_RB_25
280329	Peptoniphilus_indolicus_ATCC_29427	Serratia_liquefaciens_ATCC_27592
280330	Peptoniphilus_indolicus_ATCC_29427	Silanimonas_lenta_DSM_16282
280331	Peptoniphilus_indolicus_ATCC_29427	Slackia_exigua_ATCC_700122
280332	Peptoniphilus_indolicus_ATCC_29427	Slackia_piriformis_YIT_12062
280333	Peptoniphilus_indolicus_ATCC_29427	Solobacterium_moorei_DSM_22971
280334	Peptoniphilus_indolicus_ATCC_29427	Solobacterium_moorei_F0204
280335	Peptoniphilus_indolicus_ATCC_29427	Staphylococcus_arlettae_CVD059
280336	Peptoniphilus_indolicus_ATCC_29427	Staphylococcus_capitis_CR0101
280337	Peptoniphilus_indolicus_ATCC_29427	Staphylococcus_capitis_QN1
280338	Peptoniphilus_indolicus_ATCC_29427	Staphylococcus_caprae_C87
280339	Peptoniphilus_indolicus_ATCC_29427	Staphylococcus_cohnii_hu_01
280340	Peptoniphilus_indolicus_ATCC_29427	Staphylococcus_epidermidis_ATCC_12228
280341	Peptoniphilus_indolicus_ATCC_29427	Staphylococcus_equorum_subsp_equorum_Mu2
280342	Peptoniphilus_indolicus_ATCC_29427	Staphylococcus_haemolyticus_JCSC1435
280343	Peptoniphilus_indolicus_ATCC_29427	Staphylococcus_hominis_subsp_hominis_C80
280344	Peptoniphilus_indolicus_ATCC_29427	Staphylococcus_intermedius_ATCC_27335
280345	Peptoniphilus_indolicus_ATCC_29427	Staphylococcus_lugdunensis_HKU09_01
280346	Peptoniphilus_indolicus_ATCC_29427	Staphylococcus_pasteuri_SP1
280347	Peptoniphilus_indolicus_ATCC_29427	Staphylococcus_pettenkoferi_VCU012
280348	Peptoniphilus_indolicus_ATCC_29427	Staphylococcus_saprophyticus_subsp_saprophyticus_ATCC_15305
280349	Peptoniphilus_indolicus_ATCC_29427	Staphylococcus_sciuri_subsp_sciuri_Z8
280350	Peptoniphilus_indolicus_ATCC_29427	Staphylococcus_simulans_ACS_120_V_Sch1
280351	Peptoniphilus_indolicus_ATCC_29427	Staphylococcus_vitulinus_F1028
280352	Peptoniphilus_indolicus_ATCC_29427	Staphylococcus_warneri_SG1
280353	Peptoniphilus_indolicus_ATCC_29427	Staphylococcus_xylosus_DMB3_Bh1
280354	Peptoniphilus_indolicus_ATCC_29427	Staphylococcus_xylosus_NJ
280355	Peptoniphilus_indolicus_ATCC_29427	Stenotrophomonas_maltophilia_D457
280356	Peptoniphilus_indolicus_ATCC_29427	Stenotrophomonas_rhizophila_PCA13
280357	Peptoniphilus_indolicus_ATCC_29427	Stoquefichus_massiliensis_AP9
280358	Peptoniphilus_indolicus_ATCC_29427	Streptococcus_agalactiae_A909
280359	Peptoniphilus_indolicus_ATCC_29427	Streptococcus_anginosus_1_2_62CV
280360	Peptoniphilus_indolicus_ATCC_29427	Streptococcus_australis_ATCC_700641
280361	Peptoniphilus_indolicus_ATCC_29427	Streptococcus_constellatus_subsp_constellatus_SK53
280362	Peptoniphilus_indolicus_ATCC_29427	Streptococcus_constellatus_subsp_pharyngis_SK1060
280363	Peptoniphilus_indolicus_ATCC_29427	Streptococcus_cristatus_ATCC_51100
280364	Peptoniphilus_indolicus_ATCC_29427	Streptococcus_dysgalactiae_subsp_dysgalactiae_ATCC_27957
280365	Peptoniphilus_indolicus_ATCC_29427	Streptococcus_equinus_ATCC_9812
280366	Peptoniphilus_indolicus_ATCC_29427	Streptococcus_gallolyticus_subsp_gallolyticus_ATCC_43143
280367	Peptoniphilus_indolicus_ATCC_29427	Streptococcus_gordonii_str_Challis_substr_CH1
280368	Peptoniphilus_indolicus_ATCC_29427	Streptococcus_infantarius_subsp_infantarius_ATCC_BAA_102
280369	Peptoniphilus_indolicus_ATCC_29427	Streptococcus_infantis_ATCC_700779
280370	Peptoniphilus_indolicus_ATCC_29427	Streptococcus_intermedius_JTH08
280371	Peptoniphilus_indolicus_ATCC_29427	Streptococcus_lutetiensis_033
280372	Peptoniphilus_indolicus_ATCC_29427	Streptococcus_mitis_NCTC_12261
280373	Peptoniphilus_indolicus_ATCC_29427	Streptococcus_mutans_ATCC_25175
280374	Peptoniphilus_indolicus_ATCC_29427	Streptococcus_oralis_Uo5
280375	Peptoniphilus_indolicus_ATCC_29427	Streptococcus_parasanguinis_ATCC_903
280376	Peptoniphilus_indolicus_ATCC_29427	Streptococcus_parauberis_KCTC_11537
280377	Peptoniphilus_indolicus_ATCC_29427	Streptococcus_peroris_ATCC_700780
280378	Peptoniphilus_indolicus_ATCC_29427	Streptococcus_pleomorphus_DSM_20574
280379	Peptoniphilus_indolicus_ATCC_29427	Streptococcus_pseudopneumoniae_IS7493
280380	Peptoniphilus_indolicus_ATCC_29427	Streptococcus_salivarius_JIM8777
280381	Peptoniphilus_indolicus_ATCC_29427	Streptococcus_sanguinis_SK36
280382	Peptoniphilus_indolicus_ATCC_29427	Streptococcus_sp_2_1_36FAA
280383	Peptoniphilus_indolicus_ATCC_29427	Streptococcus_sp_I_G2
280384	Peptoniphilus_indolicus_ATCC_29427	Streptococcus_sp_I_P16
280385	Peptoniphilus_indolicus_ATCC_29427	Streptococcus_thermophilus_LMG_18311
280386	Peptoniphilus_indolicus_ATCC_29427	Streptococcus_thoraltensis_DSM_12221
280387	Peptoniphilus_indolicus_ATCC_29427	Streptococcus_uberis_0140J
280388	Peptoniphilus_indolicus_ATCC_29427	Streptococcus_vestibularis_F0396
280389	Peptoniphilus_indolicus_ATCC_29427	Subdoligranulum_variabile_DSM_15176
280390	Peptoniphilus_indolicus_ATCC_29427	Succinatimonas_hippei_YIT_12066
280391	Peptoniphilus_indolicus_ATCC_29427	Succinivibrio_dextrinosolvens_H5
280392	Peptoniphilus_indolicus_ATCC_29427	Sulfolobus_solfataricus_P2
280393	Peptoniphilus_indolicus_ATCC_29427	Sutterella_parvirubra_YIT_11816
280394	Peptoniphilus_indolicus_ATCC_29427	Sutterella_wadsworthensis_3_1_45B
280395	Peptoniphilus_indolicus_ATCC_29427	Tannerella_forsythia_ATCC_43037
280396	Peptoniphilus_indolicus_ATCC_29427	Tatumella_ptyseos_ATCC_33301
280397	Peptoniphilus_indolicus_ATCC_29427	Trabulsiella_guamensis_ATCC_49490
280398	Peptoniphilus_indolicus_ATCC_29427	Tropheryma_whipplei_str_Twist
280399	Peptoniphilus_indolicus_ATCC_29427	Trueperella_pyogenes_MS249
280400	Peptoniphilus_indolicus_ATCC_29427	Ureaplasma_parvum_serovar_1_str_ATCC_27813
280401	Peptoniphilus_indolicus_ATCC_29427	Ureaplasma_urealyticum_serovar_8_str_ATCC_27618
280402	Peptoniphilus_indolicus_ATCC_29427	Ureibacillus_thermosphaericus_str_Thermo_BF
280403	Peptoniphilus_indolicus_ATCC_29427	Varibaculum_cambriense_DSM_15806
280404	Peptoniphilus_indolicus_ATCC_29427	Veillonella_atypica_ACS_049_V_Sch6
280405	Peptoniphilus_indolicus_ATCC_29427	Veillonella_dispar_ATCC_17748
280406	Peptoniphilus_indolicus_ATCC_29427	Veillonella_parvula_Te3_DSM_2008
280407	Peptoniphilus_indolicus_ATCC_29427	Veillonella_ratti_ACS_216_V_Col6b
280408	Peptoniphilus_indolicus_ATCC_29427	Veillonella_sp_3_1_44
280409	Peptoniphilus_indolicus_ATCC_29427	Veillonella_sp_6_1_27
280410	Peptoniphilus_indolicus_ATCC_29427	Vibrio_fluvialis_560
280411	Peptoniphilus_indolicus_ATCC_29427	Vibrio_furnissii_NCTC_11218
280412	Peptoniphilus_indolicus_ATCC_29427	Vibrio_mimicus_MB_451
280413	Peptoniphilus_indolicus_ATCC_29427	Vibrio_parahaemolyticus_RIMD_2210633
280414	Peptoniphilus_indolicus_ATCC_29427	Weissella_cibaria_KACC_11862
280415	Peptoniphilus_indolicus_ATCC_29427	Weissella_confusa_LBAE_C39_2
280416	Peptoniphilus_indolicus_ATCC_29427	Weissella_paramesenteroides_ATCC_33313
280417	Peptoniphilus_indolicus_ATCC_29427	Yersinia_bercovieri_ATCC_43970
280418	Peptoniphilus_indolicus_ATCC_29427	Yersinia_enterocolitica_subsp_enterocolitica_8081
280419	Peptoniphilus_indolicus_ATCC_29427	Yersinia_frederiksenii_ATCC_33641
280420	Peptoniphilus_indolicus_ATCC_29427	Yersinia_kristensenii_ATCC_33638
280421	Peptoniphilus_indolicus_ATCC_29427	Yersinia_pseudotuberculosis_YPIII
280422	Peptoniphilus_indolicus_ATCC_29427	Yersinia_rohdei_ATCC_43380
280423	Peptoniphilus_indolicus_ATCC_29427	Yokenella_regensburgei_ATCC_43003
280424	Peptoniphilus_lacrimalis_DSM_7455	Peptoniphilus_timonensis_JC401
280425	Peptoniphilus_lacrimalis_DSM_7455	Peptostreptococcus_anaerobius_DSM_2949
280426	Peptoniphilus_lacrimalis_DSM_7455	Peptostreptococcus_stomatis_DSM_17678
280427	Peptoniphilus_lacrimalis_DSM_7455	Phascolarctobacterium_succinatutens_YIT_12067
280428	Peptoniphilus_lacrimalis_DSM_7455	Plesiomonas_shigelloides_302_73
280429	Peptoniphilus_lacrimalis_DSM_7455	Porphyromonas_asaccharolytica_DSM_20707
280430	Peptoniphilus_lacrimalis_DSM_7455	Porphyromonas_endodontalis_ATCC_35406
280431	Peptoniphilus_lacrimalis_DSM_7455	Porphyromonas_gingivalis_W83
280432	Peptoniphilus_lacrimalis_DSM_7455	Porphyromonas_somerae_DSM_23386
280433	Peptoniphilus_lacrimalis_DSM_7455	Porphyromonas_uenonis_60_3
280434	Peptoniphilus_lacrimalis_DSM_7455	Porphyromonas_uenonis_DSM_23387
280435	Peptoniphilus_lacrimalis_DSM_7455	Prevotella_albensis_DSM_11370
280436	Peptoniphilus_lacrimalis_DSM_7455	Prevotella_bivia_DSM_20514
280437	Peptoniphilus_lacrimalis_DSM_7455	Prevotella_brevis_ATCC_19188
280438	Peptoniphilus_lacrimalis_DSM_7455	Prevotella_bryantii_B14
280439	Peptoniphilus_lacrimalis_DSM_7455	Prevotella_bryantii_C21a
280440	Peptoniphilus_lacrimalis_DSM_7455	Prevotella_buccae_ATCC_33574
280441	Peptoniphilus_lacrimalis_DSM_7455	Prevotella_conceptionensis_9403948
280442	Peptoniphilus_lacrimalis_DSM_7455	Prevotella_copri_CB7_DSM_18205
280443	Peptoniphilus_lacrimalis_DSM_7455	Prevotella_corporis_DSM_18810
280444	Peptoniphilus_lacrimalis_DSM_7455	Prevotella_denticola_DSM20614
280445	Peptoniphilus_lacrimalis_DSM_7455	Prevotella_denticola_F0289
280446	Peptoniphilus_lacrimalis_DSM_7455	Prevotella_disiens_FB035_09AN
280447	Peptoniphilus_lacrimalis_DSM_7455	Prevotella_disiens_JCM_6334
280448	Peptoniphilus_lacrimalis_DSM_7455	Prevotella_enoeca_JCM_12259
280449	Peptoniphilus_lacrimalis_DSM_7455	Prevotella_intermedia_17
280450	Peptoniphilus_lacrimalis_DSM_7455	Prevotella_intermedia_ATCC_25611
280451	Peptoniphilus_lacrimalis_DSM_7455	Prevotella_loescheii_DSM_19665
280452	Peptoniphilus_lacrimalis_DSM_7455	Prevotella_melaninogenica_ATCC_25845
280453	Peptoniphilus_lacrimalis_DSM_7455	Prevotella_nanceiensis_DSM_19126
280454	Peptoniphilus_lacrimalis_DSM_7455	Prevotella_nigrescens_ATCC_33563
280455	Peptoniphilus_lacrimalis_DSM_7455	Prevotella_oralis_ATCC_33269
280456	Peptoniphilus_lacrimalis_DSM_7455	Prevotella_pallens_ATCC_700821
280457	Peptoniphilus_lacrimalis_DSM_7455	Prevotella_ruminicola_23
280458	Peptoniphilus_lacrimalis_DSM_7455	Prevotella_salivae_DSM_15606
280459	Peptoniphilus_lacrimalis_DSM_7455	Prevotella_shahii_JCM_12083
280460	Peptoniphilus_lacrimalis_DSM_7455	Prevotella_stercorea_DSM_18206
280461	Peptoniphilus_lacrimalis_DSM_7455	Prevotella_timonensis_4401737
280462	Peptoniphilus_lacrimalis_DSM_7455	Prevotella_timonensis_CRIS_5C_B1
280463	Peptoniphilus_lacrimalis_DSM_7455	Prevotella_veroralis_DSM_19559
280464	Peptoniphilus_lacrimalis_DSM_7455	Propionibacterium_acidipropionici_ATCC_4875
280465	Peptoniphilus_lacrimalis_DSM_7455	Propionibacterium_acnes_KPA171202
280466	Peptoniphilus_lacrimalis_DSM_7455	Propionibacterium_avidum_44067
280467	Peptoniphilus_lacrimalis_DSM_7455	Propionibacterium_freudenreichii_subsp_shermanii_CIRM_BIA1
280468	Peptoniphilus_lacrimalis_DSM_7455	Propionibacterium_granulosum_DSM_20700
280469	Peptoniphilus_lacrimalis_DSM_7455	Propionibacterium_jensenii_DSM_20535
280470	Peptoniphilus_lacrimalis_DSM_7455	Propionibacterium_propionicum_F0230a
280471	Peptoniphilus_lacrimalis_DSM_7455	Proteus_mirabilis_ATCC_35198
280472	Peptoniphilus_lacrimalis_DSM_7455	Proteus_penneri_ATCC_35198
280473	Peptoniphilus_lacrimalis_DSM_7455	Providencia_alcalifaciens_DSM_30120
280474	Peptoniphilus_lacrimalis_DSM_7455	Providencia_rettgeri_DSM_1131
280475	Peptoniphilus_lacrimalis_DSM_7455	Providencia_rustigianii_DSM_4541
280476	Peptoniphilus_lacrimalis_DSM_7455	Providencia_stuartii_ATCC_25827
280477	Peptoniphilus_lacrimalis_DSM_7455	Pseudobutyrivibrio_ruminis_AD2017
280478	Peptoniphilus_lacrimalis_DSM_7455	Pseudoflavonifractor_capillosus_strain_ATCC_29799
280479	Peptoniphilus_lacrimalis_DSM_7455	Pseudomonas_aeruginosa_NCGM2_S1
280480	Peptoniphilus_lacrimalis_DSM_7455	Pseudomonas_alcaliphila_34
280481	Peptoniphilus_lacrimalis_DSM_7455	Pseudomonas_monteilii_NBRC_103158
280482	Peptoniphilus_lacrimalis_DSM_7455	Pseudomonas_nitroreducens_HBP1
280483	Peptoniphilus_lacrimalis_DSM_7455	Pseudomonas_oleovorans_MOIL14HWK12
280484	Peptoniphilus_lacrimalis_DSM_7455	Pseudoramibacter_alactolyticus_ATCC_23263
280485	Peptoniphilus_lacrimalis_DSM_7455	Pyramidobacter_piscolens_W5455
280486	Peptoniphilus_lacrimalis_DSM_7455	Ralstonia_sp_5_7_47FAA
280487	Peptoniphilus_lacrimalis_DSM_7455	Raoultella_planticola_ATCC_33531
280488	Peptoniphilus_lacrimalis_DSM_7455	Rhodococcus_equi_ATCC_33707
280489	Peptoniphilus_lacrimalis_DSM_7455	Rhodococcus_equi_NBRC_101255
280490	Peptoniphilus_lacrimalis_DSM_7455	Rhodococcus_rhodochrous_ATCC_21198
280491	Peptoniphilus_lacrimalis_DSM_7455	Roseburia_hominis_A2_183
280492	Peptoniphilus_lacrimalis_DSM_7455	Roseburia_intestinalis_L1_82
280493	Peptoniphilus_lacrimalis_DSM_7455	Roseburia_inulinivorans_DSM_16841
280494	Peptoniphilus_lacrimalis_DSM_7455	Roseomonas_mucosa_ATCC_BAA_692
280495	Peptoniphilus_lacrimalis_DSM_7455	Rothia_aeria_F0474
280496	Peptoniphilus_lacrimalis_DSM_7455	Rothia_dentocariosa_ATCC_17931
280497	Peptoniphilus_lacrimalis_DSM_7455	Rothia_mucilaginosa_DY_18
280498	Peptoniphilus_lacrimalis_DSM_7455	Ruminococcaceae_bacterium_D16
280499	Peptoniphilus_lacrimalis_DSM_7455	Ruminococcus_albus_7
280500	Peptoniphilus_lacrimalis_DSM_7455	Ruminococcus_bicirculans_80_3
280501	Peptoniphilus_lacrimalis_DSM_7455	Ruminococcus_bromii_L2_63
280502	Peptoniphilus_lacrimalis_DSM_7455	Ruminococcus_callidus_ATCC_2776001
[truncated: 17,876 more rows]
