# Supplementary material for: Human gut microbe co-cultures have greater potential than monocultures for food waste remediation to commodity chemicals
Source: Sci Rep. 2018 Oct 22;8:15594. doi: 10.1038/s41598-018-33733-z (PMC6197241; doi:10.1038/s41598-018-33733-z)
Supplement: Supplementary file 3 — Data [file 41598_2018_33733_MOESM3_ESM.zip › Data/InputTables/AGORA_PairwiseSims_Inst_2.txt]

19894	Aeromonas_media_WS	Blastococcus_massiliensis_AP3
19895	Aeromonas_media_WS	Blautia_hansenii_VPI_C7_24_DSM_20583
19896	Aeromonas_media_WS	Blautia_hydrogenotrophica_DSM_10507
19897	Aeromonas_media_WS	Blautia_obeum_ATCC_29174
19898	Aeromonas_media_WS	Blautia_producta_DSM_2950
19899	Aeromonas_media_WS	Blautia_wexlerae_DSM_19850
19900	Aeromonas_media_WS	Bordetella_hinzii_OH87_BAL007II
19901	Aeromonas_media_WS	Brachybacterium_paraconglomeratum_LC44
19902	Aeromonas_media_WS	Brachyspira_pilosicoli_B2904
19903	Aeromonas_media_WS	Bradyrhizobium_elkanii_USDA_76
19904	Aeromonas_media_WS	Brevibacillus_agri_5_2
19905	Aeromonas_media_WS	Brevibacillus_agri_BAB_2500
19906	Aeromonas_media_WS	Brevibacillus_borstelensis_AK1
19907	Aeromonas_media_WS	Brevibacillus_brevis_NBRC_100599
19908	Aeromonas_media_WS	Brevibacterium_casei_S18
19909	Aeromonas_media_WS	Brevibacterium_linens_BL2
19910	Aeromonas_media_WS	Brevibacterium_massiliense_5401308
19911	Aeromonas_media_WS	Brevundimonas_bacteroides_DSM_4726
19912	Aeromonas_media_WS	Brevundimonas_diminuta_470_4
19913	Aeromonas_media_WS	Brochothrix_thermosphacta_DSM_20171
19914	Aeromonas_media_WS	Bulleidia_extructa_W1219
19915	Aeromonas_media_WS	Burkholderia_cepacia_GG4
19916	Aeromonas_media_WS	Burkholderiales_bacterium_1_1_47
19917	Aeromonas_media_WS	Butyricicoccus_pullicaecorum_1_2
19918	Aeromonas_media_WS	Butyricimonas_synergistica_DSM_23225
19919	Aeromonas_media_WS	Butyricimonas_virosa_DSM_23226
19920	Aeromonas_media_WS	Butyrivibrio_crossotus_DSM_2876
19921	Aeromonas_media_WS	Butyrivibrio_fibrisolvens_16_4
19922	Aeromonas_media_WS	Campylobacter_coli_JV20
19923	Aeromonas_media_WS	Campylobacter_concisus_13826
19924	Aeromonas_media_WS	Campylobacter_curvus_525_92
19925	Aeromonas_media_WS	Campylobacter_fetus_subsp_fetus_82_40
19926	Aeromonas_media_WS	Campylobacter_gracilis_RM3268
19927	Aeromonas_media_WS	Campylobacter_hominis_ATCC_BAA_381
19928	Aeromonas_media_WS	Campylobacter_hyointestinalis_subsp_hyointestinalis_LMG_9260
19929	Aeromonas_media_WS	Campylobacter_jejuni_jejuni_81_176
19930	Aeromonas_media_WS	Campylobacter_jejuni_jejuni_ICDCCJ07004
19931	Aeromonas_media_WS	Campylobacter_jejuni_jejuni_M1
19932	Aeromonas_media_WS	Campylobacter_jejuni_jejuni_NCTC_11168
19933	Aeromonas_media_WS	Campylobacter_lari_RM2100
19934	Aeromonas_media_WS	Campylobacter_rectus_RM3267
19935	Aeromonas_media_WS	Campylobacter_showae_CSUNSWCD
19936	Aeromonas_media_WS	Campylobacter_upsaliensis_JV21
19937	Aeromonas_media_WS	Candidatus_Nitrososphaera_gargensis_Ga9_2
19938	Aeromonas_media_WS	Capnocytophaga_granulosa_ATCC_51502
19939	Aeromonas_media_WS	Capnocytophaga_ochracea_DSM_7271
19940	Aeromonas_media_WS	Capnocytophaga_sputigena_ATCC_33612
19941	Aeromonas_media_WS	Catenibacterium_mitsuokai_DSM_15897
19942	Aeromonas_media_WS	Cedecea_davisae_DSM_4568
19943	Aeromonas_media_WS	Cellulosilyticum_lentocellum_DSM_5427
19944	Aeromonas_media_WS	Cellulosimicrobium_cellulans_J36
19945	Aeromonas_media_WS	Cetobacterium_somerae_ATCC_BAA_47401
19946	Aeromonas_media_WS	Citrobacter_amalonaticus_Y19
19947	Aeromonas_media_WS	Citrobacter_freundii_ATCC_8090
19948	Aeromonas_media_WS	Citrobacter_freundii_UCI_31
19949	Aeromonas_media_WS	Citrobacter_koseri_ATCC_BAA_895
19950	Aeromonas_media_WS	Citrobacter_sp_30_2
19951	Aeromonas_media_WS	Citrobacter_youngae_ATCC_29220
19952	Aeromonas_media_WS	Cloacibacillus_evryensis_DSM_19522
19953	Aeromonas_media_WS	Clostridiales_sp_1_7_47FAA
19954	Aeromonas_media_WS	Clostridium_asparagiforme_DSM_15981
19955	Aeromonas_media_WS	Clostridium_bartlettii_DSM_16795
19956	Aeromonas_media_WS	Clostridium_beijerinckii_NCIMB_8052
19957	Aeromonas_media_WS	Clostridium_bifermentans_ATCC_19299
19958	Aeromonas_media_WS	Clostridium_bolteae_ATCC_BAA_613
19959	Aeromonas_media_WS	Clostridium_botulinum_A_str_ATCC_19397
19960	Aeromonas_media_WS	Clostridium_botulinum_A_str_ATCC_3502
19961	Aeromonas_media_WS	Clostridium_botulinum_A_str_Hall
19962	Aeromonas_media_WS	Clostridium_botulinum_Bf
19963	Aeromonas_media_WS	Clostridium_botulinum_E1_str_BoNT_E_Beluga
19964	Aeromonas_media_WS	Clostridium_botulinum_F_str_230613
19965	Aeromonas_media_WS	Clostridium_butyricum_DSM_10702
19966	Aeromonas_media_WS	Clostridium_butyricum_E4_str_BoNT_E_BL5262
19967	Aeromonas_media_WS	Clostridium_cadaveris_AGR2141
19968	Aeromonas_media_WS	Clostridium_celatum_DSM_1785
19969	Aeromonas_media_WS	Clostridium_cellobioparum_DSM_1351
19970	Aeromonas_media_WS	Clostridium_citroniae_WAL_17108
19971	Aeromonas_media_WS	Clostridium_clariflavum_DSM_19732
19972	Aeromonas_media_WS	Clostridium_clostridioforme_CM201
19973	Aeromonas_media_WS	Clostridium_difficile_CD196
19974	Aeromonas_media_WS	Clostridium_difficile_NAP07
19975	Aeromonas_media_WS	Clostridium_difficile_NAP08
19976	Aeromonas_media_WS	Clostridium_difficile_R20291
19977	Aeromonas_media_WS	Clostridium_glycolicum_ATCC_14880
19978	Aeromonas_media_WS	Clostridium_hathewayi_12489931
19979	Aeromonas_media_WS	Clostridium_hathewayi_DSM_13479
19980	Aeromonas_media_WS	Clostridium_hiranonis_TO_931_DSM_13275
19981	Aeromonas_media_WS	Clostridium_hylemonae_DSM_15053
19982	Aeromonas_media_WS	Clostridium_indolis_DSM_755
19983	Aeromonas_media_WS	Clostridium_innocuum_2959
19984	Aeromonas_media_WS	Clostridium_leptum_DSM_753
19985	Aeromonas_media_WS	Clostridium_methoxybenzovorans_SR3
19986	Aeromonas_media_WS	Clostridium_methylpentosum_R2_DSM_5476
19987	Aeromonas_media_WS	Clostridium_nexile_DSM_1787
19988	Aeromonas_media_WS	Clostridium_paraputrificum_AGR2156
19989	Aeromonas_media_WS	Clostridium_perfringens_ATCC_13124
19990	Aeromonas_media_WS	Clostridium_ramosum_VPI_0427_DSM_1402
19991	Aeromonas_media_WS	Clostridium_saccharogumia_DSM_17460
19992	Aeromonas_media_WS	Clostridium_saccharoperbutylacetonicum_N1_4_HMT
19993	Aeromonas_media_WS	Clostridium_sartagoforme_AAU1
19994	Aeromonas_media_WS	Clostridium_scindens_ATCC_35704
19995	Aeromonas_media_WS	Clostridium_sordellii_ATCC_9714
19996	Aeromonas_media_WS	Clostridium_sp_7_2_43FAA
19997	Aeromonas_media_WS	Clostridium_spiroforme_DSM_1552
19998	Aeromonas_media_WS	Clostridium_sp_L2_50
19999	Aeromonas_media_WS	Clostridium_sp_M62_1
20000	Aeromonas_media_WS	Clostridium_sporogenes_ATCC_15579
20001	Aeromonas_media_WS	Clostridium_sporosphaeroides_DSM_1294
20002	Aeromonas_media_WS	Clostridium_sp_SS2_1
20003	Aeromonas_media_WS	Clostridium_sp_SY8519
20004	Aeromonas_media_WS	Clostridium_sticklandii_DSM_519
20005	Aeromonas_media_WS	Clostridium_symbiosum_ATCC_14940
20006	Aeromonas_media_WS	Clostridium_symbiosum_WAL_14163
20007	Aeromonas_media_WS	Clostridium_symbiosum_WAL_14673
20008	Aeromonas_media_WS	Clostridium_tyrobutyricum_DSM_2637
20009	Aeromonas_media_WS	Clostridium_viride_DSM_6836
20010	Aeromonas_media_WS	Collinsella_aerofaciens_ATCC_25986
20011	Aeromonas_media_WS	Collinsella_intestinalis_DSM_13280
20012	Aeromonas_media_WS	Collinsella_stercoris_DSM_13279
20013	Aeromonas_media_WS	Collinsella_tanakaei_YIT_12063
20014	Aeromonas_media_WS	Coprobacillus_sp_29_1
20015	Aeromonas_media_WS	Coprobacillus_sp_D7
20016	Aeromonas_media_WS	Coprococcus_catus_GD_7
20017	Aeromonas_media_WS	Coprococcus_comes_ATCC_27758
20018	Aeromonas_media_WS	Coprococcus_eutactus_ATCC_27759
20019	Aeromonas_media_WS	Corynebacterium_ammoniagenes_DSM_20306
20020	Aeromonas_media_WS	Corynebacterium_amycolatum_SK46
20021	Aeromonas_media_WS	Corynebacterium_aurimucosum_ATCC_700975
20022	Aeromonas_media_WS	Corynebacterium_durum_F0235
20023	Aeromonas_media_WS	Corynebacterium_glucuronolyticum_ATCC_51867
20024	Aeromonas_media_WS	Corynebacterium_kroppenstedtii_DSM_44385
20025	Aeromonas_media_WS	Corynebacterium_propinquum_DSM_44285
20026	Aeromonas_media_WS	Corynebacterium_striatum_ATCC_6940
20027	Aeromonas_media_WS	Corynebacterium_tuberculostearicum_SK141
20028	Aeromonas_media_WS	Corynebacterium_ulcerans_809
20029	Aeromonas_media_WS	Corynebacterium_ureicelerivorans
20030	Aeromonas_media_WS	Cronobacter_sakazakii_ATCC_BAA_894
20031	Aeromonas_media_WS	Cryptobacterium_curtum_DSM_15641
20032	Aeromonas_media_WS	Curtobacterium_flaccumfaciens_UCD_AKU
20033	Aeromonas_media_WS	Delftia_acidovorans_SPH_1
20034	Aeromonas_media_WS	Dermacoccus_nishinomiyaensis
20035	Aeromonas_media_WS	Desulfovibrio_desulfuricans_subsp_desulfuricans_DSM_642
20036	Aeromonas_media_WS	Desulfovibrio_piger_ATCC_29098
20037	Aeromonas_media_WS	Desulfovibrio_sp_3_1_syn3
20038	Aeromonas_media_WS	Dialister_invisus_DSM_15470
20039	Aeromonas_media_WS	Dialister_succinatiphilus_YIT_11850
20040	Aeromonas_media_WS	Dietzia_cinnamea_P4
20041	Aeromonas_media_WS	Dorea_formicigenerans_ATCC_27755
20042	Aeromonas_media_WS	Dorea_longicatena_DSM_13814
20043	Aeromonas_media_WS	Dysgonomonas_gadei_ATCC_BAA_286
20044	Aeromonas_media_WS	Edwardsiella_tarda_ATCC_23685
20045	Aeromonas_media_WS	Edwardsiella_tarda_FL6_60
20046	Aeromonas_media_WS	Eggerthella_lenta_DSM_2243
20047	Aeromonas_media_WS	Eggerthella_sp_1_3_56FAA
20048	Aeromonas_media_WS	Eggerthella_sp_YY7918
20049	Aeromonas_media_WS	Eggerthia_catenaformis_OT_569
20050	Aeromonas_media_WS	Eikenella_corrodens_ATCC_23834
20051	Aeromonas_media_WS	Enterobacter_aerogenes_KCTC_2190
20052	Aeromonas_media_WS	Enterobacter_asburiae_LF7a
20053	Aeromonas_media_WS	Enterobacter_cancerogenus_ATCC_35316
20054	Aeromonas_media_WS	Enterobacter_cloacae_EcWSU1
20055	Aeromonas_media_WS	Enterobacter_hormaechei_YT2
20056	Aeromonas_media_WS	Enterobacter_hormaechei_YT3
20057	Aeromonas_media_WS	Enterobacteriaceae_bacterium_9_2_54FAA
20058	Aeromonas_media_WS	Enterococcus_asini_ATCC_700915
20059	Aeromonas_media_WS	Enterococcus_avium_ATCC_14025
20060	Aeromonas_media_WS	Enterococcus_caccae_ATCC_BAA_1240
20061	Aeromonas_media_WS	Enterococcus_casseliflavus_ATCC_12755
20062	Aeromonas_media_WS	Enterococcus_cecorum_DSM_20682
20063	Aeromonas_media_WS	Enterococcus_dispar_ATCC_51266
20064	Aeromonas_media_WS	Enterococcus_durans_ATCC_6056
20065	Aeromonas_media_WS	Enterococcus_faecalis_OG1RF_ATCC_47077
20066	Aeromonas_media_WS	Enterococcus_faecalis_TX0104
20067	Aeromonas_media_WS	Enterococcus_faecalis_TX1322
20068	Aeromonas_media_WS	Enterococcus_faecalis_TX2134
20069	Aeromonas_media_WS	Enterococcus_faecalis_V583
20070	Aeromonas_media_WS	Enterococcus_faecium_TX1330
20071	Aeromonas_media_WS	Enterococcus_gallinarum_EG2
20072	Aeromonas_media_WS	Enterococcus_hirae_ATCC_9790
20073	Aeromonas_media_WS	Enterococcus_phoeniculicola_ATCC_BAA_412
20074	Aeromonas_media_WS	Enterococcus_saccharolyticus_DSM8903
20075	Aeromonas_media_WS	Enterococcus_sp_7L76
20076	Aeromonas_media_WS	Erysipelotrichaceae_bacterium_5_2_54FAA
20077	Aeromonas_media_WS	Erysipelotrichaceae_bacterium_sp_3_1_53
20078	Aeromonas_media_WS	Escherichia_albertii_KF1
20079	Aeromonas_media_WS	Escherichia_albertii_TW07627
20080	Aeromonas_media_WS	Escherichia_coli_O157_H7_str_Sakai
20081	Aeromonas_media_WS	Escherichia_coli_SE11
20082	Aeromonas_media_WS	Escherichia_coli_str_K_12_substr_MG1655
20083	Aeromonas_media_WS	Escherichia_coli_UTI89_UPEC
20084	Aeromonas_media_WS	Escherichia_fergusonii_ATCC_35469
20085	Aeromonas_media_WS	Escherichia_hermannii_NBRC_105704
20086	Aeromonas_media_WS	Escherichia_sp_1_1_43
20087	Aeromonas_media_WS	Escherichia_sp_3_2_53FAA
20088	Aeromonas_media_WS	Escherichia_sp_4_1_40B
20089	Aeromonas_media_WS	Eubacterium_biforme_DSM_3989
20090	Aeromonas_media_WS	Eubacterium_brachy_ATCC_33089
20091	Aeromonas_media_WS	Eubacterium_cellulosolvens_6
20092	Aeromonas_media_WS	Eubacterium_cylindroides_T2_87
20093	Aeromonas_media_WS	Eubacterium_desmolans_ATCC_43058
20094	Aeromonas_media_WS	Eubacterium_dolichum_DSM_3991
20095	Aeromonas_media_WS	Eubacterium_eligens_ATCC_27750
20096	Aeromonas_media_WS	Eubacterium_hallii_DSM_3353
20097	Aeromonas_media_WS	Eubacterium_hallii_L2_7
20098	Aeromonas_media_WS	Eubacterium_limosum_KIST612
20099	Aeromonas_media_WS	Eubacterium_ramulus_ATCC_29099
20100	Aeromonas_media_WS	Eubacterium_rectale_ATCC_33656
20101	Aeromonas_media_WS	Eubacterium_rectale_M104_1
20102	Aeromonas_media_WS	Eubacterium_saphenum_ATCC_49989
20103	Aeromonas_media_WS	Eubacterium_siraeum_70_3
20104	Aeromonas_media_WS	Eubacterium_siraeum_DSM_15702
20105	Aeromonas_media_WS	Eubacterium_sulci_ATCC_35585
20106	Aeromonas_media_WS	Eubacterium_ventriosum_ATCC_27560
20107	Aeromonas_media_WS	Exiguobacterium_aurantiacum_DSM_6208
20108	Aeromonas_media_WS	Faecalibacterium_cf_prausnitzii_KLE1255
20109	Aeromonas_media_WS	Faecalibacterium_prausnitzii_L2_6
20110	Aeromonas_media_WS	Faecalibacterium_prausnitzii_M21_2
20111	Aeromonas_media_WS	Faecalibacterium_prausnitzii_SL3_3
20112	Aeromonas_media_WS	Filifactor_alocis_ATCC_35896
20113	Aeromonas_media_WS	Finegoldia_magna_ATCC_29328
20114	Aeromonas_media_WS	Flavonifractor_plautii_ATCC_29863
20115	Aeromonas_media_WS	Fusobacterium_gonidiaformans_3_1_5R
20116	Aeromonas_media_WS	Fusobacterium_gonidiaformans_ATCC_25563
20117	Aeromonas_media_WS	Fusobacterium_mortiferum_ATCC_9817
20118	Aeromonas_media_WS	Fusobacterium_necrophorum_D12
20119	Aeromonas_media_WS	Fusobacterium_nucleatum_subsp_animalis_3_1_33
20120	Aeromonas_media_WS	Fusobacterium_nucleatum_subsp_animalis_7_1
20121	Aeromonas_media_WS	Fusobacterium_nucleatum_subsp_animalis_D11
20122	Aeromonas_media_WS	Fusobacterium_nucleatum_subsp_vincentii_3_1_27
20123	Aeromonas_media_WS	Fusobacterium_nucleatum_subsp_vincentii_3_1_36A2
20124	Aeromonas_media_WS	Fusobacterium_nucleatum_subsp_vincentii_4_1_13
20125	Aeromonas_media_WS	Fusobacterium_periodonticum_1_1_41FAA
20126	Aeromonas_media_WS	Fusobacterium_periodonticum_2_1_31
20127	Aeromonas_media_WS	Fusobacterium_russii_ATCC_25533
20128	Aeromonas_media_WS	Fusobacterium_sp_4_8
20129	Aeromonas_media_WS	Fusobacterium_ulcerans_ATCC_49185
20130	Aeromonas_media_WS	Fusobacterium_varium_ATCC_27725
20131	Aeromonas_media_WS	Gemella_haemolysans_ATCC_10379
20132	Aeromonas_media_WS	Gemella_morbillorum_M424
20133	Aeromonas_media_WS	Gemella_sanguinis_ATCC700632
20134	Aeromonas_media_WS	Gemella_sanguinis_M325
20135	Aeromonas_media_WS	Geobacillus_vulcani_PSS1
20136	Aeromonas_media_WS	Gordonia_rubripertincta_NBRC_101908
20137	Aeromonas_media_WS	Gordonia_terrae_C_6
20138	Aeromonas_media_WS	Gordonia_terrae_NBRC_100016
20139	Aeromonas_media_WS	Gordonibacter_pamelaeae_7_10_1_bT_DSM_19378
20140	Aeromonas_media_WS	Granulicatella_adiacens_ATCC_49175
20141	Aeromonas_media_WS	Granulicatella_elegans_ATCC_700633
20142	Aeromonas_media_WS	Grimontia_hollisae_CIP_101886
20143	Aeromonas_media_WS	Haemophilus_haemolyticus_M19501
20144	Aeromonas_media_WS	Haemophilus_parainfluenzae_T3T1
20145	Aeromonas_media_WS	Haemophilus_sputorum_CCUG_13788
20146	Aeromonas_media_WS	Hafnia_alvei_ATCC_51873
20147	Aeromonas_media_WS	Hafnia_alvei_BIDMC_31
20148	Aeromonas_media_WS	Halococcus_morrhuae_DSM1307
20149	Aeromonas_media_WS	Helicobacter_bilis_ATCC_43879
20150	Aeromonas_media_WS	Helicobacter_canadensis_MIT_98_5491
20151	Aeromonas_media_WS	Helicobacter_cinaedi_CCUG_18818
20152	Aeromonas_media_WS	Helicobacter_pullorum_MIT_98_5489
20153	Aeromonas_media_WS	Helicobacter_pylori_26695
20154	Aeromonas_media_WS	Helicobacter_winghamensis_ATCC_BAA_430
20155	Aeromonas_media_WS	Holdemania_filiformis_VPI_J1_31B_1_DSM_12042
20156	Aeromonas_media_WS	Kallipyga_massiliensis_ph2
20157	Aeromonas_media_WS	Kandleria_vitulina_DSM_20405
20158	Aeromonas_media_WS	Kingella_oralis_ATCC_51147
20159	Aeromonas_media_WS	Klebsiella_pneumoniae_pneumoniae_MGH78578
20160	Aeromonas_media_WS	Klebsiella_sp_1_1_55
20161	Aeromonas_media_WS	Kluyvera_ascorbata_ATCC_33433
20162	Aeromonas_media_WS	Kocuria_palustris_PEL
20163	Aeromonas_media_WS	Kocuria_rhizophila_DC2201
20164	Aeromonas_media_WS	Kurthia_massiliensis_JC30
20165	Aeromonas_media_WS	Kytococcus_sedentarius_DSM_20547
20166	Aeromonas_media_WS	Lachnospiraceae_bacterium_sp_5_1_63FAA
20167	Aeromonas_media_WS	Lachnospiraceae_bacterium_sp_8_1_57FAA
20168	Aeromonas_media_WS	Lachnospira_multipara_ATCC_19207
20169	Aeromonas_media_WS	Lactobacillus_acidophilus_ATCC_4796
20170	Aeromonas_media_WS	Lactobacillus_acidophilus_NCFM
20171	Aeromonas_media_WS	Lactobacillus_amylolyticus_DSM_11664
20172	Aeromonas_media_WS	Lactobacillus_amylovorus_GRL_1112
20173	Aeromonas_media_WS	Lactobacillus_animalis_KCTC_3501
20174	Aeromonas_media_WS	Lactobacillus_antri_DSM_16041
20175	Aeromonas_media_WS	Lactobacillus_brevis_ATCC_367
20176	Aeromonas_media_WS	Lactobacillus_brevis_subsp_gravesensis_ATCC_27305
20177	Aeromonas_media_WS	Lactobacillus_buchneri_ATCC_11577
20178	Aeromonas_media_WS	Lactobacillus_casei_ATCC_334
20179	Aeromonas_media_WS	Lactobacillus_casei_casei_BL23
20180	Aeromonas_media_WS	Lactobacillus_coleohominis_101_4_CHN
20181	Aeromonas_media_WS	Lactobacillus_coryniformis_subsp_coryniformis_CECT_5711
20182	Aeromonas_media_WS	Lactobacillus_crispatus_125_2_CHN
20183	Aeromonas_media_WS	Lactobacillus_curvatus_CRL_705
20184	Aeromonas_media_WS	Lactobacillus_delbrueckii_subsp_bulgaricus_ATCC_11842
20185	Aeromonas_media_WS	Lactobacillus_delbrueckii_subsp_bulgaricus_ATCC_BAA_365
20186	Aeromonas_media_WS	Lactobacillus_fermentum_ATCC_14931
20187	Aeromonas_media_WS	Lactobacillus_fermentum_IFO_3956
20188	Aeromonas_media_WS	Lactobacillus_gasseri_ATCC_33323
20189	Aeromonas_media_WS	Lactobacillus_gastricus_PS3
20190	Aeromonas_media_WS	Lactobacillus_helveticus_DPC_4571
20191	Aeromonas_media_WS	Lactobacillus_helveticus_DSM_20075
20192	Aeromonas_media_WS	Lactobacillus_hilgardii_ATCC_8290
20193	Aeromonas_media_WS	Lactobacillus_iners_DSM_13335
20194	Aeromonas_media_WS	Lactobacillus_jensenii_1153
20195	Aeromonas_media_WS	Lactobacillus_johnsonii_DPC_6026
20196	Aeromonas_media_WS	Lactobacillus_johnsonii_NCC_533
20197	Aeromonas_media_WS	Lactobacillus_mucosae_LM1
20198	Aeromonas_media_WS	Lactobacillus_oris_F0423
20199	Aeromonas_media_WS	Lactobacillus_paracasei_subsp_paracasei_8700_2
20200	Aeromonas_media_WS	Lactobacillus_paracasei_subsp_paracasei_ATCC_25302
20201	Aeromonas_media_WS	Lactobacillus_pentosus_KCA1
20202	Aeromonas_media_WS	Lactobacillus_plantarum_JDM1
20203	Aeromonas_media_WS	Lactobacillus_plantarum_subsp_plantarum_ATCC_14917
20204	Aeromonas_media_WS	Lactobacillus_plantarum_WCFS1
20205	Aeromonas_media_WS	Lactobacillus_reuteri_CF48_3A_
20206	Aeromonas_media_WS	Lactobacillus_reuteri_F275_JCM_1112
20207	Aeromonas_media_WS	Lactobacillus_reuteri_MM2_3_
20208	Aeromonas_media_WS	Lactobacillus_reuteri_MM4_1A_
20209	Aeromonas_media_WS	Lactobacillus_reuteri_SD2112_ATCC_55730
20210	Aeromonas_media_WS	Lactobacillus_rhamnosus_GG_ATCC_53103
20211	Aeromonas_media_WS	Lactobacillus_rhamnosus_LMS2_1
20212	Aeromonas_media_WS	Lactobacillus_ruminis_ATCC_25644
20213	Aeromonas_media_WS	Lactobacillus_sakei_subsp_sakei_23K
20214	Aeromonas_media_WS	Lactobacillus_salivarius_HO66_ATCC_11741
20215	Aeromonas_media_WS	Lactobacillus_salivarius_salivarius_UCC118
20216	Aeromonas_media_WS	Lactobacillus_ultunensis_DSM_16047
20217	Aeromonas_media_WS	Lactobacillus_vaginalis_ATCC_49540
20218	Aeromonas_media_WS	Lactococcus_garvieae_ATCC_49156
20219	Aeromonas_media_WS	Lactococcus_raffinolactis_4877
20220	Aeromonas_media_WS	Laribacter_hongkongensis_HLHK9
20221	Aeromonas_media_WS	Lautropia_mirabilis_ATCC_51599
20222	Aeromonas_media_WS	Leminorella_grimontii_ATCC_33999
20223	Aeromonas_media_WS	Leptotrichia_buccalis_C_1013_b
20224	Aeromonas_media_WS	Leuconostoc_argentinum_KCTC_3773
20225	Aeromonas_media_WS	Leuconostoc_gelidum_JB7
20226	Aeromonas_media_WS	Leuconostoc_mesenteroides_subsp_cremoris_ATCC_19254
20227	Aeromonas_media_WS	Listeria_grayi_DSM_20601
20228	Aeromonas_media_WS	Listeria_monocytogenes_4a_L99
20229	Aeromonas_media_WS	Listeria_monocytogenes_4b_F2365
20230	Aeromonas_media_WS	Listeria_monocytogenes_Finland_1988
20231	Aeromonas_media_WS	Listeria_monocytogenes_FSL_R2_561
20232	Aeromonas_media_WS	Listeria_monocytogenes_J0161_FSL_R2_499
20233	Aeromonas_media_WS	Listeria_monocytogenes_serotype_7_SLCC_2482
20234	Aeromonas_media_WS	Listeria_monocytogenes_SLCC_2378
20235	Aeromonas_media_WS	Listeria_monocytogenes_SLCC_2540
20236	Aeromonas_media_WS	Listeria_monocytogenes_SLCC_7179
20237	Aeromonas_media_WS	Lysinibacillus_fusiformis_ZB2
20238	Aeromonas_media_WS	Lysinibacillus_sphaericus_C3_41
20239	Aeromonas_media_WS	Marvinbryantia_formatexigens_I_52_DSM_14469
20240	Aeromonas_media_WS	Megamonas_funiformis_YIT_11815
20241	Aeromonas_media_WS	Megamonas_hypermegale_ART12_1
20242	Aeromonas_media_WS	Megasphaera_elsdenii_DSM_20460
20243	Aeromonas_media_WS	Melainabacterium_MEL_A1
20244	Aeromonas_media_WS	Methanobrevibacter_ruminantium_M1
20245	Aeromonas_media_WS	Methanobrevibacter_smithii_ATCC_35061
20246	Aeromonas_media_WS	Methanomassiliicoccus_luminyensis_B10
20247	Aeromonas_media_WS	Methanosphaera_stadtmanae_DSM_3091
20248	Aeromonas_media_WS	Methylobacterium_mesophilicum_SR1_6_6
20249	Aeromonas_media_WS	Methylobacterium_populi_BJ001
20250	Aeromonas_media_WS	Methylobacterium_radiotolerans_JCM_2831
20251	Aeromonas_media_WS	Methyloversatilis_universalis_Fam50001
20252	Aeromonas_media_WS	Methyloversatilis_universalis_FAM5
20253	Aeromonas_media_WS	Microbacterium_gubbeenense_DSM_15944
20254	Aeromonas_media_WS	Microbacterium_oleivorans_NBRC_103075
20255	Aeromonas_media_WS	Microbacterium_paraoxydans_77MFTsu3_2
20256	Aeromonas_media_WS	Micrococcus_luteus_NCTC_2665
20257	Aeromonas_media_WS	Micromonospora_aurantiaca_ATCC_27029
20258	Aeromonas_media_WS	Mitsuokella_jalaludinii_DSM_13811
20259	Aeromonas_media_WS	Mitsuokella_multacida_DSM_20544
20260	Aeromonas_media_WS	Mobiluncus_curtisii_ATCC_43063
20261	Aeromonas_media_WS	Moraxella_catarrhalis_RH4
20262	Aeromonas_media_WS	Morganella_morganii_subsp_morganii_KT
20263	Aeromonas_media_WS	Mycobacterium_avium_subsp_avium_ATCC_25291
20264	Aeromonas_media_WS	Mycobacterium_fortuitum_subsp_fortuitum_DSM_46621
20265	Aeromonas_media_WS	Mycoplasma_hominis_ATCC_23114
20266	Aeromonas_media_WS	Mycoplasma_pneumoniae_309
20267	Aeromonas_media_WS	Neisseria_cinerea_ATCC_14685
20268	Aeromonas_media_WS	Neisseria_elongata_subsp_glycolytica_ATCC_29315
20269	Aeromonas_media_WS	Neisseria_flavescens_SK114
20270	Aeromonas_media_WS	Neisseria_macacae_ATCC_33926
20271	Aeromonas_media_WS	Neisseria_mucosa_ATCC_25996
20272	Aeromonas_media_WS	Neisseria_subflava_NJ9703
20273	Aeromonas_media_WS	Nevskia_ramosa_DSM_11499
20274	Aeromonas_media_WS	Oceanobacillus_picturae_strain_S1
20275	Aeromonas_media_WS	Ochrobactrum_anthropi_ATCC_49188
20276	Aeromonas_media_WS	Odoribacter_laneus_YIT_12061
20277	Aeromonas_media_WS	Odoribacter_splanchnicus_1651_6_DSM_20712
20278	Aeromonas_media_WS	Olsenella_profusa_F019501
20279	Aeromonas_media_WS	Olsenella_uli_DSM_7084
20280	Aeromonas_media_WS	Oribacterium_sinus_F0268
20281	Aeromonas_media_WS	Oxalobacter_formigenes_HOxBLS
20282	Aeromonas_media_WS	Oxalobacter_formigenes_OXCC13
20283	Aeromonas_media_WS	Paenibacillus_alvei_DSM_29
20284	Aeromonas_media_WS	Paenibacillus_barengoltzii_G22
20285	Aeromonas_media_WS	Paenibacillus_daejeonensis_DSM_15491
20286	Aeromonas_media_WS	Paenibacillus_graminis_C4D1M
20287	Aeromonas_media_WS	Paenibacillus_lactis_154
20288	Aeromonas_media_WS	Parabacteroides_distasonis_ATCC_8503
20289	Aeromonas_media_WS	Parabacteroides_goldsteinii_dnLKV18
20290	Aeromonas_media_WS	Parabacteroides_gordonii_DSM_23371
20291	Aeromonas_media_WS	Parabacteroides_johnsonii_DSM_18315
20292	Aeromonas_media_WS	Parabacteroides_merdae_ATCC_43184
20293	Aeromonas_media_WS	Parabacteroides_sp_D13
20294	Aeromonas_media_WS	Paracoccus_yeei_ATCC_BAA_599
20295	Aeromonas_media_WS	Paraprevotella_clara_YIT_11840
20296	Aeromonas_media_WS	Paraprevotella_xylaniphila_YIT_11841
20297	Aeromonas_media_WS	Parasutterella_excrementihominis_YIT_11859
20298	Aeromonas_media_WS	Parvimonas_micra_ATCC_33270
20299	Aeromonas_media_WS	Pediococcus_acidilactici_7_4
20300	Aeromonas_media_WS	Pediococcus_acidilactici_DSM_20284
20301	Aeromonas_media_WS	Pediococcus_pentosaceus_ATCC_25745
20302	Aeromonas_media_WS	Peptoniphilus_harei_ACS_146_V_Sch2b
20303	Aeromonas_media_WS	Peptoniphilus_indolicus_ATCC_29427
20304	Aeromonas_media_WS	Peptoniphilus_lacrimalis_DSM_7455
20305	Aeromonas_media_WS	Peptoniphilus_timonensis_JC401
20306	Aeromonas_media_WS	Peptostreptococcus_anaerobius_DSM_2949
20307	Aeromonas_media_WS	Peptostreptococcus_stomatis_DSM_17678
20308	Aeromonas_media_WS	Phascolarctobacterium_succinatutens_YIT_12067
20309	Aeromonas_media_WS	Plesiomonas_shigelloides_302_73
20310	Aeromonas_media_WS	Porphyromonas_asaccharolytica_DSM_20707
20311	Aeromonas_media_WS	Porphyromonas_endodontalis_ATCC_35406
20312	Aeromonas_media_WS	Porphyromonas_gingivalis_W83
20313	Aeromonas_media_WS	Porphyromonas_somerae_DSM_23386
20314	Aeromonas_media_WS	Porphyromonas_uenonis_60_3
20315	Aeromonas_media_WS	Porphyromonas_uenonis_DSM_23387
20316	Aeromonas_media_WS	Prevotella_albensis_DSM_11370
20317	Aeromonas_media_WS	Prevotella_bivia_DSM_20514
20318	Aeromonas_media_WS	Prevotella_brevis_ATCC_19188
20319	Aeromonas_media_WS	Prevotella_bryantii_B14
20320	Aeromonas_media_WS	Prevotella_bryantii_C21a
20321	Aeromonas_media_WS	Prevotella_buccae_ATCC_33574
20322	Aeromonas_media_WS	Prevotella_conceptionensis_9403948
20323	Aeromonas_media_WS	Prevotella_copri_CB7_DSM_18205
20324	Aeromonas_media_WS	Prevotella_corporis_DSM_18810
20325	Aeromonas_media_WS	Prevotella_denticola_DSM20614
20326	Aeromonas_media_WS	Prevotella_denticola_F0289
20327	Aeromonas_media_WS	Prevotella_disiens_FB035_09AN
20328	Aeromonas_media_WS	Prevotella_disiens_JCM_6334
20329	Aeromonas_media_WS	Prevotella_enoeca_JCM_12259
20330	Aeromonas_media_WS	Prevotella_intermedia_17
20331	Aeromonas_media_WS	Prevotella_intermedia_ATCC_25611
20332	Aeromonas_media_WS	Prevotella_loescheii_DSM_19665
20333	Aeromonas_media_WS	Prevotella_melaninogenica_ATCC_25845
20334	Aeromonas_media_WS	Prevotella_nanceiensis_DSM_19126
20335	Aeromonas_media_WS	Prevotella_nigrescens_ATCC_33563
20336	Aeromonas_media_WS	Prevotella_oralis_ATCC_33269
20337	Aeromonas_media_WS	Prevotella_pallens_ATCC_700821
20338	Aeromonas_media_WS	Prevotella_ruminicola_23
20339	Aeromonas_media_WS	Prevotella_salivae_DSM_15606
20340	Aeromonas_media_WS	Prevotella_shahii_JCM_12083
20341	Aeromonas_media_WS	Prevotella_stercorea_DSM_18206
20342	Aeromonas_media_WS	Prevotella_timonensis_4401737
20343	Aeromonas_media_WS	Prevotella_timonensis_CRIS_5C_B1
20344	Aeromonas_media_WS	Prevotella_veroralis_DSM_19559
20345	Aeromonas_media_WS	Propionibacterium_acidipropionici_ATCC_4875
20346	Aeromonas_media_WS	Propionibacterium_acnes_KPA171202
20347	Aeromonas_media_WS	Propionibacterium_avidum_44067
20348	Aeromonas_media_WS	Propionibacterium_freudenreichii_subsp_shermanii_CIRM_BIA1
20349	Aeromonas_media_WS	Propionibacterium_granulosum_DSM_20700
20350	Aeromonas_media_WS	Propionibacterium_jensenii_DSM_20535
20351	Aeromonas_media_WS	Propionibacterium_propionicum_F0230a
20352	Aeromonas_media_WS	Proteus_mirabilis_ATCC_35198
20353	Aeromonas_media_WS	Proteus_penneri_ATCC_35198
20354	Aeromonas_media_WS	Providencia_alcalifaciens_DSM_30120
20355	Aeromonas_media_WS	Providencia_rettgeri_DSM_1131
20356	Aeromonas_media_WS	Providencia_rustigianii_DSM_4541
20357	Aeromonas_media_WS	Providencia_stuartii_ATCC_25827
20358	Aeromonas_media_WS	Pseudobutyrivibrio_ruminis_AD2017
20359	Aeromonas_media_WS	Pseudoflavonifractor_capillosus_strain_ATCC_29799
20360	Aeromonas_media_WS	Pseudomonas_aeruginosa_NCGM2_S1
20361	Aeromonas_media_WS	Pseudomonas_alcaliphila_34
20362	Aeromonas_media_WS	Pseudomonas_monteilii_NBRC_103158
20363	Aeromonas_media_WS	Pseudomonas_nitroreducens_HBP1
20364	Aeromonas_media_WS	Pseudomonas_oleovorans_MOIL14HWK12
20365	Aeromonas_media_WS	Pseudoramibacter_alactolyticus_ATCC_23263
20366	Aeromonas_media_WS	Pyramidobacter_piscolens_W5455
20367	Aeromonas_media_WS	Ralstonia_sp_5_7_47FAA
20368	Aeromonas_media_WS	Raoultella_planticola_ATCC_33531
20369	Aeromonas_media_WS	Rhodococcus_equi_ATCC_33707
20370	Aeromonas_media_WS	Rhodococcus_equi_NBRC_101255
20371	Aeromonas_media_WS	Rhodococcus_rhodochrous_ATCC_21198
20372	Aeromonas_media_WS	Roseburia_hominis_A2_183
20373	Aeromonas_media_WS	Roseburia_intestinalis_L1_82
20374	Aeromonas_media_WS	Roseburia_inulinivorans_DSM_16841
20375	Aeromonas_media_WS	Roseomonas_mucosa_ATCC_BAA_692
20376	Aeromonas_media_WS	Rothia_aeria_F0474
20377	Aeromonas_media_WS	Rothia_dentocariosa_ATCC_17931
20378	Aeromonas_media_WS	Rothia_mucilaginosa_DY_18
20379	Aeromonas_media_WS	Ruminococcaceae_bacterium_D16
20380	Aeromonas_media_WS	Ruminococcus_albus_7
20381	Aeromonas_media_WS	Ruminococcus_bicirculans_80_3
20382	Aeromonas_media_WS	Ruminococcus_bromii_L2_63
20383	Aeromonas_media_WS	Ruminococcus_callidus_ATCC_2776001
20384	Aeromonas_media_WS	Ruminococcus_champanellensis_18P13
20385	Aeromonas_media_WS	Ruminococcus_flavefaciens_ATCC_19208
20386	Aeromonas_media_WS	Ruminococcus_flavefaciens_FD_1
20387	Aeromonas_media_WS	Ruminococcus_gauvreauii_DSM_19829
20388	Aeromonas_media_WS	Ruminococcus_gnavus_ATCC_29149
20389	Aeromonas_media_WS	Ruminococcus_lactaris_ATCC_29176
20390	Aeromonas_media_WS	Ruminococcus_obeum_A2_162
20391	Aeromonas_media_WS	Ruminococcus_sp_5_1_39BFAA
20392	Aeromonas_media_WS	Ruminococcus_sp_SR1_5
20393	Aeromonas_media_WS	Ruminococcus_torques_ATCC_27756
20394	Aeromonas_media_WS	Ruminococcus_torques_L2_14
20395	Aeromonas_media_WS	Salmonella_enterica_enterica_sv_Typhimurium_LT2
20396	Aeromonas_media_WS	Scardovia_inopinata_F0304
20397	Aeromonas_media_WS	Selenomonas_ruminantium_AC2024
20398	Aeromonas_media_WS	Serratia_fonticola_RB_25
20399	Aeromonas_media_WS	Serratia_liquefaciens_ATCC_27592
20400	Aeromonas_media_WS	Silanimonas_lenta_DSM_16282
20401	Aeromonas_media_WS	Slackia_exigua_ATCC_700122
20402	Aeromonas_media_WS	Slackia_piriformis_YIT_12062
20403	Aeromonas_media_WS	Solobacterium_moorei_DSM_22971
20404	Aeromonas_media_WS	Solobacterium_moorei_F0204
20405	Aeromonas_media_WS	Staphylococcus_arlettae_CVD059
20406	Aeromonas_media_WS	Staphylococcus_capitis_CR0101
20407	Aeromonas_media_WS	Staphylococcus_capitis_QN1
20408	Aeromonas_media_WS	Staphylococcus_caprae_C87
20409	Aeromonas_media_WS	Staphylococcus_cohnii_hu_01
20410	Aeromonas_media_WS	Staphylococcus_epidermidis_ATCC_12228
20411	Aeromonas_media_WS	Staphylococcus_equorum_subsp_equorum_Mu2
20412	Aeromonas_media_WS	Staphylococcus_haemolyticus_JCSC1435
20413	Aeromonas_media_WS	Staphylococcus_hominis_subsp_hominis_C80
20414	Aeromonas_media_WS	Staphylococcus_intermedius_ATCC_27335
20415	Aeromonas_media_WS	Staphylococcus_lugdunensis_HKU09_01
20416	Aeromonas_media_WS	Staphylococcus_pasteuri_SP1
20417	Aeromonas_media_WS	Staphylococcus_pettenkoferi_VCU012
20418	Aeromonas_media_WS	Staphylococcus_saprophyticus_subsp_saprophyticus_ATCC_15305
20419	Aeromonas_media_WS	Staphylococcus_sciuri_subsp_sciuri_Z8
20420	Aeromonas_media_WS	Staphylococcus_simulans_ACS_120_V_Sch1
20421	Aeromonas_media_WS	Staphylococcus_vitulinus_F1028
20422	Aeromonas_media_WS	Staphylococcus_warneri_SG1
20423	Aeromonas_media_WS	Staphylococcus_xylosus_DMB3_Bh1
20424	Aeromonas_media_WS	Staphylococcus_xylosus_NJ
20425	Aeromonas_media_WS	Stenotrophomonas_maltophilia_D457
20426	Aeromonas_media_WS	Stenotrophomonas_rhizophila_PCA13
20427	Aeromonas_media_WS	Stoquefichus_massiliensis_AP9
20428	Aeromonas_media_WS	Streptococcus_agalactiae_A909
20429	Aeromonas_media_WS	Streptococcus_anginosus_1_2_62CV
20430	Aeromonas_media_WS	Streptococcus_australis_ATCC_700641
20431	Aeromonas_media_WS	Streptococcus_constellatus_subsp_constellatus_SK53
20432	Aeromonas_media_WS	Streptococcus_constellatus_subsp_pharyngis_SK1060
20433	Aeromonas_media_WS	Streptococcus_cristatus_ATCC_51100
20434	Aeromonas_media_WS	Streptococcus_dysgalactiae_subsp_dysgalactiae_ATCC_27957
20435	Aeromonas_media_WS	Streptococcus_equinus_ATCC_9812
20436	Aeromonas_media_WS	Streptococcus_gallolyticus_subsp_gallolyticus_ATCC_43143
20437	Aeromonas_media_WS	Streptococcus_gordonii_str_Challis_substr_CH1
20438	Aeromonas_media_WS	Streptococcus_infantarius_subsp_infantarius_ATCC_BAA_102
20439	Aeromonas_media_WS	Streptococcus_infantis_ATCC_700779
20440	Aeromonas_media_WS	Streptococcus_intermedius_JTH08
20441	Aeromonas_media_WS	Streptococcus_lutetiensis_033
20442	Aeromonas_media_WS	Streptococcus_mitis_NCTC_12261
20443	Aeromonas_media_WS	Streptococcus_mutans_ATCC_25175
20444	Aeromonas_media_WS	Streptococcus_oralis_Uo5
20445	Aeromonas_media_WS	Streptococcus_parasanguinis_ATCC_903
20446	Aeromonas_media_WS	Streptococcus_parauberis_KCTC_11537
20447	Aeromonas_media_WS	Streptococcus_peroris_ATCC_700780
20448	Aeromonas_media_WS	Streptococcus_pleomorphus_DSM_20574
20449	Aeromonas_media_WS	Streptococcus_pseudopneumoniae_IS7493
20450	Aeromonas_media_WS	Streptococcus_salivarius_JIM8777
20451	Aeromonas_media_WS	Streptococcus_sanguinis_SK36
20452	Aeromonas_media_WS	Streptococcus_sp_2_1_36FAA
20453	Aeromonas_media_WS	Streptococcus_sp_I_G2
20454	Aeromonas_media_WS	Streptococcus_sp_I_P16
20455	Aeromonas_media_WS	Streptococcus_thermophilus_LMG_18311
20456	Aeromonas_media_WS	Streptococcus_thoraltensis_DSM_12221
20457	Aeromonas_media_WS	Streptococcus_uberis_0140J
20458	Aeromonas_media_WS	Streptococcus_vestibularis_F0396
20459	Aeromonas_media_WS	Subdoligranulum_variabile_DSM_15176
20460	Aeromonas_media_WS	Succinatimonas_hippei_YIT_12066
20461	Aeromonas_media_WS	Succinivibrio_dextrinosolvens_H5
20462	Aeromonas_media_WS	Sulfolobus_solfataricus_P2
20463	Aeromonas_media_WS	Sutterella_parvirubra_YIT_11816
20464	Aeromonas_media_WS	Sutterella_wadsworthensis_3_1_45B
20465	Aeromonas_media_WS	Tannerella_forsythia_ATCC_43037
20466	Aeromonas_media_WS	Tatumella_ptyseos_ATCC_33301
20467	Aeromonas_media_WS	Trabulsiella_guamensis_ATCC_49490
20468	Aeromonas_media_WS	Tropheryma_whipplei_str_Twist
20469	Aeromonas_media_WS	Trueperella_pyogenes_MS249
20470	Aeromonas_media_WS	Ureaplasma_parvum_serovar_1_str_ATCC_27813
20471	Aeromonas_media_WS	Ureaplasma_urealyticum_serovar_8_str_ATCC_27618
20472	Aeromonas_media_WS	Ureibacillus_thermosphaericus_str_Thermo_BF
20473	Aeromonas_media_WS	Varibaculum_cambriense_DSM_15806
20474	Aeromonas_media_WS	Veillonella_atypica_ACS_049_V_Sch6
20475	Aeromonas_media_WS	Veillonella_dispar_ATCC_17748
20476	Aeromonas_media_WS	Veillonella_parvula_Te3_DSM_2008
20477	Aeromonas_media_WS	Veillonella_ratti_ACS_216_V_Col6b
20478	Aeromonas_media_WS	Veillonella_sp_3_1_44
20479	Aeromonas_media_WS	Veillonella_sp_6_1_27
20480	Aeromonas_media_WS	Vibrio_fluvialis_560
20481	Aeromonas_media_WS	Vibrio_furnissii_NCTC_11218
20482	Aeromonas_media_WS	Vibrio_mimicus_MB_451
20483	Aeromonas_media_WS	Vibrio_parahaemolyticus_RIMD_2210633
20484	Aeromonas_media_WS	Weissella_cibaria_KACC_11862
20485	Aeromonas_media_WS	Weissella_confusa_LBAE_C39_2
20486	Aeromonas_media_WS	Weissella_paramesenteroides_ATCC_33313
20487	Aeromonas_media_WS	Yersinia_bercovieri_ATCC_43970
20488	Aeromonas_media_WS	Yersinia_enterocolitica_subsp_enterocolitica_8081
20489	Aeromonas_media_WS	Yersinia_frederiksenii_ATCC_33641
20490	Aeromonas_media_WS	Yersinia_kristensenii_ATCC_33638
20491	Aeromonas_media_WS	Yersinia_pseudotuberculosis_YPIII
20492	Aeromonas_media_WS	Yersinia_rohdei_ATCC_43380
20493	Aeromonas_media_WS	Yokenella_regensburgei_ATCC_43003
20494	Aeromonas_veronii_B565	Afipia_birgiae_34632
20495	Aeromonas_veronii_B565	Aggregatibacter_aphrophilus_NJ8700
20496	Aeromonas_veronii_B565	Akkermansia_muciniphila_ATCC_BAA_835
20497	Aeromonas_veronii_B565	Alcaligenes_faecalis_subsp_faecalis_NBRC_13111
20498	Aeromonas_veronii_B565	Alcaligenes_faecalis_subsp_faecalis_NCIB_8687
20499	Aeromonas_veronii_B565	Alistipes_finegoldii_DSM_17242
20500	Aeromonas_veronii_B565	Alistipes_indistinctus_YIT_12060
20501	Aeromonas_veronii_B565	Alistipes_onderdonkii_DSM_19147
20502	Aeromonas_veronii_B565	Alistipes_putredinis_DSM_17216
20503	Aeromonas_veronii_B565	Alistipes_shahii_WAL_8301
20504	Aeromonas_veronii_B565	Alloprevotella_tannerae_ATCC_51259
20505	Aeromonas_veronii_B565	Anaerobaculum_hydrogeniformans_OS1_ATCC_BAA_1850
20506	Aeromonas_veronii_B565	Anaerobiospirillum_succiniciproducens_DSM_640001
20507	Aeromonas_veronii_B565	Anaerococcus_hydrogenalis_DSM_7454
20508	Aeromonas_veronii_B565	Anaerococcus_prevotii_DSM_20548
20509	Aeromonas_veronii_B565	Anaerococcus_vaginalis_ATCC_51170
20510	Aeromonas_veronii_B565	Anaerofustis_stercorihominis_DSM_17244
20511	Aeromonas_veronii_B565	Anaerostipes_caccae_DSM_14662
20512	Aeromonas_veronii_B565	Anaerostipes_hadrus_DSM_3319
20513	Aeromonas_veronii_B565	Anaerostipes_sp_3_2_56FAA
20514	Aeromonas_veronii_B565	Anaerotruncus_colihominis_DSM_17241
20515	Aeromonas_veronii_B565	Aneurinibacillus_aneurinilyticus_ATCC_12856
20516	Aeromonas_veronii_B565	Arcanobacterium_haemolyticum_DSM_20595
20517	Aeromonas_veronii_B565	Arcobacter_butzleri_RM4018
20518	Aeromonas_veronii_B565	Arthrobacter_castelli_DSM_16402
20519	Aeromonas_veronii_B565	Atopobium_minutum_10063974
20520	Aeromonas_veronii_B565	Atopobium_parvulum_DSM_20469
20521	Aeromonas_veronii_B565	Atopobium_rimae_ATCC_49626
20522	Aeromonas_veronii_B565	Bacillus_altitudinis_41KF2b
20523	Aeromonas_veronii_B565	Bacillus_atrophaeus_ATCC_49822_1
20524	Aeromonas_veronii_B565	Bacillus_cereus_AH187_F4810_72
20525	Aeromonas_veronii_B565	Bacillus_cereus_G9842
20526	Aeromonas_veronii_B565	Bacillus_clausii_KSM_K16
20527	Aeromonas_veronii_B565	Bacillus_endophyticus_2102
20528	Aeromonas_veronii_B565	Bacillus_firmus_DS1
20529	Aeromonas_veronii_B565	Bacillus_flexus_27Col1_1E
20530	Aeromonas_veronii_B565	Bacillus_fordii_DSM_16014
20531	Aeromonas_veronii_B565	Bacillus_halodurans_C_125
20532	Aeromonas_veronii_B565	Bacillus_infantis_NRRL_B_14911
20533	Aeromonas_veronii_B565	Bacillus_mojavensis_RO_H_1
20534	Aeromonas_veronii_B565	Bacillus_mycoides_DSM_2048
20535	Aeromonas_veronii_B565	Bacillus_nealsonii_AAU1
20536	Aeromonas_veronii_B565	Bacillus_pseudofirmus_OF4
20537	Aeromonas_veronii_B565	Bacillus_pumilus_ATCC_7061
20538	Aeromonas_veronii_B565	Bacillus_sonorensis_L12
20539	Aeromonas_veronii_B565	Bacillus_thermoamylovorans
20540	Aeromonas_veronii_B565	Bacillus_timonensis_JC401
20541	Aeromonas_veronii_B565	Bacillus_vallismortis_DV1_F_3
20542	Aeromonas_veronii_B565	Bacteroides_caccae_ATCC_43185
20543	Aeromonas_veronii_B565	Bacteroides_cellulosilyticus_DSM_14838
20544	Aeromonas_veronii_B565	Bacteroides_clarus_YIT_12056
20545	Aeromonas_veronii_B565	Bacteroides_coprocola_M16_DSM_17136
20546	Aeromonas_veronii_B565	Bacteroides_coprophilus_DSM_18228
20547	Aeromonas_veronii_B565	Bacteroides_dorei_DSM_17855
20548	Aeromonas_veronii_B565	Bacteroides_eggerthii_1_2_48FAA
20549	Aeromonas_veronii_B565	Bacteroides_eggerthii_DSM_20697
20550	Aeromonas_veronii_B565	Bacteroides_faecis_MAJ27
20551	Aeromonas_veronii_B565	Bacteroides_finegoldii_DSM_17565
20552	Aeromonas_veronii_B565	Bacteroides_fluxus_YIT_12057
20553	Aeromonas_veronii_B565	Bacteroides_fragilis_3_1_12
20554	Aeromonas_veronii_B565	Bacteroides_fragilis_638R
20555	Aeromonas_veronii_B565	Bacteroides_fragilis_NCTC_9343
20556	Aeromonas_veronii_B565	Bacteroides_fragilis_YCH46
20557	Aeromonas_veronii_B565	Bacteroides_graminisolvens_DSM_19988
20558	Aeromonas_veronii_B565	Bacteroides_intestinalis_341_DSM_17393
20559	Aeromonas_veronii_B565	Bacteroides_massiliensis_B846dnLKV334
20560	Aeromonas_veronii_B565	Bacteroides_nordii_CL02T12C05
20561	Aeromonas_veronii_B565	Bacteroides_oleiciplenus_YIT_12058
20562	Aeromonas_veronii_B565	Bacteroides_ovatus_ATCC_8483
20563	Aeromonas_veronii_B565	Bacteroides_ovatus_SD_CC_2a
20564	Aeromonas_veronii_B565	Bacteroides_ovatus_SD_CMC_3f
20565	Aeromonas_veronii_B565	Bacteroides_pectinophilus_ATCC_43243
20566	Aeromonas_veronii_B565	Bacteroides_plebeius_M12_DSM_17135
20567	Aeromonas_veronii_B565	Bacteroides_pyogenes_DSM20611
20568	Aeromonas_veronii_B565	Bacteroides_salyersiae_WAL_10018
20569	Aeromonas_veronii_B565	Bacteroides_sp_1_1_14
20570	Aeromonas_veronii_B565	Bacteroides_sp_1_1_30
20571	Aeromonas_veronii_B565	Bacteroides_sp_1_1_6
20572	Aeromonas_veronii_B565	Bacteroides_sp_20_3
20573	Aeromonas_veronii_B565	Bacteroides_sp_2_1_22
20574	Aeromonas_veronii_B565	Bacteroides_sp_2_1_33B
20575	Aeromonas_veronii_B565	Bacteroides_sp_2_1_7
20576	Aeromonas_veronii_B565	Bacteroides_sp_2_2_4
20577	Aeromonas_veronii_B565	Bacteroides_sp_3_1_19
20578	Aeromonas_veronii_B565	Bacteroides_sp_3_1_23
20579	Aeromonas_veronii_B565	Bacteroides_sp_3_1_33FAA
20580	Aeromonas_veronii_B565	Bacteroides_sp_3_1_40A
20581	Aeromonas_veronii_B565	Bacteroides_sp_3_2_5
20582	Aeromonas_veronii_B565	Bacteroides_sp_4_1_36
20583	Aeromonas_veronii_B565	Bacteroides_sp_4_3_47FAA
20584	Aeromonas_veronii_B565	Bacteroides_sp_9_1_42FAA
20585	Aeromonas_veronii_B565	Bacteroides_sp_D1
20586	Aeromonas_veronii_B565	Bacteroides_sp_D20
20587	Aeromonas_veronii_B565	Bacteroides_sp_D22
20588	Aeromonas_veronii_B565	Bacteroides_sp_D2
20589	Aeromonas_veronii_B565	Bacteroides_stercoris_ATCC_43183
20590	Aeromonas_veronii_B565	Bacteroides_thetaiotaomicron_VPI_5482
20591	Aeromonas_veronii_B565	Bacteroides_timonensis_AP1
20592	Aeromonas_veronii_B565	Bacteroides_uniformis_ATCC_8492
20593	Aeromonas_veronii_B565	Bacteroides_ureolyticus_DSM_20703
20594	Aeromonas_veronii_B565	Bacteroides_vulgatus_ATCC_8482
20595	Aeromonas_veronii_B565	Bacteroides_xylanisolvens_SD_CC_1b
20596	Aeromonas_veronii_B565	Bacteroides_xylanisolvens_XB1A
20597	Aeromonas_veronii_B565	Barnesiella_intestinihominis_YIT_11860
20598	Aeromonas_veronii_B565	Bartonella_quintana_Toulouse
20599	Aeromonas_veronii_B565	Bifidobacterium_adolescentis_ATCC_15703
20600	Aeromonas_veronii_B565	Bifidobacterium_angulatum_DSM_20098
20601	Aeromonas_veronii_B565	Bifidobacterium_animalis_lactis_AD011
20602	Aeromonas_veronii_B565	Bifidobacterium_animalis_lactis_BB_12
20603	Aeromonas_veronii_B565	Bifidobacterium_animalis_lactis_Bi_07
20604	Aeromonas_veronii_B565	Bifidobacterium_animalis_lactis_Bl_04_ATCC_SD5219
20605	Aeromonas_veronii_B565	Bifidobacterium_animalis_lactis_CNCM_I_2494
20606	Aeromonas_veronii_B565	Bifidobacterium_animalis_lactis_DSM_10140
20607	Aeromonas_veronii_B565	Bifidobacterium_animalis_lactis_V9
20608	Aeromonas_veronii_B565	Bifidobacterium_bifidum_BGN4
20609	Aeromonas_veronii_B565	Bifidobacterium_bifidum_NCIMB_41171
20610	Aeromonas_veronii_B565	Bifidobacterium_bifidum_PRL2010
20611	Aeromonas_veronii_B565	Bifidobacterium_bifidum_S17
20612	Aeromonas_veronii_B565	Bifidobacterium_boum_DSM_20432
20613	Aeromonas_veronii_B565	Bifidobacterium_breve_HPH0326
20614	Aeromonas_veronii_B565	Bifidobacterium_breve_UCC2003_NCIMB8807
20615	Aeromonas_veronii_B565	Bifidobacterium_catenulatum_DSM_16992
20616	Aeromonas_veronii_B565	Bifidobacterium_coryneforme_DSM_20216
20617	Aeromonas_veronii_B565	Bifidobacterium_dentium_ATCC_27678
20618	Aeromonas_veronii_B565	Bifidobacterium_gallicum_DSM_20093
20619	Aeromonas_veronii_B565	Bifidobacterium_kashiwanohense_DSM_21854
20620	Aeromonas_veronii_B565	Bifidobacterium_longum_DJO10A
20621	Aeromonas_veronii_B565	Bifidobacterium_longum_E18
20622	Aeromonas_veronii_B565	Bifidobacterium_longum_infantis_157F_NC
20623	Aeromonas_veronii_B565	Bifidobacterium_longum_infantis_ATCC_15697
20624	Aeromonas_veronii_B565	Bifidobacterium_longum_longum_ATCC_55813
20625	Aeromonas_veronii_B565	Bifidobacterium_longum_longum_BBMN68
20626	Aeromonas_veronii_B565	Bifidobacterium_longum_longum_CCUG_52486
20627	Aeromonas_veronii_B565	Bifidobacterium_longum_longum_JCM_1217
20628	Aeromonas_veronii_B565	Bifidobacterium_longum_longum_JDM301
20629	Aeromonas_veronii_B565	Bifidobacterium_longum_NCC2705
20630	Aeromonas_veronii_B565	Bifidobacterium_mongoliense_DSM_21395
20631	Aeromonas_veronii_B565	Bifidobacterium_pseudocatenulatum_DSM_20438
20632	Aeromonas_veronii_B565	Bifidobacterium_pseudolongum_subsp_Pseudolongum_DSM_20099
20633	Aeromonas_veronii_B565	Bifidobacterium_ruminantium_DSM_6489
20634	Aeromonas_veronii_B565	Bifidobacterium_scardovii_JCM_12489
20635	Aeromonas_veronii_B565	Bifidobacterium_stercoris_ATCC_43183
20636	Aeromonas_veronii_B565	Bifidobacterium_thermacidophilum_subsp_thermacidophilum_DSM_15837
20637	Aeromonas_veronii_B565	Bifidobacterium_thermophilum_RBL67
20638	Aeromonas_veronii_B565	Bilophila_wadsworthia_3_1_6
20639	Aeromonas_veronii_B565	Blastococcus_massiliensis_AP3
20640	Aeromonas_veronii_B565	Blautia_hansenii_VPI_C7_24_DSM_20583
20641	Aeromonas_veronii_B565	Blautia_hydrogenotrophica_DSM_10507
20642	Aeromonas_veronii_B565	Blautia_obeum_ATCC_29174
20643	Aeromonas_veronii_B565	Blautia_producta_DSM_2950
20644	Aeromonas_veronii_B565	Blautia_wexlerae_DSM_19850
20645	Aeromonas_veronii_B565	Bordetella_hinzii_OH87_BAL007II
20646	Aeromonas_veronii_B565	Brachybacterium_paraconglomeratum_LC44
20647	Aeromonas_veronii_B565	Brachyspira_pilosicoli_B2904
20648	Aeromonas_veronii_B565	Bradyrhizobium_elkanii_USDA_76
20649	Aeromonas_veronii_B565	Brevibacillus_agri_5_2
20650	Aeromonas_veronii_B565	Brevibacillus_agri_BAB_2500
20651	Aeromonas_veronii_B565	Brevibacillus_borstelensis_AK1
20652	Aeromonas_veronii_B565	Brevibacillus_brevis_NBRC_100599
20653	Aeromonas_veronii_B565	Brevibacterium_casei_S18
20654	Aeromonas_veronii_B565	Brevibacterium_linens_BL2
20655	Aeromonas_veronii_B565	Brevibacterium_massiliense_5401308
20656	Aeromonas_veronii_B565	Brevundimonas_bacteroides_DSM_4726
20657	Aeromonas_veronii_B565	Brevundimonas_diminuta_470_4
20658	Aeromonas_veronii_B565	Brochothrix_thermosphacta_DSM_20171
20659	Aeromonas_veronii_B565	Bulleidia_extructa_W1219
20660	Aeromonas_veronii_B565	Burkholderia_cepacia_GG4
20661	Aeromonas_veronii_B565	Burkholderiales_bacterium_1_1_47
20662	Aeromonas_veronii_B565	Butyricicoccus_pullicaecorum_1_2
20663	Aeromonas_veronii_B565	Butyricimonas_synergistica_DSM_23225
20664	Aeromonas_veronii_B565	Butyricimonas_virosa_DSM_23226
20665	Aeromonas_veronii_B565	Butyrivibrio_crossotus_DSM_2876
20666	Aeromonas_veronii_B565	Butyrivibrio_fibrisolvens_16_4
20667	Aeromonas_veronii_B565	Campylobacter_coli_JV20
20668	Aeromonas_veronii_B565	Campylobacter_concisus_13826
20669	Aeromonas_veronii_B565	Campylobacter_curvus_525_92
20670	Aeromonas_veronii_B565	Campylobacter_fetus_subsp_fetus_82_40
20671	Aeromonas_veronii_B565	Campylobacter_gracilis_RM3268
20672	Aeromonas_veronii_B565	Campylobacter_hominis_ATCC_BAA_381
20673	Aeromonas_veronii_B565	Campylobacter_hyointestinalis_subsp_hyointestinalis_LMG_9260
20674	Aeromonas_veronii_B565	Campylobacter_jejuni_jejuni_81_176
20675	Aeromonas_veronii_B565	Campylobacter_jejuni_jejuni_ICDCCJ07004
20676	Aeromonas_veronii_B565	Campylobacter_jejuni_jejuni_M1
20677	Aeromonas_veronii_B565	Campylobacter_jejuni_jejuni_NCTC_11168
20678	Aeromonas_veronii_B565	Campylobacter_lari_RM2100
20679	Aeromonas_veronii_B565	Campylobacter_rectus_RM3267
20680	Aeromonas_veronii_B565	Campylobacter_showae_CSUNSWCD
20681	Aeromonas_veronii_B565	Campylobacter_upsaliensis_JV21
20682	Aeromonas_veronii_B565	Candidatus_Nitrososphaera_gargensis_Ga9_2
20683	Aeromonas_veronii_B565	Capnocytophaga_granulosa_ATCC_51502
20684	Aeromonas_veronii_B565	Capnocytophaga_ochracea_DSM_7271
20685	Aeromonas_veronii_B565	Capnocytophaga_sputigena_ATCC_33612
20686	Aeromonas_veronii_B565	Catenibacterium_mitsuokai_DSM_15897
20687	Aeromonas_veronii_B565	Cedecea_davisae_DSM_4568
20688	Aeromonas_veronii_B565	Cellulosilyticum_lentocellum_DSM_5427
20689	Aeromonas_veronii_B565	Cellulosimicrobium_cellulans_J36
20690	Aeromonas_veronii_B565	Cetobacterium_somerae_ATCC_BAA_47401
20691	Aeromonas_veronii_B565	Citrobacter_amalonaticus_Y19
20692	Aeromonas_veronii_B565	Citrobacter_freundii_ATCC_8090
20693	Aeromonas_veronii_B565	Citrobacter_freundii_UCI_31
20694	Aeromonas_veronii_B565	Citrobacter_koseri_ATCC_BAA_895
20695	Aeromonas_veronii_B565	Citrobacter_sp_30_2
20696	Aeromonas_veronii_B565	Citrobacter_youngae_ATCC_29220
20697	Aeromonas_veronii_B565	Cloacibacillus_evryensis_DSM_19522
20698	Aeromonas_veronii_B565	Clostridiales_sp_1_7_47FAA
20699	Aeromonas_veronii_B565	Clostridium_asparagiforme_DSM_15981
20700	Aeromonas_veronii_B565	Clostridium_bartlettii_DSM_16795
20701	Aeromonas_veronii_B565	Clostridium_beijerinckii_NCIMB_8052
20702	Aeromonas_veronii_B565	Clostridium_bifermentans_ATCC_19299
20703	Aeromonas_veronii_B565	Clostridium_bolteae_ATCC_BAA_613
20704	Aeromonas_veronii_B565	Clostridium_botulinum_A_str_ATCC_19397
20705	Aeromonas_veronii_B565	Clostridium_botulinum_A_str_ATCC_3502
20706	Aeromonas_veronii_B565	Clostridium_botulinum_A_str_Hall
20707	Aeromonas_veronii_B565	Clostridium_botulinum_Bf
20708	Aeromonas_veronii_B565	Clostridium_botulinum_E1_str_BoNT_E_Beluga
20709	Aeromonas_veronii_B565	Clostridium_botulinum_F_str_230613
20710	Aeromonas_veronii_B565	Clostridium_butyricum_DSM_10702
20711	Aeromonas_veronii_B565	Clostridium_butyricum_E4_str_BoNT_E_BL5262
20712	Aeromonas_veronii_B565	Clostridium_cadaveris_AGR2141
20713	Aeromonas_veronii_B565	Clostridium_celatum_DSM_1785
20714	Aeromonas_veronii_B565	Clostridium_cellobioparum_DSM_1351
20715	Aeromonas_veronii_B565	Clostridium_citroniae_WAL_17108
20716	Aeromonas_veronii_B565	Clostridium_clariflavum_DSM_19732
20717	Aeromonas_veronii_B565	Clostridium_clostridioforme_CM201
20718	Aeromonas_veronii_B565	Clostridium_difficile_CD196
20719	Aeromonas_veronii_B565	Clostridium_difficile_NAP07
20720	Aeromonas_veronii_B565	Clostridium_difficile_NAP08
20721	Aeromonas_veronii_B565	Clostridium_difficile_R20291
20722	Aeromonas_veronii_B565	Clostridium_glycolicum_ATCC_14880
20723	Aeromonas_veronii_B565	Clostridium_hathewayi_12489931
20724	Aeromonas_veronii_B565	Clostridium_hathewayi_DSM_13479
20725	Aeromonas_veronii_B565	Clostridium_hiranonis_TO_931_DSM_13275
20726	Aeromonas_veronii_B565	Clostridium_hylemonae_DSM_15053
20727	Aeromonas_veronii_B565	Clostridium_indolis_DSM_755
20728	Aeromonas_veronii_B565	Clostridium_innocuum_2959
20729	Aeromonas_veronii_B565	Clostridium_leptum_DSM_753
20730	Aeromonas_veronii_B565	Clostridium_methoxybenzovorans_SR3
20731	Aeromonas_veronii_B565	Clostridium_methylpentosum_R2_DSM_5476
20732	Aeromonas_veronii_B565	Clostridium_nexile_DSM_1787
20733	Aeromonas_veronii_B565	Clostridium_paraputrificum_AGR2156
20734	Aeromonas_veronii_B565	Clostridium_perfringens_ATCC_13124
20735	Aeromonas_veronii_B565	Clostridium_ramosum_VPI_0427_DSM_1402
20736	Aeromonas_veronii_B565	Clostridium_saccharogumia_DSM_17460
20737	Aeromonas_veronii_B565	Clostridium_saccharoperbutylacetonicum_N1_4_HMT
20738	Aeromonas_veronii_B565	Clostridium_sartagoforme_AAU1
20739	Aeromonas_veronii_B565	Clostridium_scindens_ATCC_35704
20740	Aeromonas_veronii_B565	Clostridium_sordellii_ATCC_9714
20741	Aeromonas_veronii_B565	Clostridium_sp_7_2_43FAA
20742	Aeromonas_veronii_B565	Clostridium_spiroforme_DSM_1552
20743	Aeromonas_veronii_B565	Clostridium_sp_L2_50
20744	Aeromonas_veronii_B565	Clostridium_sp_M62_1
20745	Aeromonas_veronii_B565	Clostridium_sporogenes_ATCC_15579
20746	Aeromonas_veronii_B565	Clostridium_sporosphaeroides_DSM_1294
20747	Aeromonas_veronii_B565	Clostridium_sp_SS2_1
20748	Aeromonas_veronii_B565	Clostridium_sp_SY8519
20749	Aeromonas_veronii_B565	Clostridium_sticklandii_DSM_519
20750	Aeromonas_veronii_B565	Clostridium_symbiosum_ATCC_14940
20751	Aeromonas_veronii_B565	Clostridium_symbiosum_WAL_14163
20752	Aeromonas_veronii_B565	Clostridium_symbiosum_WAL_14673
20753	Aeromonas_veronii_B565	Clostridium_tyrobutyricum_DSM_2637
20754	Aeromonas_veronii_B565	Clostridium_viride_DSM_6836
20755	Aeromonas_veronii_B565	Collinsella_aerofaciens_ATCC_25986
20756	Aeromonas_veronii_B565	Collinsella_intestinalis_DSM_13280
20757	Aeromonas_veronii_B565	Collinsella_stercoris_DSM_13279
20758	Aeromonas_veronii_B565	Collinsella_tanakaei_YIT_12063
20759	Aeromonas_veronii_B565	Coprobacillus_sp_29_1
20760	Aeromonas_veronii_B565	Coprobacillus_sp_D7
20761	Aeromonas_veronii_B565	Coprococcus_catus_GD_7
20762	Aeromonas_veronii_B565	Coprococcus_comes_ATCC_27758
20763	Aeromonas_veronii_B565	Coprococcus_eutactus_ATCC_27759
20764	Aeromonas_veronii_B565	Corynebacterium_ammoniagenes_DSM_20306
20765	Aeromonas_veronii_B565	Corynebacterium_amycolatum_SK46
20766	Aeromonas_veronii_B565	Corynebacterium_aurimucosum_ATCC_700975
20767	Aeromonas_veronii_B565	Corynebacterium_durum_F0235
20768	Aeromonas_veronii_B565	Corynebacterium_glucuronolyticum_ATCC_51867
20769	Aeromonas_veronii_B565	Corynebacterium_kroppenstedtii_DSM_44385
20770	Aeromonas_veronii_B565	Corynebacterium_propinquum_DSM_44285
20771	Aeromonas_veronii_B565	Corynebacterium_striatum_ATCC_6940
20772	Aeromonas_veronii_B565	Corynebacterium_tuberculostearicum_SK141
20773	Aeromonas_veronii_B565	Corynebacterium_ulcerans_809
20774	Aeromonas_veronii_B565	Corynebacterium_ureicelerivorans
20775	Aeromonas_veronii_B565	Cronobacter_sakazakii_ATCC_BAA_894
20776	Aeromonas_veronii_B565	Cryptobacterium_curtum_DSM_15641
20777	Aeromonas_veronii_B565	Curtobacterium_flaccumfaciens_UCD_AKU
20778	Aeromonas_veronii_B565	Delftia_acidovorans_SPH_1
20779	Aeromonas_veronii_B565	Dermacoccus_nishinomiyaensis
20780	Aeromonas_veronii_B565	Desulfovibrio_desulfuricans_subsp_desulfuricans_DSM_642
20781	Aeromonas_veronii_B565	Desulfovibrio_piger_ATCC_29098
20782	Aeromonas_veronii_B565	Desulfovibrio_sp_3_1_syn3
20783	Aeromonas_veronii_B565	Dialister_invisus_DSM_15470
20784	Aeromonas_veronii_B565	Dialister_succinatiphilus_YIT_11850
20785	Aeromonas_veronii_B565	Dietzia_cinnamea_P4
20786	Aeromonas_veronii_B565	Dorea_formicigenerans_ATCC_27755
20787	Aeromonas_veronii_B565	Dorea_longicatena_DSM_13814
20788	Aeromonas_veronii_B565	Dysgonomonas_gadei_ATCC_BAA_286
20789	Aeromonas_veronii_B565	Edwardsiella_tarda_ATCC_23685
20790	Aeromonas_veronii_B565	Edwardsiella_tarda_FL6_60
20791	Aeromonas_veronii_B565	Eggerthella_lenta_DSM_2243
20792	Aeromonas_veronii_B565	Eggerthella_sp_1_3_56FAA
20793	Aeromonas_veronii_B565	Eggerthella_sp_YY7918
20794	Aeromonas_veronii_B565	Eggerthia_catenaformis_OT_569
20795	Aeromonas_veronii_B565	Eikenella_corrodens_ATCC_23834
20796	Aeromonas_veronii_B565	Enterobacter_aerogenes_KCTC_2190
20797	Aeromonas_veronii_B565	Enterobacter_asburiae_LF7a
20798	Aeromonas_veronii_B565	Enterobacter_cancerogenus_ATCC_35316
20799	Aeromonas_veronii_B565	Enterobacter_cloacae_EcWSU1
20800	Aeromonas_veronii_B565	Enterobacter_hormaechei_YT2
20801	Aeromonas_veronii_B565	Enterobacter_hormaechei_YT3
20802	Aeromonas_veronii_B565	Enterobacteriaceae_bacterium_9_2_54FAA
20803	Aeromonas_veronii_B565	Enterococcus_asini_ATCC_700915
20804	Aeromonas_veronii_B565	Enterococcus_avium_ATCC_14025
20805	Aeromonas_veronii_B565	Enterococcus_caccae_ATCC_BAA_1240
20806	Aeromonas_veronii_B565	Enterococcus_casseliflavus_ATCC_12755
20807	Aeromonas_veronii_B565	Enterococcus_cecorum_DSM_20682
20808	Aeromonas_veronii_B565	Enterococcus_dispar_ATCC_51266
20809	Aeromonas_veronii_B565	Enterococcus_durans_ATCC_6056
20810	Aeromonas_veronii_B565	Enterococcus_faecalis_OG1RF_ATCC_47077
20811	Aeromonas_veronii_B565	Enterococcus_faecalis_TX0104
20812	Aeromonas_veronii_B565	Enterococcus_faecalis_TX1322
20813	Aeromonas_veronii_B565	Enterococcus_faecalis_TX2134
20814	Aeromonas_veronii_B565	Enterococcus_faecalis_V583
20815	Aeromonas_veronii_B565	Enterococcus_faecium_TX1330
20816	Aeromonas_veronii_B565	Enterococcus_gallinarum_EG2
20817	Aeromonas_veronii_B565	Enterococcus_hirae_ATCC_9790
20818	Aeromonas_veronii_B565	Enterococcus_phoeniculicola_ATCC_BAA_412
20819	Aeromonas_veronii_B565	Enterococcus_saccharolyticus_DSM8903
20820	Aeromonas_veronii_B565	Enterococcus_sp_7L76
20821	Aeromonas_veronii_B565	Erysipelotrichaceae_bacterium_5_2_54FAA
20822	Aeromonas_veronii_B565	Erysipelotrichaceae_bacterium_sp_3_1_53
20823	Aeromonas_veronii_B565	Escherichia_albertii_KF1
20824	Aeromonas_veronii_B565	Escherichia_albertii_TW07627
20825	Aeromonas_veronii_B565	Escherichia_coli_O157_H7_str_Sakai
20826	Aeromonas_veronii_B565	Escherichia_coli_SE11
20827	Aeromonas_veronii_B565	Escherichia_coli_str_K_12_substr_MG1655
20828	Aeromonas_veronii_B565	Escherichia_coli_UTI89_UPEC
20829	Aeromonas_veronii_B565	Escherichia_fergusonii_ATCC_35469
20830	Aeromonas_veronii_B565	Escherichia_hermannii_NBRC_105704
20831	Aeromonas_veronii_B565	Escherichia_sp_1_1_43
20832	Aeromonas_veronii_B565	Escherichia_sp_3_2_53FAA
20833	Aeromonas_veronii_B565	Escherichia_sp_4_1_40B
20834	Aeromonas_veronii_B565	Eubacterium_biforme_DSM_3989
20835	Aeromonas_veronii_B565	Eubacterium_brachy_ATCC_33089
20836	Aeromonas_veronii_B565	Eubacterium_cellulosolvens_6
20837	Aeromonas_veronii_B565	Eubacterium_cylindroides_T2_87
20838	Aeromonas_veronii_B565	Eubacterium_desmolans_ATCC_43058
20839	Aeromonas_veronii_B565	Eubacterium_dolichum_DSM_3991
20840	Aeromonas_veronii_B565	Eubacterium_eligens_ATCC_27750
20841	Aeromonas_veronii_B565	Eubacterium_hallii_DSM_3353
20842	Aeromonas_veronii_B565	Eubacterium_hallii_L2_7
20843	Aeromonas_veronii_B565	Eubacterium_limosum_KIST612
20844	Aeromonas_veronii_B565	Eubacterium_ramulus_ATCC_29099
20845	Aeromonas_veronii_B565	Eubacterium_rectale_ATCC_33656
20846	Aeromonas_veronii_B565	Eubacterium_rectale_M104_1
20847	Aeromonas_veronii_B565	Eubacterium_saphenum_ATCC_49989
20848	Aeromonas_veronii_B565	Eubacterium_siraeum_70_3
20849	Aeromonas_veronii_B565	Eubacterium_siraeum_DSM_15702
20850	Aeromonas_veronii_B565	Eubacterium_sulci_ATCC_35585
20851	Aeromonas_veronii_B565	Eubacterium_ventriosum_ATCC_27560
20852	Aeromonas_veronii_B565	Exiguobacterium_aurantiacum_DSM_6208
20853	Aeromonas_veronii_B565	Faecalibacterium_cf_prausnitzii_KLE1255
20854	Aeromonas_veronii_B565	Faecalibacterium_prausnitzii_L2_6
20855	Aeromonas_veronii_B565	Faecalibacterium_prausnitzii_M21_2
20856	Aeromonas_veronii_B565	Faecalibacterium_prausnitzii_SL3_3
20857	Aeromonas_veronii_B565	Filifactor_alocis_ATCC_35896
20858	Aeromonas_veronii_B565	Finegoldia_magna_ATCC_29328
20859	Aeromonas_veronii_B565	Flavonifractor_plautii_ATCC_29863
20860	Aeromonas_veronii_B565	Fusobacterium_gonidiaformans_3_1_5R
20861	Aeromonas_veronii_B565	Fusobacterium_gonidiaformans_ATCC_25563
20862	Aeromonas_veronii_B565	Fusobacterium_mortiferum_ATCC_9817
20863	Aeromonas_veronii_B565	Fusobacterium_necrophorum_D12
20864	Aeromonas_veronii_B565	Fusobacterium_nucleatum_subsp_animalis_3_1_33
20865	Aeromonas_veronii_B565	Fusobacterium_nucleatum_subsp_animalis_7_1
20866	Aeromonas_veronii_B565	Fusobacterium_nucleatum_subsp_animalis_D11
20867	Aeromonas_veronii_B565	Fusobacterium_nucleatum_subsp_vincentii_3_1_27
20868	Aeromonas_veronii_B565	Fusobacterium_nucleatum_subsp_vincentii_3_1_36A2
20869	Aeromonas_veronii_B565	Fusobacterium_nucleatum_subsp_vincentii_4_1_13
20870	Aeromonas_veronii_B565	Fusobacterium_periodonticum_1_1_41FAA
20871	Aeromonas_veronii_B565	Fusobacterium_periodonticum_2_1_31
20872	Aeromonas_veronii_B565	Fusobacterium_russii_ATCC_25533
20873	Aeromonas_veronii_B565	Fusobacterium_sp_4_8
20874	Aeromonas_veronii_B565	Fusobacterium_ulcerans_ATCC_49185
20875	Aeromonas_veronii_B565	Fusobacterium_varium_ATCC_27725
20876	Aeromonas_veronii_B565	Gemella_haemolysans_ATCC_10379
20877	Aeromonas_veronii_B565	Gemella_morbillorum_M424
20878	Aeromonas_veronii_B565	Gemella_sanguinis_ATCC700632
20879	Aeromonas_veronii_B565	Gemella_sanguinis_M325
20880	Aeromonas_veronii_B565	Geobacillus_vulcani_PSS1
20881	Aeromonas_veronii_B565	Gordonia_rubripertincta_NBRC_101908
20882	Aeromonas_veronii_B565	Gordonia_terrae_C_6
20883	Aeromonas_veronii_B565	Gordonia_terrae_NBRC_100016
20884	Aeromonas_veronii_B565	Gordonibacter_pamelaeae_7_10_1_bT_DSM_19378
20885	Aeromonas_veronii_B565	Granulicatella_adiacens_ATCC_49175
20886	Aeromonas_veronii_B565	Granulicatella_elegans_ATCC_700633
20887	Aeromonas_veronii_B565	Grimontia_hollisae_CIP_101886
20888	Aeromonas_veronii_B565	Haemophilus_haemolyticus_M19501
20889	Aeromonas_veronii_B565	Haemophilus_parainfluenzae_T3T1
20890	Aeromonas_veronii_B565	Haemophilus_sputorum_CCUG_13788
20891	Aeromonas_veronii_B565	Hafnia_alvei_ATCC_51873
20892	Aeromonas_veronii_B565	Hafnia_alvei_BIDMC_31
20893	Aeromonas_veronii_B565	Halococcus_morrhuae_DSM1307
20894	Aeromonas_veronii_B565	Helicobacter_bilis_ATCC_43879
20895	Aeromonas_veronii_B565	Helicobacter_canadensis_MIT_98_5491
20896	Aeromonas_veronii_B565	Helicobacter_cinaedi_CCUG_18818
20897	Aeromonas_veronii_B565	Helicobacter_pullorum_MIT_98_5489
20898	Aeromonas_veronii_B565	Helicobacter_pylori_26695
20899	Aeromonas_veronii_B565	Helicobacter_winghamensis_ATCC_BAA_430
20900	Aeromonas_veronii_B565	Holdemania_filiformis_VPI_J1_31B_1_DSM_12042
20901	Aeromonas_veronii_B565	Kallipyga_massiliensis_ph2
20902	Aeromonas_veronii_B565	Kandleria_vitulina_DSM_20405
20903	Aeromonas_veronii_B565	Kingella_oralis_ATCC_51147
20904	Aeromonas_veronii_B565	Klebsiella_pneumoniae_pneumoniae_MGH78578
20905	Aeromonas_veronii_B565	Klebsiella_sp_1_1_55
20906	Aeromonas_veronii_B565	Kluyvera_ascorbata_ATCC_33433
20907	Aeromonas_veronii_B565	Kocuria_palustris_PEL
20908	Aeromonas_veronii_B565	Kocuria_rhizophila_DC2201
20909	Aeromonas_veronii_B565	Kurthia_massiliensis_JC30
20910	Aeromonas_veronii_B565	Kytococcus_sedentarius_DSM_20547
20911	Aeromonas_veronii_B565	Lachnospiraceae_bacterium_sp_5_1_63FAA
20912	Aeromonas_veronii_B565	Lachnospiraceae_bacterium_sp_8_1_57FAA
20913	Aeromonas_veronii_B565	Lachnospira_multipara_ATCC_19207
20914	Aeromonas_veronii_B565	Lactobacillus_acidophilus_ATCC_4796
20915	Aeromonas_veronii_B565	Lactobacillus_acidophilus_NCFM
20916	Aeromonas_veronii_B565	Lactobacillus_amylolyticus_DSM_11664
20917	Aeromonas_veronii_B565	Lactobacillus_amylovorus_GRL_1112
20918	Aeromonas_veronii_B565	Lactobacillus_animalis_KCTC_3501
20919	Aeromonas_veronii_B565	Lactobacillus_antri_DSM_16041
20920	Aeromonas_veronii_B565	Lactobacillus_brevis_ATCC_367
20921	Aeromonas_veronii_B565	Lactobacillus_brevis_subsp_gravesensis_ATCC_27305
20922	Aeromonas_veronii_B565	Lactobacillus_buchneri_ATCC_11577
20923	Aeromonas_veronii_B565	Lactobacillus_casei_ATCC_334
20924	Aeromonas_veronii_B565	Lactobacillus_casei_casei_BL23
20925	Aeromonas_veronii_B565	Lactobacillus_coleohominis_101_4_CHN
20926	Aeromonas_veronii_B565	Lactobacillus_coryniformis_subsp_coryniformis_CECT_5711
20927	Aeromonas_veronii_B565	Lactobacillus_crispatus_125_2_CHN
20928	Aeromonas_veronii_B565	Lactobacillus_curvatus_CRL_705
20929	Aeromonas_veronii_B565	Lactobacillus_delbrueckii_subsp_bulgaricus_ATCC_11842
20930	Aeromonas_veronii_B565	Lactobacillus_delbrueckii_subsp_bulgaricus_ATCC_BAA_365
20931	Aeromonas_veronii_B565	Lactobacillus_fermentum_ATCC_14931
20932	Aeromonas_veronii_B565	Lactobacillus_fermentum_IFO_3956
20933	Aeromonas_veronii_B565	Lactobacillus_gasseri_ATCC_33323
20934	Aeromonas_veronii_B565	Lactobacillus_gastricus_PS3
20935	Aeromonas_veronii_B565	Lactobacillus_helveticus_DPC_4571
20936	Aeromonas_veronii_B565	Lactobacillus_helveticus_DSM_20075
20937	Aeromonas_veronii_B565	Lactobacillus_hilgardii_ATCC_8290
20938	Aeromonas_veronii_B565	Lactobacillus_iners_DSM_13335
20939	Aeromonas_veronii_B565	Lactobacillus_jensenii_1153
20940	Aeromonas_veronii_B565	Lactobacillus_johnsonii_DPC_6026
20941	Aeromonas_veronii_B565	Lactobacillus_johnsonii_NCC_533
20942	Aeromonas_veronii_B565	Lactobacillus_mucosae_LM1
20943	Aeromonas_veronii_B565	Lactobacillus_oris_F0423
20944	Aeromonas_veronii_B565	Lactobacillus_paracasei_subsp_paracasei_8700_2
20945	Aeromonas_veronii_B565	Lactobacillus_paracasei_subsp_paracasei_ATCC_25302
20946	Aeromonas_veronii_B565	Lactobacillus_pentosus_KCA1
20947	Aeromonas_veronii_B565	Lactobacillus_plantarum_JDM1
20948	Aeromonas_veronii_B565	Lactobacillus_plantarum_subsp_plantarum_ATCC_14917
20949	Aeromonas_veronii_B565	Lactobacillus_plantarum_WCFS1
20950	Aeromonas_veronii_B565	Lactobacillus_reuteri_CF48_3A_
20951	Aeromonas_veronii_B565	Lactobacillus_reuteri_F275_JCM_1112
20952	Aeromonas_veronii_B565	Lactobacillus_reuteri_MM2_3_
20953	Aeromonas_veronii_B565	Lactobacillus_reuteri_MM4_1A_
20954	Aeromonas_veronii_B565	Lactobacillus_reuteri_SD2112_ATCC_55730
20955	Aeromonas_veronii_B565	Lactobacillus_rhamnosus_GG_ATCC_53103
20956	Aeromonas_veronii_B565	Lactobacillus_rhamnosus_LMS2_1
20957	Aeromonas_veronii_B565	Lactobacillus_ruminis_ATCC_25644
20958	Aeromonas_veronii_B565	Lactobacillus_sakei_subsp_sakei_23K
20959	Aeromonas_veronii_B565	Lactobacillus_salivarius_HO66_ATCC_11741
20960	Aeromonas_veronii_B565	Lactobacillus_salivarius_salivarius_UCC118
20961	Aeromonas_veronii_B565	Lactobacillus_ultunensis_DSM_16047
20962	Aeromonas_veronii_B565	Lactobacillus_vaginalis_ATCC_49540
20963	Aeromonas_veronii_B565	Lactococcus_garvieae_ATCC_49156
20964	Aeromonas_veronii_B565	Lactococcus_raffinolactis_4877
20965	Aeromonas_veronii_B565	Laribacter_hongkongensis_HLHK9
20966	Aeromonas_veronii_B565	Lautropia_mirabilis_ATCC_51599
20967	Aeromonas_veronii_B565	Leminorella_grimontii_ATCC_33999
20968	Aeromonas_veronii_B565	Leptotrichia_buccalis_C_1013_b
20969	Aeromonas_veronii_B565	Leuconostoc_argentinum_KCTC_3773
20970	Aeromonas_veronii_B565	Leuconostoc_gelidum_JB7
20971	Aeromonas_veronii_B565	Leuconostoc_mesenteroides_subsp_cremoris_ATCC_19254
20972	Aeromonas_veronii_B565	Listeria_grayi_DSM_20601
20973	Aeromonas_veronii_B565	Listeria_monocytogenes_4a_L99
20974	Aeromonas_veronii_B565	Listeria_monocytogenes_4b_F2365
20975	Aeromonas_veronii_B565	Listeria_monocytogenes_Finland_1988
20976	Aeromonas_veronii_B565	Listeria_monocytogenes_FSL_R2_561
20977	Aeromonas_veronii_B565	Listeria_monocytogenes_J0161_FSL_R2_499
20978	Aeromonas_veronii_B565	Listeria_monocytogenes_serotype_7_SLCC_2482
20979	Aeromonas_veronii_B565	Listeria_monocytogenes_SLCC_2378
20980	Aeromonas_veronii_B565	Listeria_monocytogenes_SLCC_2540
20981	Aeromonas_veronii_B565	Listeria_monocytogenes_SLCC_7179
20982	Aeromonas_veronii_B565	Lysinibacillus_fusiformis_ZB2
20983	Aeromonas_veronii_B565	Lysinibacillus_sphaericus_C3_41
20984	Aeromonas_veronii_B565	Marvinbryantia_formatexigens_I_52_DSM_14469
20985	Aeromonas_veronii_B565	Megamonas_funiformis_YIT_11815
20986	Aeromonas_veronii_B565	Megamonas_hypermegale_ART12_1
20987	Aeromonas_veronii_B565	Megasphaera_elsdenii_DSM_20460
20988	Aeromonas_veronii_B565	Melainabacterium_MEL_A1
20989	Aeromonas_veronii_B565	Methanobrevibacter_ruminantium_M1
20990	Aeromonas_veronii_B565	Methanobrevibacter_smithii_ATCC_35061
20991	Aeromonas_veronii_B565	Methanomassiliicoccus_luminyensis_B10
20992	Aeromonas_veronii_B565	Methanosphaera_stadtmanae_DSM_3091
20993	Aeromonas_veronii_B565	Methylobacterium_mesophilicum_SR1_6_6
20994	Aeromonas_veronii_B565	Methylobacterium_populi_BJ001
20995	Aeromonas_veronii_B565	Methylobacterium_radiotolerans_JCM_2831
20996	Aeromonas_veronii_B565	Methyloversatilis_universalis_Fam50001
20997	Aeromonas_veronii_B565	Methyloversatilis_universalis_FAM5
20998	Aeromonas_veronii_B565	Microbacterium_gubbeenense_DSM_15944
20999	Aeromonas_veronii_B565	Microbacterium_oleivorans_NBRC_103075
21000	Aeromonas_veronii_B565	Microbacterium_paraoxydans_77MFTsu3_2
21001	Aeromonas_veronii_B565	Micrococcus_luteus_NCTC_2665
21002	Aeromonas_veronii_B565	Micromonospora_aurantiaca_ATCC_27029
21003	Aeromonas_veronii_B565	Mitsuokella_jalaludinii_DSM_13811
21004	Aeromonas_veronii_B565	Mitsuokella_multacida_DSM_20544
21005	Aeromonas_veronii_B565	Mobiluncus_curtisii_ATCC_43063
21006	Aeromonas_veronii_B565	Moraxella_catarrhalis_RH4
21007	Aeromonas_veronii_B565	Morganella_morganii_subsp_morganii_KT
21008	Aeromonas_veronii_B565	Mycobacterium_avium_subsp_avium_ATCC_25291
21009	Aeromonas_veronii_B565	Mycobacterium_fortuitum_subsp_fortuitum_DSM_46621
21010	Aeromonas_veronii_B565	Mycoplasma_hominis_ATCC_23114
21011	Aeromonas_veronii_B565	Mycoplasma_pneumoniae_309
21012	Aeromonas_veronii_B565	Neisseria_cinerea_ATCC_14685
21013	Aeromonas_veronii_B565	Neisseria_elongata_subsp_glycolytica_ATCC_29315
21014	Aeromonas_veronii_B565	Neisseria_flavescens_SK114
21015	Aeromonas_veronii_B565	Neisseria_macacae_ATCC_33926
21016	Aeromonas_veronii_B565	Neisseria_mucosa_ATCC_25996
21017	Aeromonas_veronii_B565	Neisseria_subflava_NJ9703
21018	Aeromonas_veronii_B565	Nevskia_ramosa_DSM_11499
21019	Aeromonas_veronii_B565	Oceanobacillus_picturae_strain_S1
21020	Aeromonas_veronii_B565	Ochrobactrum_anthropi_ATCC_49188
21021	Aeromonas_veronii_B565	Odoribacter_laneus_YIT_12061
21022	Aeromonas_veronii_B565	Odoribacter_splanchnicus_1651_6_DSM_20712
21023	Aeromonas_veronii_B565	Olsenella_profusa_F019501
21024	Aeromonas_veronii_B565	Olsenella_uli_DSM_7084
21025	Aeromonas_veronii_B565	Oribacterium_sinus_F0268
21026	Aeromonas_veronii_B565	Oxalobacter_formigenes_HOxBLS
21027	Aeromonas_veronii_B565	Oxalobacter_formigenes_OXCC13
21028	Aeromonas_veronii_B565	Paenibacillus_alvei_DSM_29
21029	Aeromonas_veronii_B565	Paenibacillus_barengoltzii_G22
21030	Aeromonas_veronii_B565	Paenibacillus_daejeonensis_DSM_15491
21031	Aeromonas_veronii_B565	Paenibacillus_graminis_C4D1M
21032	Aeromonas_veronii_B565	Paenibacillus_lactis_154
21033	Aeromonas_veronii_B565	Parabacteroides_distasonis_ATCC_8503
21034	Aeromonas_veronii_B565	Parabacteroides_goldsteinii_dnLKV18
21035	Aeromonas_veronii_B565	Parabacteroides_gordonii_DSM_23371
21036	Aeromonas_veronii_B565	Parabacteroides_johnsonii_DSM_18315
21037	Aeromonas_veronii_B565	Parabacteroides_merdae_ATCC_43184
21038	Aeromonas_veronii_B565	Parabacteroides_sp_D13
21039	Aeromonas_veronii_B565	Paracoccus_yeei_ATCC_BAA_599
21040	Aeromonas_veronii_B565	Paraprevotella_clara_YIT_11840
21041	Aeromonas_veronii_B565	Paraprevotella_xylaniphila_YIT_11841
21042	Aeromonas_veronii_B565	Parasutterella_excrementihominis_YIT_11859
21043	Aeromonas_veronii_B565	Parvimonas_micra_ATCC_33270
21044	Aeromonas_veronii_B565	Pediococcus_acidilactici_7_4
21045	Aeromonas_veronii_B565	Pediococcus_acidilactici_DSM_20284
21046	Aeromonas_veronii_B565	Pediococcus_pentosaceus_ATCC_25745
21047	Aeromonas_veronii_B565	Peptoniphilus_harei_ACS_146_V_Sch2b
21048	Aeromonas_veronii_B565	Peptoniphilus_indolicus_ATCC_29427
21049	Aeromonas_veronii_B565	Peptoniphilus_lacrimalis_DSM_7455
21050	Aeromonas_veronii_B565	Peptoniphilus_timonensis_JC401
21051	Aeromonas_veronii_B565	Peptostreptococcus_anaerobius_DSM_2949
21052	Aeromonas_veronii_B565	Peptostreptococcus_stomatis_DSM_17678
21053	Aeromonas_veronii_B565	Phascolarctobacterium_succinatutens_YIT_12067
21054	Aeromonas_veronii_B565	Plesiomonas_shigelloides_302_73
21055	Aeromonas_veronii_B565	Porphyromonas_asaccharolytica_DSM_20707
21056	Aeromonas_veronii_B565	Porphyromonas_endodontalis_ATCC_35406
21057	Aeromonas_veronii_B565	Porphyromonas_gingivalis_W83
21058	Aeromonas_veronii_B565	Porphyromonas_somerae_DSM_23386
21059	Aeromonas_veronii_B565	Porphyromonas_uenonis_60_3
21060	Aeromonas_veronii_B565	Porphyromonas_uenonis_DSM_23387
21061	Aeromonas_veronii_B565	Prevotella_albensis_DSM_11370
21062	Aeromonas_veronii_B565	Prevotella_bivia_DSM_20514
21063	Aeromonas_veronii_B565	Prevotella_brevis_ATCC_19188
21064	Aeromonas_veronii_B565	Prevotella_bryantii_B14
21065	Aeromonas_veronii_B565	Prevotella_bryantii_C21a
21066	Aeromonas_veronii_B565	Prevotella_buccae_ATCC_33574
21067	Aeromonas_veronii_B565	Prevotella_conceptionensis_9403948
21068	Aeromonas_veronii_B565	Prevotella_copri_CB7_DSM_18205
21069	Aeromonas_veronii_B565	Prevotella_corporis_DSM_18810
21070	Aeromonas_veronii_B565	Prevotella_denticola_DSM20614
21071	Aeromonas_veronii_B565	Prevotella_denticola_F0289
21072	Aeromonas_veronii_B565	Prevotella_disiens_FB035_09AN
21073	Aeromonas_veronii_B565	Prevotella_disiens_JCM_6334
21074	Aeromonas_veronii_B565	Prevotella_enoeca_JCM_12259
21075	Aeromonas_veronii_B565	Prevotella_intermedia_17
21076	Aeromonas_veronii_B565	Prevotella_intermedia_ATCC_25611
21077	Aeromonas_veronii_B565	Prevotella_loescheii_DSM_19665
21078	Aeromonas_veronii_B565	Prevotella_melaninogenica_ATCC_25845
21079	Aeromonas_veronii_B565	Prevotella_nanceiensis_DSM_19126
21080	Aeromonas_veronii_B565	Prevotella_nigrescens_ATCC_33563
21081	Aeromonas_veronii_B565	Prevotella_oralis_ATCC_33269
21082	Aeromonas_veronii_B565	Prevotella_pallens_ATCC_700821
21083	Aeromonas_veronii_B565	Prevotella_ruminicola_23
21084	Aeromonas_veronii_B565	Prevotella_salivae_DSM_15606
21085	Aeromonas_veronii_B565	Prevotella_shahii_JCM_12083
21086	Aeromonas_veronii_B565	Prevotella_stercorea_DSM_18206
21087	Aeromonas_veronii_B565	Prevotella_timonensis_4401737
21088	Aeromonas_veronii_B565	Prevotella_timonensis_CRIS_5C_B1
21089	Aeromonas_veronii_B565	Prevotella_veroralis_DSM_19559
21090	Aeromonas_veronii_B565	Propionibacterium_acidipropionici_ATCC_4875
21091	Aeromonas_veronii_B565	Propionibacterium_acnes_KPA171202
21092	Aeromonas_veronii_B565	Propionibacterium_avidum_44067
21093	Aeromonas_veronii_B565	Propionibacterium_freudenreichii_subsp_shermanii_CIRM_BIA1
21094	Aeromonas_veronii_B565	Propionibacterium_granulosum_DSM_20700
21095	Aeromonas_veronii_B565	Propionibacterium_jensenii_DSM_20535
21096	Aeromonas_veronii_B565	Propionibacterium_propionicum_F0230a
21097	Aeromonas_veronii_B565	Proteus_mirabilis_ATCC_35198
21098	Aeromonas_veronii_B565	Proteus_penneri_ATCC_35198
21099	Aeromonas_veronii_B565	Providencia_alcalifaciens_DSM_30120
21100	Aeromonas_veronii_B565	Providencia_rettgeri_DSM_1131
21101	Aeromonas_veronii_B565	Providencia_rustigianii_DSM_4541
21102	Aeromonas_veronii_B565	Providencia_stuartii_ATCC_25827
21103	Aeromonas_veronii_B565	Pseudobutyrivibrio_ruminis_AD2017
21104	Aeromonas_veronii_B565	Pseudoflavonifractor_capillosus_strain_ATCC_29799
21105	Aeromonas_veronii_B565	Pseudomonas_aeruginosa_NCGM2_S1
21106	Aeromonas_veronii_B565	Pseudomonas_alcaliphila_34
21107	Aeromonas_veronii_B565	Pseudomonas_monteilii_NBRC_103158
21108	Aeromonas_veronii_B565	Pseudomonas_nitroreducens_HBP1
21109	Aeromonas_veronii_B565	Pseudomonas_oleovorans_MOIL14HWK12
21110	Aeromonas_veronii_B565	Pseudoramibacter_alactolyticus_ATCC_23263
21111	Aeromonas_veronii_B565	Pyramidobacter_piscolens_W5455
21112	Aeromonas_veronii_B565	Ralstonia_sp_5_7_47FAA
21113	Aeromonas_veronii_B565	Raoultella_planticola_ATCC_33531
21114	Aeromonas_veronii_B565	Rhodococcus_equi_ATCC_33707
21115	Aeromonas_veronii_B565	Rhodococcus_equi_NBRC_101255
21116	Aeromonas_veronii_B565	Rhodococcus_rhodochrous_ATCC_21198
21117	Aeromonas_veronii_B565	Roseburia_hominis_A2_183
21118	Aeromonas_veronii_B565	Roseburia_intestinalis_L1_82
21119	Aeromonas_veronii_B565	Roseburia_inulinivorans_DSM_16841
21120	Aeromonas_veronii_B565	Roseomonas_mucosa_ATCC_BAA_692
21121	Aeromonas_veronii_B565	Rothia_aeria_F0474
21122	Aeromonas_veronii_B565	Rothia_dentocariosa_ATCC_17931
21123	Aeromonas_veronii_B565	Rothia_mucilaginosa_DY_18
21124	Aeromonas_veronii_B565	Ruminococcaceae_bacterium_D16
21125	Aeromonas_veronii_B565	Ruminococcus_albus_7
21126	Aeromonas_veronii_B565	Ruminococcus_bicirculans_80_3
21127	Aeromonas_veronii_B565	Ruminococcus_bromii_L2_63
21128	Aeromonas_veronii_B565	Ruminococcus_callidus_ATCC_2776001
21129	Aeromonas_veronii_B565	Ruminococcus_champanellensis_18P13
21130	Aeromonas_veronii_B565	Ruminococcus_flavefaciens_ATCC_19208
21131	Aeromonas_veronii_B565	Ruminococcus_flavefaciens_FD_1
21132	Aeromonas_veronii_B565	Ruminococcus_gauvreauii_DSM_19829
21133	Aeromonas_veronii_B565	Ruminococcus_gnavus_ATCC_29149
21134	Aeromonas_veronii_B565	Ruminococcus_lactaris_ATCC_29176
21135	Aeromonas_veronii_B565	Ruminococcus_obeum_A2_162
21136	Aeromonas_veronii_B565	Ruminococcus_sp_5_1_39BFAA
21137	Aeromonas_veronii_B565	Ruminococcus_sp_SR1_5
21138	Aeromonas_veronii_B565	Ruminococcus_torques_ATCC_27756
21139	Aeromonas_veronii_B565	Ruminococcus_torques_L2_14
21140	Aeromonas_veronii_B565	Salmonella_enterica_enterica_sv_Typhimurium_LT2
21141	Aeromonas_veronii_B565	Scardovia_inopinata_F0304
21142	Aeromonas_veronii_B565	Selenomonas_ruminantium_AC2024
21143	Aeromonas_veronii_B565	Serratia_fonticola_RB_25
21144	Aeromonas_veronii_B565	Serratia_liquefaciens_ATCC_27592
21145	Aeromonas_veronii_B565	Silanimonas_lenta_DSM_16282
21146	Aeromonas_veronii_B565	Slackia_exigua_ATCC_700122
21147	Aeromonas_veronii_B565	Slackia_piriformis_YIT_12062
21148	Aeromonas_veronii_B565	Solobacterium_moorei_DSM_22971
21149	Aeromonas_veronii_B565	Solobacterium_moorei_F0204
21150	Aeromonas_veronii_B565	Staphylococcus_arlettae_CVD059
21151	Aeromonas_veronii_B565	Staphylococcus_capitis_CR0101
21152	Aeromonas_veronii_B565	Staphylococcus_capitis_QN1
21153	Aeromonas_veronii_B565	Staphylococcus_caprae_C87
21154	Aeromonas_veronii_B565	Staphylococcus_cohnii_hu_01
21155	Aeromonas_veronii_B565	Staphylococcus_epidermidis_ATCC_12228
21156	Aeromonas_veronii_B565	Staphylococcus_equorum_subsp_equorum_Mu2
21157	Aeromonas_veronii_B565	Staphylococcus_haemolyticus_JCSC1435
21158	Aeromonas_veronii_B565	Staphylococcus_hominis_subsp_hominis_C80
21159	Aeromonas_veronii_B565	Staphylococcus_intermedius_ATCC_27335
21160	Aeromonas_veronii_B565	Staphylococcus_lugdunensis_HKU09_01
21161	Aeromonas_veronii_B565	Staphylococcus_pasteuri_SP1
21162	Aeromonas_veronii_B565	Staphylococcus_pettenkoferi_VCU012
21163	Aeromonas_veronii_B565	Staphylococcus_saprophyticus_subsp_saprophyticus_ATCC_15305
21164	Aeromonas_veronii_B565	Staphylococcus_sciuri_subsp_sciuri_Z8
21165	Aeromonas_veronii_B565	Staphylococcus_simulans_ACS_120_V_Sch1
21166	Aeromonas_veronii_B565	Staphylococcus_vitulinus_F1028
21167	Aeromonas_veronii_B565	Staphylococcus_warneri_SG1
21168	Aeromonas_veronii_B565	Staphylococcus_xylosus_DMB3_Bh1
21169	Aeromonas_veronii_B565	Staphylococcus_xylosus_NJ
21170	Aeromonas_veronii_B565	Stenotrophomonas_maltophilia_D457
21171	Aeromonas_veronii_B565	Stenotrophomonas_rhizophila_PCA13
21172	Aeromonas_veronii_B565	Stoquefichus_massiliensis_AP9
21173	Aeromonas_veronii_B565	Streptococcus_agalactiae_A909
21174	Aeromonas_veronii_B565	Streptococcus_anginosus_1_2_62CV
21175	Aeromonas_veronii_B565	Streptococcus_australis_ATCC_700641
21176	Aeromonas_veronii_B565	Streptococcus_constellatus_subsp_constellatus_SK53
21177	Aeromonas_veronii_B565	Streptococcus_constellatus_subsp_pharyngis_SK1060
21178	Aeromonas_veronii_B565	Streptococcus_cristatus_ATCC_51100
21179	Aeromonas_veronii_B565	Streptococcus_dysgalactiae_subsp_dysgalactiae_ATCC_27957
21180	Aeromonas_veronii_B565	Streptococcus_equinus_ATCC_9812
21181	Aeromonas_veronii_B565	Streptococcus_gallolyticus_subsp_gallolyticus_ATCC_43143
21182	Aeromonas_veronii_B565	Streptococcus_gordonii_str_Challis_substr_CH1
21183	Aeromonas_veronii_B565	Streptococcus_infantarius_subsp_infantarius_ATCC_BAA_102
21184	Aeromonas_veronii_B565	Streptococcus_infantis_ATCC_700779
21185	Aeromonas_veronii_B565	Streptococcus_intermedius_JTH08
21186	Aeromonas_veronii_B565	Streptococcus_lutetiensis_033
21187	Aeromonas_veronii_B565	Streptococcus_mitis_NCTC_12261
21188	Aeromonas_veronii_B565	Streptococcus_mutans_ATCC_25175
21189	Aeromonas_veronii_B565	Streptococcus_oralis_Uo5
21190	Aeromonas_veronii_B565	Streptococcus_parasanguinis_ATCC_903
21191	Aeromonas_veronii_B565	Streptococcus_parauberis_KCTC_11537
21192	Aeromonas_veronii_B565	Streptococcus_peroris_ATCC_700780
21193	Aeromonas_veronii_B565	Streptococcus_pleomorphus_DSM_20574
21194	Aeromonas_veronii_B565	Streptococcus_pseudopneumoniae_IS7493
21195	Aeromonas_veronii_B565	Streptococcus_salivarius_JIM8777
21196	Aeromonas_veronii_B565	Streptococcus_sanguinis_SK36
21197	Aeromonas_veronii_B565	Streptococcus_sp_2_1_36FAA
21198	Aeromonas_veronii_B565	Streptococcus_sp_I_G2
21199	Aeromonas_veronii_B565	Streptococcus_sp_I_P16
21200	Aeromonas_veronii_B565	Streptococcus_thermophilus_LMG_18311
21201	Aeromonas_veronii_B565	Streptococcus_thoraltensis_DSM_12221
21202	Aeromonas_veronii_B565	Streptococcus_uberis_0140J
21203	Aeromonas_veronii_B565	Streptococcus_vestibularis_F0396
21204	Aeromonas_veronii_B565	Subdoligranulum_variabile_DSM_15176
21205	Aeromonas_veronii_B565	Succinatimonas_hippei_YIT_12066
21206	Aeromonas_veronii_B565	Succinivibrio_dextrinosolvens_H5
21207	Aeromonas_veronii_B565	Sulfolobus_solfataricus_P2
21208	Aeromonas_veronii_B565	Sutterella_parvirubra_YIT_11816
21209	Aeromonas_veronii_B565	Sutterella_wadsworthensis_3_1_45B
21210	Aeromonas_veronii_B565	Tannerella_forsythia_ATCC_43037
21211	Aeromonas_veronii_B565	Tatumella_ptyseos_ATCC_33301
21212	Aeromonas_veronii_B565	Trabulsiella_guamensis_ATCC_49490
21213	Aeromonas_veronii_B565	Tropheryma_whipplei_str_Twist
21214	Aeromonas_veronii_B565	Trueperella_pyogenes_MS249
21215	Aeromonas_veronii_B565	Ureaplasma_parvum_serovar_1_str_ATCC_27813
21216	Aeromonas_veronii_B565	Ureaplasma_urealyticum_serovar_8_str_ATCC_27618
21217	Aeromonas_veronii_B565	Ureibacillus_thermosphaericus_str_Thermo_BF
21218	Aeromonas_veronii_B565	Varibaculum_cambriense_DSM_15806
21219	Aeromonas_veronii_B565	Veillonella_atypica_ACS_049_V_Sch6
21220	Aeromonas_veronii_B565	Veillonella_dispar_ATCC_17748
21221	Aeromonas_veronii_B565	Veillonella_parvula_Te3_DSM_2008
21222	Aeromonas_veronii_B565	Veillonella_ratti_ACS_216_V_Col6b
21223	Aeromonas_veronii_B565	Veillonella_sp_3_1_44
21224	Aeromonas_veronii_B565	Veillonella_sp_6_1_27
21225	Aeromonas_veronii_B565	Vibrio_fluvialis_560
21226	Aeromonas_veronii_B565	Vibrio_furnissii_NCTC_11218
21227	Aeromonas_veronii_B565	Vibrio_mimicus_MB_451
21228	Aeromonas_veronii_B565	Vibrio_parahaemolyticus_RIMD_2210633
21229	Aeromonas_veronii_B565	Weissella_cibaria_KACC_11862
21230	Aeromonas_veronii_B565	Weissella_confusa_LBAE_C39_2
21231	Aeromonas_veronii_B565	Weissella_paramesenteroides_ATCC_33313
21232	Aeromonas_veronii_B565	Yersinia_bercovieri_ATCC_43970
21233	Aeromonas_veronii_B565	Yersinia_enterocolitica_subsp_enterocolitica_8081
21234	Aeromonas_veronii_B565	Yersinia_frederiksenii_ATCC_33641
21235	Aeromonas_veronii_B565	Yersinia_kristensenii_ATCC_33638
21236	Aeromonas_veronii_B565	Yersinia_pseudotuberculosis_YPIII
21237	Aeromonas_veronii_B565	Yersinia_rohdei_ATCC_43380
21238	Aeromonas_veronii_B565	Yokenella_regensburgei_ATCC_43003
21239	Afipia_birgiae_34632	Aggregatibacter_aphrophilus_NJ8700
21240	Afipia_birgiae_34632	Akkermansia_muciniphila_ATCC_BAA_835
21241	Afipia_birgiae_34632	Alcaligenes_faecalis_subsp_faecalis_NBRC_13111
21242	Afipia_birgiae_34632	Alcaligenes_faecalis_subsp_faecalis_NCIB_8687
21243	Afipia_birgiae_34632	Alistipes_finegoldii_DSM_17242
21244	Afipia_birgiae_34632	Alistipes_indistinctus_YIT_12060
21245	Afipia_birgiae_34632	Alistipes_onderdonkii_DSM_19147
21246	Afipia_birgiae_34632	Alistipes_putredinis_DSM_17216
21247	Afipia_birgiae_34632	Alistipes_shahii_WAL_8301
21248	Afipia_birgiae_34632	Alloprevotella_tannerae_ATCC_51259
21249	Afipia_birgiae_34632	Anaerobaculum_hydrogeniformans_OS1_ATCC_BAA_1850
21250	Afipia_birgiae_34632	Anaerobiospirillum_succiniciproducens_DSM_640001
21251	Afipia_birgiae_34632	Anaerococcus_hydrogenalis_DSM_7454
21252	Afipia_birgiae_34632	Anaerococcus_prevotii_DSM_20548
21253	Afipia_birgiae_34632	Anaerococcus_vaginalis_ATCC_51170
21254	Afipia_birgiae_34632	Anaerofustis_stercorihominis_DSM_17244
21255	Afipia_birgiae_34632	Anaerostipes_caccae_DSM_14662
21256	Afipia_birgiae_34632	Anaerostipes_hadrus_DSM_3319
21257	Afipia_birgiae_34632	Anaerostipes_sp_3_2_56FAA
21258	Afipia_birgiae_34632	Anaerotruncus_colihominis_DSM_17241
21259	Afipia_birgiae_34632	Aneurinibacillus_aneurinilyticus_ATCC_12856
21260	Afipia_birgiae_34632	Arcanobacterium_haemolyticum_DSM_20595
21261	Afipia_birgiae_34632	Arcobacter_butzleri_RM4018
21262	Afipia_birgiae_34632	Arthrobacter_castelli_DSM_16402
21263	Afipia_birgiae_34632	Atopobium_minutum_10063974
21264	Afipia_birgiae_34632	Atopobium_parvulum_DSM_20469
21265	Afipia_birgiae_34632	Atopobium_rimae_ATCC_49626
21266	Afipia_birgiae_34632	Bacillus_altitudinis_41KF2b
21267	Afipia_birgiae_34632	Bacillus_atrophaeus_ATCC_49822_1
21268	Afipia_birgiae_34632	Bacillus_cereus_AH187_F4810_72
21269	Afipia_birgiae_34632	Bacillus_cereus_G9842
21270	Afipia_birgiae_34632	Bacillus_clausii_KSM_K16
21271	Afipia_birgiae_34632	Bacillus_endophyticus_2102
21272	Afipia_birgiae_34632	Bacillus_firmus_DS1
21273	Afipia_birgiae_34632	Bacillus_flexus_27Col1_1E
21274	Afipia_birgiae_34632	Bacillus_fordii_DSM_16014
21275	Afipia_birgiae_34632	Bacillus_halodurans_C_125
21276	Afipia_birgiae_34632	Bacillus_infantis_NRRL_B_14911
21277	Afipia_birgiae_34632	Bacillus_mojavensis_RO_H_1
21278	Afipia_birgiae_34632	Bacillus_mycoides_DSM_2048
21279	Afipia_birgiae_34632	Bacillus_nealsonii_AAU1
21280	Afipia_birgiae_34632	Bacillus_pseudofirmus_OF4
21281	Afipia_birgiae_34632	Bacillus_pumilus_ATCC_7061
21282	Afipia_birgiae_34632	Bacillus_sonorensis_L12
21283	Afipia_birgiae_34632	Bacillus_thermoamylovorans
21284	Afipia_birgiae_34632	Bacillus_timonensis_JC401
21285	Afipia_birgiae_34632	Bacillus_vallismortis_DV1_F_3
21286	Afipia_birgiae_34632	Bacteroides_caccae_ATCC_43185
21287	Afipia_birgiae_34632	Bacteroides_cellulosilyticus_DSM_14838
21288	Afipia_birgiae_34632	Bacteroides_clarus_YIT_12056
21289	Afipia_birgiae_34632	Bacteroides_coprocola_M16_DSM_17136
21290	Afipia_birgiae_34632	Bacteroides_coprophilus_DSM_18228
21291	Afipia_birgiae_34632	Bacteroides_dorei_DSM_17855
21292	Afipia_birgiae_34632	Bacteroides_eggerthii_1_2_48FAA
21293	Afipia_birgiae_34632	Bacteroides_eggerthii_DSM_20697
21294	Afipia_birgiae_34632	Bacteroides_faecis_MAJ27
21295	Afipia_birgiae_34632	Bacteroides_finegoldii_DSM_17565
21296	Afipia_birgiae_34632	Bacteroides_fluxus_YIT_12057
21297	Afipia_birgiae_34632	Bacteroides_fragilis_3_1_12
21298	Afipia_birgiae_34632	Bacteroides_fragilis_638R
21299	Afipia_birgiae_34632	Bacteroides_fragilis_NCTC_9343
21300	Afipia_birgiae_34632	Bacteroides_fragilis_YCH46
21301	Afipia_birgiae_34632	Bacteroides_graminisolvens_DSM_19988
21302	Afipia_birgiae_34632	Bacteroides_intestinalis_341_DSM_17393
21303	Afipia_birgiae_34632	Bacteroides_massiliensis_B846dnLKV334
21304	Afipia_birgiae_34632	Bacteroides_nordii_CL02T12C05
21305	Afipia_birgiae_34632	Bacteroides_oleiciplenus_YIT_12058
21306	Afipia_birgiae_34632	Bacteroides_ovatus_ATCC_8483
21307	Afipia_birgiae_34632	Bacteroides_ovatus_SD_CC_2a
21308	Afipia_birgiae_34632	Bacteroides_ovatus_SD_CMC_3f
21309	Afipia_birgiae_34632	Bacteroides_pectinophilus_ATCC_43243
21310	Afipia_birgiae_34632	Bacteroides_plebeius_M12_DSM_17135
21311	Afipia_birgiae_34632	Bacteroides_pyogenes_DSM20611
21312	Afipia_birgiae_34632	Bacteroides_salyersiae_WAL_10018
21313	Afipia_birgiae_34632	Bacteroides_sp_1_1_14
21314	Afipia_birgiae_34632	Bacteroides_sp_1_1_30
21315	Afipia_birgiae_34632	Bacteroides_sp_1_1_6
21316	Afipia_birgiae_34632	Bacteroides_sp_20_3
21317	Afipia_birgiae_34632	Bacteroides_sp_2_1_22
21318	Afipia_birgiae_34632	Bacteroides_sp_2_1_33B
21319	Afipia_birgiae_34632	Bacteroides_sp_2_1_7
21320	Afipia_birgiae_34632	Bacteroides_sp_2_2_4
21321	Afipia_birgiae_34632	Bacteroides_sp_3_1_19
21322	Afipia_birgiae_34632	Bacteroides_sp_3_1_23
21323	Afipia_birgiae_34632	Bacteroides_sp_3_1_33FAA
21324	Afipia_birgiae_34632	Bacteroides_sp_3_1_40A
21325	Afipia_birgiae_34632	Bacteroides_sp_3_2_5
21326	Afipia_birgiae_34632	Bacteroides_sp_4_1_36
21327	Afipia_birgiae_34632	Bacteroides_sp_4_3_47FAA
21328	Afipia_birgiae_34632	Bacteroides_sp_9_1_42FAA
21329	Afipia_birgiae_34632	Bacteroides_sp_D1
21330	Afipia_birgiae_34632	Bacteroides_sp_D20
21331	Afipia_birgiae_34632	Bacteroides_sp_D22
21332	Afipia_birgiae_34632	Bacteroides_sp_D2
21333	Afipia_birgiae_34632	Bacteroides_stercoris_ATCC_43183
21334	Afipia_birgiae_34632	Bacteroides_thetaiotaomicron_VPI_5482
21335	Afipia_birgiae_34632	Bacteroides_timonensis_AP1
21336	Afipia_birgiae_34632	Bacteroides_uniformis_ATCC_8492
21337	Afipia_birgiae_34632	Bacteroides_ureolyticus_DSM_20703
21338	Afipia_birgiae_34632	Bacteroides_vulgatus_ATCC_8482
21339	Afipia_birgiae_34632	Bacteroides_xylanisolvens_SD_CC_1b
21340	Afipia_birgiae_34632	Bacteroides_xylanisolvens_XB1A
21341	Afipia_birgiae_34632	Barnesiella_intestinihominis_YIT_11860
21342	Afipia_birgiae_34632	Bartonella_quintana_Toulouse
21343	Afipia_birgiae_34632	Bifidobacterium_adolescentis_ATCC_15703
21344	Afipia_birgiae_34632	Bifidobacterium_angulatum_DSM_20098
21345	Afipia_birgiae_34632	Bifidobacterium_animalis_lactis_AD011
21346	Afipia_birgiae_34632	Bifidobacterium_animalis_lactis_BB_12
21347	Afipia_birgiae_34632	Bifidobacterium_animalis_lactis_Bi_07
21348	Afipia_birgiae_34632	Bifidobacterium_animalis_lactis_Bl_04_ATCC_SD5219
21349	Afipia_birgiae_34632	Bifidobacterium_animalis_lactis_CNCM_I_2494
21350	Afipia_birgiae_34632	Bifidobacterium_animalis_lactis_DSM_10140
21351	Afipia_birgiae_34632	Bifidobacterium_animalis_lactis_V9
21352	Afipia_birgiae_34632	Bifidobacterium_bifidum_BGN4
21353	Afipia_birgiae_34632	Bifidobacterium_bifidum_NCIMB_41171
21354	Afipia_birgiae_34632	Bifidobacterium_bifidum_PRL2010
21355	Afipia_birgiae_34632	Bifidobacterium_bifidum_S17
21356	Afipia_birgiae_34632	Bifidobacterium_boum_DSM_20432
21357	Afipia_birgiae_34632	Bifidobacterium_breve_HPH0326
21358	Afipia_birgiae_34632	Bifidobacterium_breve_UCC2003_NCIMB8807
21359	Afipia_birgiae_34632	Bifidobacterium_catenulatum_DSM_16992
21360	Afipia_birgiae_34632	Bifidobacterium_coryneforme_DSM_20216
21361	Afipia_birgiae_34632	Bifidobacterium_dentium_ATCC_27678
21362	Afipia_birgiae_34632	Bifidobacterium_gallicum_DSM_20093
21363	Afipia_birgiae_34632	Bifidobacterium_kashiwanohense_DSM_21854
21364	Afipia_birgiae_34632	Bifidobacterium_longum_DJO10A
21365	Afipia_birgiae_34632	Bifidobacterium_longum_E18
21366	Afipia_birgiae_34632	Bifidobacterium_longum_infantis_157F_NC
21367	Afipia_birgiae_34632	Bifidobacterium_longum_infantis_ATCC_15697
21368	Afipia_birgiae_34632	Bifidobacterium_longum_longum_ATCC_55813
21369	Afipia_birgiae_34632	Bifidobacterium_longum_longum_BBMN68
21370	Afipia_birgiae_34632	Bifidobacterium_longum_longum_CCUG_52486
21371	Afipia_birgiae_34632	Bifidobacterium_longum_longum_JCM_1217
21372	Afipia_birgiae_34632	Bifidobacterium_longum_longum_JDM301
21373	Afipia_birgiae_34632	Bifidobacterium_longum_NCC2705
21374	Afipia_birgiae_34632	Bifidobacterium_mongoliense_DSM_21395
21375	Afipia_birgiae_34632	Bifidobacterium_pseudocatenulatum_DSM_20438
21376	Afipia_birgiae_34632	Bifidobacterium_pseudolongum_subsp_Pseudolongum_DSM_20099
21377	Afipia_birgiae_34632	Bifidobacterium_ruminantium_DSM_6489
21378	Afipia_birgiae_34632	Bifidobacterium_scardovii_JCM_12489
21379	Afipia_birgiae_34632	Bifidobacterium_stercoris_ATCC_43183
21380	Afipia_birgiae_34632	Bifidobacterium_thermacidophilum_subsp_thermacidophilum_DSM_15837
21381	Afipia_birgiae_34632	Bifidobacterium_thermophilum_RBL67
21382	Afipia_birgiae_34632	Bilophila_wadsworthia_3_1_6
21383	Afipia_birgiae_34632	Blastococcus_massiliensis_AP3
21384	Afipia_birgiae_34632	Blautia_hansenii_VPI_C7_24_DSM_20583
21385	Afipia_birgiae_34632	Blautia_hydrogenotrophica_DSM_10507
21386	Afipia_birgiae_34632	Blautia_obeum_ATCC_29174
21387	Afipia_birgiae_34632	Blautia_producta_DSM_2950
21388	Afipia_birgiae_34632	Blautia_wexlerae_DSM_19850
21389	Afipia_birgiae_34632	Bordetella_hinzii_OH87_BAL007II
21390	Afipia_birgiae_34632	Brachybacterium_paraconglomeratum_LC44
21391	Afipia_birgiae_34632	Brachyspira_pilosicoli_B2904
21392	Afipia_birgiae_34632	Bradyrhizobium_elkanii_USDA_76
21393	Afipia_birgiae_34632	Brevibacillus_agri_5_2
21394	Afipia_birgiae_34632	Brevibacillus_agri_BAB_2500
21395	Afipia_birgiae_34632	Brevibacillus_borstelensis_AK1
21396	Afipia_birgiae_34632	Brevibacillus_brevis_NBRC_100599
21397	Afipia_birgiae_34632	Brevibacterium_casei_S18
21398	Afipia_birgiae_34632	Brevibacterium_linens_BL2
21399	Afipia_birgiae_34632	Brevibacterium_massiliense_5401308
21400	Afipia_birgiae_34632	Brevundimonas_bacteroides_DSM_4726
21401	Afipia_birgiae_34632	Brevundimonas_diminuta_470_4
21402	Afipia_birgiae_34632	Brochothrix_thermosphacta_DSM_20171
21403	Afipia_birgiae_34632	Bulleidia_extructa_W1219
21404	Afipia_birgiae_34632	Burkholderia_cepacia_GG4
21405	Afipia_birgiae_34632	Burkholderiales_bacterium_1_1_47
21406	Afipia_birgiae_34632	Butyricicoccus_pullicaecorum_1_2
21407	Afipia_birgiae_34632	Butyricimonas_synergistica_DSM_23225
21408	Afipia_birgiae_34632	Butyricimonas_virosa_DSM_23226
21409	Afipia_birgiae_34632	Butyrivibrio_crossotus_DSM_2876
21410	Afipia_birgiae_34632	Butyrivibrio_fibrisolvens_16_4
21411	Afipia_birgiae_34632	Campylobacter_coli_JV20
21412	Afipia_birgiae_34632	Campylobacter_concisus_13826
21413	Afipia_birgiae_34632	Campylobacter_curvus_525_92
21414	Afipia_birgiae_34632	Campylobacter_fetus_subsp_fetus_82_40
21415	Afipia_birgiae_34632	Campylobacter_gracilis_RM3268
21416	Afipia_birgiae_34632	Campylobacter_hominis_ATCC_BAA_381
21417	Afipia_birgiae_34632	Campylobacter_hyointestinalis_subsp_hyointestinalis_LMG_9260
21418	Afipia_birgiae_34632	Campylobacter_jejuni_jejuni_81_176
21419	Afipia_birgiae_34632	Campylobacter_jejuni_jejuni_ICDCCJ07004
21420	Afipia_birgiae_34632	Campylobacter_jejuni_jejuni_M1
21421	Afipia_birgiae_34632	Campylobacter_jejuni_jejuni_NCTC_11168
21422	Afipia_birgiae_34632	Campylobacter_lari_RM2100
21423	Afipia_birgiae_34632	Campylobacter_rectus_RM3267
21424	Afipia_birgiae_34632	Campylobacter_showae_CSUNSWCD
21425	Afipia_birgiae_34632	Campylobacter_upsaliensis_JV21
21426	Afipia_birgiae_34632	Candidatus_Nitrososphaera_gargensis_Ga9_2
21427	Afipia_birgiae_34632	Capnocytophaga_granulosa_ATCC_51502
21428	Afipia_birgiae_34632	Capnocytophaga_ochracea_DSM_7271
21429	Afipia_birgiae_34632	Capnocytophaga_sputigena_ATCC_33612
21430	Afipia_birgiae_34632	Catenibacterium_mitsuokai_DSM_15897
21431	Afipia_birgiae_34632	Cedecea_davisae_DSM_4568
21432	Afipia_birgiae_34632	Cellulosilyticum_lentocellum_DSM_5427
21433	Afipia_birgiae_34632	Cellulosimicrobium_cellulans_J36
21434	Afipia_birgiae_34632	Cetobacterium_somerae_ATCC_BAA_47401
21435	Afipia_birgiae_34632	Citrobacter_amalonaticus_Y19
21436	Afipia_birgiae_34632	Citrobacter_freundii_ATCC_8090
21437	Afipia_birgiae_34632	Citrobacter_freundii_UCI_31
21438	Afipia_birgiae_34632	Citrobacter_koseri_ATCC_BAA_895
21439	Afipia_birgiae_34632	Citrobacter_sp_30_2
21440	Afipia_birgiae_34632	Citrobacter_youngae_ATCC_29220
21441	Afipia_birgiae_34632	Cloacibacillus_evryensis_DSM_19522
21442	Afipia_birgiae_34632	Clostridiales_sp_1_7_47FAA
21443	Afipia_birgiae_34632	Clostridium_asparagiforme_DSM_15981
21444	Afipia_birgiae_34632	Clostridium_bartlettii_DSM_16795
21445	Afipia_birgiae_34632	Clostridium_beijerinckii_NCIMB_8052
21446	Afipia_birgiae_34632	Clostridium_bifermentans_ATCC_19299
21447	Afipia_birgiae_34632	Clostridium_bolteae_ATCC_BAA_613
21448	Afipia_birgiae_34632	Clostridium_botulinum_A_str_ATCC_19397
21449	Afipia_birgiae_34632	Clostridium_botulinum_A_str_ATCC_3502
21450	Afipia_birgiae_34632	Clostridium_botulinum_A_str_Hall
21451	Afipia_birgiae_34632	Clostridium_botulinum_Bf
21452	Afipia_birgiae_34632	Clostridium_botulinum_E1_str_BoNT_E_Beluga
21453	Afipia_birgiae_34632	Clostridium_botulinum_F_str_230613
21454	Afipia_birgiae_34632	Clostridium_butyricum_DSM_10702
21455	Afipia_birgiae_34632	Clostridium_butyricum_E4_str_BoNT_E_BL5262
21456	Afipia_birgiae_34632	Clostridium_cadaveris_AGR2141
21457	Afipia_birgiae_34632	Clostridium_celatum_DSM_1785
21458	Afipia_birgiae_34632	Clostridium_cellobioparum_DSM_1351
21459	Afipia_birgiae_34632	Clostridium_citroniae_WAL_17108
21460	Afipia_birgiae_34632	Clostridium_clariflavum_DSM_19732
21461	Afipia_birgiae_34632	Clostridium_clostridioforme_CM201
21462	Afipia_birgiae_34632	Clostridium_difficile_CD196
21463	Afipia_birgiae_34632	Clostridium_difficile_NAP07
21464	Afipia_birgiae_34632	Clostridium_difficile_NAP08
21465	Afipia_birgiae_34632	Clostridium_difficile_R20291
21466	Afipia_birgiae_34632	Clostridium_glycolicum_ATCC_14880
21467	Afipia_birgiae_34632	Clostridium_hathewayi_12489931
21468	Afipia_birgiae_34632	Clostridium_hathewayi_DSM_13479
21469	Afipia_birgiae_34632	Clostridium_hiranonis_TO_931_DSM_13275
21470	Afipia_birgiae_34632	Clostridium_hylemonae_DSM_15053
21471	Afipia_birgiae_34632	Clostridium_indolis_DSM_755
21472	Afipia_birgiae_34632	Clostridium_innocuum_2959
21473	Afipia_birgiae_34632	Clostridium_leptum_DSM_753
21474	Afipia_birgiae_34632	Clostridium_methoxybenzovorans_SR3
21475	Afipia_birgiae_34632	Clostridium_methylpentosum_R2_DSM_5476
21476	Afipia_birgiae_34632	Clostridium_nexile_DSM_1787
21477	Afipia_birgiae_34632	Clostridium_paraputrificum_AGR2156
21478	Afipia_birgiae_34632	Clostridium_perfringens_ATCC_13124
21479	Afipia_birgiae_34632	Clostridium_ramosum_VPI_0427_DSM_1402
21480	Afipia_birgiae_34632	Clostridium_saccharogumia_DSM_17460
21481	Afipia_birgiae_34632	Clostridium_saccharoperbutylacetonicum_N1_4_HMT
21482	Afipia_birgiae_34632	Clostridium_sartagoforme_AAU1
21483	Afipia_birgiae_34632	Clostridium_scindens_ATCC_35704
21484	Afipia_birgiae_34632	Clostridium_sordellii_ATCC_9714
21485	Afipia_birgiae_34632	Clostridium_sp_7_2_43FAA
21486	Afipia_birgiae_34632	Clostridium_spiroforme_DSM_1552
21487	Afipia_birgiae_34632	Clostridium_sp_L2_50
21488	Afipia_birgiae_34632	Clostridium_sp_M62_1
21489	Afipia_birgiae_34632	Clostridium_sporogenes_ATCC_15579
21490	Afipia_birgiae_34632	Clostridium_sporosphaeroides_DSM_1294
21491	Afipia_birgiae_34632	Clostridium_sp_SS2_1
21492	Afipia_birgiae_34632	Clostridium_sp_SY8519
21493	Afipia_birgiae_34632	Clostridium_sticklandii_DSM_519
21494	Afipia_birgiae_34632	Clostridium_symbiosum_ATCC_14940
21495	Afipia_birgiae_34632	Clostridium_symbiosum_WAL_14163
21496	Afipia_birgiae_34632	Clostridium_symbiosum_WAL_14673
21497	Afipia_birgiae_34632	Clostridium_tyrobutyricum_DSM_2637
21498	Afipia_birgiae_34632	Clostridium_viride_DSM_6836
21499	Afipia_birgiae_34632	Collinsella_aerofaciens_ATCC_25986
21500	Afipia_birgiae_34632	Collinsella_intestinalis_DSM_13280
21501	Afipia_birgiae_34632	Collinsella_stercoris_DSM_13279
21502	Afipia_birgiae_34632	Collinsella_tanakaei_YIT_12063
21503	Afipia_birgiae_34632	Coprobacillus_sp_29_1
21504	Afipia_birgiae_34632	Coprobacillus_sp_D7
21505	Afipia_birgiae_34632	Coprococcus_catus_GD_7
21506	Afipia_birgiae_34632	Coprococcus_comes_ATCC_27758
21507	Afipia_birgiae_34632	Coprococcus_eutactus_ATCC_27759
21508	Afipia_birgiae_34632	Corynebacterium_ammoniagenes_DSM_20306
21509	Afipia_birgiae_34632	Corynebacterium_amycolatum_SK46
21510	Afipia_birgiae_34632	Corynebacterium_aurimucosum_ATCC_700975
21511	Afipia_birgiae_34632	Corynebacterium_durum_F0235
21512	Afipia_birgiae_34632	Corynebacterium_glucuronolyticum_ATCC_51867
21513	Afipia_birgiae_34632	Corynebacterium_kroppenstedtii_DSM_44385
21514	Afipia_birgiae_34632	Corynebacterium_propinquum_DSM_44285
21515	Afipia_birgiae_34632	Corynebacterium_striatum_ATCC_6940
21516	Afipia_birgiae_34632	Corynebacterium_tuberculostearicum_SK141
21517	Afipia_birgiae_34632	Corynebacterium_ulcerans_809
21518	Afipia_birgiae_34632	Corynebacterium_ureicelerivorans
21519	Afipia_birgiae_34632	Cronobacter_sakazakii_ATCC_BAA_894
21520	Afipia_birgiae_34632	Cryptobacterium_curtum_DSM_15641
21521	Afipia_birgiae_34632	Curtobacterium_flaccumfaciens_UCD_AKU
21522	Afipia_birgiae_34632	Delftia_acidovorans_SPH_1
21523	Afipia_birgiae_34632	Dermacoccus_nishinomiyaensis
21524	Afipia_birgiae_34632	Desulfovibrio_desulfuricans_subsp_desulfuricans_DSM_642
21525	Afipia_birgiae_34632	Desulfovibrio_piger_ATCC_29098
21526	Afipia_birgiae_34632	Desulfovibrio_sp_3_1_syn3
21527	Afipia_birgiae_34632	Dialister_invisus_DSM_15470
21528	Afipia_birgiae_34632	Dialister_succinatiphilus_YIT_11850
21529	Afipia_birgiae_34632	Dietzia_cinnamea_P4
21530	Afipia_birgiae_34632	Dorea_formicigenerans_ATCC_27755
21531	Afipia_birgiae_34632	Dorea_longicatena_DSM_13814
21532	Afipia_birgiae_34632	Dysgonomonas_gadei_ATCC_BAA_286
21533	Afipia_birgiae_34632	Edwardsiella_tarda_ATCC_23685
21534	Afipia_birgiae_34632	Edwardsiella_tarda_FL6_60
21535	Afipia_birgiae_34632	Eggerthella_lenta_DSM_2243
21536	Afipia_birgiae_34632	Eggerthella_sp_1_3_56FAA
21537	Afipia_birgiae_34632	Eggerthella_sp_YY7918
21538	Afipia_birgiae_34632	Eggerthia_catenaformis_OT_569
21539	Afipia_birgiae_34632	Eikenella_corrodens_ATCC_23834
21540	Afipia_birgiae_34632	Enterobacter_aerogenes_KCTC_2190
21541	Afipia_birgiae_34632	Enterobacter_asburiae_LF7a
21542	Afipia_birgiae_34632	Enterobacter_cancerogenus_ATCC_35316
21543	Afipia_birgiae_34632	Enterobacter_cloacae_EcWSU1
21544	Afipia_birgiae_34632	Enterobacter_hormaechei_YT2
21545	Afipia_birgiae_34632	Enterobacter_hormaechei_YT3
21546	Afipia_birgiae_34632	Enterobacteriaceae_bacterium_9_2_54FAA
21547	Afipia_birgiae_34632	Enterococcus_asini_ATCC_700915
21548	Afipia_birgiae_34632	Enterococcus_avium_ATCC_14025
21549	Afipia_birgiae_34632	Enterococcus_caccae_ATCC_BAA_1240
21550	Afipia_birgiae_34632	Enterococcus_casseliflavus_ATCC_12755
21551	Afipia_birgiae_34632	Enterococcus_cecorum_DSM_20682
21552	Afipia_birgiae_34632	Enterococcus_dispar_ATCC_51266
21553	Afipia_birgiae_34632	Enterococcus_durans_ATCC_6056
21554	Afipia_birgiae_34632	Enterococcus_faecalis_OG1RF_ATCC_47077
21555	Afipia_birgiae_34632	Enterococcus_faecalis_TX0104
21556	Afipia_birgiae_34632	Enterococcus_faecalis_TX1322
21557	Afipia_birgiae_34632	Enterococcus_faecalis_TX2134
21558	Afipia_birgiae_34632	Enterococcus_faecalis_V583
21559	Afipia_birgiae_34632	Enterococcus_faecium_TX1330
21560	Afipia_birgiae_34632	Enterococcus_gallinarum_EG2
21561	Afipia_birgiae_34632	Enterococcus_hirae_ATCC_9790
21562	Afipia_birgiae_34632	Enterococcus_phoeniculicola_ATCC_BAA_412
21563	Afipia_birgiae_34632	Enterococcus_saccharolyticus_DSM8903
21564	Afipia_birgiae_34632	Enterococcus_sp_7L76
21565	Afipia_birgiae_34632	Erysipelotrichaceae_bacterium_5_2_54FAA
21566	Afipia_birgiae_34632	Erysipelotrichaceae_bacterium_sp_3_1_53
21567	Afipia_birgiae_34632	Escherichia_albertii_KF1
21568	Afipia_birgiae_34632	Escherichia_albertii_TW07627
21569	Afipia_birgiae_34632	Escherichia_coli_O157_H7_str_Sakai
21570	Afipia_birgiae_34632	Escherichia_coli_SE11
21571	Afipia_birgiae_34632	Escherichia_coli_str_K_12_substr_MG1655
21572	Afipia_birgiae_34632	Escherichia_coli_UTI89_UPEC
21573	Afipia_birgiae_34632	Escherichia_fergusonii_ATCC_35469
21574	Afipia_birgiae_34632	Escherichia_hermannii_NBRC_105704
21575	Afipia_birgiae_34632	Escherichia_sp_1_1_43
21576	Afipia_birgiae_34632	Escherichia_sp_3_2_53FAA
21577	Afipia_birgiae_34632	Escherichia_sp_4_1_40B
21578	Afipia_birgiae_34632	Eubacterium_biforme_DSM_3989
21579	Afipia_birgiae_34632	Eubacterium_brachy_ATCC_33089
21580	Afipia_birgiae_34632	Eubacterium_cellulosolvens_6
21581	Afipia_birgiae_34632	Eubacterium_cylindroides_T2_87
21582	Afipia_birgiae_34632	Eubacterium_desmolans_ATCC_43058
21583	Afipia_birgiae_34632	Eubacterium_dolichum_DSM_3991
21584	Afipia_birgiae_34632	Eubacterium_eligens_ATCC_27750
21585	Afipia_birgiae_34632	Eubacterium_hallii_DSM_3353
21586	Afipia_birgiae_34632	Eubacterium_hallii_L2_7
21587	Afipia_birgiae_34632	Eubacterium_limosum_KIST612
21588	Afipia_birgiae_34632	Eubacterium_ramulus_ATCC_29099
21589	Afipia_birgiae_34632	Eubacterium_rectale_ATCC_33656
21590	Afipia_birgiae_34632	Eubacterium_rectale_M104_1
21591	Afipia_birgiae_34632	Eubacterium_saphenum_ATCC_49989
21592	Afipia_birgiae_34632	Eubacterium_siraeum_70_3
21593	Afipia_birgiae_34632	Eubacterium_siraeum_DSM_15702
21594	Afipia_birgiae_34632	Eubacterium_sulci_ATCC_35585
21595	Afipia_birgiae_34632	Eubacterium_ventriosum_ATCC_27560
21596	Afipia_birgiae_34632	Exiguobacterium_aurantiacum_DSM_6208
21597	Afipia_birgiae_34632	Faecalibacterium_cf_prausnitzii_KLE1255
21598	Afipia_birgiae_34632	Faecalibacterium_prausnitzii_L2_6
21599	Afipia_birgiae_34632	Faecalibacterium_prausnitzii_M21_2
21600	Afipia_birgiae_34632	Faecalibacterium_prausnitzii_SL3_3
21601	Afipia_birgiae_34632	Filifactor_alocis_ATCC_35896
21602	Afipia_birgiae_34632	Finegoldia_magna_ATCC_29328
21603	Afipia_birgiae_34632	Flavonifractor_plautii_ATCC_29863
21604	Afipia_birgiae_34632	Fusobacterium_gonidiaformans_3_1_5R
21605	Afipia_birgiae_34632	Fusobacterium_gonidiaformans_ATCC_25563
21606	Afipia_birgiae_34632	Fusobacterium_mortiferum_ATCC_9817
21607	Afipia_birgiae_34632	Fusobacterium_necrophorum_D12
21608	Afipia_birgiae_34632	Fusobacterium_nucleatum_subsp_animalis_3_1_33
21609	Afipia_birgiae_34632	Fusobacterium_nucleatum_subsp_animalis_7_1
21610	Afipia_birgiae_34632	Fusobacterium_nucleatum_subsp_animalis_D11
21611	Afipia_birgiae_34632	Fusobacterium_nucleatum_subsp_vincentii_3_1_27
21612	Afipia_birgiae_34632	Fusobacterium_nucleatum_subsp_vincentii_3_1_36A2
21613	Afipia_birgiae_34632	Fusobacterium_nucleatum_subsp_vincentii_4_1_13
21614	Afipia_birgiae_34632	Fusobacterium_periodonticum_1_1_41FAA
21615	Afipia_birgiae_34632	Fusobacterium_periodonticum_2_1_31
21616	Afipia_birgiae_34632	Fusobacterium_russii_ATCC_25533
21617	Afipia_birgiae_34632	Fusobacterium_sp_4_8
21618	Afipia_birgiae_34632	Fusobacterium_ulcerans_ATCC_49185
21619	Afipia_birgiae_34632	Fusobacterium_varium_ATCC_27725
21620	Afipia_birgiae_34632	Gemella_haemolysans_ATCC_10379
21621	Afipia_birgiae_34632	Gemella_morbillorum_M424
21622	Afipia_birgiae_34632	Gemella_sanguinis_ATCC700632
21623	Afipia_birgiae_34632	Gemella_sanguinis_M325
21624	Afipia_birgiae_34632	Geobacillus_vulcani_PSS1
21625	Afipia_birgiae_34632	Gordonia_rubripertincta_NBRC_101908
21626	Afipia_birgiae_34632	Gordonia_terrae_C_6
21627	Afipia_birgiae_34632	Gordonia_terrae_NBRC_100016
21628	Afipia_birgiae_34632	Gordonibacter_pamelaeae_7_10_1_bT_DSM_19378
21629	Afipia_birgiae_34632	Granulicatella_adiacens_ATCC_49175
21630	Afipia_birgiae_34632	Granulicatella_elegans_ATCC_700633
21631	Afipia_birgiae_34632	Grimontia_hollisae_CIP_101886
21632	Afipia_birgiae_34632	Haemophilus_haemolyticus_M19501
21633	Afipia_birgiae_34632	Haemophilus_parainfluenzae_T3T1
21634	Afipia_birgiae_34632	Haemophilus_sputorum_CCUG_13788
21635	Afipia_birgiae_34632	Hafnia_alvei_ATCC_51873
21636	Afipia_birgiae_34632	Hafnia_alvei_BIDMC_31
21637	Afipia_birgiae_34632	Halococcus_morrhuae_DSM1307
21638	Afipia_birgiae_34632	Helicobacter_bilis_ATCC_43879
21639	Afipia_birgiae_34632	Helicobacter_canadensis_MIT_98_5491
21640	Afipia_birgiae_34632	Helicobacter_cinaedi_CCUG_18818
21641	Afipia_birgiae_34632	Helicobacter_pullorum_MIT_98_5489
21642	Afipia_birgiae_34632	Helicobacter_pylori_26695
21643	Afipia_birgiae_34632	Helicobacter_winghamensis_ATCC_BAA_430
21644	Afipia_birgiae_34632	Holdemania_filiformis_VPI_J1_31B_1_DSM_12042
21645	Afipia_birgiae_34632	Kallipyga_massiliensis_ph2
21646	Afipia_birgiae_34632	Kandleria_vitulina_DSM_20405
21647	Afipia_birgiae_34632	Kingella_oralis_ATCC_51147
21648	Afipia_birgiae_34632	Klebsiella_pneumoniae_pneumoniae_MGH78578
21649	Afipia_birgiae_34632	Klebsiella_sp_1_1_55
21650	Afipia_birgiae_34632	Kluyvera_ascorbata_ATCC_33433
21651	Afipia_birgiae_34632	Kocuria_palustris_PEL
21652	Afipia_birgiae_34632	Kocuria_rhizophila_DC2201
21653	Afipia_birgiae_34632	Kurthia_massiliensis_JC30
21654	Afipia_birgiae_34632	Kytococcus_sedentarius_DSM_20547
21655	Afipia_birgiae_34632	Lachnospiraceae_bacterium_sp_5_1_63FAA
21656	Afipia_birgiae_34632	Lachnospiraceae_bacterium_sp_8_1_57FAA
21657	Afipia_birgiae_34632	Lachnospira_multipara_ATCC_19207
21658	Afipia_birgiae_34632	Lactobacillus_acidophilus_ATCC_4796
21659	Afipia_birgiae_34632	Lactobacillus_acidophilus_NCFM
21660	Afipia_birgiae_34632	Lactobacillus_amylolyticus_DSM_11664
21661	Afipia_birgiae_34632	Lactobacillus_amylovorus_GRL_1112
21662	Afipia_birgiae_34632	Lactobacillus_animalis_KCTC_3501
21663	Afipia_birgiae_34632	Lactobacillus_antri_DSM_16041
21664	Afipia_birgiae_34632	Lactobacillus_brevis_ATCC_367
21665	Afipia_birgiae_34632	Lactobacillus_brevis_subsp_gravesensis_ATCC_27305
21666	Afipia_birgiae_34632	Lactobacillus_buchneri_ATCC_11577
21667	Afipia_birgiae_34632	Lactobacillus_casei_ATCC_334
21668	Afipia_birgiae_34632	Lactobacillus_casei_casei_BL23
21669	Afipia_birgiae_34632	Lactobacillus_coleohominis_101_4_CHN
21670	Afipia_birgiae_34632	Lactobacillus_coryniformis_subsp_coryniformis_CECT_5711
21671	Afipia_birgiae_34632	Lactobacillus_crispatus_125_2_CHN
21672	Afipia_birgiae_34632	Lactobacillus_curvatus_CRL_705
21673	Afipia_birgiae_34632	Lactobacillus_delbrueckii_subsp_bulgaricus_ATCC_11842
21674	Afipia_birgiae_34632	Lactobacillus_delbrueckii_subsp_bulgaricus_ATCC_BAA_365
21675	Afipia_birgiae_34632	Lactobacillus_fermentum_ATCC_14931
21676	Afipia_birgiae_34632	Lactobacillus_fermentum_IFO_3956
21677	Afipia_birgiae_34632	Lactobacillus_gasseri_ATCC_33323
21678	Afipia_birgiae_34632	Lactobacillus_gastricus_PS3
21679	Afipia_birgiae_34632	Lactobacillus_helveticus_DPC_4571
21680	Afipia_birgiae_34632	Lactobacillus_helveticus_DSM_20075
21681	Afipia_birgiae_34632	Lactobacillus_hilgardii_ATCC_8290
21682	Afipia_birgiae_34632	Lactobacillus_iners_DSM_13335
21683	Afipia_birgiae_34632	Lactobacillus_jensenii_1153
21684	Afipia_birgiae_34632	Lactobacillus_johnsonii_DPC_6026
21685	Afipia_birgiae_34632	Lactobacillus_johnsonii_NCC_533
21686	Afipia_birgiae_34632	Lactobacillus_mucosae_LM1
21687	Afipia_birgiae_34632	Lactobacillus_oris_F0423
21688	Afipia_birgiae_34632	Lactobacillus_paracasei_subsp_paracasei_8700_2
21689	Afipia_birgiae_34632	Lactobacillus_paracasei_subsp_paracasei_ATCC_25302
21690	Afipia_birgiae_34632	Lactobacillus_pentosus_KCA1
21691	Afipia_birgiae_34632	Lactobacillus_plantarum_JDM1
21692	Afipia_birgiae_34632	Lactobacillus_plantarum_subsp_plantarum_ATCC_14917
21693	Afipia_birgiae_34632	Lactobacillus_plantarum_WCFS1
21694	Afipia_birgiae_34632	Lactobacillus_reuteri_CF48_3A_
21695	Afipia_birgiae_34632	Lactobacillus_reuteri_F275_JCM_1112
21696	Afipia_birgiae_34632	Lactobacillus_reuteri_MM2_3_
21697	Afipia_birgiae_34632	Lactobacillus_reuteri_MM4_1A_
21698	Afipia_birgiae_34632	Lactobacillus_reuteri_SD2112_ATCC_55730
21699	Afipia_birgiae_34632	Lactobacillus_rhamnosus_GG_ATCC_53103
21700	Afipia_birgiae_34632	Lactobacillus_rhamnosus_LMS2_1
21701	Afipia_birgiae_34632	Lactobacillus_ruminis_ATCC_25644
21702	Afipia_birgiae_34632	Lactobacillus_sakei_subsp_sakei_23K
21703	Afipia_birgiae_34632	Lactobacillus_salivarius_HO66_ATCC_11741
21704	Afipia_birgiae_34632	Lactobacillus_salivarius_salivarius_UCC118
21705	Afipia_birgiae_34632	Lactobacillus_ultunensis_DSM_16047
21706	Afipia_birgiae_34632	Lactobacillus_vaginalis_ATCC_49540
21707	Afipia_birgiae_34632	Lactococcus_garvieae_ATCC_49156
21708	Afipia_birgiae_34632	Lactococcus_raffinolactis_4877
21709	Afipia_birgiae_34632	Laribacter_hongkongensis_HLHK9
21710	Afipia_birgiae_34632	Lautropia_mirabilis_ATCC_51599
21711	Afipia_birgiae_34632	Leminorella_grimontii_ATCC_33999
21712	Afipia_birgiae_34632	Leptotrichia_buccalis_C_1013_b
21713	Afipia_birgiae_34632	Leuconostoc_argentinum_KCTC_3773
21714	Afipia_birgiae_34632	Leuconostoc_gelidum_JB7
21715	Afipia_birgiae_34632	Leuconostoc_mesenteroides_subsp_cremoris_ATCC_19254
21716	Afipia_birgiae_34632	Listeria_grayi_DSM_20601
21717	Afipia_birgiae_34632	Listeria_monocytogenes_4a_L99
21718	Afipia_birgiae_34632	Listeria_monocytogenes_4b_F2365
21719	Afipia_birgiae_34632	Listeria_monocytogenes_Finland_1988
21720	Afipia_birgiae_34632	Listeria_monocytogenes_FSL_R2_561
21721	Afipia_birgiae_34632	Listeria_monocytogenes_J0161_FSL_R2_499
21722	Afipia_birgiae_34632	Listeria_monocytogenes_serotype_7_SLCC_2482
21723	Afipia_birgiae_34632	Listeria_monocytogenes_SLCC_2378
21724	Afipia_birgiae_34632	Listeria_monocytogenes_SLCC_2540
21725	Afipia_birgiae_34632	Listeria_monocytogenes_SLCC_7179
21726	Afipia_birgiae_34632	Lysinibacillus_fusiformis_ZB2
21727	Afipia_birgiae_34632	Lysinibacillus_sphaericus_C3_41
21728	Afipia_birgiae_34632	Marvinbryantia_formatexigens_I_52_DSM_14469
21729	Afipia_birgiae_34632	Megamonas_funiformis_YIT_11815
21730	Afipia_birgiae_34632	Megamonas_hypermegale_ART12_1
21731	Afipia_birgiae_34632	Megasphaera_elsdenii_DSM_20460
21732	Afipia_birgiae_34632	Melainabacterium_MEL_A1
21733	Afipia_birgiae_34632	Methanobrevibacter_ruminantium_M1
21734	Afipia_birgiae_34632	Methanobrevibacter_smithii_ATCC_35061
21735	Afipia_birgiae_34632	Methanomassiliicoccus_luminyensis_B10
21736	Afipia_birgiae_34632	Methanosphaera_stadtmanae_DSM_3091
21737	Afipia_birgiae_34632	Methylobacterium_mesophilicum_SR1_6_6
21738	Afipia_birgiae_34632	Methylobacterium_populi_BJ001
21739	Afipia_birgiae_34632	Methylobacterium_radiotolerans_JCM_2831
21740	Afipia_birgiae_34632	Methyloversatilis_universalis_Fam50001
21741	Afipia_birgiae_34632	Methyloversatilis_universalis_FAM5
21742	Afipia_birgiae_34632	Microbacterium_gubbeenense_DSM_15944
21743	Afipia_birgiae_34632	Microbacterium_oleivorans_NBRC_103075
21744	Afipia_birgiae_34632	Microbacterium_paraoxydans_77MFTsu3_2
21745	Afipia_birgiae_34632	Micrococcus_luteus_NCTC_2665
21746	Afipia_birgiae_34632	Micromonospora_aurantiaca_ATCC_27029
21747	Afipia_birgiae_34632	Mitsuokella_jalaludinii_DSM_13811
21748	Afipia_birgiae_34632	Mitsuokella_multacida_DSM_20544
21749	Afipia_birgiae_34632	Mobiluncus_curtisii_ATCC_43063
21750	Afipia_birgiae_34632	Moraxella_catarrhalis_RH4
21751	Afipia_birgiae_34632	Morganella_morganii_subsp_morganii_KT
21752	Afipia_birgiae_34632	Mycobacterium_avium_subsp_avium_ATCC_25291
21753	Afipia_birgiae_34632	Mycobacterium_fortuitum_subsp_fortuitum_DSM_46621
21754	Afipia_birgiae_34632	Mycoplasma_hominis_ATCC_23114
21755	Afipia_birgiae_34632	Mycoplasma_pneumoniae_309
21756	Afipia_birgiae_34632	Neisseria_cinerea_ATCC_14685
21757	Afipia_birgiae_34632	Neisseria_elongata_subsp_glycolytica_ATCC_29315
21758	Afipia_birgiae_34632	Neisseria_flavescens_SK114
21759	Afipia_birgiae_34632	Neisseria_macacae_ATCC_33926
21760	Afipia_birgiae_34632	Neisseria_mucosa_ATCC_25996
21761	Afipia_birgiae_34632	Neisseria_subflava_NJ9703
21762	Afipia_birgiae_34632	Nevskia_ramosa_DSM_11499
21763	Afipia_birgiae_34632	Oceanobacillus_picturae_strain_S1
21764	Afipia_birgiae_34632	Ochrobactrum_anthropi_ATCC_49188
21765	Afipia_birgiae_34632	Odoribacter_laneus_YIT_12061
21766	Afipia_birgiae_34632	Odoribacter_splanchnicus_1651_6_DSM_20712
21767	Afipia_birgiae_34632	Olsenella_profusa_F019501
21768	Afipia_birgiae_34632	Olsenella_uli_DSM_7084
21769	Afipia_birgiae_34632	Oribacterium_sinus_F0268
21770	Afipia_birgiae_34632	Oxalobacter_formigenes_HOxBLS
21771	Afipia_birgiae_34632	Oxalobacter_formigenes_OXCC13
21772	Afipia_birgiae_34632	Paenibacillus_alvei_DSM_29
21773	Afipia_birgiae_34632	Paenibacillus_barengoltzii_G22
21774	Afipia_birgiae_34632	Paenibacillus_daejeonensis_DSM_15491
21775	Afipia_birgiae_34632	Paenibacillus_graminis_C4D1M
21776	Afipia_birgiae_34632	Paenibacillus_lactis_154
21777	Afipia_birgiae_34632	Parabacteroides_distasonis_ATCC_8503
21778	Afipia_birgiae_34632	Parabacteroides_goldsteinii_dnLKV18
21779	Afipia_birgiae_34632	Parabacteroides_gordonii_DSM_23371
21780	Afipia_birgiae_34632	Parabacteroides_johnsonii_DSM_18315
21781	Afipia_birgiae_34632	Parabacteroides_merdae_ATCC_43184
21782	Afipia_birgiae_34632	Parabacteroides_sp_D13
21783	Afipia_birgiae_34632	Paracoccus_yeei_ATCC_BAA_599
21784	Afipia_birgiae_34632	Paraprevotella_clara_YIT_11840
21785	Afipia_birgiae_34632	Paraprevotella_xylaniphila_YIT_11841
21786	Afipia_birgiae_34632	Parasutterella_excrementihominis_YIT_11859
21787	Afipia_birgiae_34632	Parvimonas_micra_ATCC_33270
21788	Afipia_birgiae_34632	Pediococcus_acidilactici_7_4
21789	Afipia_birgiae_34632	Pediococcus_acidilactici_DSM_20284
21790	Afipia_birgiae_34632	Pediococcus_pentosaceus_ATCC_25745
21791	Afipia_birgiae_34632	Peptoniphilus_harei_ACS_146_V_Sch2b
21792	Afipia_birgiae_34632	Peptoniphilus_indolicus_ATCC_29427
21793	Afipia_birgiae_34632	Peptoniphilus_lacrimalis_DSM_7455
21794	Afipia_birgiae_34632	Peptoniphilus_timonensis_JC401
21795	Afipia_birgiae_34632	Peptostreptococcus_anaerobius_DSM_2949
21796	Afipia_birgiae_34632	Peptostreptococcus_stomatis_DSM_17678
21797	Afipia_birgiae_34632	Phascolarctobacterium_succinatutens_YIT_12067
21798	Afipia_birgiae_34632	Plesiomonas_shigelloides_302_73
21799	Afipia_birgiae_34632	Porphyromonas_asaccharolytica_DSM_20707
21800	Afipia_birgiae_34632	Porphyromonas_endodontalis_ATCC_35406
21801	Afipia_birgiae_34632	Porphyromonas_gingivalis_W83
21802	Afipia_birgiae_34632	Porphyromonas_somerae_DSM_23386
21803	Afipia_birgiae_34632	Porphyromonas_uenonis_60_3
21804	Afipia_birgiae_34632	Porphyromonas_uenonis_DSM_23387
21805	Afipia_birgiae_34632	Prevotella_albensis_DSM_11370
21806	Afipia_birgiae_34632	Prevotella_bivia_DSM_20514
21807	Afipia_birgiae_34632	Prevotella_brevis_ATCC_19188
21808	Afipia_birgiae_34632	Prevotella_bryantii_B14
21809	Afipia_birgiae_34632	Prevotella_bryantii_C21a
21810	Afipia_birgiae_34632	Prevotella_buccae_ATCC_33574
21811	Afipia_birgiae_34632	Prevotella_conceptionensis_9403948
21812	Afipia_birgiae_34632	Prevotella_copri_CB7_DSM_18205
21813	Afipia_birgiae_34632	Prevotella_corporis_DSM_18810
21814	Afipia_birgiae_34632	Prevotella_denticola_DSM20614
21815	Afipia_birgiae_34632	Prevotella_denticola_F0289
21816	Afipia_birgiae_34632	Prevotella_disiens_FB035_09AN
21817	Afipia_birgiae_34632	Prevotella_disiens_JCM_6334
21818	Afipia_birgiae_34632	Prevotella_enoeca_JCM_12259
21819	Afipia_birgiae_34632	Prevotella_intermedia_17
21820	Afipia_birgiae_34632	Prevotella_intermedia_ATCC_25611
21821	Afipia_birgiae_34632	Prevotella_loescheii_DSM_19665
21822	Afipia_birgiae_34632	Prevotella_melaninogenica_ATCC_25845
21823	Afipia_birgiae_34632	Prevotella_nanceiensis_DSM_19126
21824	Afipia_birgiae_34632	Prevotella_nigrescens_ATCC_33563
21825	Afipia_birgiae_34632	Prevotella_oralis_ATCC_33269
21826	Afipia_birgiae_34632	Prevotella_pallens_ATCC_700821
21827	Afipia_birgiae_34632	Prevotella_ruminicola_23
21828	Afipia_birgiae_34632	Prevotella_salivae_DSM_15606
21829	Afipia_birgiae_34632	Prevotella_shahii_JCM_12083
21830	Afipia_birgiae_34632	Prevotella_stercorea_DSM_18206
21831	Afipia_birgiae_34632	Prevotella_timonensis_4401737
21832	Afipia_birgiae_34632	Prevotella_timonensis_CRIS_5C_B1
21833	Afipia_birgiae_34632	Prevotella_veroralis_DSM_19559
21834	Afipia_birgiae_34632	Propionibacterium_acidipropionici_ATCC_4875
21835	Afipia_birgiae_34632	Propionibacterium_acnes_KPA171202
21836	Afipia_birgiae_34632	Propionibacterium_avidum_44067
21837	Afipia_birgiae_34632	Propionibacterium_freudenreichii_subsp_shermanii_CIRM_BIA1
21838	Afipia_birgiae_34632	Propionibacterium_granulosum_DSM_20700
21839	Afipia_birgiae_34632	Propionibacterium_jensenii_DSM_20535
21840	Afipia_birgiae_34632	Propionibacterium_propionicum_F0230a
21841	Afipia_birgiae_34632	Proteus_mirabilis_ATCC_35198
21842	Afipia_birgiae_34632	Proteus_penneri_ATCC_35198
21843	Afipia_birgiae_34632	Providencia_alcalifaciens_DSM_30120
21844	Afipia_birgiae_34632	Providencia_rettgeri_DSM_1131
21845	Afipia_birgiae_34632	Providencia_rustigianii_DSM_4541
21846	Afipia_birgiae_34632	Providencia_stuartii_ATCC_25827
21847	Afipia_birgiae_34632	Pseudobutyrivibrio_ruminis_AD2017
21848	Afipia_birgiae_34632	Pseudoflavonifractor_capillosus_strain_ATCC_29799
21849	Afipia_birgiae_34632	Pseudomonas_aeruginosa_NCGM2_S1
21850	Afipia_birgiae_34632	Pseudomonas_alcaliphila_34
21851	Afipia_birgiae_34632	Pseudomonas_monteilii_NBRC_103158
21852	Afipia_birgiae_34632	Pseudomonas_nitroreducens_HBP1
21853	Afipia_birgiae_34632	Pseudomonas_oleovorans_MOIL14HWK12
21854	Afipia_birgiae_34632	Pseudoramibacter_alactolyticus_ATCC_23263
21855	Afipia_birgiae_34632	Pyramidobacter_piscolens_W5455
21856	Afipia_birgiae_34632	Ralstonia_sp_5_7_47FAA
21857	Afipia_birgiae_34632	Raoultella_planticola_ATCC_33531
21858	Afipia_birgiae_34632	Rhodococcus_equi_ATCC_33707
21859	Afipia_birgiae_34632	Rhodococcus_equi_NBRC_101255
21860	Afipia_birgiae_34632	Rhodococcus_rhodochrous_ATCC_21198
21861	Afipia_birgiae_34632	Roseburia_hominis_A2_183
21862	Afipia_birgiae_34632	Roseburia_intestinalis_L1_82
21863	Afipia_birgiae_34632	Roseburia_inulinivorans_DSM_16841
21864	Afipia_birgiae_34632	Roseomonas_mucosa_ATCC_BAA_692
21865	Afipia_birgiae_34632	Rothia_aeria_F0474
21866	Afipia_birgiae_34632	Rothia_dentocariosa_ATCC_17931
21867	Afipia_birgiae_34632	Rothia_mucilaginosa_DY_18
21868	Afipia_birgiae_34632	Ruminococcaceae_bacterium_D16
21869	Afipia_birgiae_34632	Ruminococcus_albus_7
21870	Afipia_birgiae_34632	Ruminococcus_bicirculans_80_3
21871	Afipia_birgiae_34632	Ruminococcus_bromii_L2_63
21872	Afipia_birgiae_34632	Ruminococcus_callidus_ATCC_2776001
21873	Afipia_birgiae_34632	Ruminococcus_champanellensis_18P13
21874	Afipia_birgiae_34632	Ruminococcus_flavefaciens_ATCC_19208
21875	Afipia_birgiae_34632	Ruminococcus_flavefaciens_FD_1
21876	Afipia_birgiae_34632	Ruminococcus_gauvreauii_DSM_19829
21877	Afipia_birgiae_34632	Ruminococcus_gnavus_ATCC_29149
21878	Afipia_birgiae_34632	Ruminococcus_lactaris_ATCC_29176
21879	Afipia_birgiae_34632	Ruminococcus_obeum_A2_162
21880	Afipia_birgiae_34632	Ruminococcus_sp_5_1_39BFAA
21881	Afipia_birgiae_34632	Ruminococcus_sp_SR1_5
21882	Afipia_birgiae_34632	Ruminococcus_torques_ATCC_27756
21883	Afipia_birgiae_34632	Ruminococcus_torques_L2_14
21884	Afipia_birgiae_34632	Salmonella_enterica_enterica_sv_Typhimurium_LT2
21885	Afipia_birgiae_34632	Scardovia_inopinata_F0304
21886	Afipia_birgiae_34632	Selenomonas_ruminantium_AC2024
21887	Afipia_birgiae_34632	Serratia_fonticola_RB_25
21888	Afipia_birgiae_34632	Serratia_liquefaciens_ATCC_27592
21889	Afipia_birgiae_34632	Silanimonas_lenta_DSM_16282
21890	Afipia_birgiae_34632	Slackia_exigua_ATCC_700122
21891	Afipia_birgiae_34632	Slackia_piriformis_YIT_12062
21892	Afipia_birgiae_34632	Solobacterium_moorei_DSM_22971
21893	Afipia_birgiae_34632	Solobacterium_moorei_F0204
[truncated: 17,893 more rows]
