# Supplementary material for: Human gut microbe co-cultures have greater potential than monocultures for food waste remediation to commodity chemicals
Source: Sci Rep. 2018 Oct 22;8:15594. doi: 10.1038/s41598-018-33733-z (PMC6197241; doi:10.1038/s41598-018-33733-z)
Supplement: Supplementary file 3 — Data [file 41598_2018_33733_MOESM3_ESM.zip › Data/InputTables/AGORA_PairwiseSims_Inst_3.txt]

39787	Atopobium_minutum_10063974	Corynebacterium_glucuronolyticum_ATCC_51867
39788	Atopobium_minutum_10063974	Corynebacterium_kroppenstedtii_DSM_44385
39789	Atopobium_minutum_10063974	Corynebacterium_propinquum_DSM_44285
39790	Atopobium_minutum_10063974	Corynebacterium_striatum_ATCC_6940
39791	Atopobium_minutum_10063974	Corynebacterium_tuberculostearicum_SK141
39792	Atopobium_minutum_10063974	Corynebacterium_ulcerans_809
39793	Atopobium_minutum_10063974	Corynebacterium_ureicelerivorans
39794	Atopobium_minutum_10063974	Cronobacter_sakazakii_ATCC_BAA_894
39795	Atopobium_minutum_10063974	Cryptobacterium_curtum_DSM_15641
39796	Atopobium_minutum_10063974	Curtobacterium_flaccumfaciens_UCD_AKU
39797	Atopobium_minutum_10063974	Delftia_acidovorans_SPH_1
39798	Atopobium_minutum_10063974	Dermacoccus_nishinomiyaensis
39799	Atopobium_minutum_10063974	Desulfovibrio_desulfuricans_subsp_desulfuricans_DSM_642
39800	Atopobium_minutum_10063974	Desulfovibrio_piger_ATCC_29098
39801	Atopobium_minutum_10063974	Desulfovibrio_sp_3_1_syn3
39802	Atopobium_minutum_10063974	Dialister_invisus_DSM_15470
39803	Atopobium_minutum_10063974	Dialister_succinatiphilus_YIT_11850
39804	Atopobium_minutum_10063974	Dietzia_cinnamea_P4
39805	Atopobium_minutum_10063974	Dorea_formicigenerans_ATCC_27755
39806	Atopobium_minutum_10063974	Dorea_longicatena_DSM_13814
39807	Atopobium_minutum_10063974	Dysgonomonas_gadei_ATCC_BAA_286
39808	Atopobium_minutum_10063974	Edwardsiella_tarda_ATCC_23685
39809	Atopobium_minutum_10063974	Edwardsiella_tarda_FL6_60
39810	Atopobium_minutum_10063974	Eggerthella_lenta_DSM_2243
39811	Atopobium_minutum_10063974	Eggerthella_sp_1_3_56FAA
39812	Atopobium_minutum_10063974	Eggerthella_sp_YY7918
39813	Atopobium_minutum_10063974	Eggerthia_catenaformis_OT_569
39814	Atopobium_minutum_10063974	Eikenella_corrodens_ATCC_23834
39815	Atopobium_minutum_10063974	Enterobacter_aerogenes_KCTC_2190
39816	Atopobium_minutum_10063974	Enterobacter_asburiae_LF7a
39817	Atopobium_minutum_10063974	Enterobacter_cancerogenus_ATCC_35316
39818	Atopobium_minutum_10063974	Enterobacter_cloacae_EcWSU1
39819	Atopobium_minutum_10063974	Enterobacter_hormaechei_YT2
39820	Atopobium_minutum_10063974	Enterobacter_hormaechei_YT3
39821	Atopobium_minutum_10063974	Enterobacteriaceae_bacterium_9_2_54FAA
39822	Atopobium_minutum_10063974	Enterococcus_asini_ATCC_700915
39823	Atopobium_minutum_10063974	Enterococcus_avium_ATCC_14025
39824	Atopobium_minutum_10063974	Enterococcus_caccae_ATCC_BAA_1240
39825	Atopobium_minutum_10063974	Enterococcus_casseliflavus_ATCC_12755
39826	Atopobium_minutum_10063974	Enterococcus_cecorum_DSM_20682
39827	Atopobium_minutum_10063974	Enterococcus_dispar_ATCC_51266
39828	Atopobium_minutum_10063974	Enterococcus_durans_ATCC_6056
39829	Atopobium_minutum_10063974	Enterococcus_faecalis_OG1RF_ATCC_47077
39830	Atopobium_minutum_10063974	Enterococcus_faecalis_TX0104
39831	Atopobium_minutum_10063974	Enterococcus_faecalis_TX1322
39832	Atopobium_minutum_10063974	Enterococcus_faecalis_TX2134
39833	Atopobium_minutum_10063974	Enterococcus_faecalis_V583
39834	Atopobium_minutum_10063974	Enterococcus_faecium_TX1330
39835	Atopobium_minutum_10063974	Enterococcus_gallinarum_EG2
39836	Atopobium_minutum_10063974	Enterococcus_hirae_ATCC_9790
39837	Atopobium_minutum_10063974	Enterococcus_phoeniculicola_ATCC_BAA_412
39838	Atopobium_minutum_10063974	Enterococcus_saccharolyticus_DSM8903
39839	Atopobium_minutum_10063974	Enterococcus_sp_7L76
39840	Atopobium_minutum_10063974	Erysipelotrichaceae_bacterium_5_2_54FAA
39841	Atopobium_minutum_10063974	Erysipelotrichaceae_bacterium_sp_3_1_53
39842	Atopobium_minutum_10063974	Escherichia_albertii_KF1
39843	Atopobium_minutum_10063974	Escherichia_albertii_TW07627
39844	Atopobium_minutum_10063974	Escherichia_coli_O157_H7_str_Sakai
39845	Atopobium_minutum_10063974	Escherichia_coli_SE11
39846	Atopobium_minutum_10063974	Escherichia_coli_str_K_12_substr_MG1655
39847	Atopobium_minutum_10063974	Escherichia_coli_UTI89_UPEC
39848	Atopobium_minutum_10063974	Escherichia_fergusonii_ATCC_35469
39849	Atopobium_minutum_10063974	Escherichia_hermannii_NBRC_105704
39850	Atopobium_minutum_10063974	Escherichia_sp_1_1_43
39851	Atopobium_minutum_10063974	Escherichia_sp_3_2_53FAA
39852	Atopobium_minutum_10063974	Escherichia_sp_4_1_40B
39853	Atopobium_minutum_10063974	Eubacterium_biforme_DSM_3989
39854	Atopobium_minutum_10063974	Eubacterium_brachy_ATCC_33089
39855	Atopobium_minutum_10063974	Eubacterium_cellulosolvens_6
39856	Atopobium_minutum_10063974	Eubacterium_cylindroides_T2_87
39857	Atopobium_minutum_10063974	Eubacterium_desmolans_ATCC_43058
39858	Atopobium_minutum_10063974	Eubacterium_dolichum_DSM_3991
39859	Atopobium_minutum_10063974	Eubacterium_eligens_ATCC_27750
39860	Atopobium_minutum_10063974	Eubacterium_hallii_DSM_3353
39861	Atopobium_minutum_10063974	Eubacterium_hallii_L2_7
39862	Atopobium_minutum_10063974	Eubacterium_limosum_KIST612
39863	Atopobium_minutum_10063974	Eubacterium_ramulus_ATCC_29099
39864	Atopobium_minutum_10063974	Eubacterium_rectale_ATCC_33656
39865	Atopobium_minutum_10063974	Eubacterium_rectale_M104_1
39866	Atopobium_minutum_10063974	Eubacterium_saphenum_ATCC_49989
39867	Atopobium_minutum_10063974	Eubacterium_siraeum_70_3
39868	Atopobium_minutum_10063974	Eubacterium_siraeum_DSM_15702
39869	Atopobium_minutum_10063974	Eubacterium_sulci_ATCC_35585
39870	Atopobium_minutum_10063974	Eubacterium_ventriosum_ATCC_27560
39871	Atopobium_minutum_10063974	Exiguobacterium_aurantiacum_DSM_6208
39872	Atopobium_minutum_10063974	Faecalibacterium_cf_prausnitzii_KLE1255
39873	Atopobium_minutum_10063974	Faecalibacterium_prausnitzii_L2_6
39874	Atopobium_minutum_10063974	Faecalibacterium_prausnitzii_M21_2
39875	Atopobium_minutum_10063974	Faecalibacterium_prausnitzii_SL3_3
39876	Atopobium_minutum_10063974	Filifactor_alocis_ATCC_35896
39877	Atopobium_minutum_10063974	Finegoldia_magna_ATCC_29328
39878	Atopobium_minutum_10063974	Flavonifractor_plautii_ATCC_29863
39879	Atopobium_minutum_10063974	Fusobacterium_gonidiaformans_3_1_5R
39880	Atopobium_minutum_10063974	Fusobacterium_gonidiaformans_ATCC_25563
39881	Atopobium_minutum_10063974	Fusobacterium_mortiferum_ATCC_9817
39882	Atopobium_minutum_10063974	Fusobacterium_necrophorum_D12
39883	Atopobium_minutum_10063974	Fusobacterium_nucleatum_subsp_animalis_3_1_33
39884	Atopobium_minutum_10063974	Fusobacterium_nucleatum_subsp_animalis_7_1
39885	Atopobium_minutum_10063974	Fusobacterium_nucleatum_subsp_animalis_D11
39886	Atopobium_minutum_10063974	Fusobacterium_nucleatum_subsp_vincentii_3_1_27
39887	Atopobium_minutum_10063974	Fusobacterium_nucleatum_subsp_vincentii_3_1_36A2
39888	Atopobium_minutum_10063974	Fusobacterium_nucleatum_subsp_vincentii_4_1_13
39889	Atopobium_minutum_10063974	Fusobacterium_periodonticum_1_1_41FAA
39890	Atopobium_minutum_10063974	Fusobacterium_periodonticum_2_1_31
39891	Atopobium_minutum_10063974	Fusobacterium_russii_ATCC_25533
39892	Atopobium_minutum_10063974	Fusobacterium_sp_4_8
39893	Atopobium_minutum_10063974	Fusobacterium_ulcerans_ATCC_49185
39894	Atopobium_minutum_10063974	Fusobacterium_varium_ATCC_27725
39895	Atopobium_minutum_10063974	Gemella_haemolysans_ATCC_10379
39896	Atopobium_minutum_10063974	Gemella_morbillorum_M424
39897	Atopobium_minutum_10063974	Gemella_sanguinis_ATCC700632
39898	Atopobium_minutum_10063974	Gemella_sanguinis_M325
39899	Atopobium_minutum_10063974	Geobacillus_vulcani_PSS1
39900	Atopobium_minutum_10063974	Gordonia_rubripertincta_NBRC_101908
39901	Atopobium_minutum_10063974	Gordonia_terrae_C_6
39902	Atopobium_minutum_10063974	Gordonia_terrae_NBRC_100016
39903	Atopobium_minutum_10063974	Gordonibacter_pamelaeae_7_10_1_bT_DSM_19378
39904	Atopobium_minutum_10063974	Granulicatella_adiacens_ATCC_49175
39905	Atopobium_minutum_10063974	Granulicatella_elegans_ATCC_700633
39906	Atopobium_minutum_10063974	Grimontia_hollisae_CIP_101886
39907	Atopobium_minutum_10063974	Haemophilus_haemolyticus_M19501
39908	Atopobium_minutum_10063974	Haemophilus_parainfluenzae_T3T1
39909	Atopobium_minutum_10063974	Haemophilus_sputorum_CCUG_13788
39910	Atopobium_minutum_10063974	Hafnia_alvei_ATCC_51873
39911	Atopobium_minutum_10063974	Hafnia_alvei_BIDMC_31
39912	Atopobium_minutum_10063974	Halococcus_morrhuae_DSM1307
39913	Atopobium_minutum_10063974	Helicobacter_bilis_ATCC_43879
39914	Atopobium_minutum_10063974	Helicobacter_canadensis_MIT_98_5491
39915	Atopobium_minutum_10063974	Helicobacter_cinaedi_CCUG_18818
39916	Atopobium_minutum_10063974	Helicobacter_pullorum_MIT_98_5489
39917	Atopobium_minutum_10063974	Helicobacter_pylori_26695
39918	Atopobium_minutum_10063974	Helicobacter_winghamensis_ATCC_BAA_430
39919	Atopobium_minutum_10063974	Holdemania_filiformis_VPI_J1_31B_1_DSM_12042
39920	Atopobium_minutum_10063974	Kallipyga_massiliensis_ph2
39921	Atopobium_minutum_10063974	Kandleria_vitulina_DSM_20405
39922	Atopobium_minutum_10063974	Kingella_oralis_ATCC_51147
39923	Atopobium_minutum_10063974	Klebsiella_pneumoniae_pneumoniae_MGH78578
39924	Atopobium_minutum_10063974	Klebsiella_sp_1_1_55
39925	Atopobium_minutum_10063974	Kluyvera_ascorbata_ATCC_33433
39926	Atopobium_minutum_10063974	Kocuria_palustris_PEL
39927	Atopobium_minutum_10063974	Kocuria_rhizophila_DC2201
39928	Atopobium_minutum_10063974	Kurthia_massiliensis_JC30
39929	Atopobium_minutum_10063974	Kytococcus_sedentarius_DSM_20547
39930	Atopobium_minutum_10063974	Lachnospiraceae_bacterium_sp_5_1_63FAA
39931	Atopobium_minutum_10063974	Lachnospiraceae_bacterium_sp_8_1_57FAA
39932	Atopobium_minutum_10063974	Lachnospira_multipara_ATCC_19207
39933	Atopobium_minutum_10063974	Lactobacillus_acidophilus_ATCC_4796
39934	Atopobium_minutum_10063974	Lactobacillus_acidophilus_NCFM
39935	Atopobium_minutum_10063974	Lactobacillus_amylolyticus_DSM_11664
39936	Atopobium_minutum_10063974	Lactobacillus_amylovorus_GRL_1112
39937	Atopobium_minutum_10063974	Lactobacillus_animalis_KCTC_3501
39938	Atopobium_minutum_10063974	Lactobacillus_antri_DSM_16041
39939	Atopobium_minutum_10063974	Lactobacillus_brevis_ATCC_367
39940	Atopobium_minutum_10063974	Lactobacillus_brevis_subsp_gravesensis_ATCC_27305
39941	Atopobium_minutum_10063974	Lactobacillus_buchneri_ATCC_11577
39942	Atopobium_minutum_10063974	Lactobacillus_casei_ATCC_334
39943	Atopobium_minutum_10063974	Lactobacillus_casei_casei_BL23
39944	Atopobium_minutum_10063974	Lactobacillus_coleohominis_101_4_CHN
39945	Atopobium_minutum_10063974	Lactobacillus_coryniformis_subsp_coryniformis_CECT_5711
39946	Atopobium_minutum_10063974	Lactobacillus_crispatus_125_2_CHN
39947	Atopobium_minutum_10063974	Lactobacillus_curvatus_CRL_705
39948	Atopobium_minutum_10063974	Lactobacillus_delbrueckii_subsp_bulgaricus_ATCC_11842
39949	Atopobium_minutum_10063974	Lactobacillus_delbrueckii_subsp_bulgaricus_ATCC_BAA_365
39950	Atopobium_minutum_10063974	Lactobacillus_fermentum_ATCC_14931
39951	Atopobium_minutum_10063974	Lactobacillus_fermentum_IFO_3956
39952	Atopobium_minutum_10063974	Lactobacillus_gasseri_ATCC_33323
39953	Atopobium_minutum_10063974	Lactobacillus_gastricus_PS3
39954	Atopobium_minutum_10063974	Lactobacillus_helveticus_DPC_4571
39955	Atopobium_minutum_10063974	Lactobacillus_helveticus_DSM_20075
39956	Atopobium_minutum_10063974	Lactobacillus_hilgardii_ATCC_8290
39957	Atopobium_minutum_10063974	Lactobacillus_iners_DSM_13335
39958	Atopobium_minutum_10063974	Lactobacillus_jensenii_1153
39959	Atopobium_minutum_10063974	Lactobacillus_johnsonii_DPC_6026
39960	Atopobium_minutum_10063974	Lactobacillus_johnsonii_NCC_533
39961	Atopobium_minutum_10063974	Lactobacillus_mucosae_LM1
39962	Atopobium_minutum_10063974	Lactobacillus_oris_F0423
39963	Atopobium_minutum_10063974	Lactobacillus_paracasei_subsp_paracasei_8700_2
39964	Atopobium_minutum_10063974	Lactobacillus_paracasei_subsp_paracasei_ATCC_25302
39965	Atopobium_minutum_10063974	Lactobacillus_pentosus_KCA1
39966	Atopobium_minutum_10063974	Lactobacillus_plantarum_JDM1
39967	Atopobium_minutum_10063974	Lactobacillus_plantarum_subsp_plantarum_ATCC_14917
39968	Atopobium_minutum_10063974	Lactobacillus_plantarum_WCFS1
39969	Atopobium_minutum_10063974	Lactobacillus_reuteri_CF48_3A_
39970	Atopobium_minutum_10063974	Lactobacillus_reuteri_F275_JCM_1112
39971	Atopobium_minutum_10063974	Lactobacillus_reuteri_MM2_3_
39972	Atopobium_minutum_10063974	Lactobacillus_reuteri_MM4_1A_
39973	Atopobium_minutum_10063974	Lactobacillus_reuteri_SD2112_ATCC_55730
39974	Atopobium_minutum_10063974	Lactobacillus_rhamnosus_GG_ATCC_53103
39975	Atopobium_minutum_10063974	Lactobacillus_rhamnosus_LMS2_1
39976	Atopobium_minutum_10063974	Lactobacillus_ruminis_ATCC_25644
39977	Atopobium_minutum_10063974	Lactobacillus_sakei_subsp_sakei_23K
39978	Atopobium_minutum_10063974	Lactobacillus_salivarius_HO66_ATCC_11741
39979	Atopobium_minutum_10063974	Lactobacillus_salivarius_salivarius_UCC118
39980	Atopobium_minutum_10063974	Lactobacillus_ultunensis_DSM_16047
39981	Atopobium_minutum_10063974	Lactobacillus_vaginalis_ATCC_49540
39982	Atopobium_minutum_10063974	Lactococcus_garvieae_ATCC_49156
39983	Atopobium_minutum_10063974	Lactococcus_raffinolactis_4877
39984	Atopobium_minutum_10063974	Laribacter_hongkongensis_HLHK9
39985	Atopobium_minutum_10063974	Lautropia_mirabilis_ATCC_51599
39986	Atopobium_minutum_10063974	Leminorella_grimontii_ATCC_33999
39987	Atopobium_minutum_10063974	Leptotrichia_buccalis_C_1013_b
39988	Atopobium_minutum_10063974	Leuconostoc_argentinum_KCTC_3773
39989	Atopobium_minutum_10063974	Leuconostoc_gelidum_JB7
39990	Atopobium_minutum_10063974	Leuconostoc_mesenteroides_subsp_cremoris_ATCC_19254
39991	Atopobium_minutum_10063974	Listeria_grayi_DSM_20601
39992	Atopobium_minutum_10063974	Listeria_monocytogenes_4a_L99
39993	Atopobium_minutum_10063974	Listeria_monocytogenes_4b_F2365
39994	Atopobium_minutum_10063974	Listeria_monocytogenes_Finland_1988
39995	Atopobium_minutum_10063974	Listeria_monocytogenes_FSL_R2_561
39996	Atopobium_minutum_10063974	Listeria_monocytogenes_J0161_FSL_R2_499
39997	Atopobium_minutum_10063974	Listeria_monocytogenes_serotype_7_SLCC_2482
39998	Atopobium_minutum_10063974	Listeria_monocytogenes_SLCC_2378
39999	Atopobium_minutum_10063974	Listeria_monocytogenes_SLCC_2540
40000	Atopobium_minutum_10063974	Listeria_monocytogenes_SLCC_7179
40001	Atopobium_minutum_10063974	Lysinibacillus_fusiformis_ZB2
40002	Atopobium_minutum_10063974	Lysinibacillus_sphaericus_C3_41
40003	Atopobium_minutum_10063974	Marvinbryantia_formatexigens_I_52_DSM_14469
40004	Atopobium_minutum_10063974	Megamonas_funiformis_YIT_11815
40005	Atopobium_minutum_10063974	Megamonas_hypermegale_ART12_1
40006	Atopobium_minutum_10063974	Megasphaera_elsdenii_DSM_20460
40007	Atopobium_minutum_10063974	Melainabacterium_MEL_A1
40008	Atopobium_minutum_10063974	Methanobrevibacter_ruminantium_M1
40009	Atopobium_minutum_10063974	Methanobrevibacter_smithii_ATCC_35061
40010	Atopobium_minutum_10063974	Methanomassiliicoccus_luminyensis_B10
40011	Atopobium_minutum_10063974	Methanosphaera_stadtmanae_DSM_3091
40012	Atopobium_minutum_10063974	Methylobacterium_mesophilicum_SR1_6_6
40013	Atopobium_minutum_10063974	Methylobacterium_populi_BJ001
40014	Atopobium_minutum_10063974	Methylobacterium_radiotolerans_JCM_2831
40015	Atopobium_minutum_10063974	Methyloversatilis_universalis_Fam50001
40016	Atopobium_minutum_10063974	Methyloversatilis_universalis_FAM5
40017	Atopobium_minutum_10063974	Microbacterium_gubbeenense_DSM_15944
40018	Atopobium_minutum_10063974	Microbacterium_oleivorans_NBRC_103075
40019	Atopobium_minutum_10063974	Microbacterium_paraoxydans_77MFTsu3_2
40020	Atopobium_minutum_10063974	Micrococcus_luteus_NCTC_2665
40021	Atopobium_minutum_10063974	Micromonospora_aurantiaca_ATCC_27029
40022	Atopobium_minutum_10063974	Mitsuokella_jalaludinii_DSM_13811
40023	Atopobium_minutum_10063974	Mitsuokella_multacida_DSM_20544
40024	Atopobium_minutum_10063974	Mobiluncus_curtisii_ATCC_43063
40025	Atopobium_minutum_10063974	Moraxella_catarrhalis_RH4
40026	Atopobium_minutum_10063974	Morganella_morganii_subsp_morganii_KT
40027	Atopobium_minutum_10063974	Mycobacterium_avium_subsp_avium_ATCC_25291
40028	Atopobium_minutum_10063974	Mycobacterium_fortuitum_subsp_fortuitum_DSM_46621
40029	Atopobium_minutum_10063974	Mycoplasma_hominis_ATCC_23114
40030	Atopobium_minutum_10063974	Mycoplasma_pneumoniae_309
40031	Atopobium_minutum_10063974	Neisseria_cinerea_ATCC_14685
40032	Atopobium_minutum_10063974	Neisseria_elongata_subsp_glycolytica_ATCC_29315
40033	Atopobium_minutum_10063974	Neisseria_flavescens_SK114
40034	Atopobium_minutum_10063974	Neisseria_macacae_ATCC_33926
40035	Atopobium_minutum_10063974	Neisseria_mucosa_ATCC_25996
40036	Atopobium_minutum_10063974	Neisseria_subflava_NJ9703
40037	Atopobium_minutum_10063974	Nevskia_ramosa_DSM_11499
40038	Atopobium_minutum_10063974	Oceanobacillus_picturae_strain_S1
40039	Atopobium_minutum_10063974	Ochrobactrum_anthropi_ATCC_49188
40040	Atopobium_minutum_10063974	Odoribacter_laneus_YIT_12061
40041	Atopobium_minutum_10063974	Odoribacter_splanchnicus_1651_6_DSM_20712
40042	Atopobium_minutum_10063974	Olsenella_profusa_F019501
40043	Atopobium_minutum_10063974	Olsenella_uli_DSM_7084
40044	Atopobium_minutum_10063974	Oribacterium_sinus_F0268
40045	Atopobium_minutum_10063974	Oxalobacter_formigenes_HOxBLS
40046	Atopobium_minutum_10063974	Oxalobacter_formigenes_OXCC13
40047	Atopobium_minutum_10063974	Paenibacillus_alvei_DSM_29
40048	Atopobium_minutum_10063974	Paenibacillus_barengoltzii_G22
40049	Atopobium_minutum_10063974	Paenibacillus_daejeonensis_DSM_15491
40050	Atopobium_minutum_10063974	Paenibacillus_graminis_C4D1M
40051	Atopobium_minutum_10063974	Paenibacillus_lactis_154
40052	Atopobium_minutum_10063974	Parabacteroides_distasonis_ATCC_8503
40053	Atopobium_minutum_10063974	Parabacteroides_goldsteinii_dnLKV18
40054	Atopobium_minutum_10063974	Parabacteroides_gordonii_DSM_23371
40055	Atopobium_minutum_10063974	Parabacteroides_johnsonii_DSM_18315
40056	Atopobium_minutum_10063974	Parabacteroides_merdae_ATCC_43184
40057	Atopobium_minutum_10063974	Parabacteroides_sp_D13
40058	Atopobium_minutum_10063974	Paracoccus_yeei_ATCC_BAA_599
40059	Atopobium_minutum_10063974	Paraprevotella_clara_YIT_11840
40060	Atopobium_minutum_10063974	Paraprevotella_xylaniphila_YIT_11841
40061	Atopobium_minutum_10063974	Parasutterella_excrementihominis_YIT_11859
40062	Atopobium_minutum_10063974	Parvimonas_micra_ATCC_33270
40063	Atopobium_minutum_10063974	Pediococcus_acidilactici_7_4
40064	Atopobium_minutum_10063974	Pediococcus_acidilactici_DSM_20284
40065	Atopobium_minutum_10063974	Pediococcus_pentosaceus_ATCC_25745
40066	Atopobium_minutum_10063974	Peptoniphilus_harei_ACS_146_V_Sch2b
40067	Atopobium_minutum_10063974	Peptoniphilus_indolicus_ATCC_29427
40068	Atopobium_minutum_10063974	Peptoniphilus_lacrimalis_DSM_7455
40069	Atopobium_minutum_10063974	Peptoniphilus_timonensis_JC401
40070	Atopobium_minutum_10063974	Peptostreptococcus_anaerobius_DSM_2949
40071	Atopobium_minutum_10063974	Peptostreptococcus_stomatis_DSM_17678
40072	Atopobium_minutum_10063974	Phascolarctobacterium_succinatutens_YIT_12067
40073	Atopobium_minutum_10063974	Plesiomonas_shigelloides_302_73
40074	Atopobium_minutum_10063974	Porphyromonas_asaccharolytica_DSM_20707
40075	Atopobium_minutum_10063974	Porphyromonas_endodontalis_ATCC_35406
40076	Atopobium_minutum_10063974	Porphyromonas_gingivalis_W83
40077	Atopobium_minutum_10063974	Porphyromonas_somerae_DSM_23386
40078	Atopobium_minutum_10063974	Porphyromonas_uenonis_60_3
40079	Atopobium_minutum_10063974	Porphyromonas_uenonis_DSM_23387
40080	Atopobium_minutum_10063974	Prevotella_albensis_DSM_11370
40081	Atopobium_minutum_10063974	Prevotella_bivia_DSM_20514
40082	Atopobium_minutum_10063974	Prevotella_brevis_ATCC_19188
40083	Atopobium_minutum_10063974	Prevotella_bryantii_B14
40084	Atopobium_minutum_10063974	Prevotella_bryantii_C21a
40085	Atopobium_minutum_10063974	Prevotella_buccae_ATCC_33574
40086	Atopobium_minutum_10063974	Prevotella_conceptionensis_9403948
40087	Atopobium_minutum_10063974	Prevotella_copri_CB7_DSM_18205
40088	Atopobium_minutum_10063974	Prevotella_corporis_DSM_18810
40089	Atopobium_minutum_10063974	Prevotella_denticola_DSM20614
40090	Atopobium_minutum_10063974	Prevotella_denticola_F0289
40091	Atopobium_minutum_10063974	Prevotella_disiens_FB035_09AN
40092	Atopobium_minutum_10063974	Prevotella_disiens_JCM_6334
40093	Atopobium_minutum_10063974	Prevotella_enoeca_JCM_12259
40094	Atopobium_minutum_10063974	Prevotella_intermedia_17
40095	Atopobium_minutum_10063974	Prevotella_intermedia_ATCC_25611
40096	Atopobium_minutum_10063974	Prevotella_loescheii_DSM_19665
40097	Atopobium_minutum_10063974	Prevotella_melaninogenica_ATCC_25845
40098	Atopobium_minutum_10063974	Prevotella_nanceiensis_DSM_19126
40099	Atopobium_minutum_10063974	Prevotella_nigrescens_ATCC_33563
40100	Atopobium_minutum_10063974	Prevotella_oralis_ATCC_33269
40101	Atopobium_minutum_10063974	Prevotella_pallens_ATCC_700821
40102	Atopobium_minutum_10063974	Prevotella_ruminicola_23
40103	Atopobium_minutum_10063974	Prevotella_salivae_DSM_15606
40104	Atopobium_minutum_10063974	Prevotella_shahii_JCM_12083
40105	Atopobium_minutum_10063974	Prevotella_stercorea_DSM_18206
40106	Atopobium_minutum_10063974	Prevotella_timonensis_4401737
40107	Atopobium_minutum_10063974	Prevotella_timonensis_CRIS_5C_B1
40108	Atopobium_minutum_10063974	Prevotella_veroralis_DSM_19559
40109	Atopobium_minutum_10063974	Propionibacterium_acidipropionici_ATCC_4875
40110	Atopobium_minutum_10063974	Propionibacterium_acnes_KPA171202
40111	Atopobium_minutum_10063974	Propionibacterium_avidum_44067
40112	Atopobium_minutum_10063974	Propionibacterium_freudenreichii_subsp_shermanii_CIRM_BIA1
40113	Atopobium_minutum_10063974	Propionibacterium_granulosum_DSM_20700
40114	Atopobium_minutum_10063974	Propionibacterium_jensenii_DSM_20535
40115	Atopobium_minutum_10063974	Propionibacterium_propionicum_F0230a
40116	Atopobium_minutum_10063974	Proteus_mirabilis_ATCC_35198
40117	Atopobium_minutum_10063974	Proteus_penneri_ATCC_35198
40118	Atopobium_minutum_10063974	Providencia_alcalifaciens_DSM_30120
40119	Atopobium_minutum_10063974	Providencia_rettgeri_DSM_1131
40120	Atopobium_minutum_10063974	Providencia_rustigianii_DSM_4541
40121	Atopobium_minutum_10063974	Providencia_stuartii_ATCC_25827
40122	Atopobium_minutum_10063974	Pseudobutyrivibrio_ruminis_AD2017
40123	Atopobium_minutum_10063974	Pseudoflavonifractor_capillosus_strain_ATCC_29799
40124	Atopobium_minutum_10063974	Pseudomonas_aeruginosa_NCGM2_S1
40125	Atopobium_minutum_10063974	Pseudomonas_alcaliphila_34
40126	Atopobium_minutum_10063974	Pseudomonas_monteilii_NBRC_103158
40127	Atopobium_minutum_10063974	Pseudomonas_nitroreducens_HBP1
40128	Atopobium_minutum_10063974	Pseudomonas_oleovorans_MOIL14HWK12
40129	Atopobium_minutum_10063974	Pseudoramibacter_alactolyticus_ATCC_23263
40130	Atopobium_minutum_10063974	Pyramidobacter_piscolens_W5455
40131	Atopobium_minutum_10063974	Ralstonia_sp_5_7_47FAA
40132	Atopobium_minutum_10063974	Raoultella_planticola_ATCC_33531
40133	Atopobium_minutum_10063974	Rhodococcus_equi_ATCC_33707
40134	Atopobium_minutum_10063974	Rhodococcus_equi_NBRC_101255
40135	Atopobium_minutum_10063974	Rhodococcus_rhodochrous_ATCC_21198
40136	Atopobium_minutum_10063974	Roseburia_hominis_A2_183
40137	Atopobium_minutum_10063974	Roseburia_intestinalis_L1_82
40138	Atopobium_minutum_10063974	Roseburia_inulinivorans_DSM_16841
40139	Atopobium_minutum_10063974	Roseomonas_mucosa_ATCC_BAA_692
40140	Atopobium_minutum_10063974	Rothia_aeria_F0474
40141	Atopobium_minutum_10063974	Rothia_dentocariosa_ATCC_17931
40142	Atopobium_minutum_10063974	Rothia_mucilaginosa_DY_18
40143	Atopobium_minutum_10063974	Ruminococcaceae_bacterium_D16
40144	Atopobium_minutum_10063974	Ruminococcus_albus_7
40145	Atopobium_minutum_10063974	Ruminococcus_bicirculans_80_3
40146	Atopobium_minutum_10063974	Ruminococcus_bromii_L2_63
40147	Atopobium_minutum_10063974	Ruminococcus_callidus_ATCC_2776001
40148	Atopobium_minutum_10063974	Ruminococcus_champanellensis_18P13
40149	Atopobium_minutum_10063974	Ruminococcus_flavefaciens_ATCC_19208
40150	Atopobium_minutum_10063974	Ruminococcus_flavefaciens_FD_1
40151	Atopobium_minutum_10063974	Ruminococcus_gauvreauii_DSM_19829
40152	Atopobium_minutum_10063974	Ruminococcus_gnavus_ATCC_29149
40153	Atopobium_minutum_10063974	Ruminococcus_lactaris_ATCC_29176
40154	Atopobium_minutum_10063974	Ruminococcus_obeum_A2_162
40155	Atopobium_minutum_10063974	Ruminococcus_sp_5_1_39BFAA
40156	Atopobium_minutum_10063974	Ruminococcus_sp_SR1_5
40157	Atopobium_minutum_10063974	Ruminococcus_torques_ATCC_27756
40158	Atopobium_minutum_10063974	Ruminococcus_torques_L2_14
40159	Atopobium_minutum_10063974	Salmonella_enterica_enterica_sv_Typhimurium_LT2
40160	Atopobium_minutum_10063974	Scardovia_inopinata_F0304
40161	Atopobium_minutum_10063974	Selenomonas_ruminantium_AC2024
40162	Atopobium_minutum_10063974	Serratia_fonticola_RB_25
40163	Atopobium_minutum_10063974	Serratia_liquefaciens_ATCC_27592
40164	Atopobium_minutum_10063974	Silanimonas_lenta_DSM_16282
40165	Atopobium_minutum_10063974	Slackia_exigua_ATCC_700122
40166	Atopobium_minutum_10063974	Slackia_piriformis_YIT_12062
40167	Atopobium_minutum_10063974	Solobacterium_moorei_DSM_22971
40168	Atopobium_minutum_10063974	Solobacterium_moorei_F0204
40169	Atopobium_minutum_10063974	Staphylococcus_arlettae_CVD059
40170	Atopobium_minutum_10063974	Staphylococcus_capitis_CR0101
40171	Atopobium_minutum_10063974	Staphylococcus_capitis_QN1
40172	Atopobium_minutum_10063974	Staphylococcus_caprae_C87
40173	Atopobium_minutum_10063974	Staphylococcus_cohnii_hu_01
40174	Atopobium_minutum_10063974	Staphylococcus_epidermidis_ATCC_12228
40175	Atopobium_minutum_10063974	Staphylococcus_equorum_subsp_equorum_Mu2
40176	Atopobium_minutum_10063974	Staphylococcus_haemolyticus_JCSC1435
40177	Atopobium_minutum_10063974	Staphylococcus_hominis_subsp_hominis_C80
40178	Atopobium_minutum_10063974	Staphylococcus_intermedius_ATCC_27335
40179	Atopobium_minutum_10063974	Staphylococcus_lugdunensis_HKU09_01
40180	Atopobium_minutum_10063974	Staphylococcus_pasteuri_SP1
40181	Atopobium_minutum_10063974	Staphylococcus_pettenkoferi_VCU012
40182	Atopobium_minutum_10063974	Staphylococcus_saprophyticus_subsp_saprophyticus_ATCC_15305
40183	Atopobium_minutum_10063974	Staphylococcus_sciuri_subsp_sciuri_Z8
40184	Atopobium_minutum_10063974	Staphylococcus_simulans_ACS_120_V_Sch1
40185	Atopobium_minutum_10063974	Staphylococcus_vitulinus_F1028
40186	Atopobium_minutum_10063974	Staphylococcus_warneri_SG1
40187	Atopobium_minutum_10063974	Staphylococcus_xylosus_DMB3_Bh1
40188	Atopobium_minutum_10063974	Staphylococcus_xylosus_NJ
40189	Atopobium_minutum_10063974	Stenotrophomonas_maltophilia_D457
40190	Atopobium_minutum_10063974	Stenotrophomonas_rhizophila_PCA13
40191	Atopobium_minutum_10063974	Stoquefichus_massiliensis_AP9
40192	Atopobium_minutum_10063974	Streptococcus_agalactiae_A909
40193	Atopobium_minutum_10063974	Streptococcus_anginosus_1_2_62CV
40194	Atopobium_minutum_10063974	Streptococcus_australis_ATCC_700641
40195	Atopobium_minutum_10063974	Streptococcus_constellatus_subsp_constellatus_SK53
40196	Atopobium_minutum_10063974	Streptococcus_constellatus_subsp_pharyngis_SK1060
40197	Atopobium_minutum_10063974	Streptococcus_cristatus_ATCC_51100
40198	Atopobium_minutum_10063974	Streptococcus_dysgalactiae_subsp_dysgalactiae_ATCC_27957
40199	Atopobium_minutum_10063974	Streptococcus_equinus_ATCC_9812
40200	Atopobium_minutum_10063974	Streptococcus_gallolyticus_subsp_gallolyticus_ATCC_43143
40201	Atopobium_minutum_10063974	Streptococcus_gordonii_str_Challis_substr_CH1
40202	Atopobium_minutum_10063974	Streptococcus_infantarius_subsp_infantarius_ATCC_BAA_102
40203	Atopobium_minutum_10063974	Streptococcus_infantis_ATCC_700779
40204	Atopobium_minutum_10063974	Streptococcus_intermedius_JTH08
40205	Atopobium_minutum_10063974	Streptococcus_lutetiensis_033
40206	Atopobium_minutum_10063974	Streptococcus_mitis_NCTC_12261
40207	Atopobium_minutum_10063974	Streptococcus_mutans_ATCC_25175
40208	Atopobium_minutum_10063974	Streptococcus_oralis_Uo5
40209	Atopobium_minutum_10063974	Streptococcus_parasanguinis_ATCC_903
40210	Atopobium_minutum_10063974	Streptococcus_parauberis_KCTC_11537
40211	Atopobium_minutum_10063974	Streptococcus_peroris_ATCC_700780
40212	Atopobium_minutum_10063974	Streptococcus_pleomorphus_DSM_20574
40213	Atopobium_minutum_10063974	Streptococcus_pseudopneumoniae_IS7493
40214	Atopobium_minutum_10063974	Streptococcus_salivarius_JIM8777
40215	Atopobium_minutum_10063974	Streptococcus_sanguinis_SK36
40216	Atopobium_minutum_10063974	Streptococcus_sp_2_1_36FAA
40217	Atopobium_minutum_10063974	Streptococcus_sp_I_G2
40218	Atopobium_minutum_10063974	Streptococcus_sp_I_P16
40219	Atopobium_minutum_10063974	Streptococcus_thermophilus_LMG_18311
40220	Atopobium_minutum_10063974	Streptococcus_thoraltensis_DSM_12221
40221	Atopobium_minutum_10063974	Streptococcus_uberis_0140J
40222	Atopobium_minutum_10063974	Streptococcus_vestibularis_F0396
40223	Atopobium_minutum_10063974	Subdoligranulum_variabile_DSM_15176
40224	Atopobium_minutum_10063974	Succinatimonas_hippei_YIT_12066
40225	Atopobium_minutum_10063974	Succinivibrio_dextrinosolvens_H5
40226	Atopobium_minutum_10063974	Sulfolobus_solfataricus_P2
40227	Atopobium_minutum_10063974	Sutterella_parvirubra_YIT_11816
40228	Atopobium_minutum_10063974	Sutterella_wadsworthensis_3_1_45B
40229	Atopobium_minutum_10063974	Tannerella_forsythia_ATCC_43037
40230	Atopobium_minutum_10063974	Tatumella_ptyseos_ATCC_33301
40231	Atopobium_minutum_10063974	Trabulsiella_guamensis_ATCC_49490
40232	Atopobium_minutum_10063974	Tropheryma_whipplei_str_Twist
40233	Atopobium_minutum_10063974	Trueperella_pyogenes_MS249
40234	Atopobium_minutum_10063974	Ureaplasma_parvum_serovar_1_str_ATCC_27813
40235	Atopobium_minutum_10063974	Ureaplasma_urealyticum_serovar_8_str_ATCC_27618
40236	Atopobium_minutum_10063974	Ureibacillus_thermosphaericus_str_Thermo_BF
40237	Atopobium_minutum_10063974	Varibaculum_cambriense_DSM_15806
40238	Atopobium_minutum_10063974	Veillonella_atypica_ACS_049_V_Sch6
40239	Atopobium_minutum_10063974	Veillonella_dispar_ATCC_17748
40240	Atopobium_minutum_10063974	Veillonella_parvula_Te3_DSM_2008
40241	Atopobium_minutum_10063974	Veillonella_ratti_ACS_216_V_Col6b
40242	Atopobium_minutum_10063974	Veillonella_sp_3_1_44
40243	Atopobium_minutum_10063974	Veillonella_sp_6_1_27
40244	Atopobium_minutum_10063974	Vibrio_fluvialis_560
40245	Atopobium_minutum_10063974	Vibrio_furnissii_NCTC_11218
40246	Atopobium_minutum_10063974	Vibrio_mimicus_MB_451
40247	Atopobium_minutum_10063974	Vibrio_parahaemolyticus_RIMD_2210633
40248	Atopobium_minutum_10063974	Weissella_cibaria_KACC_11862
40249	Atopobium_minutum_10063974	Weissella_confusa_LBAE_C39_2
40250	Atopobium_minutum_10063974	Weissella_paramesenteroides_ATCC_33313
40251	Atopobium_minutum_10063974	Yersinia_bercovieri_ATCC_43970
40252	Atopobium_minutum_10063974	Yersinia_enterocolitica_subsp_enterocolitica_8081
40253	Atopobium_minutum_10063974	Yersinia_frederiksenii_ATCC_33641
40254	Atopobium_minutum_10063974	Yersinia_kristensenii_ATCC_33638
40255	Atopobium_minutum_10063974	Yersinia_pseudotuberculosis_YPIII
40256	Atopobium_minutum_10063974	Yersinia_rohdei_ATCC_43380
40257	Atopobium_minutum_10063974	Yokenella_regensburgei_ATCC_43003
40258	Atopobium_parvulum_DSM_20469	Atopobium_rimae_ATCC_49626
40259	Atopobium_parvulum_DSM_20469	Bacillus_altitudinis_41KF2b
40260	Atopobium_parvulum_DSM_20469	Bacillus_atrophaeus_ATCC_49822_1
40261	Atopobium_parvulum_DSM_20469	Bacillus_cereus_AH187_F4810_72
40262	Atopobium_parvulum_DSM_20469	Bacillus_cereus_G9842
40263	Atopobium_parvulum_DSM_20469	Bacillus_clausii_KSM_K16
40264	Atopobium_parvulum_DSM_20469	Bacillus_endophyticus_2102
40265	Atopobium_parvulum_DSM_20469	Bacillus_firmus_DS1
40266	Atopobium_parvulum_DSM_20469	Bacillus_flexus_27Col1_1E
40267	Atopobium_parvulum_DSM_20469	Bacillus_fordii_DSM_16014
40268	Atopobium_parvulum_DSM_20469	Bacillus_halodurans_C_125
40269	Atopobium_parvulum_DSM_20469	Bacillus_infantis_NRRL_B_14911
40270	Atopobium_parvulum_DSM_20469	Bacillus_mojavensis_RO_H_1
40271	Atopobium_parvulum_DSM_20469	Bacillus_mycoides_DSM_2048
40272	Atopobium_parvulum_DSM_20469	Bacillus_nealsonii_AAU1
40273	Atopobium_parvulum_DSM_20469	Bacillus_pseudofirmus_OF4
40274	Atopobium_parvulum_DSM_20469	Bacillus_pumilus_ATCC_7061
40275	Atopobium_parvulum_DSM_20469	Bacillus_sonorensis_L12
40276	Atopobium_parvulum_DSM_20469	Bacillus_thermoamylovorans
40277	Atopobium_parvulum_DSM_20469	Bacillus_timonensis_JC401
40278	Atopobium_parvulum_DSM_20469	Bacillus_vallismortis_DV1_F_3
40279	Atopobium_parvulum_DSM_20469	Bacteroides_caccae_ATCC_43185
40280	Atopobium_parvulum_DSM_20469	Bacteroides_cellulosilyticus_DSM_14838
40281	Atopobium_parvulum_DSM_20469	Bacteroides_clarus_YIT_12056
40282	Atopobium_parvulum_DSM_20469	Bacteroides_coprocola_M16_DSM_17136
40283	Atopobium_parvulum_DSM_20469	Bacteroides_coprophilus_DSM_18228
40284	Atopobium_parvulum_DSM_20469	Bacteroides_dorei_DSM_17855
40285	Atopobium_parvulum_DSM_20469	Bacteroides_eggerthii_1_2_48FAA
40286	Atopobium_parvulum_DSM_20469	Bacteroides_eggerthii_DSM_20697
40287	Atopobium_parvulum_DSM_20469	Bacteroides_faecis_MAJ27
40288	Atopobium_parvulum_DSM_20469	Bacteroides_finegoldii_DSM_17565
40289	Atopobium_parvulum_DSM_20469	Bacteroides_fluxus_YIT_12057
40290	Atopobium_parvulum_DSM_20469	Bacteroides_fragilis_3_1_12
40291	Atopobium_parvulum_DSM_20469	Bacteroides_fragilis_638R
40292	Atopobium_parvulum_DSM_20469	Bacteroides_fragilis_NCTC_9343
40293	Atopobium_parvulum_DSM_20469	Bacteroides_fragilis_YCH46
40294	Atopobium_parvulum_DSM_20469	Bacteroides_graminisolvens_DSM_19988
40295	Atopobium_parvulum_DSM_20469	Bacteroides_intestinalis_341_DSM_17393
40296	Atopobium_parvulum_DSM_20469	Bacteroides_massiliensis_B846dnLKV334
40297	Atopobium_parvulum_DSM_20469	Bacteroides_nordii_CL02T12C05
40298	Atopobium_parvulum_DSM_20469	Bacteroides_oleiciplenus_YIT_12058
40299	Atopobium_parvulum_DSM_20469	Bacteroides_ovatus_ATCC_8483
40300	Atopobium_parvulum_DSM_20469	Bacteroides_ovatus_SD_CC_2a
40301	Atopobium_parvulum_DSM_20469	Bacteroides_ovatus_SD_CMC_3f
40302	Atopobium_parvulum_DSM_20469	Bacteroides_pectinophilus_ATCC_43243
40303	Atopobium_parvulum_DSM_20469	Bacteroides_plebeius_M12_DSM_17135
40304	Atopobium_parvulum_DSM_20469	Bacteroides_pyogenes_DSM20611
40305	Atopobium_parvulum_DSM_20469	Bacteroides_salyersiae_WAL_10018
40306	Atopobium_parvulum_DSM_20469	Bacteroides_sp_1_1_14
40307	Atopobium_parvulum_DSM_20469	Bacteroides_sp_1_1_30
40308	Atopobium_parvulum_DSM_20469	Bacteroides_sp_1_1_6
40309	Atopobium_parvulum_DSM_20469	Bacteroides_sp_20_3
40310	Atopobium_parvulum_DSM_20469	Bacteroides_sp_2_1_22
40311	Atopobium_parvulum_DSM_20469	Bacteroides_sp_2_1_33B
40312	Atopobium_parvulum_DSM_20469	Bacteroides_sp_2_1_7
40313	Atopobium_parvulum_DSM_20469	Bacteroides_sp_2_2_4
40314	Atopobium_parvulum_DSM_20469	Bacteroides_sp_3_1_19
40315	Atopobium_parvulum_DSM_20469	Bacteroides_sp_3_1_23
40316	Atopobium_parvulum_DSM_20469	Bacteroides_sp_3_1_33FAA
40317	Atopobium_parvulum_DSM_20469	Bacteroides_sp_3_1_40A
40318	Atopobium_parvulum_DSM_20469	Bacteroides_sp_3_2_5
40319	Atopobium_parvulum_DSM_20469	Bacteroides_sp_4_1_36
40320	Atopobium_parvulum_DSM_20469	Bacteroides_sp_4_3_47FAA
40321	Atopobium_parvulum_DSM_20469	Bacteroides_sp_9_1_42FAA
40322	Atopobium_parvulum_DSM_20469	Bacteroides_sp_D1
40323	Atopobium_parvulum_DSM_20469	Bacteroides_sp_D20
40324	Atopobium_parvulum_DSM_20469	Bacteroides_sp_D22
40325	Atopobium_parvulum_DSM_20469	Bacteroides_sp_D2
40326	Atopobium_parvulum_DSM_20469	Bacteroides_stercoris_ATCC_43183
40327	Atopobium_parvulum_DSM_20469	Bacteroides_thetaiotaomicron_VPI_5482
40328	Atopobium_parvulum_DSM_20469	Bacteroides_timonensis_AP1
40329	Atopobium_parvulum_DSM_20469	Bacteroides_uniformis_ATCC_8492
40330	Atopobium_parvulum_DSM_20469	Bacteroides_ureolyticus_DSM_20703
40331	Atopobium_parvulum_DSM_20469	Bacteroides_vulgatus_ATCC_8482
40332	Atopobium_parvulum_DSM_20469	Bacteroides_xylanisolvens_SD_CC_1b
40333	Atopobium_parvulum_DSM_20469	Bacteroides_xylanisolvens_XB1A
40334	Atopobium_parvulum_DSM_20469	Barnesiella_intestinihominis_YIT_11860
40335	Atopobium_parvulum_DSM_20469	Bartonella_quintana_Toulouse
40336	Atopobium_parvulum_DSM_20469	Bifidobacterium_adolescentis_ATCC_15703
40337	Atopobium_parvulum_DSM_20469	Bifidobacterium_angulatum_DSM_20098
40338	Atopobium_parvulum_DSM_20469	Bifidobacterium_animalis_lactis_AD011
40339	Atopobium_parvulum_DSM_20469	Bifidobacterium_animalis_lactis_BB_12
40340	Atopobium_parvulum_DSM_20469	Bifidobacterium_animalis_lactis_Bi_07
40341	Atopobium_parvulum_DSM_20469	Bifidobacterium_animalis_lactis_Bl_04_ATCC_SD5219
40342	Atopobium_parvulum_DSM_20469	Bifidobacterium_animalis_lactis_CNCM_I_2494
40343	Atopobium_parvulum_DSM_20469	Bifidobacterium_animalis_lactis_DSM_10140
40344	Atopobium_parvulum_DSM_20469	Bifidobacterium_animalis_lactis_V9
40345	Atopobium_parvulum_DSM_20469	Bifidobacterium_bifidum_BGN4
40346	Atopobium_parvulum_DSM_20469	Bifidobacterium_bifidum_NCIMB_41171
40347	Atopobium_parvulum_DSM_20469	Bifidobacterium_bifidum_PRL2010
40348	Atopobium_parvulum_DSM_20469	Bifidobacterium_bifidum_S17
40349	Atopobium_parvulum_DSM_20469	Bifidobacterium_boum_DSM_20432
40350	Atopobium_parvulum_DSM_20469	Bifidobacterium_breve_HPH0326
40351	Atopobium_parvulum_DSM_20469	Bifidobacterium_breve_UCC2003_NCIMB8807
40352	Atopobium_parvulum_DSM_20469	Bifidobacterium_catenulatum_DSM_16992
40353	Atopobium_parvulum_DSM_20469	Bifidobacterium_coryneforme_DSM_20216
40354	Atopobium_parvulum_DSM_20469	Bifidobacterium_dentium_ATCC_27678
40355	Atopobium_parvulum_DSM_20469	Bifidobacterium_gallicum_DSM_20093
40356	Atopobium_parvulum_DSM_20469	Bifidobacterium_kashiwanohense_DSM_21854
40357	Atopobium_parvulum_DSM_20469	Bifidobacterium_longum_DJO10A
40358	Atopobium_parvulum_DSM_20469	Bifidobacterium_longum_E18
40359	Atopobium_parvulum_DSM_20469	Bifidobacterium_longum_infantis_157F_NC
40360	Atopobium_parvulum_DSM_20469	Bifidobacterium_longum_infantis_ATCC_15697
40361	Atopobium_parvulum_DSM_20469	Bifidobacterium_longum_longum_ATCC_55813
40362	Atopobium_parvulum_DSM_20469	Bifidobacterium_longum_longum_BBMN68
40363	Atopobium_parvulum_DSM_20469	Bifidobacterium_longum_longum_CCUG_52486
40364	Atopobium_parvulum_DSM_20469	Bifidobacterium_longum_longum_JCM_1217
40365	Atopobium_parvulum_DSM_20469	Bifidobacterium_longum_longum_JDM301
40366	Atopobium_parvulum_DSM_20469	Bifidobacterium_longum_NCC2705
40367	Atopobium_parvulum_DSM_20469	Bifidobacterium_mongoliense_DSM_21395
40368	Atopobium_parvulum_DSM_20469	Bifidobacterium_pseudocatenulatum_DSM_20438
40369	Atopobium_parvulum_DSM_20469	Bifidobacterium_pseudolongum_subsp_Pseudolongum_DSM_20099
40370	Atopobium_parvulum_DSM_20469	Bifidobacterium_ruminantium_DSM_6489
40371	Atopobium_parvulum_DSM_20469	Bifidobacterium_scardovii_JCM_12489
40372	Atopobium_parvulum_DSM_20469	Bifidobacterium_stercoris_ATCC_43183
40373	Atopobium_parvulum_DSM_20469	Bifidobacterium_thermacidophilum_subsp_thermacidophilum_DSM_15837
40374	Atopobium_parvulum_DSM_20469	Bifidobacterium_thermophilum_RBL67
40375	Atopobium_parvulum_DSM_20469	Bilophila_wadsworthia_3_1_6
40376	Atopobium_parvulum_DSM_20469	Blastococcus_massiliensis_AP3
40377	Atopobium_parvulum_DSM_20469	Blautia_hansenii_VPI_C7_24_DSM_20583
40378	Atopobium_parvulum_DSM_20469	Blautia_hydrogenotrophica_DSM_10507
40379	Atopobium_parvulum_DSM_20469	Blautia_obeum_ATCC_29174
40380	Atopobium_parvulum_DSM_20469	Blautia_producta_DSM_2950
40381	Atopobium_parvulum_DSM_20469	Blautia_wexlerae_DSM_19850
40382	Atopobium_parvulum_DSM_20469	Bordetella_hinzii_OH87_BAL007II
40383	Atopobium_parvulum_DSM_20469	Brachybacterium_paraconglomeratum_LC44
40384	Atopobium_parvulum_DSM_20469	Brachyspira_pilosicoli_B2904
40385	Atopobium_parvulum_DSM_20469	Bradyrhizobium_elkanii_USDA_76
40386	Atopobium_parvulum_DSM_20469	Brevibacillus_agri_5_2
40387	Atopobium_parvulum_DSM_20469	Brevibacillus_agri_BAB_2500
40388	Atopobium_parvulum_DSM_20469	Brevibacillus_borstelensis_AK1
40389	Atopobium_parvulum_DSM_20469	Brevibacillus_brevis_NBRC_100599
40390	Atopobium_parvulum_DSM_20469	Brevibacterium_casei_S18
40391	Atopobium_parvulum_DSM_20469	Brevibacterium_linens_BL2
40392	Atopobium_parvulum_DSM_20469	Brevibacterium_massiliense_5401308
40393	Atopobium_parvulum_DSM_20469	Brevundimonas_bacteroides_DSM_4726
40394	Atopobium_parvulum_DSM_20469	Brevundimonas_diminuta_470_4
40395	Atopobium_parvulum_DSM_20469	Brochothrix_thermosphacta_DSM_20171
40396	Atopobium_parvulum_DSM_20469	Bulleidia_extructa_W1219
40397	Atopobium_parvulum_DSM_20469	Burkholderia_cepacia_GG4
40398	Atopobium_parvulum_DSM_20469	Burkholderiales_bacterium_1_1_47
40399	Atopobium_parvulum_DSM_20469	Butyricicoccus_pullicaecorum_1_2
40400	Atopobium_parvulum_DSM_20469	Butyricimonas_synergistica_DSM_23225
40401	Atopobium_parvulum_DSM_20469	Butyricimonas_virosa_DSM_23226
40402	Atopobium_parvulum_DSM_20469	Butyrivibrio_crossotus_DSM_2876
40403	Atopobium_parvulum_DSM_20469	Butyrivibrio_fibrisolvens_16_4
40404	Atopobium_parvulum_DSM_20469	Campylobacter_coli_JV20
40405	Atopobium_parvulum_DSM_20469	Campylobacter_concisus_13826
40406	Atopobium_parvulum_DSM_20469	Campylobacter_curvus_525_92
40407	Atopobium_parvulum_DSM_20469	Campylobacter_fetus_subsp_fetus_82_40
40408	Atopobium_parvulum_DSM_20469	Campylobacter_gracilis_RM3268
40409	Atopobium_parvulum_DSM_20469	Campylobacter_hominis_ATCC_BAA_381
40410	Atopobium_parvulum_DSM_20469	Campylobacter_hyointestinalis_subsp_hyointestinalis_LMG_9260
40411	Atopobium_parvulum_DSM_20469	Campylobacter_jejuni_jejuni_81_176
40412	Atopobium_parvulum_DSM_20469	Campylobacter_jejuni_jejuni_ICDCCJ07004
40413	Atopobium_parvulum_DSM_20469	Campylobacter_jejuni_jejuni_M1
40414	Atopobium_parvulum_DSM_20469	Campylobacter_jejuni_jejuni_NCTC_11168
40415	Atopobium_parvulum_DSM_20469	Campylobacter_lari_RM2100
40416	Atopobium_parvulum_DSM_20469	Campylobacter_rectus_RM3267
40417	Atopobium_parvulum_DSM_20469	Campylobacter_showae_CSUNSWCD
40418	Atopobium_parvulum_DSM_20469	Campylobacter_upsaliensis_JV21
40419	Atopobium_parvulum_DSM_20469	Candidatus_Nitrososphaera_gargensis_Ga9_2
40420	Atopobium_parvulum_DSM_20469	Capnocytophaga_granulosa_ATCC_51502
40421	Atopobium_parvulum_DSM_20469	Capnocytophaga_ochracea_DSM_7271
40422	Atopobium_parvulum_DSM_20469	Capnocytophaga_sputigena_ATCC_33612
40423	Atopobium_parvulum_DSM_20469	Catenibacterium_mitsuokai_DSM_15897
40424	Atopobium_parvulum_DSM_20469	Cedecea_davisae_DSM_4568
40425	Atopobium_parvulum_DSM_20469	Cellulosilyticum_lentocellum_DSM_5427
40426	Atopobium_parvulum_DSM_20469	Cellulosimicrobium_cellulans_J36
40427	Atopobium_parvulum_DSM_20469	Cetobacterium_somerae_ATCC_BAA_47401
40428	Atopobium_parvulum_DSM_20469	Citrobacter_amalonaticus_Y19
40429	Atopobium_parvulum_DSM_20469	Citrobacter_freundii_ATCC_8090
40430	Atopobium_parvulum_DSM_20469	Citrobacter_freundii_UCI_31
40431	Atopobium_parvulum_DSM_20469	Citrobacter_koseri_ATCC_BAA_895
40432	Atopobium_parvulum_DSM_20469	Citrobacter_sp_30_2
40433	Atopobium_parvulum_DSM_20469	Citrobacter_youngae_ATCC_29220
40434	Atopobium_parvulum_DSM_20469	Cloacibacillus_evryensis_DSM_19522
40435	Atopobium_parvulum_DSM_20469	Clostridiales_sp_1_7_47FAA
40436	Atopobium_parvulum_DSM_20469	Clostridium_asparagiforme_DSM_15981
40437	Atopobium_parvulum_DSM_20469	Clostridium_bartlettii_DSM_16795
40438	Atopobium_parvulum_DSM_20469	Clostridium_beijerinckii_NCIMB_8052
40439	Atopobium_parvulum_DSM_20469	Clostridium_bifermentans_ATCC_19299
40440	Atopobium_parvulum_DSM_20469	Clostridium_bolteae_ATCC_BAA_613
40441	Atopobium_parvulum_DSM_20469	Clostridium_botulinum_A_str_ATCC_19397
40442	Atopobium_parvulum_DSM_20469	Clostridium_botulinum_A_str_ATCC_3502
40443	Atopobium_parvulum_DSM_20469	Clostridium_botulinum_A_str_Hall
40444	Atopobium_parvulum_DSM_20469	Clostridium_botulinum_Bf
40445	Atopobium_parvulum_DSM_20469	Clostridium_botulinum_E1_str_BoNT_E_Beluga
40446	Atopobium_parvulum_DSM_20469	Clostridium_botulinum_F_str_230613
40447	Atopobium_parvulum_DSM_20469	Clostridium_butyricum_DSM_10702
40448	Atopobium_parvulum_DSM_20469	Clostridium_butyricum_E4_str_BoNT_E_BL5262
40449	Atopobium_parvulum_DSM_20469	Clostridium_cadaveris_AGR2141
40450	Atopobium_parvulum_DSM_20469	Clostridium_celatum_DSM_1785
40451	Atopobium_parvulum_DSM_20469	Clostridium_cellobioparum_DSM_1351
40452	Atopobium_parvulum_DSM_20469	Clostridium_citroniae_WAL_17108
40453	Atopobium_parvulum_DSM_20469	Clostridium_clariflavum_DSM_19732
40454	Atopobium_parvulum_DSM_20469	Clostridium_clostridioforme_CM201
40455	Atopobium_parvulum_DSM_20469	Clostridium_difficile_CD196
40456	Atopobium_parvulum_DSM_20469	Clostridium_difficile_NAP07
40457	Atopobium_parvulum_DSM_20469	Clostridium_difficile_NAP08
40458	Atopobium_parvulum_DSM_20469	Clostridium_difficile_R20291
40459	Atopobium_parvulum_DSM_20469	Clostridium_glycolicum_ATCC_14880
40460	Atopobium_parvulum_DSM_20469	Clostridium_hathewayi_12489931
40461	Atopobium_parvulum_DSM_20469	Clostridium_hathewayi_DSM_13479
40462	Atopobium_parvulum_DSM_20469	Clostridium_hiranonis_TO_931_DSM_13275
40463	Atopobium_parvulum_DSM_20469	Clostridium_hylemonae_DSM_15053
40464	Atopobium_parvulum_DSM_20469	Clostridium_indolis_DSM_755
40465	Atopobium_parvulum_DSM_20469	Clostridium_innocuum_2959
40466	Atopobium_parvulum_DSM_20469	Clostridium_leptum_DSM_753
40467	Atopobium_parvulum_DSM_20469	Clostridium_methoxybenzovorans_SR3
40468	Atopobium_parvulum_DSM_20469	Clostridium_methylpentosum_R2_DSM_5476
40469	Atopobium_parvulum_DSM_20469	Clostridium_nexile_DSM_1787
40470	Atopobium_parvulum_DSM_20469	Clostridium_paraputrificum_AGR2156
40471	Atopobium_parvulum_DSM_20469	Clostridium_perfringens_ATCC_13124
40472	Atopobium_parvulum_DSM_20469	Clostridium_ramosum_VPI_0427_DSM_1402
40473	Atopobium_parvulum_DSM_20469	Clostridium_saccharogumia_DSM_17460
40474	Atopobium_parvulum_DSM_20469	Clostridium_saccharoperbutylacetonicum_N1_4_HMT
40475	Atopobium_parvulum_DSM_20469	Clostridium_sartagoforme_AAU1
40476	Atopobium_parvulum_DSM_20469	Clostridium_scindens_ATCC_35704
40477	Atopobium_parvulum_DSM_20469	Clostridium_sordellii_ATCC_9714
40478	Atopobium_parvulum_DSM_20469	Clostridium_sp_7_2_43FAA
40479	Atopobium_parvulum_DSM_20469	Clostridium_spiroforme_DSM_1552
40480	Atopobium_parvulum_DSM_20469	Clostridium_sp_L2_50
40481	Atopobium_parvulum_DSM_20469	Clostridium_sp_M62_1
40482	Atopobium_parvulum_DSM_20469	Clostridium_sporogenes_ATCC_15579
40483	Atopobium_parvulum_DSM_20469	Clostridium_sporosphaeroides_DSM_1294
40484	Atopobium_parvulum_DSM_20469	Clostridium_sp_SS2_1
40485	Atopobium_parvulum_DSM_20469	Clostridium_sp_SY8519
40486	Atopobium_parvulum_DSM_20469	Clostridium_sticklandii_DSM_519
40487	Atopobium_parvulum_DSM_20469	Clostridium_symbiosum_ATCC_14940
40488	Atopobium_parvulum_DSM_20469	Clostridium_symbiosum_WAL_14163
40489	Atopobium_parvulum_DSM_20469	Clostridium_symbiosum_WAL_14673
40490	Atopobium_parvulum_DSM_20469	Clostridium_tyrobutyricum_DSM_2637
40491	Atopobium_parvulum_DSM_20469	Clostridium_viride_DSM_6836
40492	Atopobium_parvulum_DSM_20469	Collinsella_aerofaciens_ATCC_25986
40493	Atopobium_parvulum_DSM_20469	Collinsella_intestinalis_DSM_13280
40494	Atopobium_parvulum_DSM_20469	Collinsella_stercoris_DSM_13279
40495	Atopobium_parvulum_DSM_20469	Collinsella_tanakaei_YIT_12063
40496	Atopobium_parvulum_DSM_20469	Coprobacillus_sp_29_1
40497	Atopobium_parvulum_DSM_20469	Coprobacillus_sp_D7
40498	Atopobium_parvulum_DSM_20469	Coprococcus_catus_GD_7
40499	Atopobium_parvulum_DSM_20469	Coprococcus_comes_ATCC_27758
40500	Atopobium_parvulum_DSM_20469	Coprococcus_eutactus_ATCC_27759
40501	Atopobium_parvulum_DSM_20469	Corynebacterium_ammoniagenes_DSM_20306
40502	Atopobium_parvulum_DSM_20469	Corynebacterium_amycolatum_SK46
40503	Atopobium_parvulum_DSM_20469	Corynebacterium_aurimucosum_ATCC_700975
40504	Atopobium_parvulum_DSM_20469	Corynebacterium_durum_F0235
40505	Atopobium_parvulum_DSM_20469	Corynebacterium_glucuronolyticum_ATCC_51867
40506	Atopobium_parvulum_DSM_20469	Corynebacterium_kroppenstedtii_DSM_44385
40507	Atopobium_parvulum_DSM_20469	Corynebacterium_propinquum_DSM_44285
40508	Atopobium_parvulum_DSM_20469	Corynebacterium_striatum_ATCC_6940
40509	Atopobium_parvulum_DSM_20469	Corynebacterium_tuberculostearicum_SK141
40510	Atopobium_parvulum_DSM_20469	Corynebacterium_ulcerans_809
40511	Atopobium_parvulum_DSM_20469	Corynebacterium_ureicelerivorans
40512	Atopobium_parvulum_DSM_20469	Cronobacter_sakazakii_ATCC_BAA_894
40513	Atopobium_parvulum_DSM_20469	Cryptobacterium_curtum_DSM_15641
40514	Atopobium_parvulum_DSM_20469	Curtobacterium_flaccumfaciens_UCD_AKU
40515	Atopobium_parvulum_DSM_20469	Delftia_acidovorans_SPH_1
40516	Atopobium_parvulum_DSM_20469	Dermacoccus_nishinomiyaensis
40517	Atopobium_parvulum_DSM_20469	Desulfovibrio_desulfuricans_subsp_desulfuricans_DSM_642
40518	Atopobium_parvulum_DSM_20469	Desulfovibrio_piger_ATCC_29098
40519	Atopobium_parvulum_DSM_20469	Desulfovibrio_sp_3_1_syn3
40520	Atopobium_parvulum_DSM_20469	Dialister_invisus_DSM_15470
40521	Atopobium_parvulum_DSM_20469	Dialister_succinatiphilus_YIT_11850
40522	Atopobium_parvulum_DSM_20469	Dietzia_cinnamea_P4
40523	Atopobium_parvulum_DSM_20469	Dorea_formicigenerans_ATCC_27755
40524	Atopobium_parvulum_DSM_20469	Dorea_longicatena_DSM_13814
40525	Atopobium_parvulum_DSM_20469	Dysgonomonas_gadei_ATCC_BAA_286
40526	Atopobium_parvulum_DSM_20469	Edwardsiella_tarda_ATCC_23685
40527	Atopobium_parvulum_DSM_20469	Edwardsiella_tarda_FL6_60
40528	Atopobium_parvulum_DSM_20469	Eggerthella_lenta_DSM_2243
40529	Atopobium_parvulum_DSM_20469	Eggerthella_sp_1_3_56FAA
40530	Atopobium_parvulum_DSM_20469	Eggerthella_sp_YY7918
40531	Atopobium_parvulum_DSM_20469	Eggerthia_catenaformis_OT_569
40532	Atopobium_parvulum_DSM_20469	Eikenella_corrodens_ATCC_23834
40533	Atopobium_parvulum_DSM_20469	Enterobacter_aerogenes_KCTC_2190
40534	Atopobium_parvulum_DSM_20469	Enterobacter_asburiae_LF7a
40535	Atopobium_parvulum_DSM_20469	Enterobacter_cancerogenus_ATCC_35316
40536	Atopobium_parvulum_DSM_20469	Enterobacter_cloacae_EcWSU1
40537	Atopobium_parvulum_DSM_20469	Enterobacter_hormaechei_YT2
40538	Atopobium_parvulum_DSM_20469	Enterobacter_hormaechei_YT3
40539	Atopobium_parvulum_DSM_20469	Enterobacteriaceae_bacterium_9_2_54FAA
40540	Atopobium_parvulum_DSM_20469	Enterococcus_asini_ATCC_700915
40541	Atopobium_parvulum_DSM_20469	Enterococcus_avium_ATCC_14025
40542	Atopobium_parvulum_DSM_20469	Enterococcus_caccae_ATCC_BAA_1240
40543	Atopobium_parvulum_DSM_20469	Enterococcus_casseliflavus_ATCC_12755
40544	Atopobium_parvulum_DSM_20469	Enterococcus_cecorum_DSM_20682
40545	Atopobium_parvulum_DSM_20469	Enterococcus_dispar_ATCC_51266
40546	Atopobium_parvulum_DSM_20469	Enterococcus_durans_ATCC_6056
40547	Atopobium_parvulum_DSM_20469	Enterococcus_faecalis_OG1RF_ATCC_47077
40548	Atopobium_parvulum_DSM_20469	Enterococcus_faecalis_TX0104
40549	Atopobium_parvulum_DSM_20469	Enterococcus_faecalis_TX1322
40550	Atopobium_parvulum_DSM_20469	Enterococcus_faecalis_TX2134
40551	Atopobium_parvulum_DSM_20469	Enterococcus_faecalis_V583
40552	Atopobium_parvulum_DSM_20469	Enterococcus_faecium_TX1330
40553	Atopobium_parvulum_DSM_20469	Enterococcus_gallinarum_EG2
40554	Atopobium_parvulum_DSM_20469	Enterococcus_hirae_ATCC_9790
40555	Atopobium_parvulum_DSM_20469	Enterococcus_phoeniculicola_ATCC_BAA_412
40556	Atopobium_parvulum_DSM_20469	Enterococcus_saccharolyticus_DSM8903
40557	Atopobium_parvulum_DSM_20469	Enterococcus_sp_7L76
40558	Atopobium_parvulum_DSM_20469	Erysipelotrichaceae_bacterium_5_2_54FAA
40559	Atopobium_parvulum_DSM_20469	Erysipelotrichaceae_bacterium_sp_3_1_53
40560	Atopobium_parvulum_DSM_20469	Escherichia_albertii_KF1
40561	Atopobium_parvulum_DSM_20469	Escherichia_albertii_TW07627
40562	Atopobium_parvulum_DSM_20469	Escherichia_coli_O157_H7_str_Sakai
40563	Atopobium_parvulum_DSM_20469	Escherichia_coli_SE11
40564	Atopobium_parvulum_DSM_20469	Escherichia_coli_str_K_12_substr_MG1655
40565	Atopobium_parvulum_DSM_20469	Escherichia_coli_UTI89_UPEC
40566	Atopobium_parvulum_DSM_20469	Escherichia_fergusonii_ATCC_35469
40567	Atopobium_parvulum_DSM_20469	Escherichia_hermannii_NBRC_105704
40568	Atopobium_parvulum_DSM_20469	Escherichia_sp_1_1_43
40569	Atopobium_parvulum_DSM_20469	Escherichia_sp_3_2_53FAA
40570	Atopobium_parvulum_DSM_20469	Escherichia_sp_4_1_40B
40571	Atopobium_parvulum_DSM_20469	Eubacterium_biforme_DSM_3989
40572	Atopobium_parvulum_DSM_20469	Eubacterium_brachy_ATCC_33089
40573	Atopobium_parvulum_DSM_20469	Eubacterium_cellulosolvens_6
40574	Atopobium_parvulum_DSM_20469	Eubacterium_cylindroides_T2_87
40575	Atopobium_parvulum_DSM_20469	Eubacterium_desmolans_ATCC_43058
40576	Atopobium_parvulum_DSM_20469	Eubacterium_dolichum_DSM_3991
40577	Atopobium_parvulum_DSM_20469	Eubacterium_eligens_ATCC_27750
40578	Atopobium_parvulum_DSM_20469	Eubacterium_hallii_DSM_3353
40579	Atopobium_parvulum_DSM_20469	Eubacterium_hallii_L2_7
40580	Atopobium_parvulum_DSM_20469	Eubacterium_limosum_KIST612
40581	Atopobium_parvulum_DSM_20469	Eubacterium_ramulus_ATCC_29099
40582	Atopobium_parvulum_DSM_20469	Eubacterium_rectale_ATCC_33656
40583	Atopobium_parvulum_DSM_20469	Eubacterium_rectale_M104_1
40584	Atopobium_parvulum_DSM_20469	Eubacterium_saphenum_ATCC_49989
40585	Atopobium_parvulum_DSM_20469	Eubacterium_siraeum_70_3
40586	Atopobium_parvulum_DSM_20469	Eubacterium_siraeum_DSM_15702
40587	Atopobium_parvulum_DSM_20469	Eubacterium_sulci_ATCC_35585
40588	Atopobium_parvulum_DSM_20469	Eubacterium_ventriosum_ATCC_27560
40589	Atopobium_parvulum_DSM_20469	Exiguobacterium_aurantiacum_DSM_6208
40590	Atopobium_parvulum_DSM_20469	Faecalibacterium_cf_prausnitzii_KLE1255
40591	Atopobium_parvulum_DSM_20469	Faecalibacterium_prausnitzii_L2_6
40592	Atopobium_parvulum_DSM_20469	Faecalibacterium_prausnitzii_M21_2
40593	Atopobium_parvulum_DSM_20469	Faecalibacterium_prausnitzii_SL3_3
40594	Atopobium_parvulum_DSM_20469	Filifactor_alocis_ATCC_35896
40595	Atopobium_parvulum_DSM_20469	Finegoldia_magna_ATCC_29328
40596	Atopobium_parvulum_DSM_20469	Flavonifractor_plautii_ATCC_29863
40597	Atopobium_parvulum_DSM_20469	Fusobacterium_gonidiaformans_3_1_5R
40598	Atopobium_parvulum_DSM_20469	Fusobacterium_gonidiaformans_ATCC_25563
40599	Atopobium_parvulum_DSM_20469	Fusobacterium_mortiferum_ATCC_9817
40600	Atopobium_parvulum_DSM_20469	Fusobacterium_necrophorum_D12
40601	Atopobium_parvulum_DSM_20469	Fusobacterium_nucleatum_subsp_animalis_3_1_33
40602	Atopobium_parvulum_DSM_20469	Fusobacterium_nucleatum_subsp_animalis_7_1
40603	Atopobium_parvulum_DSM_20469	Fusobacterium_nucleatum_subsp_animalis_D11
40604	Atopobium_parvulum_DSM_20469	Fusobacterium_nucleatum_subsp_vincentii_3_1_27
40605	Atopobium_parvulum_DSM_20469	Fusobacterium_nucleatum_subsp_vincentii_3_1_36A2
40606	Atopobium_parvulum_DSM_20469	Fusobacterium_nucleatum_subsp_vincentii_4_1_13
40607	Atopobium_parvulum_DSM_20469	Fusobacterium_periodonticum_1_1_41FAA
40608	Atopobium_parvulum_DSM_20469	Fusobacterium_periodonticum_2_1_31
40609	Atopobium_parvulum_DSM_20469	Fusobacterium_russii_ATCC_25533
40610	Atopobium_parvulum_DSM_20469	Fusobacterium_sp_4_8
40611	Atopobium_parvulum_DSM_20469	Fusobacterium_ulcerans_ATCC_49185
40612	Atopobium_parvulum_DSM_20469	Fusobacterium_varium_ATCC_27725
40613	Atopobium_parvulum_DSM_20469	Gemella_haemolysans_ATCC_10379
40614	Atopobium_parvulum_DSM_20469	Gemella_morbillorum_M424
40615	Atopobium_parvulum_DSM_20469	Gemella_sanguinis_ATCC700632
40616	Atopobium_parvulum_DSM_20469	Gemella_sanguinis_M325
40617	Atopobium_parvulum_DSM_20469	Geobacillus_vulcani_PSS1
40618	Atopobium_parvulum_DSM_20469	Gordonia_rubripertincta_NBRC_101908
40619	Atopobium_parvulum_DSM_20469	Gordonia_terrae_C_6
40620	Atopobium_parvulum_DSM_20469	Gordonia_terrae_NBRC_100016
40621	Atopobium_parvulum_DSM_20469	Gordonibacter_pamelaeae_7_10_1_bT_DSM_19378
40622	Atopobium_parvulum_DSM_20469	Granulicatella_adiacens_ATCC_49175
40623	Atopobium_parvulum_DSM_20469	Granulicatella_elegans_ATCC_700633
40624	Atopobium_parvulum_DSM_20469	Grimontia_hollisae_CIP_101886
40625	Atopobium_parvulum_DSM_20469	Haemophilus_haemolyticus_M19501
40626	Atopobium_parvulum_DSM_20469	Haemophilus_parainfluenzae_T3T1
40627	Atopobium_parvulum_DSM_20469	Haemophilus_sputorum_CCUG_13788
40628	Atopobium_parvulum_DSM_20469	Hafnia_alvei_ATCC_51873
40629	Atopobium_parvulum_DSM_20469	Hafnia_alvei_BIDMC_31
40630	Atopobium_parvulum_DSM_20469	Halococcus_morrhuae_DSM1307
40631	Atopobium_parvulum_DSM_20469	Helicobacter_bilis_ATCC_43879
40632	Atopobium_parvulum_DSM_20469	Helicobacter_canadensis_MIT_98_5491
40633	Atopobium_parvulum_DSM_20469	Helicobacter_cinaedi_CCUG_18818
40634	Atopobium_parvulum_DSM_20469	Helicobacter_pullorum_MIT_98_5489
40635	Atopobium_parvulum_DSM_20469	Helicobacter_pylori_26695
40636	Atopobium_parvulum_DSM_20469	Helicobacter_winghamensis_ATCC_BAA_430
40637	Atopobium_parvulum_DSM_20469	Holdemania_filiformis_VPI_J1_31B_1_DSM_12042
40638	Atopobium_parvulum_DSM_20469	Kallipyga_massiliensis_ph2
40639	Atopobium_parvulum_DSM_20469	Kandleria_vitulina_DSM_20405
40640	Atopobium_parvulum_DSM_20469	Kingella_oralis_ATCC_51147
40641	Atopobium_parvulum_DSM_20469	Klebsiella_pneumoniae_pneumoniae_MGH78578
40642	Atopobium_parvulum_DSM_20469	Klebsiella_sp_1_1_55
40643	Atopobium_parvulum_DSM_20469	Kluyvera_ascorbata_ATCC_33433
40644	Atopobium_parvulum_DSM_20469	Kocuria_palustris_PEL
40645	Atopobium_parvulum_DSM_20469	Kocuria_rhizophila_DC2201
40646	Atopobium_parvulum_DSM_20469	Kurthia_massiliensis_JC30
40647	Atopobium_parvulum_DSM_20469	Kytococcus_sedentarius_DSM_20547
40648	Atopobium_parvulum_DSM_20469	Lachnospiraceae_bacterium_sp_5_1_63FAA
40649	Atopobium_parvulum_DSM_20469	Lachnospiraceae_bacterium_sp_8_1_57FAA
40650	Atopobium_parvulum_DSM_20469	Lachnospira_multipara_ATCC_19207
40651	Atopobium_parvulum_DSM_20469	Lactobacillus_acidophilus_ATCC_4796
40652	Atopobium_parvulum_DSM_20469	Lactobacillus_acidophilus_NCFM
40653	Atopobium_parvulum_DSM_20469	Lactobacillus_amylolyticus_DSM_11664
40654	Atopobium_parvulum_DSM_20469	Lactobacillus_amylovorus_GRL_1112
40655	Atopobium_parvulum_DSM_20469	Lactobacillus_animalis_KCTC_3501
40656	Atopobium_parvulum_DSM_20469	Lactobacillus_antri_DSM_16041
40657	Atopobium_parvulum_DSM_20469	Lactobacillus_brevis_ATCC_367
40658	Atopobium_parvulum_DSM_20469	Lactobacillus_brevis_subsp_gravesensis_ATCC_27305
40659	Atopobium_parvulum_DSM_20469	Lactobacillus_buchneri_ATCC_11577
40660	Atopobium_parvulum_DSM_20469	Lactobacillus_casei_ATCC_334
40661	Atopobium_parvulum_DSM_20469	Lactobacillus_casei_casei_BL23
40662	Atopobium_parvulum_DSM_20469	Lactobacillus_coleohominis_101_4_CHN
40663	Atopobium_parvulum_DSM_20469	Lactobacillus_coryniformis_subsp_coryniformis_CECT_5711
40664	Atopobium_parvulum_DSM_20469	Lactobacillus_crispatus_125_2_CHN
40665	Atopobium_parvulum_DSM_20469	Lactobacillus_curvatus_CRL_705
40666	Atopobium_parvulum_DSM_20469	Lactobacillus_delbrueckii_subsp_bulgaricus_ATCC_11842
40667	Atopobium_parvulum_DSM_20469	Lactobacillus_delbrueckii_subsp_bulgaricus_ATCC_BAA_365
40668	Atopobium_parvulum_DSM_20469	Lactobacillus_fermentum_ATCC_14931
40669	Atopobium_parvulum_DSM_20469	Lactobacillus_fermentum_IFO_3956
40670	Atopobium_parvulum_DSM_20469	Lactobacillus_gasseri_ATCC_33323
40671	Atopobium_parvulum_DSM_20469	Lactobacillus_gastricus_PS3
40672	Atopobium_parvulum_DSM_20469	Lactobacillus_helveticus_DPC_4571
40673	Atopobium_parvulum_DSM_20469	Lactobacillus_helveticus_DSM_20075
40674	Atopobium_parvulum_DSM_20469	Lactobacillus_hilgardii_ATCC_8290
40675	Atopobium_parvulum_DSM_20469	Lactobacillus_iners_DSM_13335
40676	Atopobium_parvulum_DSM_20469	Lactobacillus_jensenii_1153
40677	Atopobium_parvulum_DSM_20469	Lactobacillus_johnsonii_DPC_6026
40678	Atopobium_parvulum_DSM_20469	Lactobacillus_johnsonii_NCC_533
40679	Atopobium_parvulum_DSM_20469	Lactobacillus_mucosae_LM1
40680	Atopobium_parvulum_DSM_20469	Lactobacillus_oris_F0423
40681	Atopobium_parvulum_DSM_20469	Lactobacillus_paracasei_subsp_paracasei_8700_2
40682	Atopobium_parvulum_DSM_20469	Lactobacillus_paracasei_subsp_paracasei_ATCC_25302
40683	Atopobium_parvulum_DSM_20469	Lactobacillus_pentosus_KCA1
40684	Atopobium_parvulum_DSM_20469	Lactobacillus_plantarum_JDM1
40685	Atopobium_parvulum_DSM_20469	Lactobacillus_plantarum_subsp_plantarum_ATCC_14917
40686	Atopobium_parvulum_DSM_20469	Lactobacillus_plantarum_WCFS1
40687	Atopobium_parvulum_DSM_20469	Lactobacillus_reuteri_CF48_3A_
40688	Atopobium_parvulum_DSM_20469	Lactobacillus_reuteri_F275_JCM_1112
40689	Atopobium_parvulum_DSM_20469	Lactobacillus_reuteri_MM2_3_
40690	Atopobium_parvulum_DSM_20469	Lactobacillus_reuteri_MM4_1A_
40691	Atopobium_parvulum_DSM_20469	Lactobacillus_reuteri_SD2112_ATCC_55730
40692	Atopobium_parvulum_DSM_20469	Lactobacillus_rhamnosus_GG_ATCC_53103
40693	Atopobium_parvulum_DSM_20469	Lactobacillus_rhamnosus_LMS2_1
40694	Atopobium_parvulum_DSM_20469	Lactobacillus_ruminis_ATCC_25644
40695	Atopobium_parvulum_DSM_20469	Lactobacillus_sakei_subsp_sakei_23K
40696	Atopobium_parvulum_DSM_20469	Lactobacillus_salivarius_HO66_ATCC_11741
40697	Atopobium_parvulum_DSM_20469	Lactobacillus_salivarius_salivarius_UCC118
40698	Atopobium_parvulum_DSM_20469	Lactobacillus_ultunensis_DSM_16047
40699	Atopobium_parvulum_DSM_20469	Lactobacillus_vaginalis_ATCC_49540
40700	Atopobium_parvulum_DSM_20469	Lactococcus_garvieae_ATCC_49156
40701	Atopobium_parvulum_DSM_20469	Lactococcus_raffinolactis_4877
40702	Atopobium_parvulum_DSM_20469	Laribacter_hongkongensis_HLHK9
40703	Atopobium_parvulum_DSM_20469	Lautropia_mirabilis_ATCC_51599
40704	Atopobium_parvulum_DSM_20469	Leminorella_grimontii_ATCC_33999
40705	Atopobium_parvulum_DSM_20469	Leptotrichia_buccalis_C_1013_b
40706	Atopobium_parvulum_DSM_20469	Leuconostoc_argentinum_KCTC_3773
40707	Atopobium_parvulum_DSM_20469	Leuconostoc_gelidum_JB7
40708	Atopobium_parvulum_DSM_20469	Leuconostoc_mesenteroides_subsp_cremoris_ATCC_19254
40709	Atopobium_parvulum_DSM_20469	Listeria_grayi_DSM_20601
40710	Atopobium_parvulum_DSM_20469	Listeria_monocytogenes_4a_L99
40711	Atopobium_parvulum_DSM_20469	Listeria_monocytogenes_4b_F2365
40712	Atopobium_parvulum_DSM_20469	Listeria_monocytogenes_Finland_1988
40713	Atopobium_parvulum_DSM_20469	Listeria_monocytogenes_FSL_R2_561
40714	Atopobium_parvulum_DSM_20469	Listeria_monocytogenes_J0161_FSL_R2_499
40715	Atopobium_parvulum_DSM_20469	Listeria_monocytogenes_serotype_7_SLCC_2482
40716	Atopobium_parvulum_DSM_20469	Listeria_monocytogenes_SLCC_2378
40717	Atopobium_parvulum_DSM_20469	Listeria_monocytogenes_SLCC_2540
40718	Atopobium_parvulum_DSM_20469	Listeria_monocytogenes_SLCC_7179
40719	Atopobium_parvulum_DSM_20469	Lysinibacillus_fusiformis_ZB2
40720	Atopobium_parvulum_DSM_20469	Lysinibacillus_sphaericus_C3_41
40721	Atopobium_parvulum_DSM_20469	Marvinbryantia_formatexigens_I_52_DSM_14469
40722	Atopobium_parvulum_DSM_20469	Megamonas_funiformis_YIT_11815
40723	Atopobium_parvulum_DSM_20469	Megamonas_hypermegale_ART12_1
40724	Atopobium_parvulum_DSM_20469	Megasphaera_elsdenii_DSM_20460
40725	Atopobium_parvulum_DSM_20469	Melainabacterium_MEL_A1
40726	Atopobium_parvulum_DSM_20469	Methanobrevibacter_ruminantium_M1
40727	Atopobium_parvulum_DSM_20469	Methanobrevibacter_smithii_ATCC_35061
40728	Atopobium_parvulum_DSM_20469	Methanomassiliicoccus_luminyensis_B10
40729	Atopobium_parvulum_DSM_20469	Methanosphaera_stadtmanae_DSM_3091
40730	Atopobium_parvulum_DSM_20469	Methylobacterium_mesophilicum_SR1_6_6
40731	Atopobium_parvulum_DSM_20469	Methylobacterium_populi_BJ001
40732	Atopobium_parvulum_DSM_20469	Methylobacterium_radiotolerans_JCM_2831
40733	Atopobium_parvulum_DSM_20469	Methyloversatilis_universalis_Fam50001
40734	Atopobium_parvulum_DSM_20469	Methyloversatilis_universalis_FAM5
40735	Atopobium_parvulum_DSM_20469	Microbacterium_gubbeenense_DSM_15944
40736	Atopobium_parvulum_DSM_20469	Microbacterium_oleivorans_NBRC_103075
40737	Atopobium_parvulum_DSM_20469	Microbacterium_paraoxydans_77MFTsu3_2
40738	Atopobium_parvulum_DSM_20469	Micrococcus_luteus_NCTC_2665
40739	Atopobium_parvulum_DSM_20469	Micromonospora_aurantiaca_ATCC_27029
40740	Atopobium_parvulum_DSM_20469	Mitsuokella_jalaludinii_DSM_13811
40741	Atopobium_parvulum_DSM_20469	Mitsuokella_multacida_DSM_20544
40742	Atopobium_parvulum_DSM_20469	Mobiluncus_curtisii_ATCC_43063
40743	Atopobium_parvulum_DSM_20469	Moraxella_catarrhalis_RH4
40744	Atopobium_parvulum_DSM_20469	Morganella_morganii_subsp_morganii_KT
40745	Atopobium_parvulum_DSM_20469	Mycobacterium_avium_subsp_avium_ATCC_25291
40746	Atopobium_parvulum_DSM_20469	Mycobacterium_fortuitum_subsp_fortuitum_DSM_46621
40747	Atopobium_parvulum_DSM_20469	Mycoplasma_hominis_ATCC_23114
40748	Atopobium_parvulum_DSM_20469	Mycoplasma_pneumoniae_309
40749	Atopobium_parvulum_DSM_20469	Neisseria_cinerea_ATCC_14685
40750	Atopobium_parvulum_DSM_20469	Neisseria_elongata_subsp_glycolytica_ATCC_29315
40751	Atopobium_parvulum_DSM_20469	Neisseria_flavescens_SK114
40752	Atopobium_parvulum_DSM_20469	Neisseria_macacae_ATCC_33926
40753	Atopobium_parvulum_DSM_20469	Neisseria_mucosa_ATCC_25996
40754	Atopobium_parvulum_DSM_20469	Neisseria_subflava_NJ9703
40755	Atopobium_parvulum_DSM_20469	Nevskia_ramosa_DSM_11499
40756	Atopobium_parvulum_DSM_20469	Oceanobacillus_picturae_strain_S1
40757	Atopobium_parvulum_DSM_20469	Ochrobactrum_anthropi_ATCC_49188
40758	Atopobium_parvulum_DSM_20469	Odoribacter_laneus_YIT_12061
40759	Atopobium_parvulum_DSM_20469	Odoribacter_splanchnicus_1651_6_DSM_20712
40760	Atopobium_parvulum_DSM_20469	Olsenella_profusa_F019501
40761	Atopobium_parvulum_DSM_20469	Olsenella_uli_DSM_7084
40762	Atopobium_parvulum_DSM_20469	Oribacterium_sinus_F0268
40763	Atopobium_parvulum_DSM_20469	Oxalobacter_formigenes_HOxBLS
40764	Atopobium_parvulum_DSM_20469	Oxalobacter_formigenes_OXCC13
40765	Atopobium_parvulum_DSM_20469	Paenibacillus_alvei_DSM_29
40766	Atopobium_parvulum_DSM_20469	Paenibacillus_barengoltzii_G22
40767	Atopobium_parvulum_DSM_20469	Paenibacillus_daejeonensis_DSM_15491
40768	Atopobium_parvulum_DSM_20469	Paenibacillus_graminis_C4D1M
40769	Atopobium_parvulum_DSM_20469	Paenibacillus_lactis_154
40770	Atopobium_parvulum_DSM_20469	Parabacteroides_distasonis_ATCC_8503
40771	Atopobium_parvulum_DSM_20469	Parabacteroides_goldsteinii_dnLKV18
40772	Atopobium_parvulum_DSM_20469	Parabacteroides_gordonii_DSM_23371
40773	Atopobium_parvulum_DSM_20469	Parabacteroides_johnsonii_DSM_18315
40774	Atopobium_parvulum_DSM_20469	Parabacteroides_merdae_ATCC_43184
40775	Atopobium_parvulum_DSM_20469	Parabacteroides_sp_D13
40776	Atopobium_parvulum_DSM_20469	Paracoccus_yeei_ATCC_BAA_599
40777	Atopobium_parvulum_DSM_20469	Paraprevotella_clara_YIT_11840
40778	Atopobium_parvulum_DSM_20469	Paraprevotella_xylaniphila_YIT_11841
40779	Atopobium_parvulum_DSM_20469	Parasutterella_excrementihominis_YIT_11859
40780	Atopobium_parvulum_DSM_20469	Parvimonas_micra_ATCC_33270
40781	Atopobium_parvulum_DSM_20469	Pediococcus_acidilactici_7_4
40782	Atopobium_parvulum_DSM_20469	Pediococcus_acidilactici_DSM_20284
40783	Atopobium_parvulum_DSM_20469	Pediococcus_pentosaceus_ATCC_25745
40784	Atopobium_parvulum_DSM_20469	Peptoniphilus_harei_ACS_146_V_Sch2b
40785	Atopobium_parvulum_DSM_20469	Peptoniphilus_indolicus_ATCC_29427
40786	Atopobium_parvulum_DSM_20469	Peptoniphilus_lacrimalis_DSM_7455
40787	Atopobium_parvulum_DSM_20469	Peptoniphilus_timonensis_JC401
40788	Atopobium_parvulum_DSM_20469	Peptostreptococcus_anaerobius_DSM_2949
40789	Atopobium_parvulum_DSM_20469	Peptostreptococcus_stomatis_DSM_17678
40790	Atopobium_parvulum_DSM_20469	Phascolarctobacterium_succinatutens_YIT_12067
40791	Atopobium_parvulum_DSM_20469	Plesiomonas_shigelloides_302_73
40792	Atopobium_parvulum_DSM_20469	Porphyromonas_asaccharolytica_DSM_20707
40793	Atopobium_parvulum_DSM_20469	Porphyromonas_endodontalis_ATCC_35406
40794	Atopobium_parvulum_DSM_20469	Porphyromonas_gingivalis_W83
40795	Atopobium_parvulum_DSM_20469	Porphyromonas_somerae_DSM_23386
40796	Atopobium_parvulum_DSM_20469	Porphyromonas_uenonis_60_3
40797	Atopobium_parvulum_DSM_20469	Porphyromonas_uenonis_DSM_23387
40798	Atopobium_parvulum_DSM_20469	Prevotella_albensis_DSM_11370
40799	Atopobium_parvulum_DSM_20469	Prevotella_bivia_DSM_20514
40800	Atopobium_parvulum_DSM_20469	Prevotella_brevis_ATCC_19188
40801	Atopobium_parvulum_DSM_20469	Prevotella_bryantii_B14
40802	Atopobium_parvulum_DSM_20469	Prevotella_bryantii_C21a
40803	Atopobium_parvulum_DSM_20469	Prevotella_buccae_ATCC_33574
40804	Atopobium_parvulum_DSM_20469	Prevotella_conceptionensis_9403948
40805	Atopobium_parvulum_DSM_20469	Prevotella_copri_CB7_DSM_18205
40806	Atopobium_parvulum_DSM_20469	Prevotella_corporis_DSM_18810
40807	Atopobium_parvulum_DSM_20469	Prevotella_denticola_DSM20614
40808	Atopobium_parvulum_DSM_20469	Prevotella_denticola_F0289
40809	Atopobium_parvulum_DSM_20469	Prevotella_disiens_FB035_09AN
40810	Atopobium_parvulum_DSM_20469	Prevotella_disiens_JCM_6334
40811	Atopobium_parvulum_DSM_20469	Prevotella_enoeca_JCM_12259
40812	Atopobium_parvulum_DSM_20469	Prevotella_intermedia_17
40813	Atopobium_parvulum_DSM_20469	Prevotella_intermedia_ATCC_25611
40814	Atopobium_parvulum_DSM_20469	Prevotella_loescheii_DSM_19665
40815	Atopobium_parvulum_DSM_20469	Prevotella_melaninogenica_ATCC_25845
40816	Atopobium_parvulum_DSM_20469	Prevotella_nanceiensis_DSM_19126
40817	Atopobium_parvulum_DSM_20469	Prevotella_nigrescens_ATCC_33563
40818	Atopobium_parvulum_DSM_20469	Prevotella_oralis_ATCC_33269
40819	Atopobium_parvulum_DSM_20469	Prevotella_pallens_ATCC_700821
40820	Atopobium_parvulum_DSM_20469	Prevotella_ruminicola_23
40821	Atopobium_parvulum_DSM_20469	Prevotella_salivae_DSM_15606
40822	Atopobium_parvulum_DSM_20469	Prevotella_shahii_JCM_12083
40823	Atopobium_parvulum_DSM_20469	Prevotella_stercorea_DSM_18206
40824	Atopobium_parvulum_DSM_20469	Prevotella_timonensis_4401737
40825	Atopobium_parvulum_DSM_20469	Prevotella_timonensis_CRIS_5C_B1
40826	Atopobium_parvulum_DSM_20469	Prevotella_veroralis_DSM_19559
40827	Atopobium_parvulum_DSM_20469	Propionibacterium_acidipropionici_ATCC_4875
40828	Atopobium_parvulum_DSM_20469	Propionibacterium_acnes_KPA171202
40829	Atopobium_parvulum_DSM_20469	Propionibacterium_avidum_44067
40830	Atopobium_parvulum_DSM_20469	Propionibacterium_freudenreichii_subsp_shermanii_CIRM_BIA1
40831	Atopobium_parvulum_DSM_20469	Propionibacterium_granulosum_DSM_20700
40832	Atopobium_parvulum_DSM_20469	Propionibacterium_jensenii_DSM_20535
40833	Atopobium_parvulum_DSM_20469	Propionibacterium_propionicum_F0230a
40834	Atopobium_parvulum_DSM_20469	Proteus_mirabilis_ATCC_35198
40835	Atopobium_parvulum_DSM_20469	Proteus_penneri_ATCC_35198
40836	Atopobium_parvulum_DSM_20469	Providencia_alcalifaciens_DSM_30120
40837	Atopobium_parvulum_DSM_20469	Providencia_rettgeri_DSM_1131
40838	Atopobium_parvulum_DSM_20469	Providencia_rustigianii_DSM_4541
40839	Atopobium_parvulum_DSM_20469	Providencia_stuartii_ATCC_25827
40840	Atopobium_parvulum_DSM_20469	Pseudobutyrivibrio_ruminis_AD2017
40841	Atopobium_parvulum_DSM_20469	Pseudoflavonifractor_capillosus_strain_ATCC_29799
40842	Atopobium_parvulum_DSM_20469	Pseudomonas_aeruginosa_NCGM2_S1
40843	Atopobium_parvulum_DSM_20469	Pseudomonas_alcaliphila_34
40844	Atopobium_parvulum_DSM_20469	Pseudomonas_monteilii_NBRC_103158
40845	Atopobium_parvulum_DSM_20469	Pseudomonas_nitroreducens_HBP1
40846	Atopobium_parvulum_DSM_20469	Pseudomonas_oleovorans_MOIL14HWK12
40847	Atopobium_parvulum_DSM_20469	Pseudoramibacter_alactolyticus_ATCC_23263
40848	Atopobium_parvulum_DSM_20469	Pyramidobacter_piscolens_W5455
40849	Atopobium_parvulum_DSM_20469	Ralstonia_sp_5_7_47FAA
40850	Atopobium_parvulum_DSM_20469	Raoultella_planticola_ATCC_33531
40851	Atopobium_parvulum_DSM_20469	Rhodococcus_equi_ATCC_33707
40852	Atopobium_parvulum_DSM_20469	Rhodococcus_equi_NBRC_101255
40853	Atopobium_parvulum_DSM_20469	Rhodococcus_rhodochrous_ATCC_21198
40854	Atopobium_parvulum_DSM_20469	Roseburia_hominis_A2_183
40855	Atopobium_parvulum_DSM_20469	Roseburia_intestinalis_L1_82
40856	Atopobium_parvulum_DSM_20469	Roseburia_inulinivorans_DSM_16841
40857	Atopobium_parvulum_DSM_20469	Roseomonas_mucosa_ATCC_BAA_692
40858	Atopobium_parvulum_DSM_20469	Rothia_aeria_F0474
40859	Atopobium_parvulum_DSM_20469	Rothia_dentocariosa_ATCC_17931
40860	Atopobium_parvulum_DSM_20469	Rothia_mucilaginosa_DY_18
40861	Atopobium_parvulum_DSM_20469	Ruminococcaceae_bacterium_D16
40862	Atopobium_parvulum_DSM_20469	Ruminococcus_albus_7
40863	Atopobium_parvulum_DSM_20469	Ruminococcus_bicirculans_80_3
40864	Atopobium_parvulum_DSM_20469	Ruminococcus_bromii_L2_63
40865	Atopobium_parvulum_DSM_20469	Ruminococcus_callidus_ATCC_2776001
40866	Atopobium_parvulum_DSM_20469	Ruminococcus_champanellensis_18P13
40867	Atopobium_parvulum_DSM_20469	Ruminococcus_flavefaciens_ATCC_19208
40868	Atopobium_parvulum_DSM_20469	Ruminococcus_flavefaciens_FD_1
40869	Atopobium_parvulum_DSM_20469	Ruminococcus_gauvreauii_DSM_19829
40870	Atopobium_parvulum_DSM_20469	Ruminococcus_gnavus_ATCC_29149
40871	Atopobium_parvulum_DSM_20469	Ruminococcus_lactaris_ATCC_29176
40872	Atopobium_parvulum_DSM_20469	Ruminococcus_obeum_A2_162
40873	Atopobium_parvulum_DSM_20469	Ruminococcus_sp_5_1_39BFAA
40874	Atopobium_parvulum_DSM_20469	Ruminococcus_sp_SR1_5
40875	Atopobium_parvulum_DSM_20469	Ruminococcus_torques_ATCC_27756
40876	Atopobium_parvulum_DSM_20469	Ruminococcus_torques_L2_14
40877	Atopobium_parvulum_DSM_20469	Salmonella_enterica_enterica_sv_Typhimurium_LT2
40878	Atopobium_parvulum_DSM_20469	Scardovia_inopinata_F0304
40879	Atopobium_parvulum_DSM_20469	Selenomonas_ruminantium_AC2024
40880	Atopobium_parvulum_DSM_20469	Serratia_fonticola_RB_25
40881	Atopobium_parvulum_DSM_20469	Serratia_liquefaciens_ATCC_27592
40882	Atopobium_parvulum_DSM_20469	Silanimonas_lenta_DSM_16282
40883	Atopobium_parvulum_DSM_20469	Slackia_exigua_ATCC_700122
40884	Atopobium_parvulum_DSM_20469	Slackia_piriformis_YIT_12062
40885	Atopobium_parvulum_DSM_20469	Solobacterium_moorei_DSM_22971
40886	Atopobium_parvulum_DSM_20469	Solobacterium_moorei_F0204
40887	Atopobium_parvulum_DSM_20469	Staphylococcus_arlettae_CVD059
40888	Atopobium_parvulum_DSM_20469	Staphylococcus_capitis_CR0101
40889	Atopobium_parvulum_DSM_20469	Staphylococcus_capitis_QN1
40890	Atopobium_parvulum_DSM_20469	Staphylococcus_caprae_C87
40891	Atopobium_parvulum_DSM_20469	Staphylococcus_cohnii_hu_01
40892	Atopobium_parvulum_DSM_20469	Staphylococcus_epidermidis_ATCC_12228
40893	Atopobium_parvulum_DSM_20469	Staphylococcus_equorum_subsp_equorum_Mu2
40894	Atopobium_parvulum_DSM_20469	Staphylococcus_haemolyticus_JCSC1435
40895	Atopobium_parvulum_DSM_20469	Staphylococcus_hominis_subsp_hominis_C80
40896	Atopobium_parvulum_DSM_20469	Staphylococcus_intermedius_ATCC_27335
40897	Atopobium_parvulum_DSM_20469	Staphylococcus_lugdunensis_HKU09_01
40898	Atopobium_parvulum_DSM_20469	Staphylococcus_pasteuri_SP1
40899	Atopobium_parvulum_DSM_20469	Staphylococcus_pettenkoferi_VCU012
40900	Atopobium_parvulum_DSM_20469	Staphylococcus_saprophyticus_subsp_saprophyticus_ATCC_15305
40901	Atopobium_parvulum_DSM_20469	Staphylococcus_sciuri_subsp_sciuri_Z8
40902	Atopobium_parvulum_DSM_20469	Staphylococcus_simulans_ACS_120_V_Sch1
40903	Atopobium_parvulum_DSM_20469	Staphylococcus_vitulinus_F1028
40904	Atopobium_parvulum_DSM_20469	Staphylococcus_warneri_SG1
40905	Atopobium_parvulum_DSM_20469	Staphylococcus_xylosus_DMB3_Bh1
40906	Atopobium_parvulum_DSM_20469	Staphylococcus_xylosus_NJ
40907	Atopobium_parvulum_DSM_20469	Stenotrophomonas_maltophilia_D457
40908	Atopobium_parvulum_DSM_20469	Stenotrophomonas_rhizophila_PCA13
40909	Atopobium_parvulum_DSM_20469	Stoquefichus_massiliensis_AP9
40910	Atopobium_parvulum_DSM_20469	Streptococcus_agalactiae_A909
40911	Atopobium_parvulum_DSM_20469	Streptococcus_anginosus_1_2_62CV
40912	Atopobium_parvulum_DSM_20469	Streptococcus_australis_ATCC_700641
40913	Atopobium_parvulum_DSM_20469	Streptococcus_constellatus_subsp_constellatus_SK53
40914	Atopobium_parvulum_DSM_20469	Streptococcus_constellatus_subsp_pharyngis_SK1060
40915	Atopobium_parvulum_DSM_20469	Streptococcus_cristatus_ATCC_51100
40916	Atopobium_parvulum_DSM_20469	Streptococcus_dysgalactiae_subsp_dysgalactiae_ATCC_27957
40917	Atopobium_parvulum_DSM_20469	Streptococcus_equinus_ATCC_9812
40918	Atopobium_parvulum_DSM_20469	Streptococcus_gallolyticus_subsp_gallolyticus_ATCC_43143
40919	Atopobium_parvulum_DSM_20469	Streptococcus_gordonii_str_Challis_substr_CH1
40920	Atopobium_parvulum_DSM_20469	Streptococcus_infantarius_subsp_infantarius_ATCC_BAA_102
40921	Atopobium_parvulum_DSM_20469	Streptococcus_infantis_ATCC_700779
40922	Atopobium_parvulum_DSM_20469	Streptococcus_intermedius_JTH08
40923	Atopobium_parvulum_DSM_20469	Streptococcus_lutetiensis_033
40924	Atopobium_parvulum_DSM_20469	Streptococcus_mitis_NCTC_12261
40925	Atopobium_parvulum_DSM_20469	Streptococcus_mutans_ATCC_25175
40926	Atopobium_parvulum_DSM_20469	Streptococcus_oralis_Uo5
40927	Atopobium_parvulum_DSM_20469	Streptococcus_parasanguinis_ATCC_903
40928	Atopobium_parvulum_DSM_20469	Streptococcus_parauberis_KCTC_11537
40929	Atopobium_parvulum_DSM_20469	Streptococcus_peroris_ATCC_700780
40930	Atopobium_parvulum_DSM_20469	Streptococcus_pleomorphus_DSM_20574
40931	Atopobium_parvulum_DSM_20469	Streptococcus_pseudopneumoniae_IS7493
40932	Atopobium_parvulum_DSM_20469	Streptococcus_salivarius_JIM8777
40933	Atopobium_parvulum_DSM_20469	Streptococcus_sanguinis_SK36
40934	Atopobium_parvulum_DSM_20469	Streptococcus_sp_2_1_36FAA
40935	Atopobium_parvulum_DSM_20469	Streptococcus_sp_I_G2
40936	Atopobium_parvulum_DSM_20469	Streptococcus_sp_I_P16
40937	Atopobium_parvulum_DSM_20469	Streptococcus_thermophilus_LMG_18311
40938	Atopobium_parvulum_DSM_20469	Streptococcus_thoraltensis_DSM_12221
40939	Atopobium_parvulum_DSM_20469	Streptococcus_uberis_0140J
40940	Atopobium_parvulum_DSM_20469	Streptococcus_vestibularis_F0396
40941	Atopobium_parvulum_DSM_20469	Subdoligranulum_variabile_DSM_15176
40942	Atopobium_parvulum_DSM_20469	Succinatimonas_hippei_YIT_12066
40943	Atopobium_parvulum_DSM_20469	Succinivibrio_dextrinosolvens_H5
40944	Atopobium_parvulum_DSM_20469	Sulfolobus_solfataricus_P2
40945	Atopobium_parvulum_DSM_20469	Sutterella_parvirubra_YIT_11816
40946	Atopobium_parvulum_DSM_20469	Sutterella_wadsworthensis_3_1_45B
40947	Atopobium_parvulum_DSM_20469	Tannerella_forsythia_ATCC_43037
40948	Atopobium_parvulum_DSM_20469	Tatumella_ptyseos_ATCC_33301
40949	Atopobium_parvulum_DSM_20469	Trabulsiella_guamensis_ATCC_49490
40950	Atopobium_parvulum_DSM_20469	Tropheryma_whipplei_str_Twist
40951	Atopobium_parvulum_DSM_20469	Trueperella_pyogenes_MS249
40952	Atopobium_parvulum_DSM_20469	Ureaplasma_parvum_serovar_1_str_ATCC_27813
40953	Atopobium_parvulum_DSM_20469	Ureaplasma_urealyticum_serovar_8_str_ATCC_27618
40954	Atopobium_parvulum_DSM_20469	Ureibacillus_thermosphaericus_str_Thermo_BF
40955	Atopobium_parvulum_DSM_20469	Varibaculum_cambriense_DSM_15806
40956	Atopobium_parvulum_DSM_20469	Veillonella_atypica_ACS_049_V_Sch6
40957	Atopobium_parvulum_DSM_20469	Veillonella_dispar_ATCC_17748
40958	Atopobium_parvulum_DSM_20469	Veillonella_parvula_Te3_DSM_2008
40959	Atopobium_parvulum_DSM_20469	Veillonella_ratti_ACS_216_V_Col6b
40960	Atopobium_parvulum_DSM_20469	Veillonella_sp_3_1_44
40961	Atopobium_parvulum_DSM_20469	Veillonella_sp_6_1_27
40962	Atopobium_parvulum_DSM_20469	Vibrio_fluvialis_560
40963	Atopobium_parvulum_DSM_20469	Vibrio_furnissii_NCTC_11218
40964	Atopobium_parvulum_DSM_20469	Vibrio_mimicus_MB_451
40965	Atopobium_parvulum_DSM_20469	Vibrio_parahaemolyticus_RIMD_2210633
40966	Atopobium_parvulum_DSM_20469	Weissella_cibaria_KACC_11862
40967	Atopobium_parvulum_DSM_20469	Weissella_confusa_LBAE_C39_2
40968	Atopobium_parvulum_DSM_20469	Weissella_paramesenteroides_ATCC_33313
40969	Atopobium_parvulum_DSM_20469	Yersinia_bercovieri_ATCC_43970
40970	Atopobium_parvulum_DSM_20469	Yersinia_enterocolitica_subsp_enterocolitica_8081
40971	Atopobium_parvulum_DSM_20469	Yersinia_frederiksenii_ATCC_33641
40972	Atopobium_parvulum_DSM_20469	Yersinia_kristensenii_ATCC_33638
40973	Atopobium_parvulum_DSM_20469	Yersinia_pseudotuberculosis_YPIII
40974	Atopobium_parvulum_DSM_20469	Yersinia_rohdei_ATCC_43380
40975	Atopobium_parvulum_DSM_20469	Yokenella_regensburgei_ATCC_43003
40976	Atopobium_rimae_ATCC_49626	Bacillus_altitudinis_41KF2b
40977	Atopobium_rimae_ATCC_49626	Bacillus_atrophaeus_ATCC_49822_1
40978	Atopobium_rimae_ATCC_49626	Bacillus_cereus_AH187_F4810_72
40979	Atopobium_rimae_ATCC_49626	Bacillus_cereus_G9842
40980	Atopobium_rimae_ATCC_49626	Bacillus_clausii_KSM_K16
40981	Atopobium_rimae_ATCC_49626	Bacillus_endophyticus_2102
40982	Atopobium_rimae_ATCC_49626	Bacillus_firmus_DS1
40983	Atopobium_rimae_ATCC_49626	Bacillus_flexus_27Col1_1E
40984	Atopobium_rimae_ATCC_49626	Bacillus_fordii_DSM_16014
40985	Atopobium_rimae_ATCC_49626	Bacillus_halodurans_C_125
40986	Atopobium_rimae_ATCC_49626	Bacillus_infantis_NRRL_B_14911
40987	Atopobium_rimae_ATCC_49626	Bacillus_mojavensis_RO_H_1
40988	Atopobium_rimae_ATCC_49626	Bacillus_mycoides_DSM_2048
40989	Atopobium_rimae_ATCC_49626	Bacillus_nealsonii_AAU1
40990	Atopobium_rimae_ATCC_49626	Bacillus_pseudofirmus_OF4
40991	Atopobium_rimae_ATCC_49626	Bacillus_pumilus_ATCC_7061
40992	Atopobium_rimae_ATCC_49626	Bacillus_sonorensis_L12
40993	Atopobium_rimae_ATCC_49626	Bacillus_thermoamylovorans
40994	Atopobium_rimae_ATCC_49626	Bacillus_timonensis_JC401
40995	Atopobium_rimae_ATCC_49626	Bacillus_vallismortis_DV1_F_3
40996	Atopobium_rimae_ATCC_49626	Bacteroides_caccae_ATCC_43185
40997	Atopobium_rimae_ATCC_49626	Bacteroides_cellulosilyticus_DSM_14838
40998	Atopobium_rimae_ATCC_49626	Bacteroides_clarus_YIT_12056
40999	Atopobium_rimae_ATCC_49626	Bacteroides_coprocola_M16_DSM_17136
41000	Atopobium_rimae_ATCC_49626	Bacteroides_coprophilus_DSM_18228
41001	Atopobium_rimae_ATCC_49626	Bacteroides_dorei_DSM_17855
41002	Atopobium_rimae_ATCC_49626	Bacteroides_eggerthii_1_2_48FAA
41003	Atopobium_rimae_ATCC_49626	Bacteroides_eggerthii_DSM_20697
41004	Atopobium_rimae_ATCC_49626	Bacteroides_faecis_MAJ27
41005	Atopobium_rimae_ATCC_49626	Bacteroides_finegoldii_DSM_17565
41006	Atopobium_rimae_ATCC_49626	Bacteroides_fluxus_YIT_12057
41007	Atopobium_rimae_ATCC_49626	Bacteroides_fragilis_3_1_12
41008	Atopobium_rimae_ATCC_49626	Bacteroides_fragilis_638R
41009	Atopobium_rimae_ATCC_49626	Bacteroides_fragilis_NCTC_9343
41010	Atopobium_rimae_ATCC_49626	Bacteroides_fragilis_YCH46
41011	Atopobium_rimae_ATCC_49626	Bacteroides_graminisolvens_DSM_19988
41012	Atopobium_rimae_ATCC_49626	Bacteroides_intestinalis_341_DSM_17393
41013	Atopobium_rimae_ATCC_49626	Bacteroides_massiliensis_B846dnLKV334
41014	Atopobium_rimae_ATCC_49626	Bacteroides_nordii_CL02T12C05
41015	Atopobium_rimae_ATCC_49626	Bacteroides_oleiciplenus_YIT_12058
41016	Atopobium_rimae_ATCC_49626	Bacteroides_ovatus_ATCC_8483
41017	Atopobium_rimae_ATCC_49626	Bacteroides_ovatus_SD_CC_2a
41018	Atopobium_rimae_ATCC_49626	Bacteroides_ovatus_SD_CMC_3f
41019	Atopobium_rimae_ATCC_49626	Bacteroides_pectinophilus_ATCC_43243
41020	Atopobium_rimae_ATCC_49626	Bacteroides_plebeius_M12_DSM_17135
41021	Atopobium_rimae_ATCC_49626	Bacteroides_pyogenes_DSM20611
41022	Atopobium_rimae_ATCC_49626	Bacteroides_salyersiae_WAL_10018
41023	Atopobium_rimae_ATCC_49626	Bacteroides_sp_1_1_14
41024	Atopobium_rimae_ATCC_49626	Bacteroides_sp_1_1_30
41025	Atopobium_rimae_ATCC_49626	Bacteroides_sp_1_1_6
41026	Atopobium_rimae_ATCC_49626	Bacteroides_sp_20_3
41027	Atopobium_rimae_ATCC_49626	Bacteroides_sp_2_1_22
41028	Atopobium_rimae_ATCC_49626	Bacteroides_sp_2_1_33B
41029	Atopobium_rimae_ATCC_49626	Bacteroides_sp_2_1_7
41030	Atopobium_rimae_ATCC_49626	Bacteroides_sp_2_2_4
41031	Atopobium_rimae_ATCC_49626	Bacteroides_sp_3_1_19
41032	Atopobium_rimae_ATCC_49626	Bacteroides_sp_3_1_23
41033	Atopobium_rimae_ATCC_49626	Bacteroides_sp_3_1_33FAA
41034	Atopobium_rimae_ATCC_49626	Bacteroides_sp_3_1_40A
41035	Atopobium_rimae_ATCC_49626	Bacteroides_sp_3_2_5
41036	Atopobium_rimae_ATCC_49626	Bacteroides_sp_4_1_36
41037	Atopobium_rimae_ATCC_49626	Bacteroides_sp_4_3_47FAA
41038	Atopobium_rimae_ATCC_49626	Bacteroides_sp_9_1_42FAA
41039	Atopobium_rimae_ATCC_49626	Bacteroides_sp_D1
41040	Atopobium_rimae_ATCC_49626	Bacteroides_sp_D20
41041	Atopobium_rimae_ATCC_49626	Bacteroides_sp_D22
41042	Atopobium_rimae_ATCC_49626	Bacteroides_sp_D2
41043	Atopobium_rimae_ATCC_49626	Bacteroides_stercoris_ATCC_43183
41044	Atopobium_rimae_ATCC_49626	Bacteroides_thetaiotaomicron_VPI_5482
41045	Atopobium_rimae_ATCC_49626	Bacteroides_timonensis_AP1
41046	Atopobium_rimae_ATCC_49626	Bacteroides_uniformis_ATCC_8492
41047	Atopobium_rimae_ATCC_49626	Bacteroides_ureolyticus_DSM_20703
41048	Atopobium_rimae_ATCC_49626	Bacteroides_vulgatus_ATCC_8482
41049	Atopobium_rimae_ATCC_49626	Bacteroides_xylanisolvens_SD_CC_1b
41050	Atopobium_rimae_ATCC_49626	Bacteroides_xylanisolvens_XB1A
41051	Atopobium_rimae_ATCC_49626	Barnesiella_intestinihominis_YIT_11860
41052	Atopobium_rimae_ATCC_49626	Bartonella_quintana_Toulouse
41053	Atopobium_rimae_ATCC_49626	Bifidobacterium_adolescentis_ATCC_15703
41054	Atopobium_rimae_ATCC_49626	Bifidobacterium_angulatum_DSM_20098
41055	Atopobium_rimae_ATCC_49626	Bifidobacterium_animalis_lactis_AD011
41056	Atopobium_rimae_ATCC_49626	Bifidobacterium_animalis_lactis_BB_12
41057	Atopobium_rimae_ATCC_49626	Bifidobacterium_animalis_lactis_Bi_07
41058	Atopobium_rimae_ATCC_49626	Bifidobacterium_animalis_lactis_Bl_04_ATCC_SD5219
41059	Atopobium_rimae_ATCC_49626	Bifidobacterium_animalis_lactis_CNCM_I_2494
41060	Atopobium_rimae_ATCC_49626	Bifidobacterium_animalis_lactis_DSM_10140
41061	Atopobium_rimae_ATCC_49626	Bifidobacterium_animalis_lactis_V9
41062	Atopobium_rimae_ATCC_49626	Bifidobacterium_bifidum_BGN4
41063	Atopobium_rimae_ATCC_49626	Bifidobacterium_bifidum_NCIMB_41171
41064	Atopobium_rimae_ATCC_49626	Bifidobacterium_bifidum_PRL2010
41065	Atopobium_rimae_ATCC_49626	Bifidobacterium_bifidum_S17
41066	Atopobium_rimae_ATCC_49626	Bifidobacterium_boum_DSM_20432
41067	Atopobium_rimae_ATCC_49626	Bifidobacterium_breve_HPH0326
41068	Atopobium_rimae_ATCC_49626	Bifidobacterium_breve_UCC2003_NCIMB8807
41069	Atopobium_rimae_ATCC_49626	Bifidobacterium_catenulatum_DSM_16992
41070	Atopobium_rimae_ATCC_49626	Bifidobacterium_coryneforme_DSM_20216
41071	Atopobium_rimae_ATCC_49626	Bifidobacterium_dentium_ATCC_27678
41072	Atopobium_rimae_ATCC_49626	Bifidobacterium_gallicum_DSM_20093
41073	Atopobium_rimae_ATCC_49626	Bifidobacterium_kashiwanohense_DSM_21854
41074	Atopobium_rimae_ATCC_49626	Bifidobacterium_longum_DJO10A
41075	Atopobium_rimae_ATCC_49626	Bifidobacterium_longum_E18
41076	Atopobium_rimae_ATCC_49626	Bifidobacterium_longum_infantis_157F_NC
41077	Atopobium_rimae_ATCC_49626	Bifidobacterium_longum_infantis_ATCC_15697
41078	Atopobium_rimae_ATCC_49626	Bifidobacterium_longum_longum_ATCC_55813
41079	Atopobium_rimae_ATCC_49626	Bifidobacterium_longum_longum_BBMN68
41080	Atopobium_rimae_ATCC_49626	Bifidobacterium_longum_longum_CCUG_52486
41081	Atopobium_rimae_ATCC_49626	Bifidobacterium_longum_longum_JCM_1217
41082	Atopobium_rimae_ATCC_49626	Bifidobacterium_longum_longum_JDM301
41083	Atopobium_rimae_ATCC_49626	Bifidobacterium_longum_NCC2705
41084	Atopobium_rimae_ATCC_49626	Bifidobacterium_mongoliense_DSM_21395
41085	Atopobium_rimae_ATCC_49626	Bifidobacterium_pseudocatenulatum_DSM_20438
41086	Atopobium_rimae_ATCC_49626	Bifidobacterium_pseudolongum_subsp_Pseudolongum_DSM_20099
41087	Atopobium_rimae_ATCC_49626	Bifidobacterium_ruminantium_DSM_6489
41088	Atopobium_rimae_ATCC_49626	Bifidobacterium_scardovii_JCM_12489
41089	Atopobium_rimae_ATCC_49626	Bifidobacterium_stercoris_ATCC_43183
41090	Atopobium_rimae_ATCC_49626	Bifidobacterium_thermacidophilum_subsp_thermacidophilum_DSM_15837
41091	Atopobium_rimae_ATCC_49626	Bifidobacterium_thermophilum_RBL67
41092	Atopobium_rimae_ATCC_49626	Bilophila_wadsworthia_3_1_6
41093	Atopobium_rimae_ATCC_49626	Blastococcus_massiliensis_AP3
41094	Atopobium_rimae_ATCC_49626	Blautia_hansenii_VPI_C7_24_DSM_20583
41095	Atopobium_rimae_ATCC_49626	Blautia_hydrogenotrophica_DSM_10507
41096	Atopobium_rimae_ATCC_49626	Blautia_obeum_ATCC_29174
41097	Atopobium_rimae_ATCC_49626	Blautia_producta_DSM_2950
41098	Atopobium_rimae_ATCC_49626	Blautia_wexlerae_DSM_19850
41099	Atopobium_rimae_ATCC_49626	Bordetella_hinzii_OH87_BAL007II
41100	Atopobium_rimae_ATCC_49626	Brachybacterium_paraconglomeratum_LC44
41101	Atopobium_rimae_ATCC_49626	Brachyspira_pilosicoli_B2904
41102	Atopobium_rimae_ATCC_49626	Bradyrhizobium_elkanii_USDA_76
41103	Atopobium_rimae_ATCC_49626	Brevibacillus_agri_5_2
41104	Atopobium_rimae_ATCC_49626	Brevibacillus_agri_BAB_2500
41105	Atopobium_rimae_ATCC_49626	Brevibacillus_borstelensis_AK1
41106	Atopobium_rimae_ATCC_49626	Brevibacillus_brevis_NBRC_100599
41107	Atopobium_rimae_ATCC_49626	Brevibacterium_casei_S18
41108	Atopobium_rimae_ATCC_49626	Brevibacterium_linens_BL2
41109	Atopobium_rimae_ATCC_49626	Brevibacterium_massiliense_5401308
41110	Atopobium_rimae_ATCC_49626	Brevundimonas_bacteroides_DSM_4726
41111	Atopobium_rimae_ATCC_49626	Brevundimonas_diminuta_470_4
41112	Atopobium_rimae_ATCC_49626	Brochothrix_thermosphacta_DSM_20171
41113	Atopobium_rimae_ATCC_49626	Bulleidia_extructa_W1219
41114	Atopobium_rimae_ATCC_49626	Burkholderia_cepacia_GG4
41115	Atopobium_rimae_ATCC_49626	Burkholderiales_bacterium_1_1_47
41116	Atopobium_rimae_ATCC_49626	Butyricicoccus_pullicaecorum_1_2
41117	Atopobium_rimae_ATCC_49626	Butyricimonas_synergistica_DSM_23225
41118	Atopobium_rimae_ATCC_49626	Butyricimonas_virosa_DSM_23226
41119	Atopobium_rimae_ATCC_49626	Butyrivibrio_crossotus_DSM_2876
41120	Atopobium_rimae_ATCC_49626	Butyrivibrio_fibrisolvens_16_4
41121	Atopobium_rimae_ATCC_49626	Campylobacter_coli_JV20
41122	Atopobium_rimae_ATCC_49626	Campylobacter_concisus_13826
41123	Atopobium_rimae_ATCC_49626	Campylobacter_curvus_525_92
41124	Atopobium_rimae_ATCC_49626	Campylobacter_fetus_subsp_fetus_82_40
41125	Atopobium_rimae_ATCC_49626	Campylobacter_gracilis_RM3268
41126	Atopobium_rimae_ATCC_49626	Campylobacter_hominis_ATCC_BAA_381
41127	Atopobium_rimae_ATCC_49626	Campylobacter_hyointestinalis_subsp_hyointestinalis_LMG_9260
41128	Atopobium_rimae_ATCC_49626	Campylobacter_jejuni_jejuni_81_176
41129	Atopobium_rimae_ATCC_49626	Campylobacter_jejuni_jejuni_ICDCCJ07004
41130	Atopobium_rimae_ATCC_49626	Campylobacter_jejuni_jejuni_M1
41131	Atopobium_rimae_ATCC_49626	Campylobacter_jejuni_jejuni_NCTC_11168
41132	Atopobium_rimae_ATCC_49626	Campylobacter_lari_RM2100
41133	Atopobium_rimae_ATCC_49626	Campylobacter_rectus_RM3267
41134	Atopobium_rimae_ATCC_49626	Campylobacter_showae_CSUNSWCD
41135	Atopobium_rimae_ATCC_49626	Campylobacter_upsaliensis_JV21
41136	Atopobium_rimae_ATCC_49626	Candidatus_Nitrososphaera_gargensis_Ga9_2
41137	Atopobium_rimae_ATCC_49626	Capnocytophaga_granulosa_ATCC_51502
41138	Atopobium_rimae_ATCC_49626	Capnocytophaga_ochracea_DSM_7271
41139	Atopobium_rimae_ATCC_49626	Capnocytophaga_sputigena_ATCC_33612
41140	Atopobium_rimae_ATCC_49626	Catenibacterium_mitsuokai_DSM_15897
41141	Atopobium_rimae_ATCC_49626	Cedecea_davisae_DSM_4568
41142	Atopobium_rimae_ATCC_49626	Cellulosilyticum_lentocellum_DSM_5427
41143	Atopobium_rimae_ATCC_49626	Cellulosimicrobium_cellulans_J36
41144	Atopobium_rimae_ATCC_49626	Cetobacterium_somerae_ATCC_BAA_47401
41145	Atopobium_rimae_ATCC_49626	Citrobacter_amalonaticus_Y19
41146	Atopobium_rimae_ATCC_49626	Citrobacter_freundii_ATCC_8090
41147	Atopobium_rimae_ATCC_49626	Citrobacter_freundii_UCI_31
41148	Atopobium_rimae_ATCC_49626	Citrobacter_koseri_ATCC_BAA_895
41149	Atopobium_rimae_ATCC_49626	Citrobacter_sp_30_2
41150	Atopobium_rimae_ATCC_49626	Citrobacter_youngae_ATCC_29220
41151	Atopobium_rimae_ATCC_49626	Cloacibacillus_evryensis_DSM_19522
41152	Atopobium_rimae_ATCC_49626	Clostridiales_sp_1_7_47FAA
41153	Atopobium_rimae_ATCC_49626	Clostridium_asparagiforme_DSM_15981
41154	Atopobium_rimae_ATCC_49626	Clostridium_bartlettii_DSM_16795
41155	Atopobium_rimae_ATCC_49626	Clostridium_beijerinckii_NCIMB_8052
41156	Atopobium_rimae_ATCC_49626	Clostridium_bifermentans_ATCC_19299
41157	Atopobium_rimae_ATCC_49626	Clostridium_bolteae_ATCC_BAA_613
41158	Atopobium_rimae_ATCC_49626	Clostridium_botulinum_A_str_ATCC_19397
41159	Atopobium_rimae_ATCC_49626	Clostridium_botulinum_A_str_ATCC_3502
41160	Atopobium_rimae_ATCC_49626	Clostridium_botulinum_A_str_Hall
41161	Atopobium_rimae_ATCC_49626	Clostridium_botulinum_Bf
41162	Atopobium_rimae_ATCC_49626	Clostridium_botulinum_E1_str_BoNT_E_Beluga
41163	Atopobium_rimae_ATCC_49626	Clostridium_botulinum_F_str_230613
41164	Atopobium_rimae_ATCC_49626	Clostridium_butyricum_DSM_10702
41165	Atopobium_rimae_ATCC_49626	Clostridium_butyricum_E4_str_BoNT_E_BL5262
41166	Atopobium_rimae_ATCC_49626	Clostridium_cadaveris_AGR2141
41167	Atopobium_rimae_ATCC_49626	Clostridium_celatum_DSM_1785
41168	Atopobium_rimae_ATCC_49626	Clostridium_cellobioparum_DSM_1351
41169	Atopobium_rimae_ATCC_49626	Clostridium_citroniae_WAL_17108
41170	Atopobium_rimae_ATCC_49626	Clostridium_clariflavum_DSM_19732
41171	Atopobium_rimae_ATCC_49626	Clostridium_clostridioforme_CM201
41172	Atopobium_rimae_ATCC_49626	Clostridium_difficile_CD196
41173	Atopobium_rimae_ATCC_49626	Clostridium_difficile_NAP07
41174	Atopobium_rimae_ATCC_49626	Clostridium_difficile_NAP08
41175	Atopobium_rimae_ATCC_49626	Clostridium_difficile_R20291
41176	Atopobium_rimae_ATCC_49626	Clostridium_glycolicum_ATCC_14880
41177	Atopobium_rimae_ATCC_49626	Clostridium_hathewayi_12489931
41178	Atopobium_rimae_ATCC_49626	Clostridium_hathewayi_DSM_13479
41179	Atopobium_rimae_ATCC_49626	Clostridium_hiranonis_TO_931_DSM_13275
41180	Atopobium_rimae_ATCC_49626	Clostridium_hylemonae_DSM_15053
41181	Atopobium_rimae_ATCC_49626	Clostridium_indolis_DSM_755
41182	Atopobium_rimae_ATCC_49626	Clostridium_innocuum_2959
41183	Atopobium_rimae_ATCC_49626	Clostridium_leptum_DSM_753
41184	Atopobium_rimae_ATCC_49626	Clostridium_methoxybenzovorans_SR3
41185	Atopobium_rimae_ATCC_49626	Clostridium_methylpentosum_R2_DSM_5476
41186	Atopobium_rimae_ATCC_49626	Clostridium_nexile_DSM_1787
41187	Atopobium_rimae_ATCC_49626	Clostridium_paraputrificum_AGR2156
41188	Atopobium_rimae_ATCC_49626	Clostridium_perfringens_ATCC_13124
41189	Atopobium_rimae_ATCC_49626	Clostridium_ramosum_VPI_0427_DSM_1402
41190	Atopobium_rimae_ATCC_49626	Clostridium_saccharogumia_DSM_17460
41191	Atopobium_rimae_ATCC_49626	Clostridium_saccharoperbutylacetonicum_N1_4_HMT
41192	Atopobium_rimae_ATCC_49626	Clostridium_sartagoforme_AAU1
41193	Atopobium_rimae_ATCC_49626	Clostridium_scindens_ATCC_35704
41194	Atopobium_rimae_ATCC_49626	Clostridium_sordellii_ATCC_9714
41195	Atopobium_rimae_ATCC_49626	Clostridium_sp_7_2_43FAA
41196	Atopobium_rimae_ATCC_49626	Clostridium_spiroforme_DSM_1552
41197	Atopobium_rimae_ATCC_49626	Clostridium_sp_L2_50
41198	Atopobium_rimae_ATCC_49626	Clostridium_sp_M62_1
41199	Atopobium_rimae_ATCC_49626	Clostridium_sporogenes_ATCC_15579
41200	Atopobium_rimae_ATCC_49626	Clostridium_sporosphaeroides_DSM_1294
41201	Atopobium_rimae_ATCC_49626	Clostridium_sp_SS2_1
41202	Atopobium_rimae_ATCC_49626	Clostridium_sp_SY8519
41203	Atopobium_rimae_ATCC_49626	Clostridium_sticklandii_DSM_519
41204	Atopobium_rimae_ATCC_49626	Clostridium_symbiosum_ATCC_14940
41205	Atopobium_rimae_ATCC_49626	Clostridium_symbiosum_WAL_14163
41206	Atopobium_rimae_ATCC_49626	Clostridium_symbiosum_WAL_14673
41207	Atopobium_rimae_ATCC_49626	Clostridium_tyrobutyricum_DSM_2637
41208	Atopobium_rimae_ATCC_49626	Clostridium_viride_DSM_6836
41209	Atopobium_rimae_ATCC_49626	Collinsella_aerofaciens_ATCC_25986
41210	Atopobium_rimae_ATCC_49626	Collinsella_intestinalis_DSM_13280
41211	Atopobium_rimae_ATCC_49626	Collinsella_stercoris_DSM_13279
41212	Atopobium_rimae_ATCC_49626	Collinsella_tanakaei_YIT_12063
41213	Atopobium_rimae_ATCC_49626	Coprobacillus_sp_29_1
41214	Atopobium_rimae_ATCC_49626	Coprobacillus_sp_D7
41215	Atopobium_rimae_ATCC_49626	Coprococcus_catus_GD_7
41216	Atopobium_rimae_ATCC_49626	Coprococcus_comes_ATCC_27758
41217	Atopobium_rimae_ATCC_49626	Coprococcus_eutactus_ATCC_27759
41218	Atopobium_rimae_ATCC_49626	Corynebacterium_ammoniagenes_DSM_20306
41219	Atopobium_rimae_ATCC_49626	Corynebacterium_amycolatum_SK46
41220	Atopobium_rimae_ATCC_49626	Corynebacterium_aurimucosum_ATCC_700975
41221	Atopobium_rimae_ATCC_49626	Corynebacterium_durum_F0235
41222	Atopobium_rimae_ATCC_49626	Corynebacterium_glucuronolyticum_ATCC_51867
41223	Atopobium_rimae_ATCC_49626	Corynebacterium_kroppenstedtii_DSM_44385
41224	Atopobium_rimae_ATCC_49626	Corynebacterium_propinquum_DSM_44285
41225	Atopobium_rimae_ATCC_49626	Corynebacterium_striatum_ATCC_6940
41226	Atopobium_rimae_ATCC_49626	Corynebacterium_tuberculostearicum_SK141
41227	Atopobium_rimae_ATCC_49626	Corynebacterium_ulcerans_809
41228	Atopobium_rimae_ATCC_49626	Corynebacterium_ureicelerivorans
41229	Atopobium_rimae_ATCC_49626	Cronobacter_sakazakii_ATCC_BAA_894
41230	Atopobium_rimae_ATCC_49626	Cryptobacterium_curtum_DSM_15641
41231	Atopobium_rimae_ATCC_49626	Curtobacterium_flaccumfaciens_UCD_AKU
41232	Atopobium_rimae_ATCC_49626	Delftia_acidovorans_SPH_1
41233	Atopobium_rimae_ATCC_49626	Dermacoccus_nishinomiyaensis
41234	Atopobium_rimae_ATCC_49626	Desulfovibrio_desulfuricans_subsp_desulfuricans_DSM_642
41235	Atopobium_rimae_ATCC_49626	Desulfovibrio_piger_ATCC_29098
41236	Atopobium_rimae_ATCC_49626	Desulfovibrio_sp_3_1_syn3
41237	Atopobium_rimae_ATCC_49626	Dialister_invisus_DSM_15470
41238	Atopobium_rimae_ATCC_49626	Dialister_succinatiphilus_YIT_11850
41239	Atopobium_rimae_ATCC_49626	Dietzia_cinnamea_P4
41240	Atopobium_rimae_ATCC_49626	Dorea_formicigenerans_ATCC_27755
41241	Atopobium_rimae_ATCC_49626	Dorea_longicatena_DSM_13814
41242	Atopobium_rimae_ATCC_49626	Dysgonomonas_gadei_ATCC_BAA_286
41243	Atopobium_rimae_ATCC_49626	Edwardsiella_tarda_ATCC_23685
41244	Atopobium_rimae_ATCC_49626	Edwardsiella_tarda_FL6_60
41245	Atopobium_rimae_ATCC_49626	Eggerthella_lenta_DSM_2243
41246	Atopobium_rimae_ATCC_49626	Eggerthella_sp_1_3_56FAA
41247	Atopobium_rimae_ATCC_49626	Eggerthella_sp_YY7918
41248	Atopobium_rimae_ATCC_49626	Eggerthia_catenaformis_OT_569
41249	Atopobium_rimae_ATCC_49626	Eikenella_corrodens_ATCC_23834
41250	Atopobium_rimae_ATCC_49626	Enterobacter_aerogenes_KCTC_2190
41251	Atopobium_rimae_ATCC_49626	Enterobacter_asburiae_LF7a
41252	Atopobium_rimae_ATCC_49626	Enterobacter_cancerogenus_ATCC_35316
41253	Atopobium_rimae_ATCC_49626	Enterobacter_cloacae_EcWSU1
41254	Atopobium_rimae_ATCC_49626	Enterobacter_hormaechei_YT2
41255	Atopobium_rimae_ATCC_49626	Enterobacter_hormaechei_YT3
41256	Atopobium_rimae_ATCC_49626	Enterobacteriaceae_bacterium_9_2_54FAA
41257	Atopobium_rimae_ATCC_49626	Enterococcus_asini_ATCC_700915
41258	Atopobium_rimae_ATCC_49626	Enterococcus_avium_ATCC_14025
41259	Atopobium_rimae_ATCC_49626	Enterococcus_caccae_ATCC_BAA_1240
41260	Atopobium_rimae_ATCC_49626	Enterococcus_casseliflavus_ATCC_12755
41261	Atopobium_rimae_ATCC_49626	Enterococcus_cecorum_DSM_20682
41262	Atopobium_rimae_ATCC_49626	Enterococcus_dispar_ATCC_51266
41263	Atopobium_rimae_ATCC_49626	Enterococcus_durans_ATCC_6056
41264	Atopobium_rimae_ATCC_49626	Enterococcus_faecalis_OG1RF_ATCC_47077
41265	Atopobium_rimae_ATCC_49626	Enterococcus_faecalis_TX0104
41266	Atopobium_rimae_ATCC_49626	Enterococcus_faecalis_TX1322
41267	Atopobium_rimae_ATCC_49626	Enterococcus_faecalis_TX2134
41268	Atopobium_rimae_ATCC_49626	Enterococcus_faecalis_V583
41269	Atopobium_rimae_ATCC_49626	Enterococcus_faecium_TX1330
41270	Atopobium_rimae_ATCC_49626	Enterococcus_gallinarum_EG2
41271	Atopobium_rimae_ATCC_49626	Enterococcus_hirae_ATCC_9790
41272	Atopobium_rimae_ATCC_49626	Enterococcus_phoeniculicola_ATCC_BAA_412
41273	Atopobium_rimae_ATCC_49626	Enterococcus_saccharolyticus_DSM8903
41274	Atopobium_rimae_ATCC_49626	Enterococcus_sp_7L76
41275	Atopobium_rimae_ATCC_49626	Erysipelotrichaceae_bacterium_5_2_54FAA
41276	Atopobium_rimae_ATCC_49626	Erysipelotrichaceae_bacterium_sp_3_1_53
41277	Atopobium_rimae_ATCC_49626	Escherichia_albertii_KF1
41278	Atopobium_rimae_ATCC_49626	Escherichia_albertii_TW07627
41279	Atopobium_rimae_ATCC_49626	Escherichia_coli_O157_H7_str_Sakai
41280	Atopobium_rimae_ATCC_49626	Escherichia_coli_SE11
41281	Atopobium_rimae_ATCC_49626	Escherichia_coli_str_K_12_substr_MG1655
41282	Atopobium_rimae_ATCC_49626	Escherichia_coli_UTI89_UPEC
41283	Atopobium_rimae_ATCC_49626	Escherichia_fergusonii_ATCC_35469
41284	Atopobium_rimae_ATCC_49626	Escherichia_hermannii_NBRC_105704
41285	Atopobium_rimae_ATCC_49626	Escherichia_sp_1_1_43
41286	Atopobium_rimae_ATCC_49626	Escherichia_sp_3_2_53FAA
41287	Atopobium_rimae_ATCC_49626	Escherichia_sp_4_1_40B
41288	Atopobium_rimae_ATCC_49626	Eubacterium_biforme_DSM_3989
41289	Atopobium_rimae_ATCC_49626	Eubacterium_brachy_ATCC_33089
41290	Atopobium_rimae_ATCC_49626	Eubacterium_cellulosolvens_6
41291	Atopobium_rimae_ATCC_49626	Eubacterium_cylindroides_T2_87
41292	Atopobium_rimae_ATCC_49626	Eubacterium_desmolans_ATCC_43058
41293	Atopobium_rimae_ATCC_49626	Eubacterium_dolichum_DSM_3991
41294	Atopobium_rimae_ATCC_49626	Eubacterium_eligens_ATCC_27750
41295	Atopobium_rimae_ATCC_49626	Eubacterium_hallii_DSM_3353
41296	Atopobium_rimae_ATCC_49626	Eubacterium_hallii_L2_7
41297	Atopobium_rimae_ATCC_49626	Eubacterium_limosum_KIST612
41298	Atopobium_rimae_ATCC_49626	Eubacterium_ramulus_ATCC_29099
41299	Atopobium_rimae_ATCC_49626	Eubacterium_rectale_ATCC_33656
41300	Atopobium_rimae_ATCC_49626	Eubacterium_rectale_M104_1
41301	Atopobium_rimae_ATCC_49626	Eubacterium_saphenum_ATCC_49989
41302	Atopobium_rimae_ATCC_49626	Eubacterium_siraeum_70_3
41303	Atopobium_rimae_ATCC_49626	Eubacterium_siraeum_DSM_15702
41304	Atopobium_rimae_ATCC_49626	Eubacterium_sulci_ATCC_35585
41305	Atopobium_rimae_ATCC_49626	Eubacterium_ventriosum_ATCC_27560
41306	Atopobium_rimae_ATCC_49626	Exiguobacterium_aurantiacum_DSM_6208
41307	Atopobium_rimae_ATCC_49626	Faecalibacterium_cf_prausnitzii_KLE1255
41308	Atopobium_rimae_ATCC_49626	Faecalibacterium_prausnitzii_L2_6
41309	Atopobium_rimae_ATCC_49626	Faecalibacterium_prausnitzii_M21_2
41310	Atopobium_rimae_ATCC_49626	Faecalibacterium_prausnitzii_SL3_3
41311	Atopobium_rimae_ATCC_49626	Filifactor_alocis_ATCC_35896
41312	Atopobium_rimae_ATCC_49626	Finegoldia_magna_ATCC_29328
41313	Atopobium_rimae_ATCC_49626	Flavonifractor_plautii_ATCC_29863
41314	Atopobium_rimae_ATCC_49626	Fusobacterium_gonidiaformans_3_1_5R
41315	Atopobium_rimae_ATCC_49626	Fusobacterium_gonidiaformans_ATCC_25563
41316	Atopobium_rimae_ATCC_49626	Fusobacterium_mortiferum_ATCC_9817
41317	Atopobium_rimae_ATCC_49626	Fusobacterium_necrophorum_D12
41318	Atopobium_rimae_ATCC_49626	Fusobacterium_nucleatum_subsp_animalis_3_1_33
41319	Atopobium_rimae_ATCC_49626	Fusobacterium_nucleatum_subsp_animalis_7_1
41320	Atopobium_rimae_ATCC_49626	Fusobacterium_nucleatum_subsp_animalis_D11
41321	Atopobium_rimae_ATCC_49626	Fusobacterium_nucleatum_subsp_vincentii_3_1_27
41322	Atopobium_rimae_ATCC_49626	Fusobacterium_nucleatum_subsp_vincentii_3_1_36A2
41323	Atopobium_rimae_ATCC_49626	Fusobacterium_nucleatum_subsp_vincentii_4_1_13
41324	Atopobium_rimae_ATCC_49626	Fusobacterium_periodonticum_1_1_41FAA
41325	Atopobium_rimae_ATCC_49626	Fusobacterium_periodonticum_2_1_31
41326	Atopobium_rimae_ATCC_49626	Fusobacterium_russii_ATCC_25533
41327	Atopobium_rimae_ATCC_49626	Fusobacterium_sp_4_8
41328	Atopobium_rimae_ATCC_49626	Fusobacterium_ulcerans_ATCC_49185
41329	Atopobium_rimae_ATCC_49626	Fusobacterium_varium_ATCC_27725
41330	Atopobium_rimae_ATCC_49626	Gemella_haemolysans_ATCC_10379
41331	Atopobium_rimae_ATCC_49626	Gemella_morbillorum_M424
41332	Atopobium_rimae_ATCC_49626	Gemella_sanguinis_ATCC700632
41333	Atopobium_rimae_ATCC_49626	Gemella_sanguinis_M325
41334	Atopobium_rimae_ATCC_49626	Geobacillus_vulcani_PSS1
41335	Atopobium_rimae_ATCC_49626	Gordonia_rubripertincta_NBRC_101908
41336	Atopobium_rimae_ATCC_49626	Gordonia_terrae_C_6
41337	Atopobium_rimae_ATCC_49626	Gordonia_terrae_NBRC_100016
41338	Atopobium_rimae_ATCC_49626	Gordonibacter_pamelaeae_7_10_1_bT_DSM_19378
41339	Atopobium_rimae_ATCC_49626	Granulicatella_adiacens_ATCC_49175
41340	Atopobium_rimae_ATCC_49626	Granulicatella_elegans_ATCC_700633
41341	Atopobium_rimae_ATCC_49626	Grimontia_hollisae_CIP_101886
41342	Atopobium_rimae_ATCC_49626	Haemophilus_haemolyticus_M19501
41343	Atopobium_rimae_ATCC_49626	Haemophilus_parainfluenzae_T3T1
41344	Atopobium_rimae_ATCC_49626	Haemophilus_sputorum_CCUG_13788
41345	Atopobium_rimae_ATCC_49626	Hafnia_alvei_ATCC_51873
41346	Atopobium_rimae_ATCC_49626	Hafnia_alvei_BIDMC_31
41347	Atopobium_rimae_ATCC_49626	Halococcus_morrhuae_DSM1307
41348	Atopobium_rimae_ATCC_49626	Helicobacter_bilis_ATCC_43879
41349	Atopobium_rimae_ATCC_49626	Helicobacter_canadensis_MIT_98_5491
41350	Atopobium_rimae_ATCC_49626	Helicobacter_cinaedi_CCUG_18818
41351	Atopobium_rimae_ATCC_49626	Helicobacter_pullorum_MIT_98_5489
41352	Atopobium_rimae_ATCC_49626	Helicobacter_pylori_26695
41353	Atopobium_rimae_ATCC_49626	Helicobacter_winghamensis_ATCC_BAA_430
41354	Atopobium_rimae_ATCC_49626	Holdemania_filiformis_VPI_J1_31B_1_DSM_12042
41355	Atopobium_rimae_ATCC_49626	Kallipyga_massiliensis_ph2
41356	Atopobium_rimae_ATCC_49626	Kandleria_vitulina_DSM_20405
41357	Atopobium_rimae_ATCC_49626	Kingella_oralis_ATCC_51147
41358	Atopobium_rimae_ATCC_49626	Klebsiella_pneumoniae_pneumoniae_MGH78578
41359	Atopobium_rimae_ATCC_49626	Klebsiella_sp_1_1_55
41360	Atopobium_rimae_ATCC_49626	Kluyvera_ascorbata_ATCC_33433
41361	Atopobium_rimae_ATCC_49626	Kocuria_palustris_PEL
41362	Atopobium_rimae_ATCC_49626	Kocuria_rhizophila_DC2201
41363	Atopobium_rimae_ATCC_49626	Kurthia_massiliensis_JC30
41364	Atopobium_rimae_ATCC_49626	Kytococcus_sedentarius_DSM_20547
41365	Atopobium_rimae_ATCC_49626	Lachnospiraceae_bacterium_sp_5_1_63FAA
41366	Atopobium_rimae_ATCC_49626	Lachnospiraceae_bacterium_sp_8_1_57FAA
41367	Atopobium_rimae_ATCC_49626	Lachnospira_multipara_ATCC_19207
41368	Atopobium_rimae_ATCC_49626	Lactobacillus_acidophilus_ATCC_4796
41369	Atopobium_rimae_ATCC_49626	Lactobacillus_acidophilus_NCFM
41370	Atopobium_rimae_ATCC_49626	Lactobacillus_amylolyticus_DSM_11664
41371	Atopobium_rimae_ATCC_49626	Lactobacillus_amylovorus_GRL_1112
41372	Atopobium_rimae_ATCC_49626	Lactobacillus_animalis_KCTC_3501
41373	Atopobium_rimae_ATCC_49626	Lactobacillus_antri_DSM_16041
41374	Atopobium_rimae_ATCC_49626	Lactobacillus_brevis_ATCC_367
41375	Atopobium_rimae_ATCC_49626	Lactobacillus_brevis_subsp_gravesensis_ATCC_27305
41376	Atopobium_rimae_ATCC_49626	Lactobacillus_buchneri_ATCC_11577
41377	Atopobium_rimae_ATCC_49626	Lactobacillus_casei_ATCC_334
41378	Atopobium_rimae_ATCC_49626	Lactobacillus_casei_casei_BL23
41379	Atopobium_rimae_ATCC_49626	Lactobacillus_coleohominis_101_4_CHN
41380	Atopobium_rimae_ATCC_49626	Lactobacillus_coryniformis_subsp_coryniformis_CECT_5711
41381	Atopobium_rimae_ATCC_49626	Lactobacillus_crispatus_125_2_CHN
41382	Atopobium_rimae_ATCC_49626	Lactobacillus_curvatus_CRL_705
41383	Atopobium_rimae_ATCC_49626	Lactobacillus_delbrueckii_subsp_bulgaricus_ATCC_11842
41384	Atopobium_rimae_ATCC_49626	Lactobacillus_delbrueckii_subsp_bulgaricus_ATCC_BAA_365
41385	Atopobium_rimae_ATCC_49626	Lactobacillus_fermentum_ATCC_14931
41386	Atopobium_rimae_ATCC_49626	Lactobacillus_fermentum_IFO_3956
41387	Atopobium_rimae_ATCC_49626	Lactobacillus_gasseri_ATCC_33323
41388	Atopobium_rimae_ATCC_49626	Lactobacillus_gastricus_PS3
41389	Atopobium_rimae_ATCC_49626	Lactobacillus_helveticus_DPC_4571
41390	Atopobium_rimae_ATCC_49626	Lactobacillus_helveticus_DSM_20075
41391	Atopobium_rimae_ATCC_49626	Lactobacillus_hilgardii_ATCC_8290
41392	Atopobium_rimae_ATCC_49626	Lactobacillus_iners_DSM_13335
41393	Atopobium_rimae_ATCC_49626	Lactobacillus_jensenii_1153
41394	Atopobium_rimae_ATCC_49626	Lactobacillus_johnsonii_DPC_6026
41395	Atopobium_rimae_ATCC_49626	Lactobacillus_johnsonii_NCC_533
41396	Atopobium_rimae_ATCC_49626	Lactobacillus_mucosae_LM1
41397	Atopobium_rimae_ATCC_49626	Lactobacillus_oris_F0423
41398	Atopobium_rimae_ATCC_49626	Lactobacillus_paracasei_subsp_paracasei_8700_2
41399	Atopobium_rimae_ATCC_49626	Lactobacillus_paracasei_subsp_paracasei_ATCC_25302
41400	Atopobium_rimae_ATCC_49626	Lactobacillus_pentosus_KCA1
41401	Atopobium_rimae_ATCC_49626	Lactobacillus_plantarum_JDM1
41402	Atopobium_rimae_ATCC_49626	Lactobacillus_plantarum_subsp_plantarum_ATCC_14917
41403	Atopobium_rimae_ATCC_49626	Lactobacillus_plantarum_WCFS1
41404	Atopobium_rimae_ATCC_49626	Lactobacillus_reuteri_CF48_3A_
41405	Atopobium_rimae_ATCC_49626	Lactobacillus_reuteri_F275_JCM_1112
41406	Atopobium_rimae_ATCC_49626	Lactobacillus_reuteri_MM2_3_
41407	Atopobium_rimae_ATCC_49626	Lactobacillus_reuteri_MM4_1A_
41408	Atopobium_rimae_ATCC_49626	Lactobacillus_reuteri_SD2112_ATCC_55730
41409	Atopobium_rimae_ATCC_49626	Lactobacillus_rhamnosus_GG_ATCC_53103
41410	Atopobium_rimae_ATCC_49626	Lactobacillus_rhamnosus_LMS2_1
41411	Atopobium_rimae_ATCC_49626	Lactobacillus_ruminis_ATCC_25644
41412	Atopobium_rimae_ATCC_49626	Lactobacillus_sakei_subsp_sakei_23K
41413	Atopobium_rimae_ATCC_49626	Lactobacillus_salivarius_HO66_ATCC_11741
41414	Atopobium_rimae_ATCC_49626	Lactobacillus_salivarius_salivarius_UCC118
41415	Atopobium_rimae_ATCC_49626	Lactobacillus_ultunensis_DSM_16047
41416	Atopobium_rimae_ATCC_49626	Lactobacillus_vaginalis_ATCC_49540
41417	Atopobium_rimae_ATCC_49626	Lactococcus_garvieae_ATCC_49156
41418	Atopobium_rimae_ATCC_49626	Lactococcus_raffinolactis_4877
41419	Atopobium_rimae_ATCC_49626	Laribacter_hongkongensis_HLHK9
41420	Atopobium_rimae_ATCC_49626	Lautropia_mirabilis_ATCC_51599
41421	Atopobium_rimae_ATCC_49626	Leminorella_grimontii_ATCC_33999
41422	Atopobium_rimae_ATCC_49626	Leptotrichia_buccalis_C_1013_b
41423	Atopobium_rimae_ATCC_49626	Leuconostoc_argentinum_KCTC_3773
41424	Atopobium_rimae_ATCC_49626	Leuconostoc_gelidum_JB7
41425	Atopobium_rimae_ATCC_49626	Leuconostoc_mesenteroides_subsp_cremoris_ATCC_19254
41426	Atopobium_rimae_ATCC_49626	Listeria_grayi_DSM_20601
41427	Atopobium_rimae_ATCC_49626	Listeria_monocytogenes_4a_L99
41428	Atopobium_rimae_ATCC_49626	Listeria_monocytogenes_4b_F2365
41429	Atopobium_rimae_ATCC_49626	Listeria_monocytogenes_Finland_1988
41430	Atopobium_rimae_ATCC_49626	Listeria_monocytogenes_FSL_R2_561
41431	Atopobium_rimae_ATCC_49626	Listeria_monocytogenes_J0161_FSL_R2_499
41432	Atopobium_rimae_ATCC_49626	Listeria_monocytogenes_serotype_7_SLCC_2482
41433	Atopobium_rimae_ATCC_49626	Listeria_monocytogenes_SLCC_2378
41434	Atopobium_rimae_ATCC_49626	Listeria_monocytogenes_SLCC_2540
41435	Atopobium_rimae_ATCC_49626	Listeria_monocytogenes_SLCC_7179
41436	Atopobium_rimae_ATCC_49626	Lysinibacillus_fusiformis_ZB2
41437	Atopobium_rimae_ATCC_49626	Lysinibacillus_sphaericus_C3_41
41438	Atopobium_rimae_ATCC_49626	Marvinbryantia_formatexigens_I_52_DSM_14469
41439	Atopobium_rimae_ATCC_49626	Megamonas_funiformis_YIT_11815
41440	Atopobium_rimae_ATCC_49626	Megamonas_hypermegale_ART12_1
41441	Atopobium_rimae_ATCC_49626	Megasphaera_elsdenii_DSM_20460
41442	Atopobium_rimae_ATCC_49626	Melainabacterium_MEL_A1
41443	Atopobium_rimae_ATCC_49626	Methanobrevibacter_ruminantium_M1
41444	Atopobium_rimae_ATCC_49626	Methanobrevibacter_smithii_ATCC_35061
41445	Atopobium_rimae_ATCC_49626	Methanomassiliicoccus_luminyensis_B10
41446	Atopobium_rimae_ATCC_49626	Methanosphaera_stadtmanae_DSM_3091
41447	Atopobium_rimae_ATCC_49626	Methylobacterium_mesophilicum_SR1_6_6
41448	Atopobium_rimae_ATCC_49626	Methylobacterium_populi_BJ001
41449	Atopobium_rimae_ATCC_49626	Methylobacterium_radiotolerans_JCM_2831
41450	Atopobium_rimae_ATCC_49626	Methyloversatilis_universalis_Fam50001
41451	Atopobium_rimae_ATCC_49626	Methyloversatilis_universalis_FAM5
41452	Atopobium_rimae_ATCC_49626	Microbacterium_gubbeenense_DSM_15944
41453	Atopobium_rimae_ATCC_49626	Microbacterium_oleivorans_NBRC_103075
41454	Atopobium_rimae_ATCC_49626	Microbacterium_paraoxydans_77MFTsu3_2
41455	Atopobium_rimae_ATCC_49626	Micrococcus_luteus_NCTC_2665
41456	Atopobium_rimae_ATCC_49626	Micromonospora_aurantiaca_ATCC_27029
41457	Atopobium_rimae_ATCC_49626	Mitsuokella_jalaludinii_DSM_13811
41458	Atopobium_rimae_ATCC_49626	Mitsuokella_multacida_DSM_20544
41459	Atopobium_rimae_ATCC_49626	Mobiluncus_curtisii_ATCC_43063
41460	Atopobium_rimae_ATCC_49626	Moraxella_catarrhalis_RH4
41461	Atopobium_rimae_ATCC_49626	Morganella_morganii_subsp_morganii_KT
41462	Atopobium_rimae_ATCC_49626	Mycobacterium_avium_subsp_avium_ATCC_25291
41463	Atopobium_rimae_ATCC_49626	Mycobacterium_fortuitum_subsp_fortuitum_DSM_46621
41464	Atopobium_rimae_ATCC_49626	Mycoplasma_hominis_ATCC_23114
41465	Atopobium_rimae_ATCC_49626	Mycoplasma_pneumoniae_309
41466	Atopobium_rimae_ATCC_49626	Neisseria_cinerea_ATCC_14685
41467	Atopobium_rimae_ATCC_49626	Neisseria_elongata_subsp_glycolytica_ATCC_29315
41468	Atopobium_rimae_ATCC_49626	Neisseria_flavescens_SK114
41469	Atopobium_rimae_ATCC_49626	Neisseria_macacae_ATCC_33926
41470	Atopobium_rimae_ATCC_49626	Neisseria_mucosa_ATCC_25996
41471	Atopobium_rimae_ATCC_49626	Neisseria_subflava_NJ9703
41472	Atopobium_rimae_ATCC_49626	Nevskia_ramosa_DSM_11499
41473	Atopobium_rimae_ATCC_49626	Oceanobacillus_picturae_strain_S1
41474	Atopobium_rimae_ATCC_49626	Ochrobactrum_anthropi_ATCC_49188
41475	Atopobium_rimae_ATCC_49626	Odoribacter_laneus_YIT_12061
41476	Atopobium_rimae_ATCC_49626	Odoribacter_splanchnicus_1651_6_DSM_20712
41477	Atopobium_rimae_ATCC_49626	Olsenella_profusa_F019501
41478	Atopobium_rimae_ATCC_49626	Olsenella_uli_DSM_7084
41479	Atopobium_rimae_ATCC_49626	Oribacterium_sinus_F0268
41480	Atopobium_rimae_ATCC_49626	Oxalobacter_formigenes_HOxBLS
41481	Atopobium_rimae_ATCC_49626	Oxalobacter_formigenes_OXCC13
41482	Atopobium_rimae_ATCC_49626	Paenibacillus_alvei_DSM_29
41483	Atopobium_rimae_ATCC_49626	Paenibacillus_barengoltzii_G22
41484	Atopobium_rimae_ATCC_49626	Paenibacillus_daejeonensis_DSM_15491
41485	Atopobium_rimae_ATCC_49626	Paenibacillus_graminis_C4D1M
41486	Atopobium_rimae_ATCC_49626	Paenibacillus_lactis_154
41487	Atopobium_rimae_ATCC_49626	Parabacteroides_distasonis_ATCC_8503
41488	Atopobium_rimae_ATCC_49626	Parabacteroides_goldsteinii_dnLKV18
41489	Atopobium_rimae_ATCC_49626	Parabacteroides_gordonii_DSM_23371
41490	Atopobium_rimae_ATCC_49626	Parabacteroides_johnsonii_DSM_18315
41491	Atopobium_rimae_ATCC_49626	Parabacteroides_merdae_ATCC_43184
41492	Atopobium_rimae_ATCC_49626	Parabacteroides_sp_D13
41493	Atopobium_rimae_ATCC_49626	Paracoccus_yeei_ATCC_BAA_599
41494	Atopobium_rimae_ATCC_49626	Paraprevotella_clara_YIT_11840
41495	Atopobium_rimae_ATCC_49626	Paraprevotella_xylaniphila_YIT_11841
41496	Atopobium_rimae_ATCC_49626	Parasutterella_excrementihominis_YIT_11859
41497	Atopobium_rimae_ATCC_49626	Parvimonas_micra_ATCC_33270
41498	Atopobium_rimae_ATCC_49626	Pediococcus_acidilactici_7_4
41499	Atopobium_rimae_ATCC_49626	Pediococcus_acidilactici_DSM_20284
41500	Atopobium_rimae_ATCC_49626	Pediococcus_pentosaceus_ATCC_25745
41501	Atopobium_rimae_ATCC_49626	Peptoniphilus_harei_ACS_146_V_Sch2b
41502	Atopobium_rimae_ATCC_49626	Peptoniphilus_indolicus_ATCC_29427
41503	Atopobium_rimae_ATCC_49626	Peptoniphilus_lacrimalis_DSM_7455
41504	Atopobium_rimae_ATCC_49626	Peptoniphilus_timonensis_JC401
41505	Atopobium_rimae_ATCC_49626	Peptostreptococcus_anaerobius_DSM_2949
41506	Atopobium_rimae_ATCC_49626	Peptostreptococcus_stomatis_DSM_17678
41507	Atopobium_rimae_ATCC_49626	Phascolarctobacterium_succinatutens_YIT_12067
41508	Atopobium_rimae_ATCC_49626	Plesiomonas_shigelloides_302_73
41509	Atopobium_rimae_ATCC_49626	Porphyromonas_asaccharolytica_DSM_20707
41510	Atopobium_rimae_ATCC_49626	Porphyromonas_endodontalis_ATCC_35406
41511	Atopobium_rimae_ATCC_49626	Porphyromonas_gingivalis_W83
41512	Atopobium_rimae_ATCC_49626	Porphyromonas_somerae_DSM_23386
41513	Atopobium_rimae_ATCC_49626	Porphyromonas_uenonis_60_3
41514	Atopobium_rimae_ATCC_49626	Porphyromonas_uenonis_DSM_23387
41515	Atopobium_rimae_ATCC_49626	Prevotella_albensis_DSM_11370
41516	Atopobium_rimae_ATCC_49626	Prevotella_bivia_DSM_20514
41517	Atopobium_rimae_ATCC_49626	Prevotella_brevis_ATCC_19188
41518	Atopobium_rimae_ATCC_49626	Prevotella_bryantii_B14
41519	Atopobium_rimae_ATCC_49626	Prevotella_bryantii_C21a
41520	Atopobium_rimae_ATCC_49626	Prevotella_buccae_ATCC_33574
41521	Atopobium_rimae_ATCC_49626	Prevotella_conceptionensis_9403948
41522	Atopobium_rimae_ATCC_49626	Prevotella_copri_CB7_DSM_18205
41523	Atopobium_rimae_ATCC_49626	Prevotella_corporis_DSM_18810
41524	Atopobium_rimae_ATCC_49626	Prevotella_denticola_DSM20614
41525	Atopobium_rimae_ATCC_49626	Prevotella_denticola_F0289
41526	Atopobium_rimae_ATCC_49626	Prevotella_disiens_FB035_09AN
41527	Atopobium_rimae_ATCC_49626	Prevotella_disiens_JCM_6334
41528	Atopobium_rimae_ATCC_49626	Prevotella_enoeca_JCM_12259
41529	Atopobium_rimae_ATCC_49626	Prevotella_intermedia_17
41530	Atopobium_rimae_ATCC_49626	Prevotella_intermedia_ATCC_25611
41531	Atopobium_rimae_ATCC_49626	Prevotella_loescheii_DSM_19665
41532	Atopobium_rimae_ATCC_49626	Prevotella_melaninogenica_ATCC_25845
41533	Atopobium_rimae_ATCC_49626	Prevotella_nanceiensis_DSM_19126
41534	Atopobium_rimae_ATCC_49626	Prevotella_nigrescens_ATCC_33563
41535	Atopobium_rimae_ATCC_49626	Prevotella_oralis_ATCC_33269
41536	Atopobium_rimae_ATCC_49626	Prevotella_pallens_ATCC_700821
41537	Atopobium_rimae_ATCC_49626	Prevotella_ruminicola_23
41538	Atopobium_rimae_ATCC_49626	Prevotella_salivae_DSM_15606
41539	Atopobium_rimae_ATCC_49626	Prevotella_shahii_JCM_12083
41540	Atopobium_rimae_ATCC_49626	Prevotella_stercorea_DSM_18206
41541	Atopobium_rimae_ATCC_49626	Prevotella_timonensis_4401737
41542	Atopobium_rimae_ATCC_49626	Prevotella_timonensis_CRIS_5C_B1
41543	Atopobium_rimae_ATCC_49626	Prevotella_veroralis_DSM_19559
41544	Atopobium_rimae_ATCC_49626	Propionibacterium_acidipropionici_ATCC_4875
41545	Atopobium_rimae_ATCC_49626	Propionibacterium_acnes_KPA171202
41546	Atopobium_rimae_ATCC_49626	Propionibacterium_avidum_44067
41547	Atopobium_rimae_ATCC_49626	Propionibacterium_freudenreichii_subsp_shermanii_CIRM_BIA1
41548	Atopobium_rimae_ATCC_49626	Propionibacterium_granulosum_DSM_20700
41549	Atopobium_rimae_ATCC_49626	Propionibacterium_jensenii_DSM_20535
41550	Atopobium_rimae_ATCC_49626	Propionibacterium_propionicum_F0230a
41551	Atopobium_rimae_ATCC_49626	Proteus_mirabilis_ATCC_35198
41552	Atopobium_rimae_ATCC_49626	Proteus_penneri_ATCC_35198
41553	Atopobium_rimae_ATCC_49626	Providencia_alcalifaciens_DSM_30120
41554	Atopobium_rimae_ATCC_49626	Providencia_rettgeri_DSM_1131
41555	Atopobium_rimae_ATCC_49626	Providencia_rustigianii_DSM_4541
41556	Atopobium_rimae_ATCC_49626	Providencia_stuartii_ATCC_25827
41557	Atopobium_rimae_ATCC_49626	Pseudobutyrivibrio_ruminis_AD2017
41558	Atopobium_rimae_ATCC_49626	Pseudoflavonifractor_capillosus_strain_ATCC_29799
41559	Atopobium_rimae_ATCC_49626	Pseudomonas_aeruginosa_NCGM2_S1
41560	Atopobium_rimae_ATCC_49626	Pseudomonas_alcaliphila_34
41561	Atopobium_rimae_ATCC_49626	Pseudomonas_monteilii_NBRC_103158
41562	Atopobium_rimae_ATCC_49626	Pseudomonas_nitroreducens_HBP1
41563	Atopobium_rimae_ATCC_49626	Pseudomonas_oleovorans_MOIL14HWK12
41564	Atopobium_rimae_ATCC_49626	Pseudoramibacter_alactolyticus_ATCC_23263
41565	Atopobium_rimae_ATCC_49626	Pyramidobacter_piscolens_W5455
41566	Atopobium_rimae_ATCC_49626	Ralstonia_sp_5_7_47FAA
41567	Atopobium_rimae_ATCC_49626	Raoultella_planticola_ATCC_33531
41568	Atopobium_rimae_ATCC_49626	Rhodococcus_equi_ATCC_33707
41569	Atopobium_rimae_ATCC_49626	Rhodococcus_equi_NBRC_101255
41570	Atopobium_rimae_ATCC_49626	Rhodococcus_rhodochrous_ATCC_21198
41571	Atopobium_rimae_ATCC_49626	Roseburia_hominis_A2_183
41572	Atopobium_rimae_ATCC_49626	Roseburia_intestinalis_L1_82
41573	Atopobium_rimae_ATCC_49626	Roseburia_inulinivorans_DSM_16841
41574	Atopobium_rimae_ATCC_49626	Roseomonas_mucosa_ATCC_BAA_692
41575	Atopobium_rimae_ATCC_49626	Rothia_aeria_F0474
41576	Atopobium_rimae_ATCC_49626	Rothia_dentocariosa_ATCC_17931
41577	Atopobium_rimae_ATCC_49626	Rothia_mucilaginosa_DY_18
41578	Atopobium_rimae_ATCC_49626	Ruminococcaceae_bacterium_D16
41579	Atopobium_rimae_ATCC_49626	Ruminococcus_albus_7
41580	Atopobium_rimae_ATCC_49626	Ruminococcus_bicirculans_80_3
41581	Atopobium_rimae_ATCC_49626	Ruminococcus_bromii_L2_63
41582	Atopobium_rimae_ATCC_49626	Ruminococcus_callidus_ATCC_2776001
41583	Atopobium_rimae_ATCC_49626	Ruminococcus_champanellensis_18P13
41584	Atopobium_rimae_ATCC_49626	Ruminococcus_flavefaciens_ATCC_19208
41585	Atopobium_rimae_ATCC_49626	Ruminococcus_flavefaciens_FD_1
41586	Atopobium_rimae_ATCC_49626	Ruminococcus_gauvreauii_DSM_19829
41587	Atopobium_rimae_ATCC_49626	Ruminococcus_gnavus_ATCC_29149
41588	Atopobium_rimae_ATCC_49626	Ruminococcus_lactaris_ATCC_29176
41589	Atopobium_rimae_ATCC_49626	Ruminococcus_obeum_A2_162
41590	Atopobium_rimae_ATCC_49626	Ruminococcus_sp_5_1_39BFAA
41591	Atopobium_rimae_ATCC_49626	Ruminococcus_sp_SR1_5
41592	Atopobium_rimae_ATCC_49626	Ruminococcus_torques_ATCC_27756
41593	Atopobium_rimae_ATCC_49626	Ruminococcus_torques_L2_14
41594	Atopobium_rimae_ATCC_49626	Salmonella_enterica_enterica_sv_Typhimurium_LT2
41595	Atopobium_rimae_ATCC_49626	Scardovia_inopinata_F0304
41596	Atopobium_rimae_ATCC_49626	Selenomonas_ruminantium_AC2024
41597	Atopobium_rimae_ATCC_49626	Serratia_fonticola_RB_25
41598	Atopobium_rimae_ATCC_49626	Serratia_liquefaciens_ATCC_27592
41599	Atopobium_rimae_ATCC_49626	Silanimonas_lenta_DSM_16282
41600	Atopobium_rimae_ATCC_49626	Slackia_exigua_ATCC_700122
41601	Atopobium_rimae_ATCC_49626	Slackia_piriformis_YIT_12062
41602	Atopobium_rimae_ATCC_49626	Solobacterium_moorei_DSM_22971
41603	Atopobium_rimae_ATCC_49626	Solobacterium_moorei_F0204
41604	Atopobium_rimae_ATCC_49626	Staphylococcus_arlettae_CVD059
41605	Atopobium_rimae_ATCC_49626	Staphylococcus_capitis_CR0101
41606	Atopobium_rimae_ATCC_49626	Staphylococcus_capitis_QN1
41607	Atopobium_rimae_ATCC_49626	Staphylococcus_caprae_C87
41608	Atopobium_rimae_ATCC_49626	Staphylococcus_cohnii_hu_01
41609	Atopobium_rimae_ATCC_49626	Staphylococcus_epidermidis_ATCC_12228
41610	Atopobium_rimae_ATCC_49626	Staphylococcus_equorum_subsp_equorum_Mu2
41611	Atopobium_rimae_ATCC_49626	Staphylococcus_haemolyticus_JCSC1435
41612	Atopobium_rimae_ATCC_49626	Staphylococcus_hominis_subsp_hominis_C80
41613	Atopobium_rimae_ATCC_49626	Staphylococcus_intermedius_ATCC_27335
41614	Atopobium_rimae_ATCC_49626	Staphylococcus_lugdunensis_HKU09_01
41615	Atopobium_rimae_ATCC_49626	Staphylococcus_pasteuri_SP1
41616	Atopobium_rimae_ATCC_49626	Staphylococcus_pettenkoferi_VCU012
41617	Atopobium_rimae_ATCC_49626	Staphylococcus_saprophyticus_subsp_saprophyticus_ATCC_15305
41618	Atopobium_rimae_ATCC_49626	Staphylococcus_sciuri_subsp_sciuri_Z8
41619	Atopobium_rimae_ATCC_49626	Staphylococcus_simulans_ACS_120_V_Sch1
41620	Atopobium_rimae_ATCC_49626	Staphylococcus_vitulinus_F1028
41621	Atopobium_rimae_ATCC_49626	Staphylococcus_warneri_SG1
41622	Atopobium_rimae_ATCC_49626	Staphylococcus_xylosus_DMB3_Bh1
41623	Atopobium_rimae_ATCC_49626	Staphylococcus_xylosus_NJ
41624	Atopobium_rimae_ATCC_49626	Stenotrophomonas_maltophilia_D457
41625	Atopobium_rimae_ATCC_49626	Stenotrophomonas_rhizophila_PCA13
41626	Atopobium_rimae_ATCC_49626	Stoquefichus_massiliensis_AP9
41627	Atopobium_rimae_ATCC_49626	Streptococcus_agalactiae_A909
41628	Atopobium_rimae_ATCC_49626	Streptococcus_anginosus_1_2_62CV
41629	Atopobium_rimae_ATCC_49626	Streptococcus_australis_ATCC_700641
41630	Atopobium_rimae_ATCC_49626	Streptococcus_constellatus_subsp_constellatus_SK53
41631	Atopobium_rimae_ATCC_49626	Streptococcus_constellatus_subsp_pharyngis_SK1060
41632	Atopobium_rimae_ATCC_49626	Streptococcus_cristatus_ATCC_51100
41633	Atopobium_rimae_ATCC_49626	Streptococcus_dysgalactiae_subsp_dysgalactiae_ATCC_27957
41634	Atopobium_rimae_ATCC_49626	Streptococcus_equinus_ATCC_9812
41635	Atopobium_rimae_ATCC_49626	Streptococcus_gallolyticus_subsp_gallolyticus_ATCC_43143
41636	Atopobium_rimae_ATCC_49626	Streptococcus_gordonii_str_Challis_substr_CH1
41637	Atopobium_rimae_ATCC_49626	Streptococcus_infantarius_subsp_infantarius_ATCC_BAA_102
41638	Atopobium_rimae_ATCC_49626	Streptococcus_infantis_ATCC_700779
41639	Atopobium_rimae_ATCC_49626	Streptococcus_intermedius_JTH08
41640	Atopobium_rimae_ATCC_49626	Streptococcus_lutetiensis_033
41641	Atopobium_rimae_ATCC_49626	Streptococcus_mitis_NCTC_12261
41642	Atopobium_rimae_ATCC_49626	Streptococcus_mutans_ATCC_25175
41643	Atopobium_rimae_ATCC_49626	Streptococcus_oralis_Uo5
41644	Atopobium_rimae_ATCC_49626	Streptococcus_parasanguinis_ATCC_903
41645	Atopobium_rimae_ATCC_49626	Streptococcus_parauberis_KCTC_11537
41646	Atopobium_rimae_ATCC_49626	Streptococcus_peroris_ATCC_700780
41647	Atopobium_rimae_ATCC_49626	Streptococcus_pleomorphus_DSM_20574
41648	Atopobium_rimae_ATCC_49626	Streptococcus_pseudopneumoniae_IS7493
41649	Atopobium_rimae_ATCC_49626	Streptococcus_salivarius_JIM8777
41650	Atopobium_rimae_ATCC_49626	Streptococcus_sanguinis_SK36
41651	Atopobium_rimae_ATCC_49626	Streptococcus_sp_2_1_36FAA
41652	Atopobium_rimae_ATCC_49626	Streptococcus_sp_I_G2
41653	Atopobium_rimae_ATCC_49626	Streptococcus_sp_I_P16
41654	Atopobium_rimae_ATCC_49626	Streptococcus_thermophilus_LMG_18311
41655	Atopobium_rimae_ATCC_49626	Streptococcus_thoraltensis_DSM_12221
41656	Atopobium_rimae_ATCC_49626	Streptococcus_uberis_0140J
41657	Atopobium_rimae_ATCC_49626	Streptococcus_vestibularis_F0396
41658	Atopobium_rimae_ATCC_49626	Subdoligranulum_variabile_DSM_15176
41659	Atopobium_rimae_ATCC_49626	Succinatimonas_hippei_YIT_12066
41660	Atopobium_rimae_ATCC_49626	Succinivibrio_dextrinosolvens_H5
41661	Atopobium_rimae_ATCC_49626	Sulfolobus_solfataricus_P2
41662	Atopobium_rimae_ATCC_49626	Sutterella_parvirubra_YIT_11816
41663	Atopobium_rimae_ATCC_49626	Sutterella_wadsworthensis_3_1_45B
41664	Atopobium_rimae_ATCC_49626	Tannerella_forsythia_ATCC_43037
41665	Atopobium_rimae_ATCC_49626	Tatumella_ptyseos_ATCC_33301
41666	Atopobium_rimae_ATCC_49626	Trabulsiella_guamensis_ATCC_49490
41667	Atopobium_rimae_ATCC_49626	Tropheryma_whipplei_str_Twist
41668	Atopobium_rimae_ATCC_49626	Trueperella_pyogenes_MS249
41669	Atopobium_rimae_ATCC_49626	Ureaplasma_parvum_serovar_1_str_ATCC_27813
41670	Atopobium_rimae_ATCC_49626	Ureaplasma_urealyticum_serovar_8_str_ATCC_27618
41671	Atopobium_rimae_ATCC_49626	Ureibacillus_thermosphaericus_str_Thermo_BF
41672	Atopobium_rimae_ATCC_49626	Varibaculum_cambriense_DSM_15806
41673	Atopobium_rimae_ATCC_49626	Veillonella_atypica_ACS_049_V_Sch6
41674	Atopobium_rimae_ATCC_49626	Veillonella_dispar_ATCC_17748
41675	Atopobium_rimae_ATCC_49626	Veillonella_parvula_Te3_DSM_2008
41676	Atopobium_rimae_ATCC_49626	Veillonella_ratti_ACS_216_V_Col6b
41677	Atopobium_rimae_ATCC_49626	Veillonella_sp_3_1_44
41678	Atopobium_rimae_ATCC_49626	Veillonella_sp_6_1_27
41679	Atopobium_rimae_ATCC_49626	Vibrio_fluvialis_560
41680	Atopobium_rimae_ATCC_49626	Vibrio_furnissii_NCTC_11218
41681	Atopobium_rimae_ATCC_49626	Vibrio_mimicus_MB_451
41682	Atopobium_rimae_ATCC_49626	Vibrio_parahaemolyticus_RIMD_2210633
41683	Atopobium_rimae_ATCC_49626	Weissella_cibaria_KACC_11862
41684	Atopobium_rimae_ATCC_49626	Weissella_confusa_LBAE_C39_2
41685	Atopobium_rimae_ATCC_49626	Weissella_paramesenteroides_ATCC_33313
41686	Atopobium_rimae_ATCC_49626	Yersinia_bercovieri_ATCC_43970
41687	Atopobium_rimae_ATCC_49626	Yersinia_enterocolitica_subsp_enterocolitica_8081
41688	Atopobium_rimae_ATCC_49626	Yersinia_frederiksenii_ATCC_33641
41689	Atopobium_rimae_ATCC_49626	Yersinia_kristensenii_ATCC_33638
41690	Atopobium_rimae_ATCC_49626	Yersinia_pseudotuberculosis_YPIII
41691	Atopobium_rimae_ATCC_49626	Yersinia_rohdei_ATCC_43380
41692	Atopobium_rimae_ATCC_49626	Yokenella_regensburgei_ATCC_43003
41693	Bacillus_altitudinis_41KF2b	Bacillus_atrophaeus_ATCC_49822_1
41694	Bacillus_altitudinis_41KF2b	Bacillus_cereus_AH187_F4810_72
41695	Bacillus_altitudinis_41KF2b	Bacillus_cereus_G9842
41696	Bacillus_altitudinis_41KF2b	Bacillus_clausii_KSM_K16
41697	Bacillus_altitudinis_41KF2b	Bacillus_endophyticus_2102
41698	Bacillus_altitudinis_41KF2b	Bacillus_firmus_DS1
41699	Bacillus_altitudinis_41KF2b	Bacillus_flexus_27Col1_1E
41700	Bacillus_altitudinis_41KF2b	Bacillus_fordii_DSM_16014
41701	Bacillus_altitudinis_41KF2b	Bacillus_halodurans_C_125
41702	Bacillus_altitudinis_41KF2b	Bacillus_infantis_NRRL_B_14911
41703	Bacillus_altitudinis_41KF2b	Bacillus_mojavensis_RO_H_1
41704	Bacillus_altitudinis_41KF2b	Bacillus_mycoides_DSM_2048
41705	Bacillus_altitudinis_41KF2b	Bacillus_nealsonii_AAU1
41706	Bacillus_altitudinis_41KF2b	Bacillus_pseudofirmus_OF4
41707	Bacillus_altitudinis_41KF2b	Bacillus_pumilus_ATCC_7061
41708	Bacillus_altitudinis_41KF2b	Bacillus_sonorensis_L12
41709	Bacillus_altitudinis_41KF2b	Bacillus_thermoamylovorans
41710	Bacillus_altitudinis_41KF2b	Bacillus_timonensis_JC401
41711	Bacillus_altitudinis_41KF2b	Bacillus_vallismortis_DV1_F_3
41712	Bacillus_altitudinis_41KF2b	Bacteroides_caccae_ATCC_43185
41713	Bacillus_altitudinis_41KF2b	Bacteroides_cellulosilyticus_DSM_14838
41714	Bacillus_altitudinis_41KF2b	Bacteroides_clarus_YIT_12056
41715	Bacillus_altitudinis_41KF2b	Bacteroides_coprocola_M16_DSM_17136
41716	Bacillus_altitudinis_41KF2b	Bacteroides_coprophilus_DSM_18228
41717	Bacillus_altitudinis_41KF2b	Bacteroides_dorei_DSM_17855
41718	Bacillus_altitudinis_41KF2b	Bacteroides_eggerthii_1_2_48FAA
41719	Bacillus_altitudinis_41KF2b	Bacteroides_eggerthii_DSM_20697
41720	Bacillus_altitudinis_41KF2b	Bacteroides_faecis_MAJ27
41721	Bacillus_altitudinis_41KF2b	Bacteroides_finegoldii_DSM_17565
41722	Bacillus_altitudinis_41KF2b	Bacteroides_fluxus_YIT_12057
41723	Bacillus_altitudinis_41KF2b	Bacteroides_fragilis_3_1_12
41724	Bacillus_altitudinis_41KF2b	Bacteroides_fragilis_638R
41725	Bacillus_altitudinis_41KF2b	Bacteroides_fragilis_NCTC_9343
41726	Bacillus_altitudinis_41KF2b	Bacteroides_fragilis_YCH46
41727	Bacillus_altitudinis_41KF2b	Bacteroides_graminisolvens_DSM_19988
41728	Bacillus_altitudinis_41KF2b	Bacteroides_intestinalis_341_DSM_17393
41729	Bacillus_altitudinis_41KF2b	Bacteroides_massiliensis_B846dnLKV334
41730	Bacillus_altitudinis_41KF2b	Bacteroides_nordii_CL02T12C05
41731	Bacillus_altitudinis_41KF2b	Bacteroides_oleiciplenus_YIT_12058
41732	Bacillus_altitudinis_41KF2b	Bacteroides_ovatus_ATCC_8483
41733	Bacillus_altitudinis_41KF2b	Bacteroides_ovatus_SD_CC_2a
41734	Bacillus_altitudinis_41KF2b	Bacteroides_ovatus_SD_CMC_3f
41735	Bacillus_altitudinis_41KF2b	Bacteroides_pectinophilus_ATCC_43243
41736	Bacillus_altitudinis_41KF2b	Bacteroides_plebeius_M12_DSM_17135
41737	Bacillus_altitudinis_41KF2b	Bacteroides_pyogenes_DSM20611
41738	Bacillus_altitudinis_41KF2b	Bacteroides_salyersiae_WAL_10018
41739	Bacillus_altitudinis_41KF2b	Bacteroides_sp_1_1_14
41740	Bacillus_altitudinis_41KF2b	Bacteroides_sp_1_1_30
41741	Bacillus_altitudinis_41KF2b	Bacteroides_sp_1_1_6
41742	Bacillus_altitudinis_41KF2b	Bacteroides_sp_20_3
41743	Bacillus_altitudinis_41KF2b	Bacteroides_sp_2_1_22
41744	Bacillus_altitudinis_41KF2b	Bacteroides_sp_2_1_33B
41745	Bacillus_altitudinis_41KF2b	Bacteroides_sp_2_1_7
41746	Bacillus_altitudinis_41KF2b	Bacteroides_sp_2_2_4
41747	Bacillus_altitudinis_41KF2b	Bacteroides_sp_3_1_19
41748	Bacillus_altitudinis_41KF2b	Bacteroides_sp_3_1_23
41749	Bacillus_altitudinis_41KF2b	Bacteroides_sp_3_1_33FAA
41750	Bacillus_altitudinis_41KF2b	Bacteroides_sp_3_1_40A
41751	Bacillus_altitudinis_41KF2b	Bacteroides_sp_3_2_5
41752	Bacillus_altitudinis_41KF2b	Bacteroides_sp_4_1_36
41753	Bacillus_altitudinis_41KF2b	Bacteroides_sp_4_3_47FAA
41754	Bacillus_altitudinis_41KF2b	Bacteroides_sp_9_1_42FAA
41755	Bacillus_altitudinis_41KF2b	Bacteroides_sp_D1
41756	Bacillus_altitudinis_41KF2b	Bacteroides_sp_D20
41757	Bacillus_altitudinis_41KF2b	Bacteroides_sp_D22
41758	Bacillus_altitudinis_41KF2b	Bacteroides_sp_D2
41759	Bacillus_altitudinis_41KF2b	Bacteroides_stercoris_ATCC_43183
41760	Bacillus_altitudinis_41KF2b	Bacteroides_thetaiotaomicron_VPI_5482
41761	Bacillus_altitudinis_41KF2b	Bacteroides_timonensis_AP1
41762	Bacillus_altitudinis_41KF2b	Bacteroides_uniformis_ATCC_8492
41763	Bacillus_altitudinis_41KF2b	Bacteroides_ureolyticus_DSM_20703
41764	Bacillus_altitudinis_41KF2b	Bacteroides_vulgatus_ATCC_8482
41765	Bacillus_altitudinis_41KF2b	Bacteroides_xylanisolvens_SD_CC_1b
41766	Bacillus_altitudinis_41KF2b	Bacteroides_xylanisolvens_XB1A
41767	Bacillus_altitudinis_41KF2b	Barnesiella_intestinihominis_YIT_11860
41768	Bacillus_altitudinis_41KF2b	Bartonella_quintana_Toulouse
41769	Bacillus_altitudinis_41KF2b	Bifidobacterium_adolescentis_ATCC_15703
41770	Bacillus_altitudinis_41KF2b	Bifidobacterium_angulatum_DSM_20098
41771	Bacillus_altitudinis_41KF2b	Bifidobacterium_animalis_lactis_AD011
41772	Bacillus_altitudinis_41KF2b	Bifidobacterium_animalis_lactis_BB_12
41773	Bacillus_altitudinis_41KF2b	Bifidobacterium_animalis_lactis_Bi_07
41774	Bacillus_altitudinis_41KF2b	Bifidobacterium_animalis_lactis_Bl_04_ATCC_SD5219
41775	Bacillus_altitudinis_41KF2b	Bifidobacterium_animalis_lactis_CNCM_I_2494
41776	Bacillus_altitudinis_41KF2b	Bifidobacterium_animalis_lactis_DSM_10140
41777	Bacillus_altitudinis_41KF2b	Bifidobacterium_animalis_lactis_V9
41778	Bacillus_altitudinis_41KF2b	Bifidobacterium_bifidum_BGN4
41779	Bacillus_altitudinis_41KF2b	Bifidobacterium_bifidum_NCIMB_41171
41780	Bacillus_altitudinis_41KF2b	Bifidobacterium_bifidum_PRL2010
41781	Bacillus_altitudinis_41KF2b	Bifidobacterium_bifidum_S17
41782	Bacillus_altitudinis_41KF2b	Bifidobacterium_boum_DSM_20432
41783	Bacillus_altitudinis_41KF2b	Bifidobacterium_breve_HPH0326
41784	Bacillus_altitudinis_41KF2b	Bifidobacterium_breve_UCC2003_NCIMB8807
41785	Bacillus_altitudinis_41KF2b	Bifidobacterium_catenulatum_DSM_16992
41786	Bacillus_altitudinis_41KF2b	Bifidobacterium_coryneforme_DSM_20216
[truncated: 17,893 more rows]
