# Supplementary material for: Human gut microbe co-cultures have greater potential than monocultures for food waste remediation to commodity chemicals
Source: Sci Rep. 2018 Oct 22;8:15594. doi: 10.1038/s41598-018-33733-z (PMC6197241; doi:10.1038/s41598-018-33733-z)
Supplement: Supplementary file 3 — Data [file 41598_2018_33733_MOESM3_ESM.zip › Data/InputTables/AGORA_PairwiseSims_Inst_4.txt]

59680	Bacteroides_dorei_DSM_17855	Lactobacillus_helveticus_DPC_4571
59681	Bacteroides_dorei_DSM_17855	Lactobacillus_helveticus_DSM_20075
59682	Bacteroides_dorei_DSM_17855	Lactobacillus_hilgardii_ATCC_8290
59683	Bacteroides_dorei_DSM_17855	Lactobacillus_iners_DSM_13335
59684	Bacteroides_dorei_DSM_17855	Lactobacillus_jensenii_1153
59685	Bacteroides_dorei_DSM_17855	Lactobacillus_johnsonii_DPC_6026
59686	Bacteroides_dorei_DSM_17855	Lactobacillus_johnsonii_NCC_533
59687	Bacteroides_dorei_DSM_17855	Lactobacillus_mucosae_LM1
59688	Bacteroides_dorei_DSM_17855	Lactobacillus_oris_F0423
59689	Bacteroides_dorei_DSM_17855	Lactobacillus_paracasei_subsp_paracasei_8700_2
59690	Bacteroides_dorei_DSM_17855	Lactobacillus_paracasei_subsp_paracasei_ATCC_25302
59691	Bacteroides_dorei_DSM_17855	Lactobacillus_pentosus_KCA1
59692	Bacteroides_dorei_DSM_17855	Lactobacillus_plantarum_JDM1
59693	Bacteroides_dorei_DSM_17855	Lactobacillus_plantarum_subsp_plantarum_ATCC_14917
59694	Bacteroides_dorei_DSM_17855	Lactobacillus_plantarum_WCFS1
59695	Bacteroides_dorei_DSM_17855	Lactobacillus_reuteri_CF48_3A_
59696	Bacteroides_dorei_DSM_17855	Lactobacillus_reuteri_F275_JCM_1112
59697	Bacteroides_dorei_DSM_17855	Lactobacillus_reuteri_MM2_3_
59698	Bacteroides_dorei_DSM_17855	Lactobacillus_reuteri_MM4_1A_
59699	Bacteroides_dorei_DSM_17855	Lactobacillus_reuteri_SD2112_ATCC_55730
59700	Bacteroides_dorei_DSM_17855	Lactobacillus_rhamnosus_GG_ATCC_53103
59701	Bacteroides_dorei_DSM_17855	Lactobacillus_rhamnosus_LMS2_1
59702	Bacteroides_dorei_DSM_17855	Lactobacillus_ruminis_ATCC_25644
59703	Bacteroides_dorei_DSM_17855	Lactobacillus_sakei_subsp_sakei_23K
59704	Bacteroides_dorei_DSM_17855	Lactobacillus_salivarius_HO66_ATCC_11741
59705	Bacteroides_dorei_DSM_17855	Lactobacillus_salivarius_salivarius_UCC118
59706	Bacteroides_dorei_DSM_17855	Lactobacillus_ultunensis_DSM_16047
59707	Bacteroides_dorei_DSM_17855	Lactobacillus_vaginalis_ATCC_49540
59708	Bacteroides_dorei_DSM_17855	Lactococcus_garvieae_ATCC_49156
59709	Bacteroides_dorei_DSM_17855	Lactococcus_raffinolactis_4877
59710	Bacteroides_dorei_DSM_17855	Laribacter_hongkongensis_HLHK9
59711	Bacteroides_dorei_DSM_17855	Lautropia_mirabilis_ATCC_51599
59712	Bacteroides_dorei_DSM_17855	Leminorella_grimontii_ATCC_33999
59713	Bacteroides_dorei_DSM_17855	Leptotrichia_buccalis_C_1013_b
59714	Bacteroides_dorei_DSM_17855	Leuconostoc_argentinum_KCTC_3773
59715	Bacteroides_dorei_DSM_17855	Leuconostoc_gelidum_JB7
59716	Bacteroides_dorei_DSM_17855	Leuconostoc_mesenteroides_subsp_cremoris_ATCC_19254
59717	Bacteroides_dorei_DSM_17855	Listeria_grayi_DSM_20601
59718	Bacteroides_dorei_DSM_17855	Listeria_monocytogenes_4a_L99
59719	Bacteroides_dorei_DSM_17855	Listeria_monocytogenes_4b_F2365
59720	Bacteroides_dorei_DSM_17855	Listeria_monocytogenes_Finland_1988
59721	Bacteroides_dorei_DSM_17855	Listeria_monocytogenes_FSL_R2_561
59722	Bacteroides_dorei_DSM_17855	Listeria_monocytogenes_J0161_FSL_R2_499
59723	Bacteroides_dorei_DSM_17855	Listeria_monocytogenes_serotype_7_SLCC_2482
59724	Bacteroides_dorei_DSM_17855	Listeria_monocytogenes_SLCC_2378
59725	Bacteroides_dorei_DSM_17855	Listeria_monocytogenes_SLCC_2540
59726	Bacteroides_dorei_DSM_17855	Listeria_monocytogenes_SLCC_7179
59727	Bacteroides_dorei_DSM_17855	Lysinibacillus_fusiformis_ZB2
59728	Bacteroides_dorei_DSM_17855	Lysinibacillus_sphaericus_C3_41
59729	Bacteroides_dorei_DSM_17855	Marvinbryantia_formatexigens_I_52_DSM_14469
59730	Bacteroides_dorei_DSM_17855	Megamonas_funiformis_YIT_11815
59731	Bacteroides_dorei_DSM_17855	Megamonas_hypermegale_ART12_1
59732	Bacteroides_dorei_DSM_17855	Megasphaera_elsdenii_DSM_20460
59733	Bacteroides_dorei_DSM_17855	Melainabacterium_MEL_A1
59734	Bacteroides_dorei_DSM_17855	Methanobrevibacter_ruminantium_M1
59735	Bacteroides_dorei_DSM_17855	Methanobrevibacter_smithii_ATCC_35061
59736	Bacteroides_dorei_DSM_17855	Methanomassiliicoccus_luminyensis_B10
59737	Bacteroides_dorei_DSM_17855	Methanosphaera_stadtmanae_DSM_3091
59738	Bacteroides_dorei_DSM_17855	Methylobacterium_mesophilicum_SR1_6_6
59739	Bacteroides_dorei_DSM_17855	Methylobacterium_populi_BJ001
59740	Bacteroides_dorei_DSM_17855	Methylobacterium_radiotolerans_JCM_2831
59741	Bacteroides_dorei_DSM_17855	Methyloversatilis_universalis_Fam50001
59742	Bacteroides_dorei_DSM_17855	Methyloversatilis_universalis_FAM5
59743	Bacteroides_dorei_DSM_17855	Microbacterium_gubbeenense_DSM_15944
59744	Bacteroides_dorei_DSM_17855	Microbacterium_oleivorans_NBRC_103075
59745	Bacteroides_dorei_DSM_17855	Microbacterium_paraoxydans_77MFTsu3_2
59746	Bacteroides_dorei_DSM_17855	Micrococcus_luteus_NCTC_2665
59747	Bacteroides_dorei_DSM_17855	Micromonospora_aurantiaca_ATCC_27029
59748	Bacteroides_dorei_DSM_17855	Mitsuokella_jalaludinii_DSM_13811
59749	Bacteroides_dorei_DSM_17855	Mitsuokella_multacida_DSM_20544
59750	Bacteroides_dorei_DSM_17855	Mobiluncus_curtisii_ATCC_43063
59751	Bacteroides_dorei_DSM_17855	Moraxella_catarrhalis_RH4
59752	Bacteroides_dorei_DSM_17855	Morganella_morganii_subsp_morganii_KT
59753	Bacteroides_dorei_DSM_17855	Mycobacterium_avium_subsp_avium_ATCC_25291
59754	Bacteroides_dorei_DSM_17855	Mycobacterium_fortuitum_subsp_fortuitum_DSM_46621
59755	Bacteroides_dorei_DSM_17855	Mycoplasma_hominis_ATCC_23114
59756	Bacteroides_dorei_DSM_17855	Mycoplasma_pneumoniae_309
59757	Bacteroides_dorei_DSM_17855	Neisseria_cinerea_ATCC_14685
59758	Bacteroides_dorei_DSM_17855	Neisseria_elongata_subsp_glycolytica_ATCC_29315
59759	Bacteroides_dorei_DSM_17855	Neisseria_flavescens_SK114
59760	Bacteroides_dorei_DSM_17855	Neisseria_macacae_ATCC_33926
59761	Bacteroides_dorei_DSM_17855	Neisseria_mucosa_ATCC_25996
59762	Bacteroides_dorei_DSM_17855	Neisseria_subflava_NJ9703
59763	Bacteroides_dorei_DSM_17855	Nevskia_ramosa_DSM_11499
59764	Bacteroides_dorei_DSM_17855	Oceanobacillus_picturae_strain_S1
59765	Bacteroides_dorei_DSM_17855	Ochrobactrum_anthropi_ATCC_49188
59766	Bacteroides_dorei_DSM_17855	Odoribacter_laneus_YIT_12061
59767	Bacteroides_dorei_DSM_17855	Odoribacter_splanchnicus_1651_6_DSM_20712
59768	Bacteroides_dorei_DSM_17855	Olsenella_profusa_F019501
59769	Bacteroides_dorei_DSM_17855	Olsenella_uli_DSM_7084
59770	Bacteroides_dorei_DSM_17855	Oribacterium_sinus_F0268
59771	Bacteroides_dorei_DSM_17855	Oxalobacter_formigenes_HOxBLS
59772	Bacteroides_dorei_DSM_17855	Oxalobacter_formigenes_OXCC13
59773	Bacteroides_dorei_DSM_17855	Paenibacillus_alvei_DSM_29
59774	Bacteroides_dorei_DSM_17855	Paenibacillus_barengoltzii_G22
59775	Bacteroides_dorei_DSM_17855	Paenibacillus_daejeonensis_DSM_15491
59776	Bacteroides_dorei_DSM_17855	Paenibacillus_graminis_C4D1M
59777	Bacteroides_dorei_DSM_17855	Paenibacillus_lactis_154
59778	Bacteroides_dorei_DSM_17855	Parabacteroides_distasonis_ATCC_8503
59779	Bacteroides_dorei_DSM_17855	Parabacteroides_goldsteinii_dnLKV18
59780	Bacteroides_dorei_DSM_17855	Parabacteroides_gordonii_DSM_23371
59781	Bacteroides_dorei_DSM_17855	Parabacteroides_johnsonii_DSM_18315
59782	Bacteroides_dorei_DSM_17855	Parabacteroides_merdae_ATCC_43184
59783	Bacteroides_dorei_DSM_17855	Parabacteroides_sp_D13
59784	Bacteroides_dorei_DSM_17855	Paracoccus_yeei_ATCC_BAA_599
59785	Bacteroides_dorei_DSM_17855	Paraprevotella_clara_YIT_11840
59786	Bacteroides_dorei_DSM_17855	Paraprevotella_xylaniphila_YIT_11841
59787	Bacteroides_dorei_DSM_17855	Parasutterella_excrementihominis_YIT_11859
59788	Bacteroides_dorei_DSM_17855	Parvimonas_micra_ATCC_33270
59789	Bacteroides_dorei_DSM_17855	Pediococcus_acidilactici_7_4
59790	Bacteroides_dorei_DSM_17855	Pediococcus_acidilactici_DSM_20284
59791	Bacteroides_dorei_DSM_17855	Pediococcus_pentosaceus_ATCC_25745
59792	Bacteroides_dorei_DSM_17855	Peptoniphilus_harei_ACS_146_V_Sch2b
59793	Bacteroides_dorei_DSM_17855	Peptoniphilus_indolicus_ATCC_29427
59794	Bacteroides_dorei_DSM_17855	Peptoniphilus_lacrimalis_DSM_7455
59795	Bacteroides_dorei_DSM_17855	Peptoniphilus_timonensis_JC401
59796	Bacteroides_dorei_DSM_17855	Peptostreptococcus_anaerobius_DSM_2949
59797	Bacteroides_dorei_DSM_17855	Peptostreptococcus_stomatis_DSM_17678
59798	Bacteroides_dorei_DSM_17855	Phascolarctobacterium_succinatutens_YIT_12067
59799	Bacteroides_dorei_DSM_17855	Plesiomonas_shigelloides_302_73
59800	Bacteroides_dorei_DSM_17855	Porphyromonas_asaccharolytica_DSM_20707
59801	Bacteroides_dorei_DSM_17855	Porphyromonas_endodontalis_ATCC_35406
59802	Bacteroides_dorei_DSM_17855	Porphyromonas_gingivalis_W83
59803	Bacteroides_dorei_DSM_17855	Porphyromonas_somerae_DSM_23386
59804	Bacteroides_dorei_DSM_17855	Porphyromonas_uenonis_60_3
59805	Bacteroides_dorei_DSM_17855	Porphyromonas_uenonis_DSM_23387
59806	Bacteroides_dorei_DSM_17855	Prevotella_albensis_DSM_11370
59807	Bacteroides_dorei_DSM_17855	Prevotella_bivia_DSM_20514
59808	Bacteroides_dorei_DSM_17855	Prevotella_brevis_ATCC_19188
59809	Bacteroides_dorei_DSM_17855	Prevotella_bryantii_B14
59810	Bacteroides_dorei_DSM_17855	Prevotella_bryantii_C21a
59811	Bacteroides_dorei_DSM_17855	Prevotella_buccae_ATCC_33574
59812	Bacteroides_dorei_DSM_17855	Prevotella_conceptionensis_9403948
59813	Bacteroides_dorei_DSM_17855	Prevotella_copri_CB7_DSM_18205
59814	Bacteroides_dorei_DSM_17855	Prevotella_corporis_DSM_18810
59815	Bacteroides_dorei_DSM_17855	Prevotella_denticola_DSM20614
59816	Bacteroides_dorei_DSM_17855	Prevotella_denticola_F0289
59817	Bacteroides_dorei_DSM_17855	Prevotella_disiens_FB035_09AN
59818	Bacteroides_dorei_DSM_17855	Prevotella_disiens_JCM_6334
59819	Bacteroides_dorei_DSM_17855	Prevotella_enoeca_JCM_12259
59820	Bacteroides_dorei_DSM_17855	Prevotella_intermedia_17
59821	Bacteroides_dorei_DSM_17855	Prevotella_intermedia_ATCC_25611
59822	Bacteroides_dorei_DSM_17855	Prevotella_loescheii_DSM_19665
59823	Bacteroides_dorei_DSM_17855	Prevotella_melaninogenica_ATCC_25845
59824	Bacteroides_dorei_DSM_17855	Prevotella_nanceiensis_DSM_19126
59825	Bacteroides_dorei_DSM_17855	Prevotella_nigrescens_ATCC_33563
59826	Bacteroides_dorei_DSM_17855	Prevotella_oralis_ATCC_33269
59827	Bacteroides_dorei_DSM_17855	Prevotella_pallens_ATCC_700821
59828	Bacteroides_dorei_DSM_17855	Prevotella_ruminicola_23
59829	Bacteroides_dorei_DSM_17855	Prevotella_salivae_DSM_15606
59830	Bacteroides_dorei_DSM_17855	Prevotella_shahii_JCM_12083
59831	Bacteroides_dorei_DSM_17855	Prevotella_stercorea_DSM_18206
59832	Bacteroides_dorei_DSM_17855	Prevotella_timonensis_4401737
59833	Bacteroides_dorei_DSM_17855	Prevotella_timonensis_CRIS_5C_B1
59834	Bacteroides_dorei_DSM_17855	Prevotella_veroralis_DSM_19559
59835	Bacteroides_dorei_DSM_17855	Propionibacterium_acidipropionici_ATCC_4875
59836	Bacteroides_dorei_DSM_17855	Propionibacterium_acnes_KPA171202
59837	Bacteroides_dorei_DSM_17855	Propionibacterium_avidum_44067
59838	Bacteroides_dorei_DSM_17855	Propionibacterium_freudenreichii_subsp_shermanii_CIRM_BIA1
59839	Bacteroides_dorei_DSM_17855	Propionibacterium_granulosum_DSM_20700
59840	Bacteroides_dorei_DSM_17855	Propionibacterium_jensenii_DSM_20535
59841	Bacteroides_dorei_DSM_17855	Propionibacterium_propionicum_F0230a
59842	Bacteroides_dorei_DSM_17855	Proteus_mirabilis_ATCC_35198
59843	Bacteroides_dorei_DSM_17855	Proteus_penneri_ATCC_35198
59844	Bacteroides_dorei_DSM_17855	Providencia_alcalifaciens_DSM_30120
59845	Bacteroides_dorei_DSM_17855	Providencia_rettgeri_DSM_1131
59846	Bacteroides_dorei_DSM_17855	Providencia_rustigianii_DSM_4541
59847	Bacteroides_dorei_DSM_17855	Providencia_stuartii_ATCC_25827
59848	Bacteroides_dorei_DSM_17855	Pseudobutyrivibrio_ruminis_AD2017
59849	Bacteroides_dorei_DSM_17855	Pseudoflavonifractor_capillosus_strain_ATCC_29799
59850	Bacteroides_dorei_DSM_17855	Pseudomonas_aeruginosa_NCGM2_S1
59851	Bacteroides_dorei_DSM_17855	Pseudomonas_alcaliphila_34
59852	Bacteroides_dorei_DSM_17855	Pseudomonas_monteilii_NBRC_103158
59853	Bacteroides_dorei_DSM_17855	Pseudomonas_nitroreducens_HBP1
59854	Bacteroides_dorei_DSM_17855	Pseudomonas_oleovorans_MOIL14HWK12
59855	Bacteroides_dorei_DSM_17855	Pseudoramibacter_alactolyticus_ATCC_23263
59856	Bacteroides_dorei_DSM_17855	Pyramidobacter_piscolens_W5455
59857	Bacteroides_dorei_DSM_17855	Ralstonia_sp_5_7_47FAA
59858	Bacteroides_dorei_DSM_17855	Raoultella_planticola_ATCC_33531
59859	Bacteroides_dorei_DSM_17855	Rhodococcus_equi_ATCC_33707
59860	Bacteroides_dorei_DSM_17855	Rhodococcus_equi_NBRC_101255
59861	Bacteroides_dorei_DSM_17855	Rhodococcus_rhodochrous_ATCC_21198
59862	Bacteroides_dorei_DSM_17855	Roseburia_hominis_A2_183
59863	Bacteroides_dorei_DSM_17855	Roseburia_intestinalis_L1_82
59864	Bacteroides_dorei_DSM_17855	Roseburia_inulinivorans_DSM_16841
59865	Bacteroides_dorei_DSM_17855	Roseomonas_mucosa_ATCC_BAA_692
59866	Bacteroides_dorei_DSM_17855	Rothia_aeria_F0474
59867	Bacteroides_dorei_DSM_17855	Rothia_dentocariosa_ATCC_17931
59868	Bacteroides_dorei_DSM_17855	Rothia_mucilaginosa_DY_18
59869	Bacteroides_dorei_DSM_17855	Ruminococcaceae_bacterium_D16
59870	Bacteroides_dorei_DSM_17855	Ruminococcus_albus_7
59871	Bacteroides_dorei_DSM_17855	Ruminococcus_bicirculans_80_3
59872	Bacteroides_dorei_DSM_17855	Ruminococcus_bromii_L2_63
59873	Bacteroides_dorei_DSM_17855	Ruminococcus_callidus_ATCC_2776001
59874	Bacteroides_dorei_DSM_17855	Ruminococcus_champanellensis_18P13
59875	Bacteroides_dorei_DSM_17855	Ruminococcus_flavefaciens_ATCC_19208
59876	Bacteroides_dorei_DSM_17855	Ruminococcus_flavefaciens_FD_1
59877	Bacteroides_dorei_DSM_17855	Ruminococcus_gauvreauii_DSM_19829
59878	Bacteroides_dorei_DSM_17855	Ruminococcus_gnavus_ATCC_29149
59879	Bacteroides_dorei_DSM_17855	Ruminococcus_lactaris_ATCC_29176
59880	Bacteroides_dorei_DSM_17855	Ruminococcus_obeum_A2_162
59881	Bacteroides_dorei_DSM_17855	Ruminococcus_sp_5_1_39BFAA
59882	Bacteroides_dorei_DSM_17855	Ruminococcus_sp_SR1_5
59883	Bacteroides_dorei_DSM_17855	Ruminococcus_torques_ATCC_27756
59884	Bacteroides_dorei_DSM_17855	Ruminococcus_torques_L2_14
59885	Bacteroides_dorei_DSM_17855	Salmonella_enterica_enterica_sv_Typhimurium_LT2
59886	Bacteroides_dorei_DSM_17855	Scardovia_inopinata_F0304
59887	Bacteroides_dorei_DSM_17855	Selenomonas_ruminantium_AC2024
59888	Bacteroides_dorei_DSM_17855	Serratia_fonticola_RB_25
59889	Bacteroides_dorei_DSM_17855	Serratia_liquefaciens_ATCC_27592
59890	Bacteroides_dorei_DSM_17855	Silanimonas_lenta_DSM_16282
59891	Bacteroides_dorei_DSM_17855	Slackia_exigua_ATCC_700122
59892	Bacteroides_dorei_DSM_17855	Slackia_piriformis_YIT_12062
59893	Bacteroides_dorei_DSM_17855	Solobacterium_moorei_DSM_22971
59894	Bacteroides_dorei_DSM_17855	Solobacterium_moorei_F0204
59895	Bacteroides_dorei_DSM_17855	Staphylococcus_arlettae_CVD059
59896	Bacteroides_dorei_DSM_17855	Staphylococcus_capitis_CR0101
59897	Bacteroides_dorei_DSM_17855	Staphylococcus_capitis_QN1
59898	Bacteroides_dorei_DSM_17855	Staphylococcus_caprae_C87
59899	Bacteroides_dorei_DSM_17855	Staphylococcus_cohnii_hu_01
59900	Bacteroides_dorei_DSM_17855	Staphylococcus_epidermidis_ATCC_12228
59901	Bacteroides_dorei_DSM_17855	Staphylococcus_equorum_subsp_equorum_Mu2
59902	Bacteroides_dorei_DSM_17855	Staphylococcus_haemolyticus_JCSC1435
59903	Bacteroides_dorei_DSM_17855	Staphylococcus_hominis_subsp_hominis_C80
59904	Bacteroides_dorei_DSM_17855	Staphylococcus_intermedius_ATCC_27335
59905	Bacteroides_dorei_DSM_17855	Staphylococcus_lugdunensis_HKU09_01
59906	Bacteroides_dorei_DSM_17855	Staphylococcus_pasteuri_SP1
59907	Bacteroides_dorei_DSM_17855	Staphylococcus_pettenkoferi_VCU012
59908	Bacteroides_dorei_DSM_17855	Staphylococcus_saprophyticus_subsp_saprophyticus_ATCC_15305
59909	Bacteroides_dorei_DSM_17855	Staphylococcus_sciuri_subsp_sciuri_Z8
59910	Bacteroides_dorei_DSM_17855	Staphylococcus_simulans_ACS_120_V_Sch1
59911	Bacteroides_dorei_DSM_17855	Staphylococcus_vitulinus_F1028
59912	Bacteroides_dorei_DSM_17855	Staphylococcus_warneri_SG1
59913	Bacteroides_dorei_DSM_17855	Staphylococcus_xylosus_DMB3_Bh1
59914	Bacteroides_dorei_DSM_17855	Staphylococcus_xylosus_NJ
59915	Bacteroides_dorei_DSM_17855	Stenotrophomonas_maltophilia_D457
59916	Bacteroides_dorei_DSM_17855	Stenotrophomonas_rhizophila_PCA13
59917	Bacteroides_dorei_DSM_17855	Stoquefichus_massiliensis_AP9
59918	Bacteroides_dorei_DSM_17855	Streptococcus_agalactiae_A909
59919	Bacteroides_dorei_DSM_17855	Streptococcus_anginosus_1_2_62CV
59920	Bacteroides_dorei_DSM_17855	Streptococcus_australis_ATCC_700641
59921	Bacteroides_dorei_DSM_17855	Streptococcus_constellatus_subsp_constellatus_SK53
59922	Bacteroides_dorei_DSM_17855	Streptococcus_constellatus_subsp_pharyngis_SK1060
59923	Bacteroides_dorei_DSM_17855	Streptococcus_cristatus_ATCC_51100
59924	Bacteroides_dorei_DSM_17855	Streptococcus_dysgalactiae_subsp_dysgalactiae_ATCC_27957
59925	Bacteroides_dorei_DSM_17855	Streptococcus_equinus_ATCC_9812
59926	Bacteroides_dorei_DSM_17855	Streptococcus_gallolyticus_subsp_gallolyticus_ATCC_43143
59927	Bacteroides_dorei_DSM_17855	Streptococcus_gordonii_str_Challis_substr_CH1
59928	Bacteroides_dorei_DSM_17855	Streptococcus_infantarius_subsp_infantarius_ATCC_BAA_102
59929	Bacteroides_dorei_DSM_17855	Streptococcus_infantis_ATCC_700779
59930	Bacteroides_dorei_DSM_17855	Streptococcus_intermedius_JTH08
59931	Bacteroides_dorei_DSM_17855	Streptococcus_lutetiensis_033
59932	Bacteroides_dorei_DSM_17855	Streptococcus_mitis_NCTC_12261
59933	Bacteroides_dorei_DSM_17855	Streptococcus_mutans_ATCC_25175
59934	Bacteroides_dorei_DSM_17855	Streptococcus_oralis_Uo5
59935	Bacteroides_dorei_DSM_17855	Streptococcus_parasanguinis_ATCC_903
59936	Bacteroides_dorei_DSM_17855	Streptococcus_parauberis_KCTC_11537
59937	Bacteroides_dorei_DSM_17855	Streptococcus_peroris_ATCC_700780
59938	Bacteroides_dorei_DSM_17855	Streptococcus_pleomorphus_DSM_20574
59939	Bacteroides_dorei_DSM_17855	Streptococcus_pseudopneumoniae_IS7493
59940	Bacteroides_dorei_DSM_17855	Streptococcus_salivarius_JIM8777
59941	Bacteroides_dorei_DSM_17855	Streptococcus_sanguinis_SK36
59942	Bacteroides_dorei_DSM_17855	Streptococcus_sp_2_1_36FAA
59943	Bacteroides_dorei_DSM_17855	Streptococcus_sp_I_G2
59944	Bacteroides_dorei_DSM_17855	Streptococcus_sp_I_P16
59945	Bacteroides_dorei_DSM_17855	Streptococcus_thermophilus_LMG_18311
59946	Bacteroides_dorei_DSM_17855	Streptococcus_thoraltensis_DSM_12221
59947	Bacteroides_dorei_DSM_17855	Streptococcus_uberis_0140J
59948	Bacteroides_dorei_DSM_17855	Streptococcus_vestibularis_F0396
59949	Bacteroides_dorei_DSM_17855	Subdoligranulum_variabile_DSM_15176
59950	Bacteroides_dorei_DSM_17855	Succinatimonas_hippei_YIT_12066
59951	Bacteroides_dorei_DSM_17855	Succinivibrio_dextrinosolvens_H5
59952	Bacteroides_dorei_DSM_17855	Sulfolobus_solfataricus_P2
59953	Bacteroides_dorei_DSM_17855	Sutterella_parvirubra_YIT_11816
59954	Bacteroides_dorei_DSM_17855	Sutterella_wadsworthensis_3_1_45B
59955	Bacteroides_dorei_DSM_17855	Tannerella_forsythia_ATCC_43037
59956	Bacteroides_dorei_DSM_17855	Tatumella_ptyseos_ATCC_33301
59957	Bacteroides_dorei_DSM_17855	Trabulsiella_guamensis_ATCC_49490
59958	Bacteroides_dorei_DSM_17855	Tropheryma_whipplei_str_Twist
59959	Bacteroides_dorei_DSM_17855	Trueperella_pyogenes_MS249
59960	Bacteroides_dorei_DSM_17855	Ureaplasma_parvum_serovar_1_str_ATCC_27813
59961	Bacteroides_dorei_DSM_17855	Ureaplasma_urealyticum_serovar_8_str_ATCC_27618
59962	Bacteroides_dorei_DSM_17855	Ureibacillus_thermosphaericus_str_Thermo_BF
59963	Bacteroides_dorei_DSM_17855	Varibaculum_cambriense_DSM_15806
59964	Bacteroides_dorei_DSM_17855	Veillonella_atypica_ACS_049_V_Sch6
59965	Bacteroides_dorei_DSM_17855	Veillonella_dispar_ATCC_17748
59966	Bacteroides_dorei_DSM_17855	Veillonella_parvula_Te3_DSM_2008
59967	Bacteroides_dorei_DSM_17855	Veillonella_ratti_ACS_216_V_Col6b
59968	Bacteroides_dorei_DSM_17855	Veillonella_sp_3_1_44
59969	Bacteroides_dorei_DSM_17855	Veillonella_sp_6_1_27
59970	Bacteroides_dorei_DSM_17855	Vibrio_fluvialis_560
59971	Bacteroides_dorei_DSM_17855	Vibrio_furnissii_NCTC_11218
59972	Bacteroides_dorei_DSM_17855	Vibrio_mimicus_MB_451
59973	Bacteroides_dorei_DSM_17855	Vibrio_parahaemolyticus_RIMD_2210633
59974	Bacteroides_dorei_DSM_17855	Weissella_cibaria_KACC_11862
59975	Bacteroides_dorei_DSM_17855	Weissella_confusa_LBAE_C39_2
59976	Bacteroides_dorei_DSM_17855	Weissella_paramesenteroides_ATCC_33313
59977	Bacteroides_dorei_DSM_17855	Yersinia_bercovieri_ATCC_43970
59978	Bacteroides_dorei_DSM_17855	Yersinia_enterocolitica_subsp_enterocolitica_8081
59979	Bacteroides_dorei_DSM_17855	Yersinia_frederiksenii_ATCC_33641
59980	Bacteroides_dorei_DSM_17855	Yersinia_kristensenii_ATCC_33638
59981	Bacteroides_dorei_DSM_17855	Yersinia_pseudotuberculosis_YPIII
59982	Bacteroides_dorei_DSM_17855	Yersinia_rohdei_ATCC_43380
59983	Bacteroides_dorei_DSM_17855	Yokenella_regensburgei_ATCC_43003
59984	Bacteroides_eggerthii_1_2_48FAA	Bacteroides_eggerthii_DSM_20697
59985	Bacteroides_eggerthii_1_2_48FAA	Bacteroides_faecis_MAJ27
59986	Bacteroides_eggerthii_1_2_48FAA	Bacteroides_finegoldii_DSM_17565
59987	Bacteroides_eggerthii_1_2_48FAA	Bacteroides_fluxus_YIT_12057
59988	Bacteroides_eggerthii_1_2_48FAA	Bacteroides_fragilis_3_1_12
59989	Bacteroides_eggerthii_1_2_48FAA	Bacteroides_fragilis_638R
59990	Bacteroides_eggerthii_1_2_48FAA	Bacteroides_fragilis_NCTC_9343
59991	Bacteroides_eggerthii_1_2_48FAA	Bacteroides_fragilis_YCH46
59992	Bacteroides_eggerthii_1_2_48FAA	Bacteroides_graminisolvens_DSM_19988
59993	Bacteroides_eggerthii_1_2_48FAA	Bacteroides_intestinalis_341_DSM_17393
59994	Bacteroides_eggerthii_1_2_48FAA	Bacteroides_massiliensis_B846dnLKV334
59995	Bacteroides_eggerthii_1_2_48FAA	Bacteroides_nordii_CL02T12C05
59996	Bacteroides_eggerthii_1_2_48FAA	Bacteroides_oleiciplenus_YIT_12058
59997	Bacteroides_eggerthii_1_2_48FAA	Bacteroides_ovatus_ATCC_8483
59998	Bacteroides_eggerthii_1_2_48FAA	Bacteroides_ovatus_SD_CC_2a
59999	Bacteroides_eggerthii_1_2_48FAA	Bacteroides_ovatus_SD_CMC_3f
60000	Bacteroides_eggerthii_1_2_48FAA	Bacteroides_pectinophilus_ATCC_43243
60001	Bacteroides_eggerthii_1_2_48FAA	Bacteroides_plebeius_M12_DSM_17135
60002	Bacteroides_eggerthii_1_2_48FAA	Bacteroides_pyogenes_DSM20611
60003	Bacteroides_eggerthii_1_2_48FAA	Bacteroides_salyersiae_WAL_10018
60004	Bacteroides_eggerthii_1_2_48FAA	Bacteroides_sp_1_1_14
60005	Bacteroides_eggerthii_1_2_48FAA	Bacteroides_sp_1_1_30
60006	Bacteroides_eggerthii_1_2_48FAA	Bacteroides_sp_1_1_6
60007	Bacteroides_eggerthii_1_2_48FAA	Bacteroides_sp_20_3
60008	Bacteroides_eggerthii_1_2_48FAA	Bacteroides_sp_2_1_22
60009	Bacteroides_eggerthii_1_2_48FAA	Bacteroides_sp_2_1_33B
60010	Bacteroides_eggerthii_1_2_48FAA	Bacteroides_sp_2_1_7
60011	Bacteroides_eggerthii_1_2_48FAA	Bacteroides_sp_2_2_4
60012	Bacteroides_eggerthii_1_2_48FAA	Bacteroides_sp_3_1_19
60013	Bacteroides_eggerthii_1_2_48FAA	Bacteroides_sp_3_1_23
60014	Bacteroides_eggerthii_1_2_48FAA	Bacteroides_sp_3_1_33FAA
60015	Bacteroides_eggerthii_1_2_48FAA	Bacteroides_sp_3_1_40A
60016	Bacteroides_eggerthii_1_2_48FAA	Bacteroides_sp_3_2_5
60017	Bacteroides_eggerthii_1_2_48FAA	Bacteroides_sp_4_1_36
60018	Bacteroides_eggerthii_1_2_48FAA	Bacteroides_sp_4_3_47FAA
60019	Bacteroides_eggerthii_1_2_48FAA	Bacteroides_sp_9_1_42FAA
60020	Bacteroides_eggerthii_1_2_48FAA	Bacteroides_sp_D1
60021	Bacteroides_eggerthii_1_2_48FAA	Bacteroides_sp_D20
60022	Bacteroides_eggerthii_1_2_48FAA	Bacteroides_sp_D22
60023	Bacteroides_eggerthii_1_2_48FAA	Bacteroides_sp_D2
60024	Bacteroides_eggerthii_1_2_48FAA	Bacteroides_stercoris_ATCC_43183
60025	Bacteroides_eggerthii_1_2_48FAA	Bacteroides_thetaiotaomicron_VPI_5482
60026	Bacteroides_eggerthii_1_2_48FAA	Bacteroides_timonensis_AP1
60027	Bacteroides_eggerthii_1_2_48FAA	Bacteroides_uniformis_ATCC_8492
60028	Bacteroides_eggerthii_1_2_48FAA	Bacteroides_ureolyticus_DSM_20703
60029	Bacteroides_eggerthii_1_2_48FAA	Bacteroides_vulgatus_ATCC_8482
60030	Bacteroides_eggerthii_1_2_48FAA	Bacteroides_xylanisolvens_SD_CC_1b
60031	Bacteroides_eggerthii_1_2_48FAA	Bacteroides_xylanisolvens_XB1A
60032	Bacteroides_eggerthii_1_2_48FAA	Barnesiella_intestinihominis_YIT_11860
60033	Bacteroides_eggerthii_1_2_48FAA	Bartonella_quintana_Toulouse
60034	Bacteroides_eggerthii_1_2_48FAA	Bifidobacterium_adolescentis_ATCC_15703
60035	Bacteroides_eggerthii_1_2_48FAA	Bifidobacterium_angulatum_DSM_20098
60036	Bacteroides_eggerthii_1_2_48FAA	Bifidobacterium_animalis_lactis_AD011
60037	Bacteroides_eggerthii_1_2_48FAA	Bifidobacterium_animalis_lactis_BB_12
60038	Bacteroides_eggerthii_1_2_48FAA	Bifidobacterium_animalis_lactis_Bi_07
60039	Bacteroides_eggerthii_1_2_48FAA	Bifidobacterium_animalis_lactis_Bl_04_ATCC_SD5219
60040	Bacteroides_eggerthii_1_2_48FAA	Bifidobacterium_animalis_lactis_CNCM_I_2494
60041	Bacteroides_eggerthii_1_2_48FAA	Bifidobacterium_animalis_lactis_DSM_10140
60042	Bacteroides_eggerthii_1_2_48FAA	Bifidobacterium_animalis_lactis_V9
60043	Bacteroides_eggerthii_1_2_48FAA	Bifidobacterium_bifidum_BGN4
60044	Bacteroides_eggerthii_1_2_48FAA	Bifidobacterium_bifidum_NCIMB_41171
60045	Bacteroides_eggerthii_1_2_48FAA	Bifidobacterium_bifidum_PRL2010
60046	Bacteroides_eggerthii_1_2_48FAA	Bifidobacterium_bifidum_S17
60047	Bacteroides_eggerthii_1_2_48FAA	Bifidobacterium_boum_DSM_20432
60048	Bacteroides_eggerthii_1_2_48FAA	Bifidobacterium_breve_HPH0326
60049	Bacteroides_eggerthii_1_2_48FAA	Bifidobacterium_breve_UCC2003_NCIMB8807
60050	Bacteroides_eggerthii_1_2_48FAA	Bifidobacterium_catenulatum_DSM_16992
60051	Bacteroides_eggerthii_1_2_48FAA	Bifidobacterium_coryneforme_DSM_20216
60052	Bacteroides_eggerthii_1_2_48FAA	Bifidobacterium_dentium_ATCC_27678
60053	Bacteroides_eggerthii_1_2_48FAA	Bifidobacterium_gallicum_DSM_20093
60054	Bacteroides_eggerthii_1_2_48FAA	Bifidobacterium_kashiwanohense_DSM_21854
60055	Bacteroides_eggerthii_1_2_48FAA	Bifidobacterium_longum_DJO10A
60056	Bacteroides_eggerthii_1_2_48FAA	Bifidobacterium_longum_E18
60057	Bacteroides_eggerthii_1_2_48FAA	Bifidobacterium_longum_infantis_157F_NC
60058	Bacteroides_eggerthii_1_2_48FAA	Bifidobacterium_longum_infantis_ATCC_15697
60059	Bacteroides_eggerthii_1_2_48FAA	Bifidobacterium_longum_longum_ATCC_55813
60060	Bacteroides_eggerthii_1_2_48FAA	Bifidobacterium_longum_longum_BBMN68
60061	Bacteroides_eggerthii_1_2_48FAA	Bifidobacterium_longum_longum_CCUG_52486
60062	Bacteroides_eggerthii_1_2_48FAA	Bifidobacterium_longum_longum_JCM_1217
60063	Bacteroides_eggerthii_1_2_48FAA	Bifidobacterium_longum_longum_JDM301
60064	Bacteroides_eggerthii_1_2_48FAA	Bifidobacterium_longum_NCC2705
60065	Bacteroides_eggerthii_1_2_48FAA	Bifidobacterium_mongoliense_DSM_21395
60066	Bacteroides_eggerthii_1_2_48FAA	Bifidobacterium_pseudocatenulatum_DSM_20438
60067	Bacteroides_eggerthii_1_2_48FAA	Bifidobacterium_pseudolongum_subsp_Pseudolongum_DSM_20099
60068	Bacteroides_eggerthii_1_2_48FAA	Bifidobacterium_ruminantium_DSM_6489
60069	Bacteroides_eggerthii_1_2_48FAA	Bifidobacterium_scardovii_JCM_12489
60070	Bacteroides_eggerthii_1_2_48FAA	Bifidobacterium_stercoris_ATCC_43183
60071	Bacteroides_eggerthii_1_2_48FAA	Bifidobacterium_thermacidophilum_subsp_thermacidophilum_DSM_15837
60072	Bacteroides_eggerthii_1_2_48FAA	Bifidobacterium_thermophilum_RBL67
60073	Bacteroides_eggerthii_1_2_48FAA	Bilophila_wadsworthia_3_1_6
60074	Bacteroides_eggerthii_1_2_48FAA	Blastococcus_massiliensis_AP3
60075	Bacteroides_eggerthii_1_2_48FAA	Blautia_hansenii_VPI_C7_24_DSM_20583
60076	Bacteroides_eggerthii_1_2_48FAA	Blautia_hydrogenotrophica_DSM_10507
60077	Bacteroides_eggerthii_1_2_48FAA	Blautia_obeum_ATCC_29174
60078	Bacteroides_eggerthii_1_2_48FAA	Blautia_producta_DSM_2950
60079	Bacteroides_eggerthii_1_2_48FAA	Blautia_wexlerae_DSM_19850
60080	Bacteroides_eggerthii_1_2_48FAA	Bordetella_hinzii_OH87_BAL007II
60081	Bacteroides_eggerthii_1_2_48FAA	Brachybacterium_paraconglomeratum_LC44
60082	Bacteroides_eggerthii_1_2_48FAA	Brachyspira_pilosicoli_B2904
60083	Bacteroides_eggerthii_1_2_48FAA	Bradyrhizobium_elkanii_USDA_76
60084	Bacteroides_eggerthii_1_2_48FAA	Brevibacillus_agri_5_2
60085	Bacteroides_eggerthii_1_2_48FAA	Brevibacillus_agri_BAB_2500
60086	Bacteroides_eggerthii_1_2_48FAA	Brevibacillus_borstelensis_AK1
60087	Bacteroides_eggerthii_1_2_48FAA	Brevibacillus_brevis_NBRC_100599
60088	Bacteroides_eggerthii_1_2_48FAA	Brevibacterium_casei_S18
60089	Bacteroides_eggerthii_1_2_48FAA	Brevibacterium_linens_BL2
60090	Bacteroides_eggerthii_1_2_48FAA	Brevibacterium_massiliense_5401308
60091	Bacteroides_eggerthii_1_2_48FAA	Brevundimonas_bacteroides_DSM_4726
60092	Bacteroides_eggerthii_1_2_48FAA	Brevundimonas_diminuta_470_4
60093	Bacteroides_eggerthii_1_2_48FAA	Brochothrix_thermosphacta_DSM_20171
60094	Bacteroides_eggerthii_1_2_48FAA	Bulleidia_extructa_W1219
60095	Bacteroides_eggerthii_1_2_48FAA	Burkholderia_cepacia_GG4
60096	Bacteroides_eggerthii_1_2_48FAA	Burkholderiales_bacterium_1_1_47
60097	Bacteroides_eggerthii_1_2_48FAA	Butyricicoccus_pullicaecorum_1_2
60098	Bacteroides_eggerthii_1_2_48FAA	Butyricimonas_synergistica_DSM_23225
60099	Bacteroides_eggerthii_1_2_48FAA	Butyricimonas_virosa_DSM_23226
60100	Bacteroides_eggerthii_1_2_48FAA	Butyrivibrio_crossotus_DSM_2876
60101	Bacteroides_eggerthii_1_2_48FAA	Butyrivibrio_fibrisolvens_16_4
60102	Bacteroides_eggerthii_1_2_48FAA	Campylobacter_coli_JV20
60103	Bacteroides_eggerthii_1_2_48FAA	Campylobacter_concisus_13826
60104	Bacteroides_eggerthii_1_2_48FAA	Campylobacter_curvus_525_92
60105	Bacteroides_eggerthii_1_2_48FAA	Campylobacter_fetus_subsp_fetus_82_40
60106	Bacteroides_eggerthii_1_2_48FAA	Campylobacter_gracilis_RM3268
60107	Bacteroides_eggerthii_1_2_48FAA	Campylobacter_hominis_ATCC_BAA_381
60108	Bacteroides_eggerthii_1_2_48FAA	Campylobacter_hyointestinalis_subsp_hyointestinalis_LMG_9260
60109	Bacteroides_eggerthii_1_2_48FAA	Campylobacter_jejuni_jejuni_81_176
60110	Bacteroides_eggerthii_1_2_48FAA	Campylobacter_jejuni_jejuni_ICDCCJ07004
60111	Bacteroides_eggerthii_1_2_48FAA	Campylobacter_jejuni_jejuni_M1
60112	Bacteroides_eggerthii_1_2_48FAA	Campylobacter_jejuni_jejuni_NCTC_11168
60113	Bacteroides_eggerthii_1_2_48FAA	Campylobacter_lari_RM2100
60114	Bacteroides_eggerthii_1_2_48FAA	Campylobacter_rectus_RM3267
60115	Bacteroides_eggerthii_1_2_48FAA	Campylobacter_showae_CSUNSWCD
60116	Bacteroides_eggerthii_1_2_48FAA	Campylobacter_upsaliensis_JV21
60117	Bacteroides_eggerthii_1_2_48FAA	Candidatus_Nitrososphaera_gargensis_Ga9_2
60118	Bacteroides_eggerthii_1_2_48FAA	Capnocytophaga_granulosa_ATCC_51502
60119	Bacteroides_eggerthii_1_2_48FAA	Capnocytophaga_ochracea_DSM_7271
60120	Bacteroides_eggerthii_1_2_48FAA	Capnocytophaga_sputigena_ATCC_33612
60121	Bacteroides_eggerthii_1_2_48FAA	Catenibacterium_mitsuokai_DSM_15897
60122	Bacteroides_eggerthii_1_2_48FAA	Cedecea_davisae_DSM_4568
60123	Bacteroides_eggerthii_1_2_48FAA	Cellulosilyticum_lentocellum_DSM_5427
60124	Bacteroides_eggerthii_1_2_48FAA	Cellulosimicrobium_cellulans_J36
60125	Bacteroides_eggerthii_1_2_48FAA	Cetobacterium_somerae_ATCC_BAA_47401
60126	Bacteroides_eggerthii_1_2_48FAA	Citrobacter_amalonaticus_Y19
60127	Bacteroides_eggerthii_1_2_48FAA	Citrobacter_freundii_ATCC_8090
60128	Bacteroides_eggerthii_1_2_48FAA	Citrobacter_freundii_UCI_31
60129	Bacteroides_eggerthii_1_2_48FAA	Citrobacter_koseri_ATCC_BAA_895
60130	Bacteroides_eggerthii_1_2_48FAA	Citrobacter_sp_30_2
60131	Bacteroides_eggerthii_1_2_48FAA	Citrobacter_youngae_ATCC_29220
60132	Bacteroides_eggerthii_1_2_48FAA	Cloacibacillus_evryensis_DSM_19522
60133	Bacteroides_eggerthii_1_2_48FAA	Clostridiales_sp_1_7_47FAA
60134	Bacteroides_eggerthii_1_2_48FAA	Clostridium_asparagiforme_DSM_15981
60135	Bacteroides_eggerthii_1_2_48FAA	Clostridium_bartlettii_DSM_16795
60136	Bacteroides_eggerthii_1_2_48FAA	Clostridium_beijerinckii_NCIMB_8052
60137	Bacteroides_eggerthii_1_2_48FAA	Clostridium_bifermentans_ATCC_19299
60138	Bacteroides_eggerthii_1_2_48FAA	Clostridium_bolteae_ATCC_BAA_613
60139	Bacteroides_eggerthii_1_2_48FAA	Clostridium_botulinum_A_str_ATCC_19397
60140	Bacteroides_eggerthii_1_2_48FAA	Clostridium_botulinum_A_str_ATCC_3502
60141	Bacteroides_eggerthii_1_2_48FAA	Clostridium_botulinum_A_str_Hall
60142	Bacteroides_eggerthii_1_2_48FAA	Clostridium_botulinum_Bf
60143	Bacteroides_eggerthii_1_2_48FAA	Clostridium_botulinum_E1_str_BoNT_E_Beluga
60144	Bacteroides_eggerthii_1_2_48FAA	Clostridium_botulinum_F_str_230613
60145	Bacteroides_eggerthii_1_2_48FAA	Clostridium_butyricum_DSM_10702
60146	Bacteroides_eggerthii_1_2_48FAA	Clostridium_butyricum_E4_str_BoNT_E_BL5262
60147	Bacteroides_eggerthii_1_2_48FAA	Clostridium_cadaveris_AGR2141
60148	Bacteroides_eggerthii_1_2_48FAA	Clostridium_celatum_DSM_1785
60149	Bacteroides_eggerthii_1_2_48FAA	Clostridium_cellobioparum_DSM_1351
60150	Bacteroides_eggerthii_1_2_48FAA	Clostridium_citroniae_WAL_17108
60151	Bacteroides_eggerthii_1_2_48FAA	Clostridium_clariflavum_DSM_19732
60152	Bacteroides_eggerthii_1_2_48FAA	Clostridium_clostridioforme_CM201
60153	Bacteroides_eggerthii_1_2_48FAA	Clostridium_difficile_CD196
60154	Bacteroides_eggerthii_1_2_48FAA	Clostridium_difficile_NAP07
60155	Bacteroides_eggerthii_1_2_48FAA	Clostridium_difficile_NAP08
60156	Bacteroides_eggerthii_1_2_48FAA	Clostridium_difficile_R20291
60157	Bacteroides_eggerthii_1_2_48FAA	Clostridium_glycolicum_ATCC_14880
60158	Bacteroides_eggerthii_1_2_48FAA	Clostridium_hathewayi_12489931
60159	Bacteroides_eggerthii_1_2_48FAA	Clostridium_hathewayi_DSM_13479
60160	Bacteroides_eggerthii_1_2_48FAA	Clostridium_hiranonis_TO_931_DSM_13275
60161	Bacteroides_eggerthii_1_2_48FAA	Clostridium_hylemonae_DSM_15053
60162	Bacteroides_eggerthii_1_2_48FAA	Clostridium_indolis_DSM_755
60163	Bacteroides_eggerthii_1_2_48FAA	Clostridium_innocuum_2959
60164	Bacteroides_eggerthii_1_2_48FAA	Clostridium_leptum_DSM_753
60165	Bacteroides_eggerthii_1_2_48FAA	Clostridium_methoxybenzovorans_SR3
60166	Bacteroides_eggerthii_1_2_48FAA	Clostridium_methylpentosum_R2_DSM_5476
60167	Bacteroides_eggerthii_1_2_48FAA	Clostridium_nexile_DSM_1787
60168	Bacteroides_eggerthii_1_2_48FAA	Clostridium_paraputrificum_AGR2156
60169	Bacteroides_eggerthii_1_2_48FAA	Clostridium_perfringens_ATCC_13124
60170	Bacteroides_eggerthii_1_2_48FAA	Clostridium_ramosum_VPI_0427_DSM_1402
60171	Bacteroides_eggerthii_1_2_48FAA	Clostridium_saccharogumia_DSM_17460
60172	Bacteroides_eggerthii_1_2_48FAA	Clostridium_saccharoperbutylacetonicum_N1_4_HMT
60173	Bacteroides_eggerthii_1_2_48FAA	Clostridium_sartagoforme_AAU1
60174	Bacteroides_eggerthii_1_2_48FAA	Clostridium_scindens_ATCC_35704
60175	Bacteroides_eggerthii_1_2_48FAA	Clostridium_sordellii_ATCC_9714
60176	Bacteroides_eggerthii_1_2_48FAA	Clostridium_sp_7_2_43FAA
60177	Bacteroides_eggerthii_1_2_48FAA	Clostridium_spiroforme_DSM_1552
60178	Bacteroides_eggerthii_1_2_48FAA	Clostridium_sp_L2_50
60179	Bacteroides_eggerthii_1_2_48FAA	Clostridium_sp_M62_1
60180	Bacteroides_eggerthii_1_2_48FAA	Clostridium_sporogenes_ATCC_15579
60181	Bacteroides_eggerthii_1_2_48FAA	Clostridium_sporosphaeroides_DSM_1294
60182	Bacteroides_eggerthii_1_2_48FAA	Clostridium_sp_SS2_1
60183	Bacteroides_eggerthii_1_2_48FAA	Clostridium_sp_SY8519
60184	Bacteroides_eggerthii_1_2_48FAA	Clostridium_sticklandii_DSM_519
60185	Bacteroides_eggerthii_1_2_48FAA	Clostridium_symbiosum_ATCC_14940
60186	Bacteroides_eggerthii_1_2_48FAA	Clostridium_symbiosum_WAL_14163
60187	Bacteroides_eggerthii_1_2_48FAA	Clostridium_symbiosum_WAL_14673
60188	Bacteroides_eggerthii_1_2_48FAA	Clostridium_tyrobutyricum_DSM_2637
60189	Bacteroides_eggerthii_1_2_48FAA	Clostridium_viride_DSM_6836
60190	Bacteroides_eggerthii_1_2_48FAA	Collinsella_aerofaciens_ATCC_25986
60191	Bacteroides_eggerthii_1_2_48FAA	Collinsella_intestinalis_DSM_13280
60192	Bacteroides_eggerthii_1_2_48FAA	Collinsella_stercoris_DSM_13279
60193	Bacteroides_eggerthii_1_2_48FAA	Collinsella_tanakaei_YIT_12063
60194	Bacteroides_eggerthii_1_2_48FAA	Coprobacillus_sp_29_1
60195	Bacteroides_eggerthii_1_2_48FAA	Coprobacillus_sp_D7
60196	Bacteroides_eggerthii_1_2_48FAA	Coprococcus_catus_GD_7
60197	Bacteroides_eggerthii_1_2_48FAA	Coprococcus_comes_ATCC_27758
60198	Bacteroides_eggerthii_1_2_48FAA	Coprococcus_eutactus_ATCC_27759
60199	Bacteroides_eggerthii_1_2_48FAA	Corynebacterium_ammoniagenes_DSM_20306
60200	Bacteroides_eggerthii_1_2_48FAA	Corynebacterium_amycolatum_SK46
60201	Bacteroides_eggerthii_1_2_48FAA	Corynebacterium_aurimucosum_ATCC_700975
60202	Bacteroides_eggerthii_1_2_48FAA	Corynebacterium_durum_F0235
60203	Bacteroides_eggerthii_1_2_48FAA	Corynebacterium_glucuronolyticum_ATCC_51867
60204	Bacteroides_eggerthii_1_2_48FAA	Corynebacterium_kroppenstedtii_DSM_44385
60205	Bacteroides_eggerthii_1_2_48FAA	Corynebacterium_propinquum_DSM_44285
60206	Bacteroides_eggerthii_1_2_48FAA	Corynebacterium_striatum_ATCC_6940
60207	Bacteroides_eggerthii_1_2_48FAA	Corynebacterium_tuberculostearicum_SK141
60208	Bacteroides_eggerthii_1_2_48FAA	Corynebacterium_ulcerans_809
60209	Bacteroides_eggerthii_1_2_48FAA	Corynebacterium_ureicelerivorans
60210	Bacteroides_eggerthii_1_2_48FAA	Cronobacter_sakazakii_ATCC_BAA_894
60211	Bacteroides_eggerthii_1_2_48FAA	Cryptobacterium_curtum_DSM_15641
60212	Bacteroides_eggerthii_1_2_48FAA	Curtobacterium_flaccumfaciens_UCD_AKU
60213	Bacteroides_eggerthii_1_2_48FAA	Delftia_acidovorans_SPH_1
60214	Bacteroides_eggerthii_1_2_48FAA	Dermacoccus_nishinomiyaensis
60215	Bacteroides_eggerthii_1_2_48FAA	Desulfovibrio_desulfuricans_subsp_desulfuricans_DSM_642
60216	Bacteroides_eggerthii_1_2_48FAA	Desulfovibrio_piger_ATCC_29098
60217	Bacteroides_eggerthii_1_2_48FAA	Desulfovibrio_sp_3_1_syn3
60218	Bacteroides_eggerthii_1_2_48FAA	Dialister_invisus_DSM_15470
60219	Bacteroides_eggerthii_1_2_48FAA	Dialister_succinatiphilus_YIT_11850
60220	Bacteroides_eggerthii_1_2_48FAA	Dietzia_cinnamea_P4
60221	Bacteroides_eggerthii_1_2_48FAA	Dorea_formicigenerans_ATCC_27755
60222	Bacteroides_eggerthii_1_2_48FAA	Dorea_longicatena_DSM_13814
60223	Bacteroides_eggerthii_1_2_48FAA	Dysgonomonas_gadei_ATCC_BAA_286
60224	Bacteroides_eggerthii_1_2_48FAA	Edwardsiella_tarda_ATCC_23685
60225	Bacteroides_eggerthii_1_2_48FAA	Edwardsiella_tarda_FL6_60
60226	Bacteroides_eggerthii_1_2_48FAA	Eggerthella_lenta_DSM_2243
60227	Bacteroides_eggerthii_1_2_48FAA	Eggerthella_sp_1_3_56FAA
60228	Bacteroides_eggerthii_1_2_48FAA	Eggerthella_sp_YY7918
60229	Bacteroides_eggerthii_1_2_48FAA	Eggerthia_catenaformis_OT_569
60230	Bacteroides_eggerthii_1_2_48FAA	Eikenella_corrodens_ATCC_23834
60231	Bacteroides_eggerthii_1_2_48FAA	Enterobacter_aerogenes_KCTC_2190
60232	Bacteroides_eggerthii_1_2_48FAA	Enterobacter_asburiae_LF7a
60233	Bacteroides_eggerthii_1_2_48FAA	Enterobacter_cancerogenus_ATCC_35316
60234	Bacteroides_eggerthii_1_2_48FAA	Enterobacter_cloacae_EcWSU1
60235	Bacteroides_eggerthii_1_2_48FAA	Enterobacter_hormaechei_YT2
60236	Bacteroides_eggerthii_1_2_48FAA	Enterobacter_hormaechei_YT3
60237	Bacteroides_eggerthii_1_2_48FAA	Enterobacteriaceae_bacterium_9_2_54FAA
60238	Bacteroides_eggerthii_1_2_48FAA	Enterococcus_asini_ATCC_700915
60239	Bacteroides_eggerthii_1_2_48FAA	Enterococcus_avium_ATCC_14025
60240	Bacteroides_eggerthii_1_2_48FAA	Enterococcus_caccae_ATCC_BAA_1240
60241	Bacteroides_eggerthii_1_2_48FAA	Enterococcus_casseliflavus_ATCC_12755
60242	Bacteroides_eggerthii_1_2_48FAA	Enterococcus_cecorum_DSM_20682
60243	Bacteroides_eggerthii_1_2_48FAA	Enterococcus_dispar_ATCC_51266
60244	Bacteroides_eggerthii_1_2_48FAA	Enterococcus_durans_ATCC_6056
60245	Bacteroides_eggerthii_1_2_48FAA	Enterococcus_faecalis_OG1RF_ATCC_47077
60246	Bacteroides_eggerthii_1_2_48FAA	Enterococcus_faecalis_TX0104
60247	Bacteroides_eggerthii_1_2_48FAA	Enterococcus_faecalis_TX1322
60248	Bacteroides_eggerthii_1_2_48FAA	Enterococcus_faecalis_TX2134
60249	Bacteroides_eggerthii_1_2_48FAA	Enterococcus_faecalis_V583
60250	Bacteroides_eggerthii_1_2_48FAA	Enterococcus_faecium_TX1330
60251	Bacteroides_eggerthii_1_2_48FAA	Enterococcus_gallinarum_EG2
60252	Bacteroides_eggerthii_1_2_48FAA	Enterococcus_hirae_ATCC_9790
60253	Bacteroides_eggerthii_1_2_48FAA	Enterococcus_phoeniculicola_ATCC_BAA_412
60254	Bacteroides_eggerthii_1_2_48FAA	Enterococcus_saccharolyticus_DSM8903
60255	Bacteroides_eggerthii_1_2_48FAA	Enterococcus_sp_7L76
60256	Bacteroides_eggerthii_1_2_48FAA	Erysipelotrichaceae_bacterium_5_2_54FAA
60257	Bacteroides_eggerthii_1_2_48FAA	Erysipelotrichaceae_bacterium_sp_3_1_53
60258	Bacteroides_eggerthii_1_2_48FAA	Escherichia_albertii_KF1
60259	Bacteroides_eggerthii_1_2_48FAA	Escherichia_albertii_TW07627
60260	Bacteroides_eggerthii_1_2_48FAA	Escherichia_coli_O157_H7_str_Sakai
60261	Bacteroides_eggerthii_1_2_48FAA	Escherichia_coli_SE11
60262	Bacteroides_eggerthii_1_2_48FAA	Escherichia_coli_str_K_12_substr_MG1655
60263	Bacteroides_eggerthii_1_2_48FAA	Escherichia_coli_UTI89_UPEC
60264	Bacteroides_eggerthii_1_2_48FAA	Escherichia_fergusonii_ATCC_35469
60265	Bacteroides_eggerthii_1_2_48FAA	Escherichia_hermannii_NBRC_105704
60266	Bacteroides_eggerthii_1_2_48FAA	Escherichia_sp_1_1_43
60267	Bacteroides_eggerthii_1_2_48FAA	Escherichia_sp_3_2_53FAA
60268	Bacteroides_eggerthii_1_2_48FAA	Escherichia_sp_4_1_40B
60269	Bacteroides_eggerthii_1_2_48FAA	Eubacterium_biforme_DSM_3989
60270	Bacteroides_eggerthii_1_2_48FAA	Eubacterium_brachy_ATCC_33089
60271	Bacteroides_eggerthii_1_2_48FAA	Eubacterium_cellulosolvens_6
60272	Bacteroides_eggerthii_1_2_48FAA	Eubacterium_cylindroides_T2_87
60273	Bacteroides_eggerthii_1_2_48FAA	Eubacterium_desmolans_ATCC_43058
60274	Bacteroides_eggerthii_1_2_48FAA	Eubacterium_dolichum_DSM_3991
60275	Bacteroides_eggerthii_1_2_48FAA	Eubacterium_eligens_ATCC_27750
60276	Bacteroides_eggerthii_1_2_48FAA	Eubacterium_hallii_DSM_3353
60277	Bacteroides_eggerthii_1_2_48FAA	Eubacterium_hallii_L2_7
60278	Bacteroides_eggerthii_1_2_48FAA	Eubacterium_limosum_KIST612
60279	Bacteroides_eggerthii_1_2_48FAA	Eubacterium_ramulus_ATCC_29099
60280	Bacteroides_eggerthii_1_2_48FAA	Eubacterium_rectale_ATCC_33656
60281	Bacteroides_eggerthii_1_2_48FAA	Eubacterium_rectale_M104_1
60282	Bacteroides_eggerthii_1_2_48FAA	Eubacterium_saphenum_ATCC_49989
60283	Bacteroides_eggerthii_1_2_48FAA	Eubacterium_siraeum_70_3
60284	Bacteroides_eggerthii_1_2_48FAA	Eubacterium_siraeum_DSM_15702
60285	Bacteroides_eggerthii_1_2_48FAA	Eubacterium_sulci_ATCC_35585
60286	Bacteroides_eggerthii_1_2_48FAA	Eubacterium_ventriosum_ATCC_27560
60287	Bacteroides_eggerthii_1_2_48FAA	Exiguobacterium_aurantiacum_DSM_6208
60288	Bacteroides_eggerthii_1_2_48FAA	Faecalibacterium_cf_prausnitzii_KLE1255
60289	Bacteroides_eggerthii_1_2_48FAA	Faecalibacterium_prausnitzii_L2_6
60290	Bacteroides_eggerthii_1_2_48FAA	Faecalibacterium_prausnitzii_M21_2
60291	Bacteroides_eggerthii_1_2_48FAA	Faecalibacterium_prausnitzii_SL3_3
60292	Bacteroides_eggerthii_1_2_48FAA	Filifactor_alocis_ATCC_35896
60293	Bacteroides_eggerthii_1_2_48FAA	Finegoldia_magna_ATCC_29328
60294	Bacteroides_eggerthii_1_2_48FAA	Flavonifractor_plautii_ATCC_29863
60295	Bacteroides_eggerthii_1_2_48FAA	Fusobacterium_gonidiaformans_3_1_5R
60296	Bacteroides_eggerthii_1_2_48FAA	Fusobacterium_gonidiaformans_ATCC_25563
60297	Bacteroides_eggerthii_1_2_48FAA	Fusobacterium_mortiferum_ATCC_9817
60298	Bacteroides_eggerthii_1_2_48FAA	Fusobacterium_necrophorum_D12
60299	Bacteroides_eggerthii_1_2_48FAA	Fusobacterium_nucleatum_subsp_animalis_3_1_33
60300	Bacteroides_eggerthii_1_2_48FAA	Fusobacterium_nucleatum_subsp_animalis_7_1
60301	Bacteroides_eggerthii_1_2_48FAA	Fusobacterium_nucleatum_subsp_animalis_D11
60302	Bacteroides_eggerthii_1_2_48FAA	Fusobacterium_nucleatum_subsp_vincentii_3_1_27
60303	Bacteroides_eggerthii_1_2_48FAA	Fusobacterium_nucleatum_subsp_vincentii_3_1_36A2
60304	Bacteroides_eggerthii_1_2_48FAA	Fusobacterium_nucleatum_subsp_vincentii_4_1_13
60305	Bacteroides_eggerthii_1_2_48FAA	Fusobacterium_periodonticum_1_1_41FAA
60306	Bacteroides_eggerthii_1_2_48FAA	Fusobacterium_periodonticum_2_1_31
60307	Bacteroides_eggerthii_1_2_48FAA	Fusobacterium_russii_ATCC_25533
60308	Bacteroides_eggerthii_1_2_48FAA	Fusobacterium_sp_4_8
60309	Bacteroides_eggerthii_1_2_48FAA	Fusobacterium_ulcerans_ATCC_49185
60310	Bacteroides_eggerthii_1_2_48FAA	Fusobacterium_varium_ATCC_27725
60311	Bacteroides_eggerthii_1_2_48FAA	Gemella_haemolysans_ATCC_10379
60312	Bacteroides_eggerthii_1_2_48FAA	Gemella_morbillorum_M424
60313	Bacteroides_eggerthii_1_2_48FAA	Gemella_sanguinis_ATCC700632
60314	Bacteroides_eggerthii_1_2_48FAA	Gemella_sanguinis_M325
60315	Bacteroides_eggerthii_1_2_48FAA	Geobacillus_vulcani_PSS1
60316	Bacteroides_eggerthii_1_2_48FAA	Gordonia_rubripertincta_NBRC_101908
60317	Bacteroides_eggerthii_1_2_48FAA	Gordonia_terrae_C_6
60318	Bacteroides_eggerthii_1_2_48FAA	Gordonia_terrae_NBRC_100016
60319	Bacteroides_eggerthii_1_2_48FAA	Gordonibacter_pamelaeae_7_10_1_bT_DSM_19378
60320	Bacteroides_eggerthii_1_2_48FAA	Granulicatella_adiacens_ATCC_49175
60321	Bacteroides_eggerthii_1_2_48FAA	Granulicatella_elegans_ATCC_700633
60322	Bacteroides_eggerthii_1_2_48FAA	Grimontia_hollisae_CIP_101886
60323	Bacteroides_eggerthii_1_2_48FAA	Haemophilus_haemolyticus_M19501
60324	Bacteroides_eggerthii_1_2_48FAA	Haemophilus_parainfluenzae_T3T1
60325	Bacteroides_eggerthii_1_2_48FAA	Haemophilus_sputorum_CCUG_13788
60326	Bacteroides_eggerthii_1_2_48FAA	Hafnia_alvei_ATCC_51873
60327	Bacteroides_eggerthii_1_2_48FAA	Hafnia_alvei_BIDMC_31
60328	Bacteroides_eggerthii_1_2_48FAA	Halococcus_morrhuae_DSM1307
60329	Bacteroides_eggerthii_1_2_48FAA	Helicobacter_bilis_ATCC_43879
60330	Bacteroides_eggerthii_1_2_48FAA	Helicobacter_canadensis_MIT_98_5491
60331	Bacteroides_eggerthii_1_2_48FAA	Helicobacter_cinaedi_CCUG_18818
60332	Bacteroides_eggerthii_1_2_48FAA	Helicobacter_pullorum_MIT_98_5489
60333	Bacteroides_eggerthii_1_2_48FAA	Helicobacter_pylori_26695
60334	Bacteroides_eggerthii_1_2_48FAA	Helicobacter_winghamensis_ATCC_BAA_430
60335	Bacteroides_eggerthii_1_2_48FAA	Holdemania_filiformis_VPI_J1_31B_1_DSM_12042
60336	Bacteroides_eggerthii_1_2_48FAA	Kallipyga_massiliensis_ph2
60337	Bacteroides_eggerthii_1_2_48FAA	Kandleria_vitulina_DSM_20405
60338	Bacteroides_eggerthii_1_2_48FAA	Kingella_oralis_ATCC_51147
60339	Bacteroides_eggerthii_1_2_48FAA	Klebsiella_pneumoniae_pneumoniae_MGH78578
60340	Bacteroides_eggerthii_1_2_48FAA	Klebsiella_sp_1_1_55
60341	Bacteroides_eggerthii_1_2_48FAA	Kluyvera_ascorbata_ATCC_33433
60342	Bacteroides_eggerthii_1_2_48FAA	Kocuria_palustris_PEL
60343	Bacteroides_eggerthii_1_2_48FAA	Kocuria_rhizophila_DC2201
60344	Bacteroides_eggerthii_1_2_48FAA	Kurthia_massiliensis_JC30
60345	Bacteroides_eggerthii_1_2_48FAA	Kytococcus_sedentarius_DSM_20547
60346	Bacteroides_eggerthii_1_2_48FAA	Lachnospiraceae_bacterium_sp_5_1_63FAA
60347	Bacteroides_eggerthii_1_2_48FAA	Lachnospiraceae_bacterium_sp_8_1_57FAA
60348	Bacteroides_eggerthii_1_2_48FAA	Lachnospira_multipara_ATCC_19207
60349	Bacteroides_eggerthii_1_2_48FAA	Lactobacillus_acidophilus_ATCC_4796
60350	Bacteroides_eggerthii_1_2_48FAA	Lactobacillus_acidophilus_NCFM
60351	Bacteroides_eggerthii_1_2_48FAA	Lactobacillus_amylolyticus_DSM_11664
60352	Bacteroides_eggerthii_1_2_48FAA	Lactobacillus_amylovorus_GRL_1112
60353	Bacteroides_eggerthii_1_2_48FAA	Lactobacillus_animalis_KCTC_3501
60354	Bacteroides_eggerthii_1_2_48FAA	Lactobacillus_antri_DSM_16041
60355	Bacteroides_eggerthii_1_2_48FAA	Lactobacillus_brevis_ATCC_367
60356	Bacteroides_eggerthii_1_2_48FAA	Lactobacillus_brevis_subsp_gravesensis_ATCC_27305
60357	Bacteroides_eggerthii_1_2_48FAA	Lactobacillus_buchneri_ATCC_11577
60358	Bacteroides_eggerthii_1_2_48FAA	Lactobacillus_casei_ATCC_334
60359	Bacteroides_eggerthii_1_2_48FAA	Lactobacillus_casei_casei_BL23
60360	Bacteroides_eggerthii_1_2_48FAA	Lactobacillus_coleohominis_101_4_CHN
60361	Bacteroides_eggerthii_1_2_48FAA	Lactobacillus_coryniformis_subsp_coryniformis_CECT_5711
60362	Bacteroides_eggerthii_1_2_48FAA	Lactobacillus_crispatus_125_2_CHN
60363	Bacteroides_eggerthii_1_2_48FAA	Lactobacillus_curvatus_CRL_705
60364	Bacteroides_eggerthii_1_2_48FAA	Lactobacillus_delbrueckii_subsp_bulgaricus_ATCC_11842
60365	Bacteroides_eggerthii_1_2_48FAA	Lactobacillus_delbrueckii_subsp_bulgaricus_ATCC_BAA_365
60366	Bacteroides_eggerthii_1_2_48FAA	Lactobacillus_fermentum_ATCC_14931
60367	Bacteroides_eggerthii_1_2_48FAA	Lactobacillus_fermentum_IFO_3956
60368	Bacteroides_eggerthii_1_2_48FAA	Lactobacillus_gasseri_ATCC_33323
60369	Bacteroides_eggerthii_1_2_48FAA	Lactobacillus_gastricus_PS3
60370	Bacteroides_eggerthii_1_2_48FAA	Lactobacillus_helveticus_DPC_4571
60371	Bacteroides_eggerthii_1_2_48FAA	Lactobacillus_helveticus_DSM_20075
60372	Bacteroides_eggerthii_1_2_48FAA	Lactobacillus_hilgardii_ATCC_8290
60373	Bacteroides_eggerthii_1_2_48FAA	Lactobacillus_iners_DSM_13335
60374	Bacteroides_eggerthii_1_2_48FAA	Lactobacillus_jensenii_1153
60375	Bacteroides_eggerthii_1_2_48FAA	Lactobacillus_johnsonii_DPC_6026
60376	Bacteroides_eggerthii_1_2_48FAA	Lactobacillus_johnsonii_NCC_533
60377	Bacteroides_eggerthii_1_2_48FAA	Lactobacillus_mucosae_LM1
60378	Bacteroides_eggerthii_1_2_48FAA	Lactobacillus_oris_F0423
60379	Bacteroides_eggerthii_1_2_48FAA	Lactobacillus_paracasei_subsp_paracasei_8700_2
60380	Bacteroides_eggerthii_1_2_48FAA	Lactobacillus_paracasei_subsp_paracasei_ATCC_25302
60381	Bacteroides_eggerthii_1_2_48FAA	Lactobacillus_pentosus_KCA1
60382	Bacteroides_eggerthii_1_2_48FAA	Lactobacillus_plantarum_JDM1
60383	Bacteroides_eggerthii_1_2_48FAA	Lactobacillus_plantarum_subsp_plantarum_ATCC_14917
60384	Bacteroides_eggerthii_1_2_48FAA	Lactobacillus_plantarum_WCFS1
60385	Bacteroides_eggerthii_1_2_48FAA	Lactobacillus_reuteri_CF48_3A_
60386	Bacteroides_eggerthii_1_2_48FAA	Lactobacillus_reuteri_F275_JCM_1112
60387	Bacteroides_eggerthii_1_2_48FAA	Lactobacillus_reuteri_MM2_3_
60388	Bacteroides_eggerthii_1_2_48FAA	Lactobacillus_reuteri_MM4_1A_
60389	Bacteroides_eggerthii_1_2_48FAA	Lactobacillus_reuteri_SD2112_ATCC_55730
60390	Bacteroides_eggerthii_1_2_48FAA	Lactobacillus_rhamnosus_GG_ATCC_53103
60391	Bacteroides_eggerthii_1_2_48FAA	Lactobacillus_rhamnosus_LMS2_1
60392	Bacteroides_eggerthii_1_2_48FAA	Lactobacillus_ruminis_ATCC_25644
60393	Bacteroides_eggerthii_1_2_48FAA	Lactobacillus_sakei_subsp_sakei_23K
60394	Bacteroides_eggerthii_1_2_48FAA	Lactobacillus_salivarius_HO66_ATCC_11741
60395	Bacteroides_eggerthii_1_2_48FAA	Lactobacillus_salivarius_salivarius_UCC118
60396	Bacteroides_eggerthii_1_2_48FAA	Lactobacillus_ultunensis_DSM_16047
60397	Bacteroides_eggerthii_1_2_48FAA	Lactobacillus_vaginalis_ATCC_49540
60398	Bacteroides_eggerthii_1_2_48FAA	Lactococcus_garvieae_ATCC_49156
60399	Bacteroides_eggerthii_1_2_48FAA	Lactococcus_raffinolactis_4877
60400	Bacteroides_eggerthii_1_2_48FAA	Laribacter_hongkongensis_HLHK9
60401	Bacteroides_eggerthii_1_2_48FAA	Lautropia_mirabilis_ATCC_51599
60402	Bacteroides_eggerthii_1_2_48FAA	Leminorella_grimontii_ATCC_33999
60403	Bacteroides_eggerthii_1_2_48FAA	Leptotrichia_buccalis_C_1013_b
60404	Bacteroides_eggerthii_1_2_48FAA	Leuconostoc_argentinum_KCTC_3773
60405	Bacteroides_eggerthii_1_2_48FAA	Leuconostoc_gelidum_JB7
60406	Bacteroides_eggerthii_1_2_48FAA	Leuconostoc_mesenteroides_subsp_cremoris_ATCC_19254
60407	Bacteroides_eggerthii_1_2_48FAA	Listeria_grayi_DSM_20601
60408	Bacteroides_eggerthii_1_2_48FAA	Listeria_monocytogenes_4a_L99
60409	Bacteroides_eggerthii_1_2_48FAA	Listeria_monocytogenes_4b_F2365
60410	Bacteroides_eggerthii_1_2_48FAA	Listeria_monocytogenes_Finland_1988
60411	Bacteroides_eggerthii_1_2_48FAA	Listeria_monocytogenes_FSL_R2_561
60412	Bacteroides_eggerthii_1_2_48FAA	Listeria_monocytogenes_J0161_FSL_R2_499
60413	Bacteroides_eggerthii_1_2_48FAA	Listeria_monocytogenes_serotype_7_SLCC_2482
60414	Bacteroides_eggerthii_1_2_48FAA	Listeria_monocytogenes_SLCC_2378
60415	Bacteroides_eggerthii_1_2_48FAA	Listeria_monocytogenes_SLCC_2540
60416	Bacteroides_eggerthii_1_2_48FAA	Listeria_monocytogenes_SLCC_7179
60417	Bacteroides_eggerthii_1_2_48FAA	Lysinibacillus_fusiformis_ZB2
60418	Bacteroides_eggerthii_1_2_48FAA	Lysinibacillus_sphaericus_C3_41
60419	Bacteroides_eggerthii_1_2_48FAA	Marvinbryantia_formatexigens_I_52_DSM_14469
60420	Bacteroides_eggerthii_1_2_48FAA	Megamonas_funiformis_YIT_11815
60421	Bacteroides_eggerthii_1_2_48FAA	Megamonas_hypermegale_ART12_1
60422	Bacteroides_eggerthii_1_2_48FAA	Megasphaera_elsdenii_DSM_20460
60423	Bacteroides_eggerthii_1_2_48FAA	Melainabacterium_MEL_A1
60424	Bacteroides_eggerthii_1_2_48FAA	Methanobrevibacter_ruminantium_M1
60425	Bacteroides_eggerthii_1_2_48FAA	Methanobrevibacter_smithii_ATCC_35061
60426	Bacteroides_eggerthii_1_2_48FAA	Methanomassiliicoccus_luminyensis_B10
60427	Bacteroides_eggerthii_1_2_48FAA	Methanosphaera_stadtmanae_DSM_3091
60428	Bacteroides_eggerthii_1_2_48FAA	Methylobacterium_mesophilicum_SR1_6_6
60429	Bacteroides_eggerthii_1_2_48FAA	Methylobacterium_populi_BJ001
60430	Bacteroides_eggerthii_1_2_48FAA	Methylobacterium_radiotolerans_JCM_2831
60431	Bacteroides_eggerthii_1_2_48FAA	Methyloversatilis_universalis_Fam50001
60432	Bacteroides_eggerthii_1_2_48FAA	Methyloversatilis_universalis_FAM5
60433	Bacteroides_eggerthii_1_2_48FAA	Microbacterium_gubbeenense_DSM_15944
60434	Bacteroides_eggerthii_1_2_48FAA	Microbacterium_oleivorans_NBRC_103075
60435	Bacteroides_eggerthii_1_2_48FAA	Microbacterium_paraoxydans_77MFTsu3_2
60436	Bacteroides_eggerthii_1_2_48FAA	Micrococcus_luteus_NCTC_2665
60437	Bacteroides_eggerthii_1_2_48FAA	Micromonospora_aurantiaca_ATCC_27029
60438	Bacteroides_eggerthii_1_2_48FAA	Mitsuokella_jalaludinii_DSM_13811
60439	Bacteroides_eggerthii_1_2_48FAA	Mitsuokella_multacida_DSM_20544
60440	Bacteroides_eggerthii_1_2_48FAA	Mobiluncus_curtisii_ATCC_43063
60441	Bacteroides_eggerthii_1_2_48FAA	Moraxella_catarrhalis_RH4
60442	Bacteroides_eggerthii_1_2_48FAA	Morganella_morganii_subsp_morganii_KT
60443	Bacteroides_eggerthii_1_2_48FAA	Mycobacterium_avium_subsp_avium_ATCC_25291
60444	Bacteroides_eggerthii_1_2_48FAA	Mycobacterium_fortuitum_subsp_fortuitum_DSM_46621
60445	Bacteroides_eggerthii_1_2_48FAA	Mycoplasma_hominis_ATCC_23114
60446	Bacteroides_eggerthii_1_2_48FAA	Mycoplasma_pneumoniae_309
60447	Bacteroides_eggerthii_1_2_48FAA	Neisseria_cinerea_ATCC_14685
60448	Bacteroides_eggerthii_1_2_48FAA	Neisseria_elongata_subsp_glycolytica_ATCC_29315
60449	Bacteroides_eggerthii_1_2_48FAA	Neisseria_flavescens_SK114
60450	Bacteroides_eggerthii_1_2_48FAA	Neisseria_macacae_ATCC_33926
60451	Bacteroides_eggerthii_1_2_48FAA	Neisseria_mucosa_ATCC_25996
60452	Bacteroides_eggerthii_1_2_48FAA	Neisseria_subflava_NJ9703
60453	Bacteroides_eggerthii_1_2_48FAA	Nevskia_ramosa_DSM_11499
60454	Bacteroides_eggerthii_1_2_48FAA	Oceanobacillus_picturae_strain_S1
60455	Bacteroides_eggerthii_1_2_48FAA	Ochrobactrum_anthropi_ATCC_49188
60456	Bacteroides_eggerthii_1_2_48FAA	Odoribacter_laneus_YIT_12061
60457	Bacteroides_eggerthii_1_2_48FAA	Odoribacter_splanchnicus_1651_6_DSM_20712
60458	Bacteroides_eggerthii_1_2_48FAA	Olsenella_profusa_F019501
60459	Bacteroides_eggerthii_1_2_48FAA	Olsenella_uli_DSM_7084
60460	Bacteroides_eggerthii_1_2_48FAA	Oribacterium_sinus_F0268
60461	Bacteroides_eggerthii_1_2_48FAA	Oxalobacter_formigenes_HOxBLS
60462	Bacteroides_eggerthii_1_2_48FAA	Oxalobacter_formigenes_OXCC13
60463	Bacteroides_eggerthii_1_2_48FAA	Paenibacillus_alvei_DSM_29
60464	Bacteroides_eggerthii_1_2_48FAA	Paenibacillus_barengoltzii_G22
60465	Bacteroides_eggerthii_1_2_48FAA	Paenibacillus_daejeonensis_DSM_15491
60466	Bacteroides_eggerthii_1_2_48FAA	Paenibacillus_graminis_C4D1M
60467	Bacteroides_eggerthii_1_2_48FAA	Paenibacillus_lactis_154
60468	Bacteroides_eggerthii_1_2_48FAA	Parabacteroides_distasonis_ATCC_8503
60469	Bacteroides_eggerthii_1_2_48FAA	Parabacteroides_goldsteinii_dnLKV18
60470	Bacteroides_eggerthii_1_2_48FAA	Parabacteroides_gordonii_DSM_23371
60471	Bacteroides_eggerthii_1_2_48FAA	Parabacteroides_johnsonii_DSM_18315
60472	Bacteroides_eggerthii_1_2_48FAA	Parabacteroides_merdae_ATCC_43184
60473	Bacteroides_eggerthii_1_2_48FAA	Parabacteroides_sp_D13
60474	Bacteroides_eggerthii_1_2_48FAA	Paracoccus_yeei_ATCC_BAA_599
60475	Bacteroides_eggerthii_1_2_48FAA	Paraprevotella_clara_YIT_11840
60476	Bacteroides_eggerthii_1_2_48FAA	Paraprevotella_xylaniphila_YIT_11841
60477	Bacteroides_eggerthii_1_2_48FAA	Parasutterella_excrementihominis_YIT_11859
60478	Bacteroides_eggerthii_1_2_48FAA	Parvimonas_micra_ATCC_33270
60479	Bacteroides_eggerthii_1_2_48FAA	Pediococcus_acidilactici_7_4
60480	Bacteroides_eggerthii_1_2_48FAA	Pediococcus_acidilactici_DSM_20284
60481	Bacteroides_eggerthii_1_2_48FAA	Pediococcus_pentosaceus_ATCC_25745
60482	Bacteroides_eggerthii_1_2_48FAA	Peptoniphilus_harei_ACS_146_V_Sch2b
60483	Bacteroides_eggerthii_1_2_48FAA	Peptoniphilus_indolicus_ATCC_29427
60484	Bacteroides_eggerthii_1_2_48FAA	Peptoniphilus_lacrimalis_DSM_7455
60485	Bacteroides_eggerthii_1_2_48FAA	Peptoniphilus_timonensis_JC401
60486	Bacteroides_eggerthii_1_2_48FAA	Peptostreptococcus_anaerobius_DSM_2949
60487	Bacteroides_eggerthii_1_2_48FAA	Peptostreptococcus_stomatis_DSM_17678
60488	Bacteroides_eggerthii_1_2_48FAA	Phascolarctobacterium_succinatutens_YIT_12067
60489	Bacteroides_eggerthii_1_2_48FAA	Plesiomonas_shigelloides_302_73
60490	Bacteroides_eggerthii_1_2_48FAA	Porphyromonas_asaccharolytica_DSM_20707
60491	Bacteroides_eggerthii_1_2_48FAA	Porphyromonas_endodontalis_ATCC_35406
60492	Bacteroides_eggerthii_1_2_48FAA	Porphyromonas_gingivalis_W83
60493	Bacteroides_eggerthii_1_2_48FAA	Porphyromonas_somerae_DSM_23386
60494	Bacteroides_eggerthii_1_2_48FAA	Porphyromonas_uenonis_60_3
60495	Bacteroides_eggerthii_1_2_48FAA	Porphyromonas_uenonis_DSM_23387
60496	Bacteroides_eggerthii_1_2_48FAA	Prevotella_albensis_DSM_11370
60497	Bacteroides_eggerthii_1_2_48FAA	Prevotella_bivia_DSM_20514
60498	Bacteroides_eggerthii_1_2_48FAA	Prevotella_brevis_ATCC_19188
60499	Bacteroides_eggerthii_1_2_48FAA	Prevotella_bryantii_B14
60500	Bacteroides_eggerthii_1_2_48FAA	Prevotella_bryantii_C21a
60501	Bacteroides_eggerthii_1_2_48FAA	Prevotella_buccae_ATCC_33574
60502	Bacteroides_eggerthii_1_2_48FAA	Prevotella_conceptionensis_9403948
60503	Bacteroides_eggerthii_1_2_48FAA	Prevotella_copri_CB7_DSM_18205
60504	Bacteroides_eggerthii_1_2_48FAA	Prevotella_corporis_DSM_18810
60505	Bacteroides_eggerthii_1_2_48FAA	Prevotella_denticola_DSM20614
60506	Bacteroides_eggerthii_1_2_48FAA	Prevotella_denticola_F0289
60507	Bacteroides_eggerthii_1_2_48FAA	Prevotella_disiens_FB035_09AN
60508	Bacteroides_eggerthii_1_2_48FAA	Prevotella_disiens_JCM_6334
60509	Bacteroides_eggerthii_1_2_48FAA	Prevotella_enoeca_JCM_12259
60510	Bacteroides_eggerthii_1_2_48FAA	Prevotella_intermedia_17
60511	Bacteroides_eggerthii_1_2_48FAA	Prevotella_intermedia_ATCC_25611
60512	Bacteroides_eggerthii_1_2_48FAA	Prevotella_loescheii_DSM_19665
60513	Bacteroides_eggerthii_1_2_48FAA	Prevotella_melaninogenica_ATCC_25845
60514	Bacteroides_eggerthii_1_2_48FAA	Prevotella_nanceiensis_DSM_19126
60515	Bacteroides_eggerthii_1_2_48FAA	Prevotella_nigrescens_ATCC_33563
60516	Bacteroides_eggerthii_1_2_48FAA	Prevotella_oralis_ATCC_33269
60517	Bacteroides_eggerthii_1_2_48FAA	Prevotella_pallens_ATCC_700821
60518	Bacteroides_eggerthii_1_2_48FAA	Prevotella_ruminicola_23
60519	Bacteroides_eggerthii_1_2_48FAA	Prevotella_salivae_DSM_15606
60520	Bacteroides_eggerthii_1_2_48FAA	Prevotella_shahii_JCM_12083
60521	Bacteroides_eggerthii_1_2_48FAA	Prevotella_stercorea_DSM_18206
60522	Bacteroides_eggerthii_1_2_48FAA	Prevotella_timonensis_4401737
60523	Bacteroides_eggerthii_1_2_48FAA	Prevotella_timonensis_CRIS_5C_B1
60524	Bacteroides_eggerthii_1_2_48FAA	Prevotella_veroralis_DSM_19559
60525	Bacteroides_eggerthii_1_2_48FAA	Propionibacterium_acidipropionici_ATCC_4875
60526	Bacteroides_eggerthii_1_2_48FAA	Propionibacterium_acnes_KPA171202
60527	Bacteroides_eggerthii_1_2_48FAA	Propionibacterium_avidum_44067
60528	Bacteroides_eggerthii_1_2_48FAA	Propionibacterium_freudenreichii_subsp_shermanii_CIRM_BIA1
60529	Bacteroides_eggerthii_1_2_48FAA	Propionibacterium_granulosum_DSM_20700
60530	Bacteroides_eggerthii_1_2_48FAA	Propionibacterium_jensenii_DSM_20535
60531	Bacteroides_eggerthii_1_2_48FAA	Propionibacterium_propionicum_F0230a
60532	Bacteroides_eggerthii_1_2_48FAA	Proteus_mirabilis_ATCC_35198
60533	Bacteroides_eggerthii_1_2_48FAA	Proteus_penneri_ATCC_35198
60534	Bacteroides_eggerthii_1_2_48FAA	Providencia_alcalifaciens_DSM_30120
60535	Bacteroides_eggerthii_1_2_48FAA	Providencia_rettgeri_DSM_1131
60536	Bacteroides_eggerthii_1_2_48FAA	Providencia_rustigianii_DSM_4541
60537	Bacteroides_eggerthii_1_2_48FAA	Providencia_stuartii_ATCC_25827
60538	Bacteroides_eggerthii_1_2_48FAA	Pseudobutyrivibrio_ruminis_AD2017
60539	Bacteroides_eggerthii_1_2_48FAA	Pseudoflavonifractor_capillosus_strain_ATCC_29799
60540	Bacteroides_eggerthii_1_2_48FAA	Pseudomonas_aeruginosa_NCGM2_S1
60541	Bacteroides_eggerthii_1_2_48FAA	Pseudomonas_alcaliphila_34
60542	Bacteroides_eggerthii_1_2_48FAA	Pseudomonas_monteilii_NBRC_103158
60543	Bacteroides_eggerthii_1_2_48FAA	Pseudomonas_nitroreducens_HBP1
60544	Bacteroides_eggerthii_1_2_48FAA	Pseudomonas_oleovorans_MOIL14HWK12
60545	Bacteroides_eggerthii_1_2_48FAA	Pseudoramibacter_alactolyticus_ATCC_23263
60546	Bacteroides_eggerthii_1_2_48FAA	Pyramidobacter_piscolens_W5455
60547	Bacteroides_eggerthii_1_2_48FAA	Ralstonia_sp_5_7_47FAA
60548	Bacteroides_eggerthii_1_2_48FAA	Raoultella_planticola_ATCC_33531
60549	Bacteroides_eggerthii_1_2_48FAA	Rhodococcus_equi_ATCC_33707
60550	Bacteroides_eggerthii_1_2_48FAA	Rhodococcus_equi_NBRC_101255
60551	Bacteroides_eggerthii_1_2_48FAA	Rhodococcus_rhodochrous_ATCC_21198
60552	Bacteroides_eggerthii_1_2_48FAA	Roseburia_hominis_A2_183
60553	Bacteroides_eggerthii_1_2_48FAA	Roseburia_intestinalis_L1_82
60554	Bacteroides_eggerthii_1_2_48FAA	Roseburia_inulinivorans_DSM_16841
60555	Bacteroides_eggerthii_1_2_48FAA	Roseomonas_mucosa_ATCC_BAA_692
60556	Bacteroides_eggerthii_1_2_48FAA	Rothia_aeria_F0474
60557	Bacteroides_eggerthii_1_2_48FAA	Rothia_dentocariosa_ATCC_17931
60558	Bacteroides_eggerthii_1_2_48FAA	Rothia_mucilaginosa_DY_18
60559	Bacteroides_eggerthii_1_2_48FAA	Ruminococcaceae_bacterium_D16
60560	Bacteroides_eggerthii_1_2_48FAA	Ruminococcus_albus_7
60561	Bacteroides_eggerthii_1_2_48FAA	Ruminococcus_bicirculans_80_3
60562	Bacteroides_eggerthii_1_2_48FAA	Ruminococcus_bromii_L2_63
60563	Bacteroides_eggerthii_1_2_48FAA	Ruminococcus_callidus_ATCC_2776001
60564	Bacteroides_eggerthii_1_2_48FAA	Ruminococcus_champanellensis_18P13
60565	Bacteroides_eggerthii_1_2_48FAA	Ruminococcus_flavefaciens_ATCC_19208
60566	Bacteroides_eggerthii_1_2_48FAA	Ruminococcus_flavefaciens_FD_1
60567	Bacteroides_eggerthii_1_2_48FAA	Ruminococcus_gauvreauii_DSM_19829
60568	Bacteroides_eggerthii_1_2_48FAA	Ruminococcus_gnavus_ATCC_29149
60569	Bacteroides_eggerthii_1_2_48FAA	Ruminococcus_lactaris_ATCC_29176
60570	Bacteroides_eggerthii_1_2_48FAA	Ruminococcus_obeum_A2_162
60571	Bacteroides_eggerthii_1_2_48FAA	Ruminococcus_sp_5_1_39BFAA
60572	Bacteroides_eggerthii_1_2_48FAA	Ruminococcus_sp_SR1_5
60573	Bacteroides_eggerthii_1_2_48FAA	Ruminococcus_torques_ATCC_27756
60574	Bacteroides_eggerthii_1_2_48FAA	Ruminococcus_torques_L2_14
60575	Bacteroides_eggerthii_1_2_48FAA	Salmonella_enterica_enterica_sv_Typhimurium_LT2
60576	Bacteroides_eggerthii_1_2_48FAA	Scardovia_inopinata_F0304
60577	Bacteroides_eggerthii_1_2_48FAA	Selenomonas_ruminantium_AC2024
60578	Bacteroides_eggerthii_1_2_48FAA	Serratia_fonticola_RB_25
60579	Bacteroides_eggerthii_1_2_48FAA	Serratia_liquefaciens_ATCC_27592
60580	Bacteroides_eggerthii_1_2_48FAA	Silanimonas_lenta_DSM_16282
60581	Bacteroides_eggerthii_1_2_48FAA	Slackia_exigua_ATCC_700122
60582	Bacteroides_eggerthii_1_2_48FAA	Slackia_piriformis_YIT_12062
60583	Bacteroides_eggerthii_1_2_48FAA	Solobacterium_moorei_DSM_22971
60584	Bacteroides_eggerthii_1_2_48FAA	Solobacterium_moorei_F0204
60585	Bacteroides_eggerthii_1_2_48FAA	Staphylococcus_arlettae_CVD059
60586	Bacteroides_eggerthii_1_2_48FAA	Staphylococcus_capitis_CR0101
60587	Bacteroides_eggerthii_1_2_48FAA	Staphylococcus_capitis_QN1
60588	Bacteroides_eggerthii_1_2_48FAA	Staphylococcus_caprae_C87
60589	Bacteroides_eggerthii_1_2_48FAA	Staphylococcus_cohnii_hu_01
60590	Bacteroides_eggerthii_1_2_48FAA	Staphylococcus_epidermidis_ATCC_12228
60591	Bacteroides_eggerthii_1_2_48FAA	Staphylococcus_equorum_subsp_equorum_Mu2
60592	Bacteroides_eggerthii_1_2_48FAA	Staphylococcus_haemolyticus_JCSC1435
60593	Bacteroides_eggerthii_1_2_48FAA	Staphylococcus_hominis_subsp_hominis_C80
60594	Bacteroides_eggerthii_1_2_48FAA	Staphylococcus_intermedius_ATCC_27335
60595	Bacteroides_eggerthii_1_2_48FAA	Staphylococcus_lugdunensis_HKU09_01
60596	Bacteroides_eggerthii_1_2_48FAA	Staphylococcus_pasteuri_SP1
60597	Bacteroides_eggerthii_1_2_48FAA	Staphylococcus_pettenkoferi_VCU012
60598	Bacteroides_eggerthii_1_2_48FAA	Staphylococcus_saprophyticus_subsp_saprophyticus_ATCC_15305
60599	Bacteroides_eggerthii_1_2_48FAA	Staphylococcus_sciuri_subsp_sciuri_Z8
60600	Bacteroides_eggerthii_1_2_48FAA	Staphylococcus_simulans_ACS_120_V_Sch1
60601	Bacteroides_eggerthii_1_2_48FAA	Staphylococcus_vitulinus_F1028
60602	Bacteroides_eggerthii_1_2_48FAA	Staphylococcus_warneri_SG1
60603	Bacteroides_eggerthii_1_2_48FAA	Staphylococcus_xylosus_DMB3_Bh1
60604	Bacteroides_eggerthii_1_2_48FAA	Staphylococcus_xylosus_NJ
60605	Bacteroides_eggerthii_1_2_48FAA	Stenotrophomonas_maltophilia_D457
60606	Bacteroides_eggerthii_1_2_48FAA	Stenotrophomonas_rhizophila_PCA13
60607	Bacteroides_eggerthii_1_2_48FAA	Stoquefichus_massiliensis_AP9
60608	Bacteroides_eggerthii_1_2_48FAA	Streptococcus_agalactiae_A909
60609	Bacteroides_eggerthii_1_2_48FAA	Streptococcus_anginosus_1_2_62CV
60610	Bacteroides_eggerthii_1_2_48FAA	Streptococcus_australis_ATCC_700641
60611	Bacteroides_eggerthii_1_2_48FAA	Streptococcus_constellatus_subsp_constellatus_SK53
60612	Bacteroides_eggerthii_1_2_48FAA	Streptococcus_constellatus_subsp_pharyngis_SK1060
60613	Bacteroides_eggerthii_1_2_48FAA	Streptococcus_cristatus_ATCC_51100
60614	Bacteroides_eggerthii_1_2_48FAA	Streptococcus_dysgalactiae_subsp_dysgalactiae_ATCC_27957
60615	Bacteroides_eggerthii_1_2_48FAA	Streptococcus_equinus_ATCC_9812
60616	Bacteroides_eggerthii_1_2_48FAA	Streptococcus_gallolyticus_subsp_gallolyticus_ATCC_43143
60617	Bacteroides_eggerthii_1_2_48FAA	Streptococcus_gordonii_str_Challis_substr_CH1
60618	Bacteroides_eggerthii_1_2_48FAA	Streptococcus_infantarius_subsp_infantarius_ATCC_BAA_102
60619	Bacteroides_eggerthii_1_2_48FAA	Streptococcus_infantis_ATCC_700779
60620	Bacteroides_eggerthii_1_2_48FAA	Streptococcus_intermedius_JTH08
60621	Bacteroides_eggerthii_1_2_48FAA	Streptococcus_lutetiensis_033
60622	Bacteroides_eggerthii_1_2_48FAA	Streptococcus_mitis_NCTC_12261
60623	Bacteroides_eggerthii_1_2_48FAA	Streptococcus_mutans_ATCC_25175
60624	Bacteroides_eggerthii_1_2_48FAA	Streptococcus_oralis_Uo5
60625	Bacteroides_eggerthii_1_2_48FAA	Streptococcus_parasanguinis_ATCC_903
60626	Bacteroides_eggerthii_1_2_48FAA	Streptococcus_parauberis_KCTC_11537
60627	Bacteroides_eggerthii_1_2_48FAA	Streptococcus_peroris_ATCC_700780
60628	Bacteroides_eggerthii_1_2_48FAA	Streptococcus_pleomorphus_DSM_20574
60629	Bacteroides_eggerthii_1_2_48FAA	Streptococcus_pseudopneumoniae_IS7493
60630	Bacteroides_eggerthii_1_2_48FAA	Streptococcus_salivarius_JIM8777
60631	Bacteroides_eggerthii_1_2_48FAA	Streptococcus_sanguinis_SK36
60632	Bacteroides_eggerthii_1_2_48FAA	Streptococcus_sp_2_1_36FAA
60633	Bacteroides_eggerthii_1_2_48FAA	Streptococcus_sp_I_G2
60634	Bacteroides_eggerthii_1_2_48FAA	Streptococcus_sp_I_P16
60635	Bacteroides_eggerthii_1_2_48FAA	Streptococcus_thermophilus_LMG_18311
60636	Bacteroides_eggerthii_1_2_48FAA	Streptococcus_thoraltensis_DSM_12221
60637	Bacteroides_eggerthii_1_2_48FAA	Streptococcus_uberis_0140J
60638	Bacteroides_eggerthii_1_2_48FAA	Streptococcus_vestibularis_F0396
60639	Bacteroides_eggerthii_1_2_48FAA	Subdoligranulum_variabile_DSM_15176
60640	Bacteroides_eggerthii_1_2_48FAA	Succinatimonas_hippei_YIT_12066
60641	Bacteroides_eggerthii_1_2_48FAA	Succinivibrio_dextrinosolvens_H5
60642	Bacteroides_eggerthii_1_2_48FAA	Sulfolobus_solfataricus_P2
60643	Bacteroides_eggerthii_1_2_48FAA	Sutterella_parvirubra_YIT_11816
60644	Bacteroides_eggerthii_1_2_48FAA	Sutterella_wadsworthensis_3_1_45B
60645	Bacteroides_eggerthii_1_2_48FAA	Tannerella_forsythia_ATCC_43037
60646	Bacteroides_eggerthii_1_2_48FAA	Tatumella_ptyseos_ATCC_33301
60647	Bacteroides_eggerthii_1_2_48FAA	Trabulsiella_guamensis_ATCC_49490
60648	Bacteroides_eggerthii_1_2_48FAA	Tropheryma_whipplei_str_Twist
60649	Bacteroides_eggerthii_1_2_48FAA	Trueperella_pyogenes_MS249
60650	Bacteroides_eggerthii_1_2_48FAA	Ureaplasma_parvum_serovar_1_str_ATCC_27813
60651	Bacteroides_eggerthii_1_2_48FAA	Ureaplasma_urealyticum_serovar_8_str_ATCC_27618
60652	Bacteroides_eggerthii_1_2_48FAA	Ureibacillus_thermosphaericus_str_Thermo_BF
60653	Bacteroides_eggerthii_1_2_48FAA	Varibaculum_cambriense_DSM_15806
60654	Bacteroides_eggerthii_1_2_48FAA	Veillonella_atypica_ACS_049_V_Sch6
60655	Bacteroides_eggerthii_1_2_48FAA	Veillonella_dispar_ATCC_17748
60656	Bacteroides_eggerthii_1_2_48FAA	Veillonella_parvula_Te3_DSM_2008
60657	Bacteroides_eggerthii_1_2_48FAA	Veillonella_ratti_ACS_216_V_Col6b
60658	Bacteroides_eggerthii_1_2_48FAA	Veillonella_sp_3_1_44
60659	Bacteroides_eggerthii_1_2_48FAA	Veillonella_sp_6_1_27
60660	Bacteroides_eggerthii_1_2_48FAA	Vibrio_fluvialis_560
60661	Bacteroides_eggerthii_1_2_48FAA	Vibrio_furnissii_NCTC_11218
60662	Bacteroides_eggerthii_1_2_48FAA	Vibrio_mimicus_MB_451
60663	Bacteroides_eggerthii_1_2_48FAA	Vibrio_parahaemolyticus_RIMD_2210633
60664	Bacteroides_eggerthii_1_2_48FAA	Weissella_cibaria_KACC_11862
60665	Bacteroides_eggerthii_1_2_48FAA	Weissella_confusa_LBAE_C39_2
60666	Bacteroides_eggerthii_1_2_48FAA	Weissella_paramesenteroides_ATCC_33313
60667	Bacteroides_eggerthii_1_2_48FAA	Yersinia_bercovieri_ATCC_43970
60668	Bacteroides_eggerthii_1_2_48FAA	Yersinia_enterocolitica_subsp_enterocolitica_8081
60669	Bacteroides_eggerthii_1_2_48FAA	Yersinia_frederiksenii_ATCC_33641
60670	Bacteroides_eggerthii_1_2_48FAA	Yersinia_kristensenii_ATCC_33638
60671	Bacteroides_eggerthii_1_2_48FAA	Yersinia_pseudotuberculosis_YPIII
60672	Bacteroides_eggerthii_1_2_48FAA	Yersinia_rohdei_ATCC_43380
60673	Bacteroides_eggerthii_1_2_48FAA	Yokenella_regensburgei_ATCC_43003
60674	Bacteroides_eggerthii_DSM_20697	Bacteroides_faecis_MAJ27
60675	Bacteroides_eggerthii_DSM_20697	Bacteroides_finegoldii_DSM_17565
60676	Bacteroides_eggerthii_DSM_20697	Bacteroides_fluxus_YIT_12057
60677	Bacteroides_eggerthii_DSM_20697	Bacteroides_fragilis_3_1_12
60678	Bacteroides_eggerthii_DSM_20697	Bacteroides_fragilis_638R
60679	Bacteroides_eggerthii_DSM_20697	Bacteroides_fragilis_NCTC_9343
60680	Bacteroides_eggerthii_DSM_20697	Bacteroides_fragilis_YCH46
60681	Bacteroides_eggerthii_DSM_20697	Bacteroides_graminisolvens_DSM_19988
60682	Bacteroides_eggerthii_DSM_20697	Bacteroides_intestinalis_341_DSM_17393
60683	Bacteroides_eggerthii_DSM_20697	Bacteroides_massiliensis_B846dnLKV334
60684	Bacteroides_eggerthii_DSM_20697	Bacteroides_nordii_CL02T12C05
60685	Bacteroides_eggerthii_DSM_20697	Bacteroides_oleiciplenus_YIT_12058
60686	Bacteroides_eggerthii_DSM_20697	Bacteroides_ovatus_ATCC_8483
60687	Bacteroides_eggerthii_DSM_20697	Bacteroides_ovatus_SD_CC_2a
60688	Bacteroides_eggerthii_DSM_20697	Bacteroides_ovatus_SD_CMC_3f
60689	Bacteroides_eggerthii_DSM_20697	Bacteroides_pectinophilus_ATCC_43243
60690	Bacteroides_eggerthii_DSM_20697	Bacteroides_plebeius_M12_DSM_17135
60691	Bacteroides_eggerthii_DSM_20697	Bacteroides_pyogenes_DSM20611
60692	Bacteroides_eggerthii_DSM_20697	Bacteroides_salyersiae_WAL_10018
60693	Bacteroides_eggerthii_DSM_20697	Bacteroides_sp_1_1_14
60694	Bacteroides_eggerthii_DSM_20697	Bacteroides_sp_1_1_30
60695	Bacteroides_eggerthii_DSM_20697	Bacteroides_sp_1_1_6
60696	Bacteroides_eggerthii_DSM_20697	Bacteroides_sp_20_3
60697	Bacteroides_eggerthii_DSM_20697	Bacteroides_sp_2_1_22
60698	Bacteroides_eggerthii_DSM_20697	Bacteroides_sp_2_1_33B
60699	Bacteroides_eggerthii_DSM_20697	Bacteroides_sp_2_1_7
60700	Bacteroides_eggerthii_DSM_20697	Bacteroides_sp_2_2_4
60701	Bacteroides_eggerthii_DSM_20697	Bacteroides_sp_3_1_19
60702	Bacteroides_eggerthii_DSM_20697	Bacteroides_sp_3_1_23
60703	Bacteroides_eggerthii_DSM_20697	Bacteroides_sp_3_1_33FAA
60704	Bacteroides_eggerthii_DSM_20697	Bacteroides_sp_3_1_40A
60705	Bacteroides_eggerthii_DSM_20697	Bacteroides_sp_3_2_5
60706	Bacteroides_eggerthii_DSM_20697	Bacteroides_sp_4_1_36
60707	Bacteroides_eggerthii_DSM_20697	Bacteroides_sp_4_3_47FAA
60708	Bacteroides_eggerthii_DSM_20697	Bacteroides_sp_9_1_42FAA
60709	Bacteroides_eggerthii_DSM_20697	Bacteroides_sp_D1
60710	Bacteroides_eggerthii_DSM_20697	Bacteroides_sp_D20
60711	Bacteroides_eggerthii_DSM_20697	Bacteroides_sp_D22
60712	Bacteroides_eggerthii_DSM_20697	Bacteroides_sp_D2
60713	Bacteroides_eggerthii_DSM_20697	Bacteroides_stercoris_ATCC_43183
60714	Bacteroides_eggerthii_DSM_20697	Bacteroides_thetaiotaomicron_VPI_5482
60715	Bacteroides_eggerthii_DSM_20697	Bacteroides_timonensis_AP1
60716	Bacteroides_eggerthii_DSM_20697	Bacteroides_uniformis_ATCC_8492
60717	Bacteroides_eggerthii_DSM_20697	Bacteroides_ureolyticus_DSM_20703
60718	Bacteroides_eggerthii_DSM_20697	Bacteroides_vulgatus_ATCC_8482
60719	Bacteroides_eggerthii_DSM_20697	Bacteroides_xylanisolvens_SD_CC_1b
60720	Bacteroides_eggerthii_DSM_20697	Bacteroides_xylanisolvens_XB1A
60721	Bacteroides_eggerthii_DSM_20697	Barnesiella_intestinihominis_YIT_11860
60722	Bacteroides_eggerthii_DSM_20697	Bartonella_quintana_Toulouse
60723	Bacteroides_eggerthii_DSM_20697	Bifidobacterium_adolescentis_ATCC_15703
60724	Bacteroides_eggerthii_DSM_20697	Bifidobacterium_angulatum_DSM_20098
60725	Bacteroides_eggerthii_DSM_20697	Bifidobacterium_animalis_lactis_AD011
60726	Bacteroides_eggerthii_DSM_20697	Bifidobacterium_animalis_lactis_BB_12
60727	Bacteroides_eggerthii_DSM_20697	Bifidobacterium_animalis_lactis_Bi_07
60728	Bacteroides_eggerthii_DSM_20697	Bifidobacterium_animalis_lactis_Bl_04_ATCC_SD5219
60729	Bacteroides_eggerthii_DSM_20697	Bifidobacterium_animalis_lactis_CNCM_I_2494
60730	Bacteroides_eggerthii_DSM_20697	Bifidobacterium_animalis_lactis_DSM_10140
60731	Bacteroides_eggerthii_DSM_20697	Bifidobacterium_animalis_lactis_V9
60732	Bacteroides_eggerthii_DSM_20697	Bifidobacterium_bifidum_BGN4
60733	Bacteroides_eggerthii_DSM_20697	Bifidobacterium_bifidum_NCIMB_41171
60734	Bacteroides_eggerthii_DSM_20697	Bifidobacterium_bifidum_PRL2010
60735	Bacteroides_eggerthii_DSM_20697	Bifidobacterium_bifidum_S17
60736	Bacteroides_eggerthii_DSM_20697	Bifidobacterium_boum_DSM_20432
60737	Bacteroides_eggerthii_DSM_20697	Bifidobacterium_breve_HPH0326
60738	Bacteroides_eggerthii_DSM_20697	Bifidobacterium_breve_UCC2003_NCIMB8807
60739	Bacteroides_eggerthii_DSM_20697	Bifidobacterium_catenulatum_DSM_16992
60740	Bacteroides_eggerthii_DSM_20697	Bifidobacterium_coryneforme_DSM_20216
60741	Bacteroides_eggerthii_DSM_20697	Bifidobacterium_dentium_ATCC_27678
60742	Bacteroides_eggerthii_DSM_20697	Bifidobacterium_gallicum_DSM_20093
60743	Bacteroides_eggerthii_DSM_20697	Bifidobacterium_kashiwanohense_DSM_21854
60744	Bacteroides_eggerthii_DSM_20697	Bifidobacterium_longum_DJO10A
60745	Bacteroides_eggerthii_DSM_20697	Bifidobacterium_longum_E18
60746	Bacteroides_eggerthii_DSM_20697	Bifidobacterium_longum_infantis_157F_NC
60747	Bacteroides_eggerthii_DSM_20697	Bifidobacterium_longum_infantis_ATCC_15697
60748	Bacteroides_eggerthii_DSM_20697	Bifidobacterium_longum_longum_ATCC_55813
60749	Bacteroides_eggerthii_DSM_20697	Bifidobacterium_longum_longum_BBMN68
60750	Bacteroides_eggerthii_DSM_20697	Bifidobacterium_longum_longum_CCUG_52486
60751	Bacteroides_eggerthii_DSM_20697	Bifidobacterium_longum_longum_JCM_1217
60752	Bacteroides_eggerthii_DSM_20697	Bifidobacterium_longum_longum_JDM301
60753	Bacteroides_eggerthii_DSM_20697	Bifidobacterium_longum_NCC2705
60754	Bacteroides_eggerthii_DSM_20697	Bifidobacterium_mongoliense_DSM_21395
60755	Bacteroides_eggerthii_DSM_20697	Bifidobacterium_pseudocatenulatum_DSM_20438
60756	Bacteroides_eggerthii_DSM_20697	Bifidobacterium_pseudolongum_subsp_Pseudolongum_DSM_20099
60757	Bacteroides_eggerthii_DSM_20697	Bifidobacterium_ruminantium_DSM_6489
60758	Bacteroides_eggerthii_DSM_20697	Bifidobacterium_scardovii_JCM_12489
60759	Bacteroides_eggerthii_DSM_20697	Bifidobacterium_stercoris_ATCC_43183
60760	Bacteroides_eggerthii_DSM_20697	Bifidobacterium_thermacidophilum_subsp_thermacidophilum_DSM_15837
60761	Bacteroides_eggerthii_DSM_20697	Bifidobacterium_thermophilum_RBL67
60762	Bacteroides_eggerthii_DSM_20697	Bilophila_wadsworthia_3_1_6
60763	Bacteroides_eggerthii_DSM_20697	Blastococcus_massiliensis_AP3
60764	Bacteroides_eggerthii_DSM_20697	Blautia_hansenii_VPI_C7_24_DSM_20583
60765	Bacteroides_eggerthii_DSM_20697	Blautia_hydrogenotrophica_DSM_10507
60766	Bacteroides_eggerthii_DSM_20697	Blautia_obeum_ATCC_29174
60767	Bacteroides_eggerthii_DSM_20697	Blautia_producta_DSM_2950
60768	Bacteroides_eggerthii_DSM_20697	Blautia_wexlerae_DSM_19850
60769	Bacteroides_eggerthii_DSM_20697	Bordetella_hinzii_OH87_BAL007II
60770	Bacteroides_eggerthii_DSM_20697	Brachybacterium_paraconglomeratum_LC44
60771	Bacteroides_eggerthii_DSM_20697	Brachyspira_pilosicoli_B2904
60772	Bacteroides_eggerthii_DSM_20697	Bradyrhizobium_elkanii_USDA_76
60773	Bacteroides_eggerthii_DSM_20697	Brevibacillus_agri_5_2
60774	Bacteroides_eggerthii_DSM_20697	Brevibacillus_agri_BAB_2500
60775	Bacteroides_eggerthii_DSM_20697	Brevibacillus_borstelensis_AK1
60776	Bacteroides_eggerthii_DSM_20697	Brevibacillus_brevis_NBRC_100599
60777	Bacteroides_eggerthii_DSM_20697	Brevibacterium_casei_S18
60778	Bacteroides_eggerthii_DSM_20697	Brevibacterium_linens_BL2
60779	Bacteroides_eggerthii_DSM_20697	Brevibacterium_massiliense_5401308
60780	Bacteroides_eggerthii_DSM_20697	Brevundimonas_bacteroides_DSM_4726
60781	Bacteroides_eggerthii_DSM_20697	Brevundimonas_diminuta_470_4
60782	Bacteroides_eggerthii_DSM_20697	Brochothrix_thermosphacta_DSM_20171
60783	Bacteroides_eggerthii_DSM_20697	Bulleidia_extructa_W1219
60784	Bacteroides_eggerthii_DSM_20697	Burkholderia_cepacia_GG4
60785	Bacteroides_eggerthii_DSM_20697	Burkholderiales_bacterium_1_1_47
60786	Bacteroides_eggerthii_DSM_20697	Butyricicoccus_pullicaecorum_1_2
60787	Bacteroides_eggerthii_DSM_20697	Butyricimonas_synergistica_DSM_23225
60788	Bacteroides_eggerthii_DSM_20697	Butyricimonas_virosa_DSM_23226
60789	Bacteroides_eggerthii_DSM_20697	Butyrivibrio_crossotus_DSM_2876
60790	Bacteroides_eggerthii_DSM_20697	Butyrivibrio_fibrisolvens_16_4
60791	Bacteroides_eggerthii_DSM_20697	Campylobacter_coli_JV20
60792	Bacteroides_eggerthii_DSM_20697	Campylobacter_concisus_13826
60793	Bacteroides_eggerthii_DSM_20697	Campylobacter_curvus_525_92
60794	Bacteroides_eggerthii_DSM_20697	Campylobacter_fetus_subsp_fetus_82_40
60795	Bacteroides_eggerthii_DSM_20697	Campylobacter_gracilis_RM3268
60796	Bacteroides_eggerthii_DSM_20697	Campylobacter_hominis_ATCC_BAA_381
60797	Bacteroides_eggerthii_DSM_20697	Campylobacter_hyointestinalis_subsp_hyointestinalis_LMG_9260
60798	Bacteroides_eggerthii_DSM_20697	Campylobacter_jejuni_jejuni_81_176
60799	Bacteroides_eggerthii_DSM_20697	Campylobacter_jejuni_jejuni_ICDCCJ07004
60800	Bacteroides_eggerthii_DSM_20697	Campylobacter_jejuni_jejuni_M1
60801	Bacteroides_eggerthii_DSM_20697	Campylobacter_jejuni_jejuni_NCTC_11168
60802	Bacteroides_eggerthii_DSM_20697	Campylobacter_lari_RM2100
60803	Bacteroides_eggerthii_DSM_20697	Campylobacter_rectus_RM3267
60804	Bacteroides_eggerthii_DSM_20697	Campylobacter_showae_CSUNSWCD
60805	Bacteroides_eggerthii_DSM_20697	Campylobacter_upsaliensis_JV21
60806	Bacteroides_eggerthii_DSM_20697	Candidatus_Nitrososphaera_gargensis_Ga9_2
60807	Bacteroides_eggerthii_DSM_20697	Capnocytophaga_granulosa_ATCC_51502
60808	Bacteroides_eggerthii_DSM_20697	Capnocytophaga_ochracea_DSM_7271
60809	Bacteroides_eggerthii_DSM_20697	Capnocytophaga_sputigena_ATCC_33612
60810	Bacteroides_eggerthii_DSM_20697	Catenibacterium_mitsuokai_DSM_15897
60811	Bacteroides_eggerthii_DSM_20697	Cedecea_davisae_DSM_4568
60812	Bacteroides_eggerthii_DSM_20697	Cellulosilyticum_lentocellum_DSM_5427
60813	Bacteroides_eggerthii_DSM_20697	Cellulosimicrobium_cellulans_J36
60814	Bacteroides_eggerthii_DSM_20697	Cetobacterium_somerae_ATCC_BAA_47401
60815	Bacteroides_eggerthii_DSM_20697	Citrobacter_amalonaticus_Y19
60816	Bacteroides_eggerthii_DSM_20697	Citrobacter_freundii_ATCC_8090
60817	Bacteroides_eggerthii_DSM_20697	Citrobacter_freundii_UCI_31
60818	Bacteroides_eggerthii_DSM_20697	Citrobacter_koseri_ATCC_BAA_895
60819	Bacteroides_eggerthii_DSM_20697	Citrobacter_sp_30_2
60820	Bacteroides_eggerthii_DSM_20697	Citrobacter_youngae_ATCC_29220
60821	Bacteroides_eggerthii_DSM_20697	Cloacibacillus_evryensis_DSM_19522
60822	Bacteroides_eggerthii_DSM_20697	Clostridiales_sp_1_7_47FAA
60823	Bacteroides_eggerthii_DSM_20697	Clostridium_asparagiforme_DSM_15981
60824	Bacteroides_eggerthii_DSM_20697	Clostridium_bartlettii_DSM_16795
60825	Bacteroides_eggerthii_DSM_20697	Clostridium_beijerinckii_NCIMB_8052
60826	Bacteroides_eggerthii_DSM_20697	Clostridium_bifermentans_ATCC_19299
60827	Bacteroides_eggerthii_DSM_20697	Clostridium_bolteae_ATCC_BAA_613
60828	Bacteroides_eggerthii_DSM_20697	Clostridium_botulinum_A_str_ATCC_19397
60829	Bacteroides_eggerthii_DSM_20697	Clostridium_botulinum_A_str_ATCC_3502
60830	Bacteroides_eggerthii_DSM_20697	Clostridium_botulinum_A_str_Hall
60831	Bacteroides_eggerthii_DSM_20697	Clostridium_botulinum_Bf
60832	Bacteroides_eggerthii_DSM_20697	Clostridium_botulinum_E1_str_BoNT_E_Beluga
60833	Bacteroides_eggerthii_DSM_20697	Clostridium_botulinum_F_str_230613
60834	Bacteroides_eggerthii_DSM_20697	Clostridium_butyricum_DSM_10702
60835	Bacteroides_eggerthii_DSM_20697	Clostridium_butyricum_E4_str_BoNT_E_BL5262
60836	Bacteroides_eggerthii_DSM_20697	Clostridium_cadaveris_AGR2141
60837	Bacteroides_eggerthii_DSM_20697	Clostridium_celatum_DSM_1785
60838	Bacteroides_eggerthii_DSM_20697	Clostridium_cellobioparum_DSM_1351
60839	Bacteroides_eggerthii_DSM_20697	Clostridium_citroniae_WAL_17108
60840	Bacteroides_eggerthii_DSM_20697	Clostridium_clariflavum_DSM_19732
60841	Bacteroides_eggerthii_DSM_20697	Clostridium_clostridioforme_CM201
60842	Bacteroides_eggerthii_DSM_20697	Clostridium_difficile_CD196
60843	Bacteroides_eggerthii_DSM_20697	Clostridium_difficile_NAP07
60844	Bacteroides_eggerthii_DSM_20697	Clostridium_difficile_NAP08
60845	Bacteroides_eggerthii_DSM_20697	Clostridium_difficile_R20291
60846	Bacteroides_eggerthii_DSM_20697	Clostridium_glycolicum_ATCC_14880
60847	Bacteroides_eggerthii_DSM_20697	Clostridium_hathewayi_12489931
60848	Bacteroides_eggerthii_DSM_20697	Clostridium_hathewayi_DSM_13479
60849	Bacteroides_eggerthii_DSM_20697	Clostridium_hiranonis_TO_931_DSM_13275
60850	Bacteroides_eggerthii_DSM_20697	Clostridium_hylemonae_DSM_15053
60851	Bacteroides_eggerthii_DSM_20697	Clostridium_indolis_DSM_755
60852	Bacteroides_eggerthii_DSM_20697	Clostridium_innocuum_2959
60853	Bacteroides_eggerthii_DSM_20697	Clostridium_leptum_DSM_753
60854	Bacteroides_eggerthii_DSM_20697	Clostridium_methoxybenzovorans_SR3
60855	Bacteroides_eggerthii_DSM_20697	Clostridium_methylpentosum_R2_DSM_5476
60856	Bacteroides_eggerthii_DSM_20697	Clostridium_nexile_DSM_1787
60857	Bacteroides_eggerthii_DSM_20697	Clostridium_paraputrificum_AGR2156
60858	Bacteroides_eggerthii_DSM_20697	Clostridium_perfringens_ATCC_13124
60859	Bacteroides_eggerthii_DSM_20697	Clostridium_ramosum_VPI_0427_DSM_1402
60860	Bacteroides_eggerthii_DSM_20697	Clostridium_saccharogumia_DSM_17460
60861	Bacteroides_eggerthii_DSM_20697	Clostridium_saccharoperbutylacetonicum_N1_4_HMT
60862	Bacteroides_eggerthii_DSM_20697	Clostridium_sartagoforme_AAU1
60863	Bacteroides_eggerthii_DSM_20697	Clostridium_scindens_ATCC_35704
60864	Bacteroides_eggerthii_DSM_20697	Clostridium_sordellii_ATCC_9714
60865	Bacteroides_eggerthii_DSM_20697	Clostridium_sp_7_2_43FAA
60866	Bacteroides_eggerthii_DSM_20697	Clostridium_spiroforme_DSM_1552
60867	Bacteroides_eggerthii_DSM_20697	Clostridium_sp_L2_50
60868	Bacteroides_eggerthii_DSM_20697	Clostridium_sp_M62_1
60869	Bacteroides_eggerthii_DSM_20697	Clostridium_sporogenes_ATCC_15579
60870	Bacteroides_eggerthii_DSM_20697	Clostridium_sporosphaeroides_DSM_1294
60871	Bacteroides_eggerthii_DSM_20697	Clostridium_sp_SS2_1
60872	Bacteroides_eggerthii_DSM_20697	Clostridium_sp_SY8519
60873	Bacteroides_eggerthii_DSM_20697	Clostridium_sticklandii_DSM_519
60874	Bacteroides_eggerthii_DSM_20697	Clostridium_symbiosum_ATCC_14940
60875	Bacteroides_eggerthii_DSM_20697	Clostridium_symbiosum_WAL_14163
60876	Bacteroides_eggerthii_DSM_20697	Clostridium_symbiosum_WAL_14673
60877	Bacteroides_eggerthii_DSM_20697	Clostridium_tyrobutyricum_DSM_2637
60878	Bacteroides_eggerthii_DSM_20697	Clostridium_viride_DSM_6836
60879	Bacteroides_eggerthii_DSM_20697	Collinsella_aerofaciens_ATCC_25986
60880	Bacteroides_eggerthii_DSM_20697	Collinsella_intestinalis_DSM_13280
60881	Bacteroides_eggerthii_DSM_20697	Collinsella_stercoris_DSM_13279
60882	Bacteroides_eggerthii_DSM_20697	Collinsella_tanakaei_YIT_12063
60883	Bacteroides_eggerthii_DSM_20697	Coprobacillus_sp_29_1
60884	Bacteroides_eggerthii_DSM_20697	Coprobacillus_sp_D7
60885	Bacteroides_eggerthii_DSM_20697	Coprococcus_catus_GD_7
60886	Bacteroides_eggerthii_DSM_20697	Coprococcus_comes_ATCC_27758
60887	Bacteroides_eggerthii_DSM_20697	Coprococcus_eutactus_ATCC_27759
60888	Bacteroides_eggerthii_DSM_20697	Corynebacterium_ammoniagenes_DSM_20306
60889	Bacteroides_eggerthii_DSM_20697	Corynebacterium_amycolatum_SK46
60890	Bacteroides_eggerthii_DSM_20697	Corynebacterium_aurimucosum_ATCC_700975
60891	Bacteroides_eggerthii_DSM_20697	Corynebacterium_durum_F0235
60892	Bacteroides_eggerthii_DSM_20697	Corynebacterium_glucuronolyticum_ATCC_51867
60893	Bacteroides_eggerthii_DSM_20697	Corynebacterium_kroppenstedtii_DSM_44385
60894	Bacteroides_eggerthii_DSM_20697	Corynebacterium_propinquum_DSM_44285
60895	Bacteroides_eggerthii_DSM_20697	Corynebacterium_striatum_ATCC_6940
60896	Bacteroides_eggerthii_DSM_20697	Corynebacterium_tuberculostearicum_SK141
60897	Bacteroides_eggerthii_DSM_20697	Corynebacterium_ulcerans_809
60898	Bacteroides_eggerthii_DSM_20697	Corynebacterium_ureicelerivorans
60899	Bacteroides_eggerthii_DSM_20697	Cronobacter_sakazakii_ATCC_BAA_894
60900	Bacteroides_eggerthii_DSM_20697	Cryptobacterium_curtum_DSM_15641
60901	Bacteroides_eggerthii_DSM_20697	Curtobacterium_flaccumfaciens_UCD_AKU
60902	Bacteroides_eggerthii_DSM_20697	Delftia_acidovorans_SPH_1
60903	Bacteroides_eggerthii_DSM_20697	Dermacoccus_nishinomiyaensis
60904	Bacteroides_eggerthii_DSM_20697	Desulfovibrio_desulfuricans_subsp_desulfuricans_DSM_642
60905	Bacteroides_eggerthii_DSM_20697	Desulfovibrio_piger_ATCC_29098
60906	Bacteroides_eggerthii_DSM_20697	Desulfovibrio_sp_3_1_syn3
60907	Bacteroides_eggerthii_DSM_20697	Dialister_invisus_DSM_15470
60908	Bacteroides_eggerthii_DSM_20697	Dialister_succinatiphilus_YIT_11850
60909	Bacteroides_eggerthii_DSM_20697	Dietzia_cinnamea_P4
60910	Bacteroides_eggerthii_DSM_20697	Dorea_formicigenerans_ATCC_27755
60911	Bacteroides_eggerthii_DSM_20697	Dorea_longicatena_DSM_13814
60912	Bacteroides_eggerthii_DSM_20697	Dysgonomonas_gadei_ATCC_BAA_286
60913	Bacteroides_eggerthii_DSM_20697	Edwardsiella_tarda_ATCC_23685
60914	Bacteroides_eggerthii_DSM_20697	Edwardsiella_tarda_FL6_60
60915	Bacteroides_eggerthii_DSM_20697	Eggerthella_lenta_DSM_2243
60916	Bacteroides_eggerthii_DSM_20697	Eggerthella_sp_1_3_56FAA
60917	Bacteroides_eggerthii_DSM_20697	Eggerthella_sp_YY7918
60918	Bacteroides_eggerthii_DSM_20697	Eggerthia_catenaformis_OT_569
60919	Bacteroides_eggerthii_DSM_20697	Eikenella_corrodens_ATCC_23834
60920	Bacteroides_eggerthii_DSM_20697	Enterobacter_aerogenes_KCTC_2190
60921	Bacteroides_eggerthii_DSM_20697	Enterobacter_asburiae_LF7a
60922	Bacteroides_eggerthii_DSM_20697	Enterobacter_cancerogenus_ATCC_35316
60923	Bacteroides_eggerthii_DSM_20697	Enterobacter_cloacae_EcWSU1
60924	Bacteroides_eggerthii_DSM_20697	Enterobacter_hormaechei_YT2
60925	Bacteroides_eggerthii_DSM_20697	Enterobacter_hormaechei_YT3
60926	Bacteroides_eggerthii_DSM_20697	Enterobacteriaceae_bacterium_9_2_54FAA
60927	Bacteroides_eggerthii_DSM_20697	Enterococcus_asini_ATCC_700915
60928	Bacteroides_eggerthii_DSM_20697	Enterococcus_avium_ATCC_14025
60929	Bacteroides_eggerthii_DSM_20697	Enterococcus_caccae_ATCC_BAA_1240
60930	Bacteroides_eggerthii_DSM_20697	Enterococcus_casseliflavus_ATCC_12755
60931	Bacteroides_eggerthii_DSM_20697	Enterococcus_cecorum_DSM_20682
60932	Bacteroides_eggerthii_DSM_20697	Enterococcus_dispar_ATCC_51266
60933	Bacteroides_eggerthii_DSM_20697	Enterococcus_durans_ATCC_6056
60934	Bacteroides_eggerthii_DSM_20697	Enterococcus_faecalis_OG1RF_ATCC_47077
60935	Bacteroides_eggerthii_DSM_20697	Enterococcus_faecalis_TX0104
60936	Bacteroides_eggerthii_DSM_20697	Enterococcus_faecalis_TX1322
60937	Bacteroides_eggerthii_DSM_20697	Enterococcus_faecalis_TX2134
60938	Bacteroides_eggerthii_DSM_20697	Enterococcus_faecalis_V583
60939	Bacteroides_eggerthii_DSM_20697	Enterococcus_faecium_TX1330
60940	Bacteroides_eggerthii_DSM_20697	Enterococcus_gallinarum_EG2
60941	Bacteroides_eggerthii_DSM_20697	Enterococcus_hirae_ATCC_9790
60942	Bacteroides_eggerthii_DSM_20697	Enterococcus_phoeniculicola_ATCC_BAA_412
60943	Bacteroides_eggerthii_DSM_20697	Enterococcus_saccharolyticus_DSM8903
60944	Bacteroides_eggerthii_DSM_20697	Enterococcus_sp_7L76
60945	Bacteroides_eggerthii_DSM_20697	Erysipelotrichaceae_bacterium_5_2_54FAA
60946	Bacteroides_eggerthii_DSM_20697	Erysipelotrichaceae_bacterium_sp_3_1_53
60947	Bacteroides_eggerthii_DSM_20697	Escherichia_albertii_KF1
60948	Bacteroides_eggerthii_DSM_20697	Escherichia_albertii_TW07627
60949	Bacteroides_eggerthii_DSM_20697	Escherichia_coli_O157_H7_str_Sakai
60950	Bacteroides_eggerthii_DSM_20697	Escherichia_coli_SE11
60951	Bacteroides_eggerthii_DSM_20697	Escherichia_coli_str_K_12_substr_MG1655
60952	Bacteroides_eggerthii_DSM_20697	Escherichia_coli_UTI89_UPEC
60953	Bacteroides_eggerthii_DSM_20697	Escherichia_fergusonii_ATCC_35469
60954	Bacteroides_eggerthii_DSM_20697	Escherichia_hermannii_NBRC_105704
60955	Bacteroides_eggerthii_DSM_20697	Escherichia_sp_1_1_43
60956	Bacteroides_eggerthii_DSM_20697	Escherichia_sp_3_2_53FAA
60957	Bacteroides_eggerthii_DSM_20697	Escherichia_sp_4_1_40B
60958	Bacteroides_eggerthii_DSM_20697	Eubacterium_biforme_DSM_3989
60959	Bacteroides_eggerthii_DSM_20697	Eubacterium_brachy_ATCC_33089
60960	Bacteroides_eggerthii_DSM_20697	Eubacterium_cellulosolvens_6
60961	Bacteroides_eggerthii_DSM_20697	Eubacterium_cylindroides_T2_87
60962	Bacteroides_eggerthii_DSM_20697	Eubacterium_desmolans_ATCC_43058
60963	Bacteroides_eggerthii_DSM_20697	Eubacterium_dolichum_DSM_3991
60964	Bacteroides_eggerthii_DSM_20697	Eubacterium_eligens_ATCC_27750
60965	Bacteroides_eggerthii_DSM_20697	Eubacterium_hallii_DSM_3353
60966	Bacteroides_eggerthii_DSM_20697	Eubacterium_hallii_L2_7
60967	Bacteroides_eggerthii_DSM_20697	Eubacterium_limosum_KIST612
60968	Bacteroides_eggerthii_DSM_20697	Eubacterium_ramulus_ATCC_29099
60969	Bacteroides_eggerthii_DSM_20697	Eubacterium_rectale_ATCC_33656
60970	Bacteroides_eggerthii_DSM_20697	Eubacterium_rectale_M104_1
60971	Bacteroides_eggerthii_DSM_20697	Eubacterium_saphenum_ATCC_49989
60972	Bacteroides_eggerthii_DSM_20697	Eubacterium_siraeum_70_3
60973	Bacteroides_eggerthii_DSM_20697	Eubacterium_siraeum_DSM_15702
60974	Bacteroides_eggerthii_DSM_20697	Eubacterium_sulci_ATCC_35585
60975	Bacteroides_eggerthii_DSM_20697	Eubacterium_ventriosum_ATCC_27560
60976	Bacteroides_eggerthii_DSM_20697	Exiguobacterium_aurantiacum_DSM_6208
60977	Bacteroides_eggerthii_DSM_20697	Faecalibacterium_cf_prausnitzii_KLE1255
60978	Bacteroides_eggerthii_DSM_20697	Faecalibacterium_prausnitzii_L2_6
60979	Bacteroides_eggerthii_DSM_20697	Faecalibacterium_prausnitzii_M21_2
60980	Bacteroides_eggerthii_DSM_20697	Faecalibacterium_prausnitzii_SL3_3
60981	Bacteroides_eggerthii_DSM_20697	Filifactor_alocis_ATCC_35896
60982	Bacteroides_eggerthii_DSM_20697	Finegoldia_magna_ATCC_29328
60983	Bacteroides_eggerthii_DSM_20697	Flavonifractor_plautii_ATCC_29863
60984	Bacteroides_eggerthii_DSM_20697	Fusobacterium_gonidiaformans_3_1_5R
60985	Bacteroides_eggerthii_DSM_20697	Fusobacterium_gonidiaformans_ATCC_25563
60986	Bacteroides_eggerthii_DSM_20697	Fusobacterium_mortiferum_ATCC_9817
60987	Bacteroides_eggerthii_DSM_20697	Fusobacterium_necrophorum_D12
60988	Bacteroides_eggerthii_DSM_20697	Fusobacterium_nucleatum_subsp_animalis_3_1_33
60989	Bacteroides_eggerthii_DSM_20697	Fusobacterium_nucleatum_subsp_animalis_7_1
60990	Bacteroides_eggerthii_DSM_20697	Fusobacterium_nucleatum_subsp_animalis_D11
60991	Bacteroides_eggerthii_DSM_20697	Fusobacterium_nucleatum_subsp_vincentii_3_1_27
60992	Bacteroides_eggerthii_DSM_20697	Fusobacterium_nucleatum_subsp_vincentii_3_1_36A2
60993	Bacteroides_eggerthii_DSM_20697	Fusobacterium_nucleatum_subsp_vincentii_4_1_13
60994	Bacteroides_eggerthii_DSM_20697	Fusobacterium_periodonticum_1_1_41FAA
60995	Bacteroides_eggerthii_DSM_20697	Fusobacterium_periodonticum_2_1_31
60996	Bacteroides_eggerthii_DSM_20697	Fusobacterium_russii_ATCC_25533
60997	Bacteroides_eggerthii_DSM_20697	Fusobacterium_sp_4_8
60998	Bacteroides_eggerthii_DSM_20697	Fusobacterium_ulcerans_ATCC_49185
60999	Bacteroides_eggerthii_DSM_20697	Fusobacterium_varium_ATCC_27725
61000	Bacteroides_eggerthii_DSM_20697	Gemella_haemolysans_ATCC_10379
61001	Bacteroides_eggerthii_DSM_20697	Gemella_morbillorum_M424
61002	Bacteroides_eggerthii_DSM_20697	Gemella_sanguinis_ATCC700632
61003	Bacteroides_eggerthii_DSM_20697	Gemella_sanguinis_M325
61004	Bacteroides_eggerthii_DSM_20697	Geobacillus_vulcani_PSS1
61005	Bacteroides_eggerthii_DSM_20697	Gordonia_rubripertincta_NBRC_101908
61006	Bacteroides_eggerthii_DSM_20697	Gordonia_terrae_C_6
61007	Bacteroides_eggerthii_DSM_20697	Gordonia_terrae_NBRC_100016
61008	Bacteroides_eggerthii_DSM_20697	Gordonibacter_pamelaeae_7_10_1_bT_DSM_19378
61009	Bacteroides_eggerthii_DSM_20697	Granulicatella_adiacens_ATCC_49175
61010	Bacteroides_eggerthii_DSM_20697	Granulicatella_elegans_ATCC_700633
61011	Bacteroides_eggerthii_DSM_20697	Grimontia_hollisae_CIP_101886
61012	Bacteroides_eggerthii_DSM_20697	Haemophilus_haemolyticus_M19501
61013	Bacteroides_eggerthii_DSM_20697	Haemophilus_parainfluenzae_T3T1
61014	Bacteroides_eggerthii_DSM_20697	Haemophilus_sputorum_CCUG_13788
61015	Bacteroides_eggerthii_DSM_20697	Hafnia_alvei_ATCC_51873
61016	Bacteroides_eggerthii_DSM_20697	Hafnia_alvei_BIDMC_31
61017	Bacteroides_eggerthii_DSM_20697	Halococcus_morrhuae_DSM1307
61018	Bacteroides_eggerthii_DSM_20697	Helicobacter_bilis_ATCC_43879
61019	Bacteroides_eggerthii_DSM_20697	Helicobacter_canadensis_MIT_98_5491
61020	Bacteroides_eggerthii_DSM_20697	Helicobacter_cinaedi_CCUG_18818
61021	Bacteroides_eggerthii_DSM_20697	Helicobacter_pullorum_MIT_98_5489
61022	Bacteroides_eggerthii_DSM_20697	Helicobacter_pylori_26695
61023	Bacteroides_eggerthii_DSM_20697	Helicobacter_winghamensis_ATCC_BAA_430
61024	Bacteroides_eggerthii_DSM_20697	Holdemania_filiformis_VPI_J1_31B_1_DSM_12042
61025	Bacteroides_eggerthii_DSM_20697	Kallipyga_massiliensis_ph2
61026	Bacteroides_eggerthii_DSM_20697	Kandleria_vitulina_DSM_20405
61027	Bacteroides_eggerthii_DSM_20697	Kingella_oralis_ATCC_51147
61028	Bacteroides_eggerthii_DSM_20697	Klebsiella_pneumoniae_pneumoniae_MGH78578
61029	Bacteroides_eggerthii_DSM_20697	Klebsiella_sp_1_1_55
61030	Bacteroides_eggerthii_DSM_20697	Kluyvera_ascorbata_ATCC_33433
61031	Bacteroides_eggerthii_DSM_20697	Kocuria_palustris_PEL
61032	Bacteroides_eggerthii_DSM_20697	Kocuria_rhizophila_DC2201
61033	Bacteroides_eggerthii_DSM_20697	Kurthia_massiliensis_JC30
61034	Bacteroides_eggerthii_DSM_20697	Kytococcus_sedentarius_DSM_20547
61035	Bacteroides_eggerthii_DSM_20697	Lachnospiraceae_bacterium_sp_5_1_63FAA
61036	Bacteroides_eggerthii_DSM_20697	Lachnospiraceae_bacterium_sp_8_1_57FAA
61037	Bacteroides_eggerthii_DSM_20697	Lachnospira_multipara_ATCC_19207
61038	Bacteroides_eggerthii_DSM_20697	Lactobacillus_acidophilus_ATCC_4796
61039	Bacteroides_eggerthii_DSM_20697	Lactobacillus_acidophilus_NCFM
61040	Bacteroides_eggerthii_DSM_20697	Lactobacillus_amylolyticus_DSM_11664
61041	Bacteroides_eggerthii_DSM_20697	Lactobacillus_amylovorus_GRL_1112
61042	Bacteroides_eggerthii_DSM_20697	Lactobacillus_animalis_KCTC_3501
61043	Bacteroides_eggerthii_DSM_20697	Lactobacillus_antri_DSM_16041
61044	Bacteroides_eggerthii_DSM_20697	Lactobacillus_brevis_ATCC_367
61045	Bacteroides_eggerthii_DSM_20697	Lactobacillus_brevis_subsp_gravesensis_ATCC_27305
61046	Bacteroides_eggerthii_DSM_20697	Lactobacillus_buchneri_ATCC_11577
61047	Bacteroides_eggerthii_DSM_20697	Lactobacillus_casei_ATCC_334
61048	Bacteroides_eggerthii_DSM_20697	Lactobacillus_casei_casei_BL23
61049	Bacteroides_eggerthii_DSM_20697	Lactobacillus_coleohominis_101_4_CHN
61050	Bacteroides_eggerthii_DSM_20697	Lactobacillus_coryniformis_subsp_coryniformis_CECT_5711
61051	Bacteroides_eggerthii_DSM_20697	Lactobacillus_crispatus_125_2_CHN
61052	Bacteroides_eggerthii_DSM_20697	Lactobacillus_curvatus_CRL_705
61053	Bacteroides_eggerthii_DSM_20697	Lactobacillus_delbrueckii_subsp_bulgaricus_ATCC_11842
61054	Bacteroides_eggerthii_DSM_20697	Lactobacillus_delbrueckii_subsp_bulgaricus_ATCC_BAA_365
61055	Bacteroides_eggerthii_DSM_20697	Lactobacillus_fermentum_ATCC_14931
61056	Bacteroides_eggerthii_DSM_20697	Lactobacillus_fermentum_IFO_3956
61057	Bacteroides_eggerthii_DSM_20697	Lactobacillus_gasseri_ATCC_33323
61058	Bacteroides_eggerthii_DSM_20697	Lactobacillus_gastricus_PS3
61059	Bacteroides_eggerthii_DSM_20697	Lactobacillus_helveticus_DPC_4571
61060	Bacteroides_eggerthii_DSM_20697	Lactobacillus_helveticus_DSM_20075
61061	Bacteroides_eggerthii_DSM_20697	Lactobacillus_hilgardii_ATCC_8290
61062	Bacteroides_eggerthii_DSM_20697	Lactobacillus_iners_DSM_13335
61063	Bacteroides_eggerthii_DSM_20697	Lactobacillus_jensenii_1153
61064	Bacteroides_eggerthii_DSM_20697	Lactobacillus_johnsonii_DPC_6026
61065	Bacteroides_eggerthii_DSM_20697	Lactobacillus_johnsonii_NCC_533
61066	Bacteroides_eggerthii_DSM_20697	Lactobacillus_mucosae_LM1
61067	Bacteroides_eggerthii_DSM_20697	Lactobacillus_oris_F0423
61068	Bacteroides_eggerthii_DSM_20697	Lactobacillus_paracasei_subsp_paracasei_8700_2
61069	Bacteroides_eggerthii_DSM_20697	Lactobacillus_paracasei_subsp_paracasei_ATCC_25302
61070	Bacteroides_eggerthii_DSM_20697	Lactobacillus_pentosus_KCA1
61071	Bacteroides_eggerthii_DSM_20697	Lactobacillus_plantarum_JDM1
61072	Bacteroides_eggerthii_DSM_20697	Lactobacillus_plantarum_subsp_plantarum_ATCC_14917
61073	Bacteroides_eggerthii_DSM_20697	Lactobacillus_plantarum_WCFS1
61074	Bacteroides_eggerthii_DSM_20697	Lactobacillus_reuteri_CF48_3A_
61075	Bacteroides_eggerthii_DSM_20697	Lactobacillus_reuteri_F275_JCM_1112
61076	Bacteroides_eggerthii_DSM_20697	Lactobacillus_reuteri_MM2_3_
61077	Bacteroides_eggerthii_DSM_20697	Lactobacillus_reuteri_MM4_1A_
61078	Bacteroides_eggerthii_DSM_20697	Lactobacillus_reuteri_SD2112_ATCC_55730
61079	Bacteroides_eggerthii_DSM_20697	Lactobacillus_rhamnosus_GG_ATCC_53103
61080	Bacteroides_eggerthii_DSM_20697	Lactobacillus_rhamnosus_LMS2_1
61081	Bacteroides_eggerthii_DSM_20697	Lactobacillus_ruminis_ATCC_25644
61082	Bacteroides_eggerthii_DSM_20697	Lactobacillus_sakei_subsp_sakei_23K
61083	Bacteroides_eggerthii_DSM_20697	Lactobacillus_salivarius_HO66_ATCC_11741
61084	Bacteroides_eggerthii_DSM_20697	Lactobacillus_salivarius_salivarius_UCC118
61085	Bacteroides_eggerthii_DSM_20697	Lactobacillus_ultunensis_DSM_16047
61086	Bacteroides_eggerthii_DSM_20697	Lactobacillus_vaginalis_ATCC_49540
61087	Bacteroides_eggerthii_DSM_20697	Lactococcus_garvieae_ATCC_49156
61088	Bacteroides_eggerthii_DSM_20697	Lactococcus_raffinolactis_4877
61089	Bacteroides_eggerthii_DSM_20697	Laribacter_hongkongensis_HLHK9
61090	Bacteroides_eggerthii_DSM_20697	Lautropia_mirabilis_ATCC_51599
61091	Bacteroides_eggerthii_DSM_20697	Leminorella_grimontii_ATCC_33999
61092	Bacteroides_eggerthii_DSM_20697	Leptotrichia_buccalis_C_1013_b
61093	Bacteroides_eggerthii_DSM_20697	Leuconostoc_argentinum_KCTC_3773
61094	Bacteroides_eggerthii_DSM_20697	Leuconostoc_gelidum_JB7
61095	Bacteroides_eggerthii_DSM_20697	Leuconostoc_mesenteroides_subsp_cremoris_ATCC_19254
61096	Bacteroides_eggerthii_DSM_20697	Listeria_grayi_DSM_20601
61097	Bacteroides_eggerthii_DSM_20697	Listeria_monocytogenes_4a_L99
61098	Bacteroides_eggerthii_DSM_20697	Listeria_monocytogenes_4b_F2365
61099	Bacteroides_eggerthii_DSM_20697	Listeria_monocytogenes_Finland_1988
61100	Bacteroides_eggerthii_DSM_20697	Listeria_monocytogenes_FSL_R2_561
61101	Bacteroides_eggerthii_DSM_20697	Listeria_monocytogenes_J0161_FSL_R2_499
61102	Bacteroides_eggerthii_DSM_20697	Listeria_monocytogenes_serotype_7_SLCC_2482
61103	Bacteroides_eggerthii_DSM_20697	Listeria_monocytogenes_SLCC_2378
61104	Bacteroides_eggerthii_DSM_20697	Listeria_monocytogenes_SLCC_2540
61105	Bacteroides_eggerthii_DSM_20697	Listeria_monocytogenes_SLCC_7179
61106	Bacteroides_eggerthii_DSM_20697	Lysinibacillus_fusiformis_ZB2
61107	Bacteroides_eggerthii_DSM_20697	Lysinibacillus_sphaericus_C3_41
61108	Bacteroides_eggerthii_DSM_20697	Marvinbryantia_formatexigens_I_52_DSM_14469
61109	Bacteroides_eggerthii_DSM_20697	Megamonas_funiformis_YIT_11815
61110	Bacteroides_eggerthii_DSM_20697	Megamonas_hypermegale_ART12_1
61111	Bacteroides_eggerthii_DSM_20697	Megasphaera_elsdenii_DSM_20460
61112	Bacteroides_eggerthii_DSM_20697	Melainabacterium_MEL_A1
61113	Bacteroides_eggerthii_DSM_20697	Methanobrevibacter_ruminantium_M1
61114	Bacteroides_eggerthii_DSM_20697	Methanobrevibacter_smithii_ATCC_35061
61115	Bacteroides_eggerthii_DSM_20697	Methanomassiliicoccus_luminyensis_B10
61116	Bacteroides_eggerthii_DSM_20697	Methanosphaera_stadtmanae_DSM_3091
61117	Bacteroides_eggerthii_DSM_20697	Methylobacterium_mesophilicum_SR1_6_6
61118	Bacteroides_eggerthii_DSM_20697	Methylobacterium_populi_BJ001
61119	Bacteroides_eggerthii_DSM_20697	Methylobacterium_radiotolerans_JCM_2831
61120	Bacteroides_eggerthii_DSM_20697	Methyloversatilis_universalis_Fam50001
61121	Bacteroides_eggerthii_DSM_20697	Methyloversatilis_universalis_FAM5
61122	Bacteroides_eggerthii_DSM_20697	Microbacterium_gubbeenense_DSM_15944
61123	Bacteroides_eggerthii_DSM_20697	Microbacterium_oleivorans_NBRC_103075
61124	Bacteroides_eggerthii_DSM_20697	Microbacterium_paraoxydans_77MFTsu3_2
61125	Bacteroides_eggerthii_DSM_20697	Micrococcus_luteus_NCTC_2665
61126	Bacteroides_eggerthii_DSM_20697	Micromonospora_aurantiaca_ATCC_27029
61127	Bacteroides_eggerthii_DSM_20697	Mitsuokella_jalaludinii_DSM_13811
61128	Bacteroides_eggerthii_DSM_20697	Mitsuokella_multacida_DSM_20544
61129	Bacteroides_eggerthii_DSM_20697	Mobiluncus_curtisii_ATCC_43063
61130	Bacteroides_eggerthii_DSM_20697	Moraxella_catarrhalis_RH4
61131	Bacteroides_eggerthii_DSM_20697	Morganella_morganii_subsp_morganii_KT
61132	Bacteroides_eggerthii_DSM_20697	Mycobacterium_avium_subsp_avium_ATCC_25291
61133	Bacteroides_eggerthii_DSM_20697	Mycobacterium_fortuitum_subsp_fortuitum_DSM_46621
61134	Bacteroides_eggerthii_DSM_20697	Mycoplasma_hominis_ATCC_23114
61135	Bacteroides_eggerthii_DSM_20697	Mycoplasma_pneumoniae_309
61136	Bacteroides_eggerthii_DSM_20697	Neisseria_cinerea_ATCC_14685
61137	Bacteroides_eggerthii_DSM_20697	Neisseria_elongata_subsp_glycolytica_ATCC_29315
61138	Bacteroides_eggerthii_DSM_20697	Neisseria_flavescens_SK114
61139	Bacteroides_eggerthii_DSM_20697	Neisseria_macacae_ATCC_33926
61140	Bacteroides_eggerthii_DSM_20697	Neisseria_mucosa_ATCC_25996
61141	Bacteroides_eggerthii_DSM_20697	Neisseria_subflava_NJ9703
61142	Bacteroides_eggerthii_DSM_20697	Nevskia_ramosa_DSM_11499
61143	Bacteroides_eggerthii_DSM_20697	Oceanobacillus_picturae_strain_S1
61144	Bacteroides_eggerthii_DSM_20697	Ochrobactrum_anthropi_ATCC_49188
61145	Bacteroides_eggerthii_DSM_20697	Odoribacter_laneus_YIT_12061
61146	Bacteroides_eggerthii_DSM_20697	Odoribacter_splanchnicus_1651_6_DSM_20712
61147	Bacteroides_eggerthii_DSM_20697	Olsenella_profusa_F019501
61148	Bacteroides_eggerthii_DSM_20697	Olsenella_uli_DSM_7084
61149	Bacteroides_eggerthii_DSM_20697	Oribacterium_sinus_F0268
61150	Bacteroides_eggerthii_DSM_20697	Oxalobacter_formigenes_HOxBLS
61151	Bacteroides_eggerthii_DSM_20697	Oxalobacter_formigenes_OXCC13
61152	Bacteroides_eggerthii_DSM_20697	Paenibacillus_alvei_DSM_29
61153	Bacteroides_eggerthii_DSM_20697	Paenibacillus_barengoltzii_G22
61154	Bacteroides_eggerthii_DSM_20697	Paenibacillus_daejeonensis_DSM_15491
61155	Bacteroides_eggerthii_DSM_20697	Paenibacillus_graminis_C4D1M
61156	Bacteroides_eggerthii_DSM_20697	Paenibacillus_lactis_154
61157	Bacteroides_eggerthii_DSM_20697	Parabacteroides_distasonis_ATCC_8503
61158	Bacteroides_eggerthii_DSM_20697	Parabacteroides_goldsteinii_dnLKV18
61159	Bacteroides_eggerthii_DSM_20697	Parabacteroides_gordonii_DSM_23371
61160	Bacteroides_eggerthii_DSM_20697	Parabacteroides_johnsonii_DSM_18315
61161	Bacteroides_eggerthii_DSM_20697	Parabacteroides_merdae_ATCC_43184
61162	Bacteroides_eggerthii_DSM_20697	Parabacteroides_sp_D13
61163	Bacteroides_eggerthii_DSM_20697	Paracoccus_yeei_ATCC_BAA_599
61164	Bacteroides_eggerthii_DSM_20697	Paraprevotella_clara_YIT_11840
61165	Bacteroides_eggerthii_DSM_20697	Paraprevotella_xylaniphila_YIT_11841
61166	Bacteroides_eggerthii_DSM_20697	Parasutterella_excrementihominis_YIT_11859
61167	Bacteroides_eggerthii_DSM_20697	Parvimonas_micra_ATCC_33270
61168	Bacteroides_eggerthii_DSM_20697	Pediococcus_acidilactici_7_4
61169	Bacteroides_eggerthii_DSM_20697	Pediococcus_acidilactici_DSM_20284
61170	Bacteroides_eggerthii_DSM_20697	Pediococcus_pentosaceus_ATCC_25745
61171	Bacteroides_eggerthii_DSM_20697	Peptoniphilus_harei_ACS_146_V_Sch2b
61172	Bacteroides_eggerthii_DSM_20697	Peptoniphilus_indolicus_ATCC_29427
61173	Bacteroides_eggerthii_DSM_20697	Peptoniphilus_lacrimalis_DSM_7455
61174	Bacteroides_eggerthii_DSM_20697	Peptoniphilus_timonensis_JC401
61175	Bacteroides_eggerthii_DSM_20697	Peptostreptococcus_anaerobius_DSM_2949
61176	Bacteroides_eggerthii_DSM_20697	Peptostreptococcus_stomatis_DSM_17678
61177	Bacteroides_eggerthii_DSM_20697	Phascolarctobacterium_succinatutens_YIT_12067
61178	Bacteroides_eggerthii_DSM_20697	Plesiomonas_shigelloides_302_73
61179	Bacteroides_eggerthii_DSM_20697	Porphyromonas_asaccharolytica_DSM_20707
61180	Bacteroides_eggerthii_DSM_20697	Porphyromonas_endodontalis_ATCC_35406
61181	Bacteroides_eggerthii_DSM_20697	Porphyromonas_gingivalis_W83
61182	Bacteroides_eggerthii_DSM_20697	Porphyromonas_somerae_DSM_23386
61183	Bacteroides_eggerthii_DSM_20697	Porphyromonas_uenonis_60_3
61184	Bacteroides_eggerthii_DSM_20697	Porphyromonas_uenonis_DSM_23387
61185	Bacteroides_eggerthii_DSM_20697	Prevotella_albensis_DSM_11370
61186	Bacteroides_eggerthii_DSM_20697	Prevotella_bivia_DSM_20514
61187	Bacteroides_eggerthii_DSM_20697	Prevotella_brevis_ATCC_19188
61188	Bacteroides_eggerthii_DSM_20697	Prevotella_bryantii_B14
61189	Bacteroides_eggerthii_DSM_20697	Prevotella_bryantii_C21a
61190	Bacteroides_eggerthii_DSM_20697	Prevotella_buccae_ATCC_33574
61191	Bacteroides_eggerthii_DSM_20697	Prevotella_conceptionensis_9403948
61192	Bacteroides_eggerthii_DSM_20697	Prevotella_copri_CB7_DSM_18205
61193	Bacteroides_eggerthii_DSM_20697	Prevotella_corporis_DSM_18810
61194	Bacteroides_eggerthii_DSM_20697	Prevotella_denticola_DSM20614
61195	Bacteroides_eggerthii_DSM_20697	Prevotella_denticola_F0289
61196	Bacteroides_eggerthii_DSM_20697	Prevotella_disiens_FB035_09AN
61197	Bacteroides_eggerthii_DSM_20697	Prevotella_disiens_JCM_6334
61198	Bacteroides_eggerthii_DSM_20697	Prevotella_enoeca_JCM_12259
61199	Bacteroides_eggerthii_DSM_20697	Prevotella_intermedia_17
61200	Bacteroides_eggerthii_DSM_20697	Prevotella_intermedia_ATCC_25611
61201	Bacteroides_eggerthii_DSM_20697	Prevotella_loescheii_DSM_19665
61202	Bacteroides_eggerthii_DSM_20697	Prevotella_melaninogenica_ATCC_25845
61203	Bacteroides_eggerthii_DSM_20697	Prevotella_nanceiensis_DSM_19126
61204	Bacteroides_eggerthii_DSM_20697	Prevotella_nigrescens_ATCC_33563
61205	Bacteroides_eggerthii_DSM_20697	Prevotella_oralis_ATCC_33269
61206	Bacteroides_eggerthii_DSM_20697	Prevotella_pallens_ATCC_700821
61207	Bacteroides_eggerthii_DSM_20697	Prevotella_ruminicola_23
61208	Bacteroides_eggerthii_DSM_20697	Prevotella_salivae_DSM_15606
61209	Bacteroides_eggerthii_DSM_20697	Prevotella_shahii_JCM_12083
61210	Bacteroides_eggerthii_DSM_20697	Prevotella_stercorea_DSM_18206
61211	Bacteroides_eggerthii_DSM_20697	Prevotella_timonensis_4401737
61212	Bacteroides_eggerthii_DSM_20697	Prevotella_timonensis_CRIS_5C_B1
61213	Bacteroides_eggerthii_DSM_20697	Prevotella_veroralis_DSM_19559
61214	Bacteroides_eggerthii_DSM_20697	Propionibacterium_acidipropionici_ATCC_4875
61215	Bacteroides_eggerthii_DSM_20697	Propionibacterium_acnes_KPA171202
61216	Bacteroides_eggerthii_DSM_20697	Propionibacterium_avidum_44067
61217	Bacteroides_eggerthii_DSM_20697	Propionibacterium_freudenreichii_subsp_shermanii_CIRM_BIA1
61218	Bacteroides_eggerthii_DSM_20697	Propionibacterium_granulosum_DSM_20700
61219	Bacteroides_eggerthii_DSM_20697	Propionibacterium_jensenii_DSM_20535
61220	Bacteroides_eggerthii_DSM_20697	Propionibacterium_propionicum_F0230a
61221	Bacteroides_eggerthii_DSM_20697	Proteus_mirabilis_ATCC_35198
61222	Bacteroides_eggerthii_DSM_20697	Proteus_penneri_ATCC_35198
61223	Bacteroides_eggerthii_DSM_20697	Providencia_alcalifaciens_DSM_30120
61224	Bacteroides_eggerthii_DSM_20697	Providencia_rettgeri_DSM_1131
61225	Bacteroides_eggerthii_DSM_20697	Providencia_rustigianii_DSM_4541
61226	Bacteroides_eggerthii_DSM_20697	Providencia_stuartii_ATCC_25827
61227	Bacteroides_eggerthii_DSM_20697	Pseudobutyrivibrio_ruminis_AD2017
61228	Bacteroides_eggerthii_DSM_20697	Pseudoflavonifractor_capillosus_strain_ATCC_29799
61229	Bacteroides_eggerthii_DSM_20697	Pseudomonas_aeruginosa_NCGM2_S1
61230	Bacteroides_eggerthii_DSM_20697	Pseudomonas_alcaliphila_34
61231	Bacteroides_eggerthii_DSM_20697	Pseudomonas_monteilii_NBRC_103158
61232	Bacteroides_eggerthii_DSM_20697	Pseudomonas_nitroreducens_HBP1
61233	Bacteroides_eggerthii_DSM_20697	Pseudomonas_oleovorans_MOIL14HWK12
61234	Bacteroides_eggerthii_DSM_20697	Pseudoramibacter_alactolyticus_ATCC_23263
61235	Bacteroides_eggerthii_DSM_20697	Pyramidobacter_piscolens_W5455
61236	Bacteroides_eggerthii_DSM_20697	Ralstonia_sp_5_7_47FAA
61237	Bacteroides_eggerthii_DSM_20697	Raoultella_planticola_ATCC_33531
61238	Bacteroides_eggerthii_DSM_20697	Rhodococcus_equi_ATCC_33707
61239	Bacteroides_eggerthii_DSM_20697	Rhodococcus_equi_NBRC_101255
61240	Bacteroides_eggerthii_DSM_20697	Rhodococcus_rhodochrous_ATCC_21198
61241	Bacteroides_eggerthii_DSM_20697	Roseburia_hominis_A2_183
61242	Bacteroides_eggerthii_DSM_20697	Roseburia_intestinalis_L1_82
61243	Bacteroides_eggerthii_DSM_20697	Roseburia_inulinivorans_DSM_16841
61244	Bacteroides_eggerthii_DSM_20697	Roseomonas_mucosa_ATCC_BAA_692
61245	Bacteroides_eggerthii_DSM_20697	Rothia_aeria_F0474
61246	Bacteroides_eggerthii_DSM_20697	Rothia_dentocariosa_ATCC_17931
61247	Bacteroides_eggerthii_DSM_20697	Rothia_mucilaginosa_DY_18
61248	Bacteroides_eggerthii_DSM_20697	Ruminococcaceae_bacterium_D16
61249	Bacteroides_eggerthii_DSM_20697	Ruminococcus_albus_7
61250	Bacteroides_eggerthii_DSM_20697	Ruminococcus_bicirculans_80_3
61251	Bacteroides_eggerthii_DSM_20697	Ruminococcus_bromii_L2_63
61252	Bacteroides_eggerthii_DSM_20697	Ruminococcus_callidus_ATCC_2776001
61253	Bacteroides_eggerthii_DSM_20697	Ruminococcus_champanellensis_18P13
61254	Bacteroides_eggerthii_DSM_20697	Ruminococcus_flavefaciens_ATCC_19208
61255	Bacteroides_eggerthii_DSM_20697	Ruminococcus_flavefaciens_FD_1
61256	Bacteroides_eggerthii_DSM_20697	Ruminococcus_gauvreauii_DSM_19829
61257	Bacteroides_eggerthii_DSM_20697	Ruminococcus_gnavus_ATCC_29149
61258	Bacteroides_eggerthii_DSM_20697	Ruminococcus_lactaris_ATCC_29176
61259	Bacteroides_eggerthii_DSM_20697	Ruminococcus_obeum_A2_162
61260	Bacteroides_eggerthii_DSM_20697	Ruminococcus_sp_5_1_39BFAA
61261	Bacteroides_eggerthii_DSM_20697	Ruminococcus_sp_SR1_5
61262	Bacteroides_eggerthii_DSM_20697	Ruminococcus_torques_ATCC_27756
61263	Bacteroides_eggerthii_DSM_20697	Ruminococcus_torques_L2_14
61264	Bacteroides_eggerthii_DSM_20697	Salmonella_enterica_enterica_sv_Typhimurium_LT2
61265	Bacteroides_eggerthii_DSM_20697	Scardovia_inopinata_F0304
61266	Bacteroides_eggerthii_DSM_20697	Selenomonas_ruminantium_AC2024
61267	Bacteroides_eggerthii_DSM_20697	Serratia_fonticola_RB_25
61268	Bacteroides_eggerthii_DSM_20697	Serratia_liquefaciens_ATCC_27592
61269	Bacteroides_eggerthii_DSM_20697	Silanimonas_lenta_DSM_16282
61270	Bacteroides_eggerthii_DSM_20697	Slackia_exigua_ATCC_700122
61271	Bacteroides_eggerthii_DSM_20697	Slackia_piriformis_YIT_12062
61272	Bacteroides_eggerthii_DSM_20697	Solobacterium_moorei_DSM_22971
61273	Bacteroides_eggerthii_DSM_20697	Solobacterium_moorei_F0204
61274	Bacteroides_eggerthii_DSM_20697	Staphylococcus_arlettae_CVD059
61275	Bacteroides_eggerthii_DSM_20697	Staphylococcus_capitis_CR0101
61276	Bacteroides_eggerthii_DSM_20697	Staphylococcus_capitis_QN1
61277	Bacteroides_eggerthii_DSM_20697	Staphylococcus_caprae_C87
61278	Bacteroides_eggerthii_DSM_20697	Staphylococcus_cohnii_hu_01
61279	Bacteroides_eggerthii_DSM_20697	Staphylococcus_epidermidis_ATCC_12228
61280	Bacteroides_eggerthii_DSM_20697	Staphylococcus_equorum_subsp_equorum_Mu2
61281	Bacteroides_eggerthii_DSM_20697	Staphylococcus_haemolyticus_JCSC1435
61282	Bacteroides_eggerthii_DSM_20697	Staphylococcus_hominis_subsp_hominis_C80
61283	Bacteroides_eggerthii_DSM_20697	Staphylococcus_intermedius_ATCC_27335
61284	Bacteroides_eggerthii_DSM_20697	Staphylococcus_lugdunensis_HKU09_01
61285	Bacteroides_eggerthii_DSM_20697	Staphylococcus_pasteuri_SP1
61286	Bacteroides_eggerthii_DSM_20697	Staphylococcus_pettenkoferi_VCU012
61287	Bacteroides_eggerthii_DSM_20697	Staphylococcus_saprophyticus_subsp_saprophyticus_ATCC_15305
61288	Bacteroides_eggerthii_DSM_20697	Staphylococcus_sciuri_subsp_sciuri_Z8
61289	Bacteroides_eggerthii_DSM_20697	Staphylococcus_simulans_ACS_120_V_Sch1
61290	Bacteroides_eggerthii_DSM_20697	Staphylococcus_vitulinus_F1028
61291	Bacteroides_eggerthii_DSM_20697	Staphylococcus_warneri_SG1
61292	Bacteroides_eggerthii_DSM_20697	Staphylococcus_xylosus_DMB3_Bh1
61293	Bacteroides_eggerthii_DSM_20697	Staphylococcus_xylosus_NJ
61294	Bacteroides_eggerthii_DSM_20697	Stenotrophomonas_maltophilia_D457
61295	Bacteroides_eggerthii_DSM_20697	Stenotrophomonas_rhizophila_PCA13
61296	Bacteroides_eggerthii_DSM_20697	Stoquefichus_massiliensis_AP9
61297	Bacteroides_eggerthii_DSM_20697	Streptococcus_agalactiae_A909
61298	Bacteroides_eggerthii_DSM_20697	Streptococcus_anginosus_1_2_62CV
61299	Bacteroides_eggerthii_DSM_20697	Streptococcus_australis_ATCC_700641
61300	Bacteroides_eggerthii_DSM_20697	Streptococcus_constellatus_subsp_constellatus_SK53
61301	Bacteroides_eggerthii_DSM_20697	Streptococcus_constellatus_subsp_pharyngis_SK1060
61302	Bacteroides_eggerthii_DSM_20697	Streptococcus_cristatus_ATCC_51100
61303	Bacteroides_eggerthii_DSM_20697	Streptococcus_dysgalactiae_subsp_dysgalactiae_ATCC_27957
61304	Bacteroides_eggerthii_DSM_20697	Streptococcus_equinus_ATCC_9812
61305	Bacteroides_eggerthii_DSM_20697	Streptococcus_gallolyticus_subsp_gallolyticus_ATCC_43143
61306	Bacteroides_eggerthii_DSM_20697	Streptococcus_gordonii_str_Challis_substr_CH1
61307	Bacteroides_eggerthii_DSM_20697	Streptococcus_infantarius_subsp_infantarius_ATCC_BAA_102
61308	Bacteroides_eggerthii_DSM_20697	Streptococcus_infantis_ATCC_700779
61309	Bacteroides_eggerthii_DSM_20697	Streptococcus_intermedius_JTH08
61310	Bacteroides_eggerthii_DSM_20697	Streptococcus_lutetiensis_033
61311	Bacteroides_eggerthii_DSM_20697	Streptococcus_mitis_NCTC_12261
61312	Bacteroides_eggerthii_DSM_20697	Streptococcus_mutans_ATCC_25175
61313	Bacteroides_eggerthii_DSM_20697	Streptococcus_oralis_Uo5
61314	Bacteroides_eggerthii_DSM_20697	Streptococcus_parasanguinis_ATCC_903
61315	Bacteroides_eggerthii_DSM_20697	Streptococcus_parauberis_KCTC_11537
61316	Bacteroides_eggerthii_DSM_20697	Streptococcus_peroris_ATCC_700780
61317	Bacteroides_eggerthii_DSM_20697	Streptococcus_pleomorphus_DSM_20574
61318	Bacteroides_eggerthii_DSM_20697	Streptococcus_pseudopneumoniae_IS7493
61319	Bacteroides_eggerthii_DSM_20697	Streptococcus_salivarius_JIM8777
61320	Bacteroides_eggerthii_DSM_20697	Streptococcus_sanguinis_SK36
61321	Bacteroides_eggerthii_DSM_20697	Streptococcus_sp_2_1_36FAA
61322	Bacteroides_eggerthii_DSM_20697	Streptococcus_sp_I_G2
61323	Bacteroides_eggerthii_DSM_20697	Streptococcus_sp_I_P16
61324	Bacteroides_eggerthii_DSM_20697	Streptococcus_thermophilus_LMG_18311
61325	Bacteroides_eggerthii_DSM_20697	Streptococcus_thoraltensis_DSM_12221
61326	Bacteroides_eggerthii_DSM_20697	Streptococcus_uberis_0140J
61327	Bacteroides_eggerthii_DSM_20697	Streptococcus_vestibularis_F0396
61328	Bacteroides_eggerthii_DSM_20697	Subdoligranulum_variabile_DSM_15176
61329	Bacteroides_eggerthii_DSM_20697	Succinatimonas_hippei_YIT_12066
61330	Bacteroides_eggerthii_DSM_20697	Succinivibrio_dextrinosolvens_H5
61331	Bacteroides_eggerthii_DSM_20697	Sulfolobus_solfataricus_P2
61332	Bacteroides_eggerthii_DSM_20697	Sutterella_parvirubra_YIT_11816
61333	Bacteroides_eggerthii_DSM_20697	Sutterella_wadsworthensis_3_1_45B
61334	Bacteroides_eggerthii_DSM_20697	Tannerella_forsythia_ATCC_43037
61335	Bacteroides_eggerthii_DSM_20697	Tatumella_ptyseos_ATCC_33301
61336	Bacteroides_eggerthii_DSM_20697	Trabulsiella_guamensis_ATCC_49490
61337	Bacteroides_eggerthii_DSM_20697	Tropheryma_whipplei_str_Twist
61338	Bacteroides_eggerthii_DSM_20697	Trueperella_pyogenes_MS249
61339	Bacteroides_eggerthii_DSM_20697	Ureaplasma_parvum_serovar_1_str_ATCC_27813
61340	Bacteroides_eggerthii_DSM_20697	Ureaplasma_urealyticum_serovar_8_str_ATCC_27618
61341	Bacteroides_eggerthii_DSM_20697	Ureibacillus_thermosphaericus_str_Thermo_BF
61342	Bacteroides_eggerthii_DSM_20697	Varibaculum_cambriense_DSM_15806
61343	Bacteroides_eggerthii_DSM_20697	Veillonella_atypica_ACS_049_V_Sch6
61344	Bacteroides_eggerthii_DSM_20697	Veillonella_dispar_ATCC_17748
61345	Bacteroides_eggerthii_DSM_20697	Veillonella_parvula_Te3_DSM_2008
61346	Bacteroides_eggerthii_DSM_20697	Veillonella_ratti_ACS_216_V_Col6b
61347	Bacteroides_eggerthii_DSM_20697	Veillonella_sp_3_1_44
61348	Bacteroides_eggerthii_DSM_20697	Veillonella_sp_6_1_27
61349	Bacteroides_eggerthii_DSM_20697	Vibrio_fluvialis_560
61350	Bacteroides_eggerthii_DSM_20697	Vibrio_furnissii_NCTC_11218
61351	Bacteroides_eggerthii_DSM_20697	Vibrio_mimicus_MB_451
61352	Bacteroides_eggerthii_DSM_20697	Vibrio_parahaemolyticus_RIMD_2210633
61353	Bacteroides_eggerthii_DSM_20697	Weissella_cibaria_KACC_11862
61354	Bacteroides_eggerthii_DSM_20697	Weissella_confusa_LBAE_C39_2
61355	Bacteroides_eggerthii_DSM_20697	Weissella_paramesenteroides_ATCC_33313
61356	Bacteroides_eggerthii_DSM_20697	Yersinia_bercovieri_ATCC_43970
61357	Bacteroides_eggerthii_DSM_20697	Yersinia_enterocolitica_subsp_enterocolitica_8081
61358	Bacteroides_eggerthii_DSM_20697	Yersinia_frederiksenii_ATCC_33641
61359	Bacteroides_eggerthii_DSM_20697	Yersinia_kristensenii_ATCC_33638
61360	Bacteroides_eggerthii_DSM_20697	Yersinia_pseudotuberculosis_YPIII
61361	Bacteroides_eggerthii_DSM_20697	Yersinia_rohdei_ATCC_43380
61362	Bacteroides_eggerthii_DSM_20697	Yokenella_regensburgei_ATCC_43003
61363	Bacteroides_faecis_MAJ27	Bacteroides_finegoldii_DSM_17565
61364	Bacteroides_faecis_MAJ27	Bacteroides_fluxus_YIT_12057
61365	Bacteroides_faecis_MAJ27	Bacteroides_fragilis_3_1_12
61366	Bacteroides_faecis_MAJ27	Bacteroides_fragilis_638R
61367	Bacteroides_faecis_MAJ27	Bacteroides_fragilis_NCTC_9343
61368	Bacteroides_faecis_MAJ27	Bacteroides_fragilis_YCH46
61369	Bacteroides_faecis_MAJ27	Bacteroides_graminisolvens_DSM_19988
61370	Bacteroides_faecis_MAJ27	Bacteroides_intestinalis_341_DSM_17393
61371	Bacteroides_faecis_MAJ27	Bacteroides_massiliensis_B846dnLKV334
61372	Bacteroides_faecis_MAJ27	Bacteroides_nordii_CL02T12C05
61373	Bacteroides_faecis_MAJ27	Bacteroides_oleiciplenus_YIT_12058
61374	Bacteroides_faecis_MAJ27	Bacteroides_ovatus_ATCC_8483
61375	Bacteroides_faecis_MAJ27	Bacteroides_ovatus_SD_CC_2a
61376	Bacteroides_faecis_MAJ27	Bacteroides_ovatus_SD_CMC_3f
61377	Bacteroides_faecis_MAJ27	Bacteroides_pectinophilus_ATCC_43243
61378	Bacteroides_faecis_MAJ27	Bacteroides_plebeius_M12_DSM_17135
61379	Bacteroides_faecis_MAJ27	Bacteroides_pyogenes_DSM20611
61380	Bacteroides_faecis_MAJ27	Bacteroides_salyersiae_WAL_10018
61381	Bacteroides_faecis_MAJ27	Bacteroides_sp_1_1_14
61382	Bacteroides_faecis_MAJ27	Bacteroides_sp_1_1_30
61383	Bacteroides_faecis_MAJ27	Bacteroides_sp_1_1_6
61384	Bacteroides_faecis_MAJ27	Bacteroides_sp_20_3
61385	Bacteroides_faecis_MAJ27	Bacteroides_sp_2_1_22
61386	Bacteroides_faecis_MAJ27	Bacteroides_sp_2_1_33B
61387	Bacteroides_faecis_MAJ27	Bacteroides_sp_2_1_7
61388	Bacteroides_faecis_MAJ27	Bacteroides_sp_2_2_4
61389	Bacteroides_faecis_MAJ27	Bacteroides_sp_3_1_19
61390	Bacteroides_faecis_MAJ27	Bacteroides_sp_3_1_23
61391	Bacteroides_faecis_MAJ27	Bacteroides_sp_3_1_33FAA
61392	Bacteroides_faecis_MAJ27	Bacteroides_sp_3_1_40A
61393	Bacteroides_faecis_MAJ27	Bacteroides_sp_3_2_5
61394	Bacteroides_faecis_MAJ27	Bacteroides_sp_4_1_36
61395	Bacteroides_faecis_MAJ27	Bacteroides_sp_4_3_47FAA
61396	Bacteroides_faecis_MAJ27	Bacteroides_sp_9_1_42FAA
61397	Bacteroides_faecis_MAJ27	Bacteroides_sp_D1
61398	Bacteroides_faecis_MAJ27	Bacteroides_sp_D20
61399	Bacteroides_faecis_MAJ27	Bacteroides_sp_D22
61400	Bacteroides_faecis_MAJ27	Bacteroides_sp_D2
61401	Bacteroides_faecis_MAJ27	Bacteroides_stercoris_ATCC_43183
61402	Bacteroides_faecis_MAJ27	Bacteroides_thetaiotaomicron_VPI_5482
61403	Bacteroides_faecis_MAJ27	Bacteroides_timonensis_AP1
61404	Bacteroides_faecis_MAJ27	Bacteroides_uniformis_ATCC_8492
61405	Bacteroides_faecis_MAJ27	Bacteroides_ureolyticus_DSM_20703
61406	Bacteroides_faecis_MAJ27	Bacteroides_vulgatus_ATCC_8482
61407	Bacteroides_faecis_MAJ27	Bacteroides_xylanisolvens_SD_CC_1b
61408	Bacteroides_faecis_MAJ27	Bacteroides_xylanisolvens_XB1A
61409	Bacteroides_faecis_MAJ27	Barnesiella_intestinihominis_YIT_11860
61410	Bacteroides_faecis_MAJ27	Bartonella_quintana_Toulouse
61411	Bacteroides_faecis_MAJ27	Bifidobacterium_adolescentis_ATCC_15703
61412	Bacteroides_faecis_MAJ27	Bifidobacterium_angulatum_DSM_20098
61413	Bacteroides_faecis_MAJ27	Bifidobacterium_animalis_lactis_AD011
61414	Bacteroides_faecis_MAJ27	Bifidobacterium_animalis_lactis_BB_12
61415	Bacteroides_faecis_MAJ27	Bifidobacterium_animalis_lactis_Bi_07
61416	Bacteroides_faecis_MAJ27	Bifidobacterium_animalis_lactis_Bl_04_ATCC_SD5219
61417	Bacteroides_faecis_MAJ27	Bifidobacterium_animalis_lactis_CNCM_I_2494
61418	Bacteroides_faecis_MAJ27	Bifidobacterium_animalis_lactis_DSM_10140
61419	Bacteroides_faecis_MAJ27	Bifidobacterium_animalis_lactis_V9
61420	Bacteroides_faecis_MAJ27	Bifidobacterium_bifidum_BGN4
61421	Bacteroides_faecis_MAJ27	Bifidobacterium_bifidum_NCIMB_41171
61422	Bacteroides_faecis_MAJ27	Bifidobacterium_bifidum_PRL2010
61423	Bacteroides_faecis_MAJ27	Bifidobacterium_bifidum_S17
61424	Bacteroides_faecis_MAJ27	Bifidobacterium_boum_DSM_20432
61425	Bacteroides_faecis_MAJ27	Bifidobacterium_breve_HPH0326
61426	Bacteroides_faecis_MAJ27	Bifidobacterium_breve_UCC2003_NCIMB8807
61427	Bacteroides_faecis_MAJ27	Bifidobacterium_catenulatum_DSM_16992
61428	Bacteroides_faecis_MAJ27	Bifidobacterium_coryneforme_DSM_20216
61429	Bacteroides_faecis_MAJ27	Bifidobacterium_dentium_ATCC_27678
61430	Bacteroides_faecis_MAJ27	Bifidobacterium_gallicum_DSM_20093
61431	Bacteroides_faecis_MAJ27	Bifidobacterium_kashiwanohense_DSM_21854
61432	Bacteroides_faecis_MAJ27	Bifidobacterium_longum_DJO10A
61433	Bacteroides_faecis_MAJ27	Bifidobacterium_longum_E18
61434	Bacteroides_faecis_MAJ27	Bifidobacterium_longum_infantis_157F_NC
61435	Bacteroides_faecis_MAJ27	Bifidobacterium_longum_infantis_ATCC_15697
61436	Bacteroides_faecis_MAJ27	Bifidobacterium_longum_longum_ATCC_55813
61437	Bacteroides_faecis_MAJ27	Bifidobacterium_longum_longum_BBMN68
61438	Bacteroides_faecis_MAJ27	Bifidobacterium_longum_longum_CCUG_52486
61439	Bacteroides_faecis_MAJ27	Bifidobacterium_longum_longum_JCM_1217
61440	Bacteroides_faecis_MAJ27	Bifidobacterium_longum_longum_JDM301
61441	Bacteroides_faecis_MAJ27	Bifidobacterium_longum_NCC2705
61442	Bacteroides_faecis_MAJ27	Bifidobacterium_mongoliense_DSM_21395
61443	Bacteroides_faecis_MAJ27	Bifidobacterium_pseudocatenulatum_DSM_20438
61444	Bacteroides_faecis_MAJ27	Bifidobacterium_pseudolongum_subsp_Pseudolongum_DSM_20099
61445	Bacteroides_faecis_MAJ27	Bifidobacterium_ruminantium_DSM_6489
61446	Bacteroides_faecis_MAJ27	Bifidobacterium_scardovii_JCM_12489
61447	Bacteroides_faecis_MAJ27	Bifidobacterium_stercoris_ATCC_43183
61448	Bacteroides_faecis_MAJ27	Bifidobacterium_thermacidophilum_subsp_thermacidophilum_DSM_15837
61449	Bacteroides_faecis_MAJ27	Bifidobacterium_thermophilum_RBL67
61450	Bacteroides_faecis_MAJ27	Bilophila_wadsworthia_3_1_6
61451	Bacteroides_faecis_MAJ27	Blastococcus_massiliensis_AP3
61452	Bacteroides_faecis_MAJ27	Blautia_hansenii_VPI_C7_24_DSM_20583
61453	Bacteroides_faecis_MAJ27	Blautia_hydrogenotrophica_DSM_10507
61454	Bacteroides_faecis_MAJ27	Blautia_obeum_ATCC_29174
61455	Bacteroides_faecis_MAJ27	Blautia_producta_DSM_2950
61456	Bacteroides_faecis_MAJ27	Blautia_wexlerae_DSM_19850
61457	Bacteroides_faecis_MAJ27	Bordetella_hinzii_OH87_BAL007II
61458	Bacteroides_faecis_MAJ27	Brachybacterium_paraconglomeratum_LC44
61459	Bacteroides_faecis_MAJ27	Brachyspira_pilosicoli_B2904
61460	Bacteroides_faecis_MAJ27	Bradyrhizobium_elkanii_USDA_76
61461	Bacteroides_faecis_MAJ27	Brevibacillus_agri_5_2
61462	Bacteroides_faecis_MAJ27	Brevibacillus_agri_BAB_2500
61463	Bacteroides_faecis_MAJ27	Brevibacillus_borstelensis_AK1
61464	Bacteroides_faecis_MAJ27	Brevibacillus_brevis_NBRC_100599
61465	Bacteroides_faecis_MAJ27	Brevibacterium_casei_S18
61466	Bacteroides_faecis_MAJ27	Brevibacterium_linens_BL2
61467	Bacteroides_faecis_MAJ27	Brevibacterium_massiliense_5401308
61468	Bacteroides_faecis_MAJ27	Brevundimonas_bacteroides_DSM_4726
61469	Bacteroides_faecis_MAJ27	Brevundimonas_diminuta_470_4
61470	Bacteroides_faecis_MAJ27	Brochothrix_thermosphacta_DSM_20171
61471	Bacteroides_faecis_MAJ27	Bulleidia_extructa_W1219
61472	Bacteroides_faecis_MAJ27	Burkholderia_cepacia_GG4
61473	Bacteroides_faecis_MAJ27	Burkholderiales_bacterium_1_1_47
61474	Bacteroides_faecis_MAJ27	Butyricicoccus_pullicaecorum_1_2
61475	Bacteroides_faecis_MAJ27	Butyricimonas_synergistica_DSM_23225
61476	Bacteroides_faecis_MAJ27	Butyricimonas_virosa_DSM_23226
61477	Bacteroides_faecis_MAJ27	Butyrivibrio_crossotus_DSM_2876
61478	Bacteroides_faecis_MAJ27	Butyrivibrio_fibrisolvens_16_4
61479	Bacteroides_faecis_MAJ27	Campylobacter_coli_JV20
61480	Bacteroides_faecis_MAJ27	Campylobacter_concisus_13826
61481	Bacteroides_faecis_MAJ27	Campylobacter_curvus_525_92
61482	Bacteroides_faecis_MAJ27	Campylobacter_fetus_subsp_fetus_82_40
61483	Bacteroides_faecis_MAJ27	Campylobacter_gracilis_RM3268
61484	Bacteroides_faecis_MAJ27	Campylobacter_hominis_ATCC_BAA_381
61485	Bacteroides_faecis_MAJ27	Campylobacter_hyointestinalis_subsp_hyointestinalis_LMG_9260
61486	Bacteroides_faecis_MAJ27	Campylobacter_jejuni_jejuni_81_176
61487	Bacteroides_faecis_MAJ27	Campylobacter_jejuni_jejuni_ICDCCJ07004
61488	Bacteroides_faecis_MAJ27	Campylobacter_jejuni_jejuni_M1
61489	Bacteroides_faecis_MAJ27	Campylobacter_jejuni_jejuni_NCTC_11168
61490	Bacteroides_faecis_MAJ27	Campylobacter_lari_RM2100
61491	Bacteroides_faecis_MAJ27	Campylobacter_rectus_RM3267
61492	Bacteroides_faecis_MAJ27	Campylobacter_showae_CSUNSWCD
61493	Bacteroides_faecis_MAJ27	Campylobacter_upsaliensis_JV21
61494	Bacteroides_faecis_MAJ27	Candidatus_Nitrososphaera_gargensis_Ga9_2
61495	Bacteroides_faecis_MAJ27	Capnocytophaga_granulosa_ATCC_51502
61496	Bacteroides_faecis_MAJ27	Capnocytophaga_ochracea_DSM_7271
61497	Bacteroides_faecis_MAJ27	Capnocytophaga_sputigena_ATCC_33612
61498	Bacteroides_faecis_MAJ27	Catenibacterium_mitsuokai_DSM_15897
61499	Bacteroides_faecis_MAJ27	Cedecea_davisae_DSM_4568
61500	Bacteroides_faecis_MAJ27	Cellulosilyticum_lentocellum_DSM_5427
61501	Bacteroides_faecis_MAJ27	Cellulosimicrobium_cellulans_J36
61502	Bacteroides_faecis_MAJ27	Cetobacterium_somerae_ATCC_BAA_47401
61503	Bacteroides_faecis_MAJ27	Citrobacter_amalonaticus_Y19
61504	Bacteroides_faecis_MAJ27	Citrobacter_freundii_ATCC_8090
61505	Bacteroides_faecis_MAJ27	Citrobacter_freundii_UCI_31
61506	Bacteroides_faecis_MAJ27	Citrobacter_koseri_ATCC_BAA_895
61507	Bacteroides_faecis_MAJ27	Citrobacter_sp_30_2
61508	Bacteroides_faecis_MAJ27	Citrobacter_youngae_ATCC_29220
61509	Bacteroides_faecis_MAJ27	Cloacibacillus_evryensis_DSM_19522
61510	Bacteroides_faecis_MAJ27	Clostridiales_sp_1_7_47FAA
61511	Bacteroides_faecis_MAJ27	Clostridium_asparagiforme_DSM_15981
61512	Bacteroides_faecis_MAJ27	Clostridium_bartlettii_DSM_16795
61513	Bacteroides_faecis_MAJ27	Clostridium_beijerinckii_NCIMB_8052
61514	Bacteroides_faecis_MAJ27	Clostridium_bifermentans_ATCC_19299
61515	Bacteroides_faecis_MAJ27	Clostridium_bolteae_ATCC_BAA_613
61516	Bacteroides_faecis_MAJ27	Clostridium_botulinum_A_str_ATCC_19397
61517	Bacteroides_faecis_MAJ27	Clostridium_botulinum_A_str_ATCC_3502
61518	Bacteroides_faecis_MAJ27	Clostridium_botulinum_A_str_Hall
61519	Bacteroides_faecis_MAJ27	Clostridium_botulinum_Bf
61520	Bacteroides_faecis_MAJ27	Clostridium_botulinum_E1_str_BoNT_E_Beluga
61521	Bacteroides_faecis_MAJ27	Clostridium_botulinum_F_str_230613
61522	Bacteroides_faecis_MAJ27	Clostridium_butyricum_DSM_10702
61523	Bacteroides_faecis_MAJ27	Clostridium_butyricum_E4_str_BoNT_E_BL5262
61524	Bacteroides_faecis_MAJ27	Clostridium_cadaveris_AGR2141
61525	Bacteroides_faecis_MAJ27	Clostridium_celatum_DSM_1785
61526	Bacteroides_faecis_MAJ27	Clostridium_cellobioparum_DSM_1351
61527	Bacteroides_faecis_MAJ27	Clostridium_citroniae_WAL_17108
61528	Bacteroides_faecis_MAJ27	Clostridium_clariflavum_DSM_19732
61529	Bacteroides_faecis_MAJ27	Clostridium_clostridioforme_CM201
61530	Bacteroides_faecis_MAJ27	Clostridium_difficile_CD196
61531	Bacteroides_faecis_MAJ27	Clostridium_difficile_NAP07
61532	Bacteroides_faecis_MAJ27	Clostridium_difficile_NAP08
61533	Bacteroides_faecis_MAJ27	Clostridium_difficile_R20291
61534	Bacteroides_faecis_MAJ27	Clostridium_glycolicum_ATCC_14880
61535	Bacteroides_faecis_MAJ27	Clostridium_hathewayi_12489931
61536	Bacteroides_faecis_MAJ27	Clostridium_hathewayi_DSM_13479
61537	Bacteroides_faecis_MAJ27	Clostridium_hiranonis_TO_931_DSM_13275
61538	Bacteroides_faecis_MAJ27	Clostridium_hylemonae_DSM_15053
61539	Bacteroides_faecis_MAJ27	Clostridium_indolis_DSM_755
61540	Bacteroides_faecis_MAJ27	Clostridium_innocuum_2959
61541	Bacteroides_faecis_MAJ27	Clostridium_leptum_DSM_753
61542	Bacteroides_faecis_MAJ27	Clostridium_methoxybenzovorans_SR3
61543	Bacteroides_faecis_MAJ27	Clostridium_methylpentosum_R2_DSM_5476
61544	Bacteroides_faecis_MAJ27	Clostridium_nexile_DSM_1787
61545	Bacteroides_faecis_MAJ27	Clostridium_paraputrificum_AGR2156
61546	Bacteroides_faecis_MAJ27	Clostridium_perfringens_ATCC_13124
61547	Bacteroides_faecis_MAJ27	Clostridium_ramosum_VPI_0427_DSM_1402
61548	Bacteroides_faecis_MAJ27	Clostridium_saccharogumia_DSM_17460
61549	Bacteroides_faecis_MAJ27	Clostridium_saccharoperbutylacetonicum_N1_4_HMT
61550	Bacteroides_faecis_MAJ27	Clostridium_sartagoforme_AAU1
61551	Bacteroides_faecis_MAJ27	Clostridium_scindens_ATCC_35704
61552	Bacteroides_faecis_MAJ27	Clostridium_sordellii_ATCC_9714
61553	Bacteroides_faecis_MAJ27	Clostridium_sp_7_2_43FAA
61554	Bacteroides_faecis_MAJ27	Clostridium_spiroforme_DSM_1552
61555	Bacteroides_faecis_MAJ27	Clostridium_sp_L2_50
61556	Bacteroides_faecis_MAJ27	Clostridium_sp_M62_1
61557	Bacteroides_faecis_MAJ27	Clostridium_sporogenes_ATCC_15579
61558	Bacteroides_faecis_MAJ27	Clostridium_sporosphaeroides_DSM_1294
61559	Bacteroides_faecis_MAJ27	Clostridium_sp_SS2_1
61560	Bacteroides_faecis_MAJ27	Clostridium_sp_SY8519
61561	Bacteroides_faecis_MAJ27	Clostridium_sticklandii_DSM_519
61562	Bacteroides_faecis_MAJ27	Clostridium_symbiosum_ATCC_14940
61563	Bacteroides_faecis_MAJ27	Clostridium_symbiosum_WAL_14163
61564	Bacteroides_faecis_MAJ27	Clostridium_symbiosum_WAL_14673
61565	Bacteroides_faecis_MAJ27	Clostridium_tyrobutyricum_DSM_2637
61566	Bacteroides_faecis_MAJ27	Clostridium_viride_DSM_6836
61567	Bacteroides_faecis_MAJ27	Collinsella_aerofaciens_ATCC_25986
61568	Bacteroides_faecis_MAJ27	Collinsella_intestinalis_DSM_13280
61569	Bacteroides_faecis_MAJ27	Collinsella_stercoris_DSM_13279
61570	Bacteroides_faecis_MAJ27	Collinsella_tanakaei_YIT_12063
61571	Bacteroides_faecis_MAJ27	Coprobacillus_sp_29_1
61572	Bacteroides_faecis_MAJ27	Coprobacillus_sp_D7
61573	Bacteroides_faecis_MAJ27	Coprococcus_catus_GD_7
61574	Bacteroides_faecis_MAJ27	Coprococcus_comes_ATCC_27758
61575	Bacteroides_faecis_MAJ27	Coprococcus_eutactus_ATCC_27759
61576	Bacteroides_faecis_MAJ27	Corynebacterium_ammoniagenes_DSM_20306
61577	Bacteroides_faecis_MAJ27	Corynebacterium_amycolatum_SK46
61578	Bacteroides_faecis_MAJ27	Corynebacterium_aurimucosum_ATCC_700975
61579	Bacteroides_faecis_MAJ27	Corynebacterium_durum_F0235
61580	Bacteroides_faecis_MAJ27	Corynebacterium_glucuronolyticum_ATCC_51867
61581	Bacteroides_faecis_MAJ27	Corynebacterium_kroppenstedtii_DSM_44385
61582	Bacteroides_faecis_MAJ27	Corynebacterium_propinquum_DSM_44285
61583	Bacteroides_faecis_MAJ27	Corynebacterium_striatum_ATCC_6940
61584	Bacteroides_faecis_MAJ27	Corynebacterium_tuberculostearicum_SK141
61585	Bacteroides_faecis_MAJ27	Corynebacterium_ulcerans_809
61586	Bacteroides_faecis_MAJ27	Corynebacterium_ureicelerivorans
61587	Bacteroides_faecis_MAJ27	Cronobacter_sakazakii_ATCC_BAA_894
61588	Bacteroides_faecis_MAJ27	Cryptobacterium_curtum_DSM_15641
61589	Bacteroides_faecis_MAJ27	Curtobacterium_flaccumfaciens_UCD_AKU
61590	Bacteroides_faecis_MAJ27	Delftia_acidovorans_SPH_1
61591	Bacteroides_faecis_MAJ27	Dermacoccus_nishinomiyaensis
61592	Bacteroides_faecis_MAJ27	Desulfovibrio_desulfuricans_subsp_desulfuricans_DSM_642
61593	Bacteroides_faecis_MAJ27	Desulfovibrio_piger_ATCC_29098
61594	Bacteroides_faecis_MAJ27	Desulfovibrio_sp_3_1_syn3
61595	Bacteroides_faecis_MAJ27	Dialister_invisus_DSM_15470
61596	Bacteroides_faecis_MAJ27	Dialister_succinatiphilus_YIT_11850
61597	Bacteroides_faecis_MAJ27	Dietzia_cinnamea_P4
61598	Bacteroides_faecis_MAJ27	Dorea_formicigenerans_ATCC_27755
61599	Bacteroides_faecis_MAJ27	Dorea_longicatena_DSM_13814
61600	Bacteroides_faecis_MAJ27	Dysgonomonas_gadei_ATCC_BAA_286
61601	Bacteroides_faecis_MAJ27	Edwardsiella_tarda_ATCC_23685
61602	Bacteroides_faecis_MAJ27	Edwardsiella_tarda_FL6_60
61603	Bacteroides_faecis_MAJ27	Eggerthella_lenta_DSM_2243
61604	Bacteroides_faecis_MAJ27	Eggerthella_sp_1_3_56FAA
61605	Bacteroides_faecis_MAJ27	Eggerthella_sp_YY7918
61606	Bacteroides_faecis_MAJ27	Eggerthia_catenaformis_OT_569
61607	Bacteroides_faecis_MAJ27	Eikenella_corrodens_ATCC_23834
61608	Bacteroides_faecis_MAJ27	Enterobacter_aerogenes_KCTC_2190
61609	Bacteroides_faecis_MAJ27	Enterobacter_asburiae_LF7a
61610	Bacteroides_faecis_MAJ27	Enterobacter_cancerogenus_ATCC_35316
61611	Bacteroides_faecis_MAJ27	Enterobacter_cloacae_EcWSU1
61612	Bacteroides_faecis_MAJ27	Enterobacter_hormaechei_YT2
61613	Bacteroides_faecis_MAJ27	Enterobacter_hormaechei_YT3
61614	Bacteroides_faecis_MAJ27	Enterobacteriaceae_bacterium_9_2_54FAA
61615	Bacteroides_faecis_MAJ27	Enterococcus_asini_ATCC_700915
61616	Bacteroides_faecis_MAJ27	Enterococcus_avium_ATCC_14025
61617	Bacteroides_faecis_MAJ27	Enterococcus_caccae_ATCC_BAA_1240
61618	Bacteroides_faecis_MAJ27	Enterococcus_casseliflavus_ATCC_12755
61619	Bacteroides_faecis_MAJ27	Enterococcus_cecorum_DSM_20682
61620	Bacteroides_faecis_MAJ27	Enterococcus_dispar_ATCC_51266
61621	Bacteroides_faecis_MAJ27	Enterococcus_durans_ATCC_6056
61622	Bacteroides_faecis_MAJ27	Enterococcus_faecalis_OG1RF_ATCC_47077
61623	Bacteroides_faecis_MAJ27	Enterococcus_faecalis_TX0104
61624	Bacteroides_faecis_MAJ27	Enterococcus_faecalis_TX1322
61625	Bacteroides_faecis_MAJ27	Enterococcus_faecalis_TX2134
61626	Bacteroides_faecis_MAJ27	Enterococcus_faecalis_V583
61627	Bacteroides_faecis_MAJ27	Enterococcus_faecium_TX1330
61628	Bacteroides_faecis_MAJ27	Enterococcus_gallinarum_EG2
61629	Bacteroides_faecis_MAJ27	Enterococcus_hirae_ATCC_9790
61630	Bacteroides_faecis_MAJ27	Enterococcus_phoeniculicola_ATCC_BAA_412
61631	Bacteroides_faecis_MAJ27	Enterococcus_saccharolyticus_DSM8903
61632	Bacteroides_faecis_MAJ27	Enterococcus_sp_7L76
61633	Bacteroides_faecis_MAJ27	Erysipelotrichaceae_bacterium_5_2_54FAA
61634	Bacteroides_faecis_MAJ27	Erysipelotrichaceae_bacterium_sp_3_1_53
61635	Bacteroides_faecis_MAJ27	Escherichia_albertii_KF1
61636	Bacteroides_faecis_MAJ27	Escherichia_albertii_TW07627
61637	Bacteroides_faecis_MAJ27	Escherichia_coli_O157_H7_str_Sakai
61638	Bacteroides_faecis_MAJ27	Escherichia_coli_SE11
61639	Bacteroides_faecis_MAJ27	Escherichia_coli_str_K_12_substr_MG1655
61640	Bacteroides_faecis_MAJ27	Escherichia_coli_UTI89_UPEC
61641	Bacteroides_faecis_MAJ27	Escherichia_fergusonii_ATCC_35469
61642	Bacteroides_faecis_MAJ27	Escherichia_hermannii_NBRC_105704
61643	Bacteroides_faecis_MAJ27	Escherichia_sp_1_1_43
61644	Bacteroides_faecis_MAJ27	Escherichia_sp_3_2_53FAA
61645	Bacteroides_faecis_MAJ27	Escherichia_sp_4_1_40B
61646	Bacteroides_faecis_MAJ27	Eubacterium_biforme_DSM_3989
61647	Bacteroides_faecis_MAJ27	Eubacterium_brachy_ATCC_33089
61648	Bacteroides_faecis_MAJ27	Eubacterium_cellulosolvens_6
61649	Bacteroides_faecis_MAJ27	Eubacterium_cylindroides_T2_87
61650	Bacteroides_faecis_MAJ27	Eubacterium_desmolans_ATCC_43058
61651	Bacteroides_faecis_MAJ27	Eubacterium_dolichum_DSM_3991
61652	Bacteroides_faecis_MAJ27	Eubacterium_eligens_ATCC_27750
61653	Bacteroides_faecis_MAJ27	Eubacterium_hallii_DSM_3353
61654	Bacteroides_faecis_MAJ27	Eubacterium_hallii_L2_7
61655	Bacteroides_faecis_MAJ27	Eubacterium_limosum_KIST612
61656	Bacteroides_faecis_MAJ27	Eubacterium_ramulus_ATCC_29099
61657	Bacteroides_faecis_MAJ27	Eubacterium_rectale_ATCC_33656
61658	Bacteroides_faecis_MAJ27	Eubacterium_rectale_M104_1
61659	Bacteroides_faecis_MAJ27	Eubacterium_saphenum_ATCC_49989
61660	Bacteroides_faecis_MAJ27	Eubacterium_siraeum_70_3
61661	Bacteroides_faecis_MAJ27	Eubacterium_siraeum_DSM_15702
61662	Bacteroides_faecis_MAJ27	Eubacterium_sulci_ATCC_35585
61663	Bacteroides_faecis_MAJ27	Eubacterium_ventriosum_ATCC_27560
61664	Bacteroides_faecis_MAJ27	Exiguobacterium_aurantiacum_DSM_6208
61665	Bacteroides_faecis_MAJ27	Faecalibacterium_cf_prausnitzii_KLE1255
61666	Bacteroides_faecis_MAJ27	Faecalibacterium_prausnitzii_L2_6
61667	Bacteroides_faecis_MAJ27	Faecalibacterium_prausnitzii_M21_2
61668	Bacteroides_faecis_MAJ27	Faecalibacterium_prausnitzii_SL3_3
61669	Bacteroides_faecis_MAJ27	Filifactor_alocis_ATCC_35896
61670	Bacteroides_faecis_MAJ27	Finegoldia_magna_ATCC_29328
61671	Bacteroides_faecis_MAJ27	Flavonifractor_plautii_ATCC_29863
61672	Bacteroides_faecis_MAJ27	Fusobacterium_gonidiaformans_3_1_5R
61673	Bacteroides_faecis_MAJ27	Fusobacterium_gonidiaformans_ATCC_25563
61674	Bacteroides_faecis_MAJ27	Fusobacterium_mortiferum_ATCC_9817
61675	Bacteroides_faecis_MAJ27	Fusobacterium_necrophorum_D12
61676	Bacteroides_faecis_MAJ27	Fusobacterium_nucleatum_subsp_animalis_3_1_33
61677	Bacteroides_faecis_MAJ27	Fusobacterium_nucleatum_subsp_animalis_7_1
61678	Bacteroides_faecis_MAJ27	Fusobacterium_nucleatum_subsp_animalis_D11
61679	Bacteroides_faecis_MAJ27	Fusobacterium_nucleatum_subsp_vincentii_3_1_27
[truncated: 17,893 more rows]
