# Supplementary material for: Human gut microbe co-cultures have greater potential than monocultures for food waste remediation to commodity chemicals
Source: Sci Rep. 2018 Oct 22;8:15594. doi: 10.1038/s41598-018-33733-z (PMC6197241; doi:10.1038/s41598-018-33733-z)
Supplement: Supplementary file 3 — Data [file 41598_2018_33733_MOESM3_ESM.zip › Data/InputTables/AGORA_PairwiseSims_Inst_5.txt]

79573	Bacteroides_sp_2_2_4	Veillonella_sp_6_1_27
79574	Bacteroides_sp_2_2_4	Vibrio_fluvialis_560
79575	Bacteroides_sp_2_2_4	Vibrio_furnissii_NCTC_11218
79576	Bacteroides_sp_2_2_4	Vibrio_mimicus_MB_451
79577	Bacteroides_sp_2_2_4	Vibrio_parahaemolyticus_RIMD_2210633
79578	Bacteroides_sp_2_2_4	Weissella_cibaria_KACC_11862
79579	Bacteroides_sp_2_2_4	Weissella_confusa_LBAE_C39_2
79580	Bacteroides_sp_2_2_4	Weissella_paramesenteroides_ATCC_33313
79581	Bacteroides_sp_2_2_4	Yersinia_bercovieri_ATCC_43970
79582	Bacteroides_sp_2_2_4	Yersinia_enterocolitica_subsp_enterocolitica_8081
79583	Bacteroides_sp_2_2_4	Yersinia_frederiksenii_ATCC_33641
79584	Bacteroides_sp_2_2_4	Yersinia_kristensenii_ATCC_33638
79585	Bacteroides_sp_2_2_4	Yersinia_pseudotuberculosis_YPIII
79586	Bacteroides_sp_2_2_4	Yersinia_rohdei_ATCC_43380
79587	Bacteroides_sp_2_2_4	Yokenella_regensburgei_ATCC_43003
79588	Bacteroides_sp_3_1_19	Bacteroides_sp_3_1_23
79589	Bacteroides_sp_3_1_19	Bacteroides_sp_3_1_33FAA
79590	Bacteroides_sp_3_1_19	Bacteroides_sp_3_1_40A
79591	Bacteroides_sp_3_1_19	Bacteroides_sp_3_2_5
79592	Bacteroides_sp_3_1_19	Bacteroides_sp_4_1_36
79593	Bacteroides_sp_3_1_19	Bacteroides_sp_4_3_47FAA
79594	Bacteroides_sp_3_1_19	Bacteroides_sp_9_1_42FAA
79595	Bacteroides_sp_3_1_19	Bacteroides_sp_D1
79596	Bacteroides_sp_3_1_19	Bacteroides_sp_D20
79597	Bacteroides_sp_3_1_19	Bacteroides_sp_D22
79598	Bacteroides_sp_3_1_19	Bacteroides_sp_D2
79599	Bacteroides_sp_3_1_19	Bacteroides_stercoris_ATCC_43183
79600	Bacteroides_sp_3_1_19	Bacteroides_thetaiotaomicron_VPI_5482
79601	Bacteroides_sp_3_1_19	Bacteroides_timonensis_AP1
79602	Bacteroides_sp_3_1_19	Bacteroides_uniformis_ATCC_8492
79603	Bacteroides_sp_3_1_19	Bacteroides_ureolyticus_DSM_20703
79604	Bacteroides_sp_3_1_19	Bacteroides_vulgatus_ATCC_8482
79605	Bacteroides_sp_3_1_19	Bacteroides_xylanisolvens_SD_CC_1b
79606	Bacteroides_sp_3_1_19	Bacteroides_xylanisolvens_XB1A
79607	Bacteroides_sp_3_1_19	Barnesiella_intestinihominis_YIT_11860
79608	Bacteroides_sp_3_1_19	Bartonella_quintana_Toulouse
79609	Bacteroides_sp_3_1_19	Bifidobacterium_adolescentis_ATCC_15703
79610	Bacteroides_sp_3_1_19	Bifidobacterium_angulatum_DSM_20098
79611	Bacteroides_sp_3_1_19	Bifidobacterium_animalis_lactis_AD011
79612	Bacteroides_sp_3_1_19	Bifidobacterium_animalis_lactis_BB_12
79613	Bacteroides_sp_3_1_19	Bifidobacterium_animalis_lactis_Bi_07
79614	Bacteroides_sp_3_1_19	Bifidobacterium_animalis_lactis_Bl_04_ATCC_SD5219
79615	Bacteroides_sp_3_1_19	Bifidobacterium_animalis_lactis_CNCM_I_2494
79616	Bacteroides_sp_3_1_19	Bifidobacterium_animalis_lactis_DSM_10140
79617	Bacteroides_sp_3_1_19	Bifidobacterium_animalis_lactis_V9
79618	Bacteroides_sp_3_1_19	Bifidobacterium_bifidum_BGN4
79619	Bacteroides_sp_3_1_19	Bifidobacterium_bifidum_NCIMB_41171
79620	Bacteroides_sp_3_1_19	Bifidobacterium_bifidum_PRL2010
79621	Bacteroides_sp_3_1_19	Bifidobacterium_bifidum_S17
79622	Bacteroides_sp_3_1_19	Bifidobacterium_boum_DSM_20432
79623	Bacteroides_sp_3_1_19	Bifidobacterium_breve_HPH0326
79624	Bacteroides_sp_3_1_19	Bifidobacterium_breve_UCC2003_NCIMB8807
79625	Bacteroides_sp_3_1_19	Bifidobacterium_catenulatum_DSM_16992
79626	Bacteroides_sp_3_1_19	Bifidobacterium_coryneforme_DSM_20216
79627	Bacteroides_sp_3_1_19	Bifidobacterium_dentium_ATCC_27678
79628	Bacteroides_sp_3_1_19	Bifidobacterium_gallicum_DSM_20093
79629	Bacteroides_sp_3_1_19	Bifidobacterium_kashiwanohense_DSM_21854
79630	Bacteroides_sp_3_1_19	Bifidobacterium_longum_DJO10A
79631	Bacteroides_sp_3_1_19	Bifidobacterium_longum_E18
79632	Bacteroides_sp_3_1_19	Bifidobacterium_longum_infantis_157F_NC
79633	Bacteroides_sp_3_1_19	Bifidobacterium_longum_infantis_ATCC_15697
79634	Bacteroides_sp_3_1_19	Bifidobacterium_longum_longum_ATCC_55813
79635	Bacteroides_sp_3_1_19	Bifidobacterium_longum_longum_BBMN68
79636	Bacteroides_sp_3_1_19	Bifidobacterium_longum_longum_CCUG_52486
79637	Bacteroides_sp_3_1_19	Bifidobacterium_longum_longum_JCM_1217
79638	Bacteroides_sp_3_1_19	Bifidobacterium_longum_longum_JDM301
79639	Bacteroides_sp_3_1_19	Bifidobacterium_longum_NCC2705
79640	Bacteroides_sp_3_1_19	Bifidobacterium_mongoliense_DSM_21395
79641	Bacteroides_sp_3_1_19	Bifidobacterium_pseudocatenulatum_DSM_20438
79642	Bacteroides_sp_3_1_19	Bifidobacterium_pseudolongum_subsp_Pseudolongum_DSM_20099
79643	Bacteroides_sp_3_1_19	Bifidobacterium_ruminantium_DSM_6489
79644	Bacteroides_sp_3_1_19	Bifidobacterium_scardovii_JCM_12489
79645	Bacteroides_sp_3_1_19	Bifidobacterium_stercoris_ATCC_43183
79646	Bacteroides_sp_3_1_19	Bifidobacterium_thermacidophilum_subsp_thermacidophilum_DSM_15837
79647	Bacteroides_sp_3_1_19	Bifidobacterium_thermophilum_RBL67
79648	Bacteroides_sp_3_1_19	Bilophila_wadsworthia_3_1_6
79649	Bacteroides_sp_3_1_19	Blastococcus_massiliensis_AP3
79650	Bacteroides_sp_3_1_19	Blautia_hansenii_VPI_C7_24_DSM_20583
79651	Bacteroides_sp_3_1_19	Blautia_hydrogenotrophica_DSM_10507
79652	Bacteroides_sp_3_1_19	Blautia_obeum_ATCC_29174
79653	Bacteroides_sp_3_1_19	Blautia_producta_DSM_2950
79654	Bacteroides_sp_3_1_19	Blautia_wexlerae_DSM_19850
79655	Bacteroides_sp_3_1_19	Bordetella_hinzii_OH87_BAL007II
79656	Bacteroides_sp_3_1_19	Brachybacterium_paraconglomeratum_LC44
79657	Bacteroides_sp_3_1_19	Brachyspira_pilosicoli_B2904
79658	Bacteroides_sp_3_1_19	Bradyrhizobium_elkanii_USDA_76
79659	Bacteroides_sp_3_1_19	Brevibacillus_agri_5_2
79660	Bacteroides_sp_3_1_19	Brevibacillus_agri_BAB_2500
79661	Bacteroides_sp_3_1_19	Brevibacillus_borstelensis_AK1
79662	Bacteroides_sp_3_1_19	Brevibacillus_brevis_NBRC_100599
79663	Bacteroides_sp_3_1_19	Brevibacterium_casei_S18
79664	Bacteroides_sp_3_1_19	Brevibacterium_linens_BL2
79665	Bacteroides_sp_3_1_19	Brevibacterium_massiliense_5401308
79666	Bacteroides_sp_3_1_19	Brevundimonas_bacteroides_DSM_4726
79667	Bacteroides_sp_3_1_19	Brevundimonas_diminuta_470_4
79668	Bacteroides_sp_3_1_19	Brochothrix_thermosphacta_DSM_20171
79669	Bacteroides_sp_3_1_19	Bulleidia_extructa_W1219
79670	Bacteroides_sp_3_1_19	Burkholderia_cepacia_GG4
79671	Bacteroides_sp_3_1_19	Burkholderiales_bacterium_1_1_47
79672	Bacteroides_sp_3_1_19	Butyricicoccus_pullicaecorum_1_2
79673	Bacteroides_sp_3_1_19	Butyricimonas_synergistica_DSM_23225
79674	Bacteroides_sp_3_1_19	Butyricimonas_virosa_DSM_23226
79675	Bacteroides_sp_3_1_19	Butyrivibrio_crossotus_DSM_2876
79676	Bacteroides_sp_3_1_19	Butyrivibrio_fibrisolvens_16_4
79677	Bacteroides_sp_3_1_19	Campylobacter_coli_JV20
79678	Bacteroides_sp_3_1_19	Campylobacter_concisus_13826
79679	Bacteroides_sp_3_1_19	Campylobacter_curvus_525_92
79680	Bacteroides_sp_3_1_19	Campylobacter_fetus_subsp_fetus_82_40
79681	Bacteroides_sp_3_1_19	Campylobacter_gracilis_RM3268
79682	Bacteroides_sp_3_1_19	Campylobacter_hominis_ATCC_BAA_381
79683	Bacteroides_sp_3_1_19	Campylobacter_hyointestinalis_subsp_hyointestinalis_LMG_9260
79684	Bacteroides_sp_3_1_19	Campylobacter_jejuni_jejuni_81_176
79685	Bacteroides_sp_3_1_19	Campylobacter_jejuni_jejuni_ICDCCJ07004
79686	Bacteroides_sp_3_1_19	Campylobacter_jejuni_jejuni_M1
79687	Bacteroides_sp_3_1_19	Campylobacter_jejuni_jejuni_NCTC_11168
79688	Bacteroides_sp_3_1_19	Campylobacter_lari_RM2100
79689	Bacteroides_sp_3_1_19	Campylobacter_rectus_RM3267
79690	Bacteroides_sp_3_1_19	Campylobacter_showae_CSUNSWCD
79691	Bacteroides_sp_3_1_19	Campylobacter_upsaliensis_JV21
79692	Bacteroides_sp_3_1_19	Candidatus_Nitrososphaera_gargensis_Ga9_2
79693	Bacteroides_sp_3_1_19	Capnocytophaga_granulosa_ATCC_51502
79694	Bacteroides_sp_3_1_19	Capnocytophaga_ochracea_DSM_7271
79695	Bacteroides_sp_3_1_19	Capnocytophaga_sputigena_ATCC_33612
79696	Bacteroides_sp_3_1_19	Catenibacterium_mitsuokai_DSM_15897
79697	Bacteroides_sp_3_1_19	Cedecea_davisae_DSM_4568
79698	Bacteroides_sp_3_1_19	Cellulosilyticum_lentocellum_DSM_5427
79699	Bacteroides_sp_3_1_19	Cellulosimicrobium_cellulans_J36
79700	Bacteroides_sp_3_1_19	Cetobacterium_somerae_ATCC_BAA_47401
79701	Bacteroides_sp_3_1_19	Citrobacter_amalonaticus_Y19
79702	Bacteroides_sp_3_1_19	Citrobacter_freundii_ATCC_8090
79703	Bacteroides_sp_3_1_19	Citrobacter_freundii_UCI_31
79704	Bacteroides_sp_3_1_19	Citrobacter_koseri_ATCC_BAA_895
79705	Bacteroides_sp_3_1_19	Citrobacter_sp_30_2
79706	Bacteroides_sp_3_1_19	Citrobacter_youngae_ATCC_29220
79707	Bacteroides_sp_3_1_19	Cloacibacillus_evryensis_DSM_19522
79708	Bacteroides_sp_3_1_19	Clostridiales_sp_1_7_47FAA
79709	Bacteroides_sp_3_1_19	Clostridium_asparagiforme_DSM_15981
79710	Bacteroides_sp_3_1_19	Clostridium_bartlettii_DSM_16795
79711	Bacteroides_sp_3_1_19	Clostridium_beijerinckii_NCIMB_8052
79712	Bacteroides_sp_3_1_19	Clostridium_bifermentans_ATCC_19299
79713	Bacteroides_sp_3_1_19	Clostridium_bolteae_ATCC_BAA_613
79714	Bacteroides_sp_3_1_19	Clostridium_botulinum_A_str_ATCC_19397
79715	Bacteroides_sp_3_1_19	Clostridium_botulinum_A_str_ATCC_3502
79716	Bacteroides_sp_3_1_19	Clostridium_botulinum_A_str_Hall
79717	Bacteroides_sp_3_1_19	Clostridium_botulinum_Bf
79718	Bacteroides_sp_3_1_19	Clostridium_botulinum_E1_str_BoNT_E_Beluga
79719	Bacteroides_sp_3_1_19	Clostridium_botulinum_F_str_230613
79720	Bacteroides_sp_3_1_19	Clostridium_butyricum_DSM_10702
79721	Bacteroides_sp_3_1_19	Clostridium_butyricum_E4_str_BoNT_E_BL5262
79722	Bacteroides_sp_3_1_19	Clostridium_cadaveris_AGR2141
79723	Bacteroides_sp_3_1_19	Clostridium_celatum_DSM_1785
79724	Bacteroides_sp_3_1_19	Clostridium_cellobioparum_DSM_1351
79725	Bacteroides_sp_3_1_19	Clostridium_citroniae_WAL_17108
79726	Bacteroides_sp_3_1_19	Clostridium_clariflavum_DSM_19732
79727	Bacteroides_sp_3_1_19	Clostridium_clostridioforme_CM201
79728	Bacteroides_sp_3_1_19	Clostridium_difficile_CD196
79729	Bacteroides_sp_3_1_19	Clostridium_difficile_NAP07
79730	Bacteroides_sp_3_1_19	Clostridium_difficile_NAP08
79731	Bacteroides_sp_3_1_19	Clostridium_difficile_R20291
79732	Bacteroides_sp_3_1_19	Clostridium_glycolicum_ATCC_14880
79733	Bacteroides_sp_3_1_19	Clostridium_hathewayi_12489931
79734	Bacteroides_sp_3_1_19	Clostridium_hathewayi_DSM_13479
79735	Bacteroides_sp_3_1_19	Clostridium_hiranonis_TO_931_DSM_13275
79736	Bacteroides_sp_3_1_19	Clostridium_hylemonae_DSM_15053
79737	Bacteroides_sp_3_1_19	Clostridium_indolis_DSM_755
79738	Bacteroides_sp_3_1_19	Clostridium_innocuum_2959
79739	Bacteroides_sp_3_1_19	Clostridium_leptum_DSM_753
79740	Bacteroides_sp_3_1_19	Clostridium_methoxybenzovorans_SR3
79741	Bacteroides_sp_3_1_19	Clostridium_methylpentosum_R2_DSM_5476
79742	Bacteroides_sp_3_1_19	Clostridium_nexile_DSM_1787
79743	Bacteroides_sp_3_1_19	Clostridium_paraputrificum_AGR2156
79744	Bacteroides_sp_3_1_19	Clostridium_perfringens_ATCC_13124
79745	Bacteroides_sp_3_1_19	Clostridium_ramosum_VPI_0427_DSM_1402
79746	Bacteroides_sp_3_1_19	Clostridium_saccharogumia_DSM_17460
79747	Bacteroides_sp_3_1_19	Clostridium_saccharoperbutylacetonicum_N1_4_HMT
79748	Bacteroides_sp_3_1_19	Clostridium_sartagoforme_AAU1
79749	Bacteroides_sp_3_1_19	Clostridium_scindens_ATCC_35704
79750	Bacteroides_sp_3_1_19	Clostridium_sordellii_ATCC_9714
79751	Bacteroides_sp_3_1_19	Clostridium_sp_7_2_43FAA
79752	Bacteroides_sp_3_1_19	Clostridium_spiroforme_DSM_1552
79753	Bacteroides_sp_3_1_19	Clostridium_sp_L2_50
79754	Bacteroides_sp_3_1_19	Clostridium_sp_M62_1
79755	Bacteroides_sp_3_1_19	Clostridium_sporogenes_ATCC_15579
79756	Bacteroides_sp_3_1_19	Clostridium_sporosphaeroides_DSM_1294
79757	Bacteroides_sp_3_1_19	Clostridium_sp_SS2_1
79758	Bacteroides_sp_3_1_19	Clostridium_sp_SY8519
79759	Bacteroides_sp_3_1_19	Clostridium_sticklandii_DSM_519
79760	Bacteroides_sp_3_1_19	Clostridium_symbiosum_ATCC_14940
79761	Bacteroides_sp_3_1_19	Clostridium_symbiosum_WAL_14163
79762	Bacteroides_sp_3_1_19	Clostridium_symbiosum_WAL_14673
79763	Bacteroides_sp_3_1_19	Clostridium_tyrobutyricum_DSM_2637
79764	Bacteroides_sp_3_1_19	Clostridium_viride_DSM_6836
79765	Bacteroides_sp_3_1_19	Collinsella_aerofaciens_ATCC_25986
79766	Bacteroides_sp_3_1_19	Collinsella_intestinalis_DSM_13280
79767	Bacteroides_sp_3_1_19	Collinsella_stercoris_DSM_13279
79768	Bacteroides_sp_3_1_19	Collinsella_tanakaei_YIT_12063
79769	Bacteroides_sp_3_1_19	Coprobacillus_sp_29_1
79770	Bacteroides_sp_3_1_19	Coprobacillus_sp_D7
79771	Bacteroides_sp_3_1_19	Coprococcus_catus_GD_7
79772	Bacteroides_sp_3_1_19	Coprococcus_comes_ATCC_27758
79773	Bacteroides_sp_3_1_19	Coprococcus_eutactus_ATCC_27759
79774	Bacteroides_sp_3_1_19	Corynebacterium_ammoniagenes_DSM_20306
79775	Bacteroides_sp_3_1_19	Corynebacterium_amycolatum_SK46
79776	Bacteroides_sp_3_1_19	Corynebacterium_aurimucosum_ATCC_700975
79777	Bacteroides_sp_3_1_19	Corynebacterium_durum_F0235
79778	Bacteroides_sp_3_1_19	Corynebacterium_glucuronolyticum_ATCC_51867
79779	Bacteroides_sp_3_1_19	Corynebacterium_kroppenstedtii_DSM_44385
79780	Bacteroides_sp_3_1_19	Corynebacterium_propinquum_DSM_44285
79781	Bacteroides_sp_3_1_19	Corynebacterium_striatum_ATCC_6940
79782	Bacteroides_sp_3_1_19	Corynebacterium_tuberculostearicum_SK141
79783	Bacteroides_sp_3_1_19	Corynebacterium_ulcerans_809
79784	Bacteroides_sp_3_1_19	Corynebacterium_ureicelerivorans
79785	Bacteroides_sp_3_1_19	Cronobacter_sakazakii_ATCC_BAA_894
79786	Bacteroides_sp_3_1_19	Cryptobacterium_curtum_DSM_15641
79787	Bacteroides_sp_3_1_19	Curtobacterium_flaccumfaciens_UCD_AKU
79788	Bacteroides_sp_3_1_19	Delftia_acidovorans_SPH_1
79789	Bacteroides_sp_3_1_19	Dermacoccus_nishinomiyaensis
79790	Bacteroides_sp_3_1_19	Desulfovibrio_desulfuricans_subsp_desulfuricans_DSM_642
79791	Bacteroides_sp_3_1_19	Desulfovibrio_piger_ATCC_29098
79792	Bacteroides_sp_3_1_19	Desulfovibrio_sp_3_1_syn3
79793	Bacteroides_sp_3_1_19	Dialister_invisus_DSM_15470
79794	Bacteroides_sp_3_1_19	Dialister_succinatiphilus_YIT_11850
79795	Bacteroides_sp_3_1_19	Dietzia_cinnamea_P4
79796	Bacteroides_sp_3_1_19	Dorea_formicigenerans_ATCC_27755
79797	Bacteroides_sp_3_1_19	Dorea_longicatena_DSM_13814
79798	Bacteroides_sp_3_1_19	Dysgonomonas_gadei_ATCC_BAA_286
79799	Bacteroides_sp_3_1_19	Edwardsiella_tarda_ATCC_23685
79800	Bacteroides_sp_3_1_19	Edwardsiella_tarda_FL6_60
79801	Bacteroides_sp_3_1_19	Eggerthella_lenta_DSM_2243
79802	Bacteroides_sp_3_1_19	Eggerthella_sp_1_3_56FAA
79803	Bacteroides_sp_3_1_19	Eggerthella_sp_YY7918
79804	Bacteroides_sp_3_1_19	Eggerthia_catenaformis_OT_569
79805	Bacteroides_sp_3_1_19	Eikenella_corrodens_ATCC_23834
79806	Bacteroides_sp_3_1_19	Enterobacter_aerogenes_KCTC_2190
79807	Bacteroides_sp_3_1_19	Enterobacter_asburiae_LF7a
79808	Bacteroides_sp_3_1_19	Enterobacter_cancerogenus_ATCC_35316
79809	Bacteroides_sp_3_1_19	Enterobacter_cloacae_EcWSU1
79810	Bacteroides_sp_3_1_19	Enterobacter_hormaechei_YT2
79811	Bacteroides_sp_3_1_19	Enterobacter_hormaechei_YT3
79812	Bacteroides_sp_3_1_19	Enterobacteriaceae_bacterium_9_2_54FAA
79813	Bacteroides_sp_3_1_19	Enterococcus_asini_ATCC_700915
79814	Bacteroides_sp_3_1_19	Enterococcus_avium_ATCC_14025
79815	Bacteroides_sp_3_1_19	Enterococcus_caccae_ATCC_BAA_1240
79816	Bacteroides_sp_3_1_19	Enterococcus_casseliflavus_ATCC_12755
79817	Bacteroides_sp_3_1_19	Enterococcus_cecorum_DSM_20682
79818	Bacteroides_sp_3_1_19	Enterococcus_dispar_ATCC_51266
79819	Bacteroides_sp_3_1_19	Enterococcus_durans_ATCC_6056
79820	Bacteroides_sp_3_1_19	Enterococcus_faecalis_OG1RF_ATCC_47077
79821	Bacteroides_sp_3_1_19	Enterococcus_faecalis_TX0104
79822	Bacteroides_sp_3_1_19	Enterococcus_faecalis_TX1322
79823	Bacteroides_sp_3_1_19	Enterococcus_faecalis_TX2134
79824	Bacteroides_sp_3_1_19	Enterococcus_faecalis_V583
79825	Bacteroides_sp_3_1_19	Enterococcus_faecium_TX1330
79826	Bacteroides_sp_3_1_19	Enterococcus_gallinarum_EG2
79827	Bacteroides_sp_3_1_19	Enterococcus_hirae_ATCC_9790
79828	Bacteroides_sp_3_1_19	Enterococcus_phoeniculicola_ATCC_BAA_412
79829	Bacteroides_sp_3_1_19	Enterococcus_saccharolyticus_DSM8903
79830	Bacteroides_sp_3_1_19	Enterococcus_sp_7L76
79831	Bacteroides_sp_3_1_19	Erysipelotrichaceae_bacterium_5_2_54FAA
79832	Bacteroides_sp_3_1_19	Erysipelotrichaceae_bacterium_sp_3_1_53
79833	Bacteroides_sp_3_1_19	Escherichia_albertii_KF1
79834	Bacteroides_sp_3_1_19	Escherichia_albertii_TW07627
79835	Bacteroides_sp_3_1_19	Escherichia_coli_O157_H7_str_Sakai
79836	Bacteroides_sp_3_1_19	Escherichia_coli_SE11
79837	Bacteroides_sp_3_1_19	Escherichia_coli_str_K_12_substr_MG1655
79838	Bacteroides_sp_3_1_19	Escherichia_coli_UTI89_UPEC
79839	Bacteroides_sp_3_1_19	Escherichia_fergusonii_ATCC_35469
79840	Bacteroides_sp_3_1_19	Escherichia_hermannii_NBRC_105704
79841	Bacteroides_sp_3_1_19	Escherichia_sp_1_1_43
79842	Bacteroides_sp_3_1_19	Escherichia_sp_3_2_53FAA
79843	Bacteroides_sp_3_1_19	Escherichia_sp_4_1_40B
79844	Bacteroides_sp_3_1_19	Eubacterium_biforme_DSM_3989
79845	Bacteroides_sp_3_1_19	Eubacterium_brachy_ATCC_33089
79846	Bacteroides_sp_3_1_19	Eubacterium_cellulosolvens_6
79847	Bacteroides_sp_3_1_19	Eubacterium_cylindroides_T2_87
79848	Bacteroides_sp_3_1_19	Eubacterium_desmolans_ATCC_43058
79849	Bacteroides_sp_3_1_19	Eubacterium_dolichum_DSM_3991
79850	Bacteroides_sp_3_1_19	Eubacterium_eligens_ATCC_27750
79851	Bacteroides_sp_3_1_19	Eubacterium_hallii_DSM_3353
79852	Bacteroides_sp_3_1_19	Eubacterium_hallii_L2_7
79853	Bacteroides_sp_3_1_19	Eubacterium_limosum_KIST612
79854	Bacteroides_sp_3_1_19	Eubacterium_ramulus_ATCC_29099
79855	Bacteroides_sp_3_1_19	Eubacterium_rectale_ATCC_33656
79856	Bacteroides_sp_3_1_19	Eubacterium_rectale_M104_1
79857	Bacteroides_sp_3_1_19	Eubacterium_saphenum_ATCC_49989
79858	Bacteroides_sp_3_1_19	Eubacterium_siraeum_70_3
79859	Bacteroides_sp_3_1_19	Eubacterium_siraeum_DSM_15702
79860	Bacteroides_sp_3_1_19	Eubacterium_sulci_ATCC_35585
79861	Bacteroides_sp_3_1_19	Eubacterium_ventriosum_ATCC_27560
79862	Bacteroides_sp_3_1_19	Exiguobacterium_aurantiacum_DSM_6208
79863	Bacteroides_sp_3_1_19	Faecalibacterium_cf_prausnitzii_KLE1255
79864	Bacteroides_sp_3_1_19	Faecalibacterium_prausnitzii_L2_6
79865	Bacteroides_sp_3_1_19	Faecalibacterium_prausnitzii_M21_2
79866	Bacteroides_sp_3_1_19	Faecalibacterium_prausnitzii_SL3_3
79867	Bacteroides_sp_3_1_19	Filifactor_alocis_ATCC_35896
79868	Bacteroides_sp_3_1_19	Finegoldia_magna_ATCC_29328
79869	Bacteroides_sp_3_1_19	Flavonifractor_plautii_ATCC_29863
79870	Bacteroides_sp_3_1_19	Fusobacterium_gonidiaformans_3_1_5R
79871	Bacteroides_sp_3_1_19	Fusobacterium_gonidiaformans_ATCC_25563
79872	Bacteroides_sp_3_1_19	Fusobacterium_mortiferum_ATCC_9817
79873	Bacteroides_sp_3_1_19	Fusobacterium_necrophorum_D12
79874	Bacteroides_sp_3_1_19	Fusobacterium_nucleatum_subsp_animalis_3_1_33
79875	Bacteroides_sp_3_1_19	Fusobacterium_nucleatum_subsp_animalis_7_1
79876	Bacteroides_sp_3_1_19	Fusobacterium_nucleatum_subsp_animalis_D11
79877	Bacteroides_sp_3_1_19	Fusobacterium_nucleatum_subsp_vincentii_3_1_27
79878	Bacteroides_sp_3_1_19	Fusobacterium_nucleatum_subsp_vincentii_3_1_36A2
79879	Bacteroides_sp_3_1_19	Fusobacterium_nucleatum_subsp_vincentii_4_1_13
79880	Bacteroides_sp_3_1_19	Fusobacterium_periodonticum_1_1_41FAA
79881	Bacteroides_sp_3_1_19	Fusobacterium_periodonticum_2_1_31
79882	Bacteroides_sp_3_1_19	Fusobacterium_russii_ATCC_25533
79883	Bacteroides_sp_3_1_19	Fusobacterium_sp_4_8
79884	Bacteroides_sp_3_1_19	Fusobacterium_ulcerans_ATCC_49185
79885	Bacteroides_sp_3_1_19	Fusobacterium_varium_ATCC_27725
79886	Bacteroides_sp_3_1_19	Gemella_haemolysans_ATCC_10379
79887	Bacteroides_sp_3_1_19	Gemella_morbillorum_M424
79888	Bacteroides_sp_3_1_19	Gemella_sanguinis_ATCC700632
79889	Bacteroides_sp_3_1_19	Gemella_sanguinis_M325
79890	Bacteroides_sp_3_1_19	Geobacillus_vulcani_PSS1
79891	Bacteroides_sp_3_1_19	Gordonia_rubripertincta_NBRC_101908
79892	Bacteroides_sp_3_1_19	Gordonia_terrae_C_6
79893	Bacteroides_sp_3_1_19	Gordonia_terrae_NBRC_100016
79894	Bacteroides_sp_3_1_19	Gordonibacter_pamelaeae_7_10_1_bT_DSM_19378
79895	Bacteroides_sp_3_1_19	Granulicatella_adiacens_ATCC_49175
79896	Bacteroides_sp_3_1_19	Granulicatella_elegans_ATCC_700633
79897	Bacteroides_sp_3_1_19	Grimontia_hollisae_CIP_101886
79898	Bacteroides_sp_3_1_19	Haemophilus_haemolyticus_M19501
79899	Bacteroides_sp_3_1_19	Haemophilus_parainfluenzae_T3T1
79900	Bacteroides_sp_3_1_19	Haemophilus_sputorum_CCUG_13788
79901	Bacteroides_sp_3_1_19	Hafnia_alvei_ATCC_51873
79902	Bacteroides_sp_3_1_19	Hafnia_alvei_BIDMC_31
79903	Bacteroides_sp_3_1_19	Halococcus_morrhuae_DSM1307
79904	Bacteroides_sp_3_1_19	Helicobacter_bilis_ATCC_43879
79905	Bacteroides_sp_3_1_19	Helicobacter_canadensis_MIT_98_5491
79906	Bacteroides_sp_3_1_19	Helicobacter_cinaedi_CCUG_18818
79907	Bacteroides_sp_3_1_19	Helicobacter_pullorum_MIT_98_5489
79908	Bacteroides_sp_3_1_19	Helicobacter_pylori_26695
79909	Bacteroides_sp_3_1_19	Helicobacter_winghamensis_ATCC_BAA_430
79910	Bacteroides_sp_3_1_19	Holdemania_filiformis_VPI_J1_31B_1_DSM_12042
79911	Bacteroides_sp_3_1_19	Kallipyga_massiliensis_ph2
79912	Bacteroides_sp_3_1_19	Kandleria_vitulina_DSM_20405
79913	Bacteroides_sp_3_1_19	Kingella_oralis_ATCC_51147
79914	Bacteroides_sp_3_1_19	Klebsiella_pneumoniae_pneumoniae_MGH78578
79915	Bacteroides_sp_3_1_19	Klebsiella_sp_1_1_55
79916	Bacteroides_sp_3_1_19	Kluyvera_ascorbata_ATCC_33433
79917	Bacteroides_sp_3_1_19	Kocuria_palustris_PEL
79918	Bacteroides_sp_3_1_19	Kocuria_rhizophila_DC2201
79919	Bacteroides_sp_3_1_19	Kurthia_massiliensis_JC30
79920	Bacteroides_sp_3_1_19	Kytococcus_sedentarius_DSM_20547
79921	Bacteroides_sp_3_1_19	Lachnospiraceae_bacterium_sp_5_1_63FAA
79922	Bacteroides_sp_3_1_19	Lachnospiraceae_bacterium_sp_8_1_57FAA
79923	Bacteroides_sp_3_1_19	Lachnospira_multipara_ATCC_19207
79924	Bacteroides_sp_3_1_19	Lactobacillus_acidophilus_ATCC_4796
79925	Bacteroides_sp_3_1_19	Lactobacillus_acidophilus_NCFM
79926	Bacteroides_sp_3_1_19	Lactobacillus_amylolyticus_DSM_11664
79927	Bacteroides_sp_3_1_19	Lactobacillus_amylovorus_GRL_1112
79928	Bacteroides_sp_3_1_19	Lactobacillus_animalis_KCTC_3501
79929	Bacteroides_sp_3_1_19	Lactobacillus_antri_DSM_16041
79930	Bacteroides_sp_3_1_19	Lactobacillus_brevis_ATCC_367
79931	Bacteroides_sp_3_1_19	Lactobacillus_brevis_subsp_gravesensis_ATCC_27305
79932	Bacteroides_sp_3_1_19	Lactobacillus_buchneri_ATCC_11577
79933	Bacteroides_sp_3_1_19	Lactobacillus_casei_ATCC_334
79934	Bacteroides_sp_3_1_19	Lactobacillus_casei_casei_BL23
79935	Bacteroides_sp_3_1_19	Lactobacillus_coleohominis_101_4_CHN
79936	Bacteroides_sp_3_1_19	Lactobacillus_coryniformis_subsp_coryniformis_CECT_5711
79937	Bacteroides_sp_3_1_19	Lactobacillus_crispatus_125_2_CHN
79938	Bacteroides_sp_3_1_19	Lactobacillus_curvatus_CRL_705
79939	Bacteroides_sp_3_1_19	Lactobacillus_delbrueckii_subsp_bulgaricus_ATCC_11842
79940	Bacteroides_sp_3_1_19	Lactobacillus_delbrueckii_subsp_bulgaricus_ATCC_BAA_365
79941	Bacteroides_sp_3_1_19	Lactobacillus_fermentum_ATCC_14931
79942	Bacteroides_sp_3_1_19	Lactobacillus_fermentum_IFO_3956
79943	Bacteroides_sp_3_1_19	Lactobacillus_gasseri_ATCC_33323
79944	Bacteroides_sp_3_1_19	Lactobacillus_gastricus_PS3
79945	Bacteroides_sp_3_1_19	Lactobacillus_helveticus_DPC_4571
79946	Bacteroides_sp_3_1_19	Lactobacillus_helveticus_DSM_20075
79947	Bacteroides_sp_3_1_19	Lactobacillus_hilgardii_ATCC_8290
79948	Bacteroides_sp_3_1_19	Lactobacillus_iners_DSM_13335
79949	Bacteroides_sp_3_1_19	Lactobacillus_jensenii_1153
79950	Bacteroides_sp_3_1_19	Lactobacillus_johnsonii_DPC_6026
79951	Bacteroides_sp_3_1_19	Lactobacillus_johnsonii_NCC_533
79952	Bacteroides_sp_3_1_19	Lactobacillus_mucosae_LM1
79953	Bacteroides_sp_3_1_19	Lactobacillus_oris_F0423
79954	Bacteroides_sp_3_1_19	Lactobacillus_paracasei_subsp_paracasei_8700_2
79955	Bacteroides_sp_3_1_19	Lactobacillus_paracasei_subsp_paracasei_ATCC_25302
79956	Bacteroides_sp_3_1_19	Lactobacillus_pentosus_KCA1
79957	Bacteroides_sp_3_1_19	Lactobacillus_plantarum_JDM1
79958	Bacteroides_sp_3_1_19	Lactobacillus_plantarum_subsp_plantarum_ATCC_14917
79959	Bacteroides_sp_3_1_19	Lactobacillus_plantarum_WCFS1
79960	Bacteroides_sp_3_1_19	Lactobacillus_reuteri_CF48_3A_
79961	Bacteroides_sp_3_1_19	Lactobacillus_reuteri_F275_JCM_1112
79962	Bacteroides_sp_3_1_19	Lactobacillus_reuteri_MM2_3_
79963	Bacteroides_sp_3_1_19	Lactobacillus_reuteri_MM4_1A_
79964	Bacteroides_sp_3_1_19	Lactobacillus_reuteri_SD2112_ATCC_55730
79965	Bacteroides_sp_3_1_19	Lactobacillus_rhamnosus_GG_ATCC_53103
79966	Bacteroides_sp_3_1_19	Lactobacillus_rhamnosus_LMS2_1
79967	Bacteroides_sp_3_1_19	Lactobacillus_ruminis_ATCC_25644
79968	Bacteroides_sp_3_1_19	Lactobacillus_sakei_subsp_sakei_23K
79969	Bacteroides_sp_3_1_19	Lactobacillus_salivarius_HO66_ATCC_11741
79970	Bacteroides_sp_3_1_19	Lactobacillus_salivarius_salivarius_UCC118
79971	Bacteroides_sp_3_1_19	Lactobacillus_ultunensis_DSM_16047
79972	Bacteroides_sp_3_1_19	Lactobacillus_vaginalis_ATCC_49540
79973	Bacteroides_sp_3_1_19	Lactococcus_garvieae_ATCC_49156
79974	Bacteroides_sp_3_1_19	Lactococcus_raffinolactis_4877
79975	Bacteroides_sp_3_1_19	Laribacter_hongkongensis_HLHK9
79976	Bacteroides_sp_3_1_19	Lautropia_mirabilis_ATCC_51599
79977	Bacteroides_sp_3_1_19	Leminorella_grimontii_ATCC_33999
79978	Bacteroides_sp_3_1_19	Leptotrichia_buccalis_C_1013_b
79979	Bacteroides_sp_3_1_19	Leuconostoc_argentinum_KCTC_3773
79980	Bacteroides_sp_3_1_19	Leuconostoc_gelidum_JB7
79981	Bacteroides_sp_3_1_19	Leuconostoc_mesenteroides_subsp_cremoris_ATCC_19254
79982	Bacteroides_sp_3_1_19	Listeria_grayi_DSM_20601
79983	Bacteroides_sp_3_1_19	Listeria_monocytogenes_4a_L99
79984	Bacteroides_sp_3_1_19	Listeria_monocytogenes_4b_F2365
79985	Bacteroides_sp_3_1_19	Listeria_monocytogenes_Finland_1988
79986	Bacteroides_sp_3_1_19	Listeria_monocytogenes_FSL_R2_561
79987	Bacteroides_sp_3_1_19	Listeria_monocytogenes_J0161_FSL_R2_499
79988	Bacteroides_sp_3_1_19	Listeria_monocytogenes_serotype_7_SLCC_2482
79989	Bacteroides_sp_3_1_19	Listeria_monocytogenes_SLCC_2378
79990	Bacteroides_sp_3_1_19	Listeria_monocytogenes_SLCC_2540
79991	Bacteroides_sp_3_1_19	Listeria_monocytogenes_SLCC_7179
79992	Bacteroides_sp_3_1_19	Lysinibacillus_fusiformis_ZB2
79993	Bacteroides_sp_3_1_19	Lysinibacillus_sphaericus_C3_41
79994	Bacteroides_sp_3_1_19	Marvinbryantia_formatexigens_I_52_DSM_14469
79995	Bacteroides_sp_3_1_19	Megamonas_funiformis_YIT_11815
79996	Bacteroides_sp_3_1_19	Megamonas_hypermegale_ART12_1
79997	Bacteroides_sp_3_1_19	Megasphaera_elsdenii_DSM_20460
79998	Bacteroides_sp_3_1_19	Melainabacterium_MEL_A1
79999	Bacteroides_sp_3_1_19	Methanobrevibacter_ruminantium_M1
80000	Bacteroides_sp_3_1_19	Methanobrevibacter_smithii_ATCC_35061
80001	Bacteroides_sp_3_1_19	Methanomassiliicoccus_luminyensis_B10
80002	Bacteroides_sp_3_1_19	Methanosphaera_stadtmanae_DSM_3091
80003	Bacteroides_sp_3_1_19	Methylobacterium_mesophilicum_SR1_6_6
80004	Bacteroides_sp_3_1_19	Methylobacterium_populi_BJ001
80005	Bacteroides_sp_3_1_19	Methylobacterium_radiotolerans_JCM_2831
80006	Bacteroides_sp_3_1_19	Methyloversatilis_universalis_Fam50001
80007	Bacteroides_sp_3_1_19	Methyloversatilis_universalis_FAM5
80008	Bacteroides_sp_3_1_19	Microbacterium_gubbeenense_DSM_15944
80009	Bacteroides_sp_3_1_19	Microbacterium_oleivorans_NBRC_103075
80010	Bacteroides_sp_3_1_19	Microbacterium_paraoxydans_77MFTsu3_2
80011	Bacteroides_sp_3_1_19	Micrococcus_luteus_NCTC_2665
80012	Bacteroides_sp_3_1_19	Micromonospora_aurantiaca_ATCC_27029
80013	Bacteroides_sp_3_1_19	Mitsuokella_jalaludinii_DSM_13811
80014	Bacteroides_sp_3_1_19	Mitsuokella_multacida_DSM_20544
80015	Bacteroides_sp_3_1_19	Mobiluncus_curtisii_ATCC_43063
80016	Bacteroides_sp_3_1_19	Moraxella_catarrhalis_RH4
80017	Bacteroides_sp_3_1_19	Morganella_morganii_subsp_morganii_KT
80018	Bacteroides_sp_3_1_19	Mycobacterium_avium_subsp_avium_ATCC_25291
80019	Bacteroides_sp_3_1_19	Mycobacterium_fortuitum_subsp_fortuitum_DSM_46621
80020	Bacteroides_sp_3_1_19	Mycoplasma_hominis_ATCC_23114
80021	Bacteroides_sp_3_1_19	Mycoplasma_pneumoniae_309
80022	Bacteroides_sp_3_1_19	Neisseria_cinerea_ATCC_14685
80023	Bacteroides_sp_3_1_19	Neisseria_elongata_subsp_glycolytica_ATCC_29315
80024	Bacteroides_sp_3_1_19	Neisseria_flavescens_SK114
80025	Bacteroides_sp_3_1_19	Neisseria_macacae_ATCC_33926
80026	Bacteroides_sp_3_1_19	Neisseria_mucosa_ATCC_25996
80027	Bacteroides_sp_3_1_19	Neisseria_subflava_NJ9703
80028	Bacteroides_sp_3_1_19	Nevskia_ramosa_DSM_11499
80029	Bacteroides_sp_3_1_19	Oceanobacillus_picturae_strain_S1
80030	Bacteroides_sp_3_1_19	Ochrobactrum_anthropi_ATCC_49188
80031	Bacteroides_sp_3_1_19	Odoribacter_laneus_YIT_12061
80032	Bacteroides_sp_3_1_19	Odoribacter_splanchnicus_1651_6_DSM_20712
80033	Bacteroides_sp_3_1_19	Olsenella_profusa_F019501
80034	Bacteroides_sp_3_1_19	Olsenella_uli_DSM_7084
80035	Bacteroides_sp_3_1_19	Oribacterium_sinus_F0268
80036	Bacteroides_sp_3_1_19	Oxalobacter_formigenes_HOxBLS
80037	Bacteroides_sp_3_1_19	Oxalobacter_formigenes_OXCC13
80038	Bacteroides_sp_3_1_19	Paenibacillus_alvei_DSM_29
80039	Bacteroides_sp_3_1_19	Paenibacillus_barengoltzii_G22
80040	Bacteroides_sp_3_1_19	Paenibacillus_daejeonensis_DSM_15491
80041	Bacteroides_sp_3_1_19	Paenibacillus_graminis_C4D1M
80042	Bacteroides_sp_3_1_19	Paenibacillus_lactis_154
80043	Bacteroides_sp_3_1_19	Parabacteroides_distasonis_ATCC_8503
80044	Bacteroides_sp_3_1_19	Parabacteroides_goldsteinii_dnLKV18
80045	Bacteroides_sp_3_1_19	Parabacteroides_gordonii_DSM_23371
80046	Bacteroides_sp_3_1_19	Parabacteroides_johnsonii_DSM_18315
80047	Bacteroides_sp_3_1_19	Parabacteroides_merdae_ATCC_43184
80048	Bacteroides_sp_3_1_19	Parabacteroides_sp_D13
80049	Bacteroides_sp_3_1_19	Paracoccus_yeei_ATCC_BAA_599
80050	Bacteroides_sp_3_1_19	Paraprevotella_clara_YIT_11840
80051	Bacteroides_sp_3_1_19	Paraprevotella_xylaniphila_YIT_11841
80052	Bacteroides_sp_3_1_19	Parasutterella_excrementihominis_YIT_11859
80053	Bacteroides_sp_3_1_19	Parvimonas_micra_ATCC_33270
80054	Bacteroides_sp_3_1_19	Pediococcus_acidilactici_7_4
80055	Bacteroides_sp_3_1_19	Pediococcus_acidilactici_DSM_20284
80056	Bacteroides_sp_3_1_19	Pediococcus_pentosaceus_ATCC_25745
80057	Bacteroides_sp_3_1_19	Peptoniphilus_harei_ACS_146_V_Sch2b
80058	Bacteroides_sp_3_1_19	Peptoniphilus_indolicus_ATCC_29427
80059	Bacteroides_sp_3_1_19	Peptoniphilus_lacrimalis_DSM_7455
80060	Bacteroides_sp_3_1_19	Peptoniphilus_timonensis_JC401
80061	Bacteroides_sp_3_1_19	Peptostreptococcus_anaerobius_DSM_2949
80062	Bacteroides_sp_3_1_19	Peptostreptococcus_stomatis_DSM_17678
80063	Bacteroides_sp_3_1_19	Phascolarctobacterium_succinatutens_YIT_12067
80064	Bacteroides_sp_3_1_19	Plesiomonas_shigelloides_302_73
80065	Bacteroides_sp_3_1_19	Porphyromonas_asaccharolytica_DSM_20707
80066	Bacteroides_sp_3_1_19	Porphyromonas_endodontalis_ATCC_35406
80067	Bacteroides_sp_3_1_19	Porphyromonas_gingivalis_W83
80068	Bacteroides_sp_3_1_19	Porphyromonas_somerae_DSM_23386
80069	Bacteroides_sp_3_1_19	Porphyromonas_uenonis_60_3
80070	Bacteroides_sp_3_1_19	Porphyromonas_uenonis_DSM_23387
80071	Bacteroides_sp_3_1_19	Prevotella_albensis_DSM_11370
80072	Bacteroides_sp_3_1_19	Prevotella_bivia_DSM_20514
80073	Bacteroides_sp_3_1_19	Prevotella_brevis_ATCC_19188
80074	Bacteroides_sp_3_1_19	Prevotella_bryantii_B14
80075	Bacteroides_sp_3_1_19	Prevotella_bryantii_C21a
80076	Bacteroides_sp_3_1_19	Prevotella_buccae_ATCC_33574
80077	Bacteroides_sp_3_1_19	Prevotella_conceptionensis_9403948
80078	Bacteroides_sp_3_1_19	Prevotella_copri_CB7_DSM_18205
80079	Bacteroides_sp_3_1_19	Prevotella_corporis_DSM_18810
80080	Bacteroides_sp_3_1_19	Prevotella_denticola_DSM20614
80081	Bacteroides_sp_3_1_19	Prevotella_denticola_F0289
80082	Bacteroides_sp_3_1_19	Prevotella_disiens_FB035_09AN
80083	Bacteroides_sp_3_1_19	Prevotella_disiens_JCM_6334
80084	Bacteroides_sp_3_1_19	Prevotella_enoeca_JCM_12259
80085	Bacteroides_sp_3_1_19	Prevotella_intermedia_17
80086	Bacteroides_sp_3_1_19	Prevotella_intermedia_ATCC_25611
80087	Bacteroides_sp_3_1_19	Prevotella_loescheii_DSM_19665
80088	Bacteroides_sp_3_1_19	Prevotella_melaninogenica_ATCC_25845
80089	Bacteroides_sp_3_1_19	Prevotella_nanceiensis_DSM_19126
80090	Bacteroides_sp_3_1_19	Prevotella_nigrescens_ATCC_33563
80091	Bacteroides_sp_3_1_19	Prevotella_oralis_ATCC_33269
80092	Bacteroides_sp_3_1_19	Prevotella_pallens_ATCC_700821
80093	Bacteroides_sp_3_1_19	Prevotella_ruminicola_23
80094	Bacteroides_sp_3_1_19	Prevotella_salivae_DSM_15606
80095	Bacteroides_sp_3_1_19	Prevotella_shahii_JCM_12083
80096	Bacteroides_sp_3_1_19	Prevotella_stercorea_DSM_18206
80097	Bacteroides_sp_3_1_19	Prevotella_timonensis_4401737
80098	Bacteroides_sp_3_1_19	Prevotella_timonensis_CRIS_5C_B1
80099	Bacteroides_sp_3_1_19	Prevotella_veroralis_DSM_19559
80100	Bacteroides_sp_3_1_19	Propionibacterium_acidipropionici_ATCC_4875
80101	Bacteroides_sp_3_1_19	Propionibacterium_acnes_KPA171202
80102	Bacteroides_sp_3_1_19	Propionibacterium_avidum_44067
80103	Bacteroides_sp_3_1_19	Propionibacterium_freudenreichii_subsp_shermanii_CIRM_BIA1
80104	Bacteroides_sp_3_1_19	Propionibacterium_granulosum_DSM_20700
80105	Bacteroides_sp_3_1_19	Propionibacterium_jensenii_DSM_20535
80106	Bacteroides_sp_3_1_19	Propionibacterium_propionicum_F0230a
80107	Bacteroides_sp_3_1_19	Proteus_mirabilis_ATCC_35198
80108	Bacteroides_sp_3_1_19	Proteus_penneri_ATCC_35198
80109	Bacteroides_sp_3_1_19	Providencia_alcalifaciens_DSM_30120
80110	Bacteroides_sp_3_1_19	Providencia_rettgeri_DSM_1131
80111	Bacteroides_sp_3_1_19	Providencia_rustigianii_DSM_4541
80112	Bacteroides_sp_3_1_19	Providencia_stuartii_ATCC_25827
80113	Bacteroides_sp_3_1_19	Pseudobutyrivibrio_ruminis_AD2017
80114	Bacteroides_sp_3_1_19	Pseudoflavonifractor_capillosus_strain_ATCC_29799
80115	Bacteroides_sp_3_1_19	Pseudomonas_aeruginosa_NCGM2_S1
80116	Bacteroides_sp_3_1_19	Pseudomonas_alcaliphila_34
80117	Bacteroides_sp_3_1_19	Pseudomonas_monteilii_NBRC_103158
80118	Bacteroides_sp_3_1_19	Pseudomonas_nitroreducens_HBP1
80119	Bacteroides_sp_3_1_19	Pseudomonas_oleovorans_MOIL14HWK12
80120	Bacteroides_sp_3_1_19	Pseudoramibacter_alactolyticus_ATCC_23263
80121	Bacteroides_sp_3_1_19	Pyramidobacter_piscolens_W5455
80122	Bacteroides_sp_3_1_19	Ralstonia_sp_5_7_47FAA
80123	Bacteroides_sp_3_1_19	Raoultella_planticola_ATCC_33531
80124	Bacteroides_sp_3_1_19	Rhodococcus_equi_ATCC_33707
80125	Bacteroides_sp_3_1_19	Rhodococcus_equi_NBRC_101255
80126	Bacteroides_sp_3_1_19	Rhodococcus_rhodochrous_ATCC_21198
80127	Bacteroides_sp_3_1_19	Roseburia_hominis_A2_183
80128	Bacteroides_sp_3_1_19	Roseburia_intestinalis_L1_82
80129	Bacteroides_sp_3_1_19	Roseburia_inulinivorans_DSM_16841
80130	Bacteroides_sp_3_1_19	Roseomonas_mucosa_ATCC_BAA_692
80131	Bacteroides_sp_3_1_19	Rothia_aeria_F0474
80132	Bacteroides_sp_3_1_19	Rothia_dentocariosa_ATCC_17931
80133	Bacteroides_sp_3_1_19	Rothia_mucilaginosa_DY_18
80134	Bacteroides_sp_3_1_19	Ruminococcaceae_bacterium_D16
80135	Bacteroides_sp_3_1_19	Ruminococcus_albus_7
80136	Bacteroides_sp_3_1_19	Ruminococcus_bicirculans_80_3
80137	Bacteroides_sp_3_1_19	Ruminococcus_bromii_L2_63
80138	Bacteroides_sp_3_1_19	Ruminococcus_callidus_ATCC_2776001
80139	Bacteroides_sp_3_1_19	Ruminococcus_champanellensis_18P13
80140	Bacteroides_sp_3_1_19	Ruminococcus_flavefaciens_ATCC_19208
80141	Bacteroides_sp_3_1_19	Ruminococcus_flavefaciens_FD_1
80142	Bacteroides_sp_3_1_19	Ruminococcus_gauvreauii_DSM_19829
80143	Bacteroides_sp_3_1_19	Ruminococcus_gnavus_ATCC_29149
80144	Bacteroides_sp_3_1_19	Ruminococcus_lactaris_ATCC_29176
80145	Bacteroides_sp_3_1_19	Ruminococcus_obeum_A2_162
80146	Bacteroides_sp_3_1_19	Ruminococcus_sp_5_1_39BFAA
80147	Bacteroides_sp_3_1_19	Ruminococcus_sp_SR1_5
80148	Bacteroides_sp_3_1_19	Ruminococcus_torques_ATCC_27756
80149	Bacteroides_sp_3_1_19	Ruminococcus_torques_L2_14
80150	Bacteroides_sp_3_1_19	Salmonella_enterica_enterica_sv_Typhimurium_LT2
80151	Bacteroides_sp_3_1_19	Scardovia_inopinata_F0304
80152	Bacteroides_sp_3_1_19	Selenomonas_ruminantium_AC2024
80153	Bacteroides_sp_3_1_19	Serratia_fonticola_RB_25
80154	Bacteroides_sp_3_1_19	Serratia_liquefaciens_ATCC_27592
80155	Bacteroides_sp_3_1_19	Silanimonas_lenta_DSM_16282
80156	Bacteroides_sp_3_1_19	Slackia_exigua_ATCC_700122
80157	Bacteroides_sp_3_1_19	Slackia_piriformis_YIT_12062
80158	Bacteroides_sp_3_1_19	Solobacterium_moorei_DSM_22971
80159	Bacteroides_sp_3_1_19	Solobacterium_moorei_F0204
80160	Bacteroides_sp_3_1_19	Staphylococcus_arlettae_CVD059
80161	Bacteroides_sp_3_1_19	Staphylococcus_capitis_CR0101
80162	Bacteroides_sp_3_1_19	Staphylococcus_capitis_QN1
80163	Bacteroides_sp_3_1_19	Staphylococcus_caprae_C87
80164	Bacteroides_sp_3_1_19	Staphylococcus_cohnii_hu_01
80165	Bacteroides_sp_3_1_19	Staphylococcus_epidermidis_ATCC_12228
80166	Bacteroides_sp_3_1_19	Staphylococcus_equorum_subsp_equorum_Mu2
80167	Bacteroides_sp_3_1_19	Staphylococcus_haemolyticus_JCSC1435
80168	Bacteroides_sp_3_1_19	Staphylococcus_hominis_subsp_hominis_C80
80169	Bacteroides_sp_3_1_19	Staphylococcus_intermedius_ATCC_27335
80170	Bacteroides_sp_3_1_19	Staphylococcus_lugdunensis_HKU09_01
80171	Bacteroides_sp_3_1_19	Staphylococcus_pasteuri_SP1
80172	Bacteroides_sp_3_1_19	Staphylococcus_pettenkoferi_VCU012
80173	Bacteroides_sp_3_1_19	Staphylococcus_saprophyticus_subsp_saprophyticus_ATCC_15305
80174	Bacteroides_sp_3_1_19	Staphylococcus_sciuri_subsp_sciuri_Z8
80175	Bacteroides_sp_3_1_19	Staphylococcus_simulans_ACS_120_V_Sch1
80176	Bacteroides_sp_3_1_19	Staphylococcus_vitulinus_F1028
80177	Bacteroides_sp_3_1_19	Staphylococcus_warneri_SG1
80178	Bacteroides_sp_3_1_19	Staphylococcus_xylosus_DMB3_Bh1
80179	Bacteroides_sp_3_1_19	Staphylococcus_xylosus_NJ
80180	Bacteroides_sp_3_1_19	Stenotrophomonas_maltophilia_D457
80181	Bacteroides_sp_3_1_19	Stenotrophomonas_rhizophila_PCA13
80182	Bacteroides_sp_3_1_19	Stoquefichus_massiliensis_AP9
80183	Bacteroides_sp_3_1_19	Streptococcus_agalactiae_A909
80184	Bacteroides_sp_3_1_19	Streptococcus_anginosus_1_2_62CV
80185	Bacteroides_sp_3_1_19	Streptococcus_australis_ATCC_700641
80186	Bacteroides_sp_3_1_19	Streptococcus_constellatus_subsp_constellatus_SK53
80187	Bacteroides_sp_3_1_19	Streptococcus_constellatus_subsp_pharyngis_SK1060
80188	Bacteroides_sp_3_1_19	Streptococcus_cristatus_ATCC_51100
80189	Bacteroides_sp_3_1_19	Streptococcus_dysgalactiae_subsp_dysgalactiae_ATCC_27957
80190	Bacteroides_sp_3_1_19	Streptococcus_equinus_ATCC_9812
80191	Bacteroides_sp_3_1_19	Streptococcus_gallolyticus_subsp_gallolyticus_ATCC_43143
80192	Bacteroides_sp_3_1_19	Streptococcus_gordonii_str_Challis_substr_CH1
80193	Bacteroides_sp_3_1_19	Streptococcus_infantarius_subsp_infantarius_ATCC_BAA_102
80194	Bacteroides_sp_3_1_19	Streptococcus_infantis_ATCC_700779
80195	Bacteroides_sp_3_1_19	Streptococcus_intermedius_JTH08
80196	Bacteroides_sp_3_1_19	Streptococcus_lutetiensis_033
80197	Bacteroides_sp_3_1_19	Streptococcus_mitis_NCTC_12261
80198	Bacteroides_sp_3_1_19	Streptococcus_mutans_ATCC_25175
80199	Bacteroides_sp_3_1_19	Streptococcus_oralis_Uo5
80200	Bacteroides_sp_3_1_19	Streptococcus_parasanguinis_ATCC_903
80201	Bacteroides_sp_3_1_19	Streptococcus_parauberis_KCTC_11537
80202	Bacteroides_sp_3_1_19	Streptococcus_peroris_ATCC_700780
80203	Bacteroides_sp_3_1_19	Streptococcus_pleomorphus_DSM_20574
80204	Bacteroides_sp_3_1_19	Streptococcus_pseudopneumoniae_IS7493
80205	Bacteroides_sp_3_1_19	Streptococcus_salivarius_JIM8777
80206	Bacteroides_sp_3_1_19	Streptococcus_sanguinis_SK36
80207	Bacteroides_sp_3_1_19	Streptococcus_sp_2_1_36FAA
80208	Bacteroides_sp_3_1_19	Streptococcus_sp_I_G2
80209	Bacteroides_sp_3_1_19	Streptococcus_sp_I_P16
80210	Bacteroides_sp_3_1_19	Streptococcus_thermophilus_LMG_18311
80211	Bacteroides_sp_3_1_19	Streptococcus_thoraltensis_DSM_12221
80212	Bacteroides_sp_3_1_19	Streptococcus_uberis_0140J
80213	Bacteroides_sp_3_1_19	Streptococcus_vestibularis_F0396
80214	Bacteroides_sp_3_1_19	Subdoligranulum_variabile_DSM_15176
80215	Bacteroides_sp_3_1_19	Succinatimonas_hippei_YIT_12066
80216	Bacteroides_sp_3_1_19	Succinivibrio_dextrinosolvens_H5
80217	Bacteroides_sp_3_1_19	Sulfolobus_solfataricus_P2
80218	Bacteroides_sp_3_1_19	Sutterella_parvirubra_YIT_11816
80219	Bacteroides_sp_3_1_19	Sutterella_wadsworthensis_3_1_45B
80220	Bacteroides_sp_3_1_19	Tannerella_forsythia_ATCC_43037
80221	Bacteroides_sp_3_1_19	Tatumella_ptyseos_ATCC_33301
80222	Bacteroides_sp_3_1_19	Trabulsiella_guamensis_ATCC_49490
80223	Bacteroides_sp_3_1_19	Tropheryma_whipplei_str_Twist
80224	Bacteroides_sp_3_1_19	Trueperella_pyogenes_MS249
80225	Bacteroides_sp_3_1_19	Ureaplasma_parvum_serovar_1_str_ATCC_27813
80226	Bacteroides_sp_3_1_19	Ureaplasma_urealyticum_serovar_8_str_ATCC_27618
80227	Bacteroides_sp_3_1_19	Ureibacillus_thermosphaericus_str_Thermo_BF
80228	Bacteroides_sp_3_1_19	Varibaculum_cambriense_DSM_15806
80229	Bacteroides_sp_3_1_19	Veillonella_atypica_ACS_049_V_Sch6
80230	Bacteroides_sp_3_1_19	Veillonella_dispar_ATCC_17748
80231	Bacteroides_sp_3_1_19	Veillonella_parvula_Te3_DSM_2008
80232	Bacteroides_sp_3_1_19	Veillonella_ratti_ACS_216_V_Col6b
80233	Bacteroides_sp_3_1_19	Veillonella_sp_3_1_44
80234	Bacteroides_sp_3_1_19	Veillonella_sp_6_1_27
80235	Bacteroides_sp_3_1_19	Vibrio_fluvialis_560
80236	Bacteroides_sp_3_1_19	Vibrio_furnissii_NCTC_11218
80237	Bacteroides_sp_3_1_19	Vibrio_mimicus_MB_451
80238	Bacteroides_sp_3_1_19	Vibrio_parahaemolyticus_RIMD_2210633
80239	Bacteroides_sp_3_1_19	Weissella_cibaria_KACC_11862
80240	Bacteroides_sp_3_1_19	Weissella_confusa_LBAE_C39_2
80241	Bacteroides_sp_3_1_19	Weissella_paramesenteroides_ATCC_33313
80242	Bacteroides_sp_3_1_19	Yersinia_bercovieri_ATCC_43970
80243	Bacteroides_sp_3_1_19	Yersinia_enterocolitica_subsp_enterocolitica_8081
80244	Bacteroides_sp_3_1_19	Yersinia_frederiksenii_ATCC_33641
80245	Bacteroides_sp_3_1_19	Yersinia_kristensenii_ATCC_33638
80246	Bacteroides_sp_3_1_19	Yersinia_pseudotuberculosis_YPIII
80247	Bacteroides_sp_3_1_19	Yersinia_rohdei_ATCC_43380
80248	Bacteroides_sp_3_1_19	Yokenella_regensburgei_ATCC_43003
80249	Bacteroides_sp_3_1_23	Bacteroides_sp_3_1_33FAA
80250	Bacteroides_sp_3_1_23	Bacteroides_sp_3_1_40A
80251	Bacteroides_sp_3_1_23	Bacteroides_sp_3_2_5
80252	Bacteroides_sp_3_1_23	Bacteroides_sp_4_1_36
80253	Bacteroides_sp_3_1_23	Bacteroides_sp_4_3_47FAA
80254	Bacteroides_sp_3_1_23	Bacteroides_sp_9_1_42FAA
80255	Bacteroides_sp_3_1_23	Bacteroides_sp_D1
80256	Bacteroides_sp_3_1_23	Bacteroides_sp_D20
80257	Bacteroides_sp_3_1_23	Bacteroides_sp_D22
80258	Bacteroides_sp_3_1_23	Bacteroides_sp_D2
80259	Bacteroides_sp_3_1_23	Bacteroides_stercoris_ATCC_43183
80260	Bacteroides_sp_3_1_23	Bacteroides_thetaiotaomicron_VPI_5482
80261	Bacteroides_sp_3_1_23	Bacteroides_timonensis_AP1
80262	Bacteroides_sp_3_1_23	Bacteroides_uniformis_ATCC_8492
80263	Bacteroides_sp_3_1_23	Bacteroides_ureolyticus_DSM_20703
80264	Bacteroides_sp_3_1_23	Bacteroides_vulgatus_ATCC_8482
80265	Bacteroides_sp_3_1_23	Bacteroides_xylanisolvens_SD_CC_1b
80266	Bacteroides_sp_3_1_23	Bacteroides_xylanisolvens_XB1A
80267	Bacteroides_sp_3_1_23	Barnesiella_intestinihominis_YIT_11860
80268	Bacteroides_sp_3_1_23	Bartonella_quintana_Toulouse
80269	Bacteroides_sp_3_1_23	Bifidobacterium_adolescentis_ATCC_15703
80270	Bacteroides_sp_3_1_23	Bifidobacterium_angulatum_DSM_20098
80271	Bacteroides_sp_3_1_23	Bifidobacterium_animalis_lactis_AD011
80272	Bacteroides_sp_3_1_23	Bifidobacterium_animalis_lactis_BB_12
80273	Bacteroides_sp_3_1_23	Bifidobacterium_animalis_lactis_Bi_07
80274	Bacteroides_sp_3_1_23	Bifidobacterium_animalis_lactis_Bl_04_ATCC_SD5219
80275	Bacteroides_sp_3_1_23	Bifidobacterium_animalis_lactis_CNCM_I_2494
80276	Bacteroides_sp_3_1_23	Bifidobacterium_animalis_lactis_DSM_10140
80277	Bacteroides_sp_3_1_23	Bifidobacterium_animalis_lactis_V9
80278	Bacteroides_sp_3_1_23	Bifidobacterium_bifidum_BGN4
80279	Bacteroides_sp_3_1_23	Bifidobacterium_bifidum_NCIMB_41171
80280	Bacteroides_sp_3_1_23	Bifidobacterium_bifidum_PRL2010
80281	Bacteroides_sp_3_1_23	Bifidobacterium_bifidum_S17
80282	Bacteroides_sp_3_1_23	Bifidobacterium_boum_DSM_20432
80283	Bacteroides_sp_3_1_23	Bifidobacterium_breve_HPH0326
80284	Bacteroides_sp_3_1_23	Bifidobacterium_breve_UCC2003_NCIMB8807
80285	Bacteroides_sp_3_1_23	Bifidobacterium_catenulatum_DSM_16992
80286	Bacteroides_sp_3_1_23	Bifidobacterium_coryneforme_DSM_20216
80287	Bacteroides_sp_3_1_23	Bifidobacterium_dentium_ATCC_27678
80288	Bacteroides_sp_3_1_23	Bifidobacterium_gallicum_DSM_20093
80289	Bacteroides_sp_3_1_23	Bifidobacterium_kashiwanohense_DSM_21854
80290	Bacteroides_sp_3_1_23	Bifidobacterium_longum_DJO10A
80291	Bacteroides_sp_3_1_23	Bifidobacterium_longum_E18
80292	Bacteroides_sp_3_1_23	Bifidobacterium_longum_infantis_157F_NC
80293	Bacteroides_sp_3_1_23	Bifidobacterium_longum_infantis_ATCC_15697
80294	Bacteroides_sp_3_1_23	Bifidobacterium_longum_longum_ATCC_55813
80295	Bacteroides_sp_3_1_23	Bifidobacterium_longum_longum_BBMN68
80296	Bacteroides_sp_3_1_23	Bifidobacterium_longum_longum_CCUG_52486
80297	Bacteroides_sp_3_1_23	Bifidobacterium_longum_longum_JCM_1217
80298	Bacteroides_sp_3_1_23	Bifidobacterium_longum_longum_JDM301
80299	Bacteroides_sp_3_1_23	Bifidobacterium_longum_NCC2705
80300	Bacteroides_sp_3_1_23	Bifidobacterium_mongoliense_DSM_21395
80301	Bacteroides_sp_3_1_23	Bifidobacterium_pseudocatenulatum_DSM_20438
80302	Bacteroides_sp_3_1_23	Bifidobacterium_pseudolongum_subsp_Pseudolongum_DSM_20099
80303	Bacteroides_sp_3_1_23	Bifidobacterium_ruminantium_DSM_6489
80304	Bacteroides_sp_3_1_23	Bifidobacterium_scardovii_JCM_12489
80305	Bacteroides_sp_3_1_23	Bifidobacterium_stercoris_ATCC_43183
80306	Bacteroides_sp_3_1_23	Bifidobacterium_thermacidophilum_subsp_thermacidophilum_DSM_15837
80307	Bacteroides_sp_3_1_23	Bifidobacterium_thermophilum_RBL67
80308	Bacteroides_sp_3_1_23	Bilophila_wadsworthia_3_1_6
80309	Bacteroides_sp_3_1_23	Blastococcus_massiliensis_AP3
80310	Bacteroides_sp_3_1_23	Blautia_hansenii_VPI_C7_24_DSM_20583
80311	Bacteroides_sp_3_1_23	Blautia_hydrogenotrophica_DSM_10507
80312	Bacteroides_sp_3_1_23	Blautia_obeum_ATCC_29174
80313	Bacteroides_sp_3_1_23	Blautia_producta_DSM_2950
80314	Bacteroides_sp_3_1_23	Blautia_wexlerae_DSM_19850
80315	Bacteroides_sp_3_1_23	Bordetella_hinzii_OH87_BAL007II
80316	Bacteroides_sp_3_1_23	Brachybacterium_paraconglomeratum_LC44
80317	Bacteroides_sp_3_1_23	Brachyspira_pilosicoli_B2904
80318	Bacteroides_sp_3_1_23	Bradyrhizobium_elkanii_USDA_76
80319	Bacteroides_sp_3_1_23	Brevibacillus_agri_5_2
80320	Bacteroides_sp_3_1_23	Brevibacillus_agri_BAB_2500
80321	Bacteroides_sp_3_1_23	Brevibacillus_borstelensis_AK1
80322	Bacteroides_sp_3_1_23	Brevibacillus_brevis_NBRC_100599
80323	Bacteroides_sp_3_1_23	Brevibacterium_casei_S18
80324	Bacteroides_sp_3_1_23	Brevibacterium_linens_BL2
80325	Bacteroides_sp_3_1_23	Brevibacterium_massiliense_5401308
80326	Bacteroides_sp_3_1_23	Brevundimonas_bacteroides_DSM_4726
80327	Bacteroides_sp_3_1_23	Brevundimonas_diminuta_470_4
80328	Bacteroides_sp_3_1_23	Brochothrix_thermosphacta_DSM_20171
80329	Bacteroides_sp_3_1_23	Bulleidia_extructa_W1219
80330	Bacteroides_sp_3_1_23	Burkholderia_cepacia_GG4
80331	Bacteroides_sp_3_1_23	Burkholderiales_bacterium_1_1_47
80332	Bacteroides_sp_3_1_23	Butyricicoccus_pullicaecorum_1_2
80333	Bacteroides_sp_3_1_23	Butyricimonas_synergistica_DSM_23225
80334	Bacteroides_sp_3_1_23	Butyricimonas_virosa_DSM_23226
80335	Bacteroides_sp_3_1_23	Butyrivibrio_crossotus_DSM_2876
80336	Bacteroides_sp_3_1_23	Butyrivibrio_fibrisolvens_16_4
80337	Bacteroides_sp_3_1_23	Campylobacter_coli_JV20
80338	Bacteroides_sp_3_1_23	Campylobacter_concisus_13826
80339	Bacteroides_sp_3_1_23	Campylobacter_curvus_525_92
80340	Bacteroides_sp_3_1_23	Campylobacter_fetus_subsp_fetus_82_40
80341	Bacteroides_sp_3_1_23	Campylobacter_gracilis_RM3268
80342	Bacteroides_sp_3_1_23	Campylobacter_hominis_ATCC_BAA_381
80343	Bacteroides_sp_3_1_23	Campylobacter_hyointestinalis_subsp_hyointestinalis_LMG_9260
80344	Bacteroides_sp_3_1_23	Campylobacter_jejuni_jejuni_81_176
80345	Bacteroides_sp_3_1_23	Campylobacter_jejuni_jejuni_ICDCCJ07004
80346	Bacteroides_sp_3_1_23	Campylobacter_jejuni_jejuni_M1
80347	Bacteroides_sp_3_1_23	Campylobacter_jejuni_jejuni_NCTC_11168
80348	Bacteroides_sp_3_1_23	Campylobacter_lari_RM2100
80349	Bacteroides_sp_3_1_23	Campylobacter_rectus_RM3267
80350	Bacteroides_sp_3_1_23	Campylobacter_showae_CSUNSWCD
80351	Bacteroides_sp_3_1_23	Campylobacter_upsaliensis_JV21
80352	Bacteroides_sp_3_1_23	Candidatus_Nitrososphaera_gargensis_Ga9_2
80353	Bacteroides_sp_3_1_23	Capnocytophaga_granulosa_ATCC_51502
80354	Bacteroides_sp_3_1_23	Capnocytophaga_ochracea_DSM_7271
80355	Bacteroides_sp_3_1_23	Capnocytophaga_sputigena_ATCC_33612
80356	Bacteroides_sp_3_1_23	Catenibacterium_mitsuokai_DSM_15897
80357	Bacteroides_sp_3_1_23	Cedecea_davisae_DSM_4568
80358	Bacteroides_sp_3_1_23	Cellulosilyticum_lentocellum_DSM_5427
80359	Bacteroides_sp_3_1_23	Cellulosimicrobium_cellulans_J36
80360	Bacteroides_sp_3_1_23	Cetobacterium_somerae_ATCC_BAA_47401
80361	Bacteroides_sp_3_1_23	Citrobacter_amalonaticus_Y19
80362	Bacteroides_sp_3_1_23	Citrobacter_freundii_ATCC_8090
80363	Bacteroides_sp_3_1_23	Citrobacter_freundii_UCI_31
80364	Bacteroides_sp_3_1_23	Citrobacter_koseri_ATCC_BAA_895
80365	Bacteroides_sp_3_1_23	Citrobacter_sp_30_2
80366	Bacteroides_sp_3_1_23	Citrobacter_youngae_ATCC_29220
80367	Bacteroides_sp_3_1_23	Cloacibacillus_evryensis_DSM_19522
80368	Bacteroides_sp_3_1_23	Clostridiales_sp_1_7_47FAA
80369	Bacteroides_sp_3_1_23	Clostridium_asparagiforme_DSM_15981
80370	Bacteroides_sp_3_1_23	Clostridium_bartlettii_DSM_16795
80371	Bacteroides_sp_3_1_23	Clostridium_beijerinckii_NCIMB_8052
80372	Bacteroides_sp_3_1_23	Clostridium_bifermentans_ATCC_19299
80373	Bacteroides_sp_3_1_23	Clostridium_bolteae_ATCC_BAA_613
80374	Bacteroides_sp_3_1_23	Clostridium_botulinum_A_str_ATCC_19397
80375	Bacteroides_sp_3_1_23	Clostridium_botulinum_A_str_ATCC_3502
80376	Bacteroides_sp_3_1_23	Clostridium_botulinum_A_str_Hall
80377	Bacteroides_sp_3_1_23	Clostridium_botulinum_Bf
80378	Bacteroides_sp_3_1_23	Clostridium_botulinum_E1_str_BoNT_E_Beluga
80379	Bacteroides_sp_3_1_23	Clostridium_botulinum_F_str_230613
80380	Bacteroides_sp_3_1_23	Clostridium_butyricum_DSM_10702
80381	Bacteroides_sp_3_1_23	Clostridium_butyricum_E4_str_BoNT_E_BL5262
80382	Bacteroides_sp_3_1_23	Clostridium_cadaveris_AGR2141
80383	Bacteroides_sp_3_1_23	Clostridium_celatum_DSM_1785
80384	Bacteroides_sp_3_1_23	Clostridium_cellobioparum_DSM_1351
80385	Bacteroides_sp_3_1_23	Clostridium_citroniae_WAL_17108
80386	Bacteroides_sp_3_1_23	Clostridium_clariflavum_DSM_19732
80387	Bacteroides_sp_3_1_23	Clostridium_clostridioforme_CM201
80388	Bacteroides_sp_3_1_23	Clostridium_difficile_CD196
80389	Bacteroides_sp_3_1_23	Clostridium_difficile_NAP07
80390	Bacteroides_sp_3_1_23	Clostridium_difficile_NAP08
80391	Bacteroides_sp_3_1_23	Clostridium_difficile_R20291
80392	Bacteroides_sp_3_1_23	Clostridium_glycolicum_ATCC_14880
80393	Bacteroides_sp_3_1_23	Clostridium_hathewayi_12489931
80394	Bacteroides_sp_3_1_23	Clostridium_hathewayi_DSM_13479
80395	Bacteroides_sp_3_1_23	Clostridium_hiranonis_TO_931_DSM_13275
80396	Bacteroides_sp_3_1_23	Clostridium_hylemonae_DSM_15053
80397	Bacteroides_sp_3_1_23	Clostridium_indolis_DSM_755
80398	Bacteroides_sp_3_1_23	Clostridium_innocuum_2959
80399	Bacteroides_sp_3_1_23	Clostridium_leptum_DSM_753
80400	Bacteroides_sp_3_1_23	Clostridium_methoxybenzovorans_SR3
80401	Bacteroides_sp_3_1_23	Clostridium_methylpentosum_R2_DSM_5476
80402	Bacteroides_sp_3_1_23	Clostridium_nexile_DSM_1787
80403	Bacteroides_sp_3_1_23	Clostridium_paraputrificum_AGR2156
80404	Bacteroides_sp_3_1_23	Clostridium_perfringens_ATCC_13124
80405	Bacteroides_sp_3_1_23	Clostridium_ramosum_VPI_0427_DSM_1402
80406	Bacteroides_sp_3_1_23	Clostridium_saccharogumia_DSM_17460
80407	Bacteroides_sp_3_1_23	Clostridium_saccharoperbutylacetonicum_N1_4_HMT
80408	Bacteroides_sp_3_1_23	Clostridium_sartagoforme_AAU1
80409	Bacteroides_sp_3_1_23	Clostridium_scindens_ATCC_35704
80410	Bacteroides_sp_3_1_23	Clostridium_sordellii_ATCC_9714
80411	Bacteroides_sp_3_1_23	Clostridium_sp_7_2_43FAA
80412	Bacteroides_sp_3_1_23	Clostridium_spiroforme_DSM_1552
80413	Bacteroides_sp_3_1_23	Clostridium_sp_L2_50
80414	Bacteroides_sp_3_1_23	Clostridium_sp_M62_1
80415	Bacteroides_sp_3_1_23	Clostridium_sporogenes_ATCC_15579
80416	Bacteroides_sp_3_1_23	Clostridium_sporosphaeroides_DSM_1294
80417	Bacteroides_sp_3_1_23	Clostridium_sp_SS2_1
80418	Bacteroides_sp_3_1_23	Clostridium_sp_SY8519
80419	Bacteroides_sp_3_1_23	Clostridium_sticklandii_DSM_519
80420	Bacteroides_sp_3_1_23	Clostridium_symbiosum_ATCC_14940
80421	Bacteroides_sp_3_1_23	Clostridium_symbiosum_WAL_14163
80422	Bacteroides_sp_3_1_23	Clostridium_symbiosum_WAL_14673
80423	Bacteroides_sp_3_1_23	Clostridium_tyrobutyricum_DSM_2637
80424	Bacteroides_sp_3_1_23	Clostridium_viride_DSM_6836
80425	Bacteroides_sp_3_1_23	Collinsella_aerofaciens_ATCC_25986
80426	Bacteroides_sp_3_1_23	Collinsella_intestinalis_DSM_13280
80427	Bacteroides_sp_3_1_23	Collinsella_stercoris_DSM_13279
80428	Bacteroides_sp_3_1_23	Collinsella_tanakaei_YIT_12063
80429	Bacteroides_sp_3_1_23	Coprobacillus_sp_29_1
80430	Bacteroides_sp_3_1_23	Coprobacillus_sp_D7
80431	Bacteroides_sp_3_1_23	Coprococcus_catus_GD_7
80432	Bacteroides_sp_3_1_23	Coprococcus_comes_ATCC_27758
80433	Bacteroides_sp_3_1_23	Coprococcus_eutactus_ATCC_27759
80434	Bacteroides_sp_3_1_23	Corynebacterium_ammoniagenes_DSM_20306
80435	Bacteroides_sp_3_1_23	Corynebacterium_amycolatum_SK46
80436	Bacteroides_sp_3_1_23	Corynebacterium_aurimucosum_ATCC_700975
80437	Bacteroides_sp_3_1_23	Corynebacterium_durum_F0235
80438	Bacteroides_sp_3_1_23	Corynebacterium_glucuronolyticum_ATCC_51867
80439	Bacteroides_sp_3_1_23	Corynebacterium_kroppenstedtii_DSM_44385
80440	Bacteroides_sp_3_1_23	Corynebacterium_propinquum_DSM_44285
80441	Bacteroides_sp_3_1_23	Corynebacterium_striatum_ATCC_6940
80442	Bacteroides_sp_3_1_23	Corynebacterium_tuberculostearicum_SK141
80443	Bacteroides_sp_3_1_23	Corynebacterium_ulcerans_809
80444	Bacteroides_sp_3_1_23	Corynebacterium_ureicelerivorans
80445	Bacteroides_sp_3_1_23	Cronobacter_sakazakii_ATCC_BAA_894
80446	Bacteroides_sp_3_1_23	Cryptobacterium_curtum_DSM_15641
80447	Bacteroides_sp_3_1_23	Curtobacterium_flaccumfaciens_UCD_AKU
80448	Bacteroides_sp_3_1_23	Delftia_acidovorans_SPH_1
80449	Bacteroides_sp_3_1_23	Dermacoccus_nishinomiyaensis
80450	Bacteroides_sp_3_1_23	Desulfovibrio_desulfuricans_subsp_desulfuricans_DSM_642
80451	Bacteroides_sp_3_1_23	Desulfovibrio_piger_ATCC_29098
80452	Bacteroides_sp_3_1_23	Desulfovibrio_sp_3_1_syn3
80453	Bacteroides_sp_3_1_23	Dialister_invisus_DSM_15470
80454	Bacteroides_sp_3_1_23	Dialister_succinatiphilus_YIT_11850
80455	Bacteroides_sp_3_1_23	Dietzia_cinnamea_P4
80456	Bacteroides_sp_3_1_23	Dorea_formicigenerans_ATCC_27755
80457	Bacteroides_sp_3_1_23	Dorea_longicatena_DSM_13814
80458	Bacteroides_sp_3_1_23	Dysgonomonas_gadei_ATCC_BAA_286
80459	Bacteroides_sp_3_1_23	Edwardsiella_tarda_ATCC_23685
80460	Bacteroides_sp_3_1_23	Edwardsiella_tarda_FL6_60
80461	Bacteroides_sp_3_1_23	Eggerthella_lenta_DSM_2243
80462	Bacteroides_sp_3_1_23	Eggerthella_sp_1_3_56FAA
80463	Bacteroides_sp_3_1_23	Eggerthella_sp_YY7918
80464	Bacteroides_sp_3_1_23	Eggerthia_catenaformis_OT_569
80465	Bacteroides_sp_3_1_23	Eikenella_corrodens_ATCC_23834
80466	Bacteroides_sp_3_1_23	Enterobacter_aerogenes_KCTC_2190
80467	Bacteroides_sp_3_1_23	Enterobacter_asburiae_LF7a
80468	Bacteroides_sp_3_1_23	Enterobacter_cancerogenus_ATCC_35316
80469	Bacteroides_sp_3_1_23	Enterobacter_cloacae_EcWSU1
80470	Bacteroides_sp_3_1_23	Enterobacter_hormaechei_YT2
80471	Bacteroides_sp_3_1_23	Enterobacter_hormaechei_YT3
80472	Bacteroides_sp_3_1_23	Enterobacteriaceae_bacterium_9_2_54FAA
80473	Bacteroides_sp_3_1_23	Enterococcus_asini_ATCC_700915
80474	Bacteroides_sp_3_1_23	Enterococcus_avium_ATCC_14025
80475	Bacteroides_sp_3_1_23	Enterococcus_caccae_ATCC_BAA_1240
80476	Bacteroides_sp_3_1_23	Enterococcus_casseliflavus_ATCC_12755
80477	Bacteroides_sp_3_1_23	Enterococcus_cecorum_DSM_20682
80478	Bacteroides_sp_3_1_23	Enterococcus_dispar_ATCC_51266
80479	Bacteroides_sp_3_1_23	Enterococcus_durans_ATCC_6056
80480	Bacteroides_sp_3_1_23	Enterococcus_faecalis_OG1RF_ATCC_47077
80481	Bacteroides_sp_3_1_23	Enterococcus_faecalis_TX0104
80482	Bacteroides_sp_3_1_23	Enterococcus_faecalis_TX1322
80483	Bacteroides_sp_3_1_23	Enterococcus_faecalis_TX2134
80484	Bacteroides_sp_3_1_23	Enterococcus_faecalis_V583
80485	Bacteroides_sp_3_1_23	Enterococcus_faecium_TX1330
80486	Bacteroides_sp_3_1_23	Enterococcus_gallinarum_EG2
80487	Bacteroides_sp_3_1_23	Enterococcus_hirae_ATCC_9790
80488	Bacteroides_sp_3_1_23	Enterococcus_phoeniculicola_ATCC_BAA_412
80489	Bacteroides_sp_3_1_23	Enterococcus_saccharolyticus_DSM8903
80490	Bacteroides_sp_3_1_23	Enterococcus_sp_7L76
80491	Bacteroides_sp_3_1_23	Erysipelotrichaceae_bacterium_5_2_54FAA
80492	Bacteroides_sp_3_1_23	Erysipelotrichaceae_bacterium_sp_3_1_53
80493	Bacteroides_sp_3_1_23	Escherichia_albertii_KF1
80494	Bacteroides_sp_3_1_23	Escherichia_albertii_TW07627
80495	Bacteroides_sp_3_1_23	Escherichia_coli_O157_H7_str_Sakai
80496	Bacteroides_sp_3_1_23	Escherichia_coli_SE11
80497	Bacteroides_sp_3_1_23	Escherichia_coli_str_K_12_substr_MG1655
80498	Bacteroides_sp_3_1_23	Escherichia_coli_UTI89_UPEC
80499	Bacteroides_sp_3_1_23	Escherichia_fergusonii_ATCC_35469
80500	Bacteroides_sp_3_1_23	Escherichia_hermannii_NBRC_105704
80501	Bacteroides_sp_3_1_23	Escherichia_sp_1_1_43
80502	Bacteroides_sp_3_1_23	Escherichia_sp_3_2_53FAA
80503	Bacteroides_sp_3_1_23	Escherichia_sp_4_1_40B
80504	Bacteroides_sp_3_1_23	Eubacterium_biforme_DSM_3989
80505	Bacteroides_sp_3_1_23	Eubacterium_brachy_ATCC_33089
80506	Bacteroides_sp_3_1_23	Eubacterium_cellulosolvens_6
80507	Bacteroides_sp_3_1_23	Eubacterium_cylindroides_T2_87
80508	Bacteroides_sp_3_1_23	Eubacterium_desmolans_ATCC_43058
80509	Bacteroides_sp_3_1_23	Eubacterium_dolichum_DSM_3991
80510	Bacteroides_sp_3_1_23	Eubacterium_eligens_ATCC_27750
80511	Bacteroides_sp_3_1_23	Eubacterium_hallii_DSM_3353
80512	Bacteroides_sp_3_1_23	Eubacterium_hallii_L2_7
80513	Bacteroides_sp_3_1_23	Eubacterium_limosum_KIST612
80514	Bacteroides_sp_3_1_23	Eubacterium_ramulus_ATCC_29099
80515	Bacteroides_sp_3_1_23	Eubacterium_rectale_ATCC_33656
80516	Bacteroides_sp_3_1_23	Eubacterium_rectale_M104_1
80517	Bacteroides_sp_3_1_23	Eubacterium_saphenum_ATCC_49989
80518	Bacteroides_sp_3_1_23	Eubacterium_siraeum_70_3
80519	Bacteroides_sp_3_1_23	Eubacterium_siraeum_DSM_15702
80520	Bacteroides_sp_3_1_23	Eubacterium_sulci_ATCC_35585
80521	Bacteroides_sp_3_1_23	Eubacterium_ventriosum_ATCC_27560
80522	Bacteroides_sp_3_1_23	Exiguobacterium_aurantiacum_DSM_6208
80523	Bacteroides_sp_3_1_23	Faecalibacterium_cf_prausnitzii_KLE1255
80524	Bacteroides_sp_3_1_23	Faecalibacterium_prausnitzii_L2_6
80525	Bacteroides_sp_3_1_23	Faecalibacterium_prausnitzii_M21_2
80526	Bacteroides_sp_3_1_23	Faecalibacterium_prausnitzii_SL3_3
80527	Bacteroides_sp_3_1_23	Filifactor_alocis_ATCC_35896
80528	Bacteroides_sp_3_1_23	Finegoldia_magna_ATCC_29328
80529	Bacteroides_sp_3_1_23	Flavonifractor_plautii_ATCC_29863
80530	Bacteroides_sp_3_1_23	Fusobacterium_gonidiaformans_3_1_5R
80531	Bacteroides_sp_3_1_23	Fusobacterium_gonidiaformans_ATCC_25563
80532	Bacteroides_sp_3_1_23	Fusobacterium_mortiferum_ATCC_9817
80533	Bacteroides_sp_3_1_23	Fusobacterium_necrophorum_D12
80534	Bacteroides_sp_3_1_23	Fusobacterium_nucleatum_subsp_animalis_3_1_33
80535	Bacteroides_sp_3_1_23	Fusobacterium_nucleatum_subsp_animalis_7_1
80536	Bacteroides_sp_3_1_23	Fusobacterium_nucleatum_subsp_animalis_D11
80537	Bacteroides_sp_3_1_23	Fusobacterium_nucleatum_subsp_vincentii_3_1_27
80538	Bacteroides_sp_3_1_23	Fusobacterium_nucleatum_subsp_vincentii_3_1_36A2
80539	Bacteroides_sp_3_1_23	Fusobacterium_nucleatum_subsp_vincentii_4_1_13
80540	Bacteroides_sp_3_1_23	Fusobacterium_periodonticum_1_1_41FAA
80541	Bacteroides_sp_3_1_23	Fusobacterium_periodonticum_2_1_31
80542	Bacteroides_sp_3_1_23	Fusobacterium_russii_ATCC_25533
80543	Bacteroides_sp_3_1_23	Fusobacterium_sp_4_8
80544	Bacteroides_sp_3_1_23	Fusobacterium_ulcerans_ATCC_49185
80545	Bacteroides_sp_3_1_23	Fusobacterium_varium_ATCC_27725
80546	Bacteroides_sp_3_1_23	Gemella_haemolysans_ATCC_10379
80547	Bacteroides_sp_3_1_23	Gemella_morbillorum_M424
80548	Bacteroides_sp_3_1_23	Gemella_sanguinis_ATCC700632
80549	Bacteroides_sp_3_1_23	Gemella_sanguinis_M325
80550	Bacteroides_sp_3_1_23	Geobacillus_vulcani_PSS1
80551	Bacteroides_sp_3_1_23	Gordonia_rubripertincta_NBRC_101908
80552	Bacteroides_sp_3_1_23	Gordonia_terrae_C_6
80553	Bacteroides_sp_3_1_23	Gordonia_terrae_NBRC_100016
80554	Bacteroides_sp_3_1_23	Gordonibacter_pamelaeae_7_10_1_bT_DSM_19378
80555	Bacteroides_sp_3_1_23	Granulicatella_adiacens_ATCC_49175
80556	Bacteroides_sp_3_1_23	Granulicatella_elegans_ATCC_700633
80557	Bacteroides_sp_3_1_23	Grimontia_hollisae_CIP_101886
80558	Bacteroides_sp_3_1_23	Haemophilus_haemolyticus_M19501
80559	Bacteroides_sp_3_1_23	Haemophilus_parainfluenzae_T3T1
80560	Bacteroides_sp_3_1_23	Haemophilus_sputorum_CCUG_13788
80561	Bacteroides_sp_3_1_23	Hafnia_alvei_ATCC_51873
80562	Bacteroides_sp_3_1_23	Hafnia_alvei_BIDMC_31
80563	Bacteroides_sp_3_1_23	Halococcus_morrhuae_DSM1307
80564	Bacteroides_sp_3_1_23	Helicobacter_bilis_ATCC_43879
80565	Bacteroides_sp_3_1_23	Helicobacter_canadensis_MIT_98_5491
80566	Bacteroides_sp_3_1_23	Helicobacter_cinaedi_CCUG_18818
80567	Bacteroides_sp_3_1_23	Helicobacter_pullorum_MIT_98_5489
80568	Bacteroides_sp_3_1_23	Helicobacter_pylori_26695
80569	Bacteroides_sp_3_1_23	Helicobacter_winghamensis_ATCC_BAA_430
80570	Bacteroides_sp_3_1_23	Holdemania_filiformis_VPI_J1_31B_1_DSM_12042
80571	Bacteroides_sp_3_1_23	Kallipyga_massiliensis_ph2
80572	Bacteroides_sp_3_1_23	Kandleria_vitulina_DSM_20405
80573	Bacteroides_sp_3_1_23	Kingella_oralis_ATCC_51147
80574	Bacteroides_sp_3_1_23	Klebsiella_pneumoniae_pneumoniae_MGH78578
80575	Bacteroides_sp_3_1_23	Klebsiella_sp_1_1_55
80576	Bacteroides_sp_3_1_23	Kluyvera_ascorbata_ATCC_33433
80577	Bacteroides_sp_3_1_23	Kocuria_palustris_PEL
80578	Bacteroides_sp_3_1_23	Kocuria_rhizophila_DC2201
80579	Bacteroides_sp_3_1_23	Kurthia_massiliensis_JC30
80580	Bacteroides_sp_3_1_23	Kytococcus_sedentarius_DSM_20547
80581	Bacteroides_sp_3_1_23	Lachnospiraceae_bacterium_sp_5_1_63FAA
80582	Bacteroides_sp_3_1_23	Lachnospiraceae_bacterium_sp_8_1_57FAA
80583	Bacteroides_sp_3_1_23	Lachnospira_multipara_ATCC_19207
80584	Bacteroides_sp_3_1_23	Lactobacillus_acidophilus_ATCC_4796
80585	Bacteroides_sp_3_1_23	Lactobacillus_acidophilus_NCFM
80586	Bacteroides_sp_3_1_23	Lactobacillus_amylolyticus_DSM_11664
80587	Bacteroides_sp_3_1_23	Lactobacillus_amylovorus_GRL_1112
80588	Bacteroides_sp_3_1_23	Lactobacillus_animalis_KCTC_3501
80589	Bacteroides_sp_3_1_23	Lactobacillus_antri_DSM_16041
80590	Bacteroides_sp_3_1_23	Lactobacillus_brevis_ATCC_367
80591	Bacteroides_sp_3_1_23	Lactobacillus_brevis_subsp_gravesensis_ATCC_27305
80592	Bacteroides_sp_3_1_23	Lactobacillus_buchneri_ATCC_11577
80593	Bacteroides_sp_3_1_23	Lactobacillus_casei_ATCC_334
80594	Bacteroides_sp_3_1_23	Lactobacillus_casei_casei_BL23
80595	Bacteroides_sp_3_1_23	Lactobacillus_coleohominis_101_4_CHN
80596	Bacteroides_sp_3_1_23	Lactobacillus_coryniformis_subsp_coryniformis_CECT_5711
80597	Bacteroides_sp_3_1_23	Lactobacillus_crispatus_125_2_CHN
80598	Bacteroides_sp_3_1_23	Lactobacillus_curvatus_CRL_705
80599	Bacteroides_sp_3_1_23	Lactobacillus_delbrueckii_subsp_bulgaricus_ATCC_11842
80600	Bacteroides_sp_3_1_23	Lactobacillus_delbrueckii_subsp_bulgaricus_ATCC_BAA_365
80601	Bacteroides_sp_3_1_23	Lactobacillus_fermentum_ATCC_14931
80602	Bacteroides_sp_3_1_23	Lactobacillus_fermentum_IFO_3956
80603	Bacteroides_sp_3_1_23	Lactobacillus_gasseri_ATCC_33323
80604	Bacteroides_sp_3_1_23	Lactobacillus_gastricus_PS3
80605	Bacteroides_sp_3_1_23	Lactobacillus_helveticus_DPC_4571
80606	Bacteroides_sp_3_1_23	Lactobacillus_helveticus_DSM_20075
80607	Bacteroides_sp_3_1_23	Lactobacillus_hilgardii_ATCC_8290
80608	Bacteroides_sp_3_1_23	Lactobacillus_iners_DSM_13335
80609	Bacteroides_sp_3_1_23	Lactobacillus_jensenii_1153
80610	Bacteroides_sp_3_1_23	Lactobacillus_johnsonii_DPC_6026
80611	Bacteroides_sp_3_1_23	Lactobacillus_johnsonii_NCC_533
80612	Bacteroides_sp_3_1_23	Lactobacillus_mucosae_LM1
80613	Bacteroides_sp_3_1_23	Lactobacillus_oris_F0423
80614	Bacteroides_sp_3_1_23	Lactobacillus_paracasei_subsp_paracasei_8700_2
80615	Bacteroides_sp_3_1_23	Lactobacillus_paracasei_subsp_paracasei_ATCC_25302
80616	Bacteroides_sp_3_1_23	Lactobacillus_pentosus_KCA1
80617	Bacteroides_sp_3_1_23	Lactobacillus_plantarum_JDM1
80618	Bacteroides_sp_3_1_23	Lactobacillus_plantarum_subsp_plantarum_ATCC_14917
80619	Bacteroides_sp_3_1_23	Lactobacillus_plantarum_WCFS1
80620	Bacteroides_sp_3_1_23	Lactobacillus_reuteri_CF48_3A_
80621	Bacteroides_sp_3_1_23	Lactobacillus_reuteri_F275_JCM_1112
80622	Bacteroides_sp_3_1_23	Lactobacillus_reuteri_MM2_3_
80623	Bacteroides_sp_3_1_23	Lactobacillus_reuteri_MM4_1A_
80624	Bacteroides_sp_3_1_23	Lactobacillus_reuteri_SD2112_ATCC_55730
80625	Bacteroides_sp_3_1_23	Lactobacillus_rhamnosus_GG_ATCC_53103
80626	Bacteroides_sp_3_1_23	Lactobacillus_rhamnosus_LMS2_1
80627	Bacteroides_sp_3_1_23	Lactobacillus_ruminis_ATCC_25644
80628	Bacteroides_sp_3_1_23	Lactobacillus_sakei_subsp_sakei_23K
80629	Bacteroides_sp_3_1_23	Lactobacillus_salivarius_HO66_ATCC_11741
80630	Bacteroides_sp_3_1_23	Lactobacillus_salivarius_salivarius_UCC118
80631	Bacteroides_sp_3_1_23	Lactobacillus_ultunensis_DSM_16047
80632	Bacteroides_sp_3_1_23	Lactobacillus_vaginalis_ATCC_49540
80633	Bacteroides_sp_3_1_23	Lactococcus_garvieae_ATCC_49156
80634	Bacteroides_sp_3_1_23	Lactococcus_raffinolactis_4877
80635	Bacteroides_sp_3_1_23	Laribacter_hongkongensis_HLHK9
80636	Bacteroides_sp_3_1_23	Lautropia_mirabilis_ATCC_51599
80637	Bacteroides_sp_3_1_23	Leminorella_grimontii_ATCC_33999
80638	Bacteroides_sp_3_1_23	Leptotrichia_buccalis_C_1013_b
80639	Bacteroides_sp_3_1_23	Leuconostoc_argentinum_KCTC_3773
80640	Bacteroides_sp_3_1_23	Leuconostoc_gelidum_JB7
80641	Bacteroides_sp_3_1_23	Leuconostoc_mesenteroides_subsp_cremoris_ATCC_19254
80642	Bacteroides_sp_3_1_23	Listeria_grayi_DSM_20601
80643	Bacteroides_sp_3_1_23	Listeria_monocytogenes_4a_L99
80644	Bacteroides_sp_3_1_23	Listeria_monocytogenes_4b_F2365
80645	Bacteroides_sp_3_1_23	Listeria_monocytogenes_Finland_1988
80646	Bacteroides_sp_3_1_23	Listeria_monocytogenes_FSL_R2_561
80647	Bacteroides_sp_3_1_23	Listeria_monocytogenes_J0161_FSL_R2_499
80648	Bacteroides_sp_3_1_23	Listeria_monocytogenes_serotype_7_SLCC_2482
80649	Bacteroides_sp_3_1_23	Listeria_monocytogenes_SLCC_2378
80650	Bacteroides_sp_3_1_23	Listeria_monocytogenes_SLCC_2540
80651	Bacteroides_sp_3_1_23	Listeria_monocytogenes_SLCC_7179
80652	Bacteroides_sp_3_1_23	Lysinibacillus_fusiformis_ZB2
80653	Bacteroides_sp_3_1_23	Lysinibacillus_sphaericus_C3_41
80654	Bacteroides_sp_3_1_23	Marvinbryantia_formatexigens_I_52_DSM_14469
80655	Bacteroides_sp_3_1_23	Megamonas_funiformis_YIT_11815
80656	Bacteroides_sp_3_1_23	Megamonas_hypermegale_ART12_1
80657	Bacteroides_sp_3_1_23	Megasphaera_elsdenii_DSM_20460
80658	Bacteroides_sp_3_1_23	Melainabacterium_MEL_A1
80659	Bacteroides_sp_3_1_23	Methanobrevibacter_ruminantium_M1
80660	Bacteroides_sp_3_1_23	Methanobrevibacter_smithii_ATCC_35061
80661	Bacteroides_sp_3_1_23	Methanomassiliicoccus_luminyensis_B10
80662	Bacteroides_sp_3_1_23	Methanosphaera_stadtmanae_DSM_3091
80663	Bacteroides_sp_3_1_23	Methylobacterium_mesophilicum_SR1_6_6
80664	Bacteroides_sp_3_1_23	Methylobacterium_populi_BJ001
80665	Bacteroides_sp_3_1_23	Methylobacterium_radiotolerans_JCM_2831
80666	Bacteroides_sp_3_1_23	Methyloversatilis_universalis_Fam50001
80667	Bacteroides_sp_3_1_23	Methyloversatilis_universalis_FAM5
80668	Bacteroides_sp_3_1_23	Microbacterium_gubbeenense_DSM_15944
80669	Bacteroides_sp_3_1_23	Microbacterium_oleivorans_NBRC_103075
80670	Bacteroides_sp_3_1_23	Microbacterium_paraoxydans_77MFTsu3_2
80671	Bacteroides_sp_3_1_23	Micrococcus_luteus_NCTC_2665
80672	Bacteroides_sp_3_1_23	Micromonospora_aurantiaca_ATCC_27029
80673	Bacteroides_sp_3_1_23	Mitsuokella_jalaludinii_DSM_13811
80674	Bacteroides_sp_3_1_23	Mitsuokella_multacida_DSM_20544
80675	Bacteroides_sp_3_1_23	Mobiluncus_curtisii_ATCC_43063
80676	Bacteroides_sp_3_1_23	Moraxella_catarrhalis_RH4
80677	Bacteroides_sp_3_1_23	Morganella_morganii_subsp_morganii_KT
80678	Bacteroides_sp_3_1_23	Mycobacterium_avium_subsp_avium_ATCC_25291
80679	Bacteroides_sp_3_1_23	Mycobacterium_fortuitum_subsp_fortuitum_DSM_46621
80680	Bacteroides_sp_3_1_23	Mycoplasma_hominis_ATCC_23114
80681	Bacteroides_sp_3_1_23	Mycoplasma_pneumoniae_309
80682	Bacteroides_sp_3_1_23	Neisseria_cinerea_ATCC_14685
80683	Bacteroides_sp_3_1_23	Neisseria_elongata_subsp_glycolytica_ATCC_29315
80684	Bacteroides_sp_3_1_23	Neisseria_flavescens_SK114
80685	Bacteroides_sp_3_1_23	Neisseria_macacae_ATCC_33926
80686	Bacteroides_sp_3_1_23	Neisseria_mucosa_ATCC_25996
80687	Bacteroides_sp_3_1_23	Neisseria_subflava_NJ9703
80688	Bacteroides_sp_3_1_23	Nevskia_ramosa_DSM_11499
80689	Bacteroides_sp_3_1_23	Oceanobacillus_picturae_strain_S1
80690	Bacteroides_sp_3_1_23	Ochrobactrum_anthropi_ATCC_49188
80691	Bacteroides_sp_3_1_23	Odoribacter_laneus_YIT_12061
80692	Bacteroides_sp_3_1_23	Odoribacter_splanchnicus_1651_6_DSM_20712
80693	Bacteroides_sp_3_1_23	Olsenella_profusa_F019501
80694	Bacteroides_sp_3_1_23	Olsenella_uli_DSM_7084
80695	Bacteroides_sp_3_1_23	Oribacterium_sinus_F0268
80696	Bacteroides_sp_3_1_23	Oxalobacter_formigenes_HOxBLS
80697	Bacteroides_sp_3_1_23	Oxalobacter_formigenes_OXCC13
80698	Bacteroides_sp_3_1_23	Paenibacillus_alvei_DSM_29
80699	Bacteroides_sp_3_1_23	Paenibacillus_barengoltzii_G22
80700	Bacteroides_sp_3_1_23	Paenibacillus_daejeonensis_DSM_15491
80701	Bacteroides_sp_3_1_23	Paenibacillus_graminis_C4D1M
80702	Bacteroides_sp_3_1_23	Paenibacillus_lactis_154
80703	Bacteroides_sp_3_1_23	Parabacteroides_distasonis_ATCC_8503
80704	Bacteroides_sp_3_1_23	Parabacteroides_goldsteinii_dnLKV18
80705	Bacteroides_sp_3_1_23	Parabacteroides_gordonii_DSM_23371
80706	Bacteroides_sp_3_1_23	Parabacteroides_johnsonii_DSM_18315
80707	Bacteroides_sp_3_1_23	Parabacteroides_merdae_ATCC_43184
80708	Bacteroides_sp_3_1_23	Parabacteroides_sp_D13
80709	Bacteroides_sp_3_1_23	Paracoccus_yeei_ATCC_BAA_599
80710	Bacteroides_sp_3_1_23	Paraprevotella_clara_YIT_11840
80711	Bacteroides_sp_3_1_23	Paraprevotella_xylaniphila_YIT_11841
80712	Bacteroides_sp_3_1_23	Parasutterella_excrementihominis_YIT_11859
80713	Bacteroides_sp_3_1_23	Parvimonas_micra_ATCC_33270
80714	Bacteroides_sp_3_1_23	Pediococcus_acidilactici_7_4
80715	Bacteroides_sp_3_1_23	Pediococcus_acidilactici_DSM_20284
80716	Bacteroides_sp_3_1_23	Pediococcus_pentosaceus_ATCC_25745
80717	Bacteroides_sp_3_1_23	Peptoniphilus_harei_ACS_146_V_Sch2b
80718	Bacteroides_sp_3_1_23	Peptoniphilus_indolicus_ATCC_29427
80719	Bacteroides_sp_3_1_23	Peptoniphilus_lacrimalis_DSM_7455
80720	Bacteroides_sp_3_1_23	Peptoniphilus_timonensis_JC401
80721	Bacteroides_sp_3_1_23	Peptostreptococcus_anaerobius_DSM_2949
80722	Bacteroides_sp_3_1_23	Peptostreptococcus_stomatis_DSM_17678
80723	Bacteroides_sp_3_1_23	Phascolarctobacterium_succinatutens_YIT_12067
80724	Bacteroides_sp_3_1_23	Plesiomonas_shigelloides_302_73
80725	Bacteroides_sp_3_1_23	Porphyromonas_asaccharolytica_DSM_20707
80726	Bacteroides_sp_3_1_23	Porphyromonas_endodontalis_ATCC_35406
80727	Bacteroides_sp_3_1_23	Porphyromonas_gingivalis_W83
80728	Bacteroides_sp_3_1_23	Porphyromonas_somerae_DSM_23386
80729	Bacteroides_sp_3_1_23	Porphyromonas_uenonis_60_3
80730	Bacteroides_sp_3_1_23	Porphyromonas_uenonis_DSM_23387
80731	Bacteroides_sp_3_1_23	Prevotella_albensis_DSM_11370
80732	Bacteroides_sp_3_1_23	Prevotella_bivia_DSM_20514
80733	Bacteroides_sp_3_1_23	Prevotella_brevis_ATCC_19188
80734	Bacteroides_sp_3_1_23	Prevotella_bryantii_B14
80735	Bacteroides_sp_3_1_23	Prevotella_bryantii_C21a
80736	Bacteroides_sp_3_1_23	Prevotella_buccae_ATCC_33574
80737	Bacteroides_sp_3_1_23	Prevotella_conceptionensis_9403948
80738	Bacteroides_sp_3_1_23	Prevotella_copri_CB7_DSM_18205
80739	Bacteroides_sp_3_1_23	Prevotella_corporis_DSM_18810
80740	Bacteroides_sp_3_1_23	Prevotella_denticola_DSM20614
80741	Bacteroides_sp_3_1_23	Prevotella_denticola_F0289
80742	Bacteroides_sp_3_1_23	Prevotella_disiens_FB035_09AN
80743	Bacteroides_sp_3_1_23	Prevotella_disiens_JCM_6334
80744	Bacteroides_sp_3_1_23	Prevotella_enoeca_JCM_12259
80745	Bacteroides_sp_3_1_23	Prevotella_intermedia_17
80746	Bacteroides_sp_3_1_23	Prevotella_intermedia_ATCC_25611
80747	Bacteroides_sp_3_1_23	Prevotella_loescheii_DSM_19665
80748	Bacteroides_sp_3_1_23	Prevotella_melaninogenica_ATCC_25845
80749	Bacteroides_sp_3_1_23	Prevotella_nanceiensis_DSM_19126
80750	Bacteroides_sp_3_1_23	Prevotella_nigrescens_ATCC_33563
80751	Bacteroides_sp_3_1_23	Prevotella_oralis_ATCC_33269
80752	Bacteroides_sp_3_1_23	Prevotella_pallens_ATCC_700821
80753	Bacteroides_sp_3_1_23	Prevotella_ruminicola_23
80754	Bacteroides_sp_3_1_23	Prevotella_salivae_DSM_15606
80755	Bacteroides_sp_3_1_23	Prevotella_shahii_JCM_12083
80756	Bacteroides_sp_3_1_23	Prevotella_stercorea_DSM_18206
80757	Bacteroides_sp_3_1_23	Prevotella_timonensis_4401737
80758	Bacteroides_sp_3_1_23	Prevotella_timonensis_CRIS_5C_B1
80759	Bacteroides_sp_3_1_23	Prevotella_veroralis_DSM_19559
80760	Bacteroides_sp_3_1_23	Propionibacterium_acidipropionici_ATCC_4875
80761	Bacteroides_sp_3_1_23	Propionibacterium_acnes_KPA171202
80762	Bacteroides_sp_3_1_23	Propionibacterium_avidum_44067
80763	Bacteroides_sp_3_1_23	Propionibacterium_freudenreichii_subsp_shermanii_CIRM_BIA1
80764	Bacteroides_sp_3_1_23	Propionibacterium_granulosum_DSM_20700
80765	Bacteroides_sp_3_1_23	Propionibacterium_jensenii_DSM_20535
80766	Bacteroides_sp_3_1_23	Propionibacterium_propionicum_F0230a
80767	Bacteroides_sp_3_1_23	Proteus_mirabilis_ATCC_35198
80768	Bacteroides_sp_3_1_23	Proteus_penneri_ATCC_35198
80769	Bacteroides_sp_3_1_23	Providencia_alcalifaciens_DSM_30120
80770	Bacteroides_sp_3_1_23	Providencia_rettgeri_DSM_1131
80771	Bacteroides_sp_3_1_23	Providencia_rustigianii_DSM_4541
80772	Bacteroides_sp_3_1_23	Providencia_stuartii_ATCC_25827
80773	Bacteroides_sp_3_1_23	Pseudobutyrivibrio_ruminis_AD2017
80774	Bacteroides_sp_3_1_23	Pseudoflavonifractor_capillosus_strain_ATCC_29799
80775	Bacteroides_sp_3_1_23	Pseudomonas_aeruginosa_NCGM2_S1
80776	Bacteroides_sp_3_1_23	Pseudomonas_alcaliphila_34
80777	Bacteroides_sp_3_1_23	Pseudomonas_monteilii_NBRC_103158
80778	Bacteroides_sp_3_1_23	Pseudomonas_nitroreducens_HBP1
80779	Bacteroides_sp_3_1_23	Pseudomonas_oleovorans_MOIL14HWK12
80780	Bacteroides_sp_3_1_23	Pseudoramibacter_alactolyticus_ATCC_23263
80781	Bacteroides_sp_3_1_23	Pyramidobacter_piscolens_W5455
80782	Bacteroides_sp_3_1_23	Ralstonia_sp_5_7_47FAA
80783	Bacteroides_sp_3_1_23	Raoultella_planticola_ATCC_33531
80784	Bacteroides_sp_3_1_23	Rhodococcus_equi_ATCC_33707
80785	Bacteroides_sp_3_1_23	Rhodococcus_equi_NBRC_101255
80786	Bacteroides_sp_3_1_23	Rhodococcus_rhodochrous_ATCC_21198
80787	Bacteroides_sp_3_1_23	Roseburia_hominis_A2_183
80788	Bacteroides_sp_3_1_23	Roseburia_intestinalis_L1_82
80789	Bacteroides_sp_3_1_23	Roseburia_inulinivorans_DSM_16841
80790	Bacteroides_sp_3_1_23	Roseomonas_mucosa_ATCC_BAA_692
80791	Bacteroides_sp_3_1_23	Rothia_aeria_F0474
80792	Bacteroides_sp_3_1_23	Rothia_dentocariosa_ATCC_17931
80793	Bacteroides_sp_3_1_23	Rothia_mucilaginosa_DY_18
80794	Bacteroides_sp_3_1_23	Ruminococcaceae_bacterium_D16
80795	Bacteroides_sp_3_1_23	Ruminococcus_albus_7
80796	Bacteroides_sp_3_1_23	Ruminococcus_bicirculans_80_3
80797	Bacteroides_sp_3_1_23	Ruminococcus_bromii_L2_63
80798	Bacteroides_sp_3_1_23	Ruminococcus_callidus_ATCC_2776001
80799	Bacteroides_sp_3_1_23	Ruminococcus_champanellensis_18P13
80800	Bacteroides_sp_3_1_23	Ruminococcus_flavefaciens_ATCC_19208
80801	Bacteroides_sp_3_1_23	Ruminococcus_flavefaciens_FD_1
80802	Bacteroides_sp_3_1_23	Ruminococcus_gauvreauii_DSM_19829
80803	Bacteroides_sp_3_1_23	Ruminococcus_gnavus_ATCC_29149
80804	Bacteroides_sp_3_1_23	Ruminococcus_lactaris_ATCC_29176
80805	Bacteroides_sp_3_1_23	Ruminococcus_obeum_A2_162
80806	Bacteroides_sp_3_1_23	Ruminococcus_sp_5_1_39BFAA
80807	Bacteroides_sp_3_1_23	Ruminococcus_sp_SR1_5
80808	Bacteroides_sp_3_1_23	Ruminococcus_torques_ATCC_27756
80809	Bacteroides_sp_3_1_23	Ruminococcus_torques_L2_14
80810	Bacteroides_sp_3_1_23	Salmonella_enterica_enterica_sv_Typhimurium_LT2
80811	Bacteroides_sp_3_1_23	Scardovia_inopinata_F0304
80812	Bacteroides_sp_3_1_23	Selenomonas_ruminantium_AC2024
80813	Bacteroides_sp_3_1_23	Serratia_fonticola_RB_25
80814	Bacteroides_sp_3_1_23	Serratia_liquefaciens_ATCC_27592
80815	Bacteroides_sp_3_1_23	Silanimonas_lenta_DSM_16282
80816	Bacteroides_sp_3_1_23	Slackia_exigua_ATCC_700122
80817	Bacteroides_sp_3_1_23	Slackia_piriformis_YIT_12062
80818	Bacteroides_sp_3_1_23	Solobacterium_moorei_DSM_22971
80819	Bacteroides_sp_3_1_23	Solobacterium_moorei_F0204
80820	Bacteroides_sp_3_1_23	Staphylococcus_arlettae_CVD059
80821	Bacteroides_sp_3_1_23	Staphylococcus_capitis_CR0101
80822	Bacteroides_sp_3_1_23	Staphylococcus_capitis_QN1
80823	Bacteroides_sp_3_1_23	Staphylococcus_caprae_C87
80824	Bacteroides_sp_3_1_23	Staphylococcus_cohnii_hu_01
80825	Bacteroides_sp_3_1_23	Staphylococcus_epidermidis_ATCC_12228
80826	Bacteroides_sp_3_1_23	Staphylococcus_equorum_subsp_equorum_Mu2
80827	Bacteroides_sp_3_1_23	Staphylococcus_haemolyticus_JCSC1435
80828	Bacteroides_sp_3_1_23	Staphylococcus_hominis_subsp_hominis_C80
80829	Bacteroides_sp_3_1_23	Staphylococcus_intermedius_ATCC_27335
80830	Bacteroides_sp_3_1_23	Staphylococcus_lugdunensis_HKU09_01
80831	Bacteroides_sp_3_1_23	Staphylococcus_pasteuri_SP1
80832	Bacteroides_sp_3_1_23	Staphylococcus_pettenkoferi_VCU012
80833	Bacteroides_sp_3_1_23	Staphylococcus_saprophyticus_subsp_saprophyticus_ATCC_15305
80834	Bacteroides_sp_3_1_23	Staphylococcus_sciuri_subsp_sciuri_Z8
80835	Bacteroides_sp_3_1_23	Staphylococcus_simulans_ACS_120_V_Sch1
80836	Bacteroides_sp_3_1_23	Staphylococcus_vitulinus_F1028
80837	Bacteroides_sp_3_1_23	Staphylococcus_warneri_SG1
80838	Bacteroides_sp_3_1_23	Staphylococcus_xylosus_DMB3_Bh1
80839	Bacteroides_sp_3_1_23	Staphylococcus_xylosus_NJ
80840	Bacteroides_sp_3_1_23	Stenotrophomonas_maltophilia_D457
80841	Bacteroides_sp_3_1_23	Stenotrophomonas_rhizophila_PCA13
80842	Bacteroides_sp_3_1_23	Stoquefichus_massiliensis_AP9
80843	Bacteroides_sp_3_1_23	Streptococcus_agalactiae_A909
80844	Bacteroides_sp_3_1_23	Streptococcus_anginosus_1_2_62CV
80845	Bacteroides_sp_3_1_23	Streptococcus_australis_ATCC_700641
80846	Bacteroides_sp_3_1_23	Streptococcus_constellatus_subsp_constellatus_SK53
80847	Bacteroides_sp_3_1_23	Streptococcus_constellatus_subsp_pharyngis_SK1060
80848	Bacteroides_sp_3_1_23	Streptococcus_cristatus_ATCC_51100
80849	Bacteroides_sp_3_1_23	Streptococcus_dysgalactiae_subsp_dysgalactiae_ATCC_27957
80850	Bacteroides_sp_3_1_23	Streptococcus_equinus_ATCC_9812
80851	Bacteroides_sp_3_1_23	Streptococcus_gallolyticus_subsp_gallolyticus_ATCC_43143
80852	Bacteroides_sp_3_1_23	Streptococcus_gordonii_str_Challis_substr_CH1
80853	Bacteroides_sp_3_1_23	Streptococcus_infantarius_subsp_infantarius_ATCC_BAA_102
80854	Bacteroides_sp_3_1_23	Streptococcus_infantis_ATCC_700779
80855	Bacteroides_sp_3_1_23	Streptococcus_intermedius_JTH08
80856	Bacteroides_sp_3_1_23	Streptococcus_lutetiensis_033
80857	Bacteroides_sp_3_1_23	Streptococcus_mitis_NCTC_12261
80858	Bacteroides_sp_3_1_23	Streptococcus_mutans_ATCC_25175
80859	Bacteroides_sp_3_1_23	Streptococcus_oralis_Uo5
80860	Bacteroides_sp_3_1_23	Streptococcus_parasanguinis_ATCC_903
80861	Bacteroides_sp_3_1_23	Streptococcus_parauberis_KCTC_11537
80862	Bacteroides_sp_3_1_23	Streptococcus_peroris_ATCC_700780
80863	Bacteroides_sp_3_1_23	Streptococcus_pleomorphus_DSM_20574
80864	Bacteroides_sp_3_1_23	Streptococcus_pseudopneumoniae_IS7493
80865	Bacteroides_sp_3_1_23	Streptococcus_salivarius_JIM8777
80866	Bacteroides_sp_3_1_23	Streptococcus_sanguinis_SK36
80867	Bacteroides_sp_3_1_23	Streptococcus_sp_2_1_36FAA
80868	Bacteroides_sp_3_1_23	Streptococcus_sp_I_G2
80869	Bacteroides_sp_3_1_23	Streptococcus_sp_I_P16
80870	Bacteroides_sp_3_1_23	Streptococcus_thermophilus_LMG_18311
80871	Bacteroides_sp_3_1_23	Streptococcus_thoraltensis_DSM_12221
80872	Bacteroides_sp_3_1_23	Streptococcus_uberis_0140J
80873	Bacteroides_sp_3_1_23	Streptococcus_vestibularis_F0396
80874	Bacteroides_sp_3_1_23	Subdoligranulum_variabile_DSM_15176
80875	Bacteroides_sp_3_1_23	Succinatimonas_hippei_YIT_12066
80876	Bacteroides_sp_3_1_23	Succinivibrio_dextrinosolvens_H5
80877	Bacteroides_sp_3_1_23	Sulfolobus_solfataricus_P2
80878	Bacteroides_sp_3_1_23	Sutterella_parvirubra_YIT_11816
80879	Bacteroides_sp_3_1_23	Sutterella_wadsworthensis_3_1_45B
80880	Bacteroides_sp_3_1_23	Tannerella_forsythia_ATCC_43037
80881	Bacteroides_sp_3_1_23	Tatumella_ptyseos_ATCC_33301
80882	Bacteroides_sp_3_1_23	Trabulsiella_guamensis_ATCC_49490
80883	Bacteroides_sp_3_1_23	Tropheryma_whipplei_str_Twist
80884	Bacteroides_sp_3_1_23	Trueperella_pyogenes_MS249
80885	Bacteroides_sp_3_1_23	Ureaplasma_parvum_serovar_1_str_ATCC_27813
80886	Bacteroides_sp_3_1_23	Ureaplasma_urealyticum_serovar_8_str_ATCC_27618
80887	Bacteroides_sp_3_1_23	Ureibacillus_thermosphaericus_str_Thermo_BF
80888	Bacteroides_sp_3_1_23	Varibaculum_cambriense_DSM_15806
80889	Bacteroides_sp_3_1_23	Veillonella_atypica_ACS_049_V_Sch6
80890	Bacteroides_sp_3_1_23	Veillonella_dispar_ATCC_17748
80891	Bacteroides_sp_3_1_23	Veillonella_parvula_Te3_DSM_2008
80892	Bacteroides_sp_3_1_23	Veillonella_ratti_ACS_216_V_Col6b
80893	Bacteroides_sp_3_1_23	Veillonella_sp_3_1_44
80894	Bacteroides_sp_3_1_23	Veillonella_sp_6_1_27
80895	Bacteroides_sp_3_1_23	Vibrio_fluvialis_560
80896	Bacteroides_sp_3_1_23	Vibrio_furnissii_NCTC_11218
80897	Bacteroides_sp_3_1_23	Vibrio_mimicus_MB_451
80898	Bacteroides_sp_3_1_23	Vibrio_parahaemolyticus_RIMD_2210633
80899	Bacteroides_sp_3_1_23	Weissella_cibaria_KACC_11862
80900	Bacteroides_sp_3_1_23	Weissella_confusa_LBAE_C39_2
80901	Bacteroides_sp_3_1_23	Weissella_paramesenteroides_ATCC_33313
80902	Bacteroides_sp_3_1_23	Yersinia_bercovieri_ATCC_43970
80903	Bacteroides_sp_3_1_23	Yersinia_enterocolitica_subsp_enterocolitica_8081
80904	Bacteroides_sp_3_1_23	Yersinia_frederiksenii_ATCC_33641
80905	Bacteroides_sp_3_1_23	Yersinia_kristensenii_ATCC_33638
80906	Bacteroides_sp_3_1_23	Yersinia_pseudotuberculosis_YPIII
80907	Bacteroides_sp_3_1_23	Yersinia_rohdei_ATCC_43380
80908	Bacteroides_sp_3_1_23	Yokenella_regensburgei_ATCC_43003
80909	Bacteroides_sp_3_1_33FAA	Bacteroides_sp_3_1_40A
80910	Bacteroides_sp_3_1_33FAA	Bacteroides_sp_3_2_5
80911	Bacteroides_sp_3_1_33FAA	Bacteroides_sp_4_1_36
80912	Bacteroides_sp_3_1_33FAA	Bacteroides_sp_4_3_47FAA
80913	Bacteroides_sp_3_1_33FAA	Bacteroides_sp_9_1_42FAA
80914	Bacteroides_sp_3_1_33FAA	Bacteroides_sp_D1
80915	Bacteroides_sp_3_1_33FAA	Bacteroides_sp_D20
80916	Bacteroides_sp_3_1_33FAA	Bacteroides_sp_D22
80917	Bacteroides_sp_3_1_33FAA	Bacteroides_sp_D2
80918	Bacteroides_sp_3_1_33FAA	Bacteroides_stercoris_ATCC_43183
80919	Bacteroides_sp_3_1_33FAA	Bacteroides_thetaiotaomicron_VPI_5482
80920	Bacteroides_sp_3_1_33FAA	Bacteroides_timonensis_AP1
80921	Bacteroides_sp_3_1_33FAA	Bacteroides_uniformis_ATCC_8492
80922	Bacteroides_sp_3_1_33FAA	Bacteroides_ureolyticus_DSM_20703
80923	Bacteroides_sp_3_1_33FAA	Bacteroides_vulgatus_ATCC_8482
80924	Bacteroides_sp_3_1_33FAA	Bacteroides_xylanisolvens_SD_CC_1b
80925	Bacteroides_sp_3_1_33FAA	Bacteroides_xylanisolvens_XB1A
80926	Bacteroides_sp_3_1_33FAA	Barnesiella_intestinihominis_YIT_11860
80927	Bacteroides_sp_3_1_33FAA	Bartonella_quintana_Toulouse
80928	Bacteroides_sp_3_1_33FAA	Bifidobacterium_adolescentis_ATCC_15703
80929	Bacteroides_sp_3_1_33FAA	Bifidobacterium_angulatum_DSM_20098
80930	Bacteroides_sp_3_1_33FAA	Bifidobacterium_animalis_lactis_AD011
80931	Bacteroides_sp_3_1_33FAA	Bifidobacterium_animalis_lactis_BB_12
80932	Bacteroides_sp_3_1_33FAA	Bifidobacterium_animalis_lactis_Bi_07
80933	Bacteroides_sp_3_1_33FAA	Bifidobacterium_animalis_lactis_Bl_04_ATCC_SD5219
80934	Bacteroides_sp_3_1_33FAA	Bifidobacterium_animalis_lactis_CNCM_I_2494
80935	Bacteroides_sp_3_1_33FAA	Bifidobacterium_animalis_lactis_DSM_10140
80936	Bacteroides_sp_3_1_33FAA	Bifidobacterium_animalis_lactis_V9
80937	Bacteroides_sp_3_1_33FAA	Bifidobacterium_bifidum_BGN4
80938	Bacteroides_sp_3_1_33FAA	Bifidobacterium_bifidum_NCIMB_41171
80939	Bacteroides_sp_3_1_33FAA	Bifidobacterium_bifidum_PRL2010
80940	Bacteroides_sp_3_1_33FAA	Bifidobacterium_bifidum_S17
80941	Bacteroides_sp_3_1_33FAA	Bifidobacterium_boum_DSM_20432
80942	Bacteroides_sp_3_1_33FAA	Bifidobacterium_breve_HPH0326
80943	Bacteroides_sp_3_1_33FAA	Bifidobacterium_breve_UCC2003_NCIMB8807
80944	Bacteroides_sp_3_1_33FAA	Bifidobacterium_catenulatum_DSM_16992
80945	Bacteroides_sp_3_1_33FAA	Bifidobacterium_coryneforme_DSM_20216
80946	Bacteroides_sp_3_1_33FAA	Bifidobacterium_dentium_ATCC_27678
80947	Bacteroides_sp_3_1_33FAA	Bifidobacterium_gallicum_DSM_20093
80948	Bacteroides_sp_3_1_33FAA	Bifidobacterium_kashiwanohense_DSM_21854
80949	Bacteroides_sp_3_1_33FAA	Bifidobacterium_longum_DJO10A
80950	Bacteroides_sp_3_1_33FAA	Bifidobacterium_longum_E18
80951	Bacteroides_sp_3_1_33FAA	Bifidobacterium_longum_infantis_157F_NC
80952	Bacteroides_sp_3_1_33FAA	Bifidobacterium_longum_infantis_ATCC_15697
80953	Bacteroides_sp_3_1_33FAA	Bifidobacterium_longum_longum_ATCC_55813
80954	Bacteroides_sp_3_1_33FAA	Bifidobacterium_longum_longum_BBMN68
80955	Bacteroides_sp_3_1_33FAA	Bifidobacterium_longum_longum_CCUG_52486
80956	Bacteroides_sp_3_1_33FAA	Bifidobacterium_longum_longum_JCM_1217
80957	Bacteroides_sp_3_1_33FAA	Bifidobacterium_longum_longum_JDM301
80958	Bacteroides_sp_3_1_33FAA	Bifidobacterium_longum_NCC2705
80959	Bacteroides_sp_3_1_33FAA	Bifidobacterium_mongoliense_DSM_21395
80960	Bacteroides_sp_3_1_33FAA	Bifidobacterium_pseudocatenulatum_DSM_20438
80961	Bacteroides_sp_3_1_33FAA	Bifidobacterium_pseudolongum_subsp_Pseudolongum_DSM_20099
80962	Bacteroides_sp_3_1_33FAA	Bifidobacterium_ruminantium_DSM_6489
80963	Bacteroides_sp_3_1_33FAA	Bifidobacterium_scardovii_JCM_12489
80964	Bacteroides_sp_3_1_33FAA	Bifidobacterium_stercoris_ATCC_43183
80965	Bacteroides_sp_3_1_33FAA	Bifidobacterium_thermacidophilum_subsp_thermacidophilum_DSM_15837
80966	Bacteroides_sp_3_1_33FAA	Bifidobacterium_thermophilum_RBL67
80967	Bacteroides_sp_3_1_33FAA	Bilophila_wadsworthia_3_1_6
80968	Bacteroides_sp_3_1_33FAA	Blastococcus_massiliensis_AP3
80969	Bacteroides_sp_3_1_33FAA	Blautia_hansenii_VPI_C7_24_DSM_20583
80970	Bacteroides_sp_3_1_33FAA	Blautia_hydrogenotrophica_DSM_10507
80971	Bacteroides_sp_3_1_33FAA	Blautia_obeum_ATCC_29174
80972	Bacteroides_sp_3_1_33FAA	Blautia_producta_DSM_2950
80973	Bacteroides_sp_3_1_33FAA	Blautia_wexlerae_DSM_19850
80974	Bacteroides_sp_3_1_33FAA	Bordetella_hinzii_OH87_BAL007II
80975	Bacteroides_sp_3_1_33FAA	Brachybacterium_paraconglomeratum_LC44
80976	Bacteroides_sp_3_1_33FAA	Brachyspira_pilosicoli_B2904
80977	Bacteroides_sp_3_1_33FAA	Bradyrhizobium_elkanii_USDA_76
80978	Bacteroides_sp_3_1_33FAA	Brevibacillus_agri_5_2
80979	Bacteroides_sp_3_1_33FAA	Brevibacillus_agri_BAB_2500
80980	Bacteroides_sp_3_1_33FAA	Brevibacillus_borstelensis_AK1
80981	Bacteroides_sp_3_1_33FAA	Brevibacillus_brevis_NBRC_100599
80982	Bacteroides_sp_3_1_33FAA	Brevibacterium_casei_S18
80983	Bacteroides_sp_3_1_33FAA	Brevibacterium_linens_BL2
80984	Bacteroides_sp_3_1_33FAA	Brevibacterium_massiliense_5401308
80985	Bacteroides_sp_3_1_33FAA	Brevundimonas_bacteroides_DSM_4726
80986	Bacteroides_sp_3_1_33FAA	Brevundimonas_diminuta_470_4
80987	Bacteroides_sp_3_1_33FAA	Brochothrix_thermosphacta_DSM_20171
80988	Bacteroides_sp_3_1_33FAA	Bulleidia_extructa_W1219
80989	Bacteroides_sp_3_1_33FAA	Burkholderia_cepacia_GG4
80990	Bacteroides_sp_3_1_33FAA	Burkholderiales_bacterium_1_1_47
80991	Bacteroides_sp_3_1_33FAA	Butyricicoccus_pullicaecorum_1_2
80992	Bacteroides_sp_3_1_33FAA	Butyricimonas_synergistica_DSM_23225
80993	Bacteroides_sp_3_1_33FAA	Butyricimonas_virosa_DSM_23226
80994	Bacteroides_sp_3_1_33FAA	Butyrivibrio_crossotus_DSM_2876
80995	Bacteroides_sp_3_1_33FAA	Butyrivibrio_fibrisolvens_16_4
80996	Bacteroides_sp_3_1_33FAA	Campylobacter_coli_JV20
80997	Bacteroides_sp_3_1_33FAA	Campylobacter_concisus_13826
80998	Bacteroides_sp_3_1_33FAA	Campylobacter_curvus_525_92
80999	Bacteroides_sp_3_1_33FAA	Campylobacter_fetus_subsp_fetus_82_40
81000	Bacteroides_sp_3_1_33FAA	Campylobacter_gracilis_RM3268
81001	Bacteroides_sp_3_1_33FAA	Campylobacter_hominis_ATCC_BAA_381
81002	Bacteroides_sp_3_1_33FAA	Campylobacter_hyointestinalis_subsp_hyointestinalis_LMG_9260
81003	Bacteroides_sp_3_1_33FAA	Campylobacter_jejuni_jejuni_81_176
81004	Bacteroides_sp_3_1_33FAA	Campylobacter_jejuni_jejuni_ICDCCJ07004
81005	Bacteroides_sp_3_1_33FAA	Campylobacter_jejuni_jejuni_M1
81006	Bacteroides_sp_3_1_33FAA	Campylobacter_jejuni_jejuni_NCTC_11168
81007	Bacteroides_sp_3_1_33FAA	Campylobacter_lari_RM2100
81008	Bacteroides_sp_3_1_33FAA	Campylobacter_rectus_RM3267
81009	Bacteroides_sp_3_1_33FAA	Campylobacter_showae_CSUNSWCD
81010	Bacteroides_sp_3_1_33FAA	Campylobacter_upsaliensis_JV21
81011	Bacteroides_sp_3_1_33FAA	Candidatus_Nitrososphaera_gargensis_Ga9_2
81012	Bacteroides_sp_3_1_33FAA	Capnocytophaga_granulosa_ATCC_51502
81013	Bacteroides_sp_3_1_33FAA	Capnocytophaga_ochracea_DSM_7271
81014	Bacteroides_sp_3_1_33FAA	Capnocytophaga_sputigena_ATCC_33612
81015	Bacteroides_sp_3_1_33FAA	Catenibacterium_mitsuokai_DSM_15897
81016	Bacteroides_sp_3_1_33FAA	Cedecea_davisae_DSM_4568
81017	Bacteroides_sp_3_1_33FAA	Cellulosilyticum_lentocellum_DSM_5427
81018	Bacteroides_sp_3_1_33FAA	Cellulosimicrobium_cellulans_J36
81019	Bacteroides_sp_3_1_33FAA	Cetobacterium_somerae_ATCC_BAA_47401
81020	Bacteroides_sp_3_1_33FAA	Citrobacter_amalonaticus_Y19
81021	Bacteroides_sp_3_1_33FAA	Citrobacter_freundii_ATCC_8090
81022	Bacteroides_sp_3_1_33FAA	Citrobacter_freundii_UCI_31
81023	Bacteroides_sp_3_1_33FAA	Citrobacter_koseri_ATCC_BAA_895
81024	Bacteroides_sp_3_1_33FAA	Citrobacter_sp_30_2
81025	Bacteroides_sp_3_1_33FAA	Citrobacter_youngae_ATCC_29220
81026	Bacteroides_sp_3_1_33FAA	Cloacibacillus_evryensis_DSM_19522
81027	Bacteroides_sp_3_1_33FAA	Clostridiales_sp_1_7_47FAA
81028	Bacteroides_sp_3_1_33FAA	Clostridium_asparagiforme_DSM_15981
81029	Bacteroides_sp_3_1_33FAA	Clostridium_bartlettii_DSM_16795
81030	Bacteroides_sp_3_1_33FAA	Clostridium_beijerinckii_NCIMB_8052
81031	Bacteroides_sp_3_1_33FAA	Clostridium_bifermentans_ATCC_19299
81032	Bacteroides_sp_3_1_33FAA	Clostridium_bolteae_ATCC_BAA_613
81033	Bacteroides_sp_3_1_33FAA	Clostridium_botulinum_A_str_ATCC_19397
81034	Bacteroides_sp_3_1_33FAA	Clostridium_botulinum_A_str_ATCC_3502
81035	Bacteroides_sp_3_1_33FAA	Clostridium_botulinum_A_str_Hall
81036	Bacteroides_sp_3_1_33FAA	Clostridium_botulinum_Bf
81037	Bacteroides_sp_3_1_33FAA	Clostridium_botulinum_E1_str_BoNT_E_Beluga
81038	Bacteroides_sp_3_1_33FAA	Clostridium_botulinum_F_str_230613
81039	Bacteroides_sp_3_1_33FAA	Clostridium_butyricum_DSM_10702
81040	Bacteroides_sp_3_1_33FAA	Clostridium_butyricum_E4_str_BoNT_E_BL5262
81041	Bacteroides_sp_3_1_33FAA	Clostridium_cadaveris_AGR2141
81042	Bacteroides_sp_3_1_33FAA	Clostridium_celatum_DSM_1785
81043	Bacteroides_sp_3_1_33FAA	Clostridium_cellobioparum_DSM_1351
81044	Bacteroides_sp_3_1_33FAA	Clostridium_citroniae_WAL_17108
81045	Bacteroides_sp_3_1_33FAA	Clostridium_clariflavum_DSM_19732
81046	Bacteroides_sp_3_1_33FAA	Clostridium_clostridioforme_CM201
81047	Bacteroides_sp_3_1_33FAA	Clostridium_difficile_CD196
81048	Bacteroides_sp_3_1_33FAA	Clostridium_difficile_NAP07
81049	Bacteroides_sp_3_1_33FAA	Clostridium_difficile_NAP08
81050	Bacteroides_sp_3_1_33FAA	Clostridium_difficile_R20291
81051	Bacteroides_sp_3_1_33FAA	Clostridium_glycolicum_ATCC_14880
81052	Bacteroides_sp_3_1_33FAA	Clostridium_hathewayi_12489931
81053	Bacteroides_sp_3_1_33FAA	Clostridium_hathewayi_DSM_13479
81054	Bacteroides_sp_3_1_33FAA	Clostridium_hiranonis_TO_931_DSM_13275
81055	Bacteroides_sp_3_1_33FAA	Clostridium_hylemonae_DSM_15053
81056	Bacteroides_sp_3_1_33FAA	Clostridium_indolis_DSM_755
81057	Bacteroides_sp_3_1_33FAA	Clostridium_innocuum_2959
81058	Bacteroides_sp_3_1_33FAA	Clostridium_leptum_DSM_753
81059	Bacteroides_sp_3_1_33FAA	Clostridium_methoxybenzovorans_SR3
81060	Bacteroides_sp_3_1_33FAA	Clostridium_methylpentosum_R2_DSM_5476
81061	Bacteroides_sp_3_1_33FAA	Clostridium_nexile_DSM_1787
81062	Bacteroides_sp_3_1_33FAA	Clostridium_paraputrificum_AGR2156
81063	Bacteroides_sp_3_1_33FAA	Clostridium_perfringens_ATCC_13124
81064	Bacteroides_sp_3_1_33FAA	Clostridium_ramosum_VPI_0427_DSM_1402
81065	Bacteroides_sp_3_1_33FAA	Clostridium_saccharogumia_DSM_17460
81066	Bacteroides_sp_3_1_33FAA	Clostridium_saccharoperbutylacetonicum_N1_4_HMT
81067	Bacteroides_sp_3_1_33FAA	Clostridium_sartagoforme_AAU1
81068	Bacteroides_sp_3_1_33FAA	Clostridium_scindens_ATCC_35704
81069	Bacteroides_sp_3_1_33FAA	Clostridium_sordellii_ATCC_9714
81070	Bacteroides_sp_3_1_33FAA	Clostridium_sp_7_2_43FAA
81071	Bacteroides_sp_3_1_33FAA	Clostridium_spiroforme_DSM_1552
81072	Bacteroides_sp_3_1_33FAA	Clostridium_sp_L2_50
81073	Bacteroides_sp_3_1_33FAA	Clostridium_sp_M62_1
81074	Bacteroides_sp_3_1_33FAA	Clostridium_sporogenes_ATCC_15579
81075	Bacteroides_sp_3_1_33FAA	Clostridium_sporosphaeroides_DSM_1294
81076	Bacteroides_sp_3_1_33FAA	Clostridium_sp_SS2_1
81077	Bacteroides_sp_3_1_33FAA	Clostridium_sp_SY8519
81078	Bacteroides_sp_3_1_33FAA	Clostridium_sticklandii_DSM_519
81079	Bacteroides_sp_3_1_33FAA	Clostridium_symbiosum_ATCC_14940
81080	Bacteroides_sp_3_1_33FAA	Clostridium_symbiosum_WAL_14163
81081	Bacteroides_sp_3_1_33FAA	Clostridium_symbiosum_WAL_14673
81082	Bacteroides_sp_3_1_33FAA	Clostridium_tyrobutyricum_DSM_2637
81083	Bacteroides_sp_3_1_33FAA	Clostridium_viride_DSM_6836
81084	Bacteroides_sp_3_1_33FAA	Collinsella_aerofaciens_ATCC_25986
81085	Bacteroides_sp_3_1_33FAA	Collinsella_intestinalis_DSM_13280
81086	Bacteroides_sp_3_1_33FAA	Collinsella_stercoris_DSM_13279
81087	Bacteroides_sp_3_1_33FAA	Collinsella_tanakaei_YIT_12063
81088	Bacteroides_sp_3_1_33FAA	Coprobacillus_sp_29_1
81089	Bacteroides_sp_3_1_33FAA	Coprobacillus_sp_D7
81090	Bacteroides_sp_3_1_33FAA	Coprococcus_catus_GD_7
81091	Bacteroides_sp_3_1_33FAA	Coprococcus_comes_ATCC_27758
81092	Bacteroides_sp_3_1_33FAA	Coprococcus_eutactus_ATCC_27759
81093	Bacteroides_sp_3_1_33FAA	Corynebacterium_ammoniagenes_DSM_20306
81094	Bacteroides_sp_3_1_33FAA	Corynebacterium_amycolatum_SK46
81095	Bacteroides_sp_3_1_33FAA	Corynebacterium_aurimucosum_ATCC_700975
81096	Bacteroides_sp_3_1_33FAA	Corynebacterium_durum_F0235
81097	Bacteroides_sp_3_1_33FAA	Corynebacterium_glucuronolyticum_ATCC_51867
81098	Bacteroides_sp_3_1_33FAA	Corynebacterium_kroppenstedtii_DSM_44385
81099	Bacteroides_sp_3_1_33FAA	Corynebacterium_propinquum_DSM_44285
81100	Bacteroides_sp_3_1_33FAA	Corynebacterium_striatum_ATCC_6940
81101	Bacteroides_sp_3_1_33FAA	Corynebacterium_tuberculostearicum_SK141
81102	Bacteroides_sp_3_1_33FAA	Corynebacterium_ulcerans_809
81103	Bacteroides_sp_3_1_33FAA	Corynebacterium_ureicelerivorans
81104	Bacteroides_sp_3_1_33FAA	Cronobacter_sakazakii_ATCC_BAA_894
81105	Bacteroides_sp_3_1_33FAA	Cryptobacterium_curtum_DSM_15641
81106	Bacteroides_sp_3_1_33FAA	Curtobacterium_flaccumfaciens_UCD_AKU
81107	Bacteroides_sp_3_1_33FAA	Delftia_acidovorans_SPH_1
81108	Bacteroides_sp_3_1_33FAA	Dermacoccus_nishinomiyaensis
81109	Bacteroides_sp_3_1_33FAA	Desulfovibrio_desulfuricans_subsp_desulfuricans_DSM_642
81110	Bacteroides_sp_3_1_33FAA	Desulfovibrio_piger_ATCC_29098
81111	Bacteroides_sp_3_1_33FAA	Desulfovibrio_sp_3_1_syn3
81112	Bacteroides_sp_3_1_33FAA	Dialister_invisus_DSM_15470
81113	Bacteroides_sp_3_1_33FAA	Dialister_succinatiphilus_YIT_11850
81114	Bacteroides_sp_3_1_33FAA	Dietzia_cinnamea_P4
81115	Bacteroides_sp_3_1_33FAA	Dorea_formicigenerans_ATCC_27755
81116	Bacteroides_sp_3_1_33FAA	Dorea_longicatena_DSM_13814
81117	Bacteroides_sp_3_1_33FAA	Dysgonomonas_gadei_ATCC_BAA_286
81118	Bacteroides_sp_3_1_33FAA	Edwardsiella_tarda_ATCC_23685
81119	Bacteroides_sp_3_1_33FAA	Edwardsiella_tarda_FL6_60
81120	Bacteroides_sp_3_1_33FAA	Eggerthella_lenta_DSM_2243
81121	Bacteroides_sp_3_1_33FAA	Eggerthella_sp_1_3_56FAA
81122	Bacteroides_sp_3_1_33FAA	Eggerthella_sp_YY7918
81123	Bacteroides_sp_3_1_33FAA	Eggerthia_catenaformis_OT_569
81124	Bacteroides_sp_3_1_33FAA	Eikenella_corrodens_ATCC_23834
81125	Bacteroides_sp_3_1_33FAA	Enterobacter_aerogenes_KCTC_2190
81126	Bacteroides_sp_3_1_33FAA	Enterobacter_asburiae_LF7a
81127	Bacteroides_sp_3_1_33FAA	Enterobacter_cancerogenus_ATCC_35316
81128	Bacteroides_sp_3_1_33FAA	Enterobacter_cloacae_EcWSU1
81129	Bacteroides_sp_3_1_33FAA	Enterobacter_hormaechei_YT2
81130	Bacteroides_sp_3_1_33FAA	Enterobacter_hormaechei_YT3
81131	Bacteroides_sp_3_1_33FAA	Enterobacteriaceae_bacterium_9_2_54FAA
81132	Bacteroides_sp_3_1_33FAA	Enterococcus_asini_ATCC_700915
81133	Bacteroides_sp_3_1_33FAA	Enterococcus_avium_ATCC_14025
81134	Bacteroides_sp_3_1_33FAA	Enterococcus_caccae_ATCC_BAA_1240
81135	Bacteroides_sp_3_1_33FAA	Enterococcus_casseliflavus_ATCC_12755
81136	Bacteroides_sp_3_1_33FAA	Enterococcus_cecorum_DSM_20682
81137	Bacteroides_sp_3_1_33FAA	Enterococcus_dispar_ATCC_51266
81138	Bacteroides_sp_3_1_33FAA	Enterococcus_durans_ATCC_6056
81139	Bacteroides_sp_3_1_33FAA	Enterococcus_faecalis_OG1RF_ATCC_47077
81140	Bacteroides_sp_3_1_33FAA	Enterococcus_faecalis_TX0104
81141	Bacteroides_sp_3_1_33FAA	Enterococcus_faecalis_TX1322
81142	Bacteroides_sp_3_1_33FAA	Enterococcus_faecalis_TX2134
81143	Bacteroides_sp_3_1_33FAA	Enterococcus_faecalis_V583
81144	Bacteroides_sp_3_1_33FAA	Enterococcus_faecium_TX1330
81145	Bacteroides_sp_3_1_33FAA	Enterococcus_gallinarum_EG2
81146	Bacteroides_sp_3_1_33FAA	Enterococcus_hirae_ATCC_9790
81147	Bacteroides_sp_3_1_33FAA	Enterococcus_phoeniculicola_ATCC_BAA_412
81148	Bacteroides_sp_3_1_33FAA	Enterococcus_saccharolyticus_DSM8903
81149	Bacteroides_sp_3_1_33FAA	Enterococcus_sp_7L76
81150	Bacteroides_sp_3_1_33FAA	Erysipelotrichaceae_bacterium_5_2_54FAA
81151	Bacteroides_sp_3_1_33FAA	Erysipelotrichaceae_bacterium_sp_3_1_53
81152	Bacteroides_sp_3_1_33FAA	Escherichia_albertii_KF1
81153	Bacteroides_sp_3_1_33FAA	Escherichia_albertii_TW07627
81154	Bacteroides_sp_3_1_33FAA	Escherichia_coli_O157_H7_str_Sakai
81155	Bacteroides_sp_3_1_33FAA	Escherichia_coli_SE11
81156	Bacteroides_sp_3_1_33FAA	Escherichia_coli_str_K_12_substr_MG1655
81157	Bacteroides_sp_3_1_33FAA	Escherichia_coli_UTI89_UPEC
81158	Bacteroides_sp_3_1_33FAA	Escherichia_fergusonii_ATCC_35469
81159	Bacteroides_sp_3_1_33FAA	Escherichia_hermannii_NBRC_105704
81160	Bacteroides_sp_3_1_33FAA	Escherichia_sp_1_1_43
81161	Bacteroides_sp_3_1_33FAA	Escherichia_sp_3_2_53FAA
81162	Bacteroides_sp_3_1_33FAA	Escherichia_sp_4_1_40B
81163	Bacteroides_sp_3_1_33FAA	Eubacterium_biforme_DSM_3989
81164	Bacteroides_sp_3_1_33FAA	Eubacterium_brachy_ATCC_33089
81165	Bacteroides_sp_3_1_33FAA	Eubacterium_cellulosolvens_6
81166	Bacteroides_sp_3_1_33FAA	Eubacterium_cylindroides_T2_87
81167	Bacteroides_sp_3_1_33FAA	Eubacterium_desmolans_ATCC_43058
81168	Bacteroides_sp_3_1_33FAA	Eubacterium_dolichum_DSM_3991
81169	Bacteroides_sp_3_1_33FAA	Eubacterium_eligens_ATCC_27750
81170	Bacteroides_sp_3_1_33FAA	Eubacterium_hallii_DSM_3353
81171	Bacteroides_sp_3_1_33FAA	Eubacterium_hallii_L2_7
81172	Bacteroides_sp_3_1_33FAA	Eubacterium_limosum_KIST612
81173	Bacteroides_sp_3_1_33FAA	Eubacterium_ramulus_ATCC_29099
81174	Bacteroides_sp_3_1_33FAA	Eubacterium_rectale_ATCC_33656
81175	Bacteroides_sp_3_1_33FAA	Eubacterium_rectale_M104_1
81176	Bacteroides_sp_3_1_33FAA	Eubacterium_saphenum_ATCC_49989
81177	Bacteroides_sp_3_1_33FAA	Eubacterium_siraeum_70_3
81178	Bacteroides_sp_3_1_33FAA	Eubacterium_siraeum_DSM_15702
81179	Bacteroides_sp_3_1_33FAA	Eubacterium_sulci_ATCC_35585
81180	Bacteroides_sp_3_1_33FAA	Eubacterium_ventriosum_ATCC_27560
81181	Bacteroides_sp_3_1_33FAA	Exiguobacterium_aurantiacum_DSM_6208
81182	Bacteroides_sp_3_1_33FAA	Faecalibacterium_cf_prausnitzii_KLE1255
81183	Bacteroides_sp_3_1_33FAA	Faecalibacterium_prausnitzii_L2_6
81184	Bacteroides_sp_3_1_33FAA	Faecalibacterium_prausnitzii_M21_2
81185	Bacteroides_sp_3_1_33FAA	Faecalibacterium_prausnitzii_SL3_3
81186	Bacteroides_sp_3_1_33FAA	Filifactor_alocis_ATCC_35896
81187	Bacteroides_sp_3_1_33FAA	Finegoldia_magna_ATCC_29328
81188	Bacteroides_sp_3_1_33FAA	Flavonifractor_plautii_ATCC_29863
81189	Bacteroides_sp_3_1_33FAA	Fusobacterium_gonidiaformans_3_1_5R
81190	Bacteroides_sp_3_1_33FAA	Fusobacterium_gonidiaformans_ATCC_25563
81191	Bacteroides_sp_3_1_33FAA	Fusobacterium_mortiferum_ATCC_9817
81192	Bacteroides_sp_3_1_33FAA	Fusobacterium_necrophorum_D12
81193	Bacteroides_sp_3_1_33FAA	Fusobacterium_nucleatum_subsp_animalis_3_1_33
81194	Bacteroides_sp_3_1_33FAA	Fusobacterium_nucleatum_subsp_animalis_7_1
81195	Bacteroides_sp_3_1_33FAA	Fusobacterium_nucleatum_subsp_animalis_D11
81196	Bacteroides_sp_3_1_33FAA	Fusobacterium_nucleatum_subsp_vincentii_3_1_27
81197	Bacteroides_sp_3_1_33FAA	Fusobacterium_nucleatum_subsp_vincentii_3_1_36A2
81198	Bacteroides_sp_3_1_33FAA	Fusobacterium_nucleatum_subsp_vincentii_4_1_13
81199	Bacteroides_sp_3_1_33FAA	Fusobacterium_periodonticum_1_1_41FAA
81200	Bacteroides_sp_3_1_33FAA	Fusobacterium_periodonticum_2_1_31
81201	Bacteroides_sp_3_1_33FAA	Fusobacterium_russii_ATCC_25533
81202	Bacteroides_sp_3_1_33FAA	Fusobacterium_sp_4_8
81203	Bacteroides_sp_3_1_33FAA	Fusobacterium_ulcerans_ATCC_49185
81204	Bacteroides_sp_3_1_33FAA	Fusobacterium_varium_ATCC_27725
81205	Bacteroides_sp_3_1_33FAA	Gemella_haemolysans_ATCC_10379
81206	Bacteroides_sp_3_1_33FAA	Gemella_morbillorum_M424
81207	Bacteroides_sp_3_1_33FAA	Gemella_sanguinis_ATCC700632
81208	Bacteroides_sp_3_1_33FAA	Gemella_sanguinis_M325
81209	Bacteroides_sp_3_1_33FAA	Geobacillus_vulcani_PSS1
81210	Bacteroides_sp_3_1_33FAA	Gordonia_rubripertincta_NBRC_101908
81211	Bacteroides_sp_3_1_33FAA	Gordonia_terrae_C_6
81212	Bacteroides_sp_3_1_33FAA	Gordonia_terrae_NBRC_100016
81213	Bacteroides_sp_3_1_33FAA	Gordonibacter_pamelaeae_7_10_1_bT_DSM_19378
81214	Bacteroides_sp_3_1_33FAA	Granulicatella_adiacens_ATCC_49175
81215	Bacteroides_sp_3_1_33FAA	Granulicatella_elegans_ATCC_700633
81216	Bacteroides_sp_3_1_33FAA	Grimontia_hollisae_CIP_101886
81217	Bacteroides_sp_3_1_33FAA	Haemophilus_haemolyticus_M19501
81218	Bacteroides_sp_3_1_33FAA	Haemophilus_parainfluenzae_T3T1
81219	Bacteroides_sp_3_1_33FAA	Haemophilus_sputorum_CCUG_13788
81220	Bacteroides_sp_3_1_33FAA	Hafnia_alvei_ATCC_51873
81221	Bacteroides_sp_3_1_33FAA	Hafnia_alvei_BIDMC_31
81222	Bacteroides_sp_3_1_33FAA	Halococcus_morrhuae_DSM1307
81223	Bacteroides_sp_3_1_33FAA	Helicobacter_bilis_ATCC_43879
81224	Bacteroides_sp_3_1_33FAA	Helicobacter_canadensis_MIT_98_5491
81225	Bacteroides_sp_3_1_33FAA	Helicobacter_cinaedi_CCUG_18818
81226	Bacteroides_sp_3_1_33FAA	Helicobacter_pullorum_MIT_98_5489
81227	Bacteroides_sp_3_1_33FAA	Helicobacter_pylori_26695
81228	Bacteroides_sp_3_1_33FAA	Helicobacter_winghamensis_ATCC_BAA_430
81229	Bacteroides_sp_3_1_33FAA	Holdemania_filiformis_VPI_J1_31B_1_DSM_12042
81230	Bacteroides_sp_3_1_33FAA	Kallipyga_massiliensis_ph2
81231	Bacteroides_sp_3_1_33FAA	Kandleria_vitulina_DSM_20405
81232	Bacteroides_sp_3_1_33FAA	Kingella_oralis_ATCC_51147
81233	Bacteroides_sp_3_1_33FAA	Klebsiella_pneumoniae_pneumoniae_MGH78578
81234	Bacteroides_sp_3_1_33FAA	Klebsiella_sp_1_1_55
81235	Bacteroides_sp_3_1_33FAA	Kluyvera_ascorbata_ATCC_33433
81236	Bacteroides_sp_3_1_33FAA	Kocuria_palustris_PEL
81237	Bacteroides_sp_3_1_33FAA	Kocuria_rhizophila_DC2201
81238	Bacteroides_sp_3_1_33FAA	Kurthia_massiliensis_JC30
81239	Bacteroides_sp_3_1_33FAA	Kytococcus_sedentarius_DSM_20547
81240	Bacteroides_sp_3_1_33FAA	Lachnospiraceae_bacterium_sp_5_1_63FAA
81241	Bacteroides_sp_3_1_33FAA	Lachnospiraceae_bacterium_sp_8_1_57FAA
81242	Bacteroides_sp_3_1_33FAA	Lachnospira_multipara_ATCC_19207
81243	Bacteroides_sp_3_1_33FAA	Lactobacillus_acidophilus_ATCC_4796
81244	Bacteroides_sp_3_1_33FAA	Lactobacillus_acidophilus_NCFM
81245	Bacteroides_sp_3_1_33FAA	Lactobacillus_amylolyticus_DSM_11664
81246	Bacteroides_sp_3_1_33FAA	Lactobacillus_amylovorus_GRL_1112
81247	Bacteroides_sp_3_1_33FAA	Lactobacillus_animalis_KCTC_3501
81248	Bacteroides_sp_3_1_33FAA	Lactobacillus_antri_DSM_16041
81249	Bacteroides_sp_3_1_33FAA	Lactobacillus_brevis_ATCC_367
81250	Bacteroides_sp_3_1_33FAA	Lactobacillus_brevis_subsp_gravesensis_ATCC_27305
81251	Bacteroides_sp_3_1_33FAA	Lactobacillus_buchneri_ATCC_11577
81252	Bacteroides_sp_3_1_33FAA	Lactobacillus_casei_ATCC_334
81253	Bacteroides_sp_3_1_33FAA	Lactobacillus_casei_casei_BL23
81254	Bacteroides_sp_3_1_33FAA	Lactobacillus_coleohominis_101_4_CHN
81255	Bacteroides_sp_3_1_33FAA	Lactobacillus_coryniformis_subsp_coryniformis_CECT_5711
81256	Bacteroides_sp_3_1_33FAA	Lactobacillus_crispatus_125_2_CHN
81257	Bacteroides_sp_3_1_33FAA	Lactobacillus_curvatus_CRL_705
81258	Bacteroides_sp_3_1_33FAA	Lactobacillus_delbrueckii_subsp_bulgaricus_ATCC_11842
81259	Bacteroides_sp_3_1_33FAA	Lactobacillus_delbrueckii_subsp_bulgaricus_ATCC_BAA_365
81260	Bacteroides_sp_3_1_33FAA	Lactobacillus_fermentum_ATCC_14931
81261	Bacteroides_sp_3_1_33FAA	Lactobacillus_fermentum_IFO_3956
81262	Bacteroides_sp_3_1_33FAA	Lactobacillus_gasseri_ATCC_33323
81263	Bacteroides_sp_3_1_33FAA	Lactobacillus_gastricus_PS3
81264	Bacteroides_sp_3_1_33FAA	Lactobacillus_helveticus_DPC_4571
81265	Bacteroides_sp_3_1_33FAA	Lactobacillus_helveticus_DSM_20075
81266	Bacteroides_sp_3_1_33FAA	Lactobacillus_hilgardii_ATCC_8290
81267	Bacteroides_sp_3_1_33FAA	Lactobacillus_iners_DSM_13335
81268	Bacteroides_sp_3_1_33FAA	Lactobacillus_jensenii_1153
81269	Bacteroides_sp_3_1_33FAA	Lactobacillus_johnsonii_DPC_6026
81270	Bacteroides_sp_3_1_33FAA	Lactobacillus_johnsonii_NCC_533
81271	Bacteroides_sp_3_1_33FAA	Lactobacillus_mucosae_LM1
81272	Bacteroides_sp_3_1_33FAA	Lactobacillus_oris_F0423
81273	Bacteroides_sp_3_1_33FAA	Lactobacillus_paracasei_subsp_paracasei_8700_2
81274	Bacteroides_sp_3_1_33FAA	Lactobacillus_paracasei_subsp_paracasei_ATCC_25302
81275	Bacteroides_sp_3_1_33FAA	Lactobacillus_pentosus_KCA1
81276	Bacteroides_sp_3_1_33FAA	Lactobacillus_plantarum_JDM1
81277	Bacteroides_sp_3_1_33FAA	Lactobacillus_plantarum_subsp_plantarum_ATCC_14917
81278	Bacteroides_sp_3_1_33FAA	Lactobacillus_plantarum_WCFS1
81279	Bacteroides_sp_3_1_33FAA	Lactobacillus_reuteri_CF48_3A_
81280	Bacteroides_sp_3_1_33FAA	Lactobacillus_reuteri_F275_JCM_1112
81281	Bacteroides_sp_3_1_33FAA	Lactobacillus_reuteri_MM2_3_
81282	Bacteroides_sp_3_1_33FAA	Lactobacillus_reuteri_MM4_1A_
81283	Bacteroides_sp_3_1_33FAA	Lactobacillus_reuteri_SD2112_ATCC_55730
81284	Bacteroides_sp_3_1_33FAA	Lactobacillus_rhamnosus_GG_ATCC_53103
81285	Bacteroides_sp_3_1_33FAA	Lactobacillus_rhamnosus_LMS2_1
81286	Bacteroides_sp_3_1_33FAA	Lactobacillus_ruminis_ATCC_25644
81287	Bacteroides_sp_3_1_33FAA	Lactobacillus_sakei_subsp_sakei_23K
81288	Bacteroides_sp_3_1_33FAA	Lactobacillus_salivarius_HO66_ATCC_11741
81289	Bacteroides_sp_3_1_33FAA	Lactobacillus_salivarius_salivarius_UCC118
81290	Bacteroides_sp_3_1_33FAA	Lactobacillus_ultunensis_DSM_16047
81291	Bacteroides_sp_3_1_33FAA	Lactobacillus_vaginalis_ATCC_49540
81292	Bacteroides_sp_3_1_33FAA	Lactococcus_garvieae_ATCC_49156
81293	Bacteroides_sp_3_1_33FAA	Lactococcus_raffinolactis_4877
81294	Bacteroides_sp_3_1_33FAA	Laribacter_hongkongensis_HLHK9
81295	Bacteroides_sp_3_1_33FAA	Lautropia_mirabilis_ATCC_51599
81296	Bacteroides_sp_3_1_33FAA	Leminorella_grimontii_ATCC_33999
81297	Bacteroides_sp_3_1_33FAA	Leptotrichia_buccalis_C_1013_b
81298	Bacteroides_sp_3_1_33FAA	Leuconostoc_argentinum_KCTC_3773
81299	Bacteroides_sp_3_1_33FAA	Leuconostoc_gelidum_JB7
81300	Bacteroides_sp_3_1_33FAA	Leuconostoc_mesenteroides_subsp_cremoris_ATCC_19254
81301	Bacteroides_sp_3_1_33FAA	Listeria_grayi_DSM_20601
81302	Bacteroides_sp_3_1_33FAA	Listeria_monocytogenes_4a_L99
81303	Bacteroides_sp_3_1_33FAA	Listeria_monocytogenes_4b_F2365
81304	Bacteroides_sp_3_1_33FAA	Listeria_monocytogenes_Finland_1988
81305	Bacteroides_sp_3_1_33FAA	Listeria_monocytogenes_FSL_R2_561
81306	Bacteroides_sp_3_1_33FAA	Listeria_monocytogenes_J0161_FSL_R2_499
81307	Bacteroides_sp_3_1_33FAA	Listeria_monocytogenes_serotype_7_SLCC_2482
81308	Bacteroides_sp_3_1_33FAA	Listeria_monocytogenes_SLCC_2378
81309	Bacteroides_sp_3_1_33FAA	Listeria_monocytogenes_SLCC_2540
81310	Bacteroides_sp_3_1_33FAA	Listeria_monocytogenes_SLCC_7179
81311	Bacteroides_sp_3_1_33FAA	Lysinibacillus_fusiformis_ZB2
81312	Bacteroides_sp_3_1_33FAA	Lysinibacillus_sphaericus_C3_41
81313	Bacteroides_sp_3_1_33FAA	Marvinbryantia_formatexigens_I_52_DSM_14469
81314	Bacteroides_sp_3_1_33FAA	Megamonas_funiformis_YIT_11815
81315	Bacteroides_sp_3_1_33FAA	Megamonas_hypermegale_ART12_1
81316	Bacteroides_sp_3_1_33FAA	Megasphaera_elsdenii_DSM_20460
81317	Bacteroides_sp_3_1_33FAA	Melainabacterium_MEL_A1
81318	Bacteroides_sp_3_1_33FAA	Methanobrevibacter_ruminantium_M1
81319	Bacteroides_sp_3_1_33FAA	Methanobrevibacter_smithii_ATCC_35061
81320	Bacteroides_sp_3_1_33FAA	Methanomassiliicoccus_luminyensis_B10
81321	Bacteroides_sp_3_1_33FAA	Methanosphaera_stadtmanae_DSM_3091
81322	Bacteroides_sp_3_1_33FAA	Methylobacterium_mesophilicum_SR1_6_6
81323	Bacteroides_sp_3_1_33FAA	Methylobacterium_populi_BJ001
81324	Bacteroides_sp_3_1_33FAA	Methylobacterium_radiotolerans_JCM_2831
81325	Bacteroides_sp_3_1_33FAA	Methyloversatilis_universalis_Fam50001
81326	Bacteroides_sp_3_1_33FAA	Methyloversatilis_universalis_FAM5
81327	Bacteroides_sp_3_1_33FAA	Microbacterium_gubbeenense_DSM_15944
81328	Bacteroides_sp_3_1_33FAA	Microbacterium_oleivorans_NBRC_103075
81329	Bacteroides_sp_3_1_33FAA	Microbacterium_paraoxydans_77MFTsu3_2
81330	Bacteroides_sp_3_1_33FAA	Micrococcus_luteus_NCTC_2665
81331	Bacteroides_sp_3_1_33FAA	Micromonospora_aurantiaca_ATCC_27029
81332	Bacteroides_sp_3_1_33FAA	Mitsuokella_jalaludinii_DSM_13811
81333	Bacteroides_sp_3_1_33FAA	Mitsuokella_multacida_DSM_20544
81334	Bacteroides_sp_3_1_33FAA	Mobiluncus_curtisii_ATCC_43063
81335	Bacteroides_sp_3_1_33FAA	Moraxella_catarrhalis_RH4
81336	Bacteroides_sp_3_1_33FAA	Morganella_morganii_subsp_morganii_KT
81337	Bacteroides_sp_3_1_33FAA	Mycobacterium_avium_subsp_avium_ATCC_25291
81338	Bacteroides_sp_3_1_33FAA	Mycobacterium_fortuitum_subsp_fortuitum_DSM_46621
81339	Bacteroides_sp_3_1_33FAA	Mycoplasma_hominis_ATCC_23114
81340	Bacteroides_sp_3_1_33FAA	Mycoplasma_pneumoniae_309
81341	Bacteroides_sp_3_1_33FAA	Neisseria_cinerea_ATCC_14685
81342	Bacteroides_sp_3_1_33FAA	Neisseria_elongata_subsp_glycolytica_ATCC_29315
81343	Bacteroides_sp_3_1_33FAA	Neisseria_flavescens_SK114
81344	Bacteroides_sp_3_1_33FAA	Neisseria_macacae_ATCC_33926
81345	Bacteroides_sp_3_1_33FAA	Neisseria_mucosa_ATCC_25996
81346	Bacteroides_sp_3_1_33FAA	Neisseria_subflava_NJ9703
81347	Bacteroides_sp_3_1_33FAA	Nevskia_ramosa_DSM_11499
81348	Bacteroides_sp_3_1_33FAA	Oceanobacillus_picturae_strain_S1
81349	Bacteroides_sp_3_1_33FAA	Ochrobactrum_anthropi_ATCC_49188
81350	Bacteroides_sp_3_1_33FAA	Odoribacter_laneus_YIT_12061
81351	Bacteroides_sp_3_1_33FAA	Odoribacter_splanchnicus_1651_6_DSM_20712
81352	Bacteroides_sp_3_1_33FAA	Olsenella_profusa_F019501
81353	Bacteroides_sp_3_1_33FAA	Olsenella_uli_DSM_7084
81354	Bacteroides_sp_3_1_33FAA	Oribacterium_sinus_F0268
81355	Bacteroides_sp_3_1_33FAA	Oxalobacter_formigenes_HOxBLS
81356	Bacteroides_sp_3_1_33FAA	Oxalobacter_formigenes_OXCC13
81357	Bacteroides_sp_3_1_33FAA	Paenibacillus_alvei_DSM_29
81358	Bacteroides_sp_3_1_33FAA	Paenibacillus_barengoltzii_G22
81359	Bacteroides_sp_3_1_33FAA	Paenibacillus_daejeonensis_DSM_15491
81360	Bacteroides_sp_3_1_33FAA	Paenibacillus_graminis_C4D1M
81361	Bacteroides_sp_3_1_33FAA	Paenibacillus_lactis_154
81362	Bacteroides_sp_3_1_33FAA	Parabacteroides_distasonis_ATCC_8503
81363	Bacteroides_sp_3_1_33FAA	Parabacteroides_goldsteinii_dnLKV18
81364	Bacteroides_sp_3_1_33FAA	Parabacteroides_gordonii_DSM_23371
81365	Bacteroides_sp_3_1_33FAA	Parabacteroides_johnsonii_DSM_18315
81366	Bacteroides_sp_3_1_33FAA	Parabacteroides_merdae_ATCC_43184
81367	Bacteroides_sp_3_1_33FAA	Parabacteroides_sp_D13
81368	Bacteroides_sp_3_1_33FAA	Paracoccus_yeei_ATCC_BAA_599
81369	Bacteroides_sp_3_1_33FAA	Paraprevotella_clara_YIT_11840
81370	Bacteroides_sp_3_1_33FAA	Paraprevotella_xylaniphila_YIT_11841
81371	Bacteroides_sp_3_1_33FAA	Parasutterella_excrementihominis_YIT_11859
81372	Bacteroides_sp_3_1_33FAA	Parvimonas_micra_ATCC_33270
81373	Bacteroides_sp_3_1_33FAA	Pediococcus_acidilactici_7_4
81374	Bacteroides_sp_3_1_33FAA	Pediococcus_acidilactici_DSM_20284
81375	Bacteroides_sp_3_1_33FAA	Pediococcus_pentosaceus_ATCC_25745
81376	Bacteroides_sp_3_1_33FAA	Peptoniphilus_harei_ACS_146_V_Sch2b
81377	Bacteroides_sp_3_1_33FAA	Peptoniphilus_indolicus_ATCC_29427
81378	Bacteroides_sp_3_1_33FAA	Peptoniphilus_lacrimalis_DSM_7455
81379	Bacteroides_sp_3_1_33FAA	Peptoniphilus_timonensis_JC401
81380	Bacteroides_sp_3_1_33FAA	Peptostreptococcus_anaerobius_DSM_2949
81381	Bacteroides_sp_3_1_33FAA	Peptostreptococcus_stomatis_DSM_17678
81382	Bacteroides_sp_3_1_33FAA	Phascolarctobacterium_succinatutens_YIT_12067
81383	Bacteroides_sp_3_1_33FAA	Plesiomonas_shigelloides_302_73
81384	Bacteroides_sp_3_1_33FAA	Porphyromonas_asaccharolytica_DSM_20707
81385	Bacteroides_sp_3_1_33FAA	Porphyromonas_endodontalis_ATCC_35406
81386	Bacteroides_sp_3_1_33FAA	Porphyromonas_gingivalis_W83
81387	Bacteroides_sp_3_1_33FAA	Porphyromonas_somerae_DSM_23386
81388	Bacteroides_sp_3_1_33FAA	Porphyromonas_uenonis_60_3
81389	Bacteroides_sp_3_1_33FAA	Porphyromonas_uenonis_DSM_23387
81390	Bacteroides_sp_3_1_33FAA	Prevotella_albensis_DSM_11370
81391	Bacteroides_sp_3_1_33FAA	Prevotella_bivia_DSM_20514
81392	Bacteroides_sp_3_1_33FAA	Prevotella_brevis_ATCC_19188
81393	Bacteroides_sp_3_1_33FAA	Prevotella_bryantii_B14
81394	Bacteroides_sp_3_1_33FAA	Prevotella_bryantii_C21a
81395	Bacteroides_sp_3_1_33FAA	Prevotella_buccae_ATCC_33574
81396	Bacteroides_sp_3_1_33FAA	Prevotella_conceptionensis_9403948
81397	Bacteroides_sp_3_1_33FAA	Prevotella_copri_CB7_DSM_18205
81398	Bacteroides_sp_3_1_33FAA	Prevotella_corporis_DSM_18810
81399	Bacteroides_sp_3_1_33FAA	Prevotella_denticola_DSM20614
81400	Bacteroides_sp_3_1_33FAA	Prevotella_denticola_F0289
81401	Bacteroides_sp_3_1_33FAA	Prevotella_disiens_FB035_09AN
81402	Bacteroides_sp_3_1_33FAA	Prevotella_disiens_JCM_6334
81403	Bacteroides_sp_3_1_33FAA	Prevotella_enoeca_JCM_12259
81404	Bacteroides_sp_3_1_33FAA	Prevotella_intermedia_17
81405	Bacteroides_sp_3_1_33FAA	Prevotella_intermedia_ATCC_25611
81406	Bacteroides_sp_3_1_33FAA	Prevotella_loescheii_DSM_19665
81407	Bacteroides_sp_3_1_33FAA	Prevotella_melaninogenica_ATCC_25845
81408	Bacteroides_sp_3_1_33FAA	Prevotella_nanceiensis_DSM_19126
81409	Bacteroides_sp_3_1_33FAA	Prevotella_nigrescens_ATCC_33563
81410	Bacteroides_sp_3_1_33FAA	Prevotella_oralis_ATCC_33269
81411	Bacteroides_sp_3_1_33FAA	Prevotella_pallens_ATCC_700821
81412	Bacteroides_sp_3_1_33FAA	Prevotella_ruminicola_23
81413	Bacteroides_sp_3_1_33FAA	Prevotella_salivae_DSM_15606
81414	Bacteroides_sp_3_1_33FAA	Prevotella_shahii_JCM_12083
81415	Bacteroides_sp_3_1_33FAA	Prevotella_stercorea_DSM_18206
81416	Bacteroides_sp_3_1_33FAA	Prevotella_timonensis_4401737
81417	Bacteroides_sp_3_1_33FAA	Prevotella_timonensis_CRIS_5C_B1
81418	Bacteroides_sp_3_1_33FAA	Prevotella_veroralis_DSM_19559
81419	Bacteroides_sp_3_1_33FAA	Propionibacterium_acidipropionici_ATCC_4875
81420	Bacteroides_sp_3_1_33FAA	Propionibacterium_acnes_KPA171202
81421	Bacteroides_sp_3_1_33FAA	Propionibacterium_avidum_44067
81422	Bacteroides_sp_3_1_33FAA	Propionibacterium_freudenreichii_subsp_shermanii_CIRM_BIA1
81423	Bacteroides_sp_3_1_33FAA	Propionibacterium_granulosum_DSM_20700
81424	Bacteroides_sp_3_1_33FAA	Propionibacterium_jensenii_DSM_20535
81425	Bacteroides_sp_3_1_33FAA	Propionibacterium_propionicum_F0230a
81426	Bacteroides_sp_3_1_33FAA	Proteus_mirabilis_ATCC_35198
81427	Bacteroides_sp_3_1_33FAA	Proteus_penneri_ATCC_35198
81428	Bacteroides_sp_3_1_33FAA	Providencia_alcalifaciens_DSM_30120
81429	Bacteroides_sp_3_1_33FAA	Providencia_rettgeri_DSM_1131
81430	Bacteroides_sp_3_1_33FAA	Providencia_rustigianii_DSM_4541
81431	Bacteroides_sp_3_1_33FAA	Providencia_stuartii_ATCC_25827
81432	Bacteroides_sp_3_1_33FAA	Pseudobutyrivibrio_ruminis_AD2017
81433	Bacteroides_sp_3_1_33FAA	Pseudoflavonifractor_capillosus_strain_ATCC_29799
81434	Bacteroides_sp_3_1_33FAA	Pseudomonas_aeruginosa_NCGM2_S1
81435	Bacteroides_sp_3_1_33FAA	Pseudomonas_alcaliphila_34
81436	Bacteroides_sp_3_1_33FAA	Pseudomonas_monteilii_NBRC_103158
81437	Bacteroides_sp_3_1_33FAA	Pseudomonas_nitroreducens_HBP1
81438	Bacteroides_sp_3_1_33FAA	Pseudomonas_oleovorans_MOIL14HWK12
81439	Bacteroides_sp_3_1_33FAA	Pseudoramibacter_alactolyticus_ATCC_23263
81440	Bacteroides_sp_3_1_33FAA	Pyramidobacter_piscolens_W5455
81441	Bacteroides_sp_3_1_33FAA	Ralstonia_sp_5_7_47FAA
81442	Bacteroides_sp_3_1_33FAA	Raoultella_planticola_ATCC_33531
81443	Bacteroides_sp_3_1_33FAA	Rhodococcus_equi_ATCC_33707
81444	Bacteroides_sp_3_1_33FAA	Rhodococcus_equi_NBRC_101255
81445	Bacteroides_sp_3_1_33FAA	Rhodococcus_rhodochrous_ATCC_21198
81446	Bacteroides_sp_3_1_33FAA	Roseburia_hominis_A2_183
81447	Bacteroides_sp_3_1_33FAA	Roseburia_intestinalis_L1_82
81448	Bacteroides_sp_3_1_33FAA	Roseburia_inulinivorans_DSM_16841
81449	Bacteroides_sp_3_1_33FAA	Roseomonas_mucosa_ATCC_BAA_692
81450	Bacteroides_sp_3_1_33FAA	Rothia_aeria_F0474
81451	Bacteroides_sp_3_1_33FAA	Rothia_dentocariosa_ATCC_17931
81452	Bacteroides_sp_3_1_33FAA	Rothia_mucilaginosa_DY_18
81453	Bacteroides_sp_3_1_33FAA	Ruminococcaceae_bacterium_D16
81454	Bacteroides_sp_3_1_33FAA	Ruminococcus_albus_7
81455	Bacteroides_sp_3_1_33FAA	Ruminococcus_bicirculans_80_3
81456	Bacteroides_sp_3_1_33FAA	Ruminococcus_bromii_L2_63
81457	Bacteroides_sp_3_1_33FAA	Ruminococcus_callidus_ATCC_2776001
81458	Bacteroides_sp_3_1_33FAA	Ruminococcus_champanellensis_18P13
81459	Bacteroides_sp_3_1_33FAA	Ruminococcus_flavefaciens_ATCC_19208
81460	Bacteroides_sp_3_1_33FAA	Ruminococcus_flavefaciens_FD_1
81461	Bacteroides_sp_3_1_33FAA	Ruminococcus_gauvreauii_DSM_19829
81462	Bacteroides_sp_3_1_33FAA	Ruminococcus_gnavus_ATCC_29149
81463	Bacteroides_sp_3_1_33FAA	Ruminococcus_lactaris_ATCC_29176
81464	Bacteroides_sp_3_1_33FAA	Ruminococcus_obeum_A2_162
81465	Bacteroides_sp_3_1_33FAA	Ruminococcus_sp_5_1_39BFAA
81466	Bacteroides_sp_3_1_33FAA	Ruminococcus_sp_SR1_5
81467	Bacteroides_sp_3_1_33FAA	Ruminococcus_torques_ATCC_27756
81468	Bacteroides_sp_3_1_33FAA	Ruminococcus_torques_L2_14
81469	Bacteroides_sp_3_1_33FAA	Salmonella_enterica_enterica_sv_Typhimurium_LT2
81470	Bacteroides_sp_3_1_33FAA	Scardovia_inopinata_F0304
81471	Bacteroides_sp_3_1_33FAA	Selenomonas_ruminantium_AC2024
81472	Bacteroides_sp_3_1_33FAA	Serratia_fonticola_RB_25
81473	Bacteroides_sp_3_1_33FAA	Serratia_liquefaciens_ATCC_27592
81474	Bacteroides_sp_3_1_33FAA	Silanimonas_lenta_DSM_16282
81475	Bacteroides_sp_3_1_33FAA	Slackia_exigua_ATCC_700122
81476	Bacteroides_sp_3_1_33FAA	Slackia_piriformis_YIT_12062
81477	Bacteroides_sp_3_1_33FAA	Solobacterium_moorei_DSM_22971
81478	Bacteroides_sp_3_1_33FAA	Solobacterium_moorei_F0204
81479	Bacteroides_sp_3_1_33FAA	Staphylococcus_arlettae_CVD059
81480	Bacteroides_sp_3_1_33FAA	Staphylococcus_capitis_CR0101
81481	Bacteroides_sp_3_1_33FAA	Staphylococcus_capitis_QN1
81482	Bacteroides_sp_3_1_33FAA	Staphylococcus_caprae_C87
81483	Bacteroides_sp_3_1_33FAA	Staphylococcus_cohnii_hu_01
81484	Bacteroides_sp_3_1_33FAA	Staphylococcus_epidermidis_ATCC_12228
81485	Bacteroides_sp_3_1_33FAA	Staphylococcus_equorum_subsp_equorum_Mu2
81486	Bacteroides_sp_3_1_33FAA	Staphylococcus_haemolyticus_JCSC1435
81487	Bacteroides_sp_3_1_33FAA	Staphylococcus_hominis_subsp_hominis_C80
81488	Bacteroides_sp_3_1_33FAA	Staphylococcus_intermedius_ATCC_27335
81489	Bacteroides_sp_3_1_33FAA	Staphylococcus_lugdunensis_HKU09_01
81490	Bacteroides_sp_3_1_33FAA	Staphylococcus_pasteuri_SP1
81491	Bacteroides_sp_3_1_33FAA	Staphylococcus_pettenkoferi_VCU012
81492	Bacteroides_sp_3_1_33FAA	Staphylococcus_saprophyticus_subsp_saprophyticus_ATCC_15305
81493	Bacteroides_sp_3_1_33FAA	Staphylococcus_sciuri_subsp_sciuri_Z8
81494	Bacteroides_sp_3_1_33FAA	Staphylococcus_simulans_ACS_120_V_Sch1
81495	Bacteroides_sp_3_1_33FAA	Staphylococcus_vitulinus_F1028
81496	Bacteroides_sp_3_1_33FAA	Staphylococcus_warneri_SG1
81497	Bacteroides_sp_3_1_33FAA	Staphylococcus_xylosus_DMB3_Bh1
81498	Bacteroides_sp_3_1_33FAA	Staphylococcus_xylosus_NJ
81499	Bacteroides_sp_3_1_33FAA	Stenotrophomonas_maltophilia_D457
81500	Bacteroides_sp_3_1_33FAA	Stenotrophomonas_rhizophila_PCA13
81501	Bacteroides_sp_3_1_33FAA	Stoquefichus_massiliensis_AP9
81502	Bacteroides_sp_3_1_33FAA	Streptococcus_agalactiae_A909
81503	Bacteroides_sp_3_1_33FAA	Streptococcus_anginosus_1_2_62CV
81504	Bacteroides_sp_3_1_33FAA	Streptococcus_australis_ATCC_700641
81505	Bacteroides_sp_3_1_33FAA	Streptococcus_constellatus_subsp_constellatus_SK53
81506	Bacteroides_sp_3_1_33FAA	Streptococcus_constellatus_subsp_pharyngis_SK1060
81507	Bacteroides_sp_3_1_33FAA	Streptococcus_cristatus_ATCC_51100
81508	Bacteroides_sp_3_1_33FAA	Streptococcus_dysgalactiae_subsp_dysgalactiae_ATCC_27957
81509	Bacteroides_sp_3_1_33FAA	Streptococcus_equinus_ATCC_9812
81510	Bacteroides_sp_3_1_33FAA	Streptococcus_gallolyticus_subsp_gallolyticus_ATCC_43143
81511	Bacteroides_sp_3_1_33FAA	Streptococcus_gordonii_str_Challis_substr_CH1
81512	Bacteroides_sp_3_1_33FAA	Streptococcus_infantarius_subsp_infantarius_ATCC_BAA_102
81513	Bacteroides_sp_3_1_33FAA	Streptococcus_infantis_ATCC_700779
81514	Bacteroides_sp_3_1_33FAA	Streptococcus_intermedius_JTH08
81515	Bacteroides_sp_3_1_33FAA	Streptococcus_lutetiensis_033
81516	Bacteroides_sp_3_1_33FAA	Streptococcus_mitis_NCTC_12261
81517	Bacteroides_sp_3_1_33FAA	Streptococcus_mutans_ATCC_25175
81518	Bacteroides_sp_3_1_33FAA	Streptococcus_oralis_Uo5
81519	Bacteroides_sp_3_1_33FAA	Streptococcus_parasanguinis_ATCC_903
81520	Bacteroides_sp_3_1_33FAA	Streptococcus_parauberis_KCTC_11537
81521	Bacteroides_sp_3_1_33FAA	Streptococcus_peroris_ATCC_700780
81522	Bacteroides_sp_3_1_33FAA	Streptococcus_pleomorphus_DSM_20574
81523	Bacteroides_sp_3_1_33FAA	Streptococcus_pseudopneumoniae_IS7493
81524	Bacteroides_sp_3_1_33FAA	Streptococcus_salivarius_JIM8777
81525	Bacteroides_sp_3_1_33FAA	Streptococcus_sanguinis_SK36
81526	Bacteroides_sp_3_1_33FAA	Streptococcus_sp_2_1_36FAA
81527	Bacteroides_sp_3_1_33FAA	Streptococcus_sp_I_G2
81528	Bacteroides_sp_3_1_33FAA	Streptococcus_sp_I_P16
81529	Bacteroides_sp_3_1_33FAA	Streptococcus_thermophilus_LMG_18311
81530	Bacteroides_sp_3_1_33FAA	Streptococcus_thoraltensis_DSM_12221
81531	Bacteroides_sp_3_1_33FAA	Streptococcus_uberis_0140J
81532	Bacteroides_sp_3_1_33FAA	Streptococcus_vestibularis_F0396
81533	Bacteroides_sp_3_1_33FAA	Subdoligranulum_variabile_DSM_15176
81534	Bacteroides_sp_3_1_33FAA	Succinatimonas_hippei_YIT_12066
81535	Bacteroides_sp_3_1_33FAA	Succinivibrio_dextrinosolvens_H5
81536	Bacteroides_sp_3_1_33FAA	Sulfolobus_solfataricus_P2
81537	Bacteroides_sp_3_1_33FAA	Sutterella_parvirubra_YIT_11816
81538	Bacteroides_sp_3_1_33FAA	Sutterella_wadsworthensis_3_1_45B
81539	Bacteroides_sp_3_1_33FAA	Tannerella_forsythia_ATCC_43037
81540	Bacteroides_sp_3_1_33FAA	Tatumella_ptyseos_ATCC_33301
81541	Bacteroides_sp_3_1_33FAA	Trabulsiella_guamensis_ATCC_49490
81542	Bacteroides_sp_3_1_33FAA	Tropheryma_whipplei_str_Twist
81543	Bacteroides_sp_3_1_33FAA	Trueperella_pyogenes_MS249
81544	Bacteroides_sp_3_1_33FAA	Ureaplasma_parvum_serovar_1_str_ATCC_27813
81545	Bacteroides_sp_3_1_33FAA	Ureaplasma_urealyticum_serovar_8_str_ATCC_27618
81546	Bacteroides_sp_3_1_33FAA	Ureibacillus_thermosphaericus_str_Thermo_BF
81547	Bacteroides_sp_3_1_33FAA	Varibaculum_cambriense_DSM_15806
81548	Bacteroides_sp_3_1_33FAA	Veillonella_atypica_ACS_049_V_Sch6
81549	Bacteroides_sp_3_1_33FAA	Veillonella_dispar_ATCC_17748
81550	Bacteroides_sp_3_1_33FAA	Veillonella_parvula_Te3_DSM_2008
81551	Bacteroides_sp_3_1_33FAA	Veillonella_ratti_ACS_216_V_Col6b
81552	Bacteroides_sp_3_1_33FAA	Veillonella_sp_3_1_44
81553	Bacteroides_sp_3_1_33FAA	Veillonella_sp_6_1_27
81554	Bacteroides_sp_3_1_33FAA	Vibrio_fluvialis_560
81555	Bacteroides_sp_3_1_33FAA	Vibrio_furnissii_NCTC_11218
81556	Bacteroides_sp_3_1_33FAA	Vibrio_mimicus_MB_451
81557	Bacteroides_sp_3_1_33FAA	Vibrio_parahaemolyticus_RIMD_2210633
81558	Bacteroides_sp_3_1_33FAA	Weissella_cibaria_KACC_11862
81559	Bacteroides_sp_3_1_33FAA	Weissella_confusa_LBAE_C39_2
81560	Bacteroides_sp_3_1_33FAA	Weissella_paramesenteroides_ATCC_33313
81561	Bacteroides_sp_3_1_33FAA	Yersinia_bercovieri_ATCC_43970
81562	Bacteroides_sp_3_1_33FAA	Yersinia_enterocolitica_subsp_enterocolitica_8081
81563	Bacteroides_sp_3_1_33FAA	Yersinia_frederiksenii_ATCC_33641
81564	Bacteroides_sp_3_1_33FAA	Yersinia_kristensenii_ATCC_33638
81565	Bacteroides_sp_3_1_33FAA	Yersinia_pseudotuberculosis_YPIII
81566	Bacteroides_sp_3_1_33FAA	Yersinia_rohdei_ATCC_43380
81567	Bacteroides_sp_3_1_33FAA	Yokenella_regensburgei_ATCC_43003
81568	Bacteroides_sp_3_1_40A	Bacteroides_sp_3_2_5
81569	Bacteroides_sp_3_1_40A	Bacteroides_sp_4_1_36
81570	Bacteroides_sp_3_1_40A	Bacteroides_sp_4_3_47FAA
81571	Bacteroides_sp_3_1_40A	Bacteroides_sp_9_1_42FAA
81572	Bacteroides_sp_3_1_40A	Bacteroides_sp_D1
[truncated: 17,893 more rows]
