# Supplementary material for: Human gut microbe co-cultures have greater potential than monocultures for food waste remediation to commodity chemicals
Source: Sci Rep. 2018 Oct 22;8:15594. doi: 10.1038/s41598-018-33733-z (PMC6197241; doi:10.1038/s41598-018-33733-z)
Supplement: Supplementary file 3 — Data [file 41598_2018_33733_MOESM3_ESM.zip › Data/InputTables/AGORA_PairwiseSims_Inst_6.txt]

99466	Bifidobacterium_animalis_lactis_V9	Propionibacterium_acnes_KPA171202
99467	Bifidobacterium_animalis_lactis_V9	Propionibacterium_avidum_44067
99468	Bifidobacterium_animalis_lactis_V9	Propionibacterium_freudenreichii_subsp_shermanii_CIRM_BIA1
99469	Bifidobacterium_animalis_lactis_V9	Propionibacterium_granulosum_DSM_20700
99470	Bifidobacterium_animalis_lactis_V9	Propionibacterium_jensenii_DSM_20535
99471	Bifidobacterium_animalis_lactis_V9	Propionibacterium_propionicum_F0230a
99472	Bifidobacterium_animalis_lactis_V9	Proteus_mirabilis_ATCC_35198
99473	Bifidobacterium_animalis_lactis_V9	Proteus_penneri_ATCC_35198
99474	Bifidobacterium_animalis_lactis_V9	Providencia_alcalifaciens_DSM_30120
99475	Bifidobacterium_animalis_lactis_V9	Providencia_rettgeri_DSM_1131
99476	Bifidobacterium_animalis_lactis_V9	Providencia_rustigianii_DSM_4541
99477	Bifidobacterium_animalis_lactis_V9	Providencia_stuartii_ATCC_25827
99478	Bifidobacterium_animalis_lactis_V9	Pseudobutyrivibrio_ruminis_AD2017
99479	Bifidobacterium_animalis_lactis_V9	Pseudoflavonifractor_capillosus_strain_ATCC_29799
99480	Bifidobacterium_animalis_lactis_V9	Pseudomonas_aeruginosa_NCGM2_S1
99481	Bifidobacterium_animalis_lactis_V9	Pseudomonas_alcaliphila_34
99482	Bifidobacterium_animalis_lactis_V9	Pseudomonas_monteilii_NBRC_103158
99483	Bifidobacterium_animalis_lactis_V9	Pseudomonas_nitroreducens_HBP1
99484	Bifidobacterium_animalis_lactis_V9	Pseudomonas_oleovorans_MOIL14HWK12
99485	Bifidobacterium_animalis_lactis_V9	Pseudoramibacter_alactolyticus_ATCC_23263
99486	Bifidobacterium_animalis_lactis_V9	Pyramidobacter_piscolens_W5455
99487	Bifidobacterium_animalis_lactis_V9	Ralstonia_sp_5_7_47FAA
99488	Bifidobacterium_animalis_lactis_V9	Raoultella_planticola_ATCC_33531
99489	Bifidobacterium_animalis_lactis_V9	Rhodococcus_equi_ATCC_33707
99490	Bifidobacterium_animalis_lactis_V9	Rhodococcus_equi_NBRC_101255
99491	Bifidobacterium_animalis_lactis_V9	Rhodococcus_rhodochrous_ATCC_21198
99492	Bifidobacterium_animalis_lactis_V9	Roseburia_hominis_A2_183
99493	Bifidobacterium_animalis_lactis_V9	Roseburia_intestinalis_L1_82
99494	Bifidobacterium_animalis_lactis_V9	Roseburia_inulinivorans_DSM_16841
99495	Bifidobacterium_animalis_lactis_V9	Roseomonas_mucosa_ATCC_BAA_692
99496	Bifidobacterium_animalis_lactis_V9	Rothia_aeria_F0474
99497	Bifidobacterium_animalis_lactis_V9	Rothia_dentocariosa_ATCC_17931
99498	Bifidobacterium_animalis_lactis_V9	Rothia_mucilaginosa_DY_18
99499	Bifidobacterium_animalis_lactis_V9	Ruminococcaceae_bacterium_D16
99500	Bifidobacterium_animalis_lactis_V9	Ruminococcus_albus_7
99501	Bifidobacterium_animalis_lactis_V9	Ruminococcus_bicirculans_80_3
99502	Bifidobacterium_animalis_lactis_V9	Ruminococcus_bromii_L2_63
99503	Bifidobacterium_animalis_lactis_V9	Ruminococcus_callidus_ATCC_2776001
99504	Bifidobacterium_animalis_lactis_V9	Ruminococcus_champanellensis_18P13
99505	Bifidobacterium_animalis_lactis_V9	Ruminococcus_flavefaciens_ATCC_19208
99506	Bifidobacterium_animalis_lactis_V9	Ruminococcus_flavefaciens_FD_1
99507	Bifidobacterium_animalis_lactis_V9	Ruminococcus_gauvreauii_DSM_19829
99508	Bifidobacterium_animalis_lactis_V9	Ruminococcus_gnavus_ATCC_29149
99509	Bifidobacterium_animalis_lactis_V9	Ruminococcus_lactaris_ATCC_29176
99510	Bifidobacterium_animalis_lactis_V9	Ruminococcus_obeum_A2_162
99511	Bifidobacterium_animalis_lactis_V9	Ruminococcus_sp_5_1_39BFAA
99512	Bifidobacterium_animalis_lactis_V9	Ruminococcus_sp_SR1_5
99513	Bifidobacterium_animalis_lactis_V9	Ruminococcus_torques_ATCC_27756
99514	Bifidobacterium_animalis_lactis_V9	Ruminococcus_torques_L2_14
99515	Bifidobacterium_animalis_lactis_V9	Salmonella_enterica_enterica_sv_Typhimurium_LT2
99516	Bifidobacterium_animalis_lactis_V9	Scardovia_inopinata_F0304
99517	Bifidobacterium_animalis_lactis_V9	Selenomonas_ruminantium_AC2024
99518	Bifidobacterium_animalis_lactis_V9	Serratia_fonticola_RB_25
99519	Bifidobacterium_animalis_lactis_V9	Serratia_liquefaciens_ATCC_27592
99520	Bifidobacterium_animalis_lactis_V9	Silanimonas_lenta_DSM_16282
99521	Bifidobacterium_animalis_lactis_V9	Slackia_exigua_ATCC_700122
99522	Bifidobacterium_animalis_lactis_V9	Slackia_piriformis_YIT_12062
99523	Bifidobacterium_animalis_lactis_V9	Solobacterium_moorei_DSM_22971
99524	Bifidobacterium_animalis_lactis_V9	Solobacterium_moorei_F0204
99525	Bifidobacterium_animalis_lactis_V9	Staphylococcus_arlettae_CVD059
99526	Bifidobacterium_animalis_lactis_V9	Staphylococcus_capitis_CR0101
99527	Bifidobacterium_animalis_lactis_V9	Staphylococcus_capitis_QN1
99528	Bifidobacterium_animalis_lactis_V9	Staphylococcus_caprae_C87
99529	Bifidobacterium_animalis_lactis_V9	Staphylococcus_cohnii_hu_01
99530	Bifidobacterium_animalis_lactis_V9	Staphylococcus_epidermidis_ATCC_12228
99531	Bifidobacterium_animalis_lactis_V9	Staphylococcus_equorum_subsp_equorum_Mu2
99532	Bifidobacterium_animalis_lactis_V9	Staphylococcus_haemolyticus_JCSC1435
99533	Bifidobacterium_animalis_lactis_V9	Staphylococcus_hominis_subsp_hominis_C80
99534	Bifidobacterium_animalis_lactis_V9	Staphylococcus_intermedius_ATCC_27335
99535	Bifidobacterium_animalis_lactis_V9	Staphylococcus_lugdunensis_HKU09_01
99536	Bifidobacterium_animalis_lactis_V9	Staphylococcus_pasteuri_SP1
99537	Bifidobacterium_animalis_lactis_V9	Staphylococcus_pettenkoferi_VCU012
99538	Bifidobacterium_animalis_lactis_V9	Staphylococcus_saprophyticus_subsp_saprophyticus_ATCC_15305
99539	Bifidobacterium_animalis_lactis_V9	Staphylococcus_sciuri_subsp_sciuri_Z8
99540	Bifidobacterium_animalis_lactis_V9	Staphylococcus_simulans_ACS_120_V_Sch1
99541	Bifidobacterium_animalis_lactis_V9	Staphylococcus_vitulinus_F1028
99542	Bifidobacterium_animalis_lactis_V9	Staphylococcus_warneri_SG1
99543	Bifidobacterium_animalis_lactis_V9	Staphylococcus_xylosus_DMB3_Bh1
99544	Bifidobacterium_animalis_lactis_V9	Staphylococcus_xylosus_NJ
99545	Bifidobacterium_animalis_lactis_V9	Stenotrophomonas_maltophilia_D457
99546	Bifidobacterium_animalis_lactis_V9	Stenotrophomonas_rhizophila_PCA13
99547	Bifidobacterium_animalis_lactis_V9	Stoquefichus_massiliensis_AP9
99548	Bifidobacterium_animalis_lactis_V9	Streptococcus_agalactiae_A909
99549	Bifidobacterium_animalis_lactis_V9	Streptococcus_anginosus_1_2_62CV
99550	Bifidobacterium_animalis_lactis_V9	Streptococcus_australis_ATCC_700641
99551	Bifidobacterium_animalis_lactis_V9	Streptococcus_constellatus_subsp_constellatus_SK53
99552	Bifidobacterium_animalis_lactis_V9	Streptococcus_constellatus_subsp_pharyngis_SK1060
99553	Bifidobacterium_animalis_lactis_V9	Streptococcus_cristatus_ATCC_51100
99554	Bifidobacterium_animalis_lactis_V9	Streptococcus_dysgalactiae_subsp_dysgalactiae_ATCC_27957
99555	Bifidobacterium_animalis_lactis_V9	Streptococcus_equinus_ATCC_9812
99556	Bifidobacterium_animalis_lactis_V9	Streptococcus_gallolyticus_subsp_gallolyticus_ATCC_43143
99557	Bifidobacterium_animalis_lactis_V9	Streptococcus_gordonii_str_Challis_substr_CH1
99558	Bifidobacterium_animalis_lactis_V9	Streptococcus_infantarius_subsp_infantarius_ATCC_BAA_102
99559	Bifidobacterium_animalis_lactis_V9	Streptococcus_infantis_ATCC_700779
99560	Bifidobacterium_animalis_lactis_V9	Streptococcus_intermedius_JTH08
99561	Bifidobacterium_animalis_lactis_V9	Streptococcus_lutetiensis_033
99562	Bifidobacterium_animalis_lactis_V9	Streptococcus_mitis_NCTC_12261
99563	Bifidobacterium_animalis_lactis_V9	Streptococcus_mutans_ATCC_25175
99564	Bifidobacterium_animalis_lactis_V9	Streptococcus_oralis_Uo5
99565	Bifidobacterium_animalis_lactis_V9	Streptococcus_parasanguinis_ATCC_903
99566	Bifidobacterium_animalis_lactis_V9	Streptococcus_parauberis_KCTC_11537
99567	Bifidobacterium_animalis_lactis_V9	Streptococcus_peroris_ATCC_700780
99568	Bifidobacterium_animalis_lactis_V9	Streptococcus_pleomorphus_DSM_20574
99569	Bifidobacterium_animalis_lactis_V9	Streptococcus_pseudopneumoniae_IS7493
99570	Bifidobacterium_animalis_lactis_V9	Streptococcus_salivarius_JIM8777
99571	Bifidobacterium_animalis_lactis_V9	Streptococcus_sanguinis_SK36
99572	Bifidobacterium_animalis_lactis_V9	Streptococcus_sp_2_1_36FAA
99573	Bifidobacterium_animalis_lactis_V9	Streptococcus_sp_I_G2
99574	Bifidobacterium_animalis_lactis_V9	Streptococcus_sp_I_P16
99575	Bifidobacterium_animalis_lactis_V9	Streptococcus_thermophilus_LMG_18311
99576	Bifidobacterium_animalis_lactis_V9	Streptococcus_thoraltensis_DSM_12221
99577	Bifidobacterium_animalis_lactis_V9	Streptococcus_uberis_0140J
99578	Bifidobacterium_animalis_lactis_V9	Streptococcus_vestibularis_F0396
99579	Bifidobacterium_animalis_lactis_V9	Subdoligranulum_variabile_DSM_15176
99580	Bifidobacterium_animalis_lactis_V9	Succinatimonas_hippei_YIT_12066
99581	Bifidobacterium_animalis_lactis_V9	Succinivibrio_dextrinosolvens_H5
99582	Bifidobacterium_animalis_lactis_V9	Sulfolobus_solfataricus_P2
99583	Bifidobacterium_animalis_lactis_V9	Sutterella_parvirubra_YIT_11816
99584	Bifidobacterium_animalis_lactis_V9	Sutterella_wadsworthensis_3_1_45B
99585	Bifidobacterium_animalis_lactis_V9	Tannerella_forsythia_ATCC_43037
99586	Bifidobacterium_animalis_lactis_V9	Tatumella_ptyseos_ATCC_33301
99587	Bifidobacterium_animalis_lactis_V9	Trabulsiella_guamensis_ATCC_49490
99588	Bifidobacterium_animalis_lactis_V9	Tropheryma_whipplei_str_Twist
99589	Bifidobacterium_animalis_lactis_V9	Trueperella_pyogenes_MS249
99590	Bifidobacterium_animalis_lactis_V9	Ureaplasma_parvum_serovar_1_str_ATCC_27813
99591	Bifidobacterium_animalis_lactis_V9	Ureaplasma_urealyticum_serovar_8_str_ATCC_27618
99592	Bifidobacterium_animalis_lactis_V9	Ureibacillus_thermosphaericus_str_Thermo_BF
99593	Bifidobacterium_animalis_lactis_V9	Varibaculum_cambriense_DSM_15806
99594	Bifidobacterium_animalis_lactis_V9	Veillonella_atypica_ACS_049_V_Sch6
99595	Bifidobacterium_animalis_lactis_V9	Veillonella_dispar_ATCC_17748
99596	Bifidobacterium_animalis_lactis_V9	Veillonella_parvula_Te3_DSM_2008
99597	Bifidobacterium_animalis_lactis_V9	Veillonella_ratti_ACS_216_V_Col6b
99598	Bifidobacterium_animalis_lactis_V9	Veillonella_sp_3_1_44
99599	Bifidobacterium_animalis_lactis_V9	Veillonella_sp_6_1_27
99600	Bifidobacterium_animalis_lactis_V9	Vibrio_fluvialis_560
99601	Bifidobacterium_animalis_lactis_V9	Vibrio_furnissii_NCTC_11218
99602	Bifidobacterium_animalis_lactis_V9	Vibrio_mimicus_MB_451
99603	Bifidobacterium_animalis_lactis_V9	Vibrio_parahaemolyticus_RIMD_2210633
99604	Bifidobacterium_animalis_lactis_V9	Weissella_cibaria_KACC_11862
99605	Bifidobacterium_animalis_lactis_V9	Weissella_confusa_LBAE_C39_2
99606	Bifidobacterium_animalis_lactis_V9	Weissella_paramesenteroides_ATCC_33313
99607	Bifidobacterium_animalis_lactis_V9	Yersinia_bercovieri_ATCC_43970
99608	Bifidobacterium_animalis_lactis_V9	Yersinia_enterocolitica_subsp_enterocolitica_8081
99609	Bifidobacterium_animalis_lactis_V9	Yersinia_frederiksenii_ATCC_33641
99610	Bifidobacterium_animalis_lactis_V9	Yersinia_kristensenii_ATCC_33638
99611	Bifidobacterium_animalis_lactis_V9	Yersinia_pseudotuberculosis_YPIII
99612	Bifidobacterium_animalis_lactis_V9	Yersinia_rohdei_ATCC_43380
99613	Bifidobacterium_animalis_lactis_V9	Yokenella_regensburgei_ATCC_43003
99614	Bifidobacterium_bifidum_BGN4	Bifidobacterium_bifidum_NCIMB_41171
99615	Bifidobacterium_bifidum_BGN4	Bifidobacterium_bifidum_PRL2010
99616	Bifidobacterium_bifidum_BGN4	Bifidobacterium_bifidum_S17
99617	Bifidobacterium_bifidum_BGN4	Bifidobacterium_boum_DSM_20432
99618	Bifidobacterium_bifidum_BGN4	Bifidobacterium_breve_HPH0326
99619	Bifidobacterium_bifidum_BGN4	Bifidobacterium_breve_UCC2003_NCIMB8807
99620	Bifidobacterium_bifidum_BGN4	Bifidobacterium_catenulatum_DSM_16992
99621	Bifidobacterium_bifidum_BGN4	Bifidobacterium_coryneforme_DSM_20216
99622	Bifidobacterium_bifidum_BGN4	Bifidobacterium_dentium_ATCC_27678
99623	Bifidobacterium_bifidum_BGN4	Bifidobacterium_gallicum_DSM_20093
99624	Bifidobacterium_bifidum_BGN4	Bifidobacterium_kashiwanohense_DSM_21854
99625	Bifidobacterium_bifidum_BGN4	Bifidobacterium_longum_DJO10A
99626	Bifidobacterium_bifidum_BGN4	Bifidobacterium_longum_E18
99627	Bifidobacterium_bifidum_BGN4	Bifidobacterium_longum_infantis_157F_NC
99628	Bifidobacterium_bifidum_BGN4	Bifidobacterium_longum_infantis_ATCC_15697
99629	Bifidobacterium_bifidum_BGN4	Bifidobacterium_longum_longum_ATCC_55813
99630	Bifidobacterium_bifidum_BGN4	Bifidobacterium_longum_longum_BBMN68
99631	Bifidobacterium_bifidum_BGN4	Bifidobacterium_longum_longum_CCUG_52486
99632	Bifidobacterium_bifidum_BGN4	Bifidobacterium_longum_longum_JCM_1217
99633	Bifidobacterium_bifidum_BGN4	Bifidobacterium_longum_longum_JDM301
99634	Bifidobacterium_bifidum_BGN4	Bifidobacterium_longum_NCC2705
99635	Bifidobacterium_bifidum_BGN4	Bifidobacterium_mongoliense_DSM_21395
99636	Bifidobacterium_bifidum_BGN4	Bifidobacterium_pseudocatenulatum_DSM_20438
99637	Bifidobacterium_bifidum_BGN4	Bifidobacterium_pseudolongum_subsp_Pseudolongum_DSM_20099
99638	Bifidobacterium_bifidum_BGN4	Bifidobacterium_ruminantium_DSM_6489
99639	Bifidobacterium_bifidum_BGN4	Bifidobacterium_scardovii_JCM_12489
99640	Bifidobacterium_bifidum_BGN4	Bifidobacterium_stercoris_ATCC_43183
99641	Bifidobacterium_bifidum_BGN4	Bifidobacterium_thermacidophilum_subsp_thermacidophilum_DSM_15837
99642	Bifidobacterium_bifidum_BGN4	Bifidobacterium_thermophilum_RBL67
99643	Bifidobacterium_bifidum_BGN4	Bilophila_wadsworthia_3_1_6
99644	Bifidobacterium_bifidum_BGN4	Blastococcus_massiliensis_AP3
99645	Bifidobacterium_bifidum_BGN4	Blautia_hansenii_VPI_C7_24_DSM_20583
99646	Bifidobacterium_bifidum_BGN4	Blautia_hydrogenotrophica_DSM_10507
99647	Bifidobacterium_bifidum_BGN4	Blautia_obeum_ATCC_29174
99648	Bifidobacterium_bifidum_BGN4	Blautia_producta_DSM_2950
99649	Bifidobacterium_bifidum_BGN4	Blautia_wexlerae_DSM_19850
99650	Bifidobacterium_bifidum_BGN4	Bordetella_hinzii_OH87_BAL007II
99651	Bifidobacterium_bifidum_BGN4	Brachybacterium_paraconglomeratum_LC44
99652	Bifidobacterium_bifidum_BGN4	Brachyspira_pilosicoli_B2904
99653	Bifidobacterium_bifidum_BGN4	Bradyrhizobium_elkanii_USDA_76
99654	Bifidobacterium_bifidum_BGN4	Brevibacillus_agri_5_2
99655	Bifidobacterium_bifidum_BGN4	Brevibacillus_agri_BAB_2500
99656	Bifidobacterium_bifidum_BGN4	Brevibacillus_borstelensis_AK1
99657	Bifidobacterium_bifidum_BGN4	Brevibacillus_brevis_NBRC_100599
99658	Bifidobacterium_bifidum_BGN4	Brevibacterium_casei_S18
99659	Bifidobacterium_bifidum_BGN4	Brevibacterium_linens_BL2
99660	Bifidobacterium_bifidum_BGN4	Brevibacterium_massiliense_5401308
99661	Bifidobacterium_bifidum_BGN4	Brevundimonas_bacteroides_DSM_4726
99662	Bifidobacterium_bifidum_BGN4	Brevundimonas_diminuta_470_4
99663	Bifidobacterium_bifidum_BGN4	Brochothrix_thermosphacta_DSM_20171
99664	Bifidobacterium_bifidum_BGN4	Bulleidia_extructa_W1219
99665	Bifidobacterium_bifidum_BGN4	Burkholderia_cepacia_GG4
99666	Bifidobacterium_bifidum_BGN4	Burkholderiales_bacterium_1_1_47
99667	Bifidobacterium_bifidum_BGN4	Butyricicoccus_pullicaecorum_1_2
99668	Bifidobacterium_bifidum_BGN4	Butyricimonas_synergistica_DSM_23225
99669	Bifidobacterium_bifidum_BGN4	Butyricimonas_virosa_DSM_23226
99670	Bifidobacterium_bifidum_BGN4	Butyrivibrio_crossotus_DSM_2876
99671	Bifidobacterium_bifidum_BGN4	Butyrivibrio_fibrisolvens_16_4
99672	Bifidobacterium_bifidum_BGN4	Campylobacter_coli_JV20
99673	Bifidobacterium_bifidum_BGN4	Campylobacter_concisus_13826
99674	Bifidobacterium_bifidum_BGN4	Campylobacter_curvus_525_92
99675	Bifidobacterium_bifidum_BGN4	Campylobacter_fetus_subsp_fetus_82_40
99676	Bifidobacterium_bifidum_BGN4	Campylobacter_gracilis_RM3268
99677	Bifidobacterium_bifidum_BGN4	Campylobacter_hominis_ATCC_BAA_381
99678	Bifidobacterium_bifidum_BGN4	Campylobacter_hyointestinalis_subsp_hyointestinalis_LMG_9260
99679	Bifidobacterium_bifidum_BGN4	Campylobacter_jejuni_jejuni_81_176
99680	Bifidobacterium_bifidum_BGN4	Campylobacter_jejuni_jejuni_ICDCCJ07004
99681	Bifidobacterium_bifidum_BGN4	Campylobacter_jejuni_jejuni_M1
99682	Bifidobacterium_bifidum_BGN4	Campylobacter_jejuni_jejuni_NCTC_11168
99683	Bifidobacterium_bifidum_BGN4	Campylobacter_lari_RM2100
99684	Bifidobacterium_bifidum_BGN4	Campylobacter_rectus_RM3267
99685	Bifidobacterium_bifidum_BGN4	Campylobacter_showae_CSUNSWCD
99686	Bifidobacterium_bifidum_BGN4	Campylobacter_upsaliensis_JV21
99687	Bifidobacterium_bifidum_BGN4	Candidatus_Nitrososphaera_gargensis_Ga9_2
99688	Bifidobacterium_bifidum_BGN4	Capnocytophaga_granulosa_ATCC_51502
99689	Bifidobacterium_bifidum_BGN4	Capnocytophaga_ochracea_DSM_7271
99690	Bifidobacterium_bifidum_BGN4	Capnocytophaga_sputigena_ATCC_33612
99691	Bifidobacterium_bifidum_BGN4	Catenibacterium_mitsuokai_DSM_15897
99692	Bifidobacterium_bifidum_BGN4	Cedecea_davisae_DSM_4568
99693	Bifidobacterium_bifidum_BGN4	Cellulosilyticum_lentocellum_DSM_5427
99694	Bifidobacterium_bifidum_BGN4	Cellulosimicrobium_cellulans_J36
99695	Bifidobacterium_bifidum_BGN4	Cetobacterium_somerae_ATCC_BAA_47401
99696	Bifidobacterium_bifidum_BGN4	Citrobacter_amalonaticus_Y19
99697	Bifidobacterium_bifidum_BGN4	Citrobacter_freundii_ATCC_8090
99698	Bifidobacterium_bifidum_BGN4	Citrobacter_freundii_UCI_31
99699	Bifidobacterium_bifidum_BGN4	Citrobacter_koseri_ATCC_BAA_895
99700	Bifidobacterium_bifidum_BGN4	Citrobacter_sp_30_2
99701	Bifidobacterium_bifidum_BGN4	Citrobacter_youngae_ATCC_29220
99702	Bifidobacterium_bifidum_BGN4	Cloacibacillus_evryensis_DSM_19522
99703	Bifidobacterium_bifidum_BGN4	Clostridiales_sp_1_7_47FAA
99704	Bifidobacterium_bifidum_BGN4	Clostridium_asparagiforme_DSM_15981
99705	Bifidobacterium_bifidum_BGN4	Clostridium_bartlettii_DSM_16795
99706	Bifidobacterium_bifidum_BGN4	Clostridium_beijerinckii_NCIMB_8052
99707	Bifidobacterium_bifidum_BGN4	Clostridium_bifermentans_ATCC_19299
99708	Bifidobacterium_bifidum_BGN4	Clostridium_bolteae_ATCC_BAA_613
99709	Bifidobacterium_bifidum_BGN4	Clostridium_botulinum_A_str_ATCC_19397
99710	Bifidobacterium_bifidum_BGN4	Clostridium_botulinum_A_str_ATCC_3502
99711	Bifidobacterium_bifidum_BGN4	Clostridium_botulinum_A_str_Hall
99712	Bifidobacterium_bifidum_BGN4	Clostridium_botulinum_Bf
99713	Bifidobacterium_bifidum_BGN4	Clostridium_botulinum_E1_str_BoNT_E_Beluga
99714	Bifidobacterium_bifidum_BGN4	Clostridium_botulinum_F_str_230613
99715	Bifidobacterium_bifidum_BGN4	Clostridium_butyricum_DSM_10702
99716	Bifidobacterium_bifidum_BGN4	Clostridium_butyricum_E4_str_BoNT_E_BL5262
99717	Bifidobacterium_bifidum_BGN4	Clostridium_cadaveris_AGR2141
99718	Bifidobacterium_bifidum_BGN4	Clostridium_celatum_DSM_1785
99719	Bifidobacterium_bifidum_BGN4	Clostridium_cellobioparum_DSM_1351
99720	Bifidobacterium_bifidum_BGN4	Clostridium_citroniae_WAL_17108
99721	Bifidobacterium_bifidum_BGN4	Clostridium_clariflavum_DSM_19732
99722	Bifidobacterium_bifidum_BGN4	Clostridium_clostridioforme_CM201
99723	Bifidobacterium_bifidum_BGN4	Clostridium_difficile_CD196
99724	Bifidobacterium_bifidum_BGN4	Clostridium_difficile_NAP07
99725	Bifidobacterium_bifidum_BGN4	Clostridium_difficile_NAP08
99726	Bifidobacterium_bifidum_BGN4	Clostridium_difficile_R20291
99727	Bifidobacterium_bifidum_BGN4	Clostridium_glycolicum_ATCC_14880
99728	Bifidobacterium_bifidum_BGN4	Clostridium_hathewayi_12489931
99729	Bifidobacterium_bifidum_BGN4	Clostridium_hathewayi_DSM_13479
99730	Bifidobacterium_bifidum_BGN4	Clostridium_hiranonis_TO_931_DSM_13275
99731	Bifidobacterium_bifidum_BGN4	Clostridium_hylemonae_DSM_15053
99732	Bifidobacterium_bifidum_BGN4	Clostridium_indolis_DSM_755
99733	Bifidobacterium_bifidum_BGN4	Clostridium_innocuum_2959
99734	Bifidobacterium_bifidum_BGN4	Clostridium_leptum_DSM_753
99735	Bifidobacterium_bifidum_BGN4	Clostridium_methoxybenzovorans_SR3
99736	Bifidobacterium_bifidum_BGN4	Clostridium_methylpentosum_R2_DSM_5476
99737	Bifidobacterium_bifidum_BGN4	Clostridium_nexile_DSM_1787
99738	Bifidobacterium_bifidum_BGN4	Clostridium_paraputrificum_AGR2156
99739	Bifidobacterium_bifidum_BGN4	Clostridium_perfringens_ATCC_13124
99740	Bifidobacterium_bifidum_BGN4	Clostridium_ramosum_VPI_0427_DSM_1402
99741	Bifidobacterium_bifidum_BGN4	Clostridium_saccharogumia_DSM_17460
99742	Bifidobacterium_bifidum_BGN4	Clostridium_saccharoperbutylacetonicum_N1_4_HMT
99743	Bifidobacterium_bifidum_BGN4	Clostridium_sartagoforme_AAU1
99744	Bifidobacterium_bifidum_BGN4	Clostridium_scindens_ATCC_35704
99745	Bifidobacterium_bifidum_BGN4	Clostridium_sordellii_ATCC_9714
99746	Bifidobacterium_bifidum_BGN4	Clostridium_sp_7_2_43FAA
99747	Bifidobacterium_bifidum_BGN4	Clostridium_spiroforme_DSM_1552
99748	Bifidobacterium_bifidum_BGN4	Clostridium_sp_L2_50
99749	Bifidobacterium_bifidum_BGN4	Clostridium_sp_M62_1
99750	Bifidobacterium_bifidum_BGN4	Clostridium_sporogenes_ATCC_15579
99751	Bifidobacterium_bifidum_BGN4	Clostridium_sporosphaeroides_DSM_1294
99752	Bifidobacterium_bifidum_BGN4	Clostridium_sp_SS2_1
99753	Bifidobacterium_bifidum_BGN4	Clostridium_sp_SY8519
99754	Bifidobacterium_bifidum_BGN4	Clostridium_sticklandii_DSM_519
99755	Bifidobacterium_bifidum_BGN4	Clostridium_symbiosum_ATCC_14940
99756	Bifidobacterium_bifidum_BGN4	Clostridium_symbiosum_WAL_14163
99757	Bifidobacterium_bifidum_BGN4	Clostridium_symbiosum_WAL_14673
99758	Bifidobacterium_bifidum_BGN4	Clostridium_tyrobutyricum_DSM_2637
99759	Bifidobacterium_bifidum_BGN4	Clostridium_viride_DSM_6836
99760	Bifidobacterium_bifidum_BGN4	Collinsella_aerofaciens_ATCC_25986
99761	Bifidobacterium_bifidum_BGN4	Collinsella_intestinalis_DSM_13280
99762	Bifidobacterium_bifidum_BGN4	Collinsella_stercoris_DSM_13279
99763	Bifidobacterium_bifidum_BGN4	Collinsella_tanakaei_YIT_12063
99764	Bifidobacterium_bifidum_BGN4	Coprobacillus_sp_29_1
99765	Bifidobacterium_bifidum_BGN4	Coprobacillus_sp_D7
99766	Bifidobacterium_bifidum_BGN4	Coprococcus_catus_GD_7
99767	Bifidobacterium_bifidum_BGN4	Coprococcus_comes_ATCC_27758
99768	Bifidobacterium_bifidum_BGN4	Coprococcus_eutactus_ATCC_27759
99769	Bifidobacterium_bifidum_BGN4	Corynebacterium_ammoniagenes_DSM_20306
99770	Bifidobacterium_bifidum_BGN4	Corynebacterium_amycolatum_SK46
99771	Bifidobacterium_bifidum_BGN4	Corynebacterium_aurimucosum_ATCC_700975
99772	Bifidobacterium_bifidum_BGN4	Corynebacterium_durum_F0235
99773	Bifidobacterium_bifidum_BGN4	Corynebacterium_glucuronolyticum_ATCC_51867
99774	Bifidobacterium_bifidum_BGN4	Corynebacterium_kroppenstedtii_DSM_44385
99775	Bifidobacterium_bifidum_BGN4	Corynebacterium_propinquum_DSM_44285
99776	Bifidobacterium_bifidum_BGN4	Corynebacterium_striatum_ATCC_6940
99777	Bifidobacterium_bifidum_BGN4	Corynebacterium_tuberculostearicum_SK141
99778	Bifidobacterium_bifidum_BGN4	Corynebacterium_ulcerans_809
99779	Bifidobacterium_bifidum_BGN4	Corynebacterium_ureicelerivorans
99780	Bifidobacterium_bifidum_BGN4	Cronobacter_sakazakii_ATCC_BAA_894
99781	Bifidobacterium_bifidum_BGN4	Cryptobacterium_curtum_DSM_15641
99782	Bifidobacterium_bifidum_BGN4	Curtobacterium_flaccumfaciens_UCD_AKU
99783	Bifidobacterium_bifidum_BGN4	Delftia_acidovorans_SPH_1
99784	Bifidobacterium_bifidum_BGN4	Dermacoccus_nishinomiyaensis
99785	Bifidobacterium_bifidum_BGN4	Desulfovibrio_desulfuricans_subsp_desulfuricans_DSM_642
99786	Bifidobacterium_bifidum_BGN4	Desulfovibrio_piger_ATCC_29098
99787	Bifidobacterium_bifidum_BGN4	Desulfovibrio_sp_3_1_syn3
99788	Bifidobacterium_bifidum_BGN4	Dialister_invisus_DSM_15470
99789	Bifidobacterium_bifidum_BGN4	Dialister_succinatiphilus_YIT_11850
99790	Bifidobacterium_bifidum_BGN4	Dietzia_cinnamea_P4
99791	Bifidobacterium_bifidum_BGN4	Dorea_formicigenerans_ATCC_27755
99792	Bifidobacterium_bifidum_BGN4	Dorea_longicatena_DSM_13814
99793	Bifidobacterium_bifidum_BGN4	Dysgonomonas_gadei_ATCC_BAA_286
99794	Bifidobacterium_bifidum_BGN4	Edwardsiella_tarda_ATCC_23685
99795	Bifidobacterium_bifidum_BGN4	Edwardsiella_tarda_FL6_60
99796	Bifidobacterium_bifidum_BGN4	Eggerthella_lenta_DSM_2243
99797	Bifidobacterium_bifidum_BGN4	Eggerthella_sp_1_3_56FAA
99798	Bifidobacterium_bifidum_BGN4	Eggerthella_sp_YY7918
99799	Bifidobacterium_bifidum_BGN4	Eggerthia_catenaformis_OT_569
99800	Bifidobacterium_bifidum_BGN4	Eikenella_corrodens_ATCC_23834
99801	Bifidobacterium_bifidum_BGN4	Enterobacter_aerogenes_KCTC_2190
99802	Bifidobacterium_bifidum_BGN4	Enterobacter_asburiae_LF7a
99803	Bifidobacterium_bifidum_BGN4	Enterobacter_cancerogenus_ATCC_35316
99804	Bifidobacterium_bifidum_BGN4	Enterobacter_cloacae_EcWSU1
99805	Bifidobacterium_bifidum_BGN4	Enterobacter_hormaechei_YT2
99806	Bifidobacterium_bifidum_BGN4	Enterobacter_hormaechei_YT3
99807	Bifidobacterium_bifidum_BGN4	Enterobacteriaceae_bacterium_9_2_54FAA
99808	Bifidobacterium_bifidum_BGN4	Enterococcus_asini_ATCC_700915
99809	Bifidobacterium_bifidum_BGN4	Enterococcus_avium_ATCC_14025
99810	Bifidobacterium_bifidum_BGN4	Enterococcus_caccae_ATCC_BAA_1240
99811	Bifidobacterium_bifidum_BGN4	Enterococcus_casseliflavus_ATCC_12755
99812	Bifidobacterium_bifidum_BGN4	Enterococcus_cecorum_DSM_20682
99813	Bifidobacterium_bifidum_BGN4	Enterococcus_dispar_ATCC_51266
99814	Bifidobacterium_bifidum_BGN4	Enterococcus_durans_ATCC_6056
99815	Bifidobacterium_bifidum_BGN4	Enterococcus_faecalis_OG1RF_ATCC_47077
99816	Bifidobacterium_bifidum_BGN4	Enterococcus_faecalis_TX0104
99817	Bifidobacterium_bifidum_BGN4	Enterococcus_faecalis_TX1322
99818	Bifidobacterium_bifidum_BGN4	Enterococcus_faecalis_TX2134
99819	Bifidobacterium_bifidum_BGN4	Enterococcus_faecalis_V583
99820	Bifidobacterium_bifidum_BGN4	Enterococcus_faecium_TX1330
99821	Bifidobacterium_bifidum_BGN4	Enterococcus_gallinarum_EG2
99822	Bifidobacterium_bifidum_BGN4	Enterococcus_hirae_ATCC_9790
99823	Bifidobacterium_bifidum_BGN4	Enterococcus_phoeniculicola_ATCC_BAA_412
99824	Bifidobacterium_bifidum_BGN4	Enterococcus_saccharolyticus_DSM8903
99825	Bifidobacterium_bifidum_BGN4	Enterococcus_sp_7L76
99826	Bifidobacterium_bifidum_BGN4	Erysipelotrichaceae_bacterium_5_2_54FAA
99827	Bifidobacterium_bifidum_BGN4	Erysipelotrichaceae_bacterium_sp_3_1_53
99828	Bifidobacterium_bifidum_BGN4	Escherichia_albertii_KF1
99829	Bifidobacterium_bifidum_BGN4	Escherichia_albertii_TW07627
99830	Bifidobacterium_bifidum_BGN4	Escherichia_coli_O157_H7_str_Sakai
99831	Bifidobacterium_bifidum_BGN4	Escherichia_coli_SE11
99832	Bifidobacterium_bifidum_BGN4	Escherichia_coli_str_K_12_substr_MG1655
99833	Bifidobacterium_bifidum_BGN4	Escherichia_coli_UTI89_UPEC
99834	Bifidobacterium_bifidum_BGN4	Escherichia_fergusonii_ATCC_35469
99835	Bifidobacterium_bifidum_BGN4	Escherichia_hermannii_NBRC_105704
99836	Bifidobacterium_bifidum_BGN4	Escherichia_sp_1_1_43
99837	Bifidobacterium_bifidum_BGN4	Escherichia_sp_3_2_53FAA
99838	Bifidobacterium_bifidum_BGN4	Escherichia_sp_4_1_40B
99839	Bifidobacterium_bifidum_BGN4	Eubacterium_biforme_DSM_3989
99840	Bifidobacterium_bifidum_BGN4	Eubacterium_brachy_ATCC_33089
99841	Bifidobacterium_bifidum_BGN4	Eubacterium_cellulosolvens_6
99842	Bifidobacterium_bifidum_BGN4	Eubacterium_cylindroides_T2_87
99843	Bifidobacterium_bifidum_BGN4	Eubacterium_desmolans_ATCC_43058
99844	Bifidobacterium_bifidum_BGN4	Eubacterium_dolichum_DSM_3991
99845	Bifidobacterium_bifidum_BGN4	Eubacterium_eligens_ATCC_27750
99846	Bifidobacterium_bifidum_BGN4	Eubacterium_hallii_DSM_3353
99847	Bifidobacterium_bifidum_BGN4	Eubacterium_hallii_L2_7
99848	Bifidobacterium_bifidum_BGN4	Eubacterium_limosum_KIST612
99849	Bifidobacterium_bifidum_BGN4	Eubacterium_ramulus_ATCC_29099
99850	Bifidobacterium_bifidum_BGN4	Eubacterium_rectale_ATCC_33656
99851	Bifidobacterium_bifidum_BGN4	Eubacterium_rectale_M104_1
99852	Bifidobacterium_bifidum_BGN4	Eubacterium_saphenum_ATCC_49989
99853	Bifidobacterium_bifidum_BGN4	Eubacterium_siraeum_70_3
99854	Bifidobacterium_bifidum_BGN4	Eubacterium_siraeum_DSM_15702
99855	Bifidobacterium_bifidum_BGN4	Eubacterium_sulci_ATCC_35585
99856	Bifidobacterium_bifidum_BGN4	Eubacterium_ventriosum_ATCC_27560
99857	Bifidobacterium_bifidum_BGN4	Exiguobacterium_aurantiacum_DSM_6208
99858	Bifidobacterium_bifidum_BGN4	Faecalibacterium_cf_prausnitzii_KLE1255
99859	Bifidobacterium_bifidum_BGN4	Faecalibacterium_prausnitzii_L2_6
99860	Bifidobacterium_bifidum_BGN4	Faecalibacterium_prausnitzii_M21_2
99861	Bifidobacterium_bifidum_BGN4	Faecalibacterium_prausnitzii_SL3_3
99862	Bifidobacterium_bifidum_BGN4	Filifactor_alocis_ATCC_35896
99863	Bifidobacterium_bifidum_BGN4	Finegoldia_magna_ATCC_29328
99864	Bifidobacterium_bifidum_BGN4	Flavonifractor_plautii_ATCC_29863
99865	Bifidobacterium_bifidum_BGN4	Fusobacterium_gonidiaformans_3_1_5R
99866	Bifidobacterium_bifidum_BGN4	Fusobacterium_gonidiaformans_ATCC_25563
99867	Bifidobacterium_bifidum_BGN4	Fusobacterium_mortiferum_ATCC_9817
99868	Bifidobacterium_bifidum_BGN4	Fusobacterium_necrophorum_D12
99869	Bifidobacterium_bifidum_BGN4	Fusobacterium_nucleatum_subsp_animalis_3_1_33
99870	Bifidobacterium_bifidum_BGN4	Fusobacterium_nucleatum_subsp_animalis_7_1
99871	Bifidobacterium_bifidum_BGN4	Fusobacterium_nucleatum_subsp_animalis_D11
99872	Bifidobacterium_bifidum_BGN4	Fusobacterium_nucleatum_subsp_vincentii_3_1_27
99873	Bifidobacterium_bifidum_BGN4	Fusobacterium_nucleatum_subsp_vincentii_3_1_36A2
99874	Bifidobacterium_bifidum_BGN4	Fusobacterium_nucleatum_subsp_vincentii_4_1_13
99875	Bifidobacterium_bifidum_BGN4	Fusobacterium_periodonticum_1_1_41FAA
99876	Bifidobacterium_bifidum_BGN4	Fusobacterium_periodonticum_2_1_31
99877	Bifidobacterium_bifidum_BGN4	Fusobacterium_russii_ATCC_25533
99878	Bifidobacterium_bifidum_BGN4	Fusobacterium_sp_4_8
99879	Bifidobacterium_bifidum_BGN4	Fusobacterium_ulcerans_ATCC_49185
99880	Bifidobacterium_bifidum_BGN4	Fusobacterium_varium_ATCC_27725
99881	Bifidobacterium_bifidum_BGN4	Gemella_haemolysans_ATCC_10379
99882	Bifidobacterium_bifidum_BGN4	Gemella_morbillorum_M424
99883	Bifidobacterium_bifidum_BGN4	Gemella_sanguinis_ATCC700632
99884	Bifidobacterium_bifidum_BGN4	Gemella_sanguinis_M325
99885	Bifidobacterium_bifidum_BGN4	Geobacillus_vulcani_PSS1
99886	Bifidobacterium_bifidum_BGN4	Gordonia_rubripertincta_NBRC_101908
99887	Bifidobacterium_bifidum_BGN4	Gordonia_terrae_C_6
99888	Bifidobacterium_bifidum_BGN4	Gordonia_terrae_NBRC_100016
99889	Bifidobacterium_bifidum_BGN4	Gordonibacter_pamelaeae_7_10_1_bT_DSM_19378
99890	Bifidobacterium_bifidum_BGN4	Granulicatella_adiacens_ATCC_49175
99891	Bifidobacterium_bifidum_BGN4	Granulicatella_elegans_ATCC_700633
99892	Bifidobacterium_bifidum_BGN4	Grimontia_hollisae_CIP_101886
99893	Bifidobacterium_bifidum_BGN4	Haemophilus_haemolyticus_M19501
99894	Bifidobacterium_bifidum_BGN4	Haemophilus_parainfluenzae_T3T1
99895	Bifidobacterium_bifidum_BGN4	Haemophilus_sputorum_CCUG_13788
99896	Bifidobacterium_bifidum_BGN4	Hafnia_alvei_ATCC_51873
99897	Bifidobacterium_bifidum_BGN4	Hafnia_alvei_BIDMC_31
99898	Bifidobacterium_bifidum_BGN4	Halococcus_morrhuae_DSM1307
99899	Bifidobacterium_bifidum_BGN4	Helicobacter_bilis_ATCC_43879
99900	Bifidobacterium_bifidum_BGN4	Helicobacter_canadensis_MIT_98_5491
99901	Bifidobacterium_bifidum_BGN4	Helicobacter_cinaedi_CCUG_18818
99902	Bifidobacterium_bifidum_BGN4	Helicobacter_pullorum_MIT_98_5489
99903	Bifidobacterium_bifidum_BGN4	Helicobacter_pylori_26695
99904	Bifidobacterium_bifidum_BGN4	Helicobacter_winghamensis_ATCC_BAA_430
99905	Bifidobacterium_bifidum_BGN4	Holdemania_filiformis_VPI_J1_31B_1_DSM_12042
99906	Bifidobacterium_bifidum_BGN4	Kallipyga_massiliensis_ph2
99907	Bifidobacterium_bifidum_BGN4	Kandleria_vitulina_DSM_20405
99908	Bifidobacterium_bifidum_BGN4	Kingella_oralis_ATCC_51147
99909	Bifidobacterium_bifidum_BGN4	Klebsiella_pneumoniae_pneumoniae_MGH78578
99910	Bifidobacterium_bifidum_BGN4	Klebsiella_sp_1_1_55
99911	Bifidobacterium_bifidum_BGN4	Kluyvera_ascorbata_ATCC_33433
99912	Bifidobacterium_bifidum_BGN4	Kocuria_palustris_PEL
99913	Bifidobacterium_bifidum_BGN4	Kocuria_rhizophila_DC2201
99914	Bifidobacterium_bifidum_BGN4	Kurthia_massiliensis_JC30
99915	Bifidobacterium_bifidum_BGN4	Kytococcus_sedentarius_DSM_20547
99916	Bifidobacterium_bifidum_BGN4	Lachnospiraceae_bacterium_sp_5_1_63FAA
99917	Bifidobacterium_bifidum_BGN4	Lachnospiraceae_bacterium_sp_8_1_57FAA
99918	Bifidobacterium_bifidum_BGN4	Lachnospira_multipara_ATCC_19207
99919	Bifidobacterium_bifidum_BGN4	Lactobacillus_acidophilus_ATCC_4796
99920	Bifidobacterium_bifidum_BGN4	Lactobacillus_acidophilus_NCFM
99921	Bifidobacterium_bifidum_BGN4	Lactobacillus_amylolyticus_DSM_11664
99922	Bifidobacterium_bifidum_BGN4	Lactobacillus_amylovorus_GRL_1112
99923	Bifidobacterium_bifidum_BGN4	Lactobacillus_animalis_KCTC_3501
99924	Bifidobacterium_bifidum_BGN4	Lactobacillus_antri_DSM_16041
99925	Bifidobacterium_bifidum_BGN4	Lactobacillus_brevis_ATCC_367
99926	Bifidobacterium_bifidum_BGN4	Lactobacillus_brevis_subsp_gravesensis_ATCC_27305
99927	Bifidobacterium_bifidum_BGN4	Lactobacillus_buchneri_ATCC_11577
99928	Bifidobacterium_bifidum_BGN4	Lactobacillus_casei_ATCC_334
99929	Bifidobacterium_bifidum_BGN4	Lactobacillus_casei_casei_BL23
99930	Bifidobacterium_bifidum_BGN4	Lactobacillus_coleohominis_101_4_CHN
99931	Bifidobacterium_bifidum_BGN4	Lactobacillus_coryniformis_subsp_coryniformis_CECT_5711
99932	Bifidobacterium_bifidum_BGN4	Lactobacillus_crispatus_125_2_CHN
99933	Bifidobacterium_bifidum_BGN4	Lactobacillus_curvatus_CRL_705
99934	Bifidobacterium_bifidum_BGN4	Lactobacillus_delbrueckii_subsp_bulgaricus_ATCC_11842
99935	Bifidobacterium_bifidum_BGN4	Lactobacillus_delbrueckii_subsp_bulgaricus_ATCC_BAA_365
99936	Bifidobacterium_bifidum_BGN4	Lactobacillus_fermentum_ATCC_14931
99937	Bifidobacterium_bifidum_BGN4	Lactobacillus_fermentum_IFO_3956
99938	Bifidobacterium_bifidum_BGN4	Lactobacillus_gasseri_ATCC_33323
99939	Bifidobacterium_bifidum_BGN4	Lactobacillus_gastricus_PS3
99940	Bifidobacterium_bifidum_BGN4	Lactobacillus_helveticus_DPC_4571
99941	Bifidobacterium_bifidum_BGN4	Lactobacillus_helveticus_DSM_20075
99942	Bifidobacterium_bifidum_BGN4	Lactobacillus_hilgardii_ATCC_8290
99943	Bifidobacterium_bifidum_BGN4	Lactobacillus_iners_DSM_13335
99944	Bifidobacterium_bifidum_BGN4	Lactobacillus_jensenii_1153
99945	Bifidobacterium_bifidum_BGN4	Lactobacillus_johnsonii_DPC_6026
99946	Bifidobacterium_bifidum_BGN4	Lactobacillus_johnsonii_NCC_533
99947	Bifidobacterium_bifidum_BGN4	Lactobacillus_mucosae_LM1
99948	Bifidobacterium_bifidum_BGN4	Lactobacillus_oris_F0423
99949	Bifidobacterium_bifidum_BGN4	Lactobacillus_paracasei_subsp_paracasei_8700_2
99950	Bifidobacterium_bifidum_BGN4	Lactobacillus_paracasei_subsp_paracasei_ATCC_25302
99951	Bifidobacterium_bifidum_BGN4	Lactobacillus_pentosus_KCA1
99952	Bifidobacterium_bifidum_BGN4	Lactobacillus_plantarum_JDM1
99953	Bifidobacterium_bifidum_BGN4	Lactobacillus_plantarum_subsp_plantarum_ATCC_14917
99954	Bifidobacterium_bifidum_BGN4	Lactobacillus_plantarum_WCFS1
99955	Bifidobacterium_bifidum_BGN4	Lactobacillus_reuteri_CF48_3A_
99956	Bifidobacterium_bifidum_BGN4	Lactobacillus_reuteri_F275_JCM_1112
99957	Bifidobacterium_bifidum_BGN4	Lactobacillus_reuteri_MM2_3_
99958	Bifidobacterium_bifidum_BGN4	Lactobacillus_reuteri_MM4_1A_
99959	Bifidobacterium_bifidum_BGN4	Lactobacillus_reuteri_SD2112_ATCC_55730
99960	Bifidobacterium_bifidum_BGN4	Lactobacillus_rhamnosus_GG_ATCC_53103
99961	Bifidobacterium_bifidum_BGN4	Lactobacillus_rhamnosus_LMS2_1
99962	Bifidobacterium_bifidum_BGN4	Lactobacillus_ruminis_ATCC_25644
99963	Bifidobacterium_bifidum_BGN4	Lactobacillus_sakei_subsp_sakei_23K
99964	Bifidobacterium_bifidum_BGN4	Lactobacillus_salivarius_HO66_ATCC_11741
99965	Bifidobacterium_bifidum_BGN4	Lactobacillus_salivarius_salivarius_UCC118
99966	Bifidobacterium_bifidum_BGN4	Lactobacillus_ultunensis_DSM_16047
99967	Bifidobacterium_bifidum_BGN4	Lactobacillus_vaginalis_ATCC_49540
99968	Bifidobacterium_bifidum_BGN4	Lactococcus_garvieae_ATCC_49156
99969	Bifidobacterium_bifidum_BGN4	Lactococcus_raffinolactis_4877
99970	Bifidobacterium_bifidum_BGN4	Laribacter_hongkongensis_HLHK9
99971	Bifidobacterium_bifidum_BGN4	Lautropia_mirabilis_ATCC_51599
99972	Bifidobacterium_bifidum_BGN4	Leminorella_grimontii_ATCC_33999
99973	Bifidobacterium_bifidum_BGN4	Leptotrichia_buccalis_C_1013_b
99974	Bifidobacterium_bifidum_BGN4	Leuconostoc_argentinum_KCTC_3773
99975	Bifidobacterium_bifidum_BGN4	Leuconostoc_gelidum_JB7
99976	Bifidobacterium_bifidum_BGN4	Leuconostoc_mesenteroides_subsp_cremoris_ATCC_19254
99977	Bifidobacterium_bifidum_BGN4	Listeria_grayi_DSM_20601
99978	Bifidobacterium_bifidum_BGN4	Listeria_monocytogenes_4a_L99
99979	Bifidobacterium_bifidum_BGN4	Listeria_monocytogenes_4b_F2365
99980	Bifidobacterium_bifidum_BGN4	Listeria_monocytogenes_Finland_1988
99981	Bifidobacterium_bifidum_BGN4	Listeria_monocytogenes_FSL_R2_561
99982	Bifidobacterium_bifidum_BGN4	Listeria_monocytogenes_J0161_FSL_R2_499
99983	Bifidobacterium_bifidum_BGN4	Listeria_monocytogenes_serotype_7_SLCC_2482
99984	Bifidobacterium_bifidum_BGN4	Listeria_monocytogenes_SLCC_2378
99985	Bifidobacterium_bifidum_BGN4	Listeria_monocytogenes_SLCC_2540
99986	Bifidobacterium_bifidum_BGN4	Listeria_monocytogenes_SLCC_7179
99987	Bifidobacterium_bifidum_BGN4	Lysinibacillus_fusiformis_ZB2
99988	Bifidobacterium_bifidum_BGN4	Lysinibacillus_sphaericus_C3_41
99989	Bifidobacterium_bifidum_BGN4	Marvinbryantia_formatexigens_I_52_DSM_14469
99990	Bifidobacterium_bifidum_BGN4	Megamonas_funiformis_YIT_11815
99991	Bifidobacterium_bifidum_BGN4	Megamonas_hypermegale_ART12_1
99992	Bifidobacterium_bifidum_BGN4	Megasphaera_elsdenii_DSM_20460
99993	Bifidobacterium_bifidum_BGN4	Melainabacterium_MEL_A1
99994	Bifidobacterium_bifidum_BGN4	Methanobrevibacter_ruminantium_M1
99995	Bifidobacterium_bifidum_BGN4	Methanobrevibacter_smithii_ATCC_35061
99996	Bifidobacterium_bifidum_BGN4	Methanomassiliicoccus_luminyensis_B10
99997	Bifidobacterium_bifidum_BGN4	Methanosphaera_stadtmanae_DSM_3091
99998	Bifidobacterium_bifidum_BGN4	Methylobacterium_mesophilicum_SR1_6_6
99999	Bifidobacterium_bifidum_BGN4	Methylobacterium_populi_BJ001
100000	Bifidobacterium_bifidum_BGN4	Methylobacterium_radiotolerans_JCM_2831
100001	Bifidobacterium_bifidum_BGN4	Methyloversatilis_universalis_Fam50001
100002	Bifidobacterium_bifidum_BGN4	Methyloversatilis_universalis_FAM5
100003	Bifidobacterium_bifidum_BGN4	Microbacterium_gubbeenense_DSM_15944
100004	Bifidobacterium_bifidum_BGN4	Microbacterium_oleivorans_NBRC_103075
100005	Bifidobacterium_bifidum_BGN4	Microbacterium_paraoxydans_77MFTsu3_2
100006	Bifidobacterium_bifidum_BGN4	Micrococcus_luteus_NCTC_2665
100007	Bifidobacterium_bifidum_BGN4	Micromonospora_aurantiaca_ATCC_27029
100008	Bifidobacterium_bifidum_BGN4	Mitsuokella_jalaludinii_DSM_13811
100009	Bifidobacterium_bifidum_BGN4	Mitsuokella_multacida_DSM_20544
100010	Bifidobacterium_bifidum_BGN4	Mobiluncus_curtisii_ATCC_43063
100011	Bifidobacterium_bifidum_BGN4	Moraxella_catarrhalis_RH4
100012	Bifidobacterium_bifidum_BGN4	Morganella_morganii_subsp_morganii_KT
100013	Bifidobacterium_bifidum_BGN4	Mycobacterium_avium_subsp_avium_ATCC_25291
100014	Bifidobacterium_bifidum_BGN4	Mycobacterium_fortuitum_subsp_fortuitum_DSM_46621
100015	Bifidobacterium_bifidum_BGN4	Mycoplasma_hominis_ATCC_23114
100016	Bifidobacterium_bifidum_BGN4	Mycoplasma_pneumoniae_309
100017	Bifidobacterium_bifidum_BGN4	Neisseria_cinerea_ATCC_14685
100018	Bifidobacterium_bifidum_BGN4	Neisseria_elongata_subsp_glycolytica_ATCC_29315
100019	Bifidobacterium_bifidum_BGN4	Neisseria_flavescens_SK114
100020	Bifidobacterium_bifidum_BGN4	Neisseria_macacae_ATCC_33926
100021	Bifidobacterium_bifidum_BGN4	Neisseria_mucosa_ATCC_25996
100022	Bifidobacterium_bifidum_BGN4	Neisseria_subflava_NJ9703
100023	Bifidobacterium_bifidum_BGN4	Nevskia_ramosa_DSM_11499
100024	Bifidobacterium_bifidum_BGN4	Oceanobacillus_picturae_strain_S1
100025	Bifidobacterium_bifidum_BGN4	Ochrobactrum_anthropi_ATCC_49188
100026	Bifidobacterium_bifidum_BGN4	Odoribacter_laneus_YIT_12061
100027	Bifidobacterium_bifidum_BGN4	Odoribacter_splanchnicus_1651_6_DSM_20712
100028	Bifidobacterium_bifidum_BGN4	Olsenella_profusa_F019501
100029	Bifidobacterium_bifidum_BGN4	Olsenella_uli_DSM_7084
100030	Bifidobacterium_bifidum_BGN4	Oribacterium_sinus_F0268
100031	Bifidobacterium_bifidum_BGN4	Oxalobacter_formigenes_HOxBLS
100032	Bifidobacterium_bifidum_BGN4	Oxalobacter_formigenes_OXCC13
100033	Bifidobacterium_bifidum_BGN4	Paenibacillus_alvei_DSM_29
100034	Bifidobacterium_bifidum_BGN4	Paenibacillus_barengoltzii_G22
100035	Bifidobacterium_bifidum_BGN4	Paenibacillus_daejeonensis_DSM_15491
100036	Bifidobacterium_bifidum_BGN4	Paenibacillus_graminis_C4D1M
100037	Bifidobacterium_bifidum_BGN4	Paenibacillus_lactis_154
100038	Bifidobacterium_bifidum_BGN4	Parabacteroides_distasonis_ATCC_8503
100039	Bifidobacterium_bifidum_BGN4	Parabacteroides_goldsteinii_dnLKV18
100040	Bifidobacterium_bifidum_BGN4	Parabacteroides_gordonii_DSM_23371
100041	Bifidobacterium_bifidum_BGN4	Parabacteroides_johnsonii_DSM_18315
100042	Bifidobacterium_bifidum_BGN4	Parabacteroides_merdae_ATCC_43184
100043	Bifidobacterium_bifidum_BGN4	Parabacteroides_sp_D13
100044	Bifidobacterium_bifidum_BGN4	Paracoccus_yeei_ATCC_BAA_599
100045	Bifidobacterium_bifidum_BGN4	Paraprevotella_clara_YIT_11840
100046	Bifidobacterium_bifidum_BGN4	Paraprevotella_xylaniphila_YIT_11841
100047	Bifidobacterium_bifidum_BGN4	Parasutterella_excrementihominis_YIT_11859
100048	Bifidobacterium_bifidum_BGN4	Parvimonas_micra_ATCC_33270
100049	Bifidobacterium_bifidum_BGN4	Pediococcus_acidilactici_7_4
100050	Bifidobacterium_bifidum_BGN4	Pediococcus_acidilactici_DSM_20284
100051	Bifidobacterium_bifidum_BGN4	Pediococcus_pentosaceus_ATCC_25745
100052	Bifidobacterium_bifidum_BGN4	Peptoniphilus_harei_ACS_146_V_Sch2b
100053	Bifidobacterium_bifidum_BGN4	Peptoniphilus_indolicus_ATCC_29427
100054	Bifidobacterium_bifidum_BGN4	Peptoniphilus_lacrimalis_DSM_7455
100055	Bifidobacterium_bifidum_BGN4	Peptoniphilus_timonensis_JC401
100056	Bifidobacterium_bifidum_BGN4	Peptostreptococcus_anaerobius_DSM_2949
100057	Bifidobacterium_bifidum_BGN4	Peptostreptococcus_stomatis_DSM_17678
100058	Bifidobacterium_bifidum_BGN4	Phascolarctobacterium_succinatutens_YIT_12067
100059	Bifidobacterium_bifidum_BGN4	Plesiomonas_shigelloides_302_73
100060	Bifidobacterium_bifidum_BGN4	Porphyromonas_asaccharolytica_DSM_20707
100061	Bifidobacterium_bifidum_BGN4	Porphyromonas_endodontalis_ATCC_35406
100062	Bifidobacterium_bifidum_BGN4	Porphyromonas_gingivalis_W83
100063	Bifidobacterium_bifidum_BGN4	Porphyromonas_somerae_DSM_23386
100064	Bifidobacterium_bifidum_BGN4	Porphyromonas_uenonis_60_3
100065	Bifidobacterium_bifidum_BGN4	Porphyromonas_uenonis_DSM_23387
100066	Bifidobacterium_bifidum_BGN4	Prevotella_albensis_DSM_11370
100067	Bifidobacterium_bifidum_BGN4	Prevotella_bivia_DSM_20514
100068	Bifidobacterium_bifidum_BGN4	Prevotella_brevis_ATCC_19188
100069	Bifidobacterium_bifidum_BGN4	Prevotella_bryantii_B14
100070	Bifidobacterium_bifidum_BGN4	Prevotella_bryantii_C21a
100071	Bifidobacterium_bifidum_BGN4	Prevotella_buccae_ATCC_33574
100072	Bifidobacterium_bifidum_BGN4	Prevotella_conceptionensis_9403948
100073	Bifidobacterium_bifidum_BGN4	Prevotella_copri_CB7_DSM_18205
100074	Bifidobacterium_bifidum_BGN4	Prevotella_corporis_DSM_18810
100075	Bifidobacterium_bifidum_BGN4	Prevotella_denticola_DSM20614
100076	Bifidobacterium_bifidum_BGN4	Prevotella_denticola_F0289
100077	Bifidobacterium_bifidum_BGN4	Prevotella_disiens_FB035_09AN
100078	Bifidobacterium_bifidum_BGN4	Prevotella_disiens_JCM_6334
100079	Bifidobacterium_bifidum_BGN4	Prevotella_enoeca_JCM_12259
100080	Bifidobacterium_bifidum_BGN4	Prevotella_intermedia_17
100081	Bifidobacterium_bifidum_BGN4	Prevotella_intermedia_ATCC_25611
100082	Bifidobacterium_bifidum_BGN4	Prevotella_loescheii_DSM_19665
100083	Bifidobacterium_bifidum_BGN4	Prevotella_melaninogenica_ATCC_25845
100084	Bifidobacterium_bifidum_BGN4	Prevotella_nanceiensis_DSM_19126
100085	Bifidobacterium_bifidum_BGN4	Prevotella_nigrescens_ATCC_33563
100086	Bifidobacterium_bifidum_BGN4	Prevotella_oralis_ATCC_33269
100087	Bifidobacterium_bifidum_BGN4	Prevotella_pallens_ATCC_700821
100088	Bifidobacterium_bifidum_BGN4	Prevotella_ruminicola_23
100089	Bifidobacterium_bifidum_BGN4	Prevotella_salivae_DSM_15606
100090	Bifidobacterium_bifidum_BGN4	Prevotella_shahii_JCM_12083
100091	Bifidobacterium_bifidum_BGN4	Prevotella_stercorea_DSM_18206
100092	Bifidobacterium_bifidum_BGN4	Prevotella_timonensis_4401737
100093	Bifidobacterium_bifidum_BGN4	Prevotella_timonensis_CRIS_5C_B1
100094	Bifidobacterium_bifidum_BGN4	Prevotella_veroralis_DSM_19559
100095	Bifidobacterium_bifidum_BGN4	Propionibacterium_acidipropionici_ATCC_4875
100096	Bifidobacterium_bifidum_BGN4	Propionibacterium_acnes_KPA171202
100097	Bifidobacterium_bifidum_BGN4	Propionibacterium_avidum_44067
100098	Bifidobacterium_bifidum_BGN4	Propionibacterium_freudenreichii_subsp_shermanii_CIRM_BIA1
100099	Bifidobacterium_bifidum_BGN4	Propionibacterium_granulosum_DSM_20700
100100	Bifidobacterium_bifidum_BGN4	Propionibacterium_jensenii_DSM_20535
100101	Bifidobacterium_bifidum_BGN4	Propionibacterium_propionicum_F0230a
100102	Bifidobacterium_bifidum_BGN4	Proteus_mirabilis_ATCC_35198
100103	Bifidobacterium_bifidum_BGN4	Proteus_penneri_ATCC_35198
100104	Bifidobacterium_bifidum_BGN4	Providencia_alcalifaciens_DSM_30120
100105	Bifidobacterium_bifidum_BGN4	Providencia_rettgeri_DSM_1131
100106	Bifidobacterium_bifidum_BGN4	Providencia_rustigianii_DSM_4541
100107	Bifidobacterium_bifidum_BGN4	Providencia_stuartii_ATCC_25827
100108	Bifidobacterium_bifidum_BGN4	Pseudobutyrivibrio_ruminis_AD2017
100109	Bifidobacterium_bifidum_BGN4	Pseudoflavonifractor_capillosus_strain_ATCC_29799
100110	Bifidobacterium_bifidum_BGN4	Pseudomonas_aeruginosa_NCGM2_S1
100111	Bifidobacterium_bifidum_BGN4	Pseudomonas_alcaliphila_34
100112	Bifidobacterium_bifidum_BGN4	Pseudomonas_monteilii_NBRC_103158
100113	Bifidobacterium_bifidum_BGN4	Pseudomonas_nitroreducens_HBP1
100114	Bifidobacterium_bifidum_BGN4	Pseudomonas_oleovorans_MOIL14HWK12
100115	Bifidobacterium_bifidum_BGN4	Pseudoramibacter_alactolyticus_ATCC_23263
100116	Bifidobacterium_bifidum_BGN4	Pyramidobacter_piscolens_W5455
100117	Bifidobacterium_bifidum_BGN4	Ralstonia_sp_5_7_47FAA
100118	Bifidobacterium_bifidum_BGN4	Raoultella_planticola_ATCC_33531
100119	Bifidobacterium_bifidum_BGN4	Rhodococcus_equi_ATCC_33707
100120	Bifidobacterium_bifidum_BGN4	Rhodococcus_equi_NBRC_101255
100121	Bifidobacterium_bifidum_BGN4	Rhodococcus_rhodochrous_ATCC_21198
100122	Bifidobacterium_bifidum_BGN4	Roseburia_hominis_A2_183
100123	Bifidobacterium_bifidum_BGN4	Roseburia_intestinalis_L1_82
100124	Bifidobacterium_bifidum_BGN4	Roseburia_inulinivorans_DSM_16841
100125	Bifidobacterium_bifidum_BGN4	Roseomonas_mucosa_ATCC_BAA_692
100126	Bifidobacterium_bifidum_BGN4	Rothia_aeria_F0474
100127	Bifidobacterium_bifidum_BGN4	Rothia_dentocariosa_ATCC_17931
100128	Bifidobacterium_bifidum_BGN4	Rothia_mucilaginosa_DY_18
100129	Bifidobacterium_bifidum_BGN4	Ruminococcaceae_bacterium_D16
100130	Bifidobacterium_bifidum_BGN4	Ruminococcus_albus_7
100131	Bifidobacterium_bifidum_BGN4	Ruminococcus_bicirculans_80_3
100132	Bifidobacterium_bifidum_BGN4	Ruminococcus_bromii_L2_63
100133	Bifidobacterium_bifidum_BGN4	Ruminococcus_callidus_ATCC_2776001
100134	Bifidobacterium_bifidum_BGN4	Ruminococcus_champanellensis_18P13
100135	Bifidobacterium_bifidum_BGN4	Ruminococcus_flavefaciens_ATCC_19208
100136	Bifidobacterium_bifidum_BGN4	Ruminococcus_flavefaciens_FD_1
100137	Bifidobacterium_bifidum_BGN4	Ruminococcus_gauvreauii_DSM_19829
100138	Bifidobacterium_bifidum_BGN4	Ruminococcus_gnavus_ATCC_29149
100139	Bifidobacterium_bifidum_BGN4	Ruminococcus_lactaris_ATCC_29176
100140	Bifidobacterium_bifidum_BGN4	Ruminococcus_obeum_A2_162
100141	Bifidobacterium_bifidum_BGN4	Ruminococcus_sp_5_1_39BFAA
100142	Bifidobacterium_bifidum_BGN4	Ruminococcus_sp_SR1_5
100143	Bifidobacterium_bifidum_BGN4	Ruminococcus_torques_ATCC_27756
100144	Bifidobacterium_bifidum_BGN4	Ruminococcus_torques_L2_14
100145	Bifidobacterium_bifidum_BGN4	Salmonella_enterica_enterica_sv_Typhimurium_LT2
100146	Bifidobacterium_bifidum_BGN4	Scardovia_inopinata_F0304
100147	Bifidobacterium_bifidum_BGN4	Selenomonas_ruminantium_AC2024
100148	Bifidobacterium_bifidum_BGN4	Serratia_fonticola_RB_25
100149	Bifidobacterium_bifidum_BGN4	Serratia_liquefaciens_ATCC_27592
100150	Bifidobacterium_bifidum_BGN4	Silanimonas_lenta_DSM_16282
100151	Bifidobacterium_bifidum_BGN4	Slackia_exigua_ATCC_700122
100152	Bifidobacterium_bifidum_BGN4	Slackia_piriformis_YIT_12062
100153	Bifidobacterium_bifidum_BGN4	Solobacterium_moorei_DSM_22971
100154	Bifidobacterium_bifidum_BGN4	Solobacterium_moorei_F0204
100155	Bifidobacterium_bifidum_BGN4	Staphylococcus_arlettae_CVD059
100156	Bifidobacterium_bifidum_BGN4	Staphylococcus_capitis_CR0101
100157	Bifidobacterium_bifidum_BGN4	Staphylococcus_capitis_QN1
100158	Bifidobacterium_bifidum_BGN4	Staphylococcus_caprae_C87
100159	Bifidobacterium_bifidum_BGN4	Staphylococcus_cohnii_hu_01
100160	Bifidobacterium_bifidum_BGN4	Staphylococcus_epidermidis_ATCC_12228
100161	Bifidobacterium_bifidum_BGN4	Staphylococcus_equorum_subsp_equorum_Mu2
100162	Bifidobacterium_bifidum_BGN4	Staphylococcus_haemolyticus_JCSC1435
100163	Bifidobacterium_bifidum_BGN4	Staphylococcus_hominis_subsp_hominis_C80
100164	Bifidobacterium_bifidum_BGN4	Staphylococcus_intermedius_ATCC_27335
100165	Bifidobacterium_bifidum_BGN4	Staphylococcus_lugdunensis_HKU09_01
100166	Bifidobacterium_bifidum_BGN4	Staphylococcus_pasteuri_SP1
100167	Bifidobacterium_bifidum_BGN4	Staphylococcus_pettenkoferi_VCU012
100168	Bifidobacterium_bifidum_BGN4	Staphylococcus_saprophyticus_subsp_saprophyticus_ATCC_15305
100169	Bifidobacterium_bifidum_BGN4	Staphylococcus_sciuri_subsp_sciuri_Z8
100170	Bifidobacterium_bifidum_BGN4	Staphylococcus_simulans_ACS_120_V_Sch1
100171	Bifidobacterium_bifidum_BGN4	Staphylococcus_vitulinus_F1028
100172	Bifidobacterium_bifidum_BGN4	Staphylococcus_warneri_SG1
100173	Bifidobacterium_bifidum_BGN4	Staphylococcus_xylosus_DMB3_Bh1
100174	Bifidobacterium_bifidum_BGN4	Staphylococcus_xylosus_NJ
100175	Bifidobacterium_bifidum_BGN4	Stenotrophomonas_maltophilia_D457
100176	Bifidobacterium_bifidum_BGN4	Stenotrophomonas_rhizophila_PCA13
100177	Bifidobacterium_bifidum_BGN4	Stoquefichus_massiliensis_AP9
100178	Bifidobacterium_bifidum_BGN4	Streptococcus_agalactiae_A909
100179	Bifidobacterium_bifidum_BGN4	Streptococcus_anginosus_1_2_62CV
100180	Bifidobacterium_bifidum_BGN4	Streptococcus_australis_ATCC_700641
100181	Bifidobacterium_bifidum_BGN4	Streptococcus_constellatus_subsp_constellatus_SK53
100182	Bifidobacterium_bifidum_BGN4	Streptococcus_constellatus_subsp_pharyngis_SK1060
100183	Bifidobacterium_bifidum_BGN4	Streptococcus_cristatus_ATCC_51100
100184	Bifidobacterium_bifidum_BGN4	Streptococcus_dysgalactiae_subsp_dysgalactiae_ATCC_27957
100185	Bifidobacterium_bifidum_BGN4	Streptococcus_equinus_ATCC_9812
100186	Bifidobacterium_bifidum_BGN4	Streptococcus_gallolyticus_subsp_gallolyticus_ATCC_43143
100187	Bifidobacterium_bifidum_BGN4	Streptococcus_gordonii_str_Challis_substr_CH1
100188	Bifidobacterium_bifidum_BGN4	Streptococcus_infantarius_subsp_infantarius_ATCC_BAA_102
100189	Bifidobacterium_bifidum_BGN4	Streptococcus_infantis_ATCC_700779
100190	Bifidobacterium_bifidum_BGN4	Streptococcus_intermedius_JTH08
100191	Bifidobacterium_bifidum_BGN4	Streptococcus_lutetiensis_033
100192	Bifidobacterium_bifidum_BGN4	Streptococcus_mitis_NCTC_12261
100193	Bifidobacterium_bifidum_BGN4	Streptococcus_mutans_ATCC_25175
100194	Bifidobacterium_bifidum_BGN4	Streptococcus_oralis_Uo5
100195	Bifidobacterium_bifidum_BGN4	Streptococcus_parasanguinis_ATCC_903
100196	Bifidobacterium_bifidum_BGN4	Streptococcus_parauberis_KCTC_11537
100197	Bifidobacterium_bifidum_BGN4	Streptococcus_peroris_ATCC_700780
100198	Bifidobacterium_bifidum_BGN4	Streptococcus_pleomorphus_DSM_20574
100199	Bifidobacterium_bifidum_BGN4	Streptococcus_pseudopneumoniae_IS7493
100200	Bifidobacterium_bifidum_BGN4	Streptococcus_salivarius_JIM8777
100201	Bifidobacterium_bifidum_BGN4	Streptococcus_sanguinis_SK36
100202	Bifidobacterium_bifidum_BGN4	Streptococcus_sp_2_1_36FAA
100203	Bifidobacterium_bifidum_BGN4	Streptococcus_sp_I_G2
100204	Bifidobacterium_bifidum_BGN4	Streptococcus_sp_I_P16
100205	Bifidobacterium_bifidum_BGN4	Streptococcus_thermophilus_LMG_18311
100206	Bifidobacterium_bifidum_BGN4	Streptococcus_thoraltensis_DSM_12221
100207	Bifidobacterium_bifidum_BGN4	Streptococcus_uberis_0140J
100208	Bifidobacterium_bifidum_BGN4	Streptococcus_vestibularis_F0396
100209	Bifidobacterium_bifidum_BGN4	Subdoligranulum_variabile_DSM_15176
100210	Bifidobacterium_bifidum_BGN4	Succinatimonas_hippei_YIT_12066
100211	Bifidobacterium_bifidum_BGN4	Succinivibrio_dextrinosolvens_H5
100212	Bifidobacterium_bifidum_BGN4	Sulfolobus_solfataricus_P2
100213	Bifidobacterium_bifidum_BGN4	Sutterella_parvirubra_YIT_11816
100214	Bifidobacterium_bifidum_BGN4	Sutterella_wadsworthensis_3_1_45B
100215	Bifidobacterium_bifidum_BGN4	Tannerella_forsythia_ATCC_43037
100216	Bifidobacterium_bifidum_BGN4	Tatumella_ptyseos_ATCC_33301
100217	Bifidobacterium_bifidum_BGN4	Trabulsiella_guamensis_ATCC_49490
100218	Bifidobacterium_bifidum_BGN4	Tropheryma_whipplei_str_Twist
100219	Bifidobacterium_bifidum_BGN4	Trueperella_pyogenes_MS249
100220	Bifidobacterium_bifidum_BGN4	Ureaplasma_parvum_serovar_1_str_ATCC_27813
100221	Bifidobacterium_bifidum_BGN4	Ureaplasma_urealyticum_serovar_8_str_ATCC_27618
100222	Bifidobacterium_bifidum_BGN4	Ureibacillus_thermosphaericus_str_Thermo_BF
100223	Bifidobacterium_bifidum_BGN4	Varibaculum_cambriense_DSM_15806
100224	Bifidobacterium_bifidum_BGN4	Veillonella_atypica_ACS_049_V_Sch6
100225	Bifidobacterium_bifidum_BGN4	Veillonella_dispar_ATCC_17748
100226	Bifidobacterium_bifidum_BGN4	Veillonella_parvula_Te3_DSM_2008
100227	Bifidobacterium_bifidum_BGN4	Veillonella_ratti_ACS_216_V_Col6b
100228	Bifidobacterium_bifidum_BGN4	Veillonella_sp_3_1_44
100229	Bifidobacterium_bifidum_BGN4	Veillonella_sp_6_1_27
100230	Bifidobacterium_bifidum_BGN4	Vibrio_fluvialis_560
100231	Bifidobacterium_bifidum_BGN4	Vibrio_furnissii_NCTC_11218
100232	Bifidobacterium_bifidum_BGN4	Vibrio_mimicus_MB_451
100233	Bifidobacterium_bifidum_BGN4	Vibrio_parahaemolyticus_RIMD_2210633
100234	Bifidobacterium_bifidum_BGN4	Weissella_cibaria_KACC_11862
100235	Bifidobacterium_bifidum_BGN4	Weissella_confusa_LBAE_C39_2
100236	Bifidobacterium_bifidum_BGN4	Weissella_paramesenteroides_ATCC_33313
100237	Bifidobacterium_bifidum_BGN4	Yersinia_bercovieri_ATCC_43970
100238	Bifidobacterium_bifidum_BGN4	Yersinia_enterocolitica_subsp_enterocolitica_8081
100239	Bifidobacterium_bifidum_BGN4	Yersinia_frederiksenii_ATCC_33641
100240	Bifidobacterium_bifidum_BGN4	Yersinia_kristensenii_ATCC_33638
100241	Bifidobacterium_bifidum_BGN4	Yersinia_pseudotuberculosis_YPIII
100242	Bifidobacterium_bifidum_BGN4	Yersinia_rohdei_ATCC_43380
100243	Bifidobacterium_bifidum_BGN4	Yokenella_regensburgei_ATCC_43003
100244	Bifidobacterium_bifidum_NCIMB_41171	Bifidobacterium_bifidum_PRL2010
100245	Bifidobacterium_bifidum_NCIMB_41171	Bifidobacterium_bifidum_S17
100246	Bifidobacterium_bifidum_NCIMB_41171	Bifidobacterium_boum_DSM_20432
100247	Bifidobacterium_bifidum_NCIMB_41171	Bifidobacterium_breve_HPH0326
100248	Bifidobacterium_bifidum_NCIMB_41171	Bifidobacterium_breve_UCC2003_NCIMB8807
100249	Bifidobacterium_bifidum_NCIMB_41171	Bifidobacterium_catenulatum_DSM_16992
100250	Bifidobacterium_bifidum_NCIMB_41171	Bifidobacterium_coryneforme_DSM_20216
100251	Bifidobacterium_bifidum_NCIMB_41171	Bifidobacterium_dentium_ATCC_27678
100252	Bifidobacterium_bifidum_NCIMB_41171	Bifidobacterium_gallicum_DSM_20093
100253	Bifidobacterium_bifidum_NCIMB_41171	Bifidobacterium_kashiwanohense_DSM_21854
100254	Bifidobacterium_bifidum_NCIMB_41171	Bifidobacterium_longum_DJO10A
100255	Bifidobacterium_bifidum_NCIMB_41171	Bifidobacterium_longum_E18
100256	Bifidobacterium_bifidum_NCIMB_41171	Bifidobacterium_longum_infantis_157F_NC
100257	Bifidobacterium_bifidum_NCIMB_41171	Bifidobacterium_longum_infantis_ATCC_15697
100258	Bifidobacterium_bifidum_NCIMB_41171	Bifidobacterium_longum_longum_ATCC_55813
100259	Bifidobacterium_bifidum_NCIMB_41171	Bifidobacterium_longum_longum_BBMN68
100260	Bifidobacterium_bifidum_NCIMB_41171	Bifidobacterium_longum_longum_CCUG_52486
100261	Bifidobacterium_bifidum_NCIMB_41171	Bifidobacterium_longum_longum_JCM_1217
100262	Bifidobacterium_bifidum_NCIMB_41171	Bifidobacterium_longum_longum_JDM301
100263	Bifidobacterium_bifidum_NCIMB_41171	Bifidobacterium_longum_NCC2705
100264	Bifidobacterium_bifidum_NCIMB_41171	Bifidobacterium_mongoliense_DSM_21395
100265	Bifidobacterium_bifidum_NCIMB_41171	Bifidobacterium_pseudocatenulatum_DSM_20438
100266	Bifidobacterium_bifidum_NCIMB_41171	Bifidobacterium_pseudolongum_subsp_Pseudolongum_DSM_20099
100267	Bifidobacterium_bifidum_NCIMB_41171	Bifidobacterium_ruminantium_DSM_6489
100268	Bifidobacterium_bifidum_NCIMB_41171	Bifidobacterium_scardovii_JCM_12489
100269	Bifidobacterium_bifidum_NCIMB_41171	Bifidobacterium_stercoris_ATCC_43183
100270	Bifidobacterium_bifidum_NCIMB_41171	Bifidobacterium_thermacidophilum_subsp_thermacidophilum_DSM_15837
100271	Bifidobacterium_bifidum_NCIMB_41171	Bifidobacterium_thermophilum_RBL67
100272	Bifidobacterium_bifidum_NCIMB_41171	Bilophila_wadsworthia_3_1_6
100273	Bifidobacterium_bifidum_NCIMB_41171	Blastococcus_massiliensis_AP3
100274	Bifidobacterium_bifidum_NCIMB_41171	Blautia_hansenii_VPI_C7_24_DSM_20583
100275	Bifidobacterium_bifidum_NCIMB_41171	Blautia_hydrogenotrophica_DSM_10507
100276	Bifidobacterium_bifidum_NCIMB_41171	Blautia_obeum_ATCC_29174
100277	Bifidobacterium_bifidum_NCIMB_41171	Blautia_producta_DSM_2950
100278	Bifidobacterium_bifidum_NCIMB_41171	Blautia_wexlerae_DSM_19850
100279	Bifidobacterium_bifidum_NCIMB_41171	Bordetella_hinzii_OH87_BAL007II
100280	Bifidobacterium_bifidum_NCIMB_41171	Brachybacterium_paraconglomeratum_LC44
100281	Bifidobacterium_bifidum_NCIMB_41171	Brachyspira_pilosicoli_B2904
100282	Bifidobacterium_bifidum_NCIMB_41171	Bradyrhizobium_elkanii_USDA_76
100283	Bifidobacterium_bifidum_NCIMB_41171	Brevibacillus_agri_5_2
100284	Bifidobacterium_bifidum_NCIMB_41171	Brevibacillus_agri_BAB_2500
100285	Bifidobacterium_bifidum_NCIMB_41171	Brevibacillus_borstelensis_AK1
100286	Bifidobacterium_bifidum_NCIMB_41171	Brevibacillus_brevis_NBRC_100599
100287	Bifidobacterium_bifidum_NCIMB_41171	Brevibacterium_casei_S18
100288	Bifidobacterium_bifidum_NCIMB_41171	Brevibacterium_linens_BL2
100289	Bifidobacterium_bifidum_NCIMB_41171	Brevibacterium_massiliense_5401308
100290	Bifidobacterium_bifidum_NCIMB_41171	Brevundimonas_bacteroides_DSM_4726
100291	Bifidobacterium_bifidum_NCIMB_41171	Brevundimonas_diminuta_470_4
100292	Bifidobacterium_bifidum_NCIMB_41171	Brochothrix_thermosphacta_DSM_20171
100293	Bifidobacterium_bifidum_NCIMB_41171	Bulleidia_extructa_W1219
100294	Bifidobacterium_bifidum_NCIMB_41171	Burkholderia_cepacia_GG4
100295	Bifidobacterium_bifidum_NCIMB_41171	Burkholderiales_bacterium_1_1_47
100296	Bifidobacterium_bifidum_NCIMB_41171	Butyricicoccus_pullicaecorum_1_2
100297	Bifidobacterium_bifidum_NCIMB_41171	Butyricimonas_synergistica_DSM_23225
100298	Bifidobacterium_bifidum_NCIMB_41171	Butyricimonas_virosa_DSM_23226
100299	Bifidobacterium_bifidum_NCIMB_41171	Butyrivibrio_crossotus_DSM_2876
100300	Bifidobacterium_bifidum_NCIMB_41171	Butyrivibrio_fibrisolvens_16_4
100301	Bifidobacterium_bifidum_NCIMB_41171	Campylobacter_coli_JV20
100302	Bifidobacterium_bifidum_NCIMB_41171	Campylobacter_concisus_13826
100303	Bifidobacterium_bifidum_NCIMB_41171	Campylobacter_curvus_525_92
100304	Bifidobacterium_bifidum_NCIMB_41171	Campylobacter_fetus_subsp_fetus_82_40
100305	Bifidobacterium_bifidum_NCIMB_41171	Campylobacter_gracilis_RM3268
100306	Bifidobacterium_bifidum_NCIMB_41171	Campylobacter_hominis_ATCC_BAA_381
100307	Bifidobacterium_bifidum_NCIMB_41171	Campylobacter_hyointestinalis_subsp_hyointestinalis_LMG_9260
100308	Bifidobacterium_bifidum_NCIMB_41171	Campylobacter_jejuni_jejuni_81_176
100309	Bifidobacterium_bifidum_NCIMB_41171	Campylobacter_jejuni_jejuni_ICDCCJ07004
100310	Bifidobacterium_bifidum_NCIMB_41171	Campylobacter_jejuni_jejuni_M1
100311	Bifidobacterium_bifidum_NCIMB_41171	Campylobacter_jejuni_jejuni_NCTC_11168
100312	Bifidobacterium_bifidum_NCIMB_41171	Campylobacter_lari_RM2100
100313	Bifidobacterium_bifidum_NCIMB_41171	Campylobacter_rectus_RM3267
100314	Bifidobacterium_bifidum_NCIMB_41171	Campylobacter_showae_CSUNSWCD
100315	Bifidobacterium_bifidum_NCIMB_41171	Campylobacter_upsaliensis_JV21
100316	Bifidobacterium_bifidum_NCIMB_41171	Candidatus_Nitrososphaera_gargensis_Ga9_2
100317	Bifidobacterium_bifidum_NCIMB_41171	Capnocytophaga_granulosa_ATCC_51502
100318	Bifidobacterium_bifidum_NCIMB_41171	Capnocytophaga_ochracea_DSM_7271
100319	Bifidobacterium_bifidum_NCIMB_41171	Capnocytophaga_sputigena_ATCC_33612
100320	Bifidobacterium_bifidum_NCIMB_41171	Catenibacterium_mitsuokai_DSM_15897
100321	Bifidobacterium_bifidum_NCIMB_41171	Cedecea_davisae_DSM_4568
100322	Bifidobacterium_bifidum_NCIMB_41171	Cellulosilyticum_lentocellum_DSM_5427
100323	Bifidobacterium_bifidum_NCIMB_41171	Cellulosimicrobium_cellulans_J36
100324	Bifidobacterium_bifidum_NCIMB_41171	Cetobacterium_somerae_ATCC_BAA_47401
100325	Bifidobacterium_bifidum_NCIMB_41171	Citrobacter_amalonaticus_Y19
100326	Bifidobacterium_bifidum_NCIMB_41171	Citrobacter_freundii_ATCC_8090
100327	Bifidobacterium_bifidum_NCIMB_41171	Citrobacter_freundii_UCI_31
100328	Bifidobacterium_bifidum_NCIMB_41171	Citrobacter_koseri_ATCC_BAA_895
100329	Bifidobacterium_bifidum_NCIMB_41171	Citrobacter_sp_30_2
100330	Bifidobacterium_bifidum_NCIMB_41171	Citrobacter_youngae_ATCC_29220
100331	Bifidobacterium_bifidum_NCIMB_41171	Cloacibacillus_evryensis_DSM_19522
100332	Bifidobacterium_bifidum_NCIMB_41171	Clostridiales_sp_1_7_47FAA
100333	Bifidobacterium_bifidum_NCIMB_41171	Clostridium_asparagiforme_DSM_15981
100334	Bifidobacterium_bifidum_NCIMB_41171	Clostridium_bartlettii_DSM_16795
100335	Bifidobacterium_bifidum_NCIMB_41171	Clostridium_beijerinckii_NCIMB_8052
100336	Bifidobacterium_bifidum_NCIMB_41171	Clostridium_bifermentans_ATCC_19299
100337	Bifidobacterium_bifidum_NCIMB_41171	Clostridium_bolteae_ATCC_BAA_613
100338	Bifidobacterium_bifidum_NCIMB_41171	Clostridium_botulinum_A_str_ATCC_19397
100339	Bifidobacterium_bifidum_NCIMB_41171	Clostridium_botulinum_A_str_ATCC_3502
100340	Bifidobacterium_bifidum_NCIMB_41171	Clostridium_botulinum_A_str_Hall
100341	Bifidobacterium_bifidum_NCIMB_41171	Clostridium_botulinum_Bf
100342	Bifidobacterium_bifidum_NCIMB_41171	Clostridium_botulinum_E1_str_BoNT_E_Beluga
100343	Bifidobacterium_bifidum_NCIMB_41171	Clostridium_botulinum_F_str_230613
100344	Bifidobacterium_bifidum_NCIMB_41171	Clostridium_butyricum_DSM_10702
100345	Bifidobacterium_bifidum_NCIMB_41171	Clostridium_butyricum_E4_str_BoNT_E_BL5262
100346	Bifidobacterium_bifidum_NCIMB_41171	Clostridium_cadaveris_AGR2141
100347	Bifidobacterium_bifidum_NCIMB_41171	Clostridium_celatum_DSM_1785
100348	Bifidobacterium_bifidum_NCIMB_41171	Clostridium_cellobioparum_DSM_1351
100349	Bifidobacterium_bifidum_NCIMB_41171	Clostridium_citroniae_WAL_17108
100350	Bifidobacterium_bifidum_NCIMB_41171	Clostridium_clariflavum_DSM_19732
100351	Bifidobacterium_bifidum_NCIMB_41171	Clostridium_clostridioforme_CM201
100352	Bifidobacterium_bifidum_NCIMB_41171	Clostridium_difficile_CD196
100353	Bifidobacterium_bifidum_NCIMB_41171	Clostridium_difficile_NAP07
100354	Bifidobacterium_bifidum_NCIMB_41171	Clostridium_difficile_NAP08
100355	Bifidobacterium_bifidum_NCIMB_41171	Clostridium_difficile_R20291
100356	Bifidobacterium_bifidum_NCIMB_41171	Clostridium_glycolicum_ATCC_14880
100357	Bifidobacterium_bifidum_NCIMB_41171	Clostridium_hathewayi_12489931
100358	Bifidobacterium_bifidum_NCIMB_41171	Clostridium_hathewayi_DSM_13479
100359	Bifidobacterium_bifidum_NCIMB_41171	Clostridium_hiranonis_TO_931_DSM_13275
100360	Bifidobacterium_bifidum_NCIMB_41171	Clostridium_hylemonae_DSM_15053
100361	Bifidobacterium_bifidum_NCIMB_41171	Clostridium_indolis_DSM_755
100362	Bifidobacterium_bifidum_NCIMB_41171	Clostridium_innocuum_2959
100363	Bifidobacterium_bifidum_NCIMB_41171	Clostridium_leptum_DSM_753
100364	Bifidobacterium_bifidum_NCIMB_41171	Clostridium_methoxybenzovorans_SR3
100365	Bifidobacterium_bifidum_NCIMB_41171	Clostridium_methylpentosum_R2_DSM_5476
100366	Bifidobacterium_bifidum_NCIMB_41171	Clostridium_nexile_DSM_1787
100367	Bifidobacterium_bifidum_NCIMB_41171	Clostridium_paraputrificum_AGR2156
100368	Bifidobacterium_bifidum_NCIMB_41171	Clostridium_perfringens_ATCC_13124
100369	Bifidobacterium_bifidum_NCIMB_41171	Clostridium_ramosum_VPI_0427_DSM_1402
100370	Bifidobacterium_bifidum_NCIMB_41171	Clostridium_saccharogumia_DSM_17460
100371	Bifidobacterium_bifidum_NCIMB_41171	Clostridium_saccharoperbutylacetonicum_N1_4_HMT
100372	Bifidobacterium_bifidum_NCIMB_41171	Clostridium_sartagoforme_AAU1
100373	Bifidobacterium_bifidum_NCIMB_41171	Clostridium_scindens_ATCC_35704
100374	Bifidobacterium_bifidum_NCIMB_41171	Clostridium_sordellii_ATCC_9714
100375	Bifidobacterium_bifidum_NCIMB_41171	Clostridium_sp_7_2_43FAA
100376	Bifidobacterium_bifidum_NCIMB_41171	Clostridium_spiroforme_DSM_1552
100377	Bifidobacterium_bifidum_NCIMB_41171	Clostridium_sp_L2_50
100378	Bifidobacterium_bifidum_NCIMB_41171	Clostridium_sp_M62_1
100379	Bifidobacterium_bifidum_NCIMB_41171	Clostridium_sporogenes_ATCC_15579
100380	Bifidobacterium_bifidum_NCIMB_41171	Clostridium_sporosphaeroides_DSM_1294
100381	Bifidobacterium_bifidum_NCIMB_41171	Clostridium_sp_SS2_1
100382	Bifidobacterium_bifidum_NCIMB_41171	Clostridium_sp_SY8519
100383	Bifidobacterium_bifidum_NCIMB_41171	Clostridium_sticklandii_DSM_519
100384	Bifidobacterium_bifidum_NCIMB_41171	Clostridium_symbiosum_ATCC_14940
100385	Bifidobacterium_bifidum_NCIMB_41171	Clostridium_symbiosum_WAL_14163
100386	Bifidobacterium_bifidum_NCIMB_41171	Clostridium_symbiosum_WAL_14673
100387	Bifidobacterium_bifidum_NCIMB_41171	Clostridium_tyrobutyricum_DSM_2637
100388	Bifidobacterium_bifidum_NCIMB_41171	Clostridium_viride_DSM_6836
100389	Bifidobacterium_bifidum_NCIMB_41171	Collinsella_aerofaciens_ATCC_25986
100390	Bifidobacterium_bifidum_NCIMB_41171	Collinsella_intestinalis_DSM_13280
100391	Bifidobacterium_bifidum_NCIMB_41171	Collinsella_stercoris_DSM_13279
100392	Bifidobacterium_bifidum_NCIMB_41171	Collinsella_tanakaei_YIT_12063
100393	Bifidobacterium_bifidum_NCIMB_41171	Coprobacillus_sp_29_1
100394	Bifidobacterium_bifidum_NCIMB_41171	Coprobacillus_sp_D7
100395	Bifidobacterium_bifidum_NCIMB_41171	Coprococcus_catus_GD_7
100396	Bifidobacterium_bifidum_NCIMB_41171	Coprococcus_comes_ATCC_27758
100397	Bifidobacterium_bifidum_NCIMB_41171	Coprococcus_eutactus_ATCC_27759
100398	Bifidobacterium_bifidum_NCIMB_41171	Corynebacterium_ammoniagenes_DSM_20306
100399	Bifidobacterium_bifidum_NCIMB_41171	Corynebacterium_amycolatum_SK46
100400	Bifidobacterium_bifidum_NCIMB_41171	Corynebacterium_aurimucosum_ATCC_700975
100401	Bifidobacterium_bifidum_NCIMB_41171	Corynebacterium_durum_F0235
100402	Bifidobacterium_bifidum_NCIMB_41171	Corynebacterium_glucuronolyticum_ATCC_51867
100403	Bifidobacterium_bifidum_NCIMB_41171	Corynebacterium_kroppenstedtii_DSM_44385
100404	Bifidobacterium_bifidum_NCIMB_41171	Corynebacterium_propinquum_DSM_44285
100405	Bifidobacterium_bifidum_NCIMB_41171	Corynebacterium_striatum_ATCC_6940
100406	Bifidobacterium_bifidum_NCIMB_41171	Corynebacterium_tuberculostearicum_SK141
100407	Bifidobacterium_bifidum_NCIMB_41171	Corynebacterium_ulcerans_809
100408	Bifidobacterium_bifidum_NCIMB_41171	Corynebacterium_ureicelerivorans
100409	Bifidobacterium_bifidum_NCIMB_41171	Cronobacter_sakazakii_ATCC_BAA_894
100410	Bifidobacterium_bifidum_NCIMB_41171	Cryptobacterium_curtum_DSM_15641
100411	Bifidobacterium_bifidum_NCIMB_41171	Curtobacterium_flaccumfaciens_UCD_AKU
100412	Bifidobacterium_bifidum_NCIMB_41171	Delftia_acidovorans_SPH_1
100413	Bifidobacterium_bifidum_NCIMB_41171	Dermacoccus_nishinomiyaensis
100414	Bifidobacterium_bifidum_NCIMB_41171	Desulfovibrio_desulfuricans_subsp_desulfuricans_DSM_642
100415	Bifidobacterium_bifidum_NCIMB_41171	Desulfovibrio_piger_ATCC_29098
100416	Bifidobacterium_bifidum_NCIMB_41171	Desulfovibrio_sp_3_1_syn3
100417	Bifidobacterium_bifidum_NCIMB_41171	Dialister_invisus_DSM_15470
100418	Bifidobacterium_bifidum_NCIMB_41171	Dialister_succinatiphilus_YIT_11850
100419	Bifidobacterium_bifidum_NCIMB_41171	Dietzia_cinnamea_P4
100420	Bifidobacterium_bifidum_NCIMB_41171	Dorea_formicigenerans_ATCC_27755
100421	Bifidobacterium_bifidum_NCIMB_41171	Dorea_longicatena_DSM_13814
100422	Bifidobacterium_bifidum_NCIMB_41171	Dysgonomonas_gadei_ATCC_BAA_286
100423	Bifidobacterium_bifidum_NCIMB_41171	Edwardsiella_tarda_ATCC_23685
100424	Bifidobacterium_bifidum_NCIMB_41171	Edwardsiella_tarda_FL6_60
100425	Bifidobacterium_bifidum_NCIMB_41171	Eggerthella_lenta_DSM_2243
100426	Bifidobacterium_bifidum_NCIMB_41171	Eggerthella_sp_1_3_56FAA
100427	Bifidobacterium_bifidum_NCIMB_41171	Eggerthella_sp_YY7918
100428	Bifidobacterium_bifidum_NCIMB_41171	Eggerthia_catenaformis_OT_569
100429	Bifidobacterium_bifidum_NCIMB_41171	Eikenella_corrodens_ATCC_23834
100430	Bifidobacterium_bifidum_NCIMB_41171	Enterobacter_aerogenes_KCTC_2190
100431	Bifidobacterium_bifidum_NCIMB_41171	Enterobacter_asburiae_LF7a
100432	Bifidobacterium_bifidum_NCIMB_41171	Enterobacter_cancerogenus_ATCC_35316
100433	Bifidobacterium_bifidum_NCIMB_41171	Enterobacter_cloacae_EcWSU1
100434	Bifidobacterium_bifidum_NCIMB_41171	Enterobacter_hormaechei_YT2
100435	Bifidobacterium_bifidum_NCIMB_41171	Enterobacter_hormaechei_YT3
100436	Bifidobacterium_bifidum_NCIMB_41171	Enterobacteriaceae_bacterium_9_2_54FAA
100437	Bifidobacterium_bifidum_NCIMB_41171	Enterococcus_asini_ATCC_700915
100438	Bifidobacterium_bifidum_NCIMB_41171	Enterococcus_avium_ATCC_14025
100439	Bifidobacterium_bifidum_NCIMB_41171	Enterococcus_caccae_ATCC_BAA_1240
100440	Bifidobacterium_bifidum_NCIMB_41171	Enterococcus_casseliflavus_ATCC_12755
100441	Bifidobacterium_bifidum_NCIMB_41171	Enterococcus_cecorum_DSM_20682
100442	Bifidobacterium_bifidum_NCIMB_41171	Enterococcus_dispar_ATCC_51266
100443	Bifidobacterium_bifidum_NCIMB_41171	Enterococcus_durans_ATCC_6056
100444	Bifidobacterium_bifidum_NCIMB_41171	Enterococcus_faecalis_OG1RF_ATCC_47077
100445	Bifidobacterium_bifidum_NCIMB_41171	Enterococcus_faecalis_TX0104
100446	Bifidobacterium_bifidum_NCIMB_41171	Enterococcus_faecalis_TX1322
100447	Bifidobacterium_bifidum_NCIMB_41171	Enterococcus_faecalis_TX2134
100448	Bifidobacterium_bifidum_NCIMB_41171	Enterococcus_faecalis_V583
100449	Bifidobacterium_bifidum_NCIMB_41171	Enterococcus_faecium_TX1330
100450	Bifidobacterium_bifidum_NCIMB_41171	Enterococcus_gallinarum_EG2
100451	Bifidobacterium_bifidum_NCIMB_41171	Enterococcus_hirae_ATCC_9790
100452	Bifidobacterium_bifidum_NCIMB_41171	Enterococcus_phoeniculicola_ATCC_BAA_412
100453	Bifidobacterium_bifidum_NCIMB_41171	Enterococcus_saccharolyticus_DSM8903
100454	Bifidobacterium_bifidum_NCIMB_41171	Enterococcus_sp_7L76
100455	Bifidobacterium_bifidum_NCIMB_41171	Erysipelotrichaceae_bacterium_5_2_54FAA
100456	Bifidobacterium_bifidum_NCIMB_41171	Erysipelotrichaceae_bacterium_sp_3_1_53
100457	Bifidobacterium_bifidum_NCIMB_41171	Escherichia_albertii_KF1
100458	Bifidobacterium_bifidum_NCIMB_41171	Escherichia_albertii_TW07627
100459	Bifidobacterium_bifidum_NCIMB_41171	Escherichia_coli_O157_H7_str_Sakai
100460	Bifidobacterium_bifidum_NCIMB_41171	Escherichia_coli_SE11
100461	Bifidobacterium_bifidum_NCIMB_41171	Escherichia_coli_str_K_12_substr_MG1655
100462	Bifidobacterium_bifidum_NCIMB_41171	Escherichia_coli_UTI89_UPEC
100463	Bifidobacterium_bifidum_NCIMB_41171	Escherichia_fergusonii_ATCC_35469
100464	Bifidobacterium_bifidum_NCIMB_41171	Escherichia_hermannii_NBRC_105704
100465	Bifidobacterium_bifidum_NCIMB_41171	Escherichia_sp_1_1_43
100466	Bifidobacterium_bifidum_NCIMB_41171	Escherichia_sp_3_2_53FAA
100467	Bifidobacterium_bifidum_NCIMB_41171	Escherichia_sp_4_1_40B
100468	Bifidobacterium_bifidum_NCIMB_41171	Eubacterium_biforme_DSM_3989
100469	Bifidobacterium_bifidum_NCIMB_41171	Eubacterium_brachy_ATCC_33089
100470	Bifidobacterium_bifidum_NCIMB_41171	Eubacterium_cellulosolvens_6
100471	Bifidobacterium_bifidum_NCIMB_41171	Eubacterium_cylindroides_T2_87
100472	Bifidobacterium_bifidum_NCIMB_41171	Eubacterium_desmolans_ATCC_43058
100473	Bifidobacterium_bifidum_NCIMB_41171	Eubacterium_dolichum_DSM_3991
100474	Bifidobacterium_bifidum_NCIMB_41171	Eubacterium_eligens_ATCC_27750
100475	Bifidobacterium_bifidum_NCIMB_41171	Eubacterium_hallii_DSM_3353
100476	Bifidobacterium_bifidum_NCIMB_41171	Eubacterium_hallii_L2_7
100477	Bifidobacterium_bifidum_NCIMB_41171	Eubacterium_limosum_KIST612
100478	Bifidobacterium_bifidum_NCIMB_41171	Eubacterium_ramulus_ATCC_29099
100479	Bifidobacterium_bifidum_NCIMB_41171	Eubacterium_rectale_ATCC_33656
100480	Bifidobacterium_bifidum_NCIMB_41171	Eubacterium_rectale_M104_1
100481	Bifidobacterium_bifidum_NCIMB_41171	Eubacterium_saphenum_ATCC_49989
100482	Bifidobacterium_bifidum_NCIMB_41171	Eubacterium_siraeum_70_3
100483	Bifidobacterium_bifidum_NCIMB_41171	Eubacterium_siraeum_DSM_15702
100484	Bifidobacterium_bifidum_NCIMB_41171	Eubacterium_sulci_ATCC_35585
100485	Bifidobacterium_bifidum_NCIMB_41171	Eubacterium_ventriosum_ATCC_27560
100486	Bifidobacterium_bifidum_NCIMB_41171	Exiguobacterium_aurantiacum_DSM_6208
100487	Bifidobacterium_bifidum_NCIMB_41171	Faecalibacterium_cf_prausnitzii_KLE1255
100488	Bifidobacterium_bifidum_NCIMB_41171	Faecalibacterium_prausnitzii_L2_6
100489	Bifidobacterium_bifidum_NCIMB_41171	Faecalibacterium_prausnitzii_M21_2
100490	Bifidobacterium_bifidum_NCIMB_41171	Faecalibacterium_prausnitzii_SL3_3
100491	Bifidobacterium_bifidum_NCIMB_41171	Filifactor_alocis_ATCC_35896
100492	Bifidobacterium_bifidum_NCIMB_41171	Finegoldia_magna_ATCC_29328
100493	Bifidobacterium_bifidum_NCIMB_41171	Flavonifractor_plautii_ATCC_29863
100494	Bifidobacterium_bifidum_NCIMB_41171	Fusobacterium_gonidiaformans_3_1_5R
100495	Bifidobacterium_bifidum_NCIMB_41171	Fusobacterium_gonidiaformans_ATCC_25563
100496	Bifidobacterium_bifidum_NCIMB_41171	Fusobacterium_mortiferum_ATCC_9817
100497	Bifidobacterium_bifidum_NCIMB_41171	Fusobacterium_necrophorum_D12
100498	Bifidobacterium_bifidum_NCIMB_41171	Fusobacterium_nucleatum_subsp_animalis_3_1_33
100499	Bifidobacterium_bifidum_NCIMB_41171	Fusobacterium_nucleatum_subsp_animalis_7_1
100500	Bifidobacterium_bifidum_NCIMB_41171	Fusobacterium_nucleatum_subsp_animalis_D11
100501	Bifidobacterium_bifidum_NCIMB_41171	Fusobacterium_nucleatum_subsp_vincentii_3_1_27
100502	Bifidobacterium_bifidum_NCIMB_41171	Fusobacterium_nucleatum_subsp_vincentii_3_1_36A2
100503	Bifidobacterium_bifidum_NCIMB_41171	Fusobacterium_nucleatum_subsp_vincentii_4_1_13
100504	Bifidobacterium_bifidum_NCIMB_41171	Fusobacterium_periodonticum_1_1_41FAA
100505	Bifidobacterium_bifidum_NCIMB_41171	Fusobacterium_periodonticum_2_1_31
100506	Bifidobacterium_bifidum_NCIMB_41171	Fusobacterium_russii_ATCC_25533
100507	Bifidobacterium_bifidum_NCIMB_41171	Fusobacterium_sp_4_8
100508	Bifidobacterium_bifidum_NCIMB_41171	Fusobacterium_ulcerans_ATCC_49185
100509	Bifidobacterium_bifidum_NCIMB_41171	Fusobacterium_varium_ATCC_27725
100510	Bifidobacterium_bifidum_NCIMB_41171	Gemella_haemolysans_ATCC_10379
100511	Bifidobacterium_bifidum_NCIMB_41171	Gemella_morbillorum_M424
100512	Bifidobacterium_bifidum_NCIMB_41171	Gemella_sanguinis_ATCC700632
100513	Bifidobacterium_bifidum_NCIMB_41171	Gemella_sanguinis_M325
100514	Bifidobacterium_bifidum_NCIMB_41171	Geobacillus_vulcani_PSS1
100515	Bifidobacterium_bifidum_NCIMB_41171	Gordonia_rubripertincta_NBRC_101908
100516	Bifidobacterium_bifidum_NCIMB_41171	Gordonia_terrae_C_6
100517	Bifidobacterium_bifidum_NCIMB_41171	Gordonia_terrae_NBRC_100016
100518	Bifidobacterium_bifidum_NCIMB_41171	Gordonibacter_pamelaeae_7_10_1_bT_DSM_19378
100519	Bifidobacterium_bifidum_NCIMB_41171	Granulicatella_adiacens_ATCC_49175
100520	Bifidobacterium_bifidum_NCIMB_41171	Granulicatella_elegans_ATCC_700633
100521	Bifidobacterium_bifidum_NCIMB_41171	Grimontia_hollisae_CIP_101886
100522	Bifidobacterium_bifidum_NCIMB_41171	Haemophilus_haemolyticus_M19501
100523	Bifidobacterium_bifidum_NCIMB_41171	Haemophilus_parainfluenzae_T3T1
100524	Bifidobacterium_bifidum_NCIMB_41171	Haemophilus_sputorum_CCUG_13788
100525	Bifidobacterium_bifidum_NCIMB_41171	Hafnia_alvei_ATCC_51873
100526	Bifidobacterium_bifidum_NCIMB_41171	Hafnia_alvei_BIDMC_31
100527	Bifidobacterium_bifidum_NCIMB_41171	Halococcus_morrhuae_DSM1307
100528	Bifidobacterium_bifidum_NCIMB_41171	Helicobacter_bilis_ATCC_43879
100529	Bifidobacterium_bifidum_NCIMB_41171	Helicobacter_canadensis_MIT_98_5491
100530	Bifidobacterium_bifidum_NCIMB_41171	Helicobacter_cinaedi_CCUG_18818
100531	Bifidobacterium_bifidum_NCIMB_41171	Helicobacter_pullorum_MIT_98_5489
100532	Bifidobacterium_bifidum_NCIMB_41171	Helicobacter_pylori_26695
100533	Bifidobacterium_bifidum_NCIMB_41171	Helicobacter_winghamensis_ATCC_BAA_430
100534	Bifidobacterium_bifidum_NCIMB_41171	Holdemania_filiformis_VPI_J1_31B_1_DSM_12042
100535	Bifidobacterium_bifidum_NCIMB_41171	Kallipyga_massiliensis_ph2
100536	Bifidobacterium_bifidum_NCIMB_41171	Kandleria_vitulina_DSM_20405
100537	Bifidobacterium_bifidum_NCIMB_41171	Kingella_oralis_ATCC_51147
100538	Bifidobacterium_bifidum_NCIMB_41171	Klebsiella_pneumoniae_pneumoniae_MGH78578
100539	Bifidobacterium_bifidum_NCIMB_41171	Klebsiella_sp_1_1_55
100540	Bifidobacterium_bifidum_NCIMB_41171	Kluyvera_ascorbata_ATCC_33433
100541	Bifidobacterium_bifidum_NCIMB_41171	Kocuria_palustris_PEL
100542	Bifidobacterium_bifidum_NCIMB_41171	Kocuria_rhizophila_DC2201
100543	Bifidobacterium_bifidum_NCIMB_41171	Kurthia_massiliensis_JC30
100544	Bifidobacterium_bifidum_NCIMB_41171	Kytococcus_sedentarius_DSM_20547
100545	Bifidobacterium_bifidum_NCIMB_41171	Lachnospiraceae_bacterium_sp_5_1_63FAA
100546	Bifidobacterium_bifidum_NCIMB_41171	Lachnospiraceae_bacterium_sp_8_1_57FAA
100547	Bifidobacterium_bifidum_NCIMB_41171	Lachnospira_multipara_ATCC_19207
100548	Bifidobacterium_bifidum_NCIMB_41171	Lactobacillus_acidophilus_ATCC_4796
100549	Bifidobacterium_bifidum_NCIMB_41171	Lactobacillus_acidophilus_NCFM
100550	Bifidobacterium_bifidum_NCIMB_41171	Lactobacillus_amylolyticus_DSM_11664
100551	Bifidobacterium_bifidum_NCIMB_41171	Lactobacillus_amylovorus_GRL_1112
100552	Bifidobacterium_bifidum_NCIMB_41171	Lactobacillus_animalis_KCTC_3501
100553	Bifidobacterium_bifidum_NCIMB_41171	Lactobacillus_antri_DSM_16041
100554	Bifidobacterium_bifidum_NCIMB_41171	Lactobacillus_brevis_ATCC_367
100555	Bifidobacterium_bifidum_NCIMB_41171	Lactobacillus_brevis_subsp_gravesensis_ATCC_27305
100556	Bifidobacterium_bifidum_NCIMB_41171	Lactobacillus_buchneri_ATCC_11577
100557	Bifidobacterium_bifidum_NCIMB_41171	Lactobacillus_casei_ATCC_334
100558	Bifidobacterium_bifidum_NCIMB_41171	Lactobacillus_casei_casei_BL23
100559	Bifidobacterium_bifidum_NCIMB_41171	Lactobacillus_coleohominis_101_4_CHN
100560	Bifidobacterium_bifidum_NCIMB_41171	Lactobacillus_coryniformis_subsp_coryniformis_CECT_5711
100561	Bifidobacterium_bifidum_NCIMB_41171	Lactobacillus_crispatus_125_2_CHN
100562	Bifidobacterium_bifidum_NCIMB_41171	Lactobacillus_curvatus_CRL_705
100563	Bifidobacterium_bifidum_NCIMB_41171	Lactobacillus_delbrueckii_subsp_bulgaricus_ATCC_11842
100564	Bifidobacterium_bifidum_NCIMB_41171	Lactobacillus_delbrueckii_subsp_bulgaricus_ATCC_BAA_365
100565	Bifidobacterium_bifidum_NCIMB_41171	Lactobacillus_fermentum_ATCC_14931
100566	Bifidobacterium_bifidum_NCIMB_41171	Lactobacillus_fermentum_IFO_3956
100567	Bifidobacterium_bifidum_NCIMB_41171	Lactobacillus_gasseri_ATCC_33323
100568	Bifidobacterium_bifidum_NCIMB_41171	Lactobacillus_gastricus_PS3
100569	Bifidobacterium_bifidum_NCIMB_41171	Lactobacillus_helveticus_DPC_4571
100570	Bifidobacterium_bifidum_NCIMB_41171	Lactobacillus_helveticus_DSM_20075
100571	Bifidobacterium_bifidum_NCIMB_41171	Lactobacillus_hilgardii_ATCC_8290
100572	Bifidobacterium_bifidum_NCIMB_41171	Lactobacillus_iners_DSM_13335
100573	Bifidobacterium_bifidum_NCIMB_41171	Lactobacillus_jensenii_1153
100574	Bifidobacterium_bifidum_NCIMB_41171	Lactobacillus_johnsonii_DPC_6026
100575	Bifidobacterium_bifidum_NCIMB_41171	Lactobacillus_johnsonii_NCC_533
100576	Bifidobacterium_bifidum_NCIMB_41171	Lactobacillus_mucosae_LM1
100577	Bifidobacterium_bifidum_NCIMB_41171	Lactobacillus_oris_F0423
100578	Bifidobacterium_bifidum_NCIMB_41171	Lactobacillus_paracasei_subsp_paracasei_8700_2
100579	Bifidobacterium_bifidum_NCIMB_41171	Lactobacillus_paracasei_subsp_paracasei_ATCC_25302
100580	Bifidobacterium_bifidum_NCIMB_41171	Lactobacillus_pentosus_KCA1
100581	Bifidobacterium_bifidum_NCIMB_41171	Lactobacillus_plantarum_JDM1
100582	Bifidobacterium_bifidum_NCIMB_41171	Lactobacillus_plantarum_subsp_plantarum_ATCC_14917
100583	Bifidobacterium_bifidum_NCIMB_41171	Lactobacillus_plantarum_WCFS1
100584	Bifidobacterium_bifidum_NCIMB_41171	Lactobacillus_reuteri_CF48_3A_
100585	Bifidobacterium_bifidum_NCIMB_41171	Lactobacillus_reuteri_F275_JCM_1112
100586	Bifidobacterium_bifidum_NCIMB_41171	Lactobacillus_reuteri_MM2_3_
100587	Bifidobacterium_bifidum_NCIMB_41171	Lactobacillus_reuteri_MM4_1A_
100588	Bifidobacterium_bifidum_NCIMB_41171	Lactobacillus_reuteri_SD2112_ATCC_55730
100589	Bifidobacterium_bifidum_NCIMB_41171	Lactobacillus_rhamnosus_GG_ATCC_53103
100590	Bifidobacterium_bifidum_NCIMB_41171	Lactobacillus_rhamnosus_LMS2_1
100591	Bifidobacterium_bifidum_NCIMB_41171	Lactobacillus_ruminis_ATCC_25644
100592	Bifidobacterium_bifidum_NCIMB_41171	Lactobacillus_sakei_subsp_sakei_23K
100593	Bifidobacterium_bifidum_NCIMB_41171	Lactobacillus_salivarius_HO66_ATCC_11741
100594	Bifidobacterium_bifidum_NCIMB_41171	Lactobacillus_salivarius_salivarius_UCC118
100595	Bifidobacterium_bifidum_NCIMB_41171	Lactobacillus_ultunensis_DSM_16047
100596	Bifidobacterium_bifidum_NCIMB_41171	Lactobacillus_vaginalis_ATCC_49540
100597	Bifidobacterium_bifidum_NCIMB_41171	Lactococcus_garvieae_ATCC_49156
100598	Bifidobacterium_bifidum_NCIMB_41171	Lactococcus_raffinolactis_4877
100599	Bifidobacterium_bifidum_NCIMB_41171	Laribacter_hongkongensis_HLHK9
100600	Bifidobacterium_bifidum_NCIMB_41171	Lautropia_mirabilis_ATCC_51599
100601	Bifidobacterium_bifidum_NCIMB_41171	Leminorella_grimontii_ATCC_33999
100602	Bifidobacterium_bifidum_NCIMB_41171	Leptotrichia_buccalis_C_1013_b
100603	Bifidobacterium_bifidum_NCIMB_41171	Leuconostoc_argentinum_KCTC_3773
100604	Bifidobacterium_bifidum_NCIMB_41171	Leuconostoc_gelidum_JB7
100605	Bifidobacterium_bifidum_NCIMB_41171	Leuconostoc_mesenteroides_subsp_cremoris_ATCC_19254
100606	Bifidobacterium_bifidum_NCIMB_41171	Listeria_grayi_DSM_20601
100607	Bifidobacterium_bifidum_NCIMB_41171	Listeria_monocytogenes_4a_L99
100608	Bifidobacterium_bifidum_NCIMB_41171	Listeria_monocytogenes_4b_F2365
100609	Bifidobacterium_bifidum_NCIMB_41171	Listeria_monocytogenes_Finland_1988
100610	Bifidobacterium_bifidum_NCIMB_41171	Listeria_monocytogenes_FSL_R2_561
100611	Bifidobacterium_bifidum_NCIMB_41171	Listeria_monocytogenes_J0161_FSL_R2_499
100612	Bifidobacterium_bifidum_NCIMB_41171	Listeria_monocytogenes_serotype_7_SLCC_2482
100613	Bifidobacterium_bifidum_NCIMB_41171	Listeria_monocytogenes_SLCC_2378
100614	Bifidobacterium_bifidum_NCIMB_41171	Listeria_monocytogenes_SLCC_2540
100615	Bifidobacterium_bifidum_NCIMB_41171	Listeria_monocytogenes_SLCC_7179
100616	Bifidobacterium_bifidum_NCIMB_41171	Lysinibacillus_fusiformis_ZB2
100617	Bifidobacterium_bifidum_NCIMB_41171	Lysinibacillus_sphaericus_C3_41
100618	Bifidobacterium_bifidum_NCIMB_41171	Marvinbryantia_formatexigens_I_52_DSM_14469
100619	Bifidobacterium_bifidum_NCIMB_41171	Megamonas_funiformis_YIT_11815
100620	Bifidobacterium_bifidum_NCIMB_41171	Megamonas_hypermegale_ART12_1
100621	Bifidobacterium_bifidum_NCIMB_41171	Megasphaera_elsdenii_DSM_20460
100622	Bifidobacterium_bifidum_NCIMB_41171	Melainabacterium_MEL_A1
100623	Bifidobacterium_bifidum_NCIMB_41171	Methanobrevibacter_ruminantium_M1
100624	Bifidobacterium_bifidum_NCIMB_41171	Methanobrevibacter_smithii_ATCC_35061
100625	Bifidobacterium_bifidum_NCIMB_41171	Methanomassiliicoccus_luminyensis_B10
100626	Bifidobacterium_bifidum_NCIMB_41171	Methanosphaera_stadtmanae_DSM_3091
100627	Bifidobacterium_bifidum_NCIMB_41171	Methylobacterium_mesophilicum_SR1_6_6
100628	Bifidobacterium_bifidum_NCIMB_41171	Methylobacterium_populi_BJ001
100629	Bifidobacterium_bifidum_NCIMB_41171	Methylobacterium_radiotolerans_JCM_2831
100630	Bifidobacterium_bifidum_NCIMB_41171	Methyloversatilis_universalis_Fam50001
100631	Bifidobacterium_bifidum_NCIMB_41171	Methyloversatilis_universalis_FAM5
100632	Bifidobacterium_bifidum_NCIMB_41171	Microbacterium_gubbeenense_DSM_15944
100633	Bifidobacterium_bifidum_NCIMB_41171	Microbacterium_oleivorans_NBRC_103075
100634	Bifidobacterium_bifidum_NCIMB_41171	Microbacterium_paraoxydans_77MFTsu3_2
100635	Bifidobacterium_bifidum_NCIMB_41171	Micrococcus_luteus_NCTC_2665
100636	Bifidobacterium_bifidum_NCIMB_41171	Micromonospora_aurantiaca_ATCC_27029
100637	Bifidobacterium_bifidum_NCIMB_41171	Mitsuokella_jalaludinii_DSM_13811
100638	Bifidobacterium_bifidum_NCIMB_41171	Mitsuokella_multacida_DSM_20544
100639	Bifidobacterium_bifidum_NCIMB_41171	Mobiluncus_curtisii_ATCC_43063
100640	Bifidobacterium_bifidum_NCIMB_41171	Moraxella_catarrhalis_RH4
100641	Bifidobacterium_bifidum_NCIMB_41171	Morganella_morganii_subsp_morganii_KT
100642	Bifidobacterium_bifidum_NCIMB_41171	Mycobacterium_avium_subsp_avium_ATCC_25291
100643	Bifidobacterium_bifidum_NCIMB_41171	Mycobacterium_fortuitum_subsp_fortuitum_DSM_46621
100644	Bifidobacterium_bifidum_NCIMB_41171	Mycoplasma_hominis_ATCC_23114
100645	Bifidobacterium_bifidum_NCIMB_41171	Mycoplasma_pneumoniae_309
100646	Bifidobacterium_bifidum_NCIMB_41171	Neisseria_cinerea_ATCC_14685
100647	Bifidobacterium_bifidum_NCIMB_41171	Neisseria_elongata_subsp_glycolytica_ATCC_29315
100648	Bifidobacterium_bifidum_NCIMB_41171	Neisseria_flavescens_SK114
100649	Bifidobacterium_bifidum_NCIMB_41171	Neisseria_macacae_ATCC_33926
100650	Bifidobacterium_bifidum_NCIMB_41171	Neisseria_mucosa_ATCC_25996
100651	Bifidobacterium_bifidum_NCIMB_41171	Neisseria_subflava_NJ9703
100652	Bifidobacterium_bifidum_NCIMB_41171	Nevskia_ramosa_DSM_11499
100653	Bifidobacterium_bifidum_NCIMB_41171	Oceanobacillus_picturae_strain_S1
100654	Bifidobacterium_bifidum_NCIMB_41171	Ochrobactrum_anthropi_ATCC_49188
100655	Bifidobacterium_bifidum_NCIMB_41171	Odoribacter_laneus_YIT_12061
100656	Bifidobacterium_bifidum_NCIMB_41171	Odoribacter_splanchnicus_1651_6_DSM_20712
100657	Bifidobacterium_bifidum_NCIMB_41171	Olsenella_profusa_F019501
100658	Bifidobacterium_bifidum_NCIMB_41171	Olsenella_uli_DSM_7084
100659	Bifidobacterium_bifidum_NCIMB_41171	Oribacterium_sinus_F0268
100660	Bifidobacterium_bifidum_NCIMB_41171	Oxalobacter_formigenes_HOxBLS
100661	Bifidobacterium_bifidum_NCIMB_41171	Oxalobacter_formigenes_OXCC13
100662	Bifidobacterium_bifidum_NCIMB_41171	Paenibacillus_alvei_DSM_29
100663	Bifidobacterium_bifidum_NCIMB_41171	Paenibacillus_barengoltzii_G22
100664	Bifidobacterium_bifidum_NCIMB_41171	Paenibacillus_daejeonensis_DSM_15491
100665	Bifidobacterium_bifidum_NCIMB_41171	Paenibacillus_graminis_C4D1M
100666	Bifidobacterium_bifidum_NCIMB_41171	Paenibacillus_lactis_154
100667	Bifidobacterium_bifidum_NCIMB_41171	Parabacteroides_distasonis_ATCC_8503
100668	Bifidobacterium_bifidum_NCIMB_41171	Parabacteroides_goldsteinii_dnLKV18
100669	Bifidobacterium_bifidum_NCIMB_41171	Parabacteroides_gordonii_DSM_23371
100670	Bifidobacterium_bifidum_NCIMB_41171	Parabacteroides_johnsonii_DSM_18315
100671	Bifidobacterium_bifidum_NCIMB_41171	Parabacteroides_merdae_ATCC_43184
100672	Bifidobacterium_bifidum_NCIMB_41171	Parabacteroides_sp_D13
100673	Bifidobacterium_bifidum_NCIMB_41171	Paracoccus_yeei_ATCC_BAA_599
100674	Bifidobacterium_bifidum_NCIMB_41171	Paraprevotella_clara_YIT_11840
100675	Bifidobacterium_bifidum_NCIMB_41171	Paraprevotella_xylaniphila_YIT_11841
100676	Bifidobacterium_bifidum_NCIMB_41171	Parasutterella_excrementihominis_YIT_11859
100677	Bifidobacterium_bifidum_NCIMB_41171	Parvimonas_micra_ATCC_33270
100678	Bifidobacterium_bifidum_NCIMB_41171	Pediococcus_acidilactici_7_4
100679	Bifidobacterium_bifidum_NCIMB_41171	Pediococcus_acidilactici_DSM_20284
100680	Bifidobacterium_bifidum_NCIMB_41171	Pediococcus_pentosaceus_ATCC_25745
100681	Bifidobacterium_bifidum_NCIMB_41171	Peptoniphilus_harei_ACS_146_V_Sch2b
100682	Bifidobacterium_bifidum_NCIMB_41171	Peptoniphilus_indolicus_ATCC_29427
100683	Bifidobacterium_bifidum_NCIMB_41171	Peptoniphilus_lacrimalis_DSM_7455
100684	Bifidobacterium_bifidum_NCIMB_41171	Peptoniphilus_timonensis_JC401
100685	Bifidobacterium_bifidum_NCIMB_41171	Peptostreptococcus_anaerobius_DSM_2949
100686	Bifidobacterium_bifidum_NCIMB_41171	Peptostreptococcus_stomatis_DSM_17678
100687	Bifidobacterium_bifidum_NCIMB_41171	Phascolarctobacterium_succinatutens_YIT_12067
100688	Bifidobacterium_bifidum_NCIMB_41171	Plesiomonas_shigelloides_302_73
100689	Bifidobacterium_bifidum_NCIMB_41171	Porphyromonas_asaccharolytica_DSM_20707
100690	Bifidobacterium_bifidum_NCIMB_41171	Porphyromonas_endodontalis_ATCC_35406
100691	Bifidobacterium_bifidum_NCIMB_41171	Porphyromonas_gingivalis_W83
100692	Bifidobacterium_bifidum_NCIMB_41171	Porphyromonas_somerae_DSM_23386
100693	Bifidobacterium_bifidum_NCIMB_41171	Porphyromonas_uenonis_60_3
100694	Bifidobacterium_bifidum_NCIMB_41171	Porphyromonas_uenonis_DSM_23387
100695	Bifidobacterium_bifidum_NCIMB_41171	Prevotella_albensis_DSM_11370
100696	Bifidobacterium_bifidum_NCIMB_41171	Prevotella_bivia_DSM_20514
100697	Bifidobacterium_bifidum_NCIMB_41171	Prevotella_brevis_ATCC_19188
100698	Bifidobacterium_bifidum_NCIMB_41171	Prevotella_bryantii_B14
100699	Bifidobacterium_bifidum_NCIMB_41171	Prevotella_bryantii_C21a
100700	Bifidobacterium_bifidum_NCIMB_41171	Prevotella_buccae_ATCC_33574
100701	Bifidobacterium_bifidum_NCIMB_41171	Prevotella_conceptionensis_9403948
100702	Bifidobacterium_bifidum_NCIMB_41171	Prevotella_copri_CB7_DSM_18205
100703	Bifidobacterium_bifidum_NCIMB_41171	Prevotella_corporis_DSM_18810
100704	Bifidobacterium_bifidum_NCIMB_41171	Prevotella_denticola_DSM20614
100705	Bifidobacterium_bifidum_NCIMB_41171	Prevotella_denticola_F0289
100706	Bifidobacterium_bifidum_NCIMB_41171	Prevotella_disiens_FB035_09AN
100707	Bifidobacterium_bifidum_NCIMB_41171	Prevotella_disiens_JCM_6334
100708	Bifidobacterium_bifidum_NCIMB_41171	Prevotella_enoeca_JCM_12259
100709	Bifidobacterium_bifidum_NCIMB_41171	Prevotella_intermedia_17
100710	Bifidobacterium_bifidum_NCIMB_41171	Prevotella_intermedia_ATCC_25611
100711	Bifidobacterium_bifidum_NCIMB_41171	Prevotella_loescheii_DSM_19665
100712	Bifidobacterium_bifidum_NCIMB_41171	Prevotella_melaninogenica_ATCC_25845
100713	Bifidobacterium_bifidum_NCIMB_41171	Prevotella_nanceiensis_DSM_19126
100714	Bifidobacterium_bifidum_NCIMB_41171	Prevotella_nigrescens_ATCC_33563
100715	Bifidobacterium_bifidum_NCIMB_41171	Prevotella_oralis_ATCC_33269
100716	Bifidobacterium_bifidum_NCIMB_41171	Prevotella_pallens_ATCC_700821
100717	Bifidobacterium_bifidum_NCIMB_41171	Prevotella_ruminicola_23
100718	Bifidobacterium_bifidum_NCIMB_41171	Prevotella_salivae_DSM_15606
100719	Bifidobacterium_bifidum_NCIMB_41171	Prevotella_shahii_JCM_12083
100720	Bifidobacterium_bifidum_NCIMB_41171	Prevotella_stercorea_DSM_18206
100721	Bifidobacterium_bifidum_NCIMB_41171	Prevotella_timonensis_4401737
100722	Bifidobacterium_bifidum_NCIMB_41171	Prevotella_timonensis_CRIS_5C_B1
100723	Bifidobacterium_bifidum_NCIMB_41171	Prevotella_veroralis_DSM_19559
100724	Bifidobacterium_bifidum_NCIMB_41171	Propionibacterium_acidipropionici_ATCC_4875
100725	Bifidobacterium_bifidum_NCIMB_41171	Propionibacterium_acnes_KPA171202
100726	Bifidobacterium_bifidum_NCIMB_41171	Propionibacterium_avidum_44067
100727	Bifidobacterium_bifidum_NCIMB_41171	Propionibacterium_freudenreichii_subsp_shermanii_CIRM_BIA1
100728	Bifidobacterium_bifidum_NCIMB_41171	Propionibacterium_granulosum_DSM_20700
100729	Bifidobacterium_bifidum_NCIMB_41171	Propionibacterium_jensenii_DSM_20535
100730	Bifidobacterium_bifidum_NCIMB_41171	Propionibacterium_propionicum_F0230a
100731	Bifidobacterium_bifidum_NCIMB_41171	Proteus_mirabilis_ATCC_35198
100732	Bifidobacterium_bifidum_NCIMB_41171	Proteus_penneri_ATCC_35198
100733	Bifidobacterium_bifidum_NCIMB_41171	Providencia_alcalifaciens_DSM_30120
100734	Bifidobacterium_bifidum_NCIMB_41171	Providencia_rettgeri_DSM_1131
100735	Bifidobacterium_bifidum_NCIMB_41171	Providencia_rustigianii_DSM_4541
100736	Bifidobacterium_bifidum_NCIMB_41171	Providencia_stuartii_ATCC_25827
100737	Bifidobacterium_bifidum_NCIMB_41171	Pseudobutyrivibrio_ruminis_AD2017
100738	Bifidobacterium_bifidum_NCIMB_41171	Pseudoflavonifractor_capillosus_strain_ATCC_29799
100739	Bifidobacterium_bifidum_NCIMB_41171	Pseudomonas_aeruginosa_NCGM2_S1
100740	Bifidobacterium_bifidum_NCIMB_41171	Pseudomonas_alcaliphila_34
100741	Bifidobacterium_bifidum_NCIMB_41171	Pseudomonas_monteilii_NBRC_103158
100742	Bifidobacterium_bifidum_NCIMB_41171	Pseudomonas_nitroreducens_HBP1
100743	Bifidobacterium_bifidum_NCIMB_41171	Pseudomonas_oleovorans_MOIL14HWK12
100744	Bifidobacterium_bifidum_NCIMB_41171	Pseudoramibacter_alactolyticus_ATCC_23263
100745	Bifidobacterium_bifidum_NCIMB_41171	Pyramidobacter_piscolens_W5455
100746	Bifidobacterium_bifidum_NCIMB_41171	Ralstonia_sp_5_7_47FAA
100747	Bifidobacterium_bifidum_NCIMB_41171	Raoultella_planticola_ATCC_33531
100748	Bifidobacterium_bifidum_NCIMB_41171	Rhodococcus_equi_ATCC_33707
100749	Bifidobacterium_bifidum_NCIMB_41171	Rhodococcus_equi_NBRC_101255
100750	Bifidobacterium_bifidum_NCIMB_41171	Rhodococcus_rhodochrous_ATCC_21198
100751	Bifidobacterium_bifidum_NCIMB_41171	Roseburia_hominis_A2_183
100752	Bifidobacterium_bifidum_NCIMB_41171	Roseburia_intestinalis_L1_82
100753	Bifidobacterium_bifidum_NCIMB_41171	Roseburia_inulinivorans_DSM_16841
100754	Bifidobacterium_bifidum_NCIMB_41171	Roseomonas_mucosa_ATCC_BAA_692
100755	Bifidobacterium_bifidum_NCIMB_41171	Rothia_aeria_F0474
100756	Bifidobacterium_bifidum_NCIMB_41171	Rothia_dentocariosa_ATCC_17931
100757	Bifidobacterium_bifidum_NCIMB_41171	Rothia_mucilaginosa_DY_18
100758	Bifidobacterium_bifidum_NCIMB_41171	Ruminococcaceae_bacterium_D16
100759	Bifidobacterium_bifidum_NCIMB_41171	Ruminococcus_albus_7
100760	Bifidobacterium_bifidum_NCIMB_41171	Ruminococcus_bicirculans_80_3
100761	Bifidobacterium_bifidum_NCIMB_41171	Ruminococcus_bromii_L2_63
100762	Bifidobacterium_bifidum_NCIMB_41171	Ruminococcus_callidus_ATCC_2776001
100763	Bifidobacterium_bifidum_NCIMB_41171	Ruminococcus_champanellensis_18P13
100764	Bifidobacterium_bifidum_NCIMB_41171	Ruminococcus_flavefaciens_ATCC_19208
100765	Bifidobacterium_bifidum_NCIMB_41171	Ruminococcus_flavefaciens_FD_1
100766	Bifidobacterium_bifidum_NCIMB_41171	Ruminococcus_gauvreauii_DSM_19829
100767	Bifidobacterium_bifidum_NCIMB_41171	Ruminococcus_gnavus_ATCC_29149
100768	Bifidobacterium_bifidum_NCIMB_41171	Ruminococcus_lactaris_ATCC_29176
100769	Bifidobacterium_bifidum_NCIMB_41171	Ruminococcus_obeum_A2_162
100770	Bifidobacterium_bifidum_NCIMB_41171	Ruminococcus_sp_5_1_39BFAA
100771	Bifidobacterium_bifidum_NCIMB_41171	Ruminococcus_sp_SR1_5
100772	Bifidobacterium_bifidum_NCIMB_41171	Ruminococcus_torques_ATCC_27756
100773	Bifidobacterium_bifidum_NCIMB_41171	Ruminococcus_torques_L2_14
100774	Bifidobacterium_bifidum_NCIMB_41171	Salmonella_enterica_enterica_sv_Typhimurium_LT2
100775	Bifidobacterium_bifidum_NCIMB_41171	Scardovia_inopinata_F0304
100776	Bifidobacterium_bifidum_NCIMB_41171	Selenomonas_ruminantium_AC2024
100777	Bifidobacterium_bifidum_NCIMB_41171	Serratia_fonticola_RB_25
100778	Bifidobacterium_bifidum_NCIMB_41171	Serratia_liquefaciens_ATCC_27592
100779	Bifidobacterium_bifidum_NCIMB_41171	Silanimonas_lenta_DSM_16282
100780	Bifidobacterium_bifidum_NCIMB_41171	Slackia_exigua_ATCC_700122
100781	Bifidobacterium_bifidum_NCIMB_41171	Slackia_piriformis_YIT_12062
100782	Bifidobacterium_bifidum_NCIMB_41171	Solobacterium_moorei_DSM_22971
100783	Bifidobacterium_bifidum_NCIMB_41171	Solobacterium_moorei_F0204
100784	Bifidobacterium_bifidum_NCIMB_41171	Staphylococcus_arlettae_CVD059
100785	Bifidobacterium_bifidum_NCIMB_41171	Staphylococcus_capitis_CR0101
100786	Bifidobacterium_bifidum_NCIMB_41171	Staphylococcus_capitis_QN1
100787	Bifidobacterium_bifidum_NCIMB_41171	Staphylococcus_caprae_C87
100788	Bifidobacterium_bifidum_NCIMB_41171	Staphylococcus_cohnii_hu_01
100789	Bifidobacterium_bifidum_NCIMB_41171	Staphylococcus_epidermidis_ATCC_12228
100790	Bifidobacterium_bifidum_NCIMB_41171	Staphylococcus_equorum_subsp_equorum_Mu2
100791	Bifidobacterium_bifidum_NCIMB_41171	Staphylococcus_haemolyticus_JCSC1435
100792	Bifidobacterium_bifidum_NCIMB_41171	Staphylococcus_hominis_subsp_hominis_C80
100793	Bifidobacterium_bifidum_NCIMB_41171	Staphylococcus_intermedius_ATCC_27335
100794	Bifidobacterium_bifidum_NCIMB_41171	Staphylococcus_lugdunensis_HKU09_01
100795	Bifidobacterium_bifidum_NCIMB_41171	Staphylococcus_pasteuri_SP1
100796	Bifidobacterium_bifidum_NCIMB_41171	Staphylococcus_pettenkoferi_VCU012
100797	Bifidobacterium_bifidum_NCIMB_41171	Staphylococcus_saprophyticus_subsp_saprophyticus_ATCC_15305
100798	Bifidobacterium_bifidum_NCIMB_41171	Staphylococcus_sciuri_subsp_sciuri_Z8
100799	Bifidobacterium_bifidum_NCIMB_41171	Staphylococcus_simulans_ACS_120_V_Sch1
100800	Bifidobacterium_bifidum_NCIMB_41171	Staphylococcus_vitulinus_F1028
100801	Bifidobacterium_bifidum_NCIMB_41171	Staphylococcus_warneri_SG1
100802	Bifidobacterium_bifidum_NCIMB_41171	Staphylococcus_xylosus_DMB3_Bh1
100803	Bifidobacterium_bifidum_NCIMB_41171	Staphylococcus_xylosus_NJ
100804	Bifidobacterium_bifidum_NCIMB_41171	Stenotrophomonas_maltophilia_D457
100805	Bifidobacterium_bifidum_NCIMB_41171	Stenotrophomonas_rhizophila_PCA13
100806	Bifidobacterium_bifidum_NCIMB_41171	Stoquefichus_massiliensis_AP9
100807	Bifidobacterium_bifidum_NCIMB_41171	Streptococcus_agalactiae_A909
100808	Bifidobacterium_bifidum_NCIMB_41171	Streptococcus_anginosus_1_2_62CV
100809	Bifidobacterium_bifidum_NCIMB_41171	Streptococcus_australis_ATCC_700641
100810	Bifidobacterium_bifidum_NCIMB_41171	Streptococcus_constellatus_subsp_constellatus_SK53
100811	Bifidobacterium_bifidum_NCIMB_41171	Streptococcus_constellatus_subsp_pharyngis_SK1060
100812	Bifidobacterium_bifidum_NCIMB_41171	Streptococcus_cristatus_ATCC_51100
100813	Bifidobacterium_bifidum_NCIMB_41171	Streptococcus_dysgalactiae_subsp_dysgalactiae_ATCC_27957
100814	Bifidobacterium_bifidum_NCIMB_41171	Streptococcus_equinus_ATCC_9812
100815	Bifidobacterium_bifidum_NCIMB_41171	Streptococcus_gallolyticus_subsp_gallolyticus_ATCC_43143
100816	Bifidobacterium_bifidum_NCIMB_41171	Streptococcus_gordonii_str_Challis_substr_CH1
100817	Bifidobacterium_bifidum_NCIMB_41171	Streptococcus_infantarius_subsp_infantarius_ATCC_BAA_102
100818	Bifidobacterium_bifidum_NCIMB_41171	Streptococcus_infantis_ATCC_700779
100819	Bifidobacterium_bifidum_NCIMB_41171	Streptococcus_intermedius_JTH08
100820	Bifidobacterium_bifidum_NCIMB_41171	Streptococcus_lutetiensis_033
100821	Bifidobacterium_bifidum_NCIMB_41171	Streptococcus_mitis_NCTC_12261
100822	Bifidobacterium_bifidum_NCIMB_41171	Streptococcus_mutans_ATCC_25175
100823	Bifidobacterium_bifidum_NCIMB_41171	Streptococcus_oralis_Uo5
100824	Bifidobacterium_bifidum_NCIMB_41171	Streptococcus_parasanguinis_ATCC_903
100825	Bifidobacterium_bifidum_NCIMB_41171	Streptococcus_parauberis_KCTC_11537
100826	Bifidobacterium_bifidum_NCIMB_41171	Streptococcus_peroris_ATCC_700780
100827	Bifidobacterium_bifidum_NCIMB_41171	Streptococcus_pleomorphus_DSM_20574
100828	Bifidobacterium_bifidum_NCIMB_41171	Streptococcus_pseudopneumoniae_IS7493
100829	Bifidobacterium_bifidum_NCIMB_41171	Streptococcus_salivarius_JIM8777
100830	Bifidobacterium_bifidum_NCIMB_41171	Streptococcus_sanguinis_SK36
100831	Bifidobacterium_bifidum_NCIMB_41171	Streptococcus_sp_2_1_36FAA
100832	Bifidobacterium_bifidum_NCIMB_41171	Streptococcus_sp_I_G2
100833	Bifidobacterium_bifidum_NCIMB_41171	Streptococcus_sp_I_P16
100834	Bifidobacterium_bifidum_NCIMB_41171	Streptococcus_thermophilus_LMG_18311
100835	Bifidobacterium_bifidum_NCIMB_41171	Streptococcus_thoraltensis_DSM_12221
100836	Bifidobacterium_bifidum_NCIMB_41171	Streptococcus_uberis_0140J
100837	Bifidobacterium_bifidum_NCIMB_41171	Streptococcus_vestibularis_F0396
100838	Bifidobacterium_bifidum_NCIMB_41171	Subdoligranulum_variabile_DSM_15176
100839	Bifidobacterium_bifidum_NCIMB_41171	Succinatimonas_hippei_YIT_12066
100840	Bifidobacterium_bifidum_NCIMB_41171	Succinivibrio_dextrinosolvens_H5
100841	Bifidobacterium_bifidum_NCIMB_41171	Sulfolobus_solfataricus_P2
100842	Bifidobacterium_bifidum_NCIMB_41171	Sutterella_parvirubra_YIT_11816
100843	Bifidobacterium_bifidum_NCIMB_41171	Sutterella_wadsworthensis_3_1_45B
100844	Bifidobacterium_bifidum_NCIMB_41171	Tannerella_forsythia_ATCC_43037
100845	Bifidobacterium_bifidum_NCIMB_41171	Tatumella_ptyseos_ATCC_33301
100846	Bifidobacterium_bifidum_NCIMB_41171	Trabulsiella_guamensis_ATCC_49490
100847	Bifidobacterium_bifidum_NCIMB_41171	Tropheryma_whipplei_str_Twist
100848	Bifidobacterium_bifidum_NCIMB_41171	Trueperella_pyogenes_MS249
100849	Bifidobacterium_bifidum_NCIMB_41171	Ureaplasma_parvum_serovar_1_str_ATCC_27813
100850	Bifidobacterium_bifidum_NCIMB_41171	Ureaplasma_urealyticum_serovar_8_str_ATCC_27618
100851	Bifidobacterium_bifidum_NCIMB_41171	Ureibacillus_thermosphaericus_str_Thermo_BF
100852	Bifidobacterium_bifidum_NCIMB_41171	Varibaculum_cambriense_DSM_15806
100853	Bifidobacterium_bifidum_NCIMB_41171	Veillonella_atypica_ACS_049_V_Sch6
100854	Bifidobacterium_bifidum_NCIMB_41171	Veillonella_dispar_ATCC_17748
100855	Bifidobacterium_bifidum_NCIMB_41171	Veillonella_parvula_Te3_DSM_2008
100856	Bifidobacterium_bifidum_NCIMB_41171	Veillonella_ratti_ACS_216_V_Col6b
100857	Bifidobacterium_bifidum_NCIMB_41171	Veillonella_sp_3_1_44
100858	Bifidobacterium_bifidum_NCIMB_41171	Veillonella_sp_6_1_27
100859	Bifidobacterium_bifidum_NCIMB_41171	Vibrio_fluvialis_560
100860	Bifidobacterium_bifidum_NCIMB_41171	Vibrio_furnissii_NCTC_11218
100861	Bifidobacterium_bifidum_NCIMB_41171	Vibrio_mimicus_MB_451
100862	Bifidobacterium_bifidum_NCIMB_41171	Vibrio_parahaemolyticus_RIMD_2210633
100863	Bifidobacterium_bifidum_NCIMB_41171	Weissella_cibaria_KACC_11862
100864	Bifidobacterium_bifidum_NCIMB_41171	Weissella_confusa_LBAE_C39_2
100865	Bifidobacterium_bifidum_NCIMB_41171	Weissella_paramesenteroides_ATCC_33313
100866	Bifidobacterium_bifidum_NCIMB_41171	Yersinia_bercovieri_ATCC_43970
100867	Bifidobacterium_bifidum_NCIMB_41171	Yersinia_enterocolitica_subsp_enterocolitica_8081
100868	Bifidobacterium_bifidum_NCIMB_41171	Yersinia_frederiksenii_ATCC_33641
100869	Bifidobacterium_bifidum_NCIMB_41171	Yersinia_kristensenii_ATCC_33638
100870	Bifidobacterium_bifidum_NCIMB_41171	Yersinia_pseudotuberculosis_YPIII
100871	Bifidobacterium_bifidum_NCIMB_41171	Yersinia_rohdei_ATCC_43380
100872	Bifidobacterium_bifidum_NCIMB_41171	Yokenella_regensburgei_ATCC_43003
100873	Bifidobacterium_bifidum_PRL2010	Bifidobacterium_bifidum_S17
100874	Bifidobacterium_bifidum_PRL2010	Bifidobacterium_boum_DSM_20432
100875	Bifidobacterium_bifidum_PRL2010	Bifidobacterium_breve_HPH0326
100876	Bifidobacterium_bifidum_PRL2010	Bifidobacterium_breve_UCC2003_NCIMB8807
100877	Bifidobacterium_bifidum_PRL2010	Bifidobacterium_catenulatum_DSM_16992
100878	Bifidobacterium_bifidum_PRL2010	Bifidobacterium_coryneforme_DSM_20216
100879	Bifidobacterium_bifidum_PRL2010	Bifidobacterium_dentium_ATCC_27678
100880	Bifidobacterium_bifidum_PRL2010	Bifidobacterium_gallicum_DSM_20093
100881	Bifidobacterium_bifidum_PRL2010	Bifidobacterium_kashiwanohense_DSM_21854
100882	Bifidobacterium_bifidum_PRL2010	Bifidobacterium_longum_DJO10A
100883	Bifidobacterium_bifidum_PRL2010	Bifidobacterium_longum_E18
100884	Bifidobacterium_bifidum_PRL2010	Bifidobacterium_longum_infantis_157F_NC
100885	Bifidobacterium_bifidum_PRL2010	Bifidobacterium_longum_infantis_ATCC_15697
100886	Bifidobacterium_bifidum_PRL2010	Bifidobacterium_longum_longum_ATCC_55813
100887	Bifidobacterium_bifidum_PRL2010	Bifidobacterium_longum_longum_BBMN68
100888	Bifidobacterium_bifidum_PRL2010	Bifidobacterium_longum_longum_CCUG_52486
100889	Bifidobacterium_bifidum_PRL2010	Bifidobacterium_longum_longum_JCM_1217
100890	Bifidobacterium_bifidum_PRL2010	Bifidobacterium_longum_longum_JDM301
100891	Bifidobacterium_bifidum_PRL2010	Bifidobacterium_longum_NCC2705
100892	Bifidobacterium_bifidum_PRL2010	Bifidobacterium_mongoliense_DSM_21395
100893	Bifidobacterium_bifidum_PRL2010	Bifidobacterium_pseudocatenulatum_DSM_20438
100894	Bifidobacterium_bifidum_PRL2010	Bifidobacterium_pseudolongum_subsp_Pseudolongum_DSM_20099
100895	Bifidobacterium_bifidum_PRL2010	Bifidobacterium_ruminantium_DSM_6489
100896	Bifidobacterium_bifidum_PRL2010	Bifidobacterium_scardovii_JCM_12489
100897	Bifidobacterium_bifidum_PRL2010	Bifidobacterium_stercoris_ATCC_43183
100898	Bifidobacterium_bifidum_PRL2010	Bifidobacterium_thermacidophilum_subsp_thermacidophilum_DSM_15837
100899	Bifidobacterium_bifidum_PRL2010	Bifidobacterium_thermophilum_RBL67
100900	Bifidobacterium_bifidum_PRL2010	Bilophila_wadsworthia_3_1_6
100901	Bifidobacterium_bifidum_PRL2010	Blastococcus_massiliensis_AP3
100902	Bifidobacterium_bifidum_PRL2010	Blautia_hansenii_VPI_C7_24_DSM_20583
100903	Bifidobacterium_bifidum_PRL2010	Blautia_hydrogenotrophica_DSM_10507
100904	Bifidobacterium_bifidum_PRL2010	Blautia_obeum_ATCC_29174
100905	Bifidobacterium_bifidum_PRL2010	Blautia_producta_DSM_2950
100906	Bifidobacterium_bifidum_PRL2010	Blautia_wexlerae_DSM_19850
100907	Bifidobacterium_bifidum_PRL2010	Bordetella_hinzii_OH87_BAL007II
100908	Bifidobacterium_bifidum_PRL2010	Brachybacterium_paraconglomeratum_LC44
100909	Bifidobacterium_bifidum_PRL2010	Brachyspira_pilosicoli_B2904
100910	Bifidobacterium_bifidum_PRL2010	Bradyrhizobium_elkanii_USDA_76
100911	Bifidobacterium_bifidum_PRL2010	Brevibacillus_agri_5_2
100912	Bifidobacterium_bifidum_PRL2010	Brevibacillus_agri_BAB_2500
100913	Bifidobacterium_bifidum_PRL2010	Brevibacillus_borstelensis_AK1
100914	Bifidobacterium_bifidum_PRL2010	Brevibacillus_brevis_NBRC_100599
100915	Bifidobacterium_bifidum_PRL2010	Brevibacterium_casei_S18
100916	Bifidobacterium_bifidum_PRL2010	Brevibacterium_linens_BL2
100917	Bifidobacterium_bifidum_PRL2010	Brevibacterium_massiliense_5401308
100918	Bifidobacterium_bifidum_PRL2010	Brevundimonas_bacteroides_DSM_4726
100919	Bifidobacterium_bifidum_PRL2010	Brevundimonas_diminuta_470_4
100920	Bifidobacterium_bifidum_PRL2010	Brochothrix_thermosphacta_DSM_20171
100921	Bifidobacterium_bifidum_PRL2010	Bulleidia_extructa_W1219
100922	Bifidobacterium_bifidum_PRL2010	Burkholderia_cepacia_GG4
100923	Bifidobacterium_bifidum_PRL2010	Burkholderiales_bacterium_1_1_47
100924	Bifidobacterium_bifidum_PRL2010	Butyricicoccus_pullicaecorum_1_2
100925	Bifidobacterium_bifidum_PRL2010	Butyricimonas_synergistica_DSM_23225
100926	Bifidobacterium_bifidum_PRL2010	Butyricimonas_virosa_DSM_23226
100927	Bifidobacterium_bifidum_PRL2010	Butyrivibrio_crossotus_DSM_2876
100928	Bifidobacterium_bifidum_PRL2010	Butyrivibrio_fibrisolvens_16_4
100929	Bifidobacterium_bifidum_PRL2010	Campylobacter_coli_JV20
100930	Bifidobacterium_bifidum_PRL2010	Campylobacter_concisus_13826
100931	Bifidobacterium_bifidum_PRL2010	Campylobacter_curvus_525_92
100932	Bifidobacterium_bifidum_PRL2010	Campylobacter_fetus_subsp_fetus_82_40
100933	Bifidobacterium_bifidum_PRL2010	Campylobacter_gracilis_RM3268
100934	Bifidobacterium_bifidum_PRL2010	Campylobacter_hominis_ATCC_BAA_381
100935	Bifidobacterium_bifidum_PRL2010	Campylobacter_hyointestinalis_subsp_hyointestinalis_LMG_9260
100936	Bifidobacterium_bifidum_PRL2010	Campylobacter_jejuni_jejuni_81_176
100937	Bifidobacterium_bifidum_PRL2010	Campylobacter_jejuni_jejuni_ICDCCJ07004
100938	Bifidobacterium_bifidum_PRL2010	Campylobacter_jejuni_jejuni_M1
100939	Bifidobacterium_bifidum_PRL2010	Campylobacter_jejuni_jejuni_NCTC_11168
100940	Bifidobacterium_bifidum_PRL2010	Campylobacter_lari_RM2100
100941	Bifidobacterium_bifidum_PRL2010	Campylobacter_rectus_RM3267
100942	Bifidobacterium_bifidum_PRL2010	Campylobacter_showae_CSUNSWCD
100943	Bifidobacterium_bifidum_PRL2010	Campylobacter_upsaliensis_JV21
100944	Bifidobacterium_bifidum_PRL2010	Candidatus_Nitrososphaera_gargensis_Ga9_2
100945	Bifidobacterium_bifidum_PRL2010	Capnocytophaga_granulosa_ATCC_51502
100946	Bifidobacterium_bifidum_PRL2010	Capnocytophaga_ochracea_DSM_7271
100947	Bifidobacterium_bifidum_PRL2010	Capnocytophaga_sputigena_ATCC_33612
100948	Bifidobacterium_bifidum_PRL2010	Catenibacterium_mitsuokai_DSM_15897
100949	Bifidobacterium_bifidum_PRL2010	Cedecea_davisae_DSM_4568
100950	Bifidobacterium_bifidum_PRL2010	Cellulosilyticum_lentocellum_DSM_5427
100951	Bifidobacterium_bifidum_PRL2010	Cellulosimicrobium_cellulans_J36
100952	Bifidobacterium_bifidum_PRL2010	Cetobacterium_somerae_ATCC_BAA_47401
100953	Bifidobacterium_bifidum_PRL2010	Citrobacter_amalonaticus_Y19
100954	Bifidobacterium_bifidum_PRL2010	Citrobacter_freundii_ATCC_8090
100955	Bifidobacterium_bifidum_PRL2010	Citrobacter_freundii_UCI_31
100956	Bifidobacterium_bifidum_PRL2010	Citrobacter_koseri_ATCC_BAA_895
100957	Bifidobacterium_bifidum_PRL2010	Citrobacter_sp_30_2
100958	Bifidobacterium_bifidum_PRL2010	Citrobacter_youngae_ATCC_29220
100959	Bifidobacterium_bifidum_PRL2010	Cloacibacillus_evryensis_DSM_19522
100960	Bifidobacterium_bifidum_PRL2010	Clostridiales_sp_1_7_47FAA
100961	Bifidobacterium_bifidum_PRL2010	Clostridium_asparagiforme_DSM_15981
100962	Bifidobacterium_bifidum_PRL2010	Clostridium_bartlettii_DSM_16795
100963	Bifidobacterium_bifidum_PRL2010	Clostridium_beijerinckii_NCIMB_8052
100964	Bifidobacterium_bifidum_PRL2010	Clostridium_bifermentans_ATCC_19299
100965	Bifidobacterium_bifidum_PRL2010	Clostridium_bolteae_ATCC_BAA_613
100966	Bifidobacterium_bifidum_PRL2010	Clostridium_botulinum_A_str_ATCC_19397
100967	Bifidobacterium_bifidum_PRL2010	Clostridium_botulinum_A_str_ATCC_3502
100968	Bifidobacterium_bifidum_PRL2010	Clostridium_botulinum_A_str_Hall
100969	Bifidobacterium_bifidum_PRL2010	Clostridium_botulinum_Bf
100970	Bifidobacterium_bifidum_PRL2010	Clostridium_botulinum_E1_str_BoNT_E_Beluga
100971	Bifidobacterium_bifidum_PRL2010	Clostridium_botulinum_F_str_230613
100972	Bifidobacterium_bifidum_PRL2010	Clostridium_butyricum_DSM_10702
100973	Bifidobacterium_bifidum_PRL2010	Clostridium_butyricum_E4_str_BoNT_E_BL5262
100974	Bifidobacterium_bifidum_PRL2010	Clostridium_cadaveris_AGR2141
100975	Bifidobacterium_bifidum_PRL2010	Clostridium_celatum_DSM_1785
100976	Bifidobacterium_bifidum_PRL2010	Clostridium_cellobioparum_DSM_1351
100977	Bifidobacterium_bifidum_PRL2010	Clostridium_citroniae_WAL_17108
100978	Bifidobacterium_bifidum_PRL2010	Clostridium_clariflavum_DSM_19732
100979	Bifidobacterium_bifidum_PRL2010	Clostridium_clostridioforme_CM201
100980	Bifidobacterium_bifidum_PRL2010	Clostridium_difficile_CD196
100981	Bifidobacterium_bifidum_PRL2010	Clostridium_difficile_NAP07
100982	Bifidobacterium_bifidum_PRL2010	Clostridium_difficile_NAP08
100983	Bifidobacterium_bifidum_PRL2010	Clostridium_difficile_R20291
100984	Bifidobacterium_bifidum_PRL2010	Clostridium_glycolicum_ATCC_14880
100985	Bifidobacterium_bifidum_PRL2010	Clostridium_hathewayi_12489931
100986	Bifidobacterium_bifidum_PRL2010	Clostridium_hathewayi_DSM_13479
100987	Bifidobacterium_bifidum_PRL2010	Clostridium_hiranonis_TO_931_DSM_13275
100988	Bifidobacterium_bifidum_PRL2010	Clostridium_hylemonae_DSM_15053
100989	Bifidobacterium_bifidum_PRL2010	Clostridium_indolis_DSM_755
100990	Bifidobacterium_bifidum_PRL2010	Clostridium_innocuum_2959
100991	Bifidobacterium_bifidum_PRL2010	Clostridium_leptum_DSM_753
100992	Bifidobacterium_bifidum_PRL2010	Clostridium_methoxybenzovorans_SR3
100993	Bifidobacterium_bifidum_PRL2010	Clostridium_methylpentosum_R2_DSM_5476
100994	Bifidobacterium_bifidum_PRL2010	Clostridium_nexile_DSM_1787
100995	Bifidobacterium_bifidum_PRL2010	Clostridium_paraputrificum_AGR2156
100996	Bifidobacterium_bifidum_PRL2010	Clostridium_perfringens_ATCC_13124
100997	Bifidobacterium_bifidum_PRL2010	Clostridium_ramosum_VPI_0427_DSM_1402
100998	Bifidobacterium_bifidum_PRL2010	Clostridium_saccharogumia_DSM_17460
100999	Bifidobacterium_bifidum_PRL2010	Clostridium_saccharoperbutylacetonicum_N1_4_HMT
101000	Bifidobacterium_bifidum_PRL2010	Clostridium_sartagoforme_AAU1
101001	Bifidobacterium_bifidum_PRL2010	Clostridium_scindens_ATCC_35704
101002	Bifidobacterium_bifidum_PRL2010	Clostridium_sordellii_ATCC_9714
101003	Bifidobacterium_bifidum_PRL2010	Clostridium_sp_7_2_43FAA
101004	Bifidobacterium_bifidum_PRL2010	Clostridium_spiroforme_DSM_1552
101005	Bifidobacterium_bifidum_PRL2010	Clostridium_sp_L2_50
101006	Bifidobacterium_bifidum_PRL2010	Clostridium_sp_M62_1
101007	Bifidobacterium_bifidum_PRL2010	Clostridium_sporogenes_ATCC_15579
101008	Bifidobacterium_bifidum_PRL2010	Clostridium_sporosphaeroides_DSM_1294
101009	Bifidobacterium_bifidum_PRL2010	Clostridium_sp_SS2_1
101010	Bifidobacterium_bifidum_PRL2010	Clostridium_sp_SY8519
101011	Bifidobacterium_bifidum_PRL2010	Clostridium_sticklandii_DSM_519
101012	Bifidobacterium_bifidum_PRL2010	Clostridium_symbiosum_ATCC_14940
101013	Bifidobacterium_bifidum_PRL2010	Clostridium_symbiosum_WAL_14163
101014	Bifidobacterium_bifidum_PRL2010	Clostridium_symbiosum_WAL_14673
101015	Bifidobacterium_bifidum_PRL2010	Clostridium_tyrobutyricum_DSM_2637
101016	Bifidobacterium_bifidum_PRL2010	Clostridium_viride_DSM_6836
101017	Bifidobacterium_bifidum_PRL2010	Collinsella_aerofaciens_ATCC_25986
101018	Bifidobacterium_bifidum_PRL2010	Collinsella_intestinalis_DSM_13280
101019	Bifidobacterium_bifidum_PRL2010	Collinsella_stercoris_DSM_13279
101020	Bifidobacterium_bifidum_PRL2010	Collinsella_tanakaei_YIT_12063
101021	Bifidobacterium_bifidum_PRL2010	Coprobacillus_sp_29_1
101022	Bifidobacterium_bifidum_PRL2010	Coprobacillus_sp_D7
101023	Bifidobacterium_bifidum_PRL2010	Coprococcus_catus_GD_7
101024	Bifidobacterium_bifidum_PRL2010	Coprococcus_comes_ATCC_27758
101025	Bifidobacterium_bifidum_PRL2010	Coprococcus_eutactus_ATCC_27759
101026	Bifidobacterium_bifidum_PRL2010	Corynebacterium_ammoniagenes_DSM_20306
101027	Bifidobacterium_bifidum_PRL2010	Corynebacterium_amycolatum_SK46
101028	Bifidobacterium_bifidum_PRL2010	Corynebacterium_aurimucosum_ATCC_700975
101029	Bifidobacterium_bifidum_PRL2010	Corynebacterium_durum_F0235
101030	Bifidobacterium_bifidum_PRL2010	Corynebacterium_glucuronolyticum_ATCC_51867
101031	Bifidobacterium_bifidum_PRL2010	Corynebacterium_kroppenstedtii_DSM_44385
101032	Bifidobacterium_bifidum_PRL2010	Corynebacterium_propinquum_DSM_44285
101033	Bifidobacterium_bifidum_PRL2010	Corynebacterium_striatum_ATCC_6940
101034	Bifidobacterium_bifidum_PRL2010	Corynebacterium_tuberculostearicum_SK141
101035	Bifidobacterium_bifidum_PRL2010	Corynebacterium_ulcerans_809
101036	Bifidobacterium_bifidum_PRL2010	Corynebacterium_ureicelerivorans
101037	Bifidobacterium_bifidum_PRL2010	Cronobacter_sakazakii_ATCC_BAA_894
101038	Bifidobacterium_bifidum_PRL2010	Cryptobacterium_curtum_DSM_15641
101039	Bifidobacterium_bifidum_PRL2010	Curtobacterium_flaccumfaciens_UCD_AKU
101040	Bifidobacterium_bifidum_PRL2010	Delftia_acidovorans_SPH_1
101041	Bifidobacterium_bifidum_PRL2010	Dermacoccus_nishinomiyaensis
101042	Bifidobacterium_bifidum_PRL2010	Desulfovibrio_desulfuricans_subsp_desulfuricans_DSM_642
101043	Bifidobacterium_bifidum_PRL2010	Desulfovibrio_piger_ATCC_29098
101044	Bifidobacterium_bifidum_PRL2010	Desulfovibrio_sp_3_1_syn3
101045	Bifidobacterium_bifidum_PRL2010	Dialister_invisus_DSM_15470
101046	Bifidobacterium_bifidum_PRL2010	Dialister_succinatiphilus_YIT_11850
101047	Bifidobacterium_bifidum_PRL2010	Dietzia_cinnamea_P4
101048	Bifidobacterium_bifidum_PRL2010	Dorea_formicigenerans_ATCC_27755
101049	Bifidobacterium_bifidum_PRL2010	Dorea_longicatena_DSM_13814
101050	Bifidobacterium_bifidum_PRL2010	Dysgonomonas_gadei_ATCC_BAA_286
101051	Bifidobacterium_bifidum_PRL2010	Edwardsiella_tarda_ATCC_23685
101052	Bifidobacterium_bifidum_PRL2010	Edwardsiella_tarda_FL6_60
101053	Bifidobacterium_bifidum_PRL2010	Eggerthella_lenta_DSM_2243
101054	Bifidobacterium_bifidum_PRL2010	Eggerthella_sp_1_3_56FAA
101055	Bifidobacterium_bifidum_PRL2010	Eggerthella_sp_YY7918
101056	Bifidobacterium_bifidum_PRL2010	Eggerthia_catenaformis_OT_569
101057	Bifidobacterium_bifidum_PRL2010	Eikenella_corrodens_ATCC_23834
101058	Bifidobacterium_bifidum_PRL2010	Enterobacter_aerogenes_KCTC_2190
101059	Bifidobacterium_bifidum_PRL2010	Enterobacter_asburiae_LF7a
101060	Bifidobacterium_bifidum_PRL2010	Enterobacter_cancerogenus_ATCC_35316
101061	Bifidobacterium_bifidum_PRL2010	Enterobacter_cloacae_EcWSU1
101062	Bifidobacterium_bifidum_PRL2010	Enterobacter_hormaechei_YT2
101063	Bifidobacterium_bifidum_PRL2010	Enterobacter_hormaechei_YT3
101064	Bifidobacterium_bifidum_PRL2010	Enterobacteriaceae_bacterium_9_2_54FAA
101065	Bifidobacterium_bifidum_PRL2010	Enterococcus_asini_ATCC_700915
101066	Bifidobacterium_bifidum_PRL2010	Enterococcus_avium_ATCC_14025
101067	Bifidobacterium_bifidum_PRL2010	Enterococcus_caccae_ATCC_BAA_1240
101068	Bifidobacterium_bifidum_PRL2010	Enterococcus_casseliflavus_ATCC_12755
101069	Bifidobacterium_bifidum_PRL2010	Enterococcus_cecorum_DSM_20682
101070	Bifidobacterium_bifidum_PRL2010	Enterococcus_dispar_ATCC_51266
101071	Bifidobacterium_bifidum_PRL2010	Enterococcus_durans_ATCC_6056
101072	Bifidobacterium_bifidum_PRL2010	Enterococcus_faecalis_OG1RF_ATCC_47077
101073	Bifidobacterium_bifidum_PRL2010	Enterococcus_faecalis_TX0104
101074	Bifidobacterium_bifidum_PRL2010	Enterococcus_faecalis_TX1322
101075	Bifidobacterium_bifidum_PRL2010	Enterococcus_faecalis_TX2134
101076	Bifidobacterium_bifidum_PRL2010	Enterococcus_faecalis_V583
101077	Bifidobacterium_bifidum_PRL2010	Enterococcus_faecium_TX1330
101078	Bifidobacterium_bifidum_PRL2010	Enterococcus_gallinarum_EG2
101079	Bifidobacterium_bifidum_PRL2010	Enterococcus_hirae_ATCC_9790
101080	Bifidobacterium_bifidum_PRL2010	Enterococcus_phoeniculicola_ATCC_BAA_412
101081	Bifidobacterium_bifidum_PRL2010	Enterococcus_saccharolyticus_DSM8903
101082	Bifidobacterium_bifidum_PRL2010	Enterococcus_sp_7L76
101083	Bifidobacterium_bifidum_PRL2010	Erysipelotrichaceae_bacterium_5_2_54FAA
101084	Bifidobacterium_bifidum_PRL2010	Erysipelotrichaceae_bacterium_sp_3_1_53
101085	Bifidobacterium_bifidum_PRL2010	Escherichia_albertii_KF1
101086	Bifidobacterium_bifidum_PRL2010	Escherichia_albertii_TW07627
101087	Bifidobacterium_bifidum_PRL2010	Escherichia_coli_O157_H7_str_Sakai
101088	Bifidobacterium_bifidum_PRL2010	Escherichia_coli_SE11
101089	Bifidobacterium_bifidum_PRL2010	Escherichia_coli_str_K_12_substr_MG1655
101090	Bifidobacterium_bifidum_PRL2010	Escherichia_coli_UTI89_UPEC
101091	Bifidobacterium_bifidum_PRL2010	Escherichia_fergusonii_ATCC_35469
101092	Bifidobacterium_bifidum_PRL2010	Escherichia_hermannii_NBRC_105704
101093	Bifidobacterium_bifidum_PRL2010	Escherichia_sp_1_1_43
101094	Bifidobacterium_bifidum_PRL2010	Escherichia_sp_3_2_53FAA
101095	Bifidobacterium_bifidum_PRL2010	Escherichia_sp_4_1_40B
101096	Bifidobacterium_bifidum_PRL2010	Eubacterium_biforme_DSM_3989
101097	Bifidobacterium_bifidum_PRL2010	Eubacterium_brachy_ATCC_33089
101098	Bifidobacterium_bifidum_PRL2010	Eubacterium_cellulosolvens_6
101099	Bifidobacterium_bifidum_PRL2010	Eubacterium_cylindroides_T2_87
101100	Bifidobacterium_bifidum_PRL2010	Eubacterium_desmolans_ATCC_43058
101101	Bifidobacterium_bifidum_PRL2010	Eubacterium_dolichum_DSM_3991
101102	Bifidobacterium_bifidum_PRL2010	Eubacterium_eligens_ATCC_27750
101103	Bifidobacterium_bifidum_PRL2010	Eubacterium_hallii_DSM_3353
101104	Bifidobacterium_bifidum_PRL2010	Eubacterium_hallii_L2_7
101105	Bifidobacterium_bifidum_PRL2010	Eubacterium_limosum_KIST612
101106	Bifidobacterium_bifidum_PRL2010	Eubacterium_ramulus_ATCC_29099
101107	Bifidobacterium_bifidum_PRL2010	Eubacterium_rectale_ATCC_33656
101108	Bifidobacterium_bifidum_PRL2010	Eubacterium_rectale_M104_1
101109	Bifidobacterium_bifidum_PRL2010	Eubacterium_saphenum_ATCC_49989
101110	Bifidobacterium_bifidum_PRL2010	Eubacterium_siraeum_70_3
101111	Bifidobacterium_bifidum_PRL2010	Eubacterium_siraeum_DSM_15702
101112	Bifidobacterium_bifidum_PRL2010	Eubacterium_sulci_ATCC_35585
101113	Bifidobacterium_bifidum_PRL2010	Eubacterium_ventriosum_ATCC_27560
101114	Bifidobacterium_bifidum_PRL2010	Exiguobacterium_aurantiacum_DSM_6208
101115	Bifidobacterium_bifidum_PRL2010	Faecalibacterium_cf_prausnitzii_KLE1255
101116	Bifidobacterium_bifidum_PRL2010	Faecalibacterium_prausnitzii_L2_6
101117	Bifidobacterium_bifidum_PRL2010	Faecalibacterium_prausnitzii_M21_2
101118	Bifidobacterium_bifidum_PRL2010	Faecalibacterium_prausnitzii_SL3_3
101119	Bifidobacterium_bifidum_PRL2010	Filifactor_alocis_ATCC_35896
101120	Bifidobacterium_bifidum_PRL2010	Finegoldia_magna_ATCC_29328
101121	Bifidobacterium_bifidum_PRL2010	Flavonifractor_plautii_ATCC_29863
101122	Bifidobacterium_bifidum_PRL2010	Fusobacterium_gonidiaformans_3_1_5R
101123	Bifidobacterium_bifidum_PRL2010	Fusobacterium_gonidiaformans_ATCC_25563
101124	Bifidobacterium_bifidum_PRL2010	Fusobacterium_mortiferum_ATCC_9817
101125	Bifidobacterium_bifidum_PRL2010	Fusobacterium_necrophorum_D12
101126	Bifidobacterium_bifidum_PRL2010	Fusobacterium_nucleatum_subsp_animalis_3_1_33
101127	Bifidobacterium_bifidum_PRL2010	Fusobacterium_nucleatum_subsp_animalis_7_1
101128	Bifidobacterium_bifidum_PRL2010	Fusobacterium_nucleatum_subsp_animalis_D11
101129	Bifidobacterium_bifidum_PRL2010	Fusobacterium_nucleatum_subsp_vincentii_3_1_27
101130	Bifidobacterium_bifidum_PRL2010	Fusobacterium_nucleatum_subsp_vincentii_3_1_36A2
101131	Bifidobacterium_bifidum_PRL2010	Fusobacterium_nucleatum_subsp_vincentii_4_1_13
101132	Bifidobacterium_bifidum_PRL2010	Fusobacterium_periodonticum_1_1_41FAA
101133	Bifidobacterium_bifidum_PRL2010	Fusobacterium_periodonticum_2_1_31
101134	Bifidobacterium_bifidum_PRL2010	Fusobacterium_russii_ATCC_25533
101135	Bifidobacterium_bifidum_PRL2010	Fusobacterium_sp_4_8
101136	Bifidobacterium_bifidum_PRL2010	Fusobacterium_ulcerans_ATCC_49185
101137	Bifidobacterium_bifidum_PRL2010	Fusobacterium_varium_ATCC_27725
101138	Bifidobacterium_bifidum_PRL2010	Gemella_haemolysans_ATCC_10379
101139	Bifidobacterium_bifidum_PRL2010	Gemella_morbillorum_M424
101140	Bifidobacterium_bifidum_PRL2010	Gemella_sanguinis_ATCC700632
101141	Bifidobacterium_bifidum_PRL2010	Gemella_sanguinis_M325
101142	Bifidobacterium_bifidum_PRL2010	Geobacillus_vulcani_PSS1
101143	Bifidobacterium_bifidum_PRL2010	Gordonia_rubripertincta_NBRC_101908
101144	Bifidobacterium_bifidum_PRL2010	Gordonia_terrae_C_6
101145	Bifidobacterium_bifidum_PRL2010	Gordonia_terrae_NBRC_100016
101146	Bifidobacterium_bifidum_PRL2010	Gordonibacter_pamelaeae_7_10_1_bT_DSM_19378
101147	Bifidobacterium_bifidum_PRL2010	Granulicatella_adiacens_ATCC_49175
101148	Bifidobacterium_bifidum_PRL2010	Granulicatella_elegans_ATCC_700633
101149	Bifidobacterium_bifidum_PRL2010	Grimontia_hollisae_CIP_101886
101150	Bifidobacterium_bifidum_PRL2010	Haemophilus_haemolyticus_M19501
101151	Bifidobacterium_bifidum_PRL2010	Haemophilus_parainfluenzae_T3T1
101152	Bifidobacterium_bifidum_PRL2010	Haemophilus_sputorum_CCUG_13788
101153	Bifidobacterium_bifidum_PRL2010	Hafnia_alvei_ATCC_51873
101154	Bifidobacterium_bifidum_PRL2010	Hafnia_alvei_BIDMC_31
101155	Bifidobacterium_bifidum_PRL2010	Halococcus_morrhuae_DSM1307
101156	Bifidobacterium_bifidum_PRL2010	Helicobacter_bilis_ATCC_43879
101157	Bifidobacterium_bifidum_PRL2010	Helicobacter_canadensis_MIT_98_5491
101158	Bifidobacterium_bifidum_PRL2010	Helicobacter_cinaedi_CCUG_18818
101159	Bifidobacterium_bifidum_PRL2010	Helicobacter_pullorum_MIT_98_5489
101160	Bifidobacterium_bifidum_PRL2010	Helicobacter_pylori_26695
101161	Bifidobacterium_bifidum_PRL2010	Helicobacter_winghamensis_ATCC_BAA_430
101162	Bifidobacterium_bifidum_PRL2010	Holdemania_filiformis_VPI_J1_31B_1_DSM_12042
101163	Bifidobacterium_bifidum_PRL2010	Kallipyga_massiliensis_ph2
101164	Bifidobacterium_bifidum_PRL2010	Kandleria_vitulina_DSM_20405
101165	Bifidobacterium_bifidum_PRL2010	Kingella_oralis_ATCC_51147
101166	Bifidobacterium_bifidum_PRL2010	Klebsiella_pneumoniae_pneumoniae_MGH78578
101167	Bifidobacterium_bifidum_PRL2010	Klebsiella_sp_1_1_55
101168	Bifidobacterium_bifidum_PRL2010	Kluyvera_ascorbata_ATCC_33433
101169	Bifidobacterium_bifidum_PRL2010	Kocuria_palustris_PEL
101170	Bifidobacterium_bifidum_PRL2010	Kocuria_rhizophila_DC2201
101171	Bifidobacterium_bifidum_PRL2010	Kurthia_massiliensis_JC30
101172	Bifidobacterium_bifidum_PRL2010	Kytococcus_sedentarius_DSM_20547
101173	Bifidobacterium_bifidum_PRL2010	Lachnospiraceae_bacterium_sp_5_1_63FAA
101174	Bifidobacterium_bifidum_PRL2010	Lachnospiraceae_bacterium_sp_8_1_57FAA
101175	Bifidobacterium_bifidum_PRL2010	Lachnospira_multipara_ATCC_19207
101176	Bifidobacterium_bifidum_PRL2010	Lactobacillus_acidophilus_ATCC_4796
101177	Bifidobacterium_bifidum_PRL2010	Lactobacillus_acidophilus_NCFM
101178	Bifidobacterium_bifidum_PRL2010	Lactobacillus_amylolyticus_DSM_11664
101179	Bifidobacterium_bifidum_PRL2010	Lactobacillus_amylovorus_GRL_1112
101180	Bifidobacterium_bifidum_PRL2010	Lactobacillus_animalis_KCTC_3501
101181	Bifidobacterium_bifidum_PRL2010	Lactobacillus_antri_DSM_16041
101182	Bifidobacterium_bifidum_PRL2010	Lactobacillus_brevis_ATCC_367
101183	Bifidobacterium_bifidum_PRL2010	Lactobacillus_brevis_subsp_gravesensis_ATCC_27305
101184	Bifidobacterium_bifidum_PRL2010	Lactobacillus_buchneri_ATCC_11577
101185	Bifidobacterium_bifidum_PRL2010	Lactobacillus_casei_ATCC_334
101186	Bifidobacterium_bifidum_PRL2010	Lactobacillus_casei_casei_BL23
101187	Bifidobacterium_bifidum_PRL2010	Lactobacillus_coleohominis_101_4_CHN
101188	Bifidobacterium_bifidum_PRL2010	Lactobacillus_coryniformis_subsp_coryniformis_CECT_5711
101189	Bifidobacterium_bifidum_PRL2010	Lactobacillus_crispatus_125_2_CHN
101190	Bifidobacterium_bifidum_PRL2010	Lactobacillus_curvatus_CRL_705
101191	Bifidobacterium_bifidum_PRL2010	Lactobacillus_delbrueckii_subsp_bulgaricus_ATCC_11842
101192	Bifidobacterium_bifidum_PRL2010	Lactobacillus_delbrueckii_subsp_bulgaricus_ATCC_BAA_365
101193	Bifidobacterium_bifidum_PRL2010	Lactobacillus_fermentum_ATCC_14931
101194	Bifidobacterium_bifidum_PRL2010	Lactobacillus_fermentum_IFO_3956
101195	Bifidobacterium_bifidum_PRL2010	Lactobacillus_gasseri_ATCC_33323
101196	Bifidobacterium_bifidum_PRL2010	Lactobacillus_gastricus_PS3
101197	Bifidobacterium_bifidum_PRL2010	Lactobacillus_helveticus_DPC_4571
101198	Bifidobacterium_bifidum_PRL2010	Lactobacillus_helveticus_DSM_20075
101199	Bifidobacterium_bifidum_PRL2010	Lactobacillus_hilgardii_ATCC_8290
101200	Bifidobacterium_bifidum_PRL2010	Lactobacillus_iners_DSM_13335
101201	Bifidobacterium_bifidum_PRL2010	Lactobacillus_jensenii_1153
101202	Bifidobacterium_bifidum_PRL2010	Lactobacillus_johnsonii_DPC_6026
101203	Bifidobacterium_bifidum_PRL2010	Lactobacillus_johnsonii_NCC_533
101204	Bifidobacterium_bifidum_PRL2010	Lactobacillus_mucosae_LM1
101205	Bifidobacterium_bifidum_PRL2010	Lactobacillus_oris_F0423
101206	Bifidobacterium_bifidum_PRL2010	Lactobacillus_paracasei_subsp_paracasei_8700_2
101207	Bifidobacterium_bifidum_PRL2010	Lactobacillus_paracasei_subsp_paracasei_ATCC_25302
101208	Bifidobacterium_bifidum_PRL2010	Lactobacillus_pentosus_KCA1
101209	Bifidobacterium_bifidum_PRL2010	Lactobacillus_plantarum_JDM1
101210	Bifidobacterium_bifidum_PRL2010	Lactobacillus_plantarum_subsp_plantarum_ATCC_14917
101211	Bifidobacterium_bifidum_PRL2010	Lactobacillus_plantarum_WCFS1
101212	Bifidobacterium_bifidum_PRL2010	Lactobacillus_reuteri_CF48_3A_
101213	Bifidobacterium_bifidum_PRL2010	Lactobacillus_reuteri_F275_JCM_1112
101214	Bifidobacterium_bifidum_PRL2010	Lactobacillus_reuteri_MM2_3_
101215	Bifidobacterium_bifidum_PRL2010	Lactobacillus_reuteri_MM4_1A_
101216	Bifidobacterium_bifidum_PRL2010	Lactobacillus_reuteri_SD2112_ATCC_55730
101217	Bifidobacterium_bifidum_PRL2010	Lactobacillus_rhamnosus_GG_ATCC_53103
101218	Bifidobacterium_bifidum_PRL2010	Lactobacillus_rhamnosus_LMS2_1
101219	Bifidobacterium_bifidum_PRL2010	Lactobacillus_ruminis_ATCC_25644
101220	Bifidobacterium_bifidum_PRL2010	Lactobacillus_sakei_subsp_sakei_23K
101221	Bifidobacterium_bifidum_PRL2010	Lactobacillus_salivarius_HO66_ATCC_11741
101222	Bifidobacterium_bifidum_PRL2010	Lactobacillus_salivarius_salivarius_UCC118
101223	Bifidobacterium_bifidum_PRL2010	Lactobacillus_ultunensis_DSM_16047
101224	Bifidobacterium_bifidum_PRL2010	Lactobacillus_vaginalis_ATCC_49540
101225	Bifidobacterium_bifidum_PRL2010	Lactococcus_garvieae_ATCC_49156
101226	Bifidobacterium_bifidum_PRL2010	Lactococcus_raffinolactis_4877
101227	Bifidobacterium_bifidum_PRL2010	Laribacter_hongkongensis_HLHK9
101228	Bifidobacterium_bifidum_PRL2010	Lautropia_mirabilis_ATCC_51599
101229	Bifidobacterium_bifidum_PRL2010	Leminorella_grimontii_ATCC_33999
101230	Bifidobacterium_bifidum_PRL2010	Leptotrichia_buccalis_C_1013_b
101231	Bifidobacterium_bifidum_PRL2010	Leuconostoc_argentinum_KCTC_3773
101232	Bifidobacterium_bifidum_PRL2010	Leuconostoc_gelidum_JB7
101233	Bifidobacterium_bifidum_PRL2010	Leuconostoc_mesenteroides_subsp_cremoris_ATCC_19254
101234	Bifidobacterium_bifidum_PRL2010	Listeria_grayi_DSM_20601
101235	Bifidobacterium_bifidum_PRL2010	Listeria_monocytogenes_4a_L99
101236	Bifidobacterium_bifidum_PRL2010	Listeria_monocytogenes_4b_F2365
101237	Bifidobacterium_bifidum_PRL2010	Listeria_monocytogenes_Finland_1988
101238	Bifidobacterium_bifidum_PRL2010	Listeria_monocytogenes_FSL_R2_561
101239	Bifidobacterium_bifidum_PRL2010	Listeria_monocytogenes_J0161_FSL_R2_499
101240	Bifidobacterium_bifidum_PRL2010	Listeria_monocytogenes_serotype_7_SLCC_2482
101241	Bifidobacterium_bifidum_PRL2010	Listeria_monocytogenes_SLCC_2378
101242	Bifidobacterium_bifidum_PRL2010	Listeria_monocytogenes_SLCC_2540
101243	Bifidobacterium_bifidum_PRL2010	Listeria_monocytogenes_SLCC_7179
101244	Bifidobacterium_bifidum_PRL2010	Lysinibacillus_fusiformis_ZB2
101245	Bifidobacterium_bifidum_PRL2010	Lysinibacillus_sphaericus_C3_41
101246	Bifidobacterium_bifidum_PRL2010	Marvinbryantia_formatexigens_I_52_DSM_14469
101247	Bifidobacterium_bifidum_PRL2010	Megamonas_funiformis_YIT_11815
101248	Bifidobacterium_bifidum_PRL2010	Megamonas_hypermegale_ART12_1
101249	Bifidobacterium_bifidum_PRL2010	Megasphaera_elsdenii_DSM_20460
101250	Bifidobacterium_bifidum_PRL2010	Melainabacterium_MEL_A1
101251	Bifidobacterium_bifidum_PRL2010	Methanobrevibacter_ruminantium_M1
101252	Bifidobacterium_bifidum_PRL2010	Methanobrevibacter_smithii_ATCC_35061
101253	Bifidobacterium_bifidum_PRL2010	Methanomassiliicoccus_luminyensis_B10
101254	Bifidobacterium_bifidum_PRL2010	Methanosphaera_stadtmanae_DSM_3091
101255	Bifidobacterium_bifidum_PRL2010	Methylobacterium_mesophilicum_SR1_6_6
101256	Bifidobacterium_bifidum_PRL2010	Methylobacterium_populi_BJ001
101257	Bifidobacterium_bifidum_PRL2010	Methylobacterium_radiotolerans_JCM_2831
101258	Bifidobacterium_bifidum_PRL2010	Methyloversatilis_universalis_Fam50001
101259	Bifidobacterium_bifidum_PRL2010	Methyloversatilis_universalis_FAM5
101260	Bifidobacterium_bifidum_PRL2010	Microbacterium_gubbeenense_DSM_15944
101261	Bifidobacterium_bifidum_PRL2010	Microbacterium_oleivorans_NBRC_103075
101262	Bifidobacterium_bifidum_PRL2010	Microbacterium_paraoxydans_77MFTsu3_2
101263	Bifidobacterium_bifidum_PRL2010	Micrococcus_luteus_NCTC_2665
101264	Bifidobacterium_bifidum_PRL2010	Micromonospora_aurantiaca_ATCC_27029
101265	Bifidobacterium_bifidum_PRL2010	Mitsuokella_jalaludinii_DSM_13811
101266	Bifidobacterium_bifidum_PRL2010	Mitsuokella_multacida_DSM_20544
101267	Bifidobacterium_bifidum_PRL2010	Mobiluncus_curtisii_ATCC_43063
101268	Bifidobacterium_bifidum_PRL2010	Moraxella_catarrhalis_RH4
101269	Bifidobacterium_bifidum_PRL2010	Morganella_morganii_subsp_morganii_KT
101270	Bifidobacterium_bifidum_PRL2010	Mycobacterium_avium_subsp_avium_ATCC_25291
101271	Bifidobacterium_bifidum_PRL2010	Mycobacterium_fortuitum_subsp_fortuitum_DSM_46621
101272	Bifidobacterium_bifidum_PRL2010	Mycoplasma_hominis_ATCC_23114
101273	Bifidobacterium_bifidum_PRL2010	Mycoplasma_pneumoniae_309
101274	Bifidobacterium_bifidum_PRL2010	Neisseria_cinerea_ATCC_14685
101275	Bifidobacterium_bifidum_PRL2010	Neisseria_elongata_subsp_glycolytica_ATCC_29315
101276	Bifidobacterium_bifidum_PRL2010	Neisseria_flavescens_SK114
101277	Bifidobacterium_bifidum_PRL2010	Neisseria_macacae_ATCC_33926
101278	Bifidobacterium_bifidum_PRL2010	Neisseria_mucosa_ATCC_25996
101279	Bifidobacterium_bifidum_PRL2010	Neisseria_subflava_NJ9703
101280	Bifidobacterium_bifidum_PRL2010	Nevskia_ramosa_DSM_11499
101281	Bifidobacterium_bifidum_PRL2010	Oceanobacillus_picturae_strain_S1
101282	Bifidobacterium_bifidum_PRL2010	Ochrobactrum_anthropi_ATCC_49188
101283	Bifidobacterium_bifidum_PRL2010	Odoribacter_laneus_YIT_12061
101284	Bifidobacterium_bifidum_PRL2010	Odoribacter_splanchnicus_1651_6_DSM_20712
101285	Bifidobacterium_bifidum_PRL2010	Olsenella_profusa_F019501
101286	Bifidobacterium_bifidum_PRL2010	Olsenella_uli_DSM_7084
101287	Bifidobacterium_bifidum_PRL2010	Oribacterium_sinus_F0268
101288	Bifidobacterium_bifidum_PRL2010	Oxalobacter_formigenes_HOxBLS
101289	Bifidobacterium_bifidum_PRL2010	Oxalobacter_formigenes_OXCC13
101290	Bifidobacterium_bifidum_PRL2010	Paenibacillus_alvei_DSM_29
101291	Bifidobacterium_bifidum_PRL2010	Paenibacillus_barengoltzii_G22
101292	Bifidobacterium_bifidum_PRL2010	Paenibacillus_daejeonensis_DSM_15491
101293	Bifidobacterium_bifidum_PRL2010	Paenibacillus_graminis_C4D1M
101294	Bifidobacterium_bifidum_PRL2010	Paenibacillus_lactis_154
101295	Bifidobacterium_bifidum_PRL2010	Parabacteroides_distasonis_ATCC_8503
101296	Bifidobacterium_bifidum_PRL2010	Parabacteroides_goldsteinii_dnLKV18
101297	Bifidobacterium_bifidum_PRL2010	Parabacteroides_gordonii_DSM_23371
101298	Bifidobacterium_bifidum_PRL2010	Parabacteroides_johnsonii_DSM_18315
101299	Bifidobacterium_bifidum_PRL2010	Parabacteroides_merdae_ATCC_43184
101300	Bifidobacterium_bifidum_PRL2010	Parabacteroides_sp_D13
101301	Bifidobacterium_bifidum_PRL2010	Paracoccus_yeei_ATCC_BAA_599
101302	Bifidobacterium_bifidum_PRL2010	Paraprevotella_clara_YIT_11840
101303	Bifidobacterium_bifidum_PRL2010	Paraprevotella_xylaniphila_YIT_11841
101304	Bifidobacterium_bifidum_PRL2010	Parasutterella_excrementihominis_YIT_11859
101305	Bifidobacterium_bifidum_PRL2010	Parvimonas_micra_ATCC_33270
101306	Bifidobacterium_bifidum_PRL2010	Pediococcus_acidilactici_7_4
101307	Bifidobacterium_bifidum_PRL2010	Pediococcus_acidilactici_DSM_20284
101308	Bifidobacterium_bifidum_PRL2010	Pediococcus_pentosaceus_ATCC_25745
101309	Bifidobacterium_bifidum_PRL2010	Peptoniphilus_harei_ACS_146_V_Sch2b
101310	Bifidobacterium_bifidum_PRL2010	Peptoniphilus_indolicus_ATCC_29427
101311	Bifidobacterium_bifidum_PRL2010	Peptoniphilus_lacrimalis_DSM_7455
101312	Bifidobacterium_bifidum_PRL2010	Peptoniphilus_timonensis_JC401
101313	Bifidobacterium_bifidum_PRL2010	Peptostreptococcus_anaerobius_DSM_2949
101314	Bifidobacterium_bifidum_PRL2010	Peptostreptococcus_stomatis_DSM_17678
101315	Bifidobacterium_bifidum_PRL2010	Phascolarctobacterium_succinatutens_YIT_12067
101316	Bifidobacterium_bifidum_PRL2010	Plesiomonas_shigelloides_302_73
101317	Bifidobacterium_bifidum_PRL2010	Porphyromonas_asaccharolytica_DSM_20707
101318	Bifidobacterium_bifidum_PRL2010	Porphyromonas_endodontalis_ATCC_35406
101319	Bifidobacterium_bifidum_PRL2010	Porphyromonas_gingivalis_W83
101320	Bifidobacterium_bifidum_PRL2010	Porphyromonas_somerae_DSM_23386
101321	Bifidobacterium_bifidum_PRL2010	Porphyromonas_uenonis_60_3
101322	Bifidobacterium_bifidum_PRL2010	Porphyromonas_uenonis_DSM_23387
101323	Bifidobacterium_bifidum_PRL2010	Prevotella_albensis_DSM_11370
101324	Bifidobacterium_bifidum_PRL2010	Prevotella_bivia_DSM_20514
101325	Bifidobacterium_bifidum_PRL2010	Prevotella_brevis_ATCC_19188
101326	Bifidobacterium_bifidum_PRL2010	Prevotella_bryantii_B14
101327	Bifidobacterium_bifidum_PRL2010	Prevotella_bryantii_C21a
101328	Bifidobacterium_bifidum_PRL2010	Prevotella_buccae_ATCC_33574
101329	Bifidobacterium_bifidum_PRL2010	Prevotella_conceptionensis_9403948
101330	Bifidobacterium_bifidum_PRL2010	Prevotella_copri_CB7_DSM_18205
101331	Bifidobacterium_bifidum_PRL2010	Prevotella_corporis_DSM_18810
101332	Bifidobacterium_bifidum_PRL2010	Prevotella_denticola_DSM20614
101333	Bifidobacterium_bifidum_PRL2010	Prevotella_denticola_F0289
101334	Bifidobacterium_bifidum_PRL2010	Prevotella_disiens_FB035_09AN
101335	Bifidobacterium_bifidum_PRL2010	Prevotella_disiens_JCM_6334
101336	Bifidobacterium_bifidum_PRL2010	Prevotella_enoeca_JCM_12259
101337	Bifidobacterium_bifidum_PRL2010	Prevotella_intermedia_17
101338	Bifidobacterium_bifidum_PRL2010	Prevotella_intermedia_ATCC_25611
101339	Bifidobacterium_bifidum_PRL2010	Prevotella_loescheii_DSM_19665
101340	Bifidobacterium_bifidum_PRL2010	Prevotella_melaninogenica_ATCC_25845
101341	Bifidobacterium_bifidum_PRL2010	Prevotella_nanceiensis_DSM_19126
101342	Bifidobacterium_bifidum_PRL2010	Prevotella_nigrescens_ATCC_33563
101343	Bifidobacterium_bifidum_PRL2010	Prevotella_oralis_ATCC_33269
101344	Bifidobacterium_bifidum_PRL2010	Prevotella_pallens_ATCC_700821
101345	Bifidobacterium_bifidum_PRL2010	Prevotella_ruminicola_23
101346	Bifidobacterium_bifidum_PRL2010	Prevotella_salivae_DSM_15606
101347	Bifidobacterium_bifidum_PRL2010	Prevotella_shahii_JCM_12083
101348	Bifidobacterium_bifidum_PRL2010	Prevotella_stercorea_DSM_18206
101349	Bifidobacterium_bifidum_PRL2010	Prevotella_timonensis_4401737
101350	Bifidobacterium_bifidum_PRL2010	Prevotella_timonensis_CRIS_5C_B1
101351	Bifidobacterium_bifidum_PRL2010	Prevotella_veroralis_DSM_19559
101352	Bifidobacterium_bifidum_PRL2010	Propionibacterium_acidipropionici_ATCC_4875
101353	Bifidobacterium_bifidum_PRL2010	Propionibacterium_acnes_KPA171202
101354	Bifidobacterium_bifidum_PRL2010	Propionibacterium_avidum_44067
101355	Bifidobacterium_bifidum_PRL2010	Propionibacterium_freudenreichii_subsp_shermanii_CIRM_BIA1
101356	Bifidobacterium_bifidum_PRL2010	Propionibacterium_granulosum_DSM_20700
101357	Bifidobacterium_bifidum_PRL2010	Propionibacterium_jensenii_DSM_20535
101358	Bifidobacterium_bifidum_PRL2010	Propionibacterium_propionicum_F0230a
101359	Bifidobacterium_bifidum_PRL2010	Proteus_mirabilis_ATCC_35198
101360	Bifidobacterium_bifidum_PRL2010	Proteus_penneri_ATCC_35198
101361	Bifidobacterium_bifidum_PRL2010	Providencia_alcalifaciens_DSM_30120
101362	Bifidobacterium_bifidum_PRL2010	Providencia_rettgeri_DSM_1131
101363	Bifidobacterium_bifidum_PRL2010	Providencia_rustigianii_DSM_4541
101364	Bifidobacterium_bifidum_PRL2010	Providencia_stuartii_ATCC_25827
101365	Bifidobacterium_bifidum_PRL2010	Pseudobutyrivibrio_ruminis_AD2017
101366	Bifidobacterium_bifidum_PRL2010	Pseudoflavonifractor_capillosus_strain_ATCC_29799
101367	Bifidobacterium_bifidum_PRL2010	Pseudomonas_aeruginosa_NCGM2_S1
101368	Bifidobacterium_bifidum_PRL2010	Pseudomonas_alcaliphila_34
101369	Bifidobacterium_bifidum_PRL2010	Pseudomonas_monteilii_NBRC_103158
101370	Bifidobacterium_bifidum_PRL2010	Pseudomonas_nitroreducens_HBP1
101371	Bifidobacterium_bifidum_PRL2010	Pseudomonas_oleovorans_MOIL14HWK12
101372	Bifidobacterium_bifidum_PRL2010	Pseudoramibacter_alactolyticus_ATCC_23263
101373	Bifidobacterium_bifidum_PRL2010	Pyramidobacter_piscolens_W5455
101374	Bifidobacterium_bifidum_PRL2010	Ralstonia_sp_5_7_47FAA
101375	Bifidobacterium_bifidum_PRL2010	Raoultella_planticola_ATCC_33531
101376	Bifidobacterium_bifidum_PRL2010	Rhodococcus_equi_ATCC_33707
101377	Bifidobacterium_bifidum_PRL2010	Rhodococcus_equi_NBRC_101255
101378	Bifidobacterium_bifidum_PRL2010	Rhodococcus_rhodochrous_ATCC_21198
101379	Bifidobacterium_bifidum_PRL2010	Roseburia_hominis_A2_183
101380	Bifidobacterium_bifidum_PRL2010	Roseburia_intestinalis_L1_82
101381	Bifidobacterium_bifidum_PRL2010	Roseburia_inulinivorans_DSM_16841
101382	Bifidobacterium_bifidum_PRL2010	Roseomonas_mucosa_ATCC_BAA_692
101383	Bifidobacterium_bifidum_PRL2010	Rothia_aeria_F0474
101384	Bifidobacterium_bifidum_PRL2010	Rothia_dentocariosa_ATCC_17931
101385	Bifidobacterium_bifidum_PRL2010	Rothia_mucilaginosa_DY_18
101386	Bifidobacterium_bifidum_PRL2010	Ruminococcaceae_bacterium_D16
101387	Bifidobacterium_bifidum_PRL2010	Ruminococcus_albus_7
101388	Bifidobacterium_bifidum_PRL2010	Ruminococcus_bicirculans_80_3
101389	Bifidobacterium_bifidum_PRL2010	Ruminococcus_bromii_L2_63
101390	Bifidobacterium_bifidum_PRL2010	Ruminococcus_callidus_ATCC_2776001
101391	Bifidobacterium_bifidum_PRL2010	Ruminococcus_champanellensis_18P13
101392	Bifidobacterium_bifidum_PRL2010	Ruminococcus_flavefaciens_ATCC_19208
101393	Bifidobacterium_bifidum_PRL2010	Ruminococcus_flavefaciens_FD_1
101394	Bifidobacterium_bifidum_PRL2010	Ruminococcus_gauvreauii_DSM_19829
101395	Bifidobacterium_bifidum_PRL2010	Ruminococcus_gnavus_ATCC_29149
101396	Bifidobacterium_bifidum_PRL2010	Ruminococcus_lactaris_ATCC_29176
101397	Bifidobacterium_bifidum_PRL2010	Ruminococcus_obeum_A2_162
101398	Bifidobacterium_bifidum_PRL2010	Ruminococcus_sp_5_1_39BFAA
101399	Bifidobacterium_bifidum_PRL2010	Ruminococcus_sp_SR1_5
101400	Bifidobacterium_bifidum_PRL2010	Ruminococcus_torques_ATCC_27756
101401	Bifidobacterium_bifidum_PRL2010	Ruminococcus_torques_L2_14
101402	Bifidobacterium_bifidum_PRL2010	Salmonella_enterica_enterica_sv_Typhimurium_LT2
101403	Bifidobacterium_bifidum_PRL2010	Scardovia_inopinata_F0304
101404	Bifidobacterium_bifidum_PRL2010	Selenomonas_ruminantium_AC2024
101405	Bifidobacterium_bifidum_PRL2010	Serratia_fonticola_RB_25
101406	Bifidobacterium_bifidum_PRL2010	Serratia_liquefaciens_ATCC_27592
101407	Bifidobacterium_bifidum_PRL2010	Silanimonas_lenta_DSM_16282
101408	Bifidobacterium_bifidum_PRL2010	Slackia_exigua_ATCC_700122
101409	Bifidobacterium_bifidum_PRL2010	Slackia_piriformis_YIT_12062
101410	Bifidobacterium_bifidum_PRL2010	Solobacterium_moorei_DSM_22971
101411	Bifidobacterium_bifidum_PRL2010	Solobacterium_moorei_F0204
101412	Bifidobacterium_bifidum_PRL2010	Staphylococcus_arlettae_CVD059
101413	Bifidobacterium_bifidum_PRL2010	Staphylococcus_capitis_CR0101
101414	Bifidobacterium_bifidum_PRL2010	Staphylococcus_capitis_QN1
101415	Bifidobacterium_bifidum_PRL2010	Staphylococcus_caprae_C87
101416	Bifidobacterium_bifidum_PRL2010	Staphylococcus_cohnii_hu_01
101417	Bifidobacterium_bifidum_PRL2010	Staphylococcus_epidermidis_ATCC_12228
101418	Bifidobacterium_bifidum_PRL2010	Staphylococcus_equorum_subsp_equorum_Mu2
101419	Bifidobacterium_bifidum_PRL2010	Staphylococcus_haemolyticus_JCSC1435
101420	Bifidobacterium_bifidum_PRL2010	Staphylococcus_hominis_subsp_hominis_C80
101421	Bifidobacterium_bifidum_PRL2010	Staphylococcus_intermedius_ATCC_27335
101422	Bifidobacterium_bifidum_PRL2010	Staphylococcus_lugdunensis_HKU09_01
101423	Bifidobacterium_bifidum_PRL2010	Staphylococcus_pasteuri_SP1
101424	Bifidobacterium_bifidum_PRL2010	Staphylococcus_pettenkoferi_VCU012
101425	Bifidobacterium_bifidum_PRL2010	Staphylococcus_saprophyticus_subsp_saprophyticus_ATCC_15305
101426	Bifidobacterium_bifidum_PRL2010	Staphylococcus_sciuri_subsp_sciuri_Z8
101427	Bifidobacterium_bifidum_PRL2010	Staphylococcus_simulans_ACS_120_V_Sch1
101428	Bifidobacterium_bifidum_PRL2010	Staphylococcus_vitulinus_F1028
101429	Bifidobacterium_bifidum_PRL2010	Staphylococcus_warneri_SG1
101430	Bifidobacterium_bifidum_PRL2010	Staphylococcus_xylosus_DMB3_Bh1
101431	Bifidobacterium_bifidum_PRL2010	Staphylococcus_xylosus_NJ
101432	Bifidobacterium_bifidum_PRL2010	Stenotrophomonas_maltophilia_D457
101433	Bifidobacterium_bifidum_PRL2010	Stenotrophomonas_rhizophila_PCA13
101434	Bifidobacterium_bifidum_PRL2010	Stoquefichus_massiliensis_AP9
101435	Bifidobacterium_bifidum_PRL2010	Streptococcus_agalactiae_A909
101436	Bifidobacterium_bifidum_PRL2010	Streptococcus_anginosus_1_2_62CV
101437	Bifidobacterium_bifidum_PRL2010	Streptococcus_australis_ATCC_700641
101438	Bifidobacterium_bifidum_PRL2010	Streptococcus_constellatus_subsp_constellatus_SK53
101439	Bifidobacterium_bifidum_PRL2010	Streptococcus_constellatus_subsp_pharyngis_SK1060
101440	Bifidobacterium_bifidum_PRL2010	Streptococcus_cristatus_ATCC_51100
101441	Bifidobacterium_bifidum_PRL2010	Streptococcus_dysgalactiae_subsp_dysgalactiae_ATCC_27957
101442	Bifidobacterium_bifidum_PRL2010	Streptococcus_equinus_ATCC_9812
101443	Bifidobacterium_bifidum_PRL2010	Streptococcus_gallolyticus_subsp_gallolyticus_ATCC_43143
101444	Bifidobacterium_bifidum_PRL2010	Streptococcus_gordonii_str_Challis_substr_CH1
101445	Bifidobacterium_bifidum_PRL2010	Streptococcus_infantarius_subsp_infantarius_ATCC_BAA_102
101446	Bifidobacterium_bifidum_PRL2010	Streptococcus_infantis_ATCC_700779
101447	Bifidobacterium_bifidum_PRL2010	Streptococcus_intermedius_JTH08
101448	Bifidobacterium_bifidum_PRL2010	Streptococcus_lutetiensis_033
101449	Bifidobacterium_bifidum_PRL2010	Streptococcus_mitis_NCTC_12261
101450	Bifidobacterium_bifidum_PRL2010	Streptococcus_mutans_ATCC_25175
101451	Bifidobacterium_bifidum_PRL2010	Streptococcus_oralis_Uo5
101452	Bifidobacterium_bifidum_PRL2010	Streptococcus_parasanguinis_ATCC_903
101453	Bifidobacterium_bifidum_PRL2010	Streptococcus_parauberis_KCTC_11537
101454	Bifidobacterium_bifidum_PRL2010	Streptococcus_peroris_ATCC_700780
101455	Bifidobacterium_bifidum_PRL2010	Streptococcus_pleomorphus_DSM_20574
101456	Bifidobacterium_bifidum_PRL2010	Streptococcus_pseudopneumoniae_IS7493
101457	Bifidobacterium_bifidum_PRL2010	Streptococcus_salivarius_JIM8777
101458	Bifidobacterium_bifidum_PRL2010	Streptococcus_sanguinis_SK36
101459	Bifidobacterium_bifidum_PRL2010	Streptococcus_sp_2_1_36FAA
101460	Bifidobacterium_bifidum_PRL2010	Streptococcus_sp_I_G2
101461	Bifidobacterium_bifidum_PRL2010	Streptococcus_sp_I_P16
101462	Bifidobacterium_bifidum_PRL2010	Streptococcus_thermophilus_LMG_18311
101463	Bifidobacterium_bifidum_PRL2010	Streptococcus_thoraltensis_DSM_12221
101464	Bifidobacterium_bifidum_PRL2010	Streptococcus_uberis_0140J
101465	Bifidobacterium_bifidum_PRL2010	Streptococcus_vestibularis_F0396
[truncated: 17,893 more rows]
