# Supplementary material for: Human gut microbe co-cultures have greater potential than monocultures for food waste remediation to commodity chemicals
Source: Sci Rep. 2018 Oct 22;8:15594. doi: 10.1038/s41598-018-33733-z (PMC6197241; doi:10.1038/s41598-018-33733-z)
Supplement: Supplementary file 3 — Data [file 41598_2018_33733_MOESM3_ESM.zip › Data/InputTables/AGORA_PairwiseSims_Inst_7.txt]

119359	Blautia_hansenii_VPI_C7_24_DSM_20583	Clostridium_glycolicum_ATCC_14880
119360	Blautia_hansenii_VPI_C7_24_DSM_20583	Clostridium_hathewayi_12489931
119361	Blautia_hansenii_VPI_C7_24_DSM_20583	Clostridium_hathewayi_DSM_13479
119362	Blautia_hansenii_VPI_C7_24_DSM_20583	Clostridium_hiranonis_TO_931_DSM_13275
119363	Blautia_hansenii_VPI_C7_24_DSM_20583	Clostridium_hylemonae_DSM_15053
119364	Blautia_hansenii_VPI_C7_24_DSM_20583	Clostridium_indolis_DSM_755
119365	Blautia_hansenii_VPI_C7_24_DSM_20583	Clostridium_innocuum_2959
119366	Blautia_hansenii_VPI_C7_24_DSM_20583	Clostridium_leptum_DSM_753
119367	Blautia_hansenii_VPI_C7_24_DSM_20583	Clostridium_methoxybenzovorans_SR3
119368	Blautia_hansenii_VPI_C7_24_DSM_20583	Clostridium_methylpentosum_R2_DSM_5476
119369	Blautia_hansenii_VPI_C7_24_DSM_20583	Clostridium_nexile_DSM_1787
119370	Blautia_hansenii_VPI_C7_24_DSM_20583	Clostridium_paraputrificum_AGR2156
119371	Blautia_hansenii_VPI_C7_24_DSM_20583	Clostridium_perfringens_ATCC_13124
119372	Blautia_hansenii_VPI_C7_24_DSM_20583	Clostridium_ramosum_VPI_0427_DSM_1402
119373	Blautia_hansenii_VPI_C7_24_DSM_20583	Clostridium_saccharogumia_DSM_17460
119374	Blautia_hansenii_VPI_C7_24_DSM_20583	Clostridium_saccharoperbutylacetonicum_N1_4_HMT
119375	Blautia_hansenii_VPI_C7_24_DSM_20583	Clostridium_sartagoforme_AAU1
119376	Blautia_hansenii_VPI_C7_24_DSM_20583	Clostridium_scindens_ATCC_35704
119377	Blautia_hansenii_VPI_C7_24_DSM_20583	Clostridium_sordellii_ATCC_9714
119378	Blautia_hansenii_VPI_C7_24_DSM_20583	Clostridium_sp_7_2_43FAA
119379	Blautia_hansenii_VPI_C7_24_DSM_20583	Clostridium_spiroforme_DSM_1552
119380	Blautia_hansenii_VPI_C7_24_DSM_20583	Clostridium_sp_L2_50
119381	Blautia_hansenii_VPI_C7_24_DSM_20583	Clostridium_sp_M62_1
119382	Blautia_hansenii_VPI_C7_24_DSM_20583	Clostridium_sporogenes_ATCC_15579
119383	Blautia_hansenii_VPI_C7_24_DSM_20583	Clostridium_sporosphaeroides_DSM_1294
119384	Blautia_hansenii_VPI_C7_24_DSM_20583	Clostridium_sp_SS2_1
119385	Blautia_hansenii_VPI_C7_24_DSM_20583	Clostridium_sp_SY8519
119386	Blautia_hansenii_VPI_C7_24_DSM_20583	Clostridium_sticklandii_DSM_519
119387	Blautia_hansenii_VPI_C7_24_DSM_20583	Clostridium_symbiosum_ATCC_14940
119388	Blautia_hansenii_VPI_C7_24_DSM_20583	Clostridium_symbiosum_WAL_14163
119389	Blautia_hansenii_VPI_C7_24_DSM_20583	Clostridium_symbiosum_WAL_14673
119390	Blautia_hansenii_VPI_C7_24_DSM_20583	Clostridium_tyrobutyricum_DSM_2637
119391	Blautia_hansenii_VPI_C7_24_DSM_20583	Clostridium_viride_DSM_6836
119392	Blautia_hansenii_VPI_C7_24_DSM_20583	Collinsella_aerofaciens_ATCC_25986
119393	Blautia_hansenii_VPI_C7_24_DSM_20583	Collinsella_intestinalis_DSM_13280
119394	Blautia_hansenii_VPI_C7_24_DSM_20583	Collinsella_stercoris_DSM_13279
119395	Blautia_hansenii_VPI_C7_24_DSM_20583	Collinsella_tanakaei_YIT_12063
119396	Blautia_hansenii_VPI_C7_24_DSM_20583	Coprobacillus_sp_29_1
119397	Blautia_hansenii_VPI_C7_24_DSM_20583	Coprobacillus_sp_D7
119398	Blautia_hansenii_VPI_C7_24_DSM_20583	Coprococcus_catus_GD_7
119399	Blautia_hansenii_VPI_C7_24_DSM_20583	Coprococcus_comes_ATCC_27758
119400	Blautia_hansenii_VPI_C7_24_DSM_20583	Coprococcus_eutactus_ATCC_27759
119401	Blautia_hansenii_VPI_C7_24_DSM_20583	Corynebacterium_ammoniagenes_DSM_20306
119402	Blautia_hansenii_VPI_C7_24_DSM_20583	Corynebacterium_amycolatum_SK46
119403	Blautia_hansenii_VPI_C7_24_DSM_20583	Corynebacterium_aurimucosum_ATCC_700975
119404	Blautia_hansenii_VPI_C7_24_DSM_20583	Corynebacterium_durum_F0235
119405	Blautia_hansenii_VPI_C7_24_DSM_20583	Corynebacterium_glucuronolyticum_ATCC_51867
119406	Blautia_hansenii_VPI_C7_24_DSM_20583	Corynebacterium_kroppenstedtii_DSM_44385
119407	Blautia_hansenii_VPI_C7_24_DSM_20583	Corynebacterium_propinquum_DSM_44285
119408	Blautia_hansenii_VPI_C7_24_DSM_20583	Corynebacterium_striatum_ATCC_6940
119409	Blautia_hansenii_VPI_C7_24_DSM_20583	Corynebacterium_tuberculostearicum_SK141
119410	Blautia_hansenii_VPI_C7_24_DSM_20583	Corynebacterium_ulcerans_809
119411	Blautia_hansenii_VPI_C7_24_DSM_20583	Corynebacterium_ureicelerivorans
119412	Blautia_hansenii_VPI_C7_24_DSM_20583	Cronobacter_sakazakii_ATCC_BAA_894
119413	Blautia_hansenii_VPI_C7_24_DSM_20583	Cryptobacterium_curtum_DSM_15641
119414	Blautia_hansenii_VPI_C7_24_DSM_20583	Curtobacterium_flaccumfaciens_UCD_AKU
119415	Blautia_hansenii_VPI_C7_24_DSM_20583	Delftia_acidovorans_SPH_1
119416	Blautia_hansenii_VPI_C7_24_DSM_20583	Dermacoccus_nishinomiyaensis
119417	Blautia_hansenii_VPI_C7_24_DSM_20583	Desulfovibrio_desulfuricans_subsp_desulfuricans_DSM_642
119418	Blautia_hansenii_VPI_C7_24_DSM_20583	Desulfovibrio_piger_ATCC_29098
119419	Blautia_hansenii_VPI_C7_24_DSM_20583	Desulfovibrio_sp_3_1_syn3
119420	Blautia_hansenii_VPI_C7_24_DSM_20583	Dialister_invisus_DSM_15470
119421	Blautia_hansenii_VPI_C7_24_DSM_20583	Dialister_succinatiphilus_YIT_11850
119422	Blautia_hansenii_VPI_C7_24_DSM_20583	Dietzia_cinnamea_P4
119423	Blautia_hansenii_VPI_C7_24_DSM_20583	Dorea_formicigenerans_ATCC_27755
119424	Blautia_hansenii_VPI_C7_24_DSM_20583	Dorea_longicatena_DSM_13814
119425	Blautia_hansenii_VPI_C7_24_DSM_20583	Dysgonomonas_gadei_ATCC_BAA_286
119426	Blautia_hansenii_VPI_C7_24_DSM_20583	Edwardsiella_tarda_ATCC_23685
119427	Blautia_hansenii_VPI_C7_24_DSM_20583	Edwardsiella_tarda_FL6_60
119428	Blautia_hansenii_VPI_C7_24_DSM_20583	Eggerthella_lenta_DSM_2243
119429	Blautia_hansenii_VPI_C7_24_DSM_20583	Eggerthella_sp_1_3_56FAA
119430	Blautia_hansenii_VPI_C7_24_DSM_20583	Eggerthella_sp_YY7918
119431	Blautia_hansenii_VPI_C7_24_DSM_20583	Eggerthia_catenaformis_OT_569
119432	Blautia_hansenii_VPI_C7_24_DSM_20583	Eikenella_corrodens_ATCC_23834
119433	Blautia_hansenii_VPI_C7_24_DSM_20583	Enterobacter_aerogenes_KCTC_2190
119434	Blautia_hansenii_VPI_C7_24_DSM_20583	Enterobacter_asburiae_LF7a
119435	Blautia_hansenii_VPI_C7_24_DSM_20583	Enterobacter_cancerogenus_ATCC_35316
119436	Blautia_hansenii_VPI_C7_24_DSM_20583	Enterobacter_cloacae_EcWSU1
119437	Blautia_hansenii_VPI_C7_24_DSM_20583	Enterobacter_hormaechei_YT2
119438	Blautia_hansenii_VPI_C7_24_DSM_20583	Enterobacter_hormaechei_YT3
119439	Blautia_hansenii_VPI_C7_24_DSM_20583	Enterobacteriaceae_bacterium_9_2_54FAA
119440	Blautia_hansenii_VPI_C7_24_DSM_20583	Enterococcus_asini_ATCC_700915
119441	Blautia_hansenii_VPI_C7_24_DSM_20583	Enterococcus_avium_ATCC_14025
119442	Blautia_hansenii_VPI_C7_24_DSM_20583	Enterococcus_caccae_ATCC_BAA_1240
119443	Blautia_hansenii_VPI_C7_24_DSM_20583	Enterococcus_casseliflavus_ATCC_12755
119444	Blautia_hansenii_VPI_C7_24_DSM_20583	Enterococcus_cecorum_DSM_20682
119445	Blautia_hansenii_VPI_C7_24_DSM_20583	Enterococcus_dispar_ATCC_51266
119446	Blautia_hansenii_VPI_C7_24_DSM_20583	Enterococcus_durans_ATCC_6056
119447	Blautia_hansenii_VPI_C7_24_DSM_20583	Enterococcus_faecalis_OG1RF_ATCC_47077
119448	Blautia_hansenii_VPI_C7_24_DSM_20583	Enterococcus_faecalis_TX0104
119449	Blautia_hansenii_VPI_C7_24_DSM_20583	Enterococcus_faecalis_TX1322
119450	Blautia_hansenii_VPI_C7_24_DSM_20583	Enterococcus_faecalis_TX2134
119451	Blautia_hansenii_VPI_C7_24_DSM_20583	Enterococcus_faecalis_V583
119452	Blautia_hansenii_VPI_C7_24_DSM_20583	Enterococcus_faecium_TX1330
119453	Blautia_hansenii_VPI_C7_24_DSM_20583	Enterococcus_gallinarum_EG2
119454	Blautia_hansenii_VPI_C7_24_DSM_20583	Enterococcus_hirae_ATCC_9790
119455	Blautia_hansenii_VPI_C7_24_DSM_20583	Enterococcus_phoeniculicola_ATCC_BAA_412
119456	Blautia_hansenii_VPI_C7_24_DSM_20583	Enterococcus_saccharolyticus_DSM8903
119457	Blautia_hansenii_VPI_C7_24_DSM_20583	Enterococcus_sp_7L76
119458	Blautia_hansenii_VPI_C7_24_DSM_20583	Erysipelotrichaceae_bacterium_5_2_54FAA
119459	Blautia_hansenii_VPI_C7_24_DSM_20583	Erysipelotrichaceae_bacterium_sp_3_1_53
119460	Blautia_hansenii_VPI_C7_24_DSM_20583	Escherichia_albertii_KF1
119461	Blautia_hansenii_VPI_C7_24_DSM_20583	Escherichia_albertii_TW07627
119462	Blautia_hansenii_VPI_C7_24_DSM_20583	Escherichia_coli_O157_H7_str_Sakai
119463	Blautia_hansenii_VPI_C7_24_DSM_20583	Escherichia_coli_SE11
119464	Blautia_hansenii_VPI_C7_24_DSM_20583	Escherichia_coli_str_K_12_substr_MG1655
119465	Blautia_hansenii_VPI_C7_24_DSM_20583	Escherichia_coli_UTI89_UPEC
119466	Blautia_hansenii_VPI_C7_24_DSM_20583	Escherichia_fergusonii_ATCC_35469
119467	Blautia_hansenii_VPI_C7_24_DSM_20583	Escherichia_hermannii_NBRC_105704
119468	Blautia_hansenii_VPI_C7_24_DSM_20583	Escherichia_sp_1_1_43
119469	Blautia_hansenii_VPI_C7_24_DSM_20583	Escherichia_sp_3_2_53FAA
119470	Blautia_hansenii_VPI_C7_24_DSM_20583	Escherichia_sp_4_1_40B
119471	Blautia_hansenii_VPI_C7_24_DSM_20583	Eubacterium_biforme_DSM_3989
119472	Blautia_hansenii_VPI_C7_24_DSM_20583	Eubacterium_brachy_ATCC_33089
119473	Blautia_hansenii_VPI_C7_24_DSM_20583	Eubacterium_cellulosolvens_6
119474	Blautia_hansenii_VPI_C7_24_DSM_20583	Eubacterium_cylindroides_T2_87
119475	Blautia_hansenii_VPI_C7_24_DSM_20583	Eubacterium_desmolans_ATCC_43058
119476	Blautia_hansenii_VPI_C7_24_DSM_20583	Eubacterium_dolichum_DSM_3991
119477	Blautia_hansenii_VPI_C7_24_DSM_20583	Eubacterium_eligens_ATCC_27750
119478	Blautia_hansenii_VPI_C7_24_DSM_20583	Eubacterium_hallii_DSM_3353
119479	Blautia_hansenii_VPI_C7_24_DSM_20583	Eubacterium_hallii_L2_7
119480	Blautia_hansenii_VPI_C7_24_DSM_20583	Eubacterium_limosum_KIST612
119481	Blautia_hansenii_VPI_C7_24_DSM_20583	Eubacterium_ramulus_ATCC_29099
119482	Blautia_hansenii_VPI_C7_24_DSM_20583	Eubacterium_rectale_ATCC_33656
119483	Blautia_hansenii_VPI_C7_24_DSM_20583	Eubacterium_rectale_M104_1
119484	Blautia_hansenii_VPI_C7_24_DSM_20583	Eubacterium_saphenum_ATCC_49989
119485	Blautia_hansenii_VPI_C7_24_DSM_20583	Eubacterium_siraeum_70_3
119486	Blautia_hansenii_VPI_C7_24_DSM_20583	Eubacterium_siraeum_DSM_15702
119487	Blautia_hansenii_VPI_C7_24_DSM_20583	Eubacterium_sulci_ATCC_35585
119488	Blautia_hansenii_VPI_C7_24_DSM_20583	Eubacterium_ventriosum_ATCC_27560
119489	Blautia_hansenii_VPI_C7_24_DSM_20583	Exiguobacterium_aurantiacum_DSM_6208
119490	Blautia_hansenii_VPI_C7_24_DSM_20583	Faecalibacterium_cf_prausnitzii_KLE1255
119491	Blautia_hansenii_VPI_C7_24_DSM_20583	Faecalibacterium_prausnitzii_L2_6
119492	Blautia_hansenii_VPI_C7_24_DSM_20583	Faecalibacterium_prausnitzii_M21_2
119493	Blautia_hansenii_VPI_C7_24_DSM_20583	Faecalibacterium_prausnitzii_SL3_3
119494	Blautia_hansenii_VPI_C7_24_DSM_20583	Filifactor_alocis_ATCC_35896
119495	Blautia_hansenii_VPI_C7_24_DSM_20583	Finegoldia_magna_ATCC_29328
119496	Blautia_hansenii_VPI_C7_24_DSM_20583	Flavonifractor_plautii_ATCC_29863
119497	Blautia_hansenii_VPI_C7_24_DSM_20583	Fusobacterium_gonidiaformans_3_1_5R
119498	Blautia_hansenii_VPI_C7_24_DSM_20583	Fusobacterium_gonidiaformans_ATCC_25563
119499	Blautia_hansenii_VPI_C7_24_DSM_20583	Fusobacterium_mortiferum_ATCC_9817
119500	Blautia_hansenii_VPI_C7_24_DSM_20583	Fusobacterium_necrophorum_D12
119501	Blautia_hansenii_VPI_C7_24_DSM_20583	Fusobacterium_nucleatum_subsp_animalis_3_1_33
119502	Blautia_hansenii_VPI_C7_24_DSM_20583	Fusobacterium_nucleatum_subsp_animalis_7_1
119503	Blautia_hansenii_VPI_C7_24_DSM_20583	Fusobacterium_nucleatum_subsp_animalis_D11
119504	Blautia_hansenii_VPI_C7_24_DSM_20583	Fusobacterium_nucleatum_subsp_vincentii_3_1_27
119505	Blautia_hansenii_VPI_C7_24_DSM_20583	Fusobacterium_nucleatum_subsp_vincentii_3_1_36A2
119506	Blautia_hansenii_VPI_C7_24_DSM_20583	Fusobacterium_nucleatum_subsp_vincentii_4_1_13
119507	Blautia_hansenii_VPI_C7_24_DSM_20583	Fusobacterium_periodonticum_1_1_41FAA
119508	Blautia_hansenii_VPI_C7_24_DSM_20583	Fusobacterium_periodonticum_2_1_31
119509	Blautia_hansenii_VPI_C7_24_DSM_20583	Fusobacterium_russii_ATCC_25533
119510	Blautia_hansenii_VPI_C7_24_DSM_20583	Fusobacterium_sp_4_8
119511	Blautia_hansenii_VPI_C7_24_DSM_20583	Fusobacterium_ulcerans_ATCC_49185
119512	Blautia_hansenii_VPI_C7_24_DSM_20583	Fusobacterium_varium_ATCC_27725
119513	Blautia_hansenii_VPI_C7_24_DSM_20583	Gemella_haemolysans_ATCC_10379
119514	Blautia_hansenii_VPI_C7_24_DSM_20583	Gemella_morbillorum_M424
119515	Blautia_hansenii_VPI_C7_24_DSM_20583	Gemella_sanguinis_ATCC700632
119516	Blautia_hansenii_VPI_C7_24_DSM_20583	Gemella_sanguinis_M325
119517	Blautia_hansenii_VPI_C7_24_DSM_20583	Geobacillus_vulcani_PSS1
119518	Blautia_hansenii_VPI_C7_24_DSM_20583	Gordonia_rubripertincta_NBRC_101908
119519	Blautia_hansenii_VPI_C7_24_DSM_20583	Gordonia_terrae_C_6
119520	Blautia_hansenii_VPI_C7_24_DSM_20583	Gordonia_terrae_NBRC_100016
119521	Blautia_hansenii_VPI_C7_24_DSM_20583	Gordonibacter_pamelaeae_7_10_1_bT_DSM_19378
119522	Blautia_hansenii_VPI_C7_24_DSM_20583	Granulicatella_adiacens_ATCC_49175
119523	Blautia_hansenii_VPI_C7_24_DSM_20583	Granulicatella_elegans_ATCC_700633
119524	Blautia_hansenii_VPI_C7_24_DSM_20583	Grimontia_hollisae_CIP_101886
119525	Blautia_hansenii_VPI_C7_24_DSM_20583	Haemophilus_haemolyticus_M19501
119526	Blautia_hansenii_VPI_C7_24_DSM_20583	Haemophilus_parainfluenzae_T3T1
119527	Blautia_hansenii_VPI_C7_24_DSM_20583	Haemophilus_sputorum_CCUG_13788
119528	Blautia_hansenii_VPI_C7_24_DSM_20583	Hafnia_alvei_ATCC_51873
119529	Blautia_hansenii_VPI_C7_24_DSM_20583	Hafnia_alvei_BIDMC_31
119530	Blautia_hansenii_VPI_C7_24_DSM_20583	Halococcus_morrhuae_DSM1307
119531	Blautia_hansenii_VPI_C7_24_DSM_20583	Helicobacter_bilis_ATCC_43879
119532	Blautia_hansenii_VPI_C7_24_DSM_20583	Helicobacter_canadensis_MIT_98_5491
119533	Blautia_hansenii_VPI_C7_24_DSM_20583	Helicobacter_cinaedi_CCUG_18818
119534	Blautia_hansenii_VPI_C7_24_DSM_20583	Helicobacter_pullorum_MIT_98_5489
119535	Blautia_hansenii_VPI_C7_24_DSM_20583	Helicobacter_pylori_26695
119536	Blautia_hansenii_VPI_C7_24_DSM_20583	Helicobacter_winghamensis_ATCC_BAA_430
119537	Blautia_hansenii_VPI_C7_24_DSM_20583	Holdemania_filiformis_VPI_J1_31B_1_DSM_12042
119538	Blautia_hansenii_VPI_C7_24_DSM_20583	Kallipyga_massiliensis_ph2
119539	Blautia_hansenii_VPI_C7_24_DSM_20583	Kandleria_vitulina_DSM_20405
119540	Blautia_hansenii_VPI_C7_24_DSM_20583	Kingella_oralis_ATCC_51147
119541	Blautia_hansenii_VPI_C7_24_DSM_20583	Klebsiella_pneumoniae_pneumoniae_MGH78578
119542	Blautia_hansenii_VPI_C7_24_DSM_20583	Klebsiella_sp_1_1_55
119543	Blautia_hansenii_VPI_C7_24_DSM_20583	Kluyvera_ascorbata_ATCC_33433
119544	Blautia_hansenii_VPI_C7_24_DSM_20583	Kocuria_palustris_PEL
119545	Blautia_hansenii_VPI_C7_24_DSM_20583	Kocuria_rhizophila_DC2201
119546	Blautia_hansenii_VPI_C7_24_DSM_20583	Kurthia_massiliensis_JC30
119547	Blautia_hansenii_VPI_C7_24_DSM_20583	Kytococcus_sedentarius_DSM_20547
119548	Blautia_hansenii_VPI_C7_24_DSM_20583	Lachnospiraceae_bacterium_sp_5_1_63FAA
119549	Blautia_hansenii_VPI_C7_24_DSM_20583	Lachnospiraceae_bacterium_sp_8_1_57FAA
119550	Blautia_hansenii_VPI_C7_24_DSM_20583	Lachnospira_multipara_ATCC_19207
119551	Blautia_hansenii_VPI_C7_24_DSM_20583	Lactobacillus_acidophilus_ATCC_4796
119552	Blautia_hansenii_VPI_C7_24_DSM_20583	Lactobacillus_acidophilus_NCFM
119553	Blautia_hansenii_VPI_C7_24_DSM_20583	Lactobacillus_amylolyticus_DSM_11664
119554	Blautia_hansenii_VPI_C7_24_DSM_20583	Lactobacillus_amylovorus_GRL_1112
119555	Blautia_hansenii_VPI_C7_24_DSM_20583	Lactobacillus_animalis_KCTC_3501
119556	Blautia_hansenii_VPI_C7_24_DSM_20583	Lactobacillus_antri_DSM_16041
119557	Blautia_hansenii_VPI_C7_24_DSM_20583	Lactobacillus_brevis_ATCC_367
119558	Blautia_hansenii_VPI_C7_24_DSM_20583	Lactobacillus_brevis_subsp_gravesensis_ATCC_27305
119559	Blautia_hansenii_VPI_C7_24_DSM_20583	Lactobacillus_buchneri_ATCC_11577
119560	Blautia_hansenii_VPI_C7_24_DSM_20583	Lactobacillus_casei_ATCC_334
119561	Blautia_hansenii_VPI_C7_24_DSM_20583	Lactobacillus_casei_casei_BL23
119562	Blautia_hansenii_VPI_C7_24_DSM_20583	Lactobacillus_coleohominis_101_4_CHN
119563	Blautia_hansenii_VPI_C7_24_DSM_20583	Lactobacillus_coryniformis_subsp_coryniformis_CECT_5711
119564	Blautia_hansenii_VPI_C7_24_DSM_20583	Lactobacillus_crispatus_125_2_CHN
119565	Blautia_hansenii_VPI_C7_24_DSM_20583	Lactobacillus_curvatus_CRL_705
119566	Blautia_hansenii_VPI_C7_24_DSM_20583	Lactobacillus_delbrueckii_subsp_bulgaricus_ATCC_11842
119567	Blautia_hansenii_VPI_C7_24_DSM_20583	Lactobacillus_delbrueckii_subsp_bulgaricus_ATCC_BAA_365
119568	Blautia_hansenii_VPI_C7_24_DSM_20583	Lactobacillus_fermentum_ATCC_14931
119569	Blautia_hansenii_VPI_C7_24_DSM_20583	Lactobacillus_fermentum_IFO_3956
119570	Blautia_hansenii_VPI_C7_24_DSM_20583	Lactobacillus_gasseri_ATCC_33323
119571	Blautia_hansenii_VPI_C7_24_DSM_20583	Lactobacillus_gastricus_PS3
119572	Blautia_hansenii_VPI_C7_24_DSM_20583	Lactobacillus_helveticus_DPC_4571
119573	Blautia_hansenii_VPI_C7_24_DSM_20583	Lactobacillus_helveticus_DSM_20075
119574	Blautia_hansenii_VPI_C7_24_DSM_20583	Lactobacillus_hilgardii_ATCC_8290
119575	Blautia_hansenii_VPI_C7_24_DSM_20583	Lactobacillus_iners_DSM_13335
119576	Blautia_hansenii_VPI_C7_24_DSM_20583	Lactobacillus_jensenii_1153
119577	Blautia_hansenii_VPI_C7_24_DSM_20583	Lactobacillus_johnsonii_DPC_6026
119578	Blautia_hansenii_VPI_C7_24_DSM_20583	Lactobacillus_johnsonii_NCC_533
119579	Blautia_hansenii_VPI_C7_24_DSM_20583	Lactobacillus_mucosae_LM1
119580	Blautia_hansenii_VPI_C7_24_DSM_20583	Lactobacillus_oris_F0423
119581	Blautia_hansenii_VPI_C7_24_DSM_20583	Lactobacillus_paracasei_subsp_paracasei_8700_2
119582	Blautia_hansenii_VPI_C7_24_DSM_20583	Lactobacillus_paracasei_subsp_paracasei_ATCC_25302
119583	Blautia_hansenii_VPI_C7_24_DSM_20583	Lactobacillus_pentosus_KCA1
119584	Blautia_hansenii_VPI_C7_24_DSM_20583	Lactobacillus_plantarum_JDM1
119585	Blautia_hansenii_VPI_C7_24_DSM_20583	Lactobacillus_plantarum_subsp_plantarum_ATCC_14917
119586	Blautia_hansenii_VPI_C7_24_DSM_20583	Lactobacillus_plantarum_WCFS1
119587	Blautia_hansenii_VPI_C7_24_DSM_20583	Lactobacillus_reuteri_CF48_3A_
119588	Blautia_hansenii_VPI_C7_24_DSM_20583	Lactobacillus_reuteri_F275_JCM_1112
119589	Blautia_hansenii_VPI_C7_24_DSM_20583	Lactobacillus_reuteri_MM2_3_
119590	Blautia_hansenii_VPI_C7_24_DSM_20583	Lactobacillus_reuteri_MM4_1A_
119591	Blautia_hansenii_VPI_C7_24_DSM_20583	Lactobacillus_reuteri_SD2112_ATCC_55730
119592	Blautia_hansenii_VPI_C7_24_DSM_20583	Lactobacillus_rhamnosus_GG_ATCC_53103
119593	Blautia_hansenii_VPI_C7_24_DSM_20583	Lactobacillus_rhamnosus_LMS2_1
119594	Blautia_hansenii_VPI_C7_24_DSM_20583	Lactobacillus_ruminis_ATCC_25644
119595	Blautia_hansenii_VPI_C7_24_DSM_20583	Lactobacillus_sakei_subsp_sakei_23K
119596	Blautia_hansenii_VPI_C7_24_DSM_20583	Lactobacillus_salivarius_HO66_ATCC_11741
119597	Blautia_hansenii_VPI_C7_24_DSM_20583	Lactobacillus_salivarius_salivarius_UCC118
119598	Blautia_hansenii_VPI_C7_24_DSM_20583	Lactobacillus_ultunensis_DSM_16047
119599	Blautia_hansenii_VPI_C7_24_DSM_20583	Lactobacillus_vaginalis_ATCC_49540
119600	Blautia_hansenii_VPI_C7_24_DSM_20583	Lactococcus_garvieae_ATCC_49156
119601	Blautia_hansenii_VPI_C7_24_DSM_20583	Lactococcus_raffinolactis_4877
119602	Blautia_hansenii_VPI_C7_24_DSM_20583	Laribacter_hongkongensis_HLHK9
119603	Blautia_hansenii_VPI_C7_24_DSM_20583	Lautropia_mirabilis_ATCC_51599
119604	Blautia_hansenii_VPI_C7_24_DSM_20583	Leminorella_grimontii_ATCC_33999
119605	Blautia_hansenii_VPI_C7_24_DSM_20583	Leptotrichia_buccalis_C_1013_b
119606	Blautia_hansenii_VPI_C7_24_DSM_20583	Leuconostoc_argentinum_KCTC_3773
119607	Blautia_hansenii_VPI_C7_24_DSM_20583	Leuconostoc_gelidum_JB7
119608	Blautia_hansenii_VPI_C7_24_DSM_20583	Leuconostoc_mesenteroides_subsp_cremoris_ATCC_19254
119609	Blautia_hansenii_VPI_C7_24_DSM_20583	Listeria_grayi_DSM_20601
119610	Blautia_hansenii_VPI_C7_24_DSM_20583	Listeria_monocytogenes_4a_L99
119611	Blautia_hansenii_VPI_C7_24_DSM_20583	Listeria_monocytogenes_4b_F2365
119612	Blautia_hansenii_VPI_C7_24_DSM_20583	Listeria_monocytogenes_Finland_1988
119613	Blautia_hansenii_VPI_C7_24_DSM_20583	Listeria_monocytogenes_FSL_R2_561
119614	Blautia_hansenii_VPI_C7_24_DSM_20583	Listeria_monocytogenes_J0161_FSL_R2_499
119615	Blautia_hansenii_VPI_C7_24_DSM_20583	Listeria_monocytogenes_serotype_7_SLCC_2482
119616	Blautia_hansenii_VPI_C7_24_DSM_20583	Listeria_monocytogenes_SLCC_2378
119617	Blautia_hansenii_VPI_C7_24_DSM_20583	Listeria_monocytogenes_SLCC_2540
119618	Blautia_hansenii_VPI_C7_24_DSM_20583	Listeria_monocytogenes_SLCC_7179
119619	Blautia_hansenii_VPI_C7_24_DSM_20583	Lysinibacillus_fusiformis_ZB2
119620	Blautia_hansenii_VPI_C7_24_DSM_20583	Lysinibacillus_sphaericus_C3_41
119621	Blautia_hansenii_VPI_C7_24_DSM_20583	Marvinbryantia_formatexigens_I_52_DSM_14469
119622	Blautia_hansenii_VPI_C7_24_DSM_20583	Megamonas_funiformis_YIT_11815
119623	Blautia_hansenii_VPI_C7_24_DSM_20583	Megamonas_hypermegale_ART12_1
119624	Blautia_hansenii_VPI_C7_24_DSM_20583	Megasphaera_elsdenii_DSM_20460
119625	Blautia_hansenii_VPI_C7_24_DSM_20583	Melainabacterium_MEL_A1
119626	Blautia_hansenii_VPI_C7_24_DSM_20583	Methanobrevibacter_ruminantium_M1
119627	Blautia_hansenii_VPI_C7_24_DSM_20583	Methanobrevibacter_smithii_ATCC_35061
119628	Blautia_hansenii_VPI_C7_24_DSM_20583	Methanomassiliicoccus_luminyensis_B10
119629	Blautia_hansenii_VPI_C7_24_DSM_20583	Methanosphaera_stadtmanae_DSM_3091
119630	Blautia_hansenii_VPI_C7_24_DSM_20583	Methylobacterium_mesophilicum_SR1_6_6
119631	Blautia_hansenii_VPI_C7_24_DSM_20583	Methylobacterium_populi_BJ001
119632	Blautia_hansenii_VPI_C7_24_DSM_20583	Methylobacterium_radiotolerans_JCM_2831
119633	Blautia_hansenii_VPI_C7_24_DSM_20583	Methyloversatilis_universalis_Fam50001
119634	Blautia_hansenii_VPI_C7_24_DSM_20583	Methyloversatilis_universalis_FAM5
119635	Blautia_hansenii_VPI_C7_24_DSM_20583	Microbacterium_gubbeenense_DSM_15944
119636	Blautia_hansenii_VPI_C7_24_DSM_20583	Microbacterium_oleivorans_NBRC_103075
119637	Blautia_hansenii_VPI_C7_24_DSM_20583	Microbacterium_paraoxydans_77MFTsu3_2
119638	Blautia_hansenii_VPI_C7_24_DSM_20583	Micrococcus_luteus_NCTC_2665
119639	Blautia_hansenii_VPI_C7_24_DSM_20583	Micromonospora_aurantiaca_ATCC_27029
119640	Blautia_hansenii_VPI_C7_24_DSM_20583	Mitsuokella_jalaludinii_DSM_13811
119641	Blautia_hansenii_VPI_C7_24_DSM_20583	Mitsuokella_multacida_DSM_20544
119642	Blautia_hansenii_VPI_C7_24_DSM_20583	Mobiluncus_curtisii_ATCC_43063
119643	Blautia_hansenii_VPI_C7_24_DSM_20583	Moraxella_catarrhalis_RH4
119644	Blautia_hansenii_VPI_C7_24_DSM_20583	Morganella_morganii_subsp_morganii_KT
119645	Blautia_hansenii_VPI_C7_24_DSM_20583	Mycobacterium_avium_subsp_avium_ATCC_25291
119646	Blautia_hansenii_VPI_C7_24_DSM_20583	Mycobacterium_fortuitum_subsp_fortuitum_DSM_46621
119647	Blautia_hansenii_VPI_C7_24_DSM_20583	Mycoplasma_hominis_ATCC_23114
119648	Blautia_hansenii_VPI_C7_24_DSM_20583	Mycoplasma_pneumoniae_309
119649	Blautia_hansenii_VPI_C7_24_DSM_20583	Neisseria_cinerea_ATCC_14685
119650	Blautia_hansenii_VPI_C7_24_DSM_20583	Neisseria_elongata_subsp_glycolytica_ATCC_29315
119651	Blautia_hansenii_VPI_C7_24_DSM_20583	Neisseria_flavescens_SK114
119652	Blautia_hansenii_VPI_C7_24_DSM_20583	Neisseria_macacae_ATCC_33926
119653	Blautia_hansenii_VPI_C7_24_DSM_20583	Neisseria_mucosa_ATCC_25996
119654	Blautia_hansenii_VPI_C7_24_DSM_20583	Neisseria_subflava_NJ9703
119655	Blautia_hansenii_VPI_C7_24_DSM_20583	Nevskia_ramosa_DSM_11499
119656	Blautia_hansenii_VPI_C7_24_DSM_20583	Oceanobacillus_picturae_strain_S1
119657	Blautia_hansenii_VPI_C7_24_DSM_20583	Ochrobactrum_anthropi_ATCC_49188
119658	Blautia_hansenii_VPI_C7_24_DSM_20583	Odoribacter_laneus_YIT_12061
119659	Blautia_hansenii_VPI_C7_24_DSM_20583	Odoribacter_splanchnicus_1651_6_DSM_20712
119660	Blautia_hansenii_VPI_C7_24_DSM_20583	Olsenella_profusa_F019501
119661	Blautia_hansenii_VPI_C7_24_DSM_20583	Olsenella_uli_DSM_7084
119662	Blautia_hansenii_VPI_C7_24_DSM_20583	Oribacterium_sinus_F0268
119663	Blautia_hansenii_VPI_C7_24_DSM_20583	Oxalobacter_formigenes_HOxBLS
119664	Blautia_hansenii_VPI_C7_24_DSM_20583	Oxalobacter_formigenes_OXCC13
119665	Blautia_hansenii_VPI_C7_24_DSM_20583	Paenibacillus_alvei_DSM_29
119666	Blautia_hansenii_VPI_C7_24_DSM_20583	Paenibacillus_barengoltzii_G22
119667	Blautia_hansenii_VPI_C7_24_DSM_20583	Paenibacillus_daejeonensis_DSM_15491
119668	Blautia_hansenii_VPI_C7_24_DSM_20583	Paenibacillus_graminis_C4D1M
119669	Blautia_hansenii_VPI_C7_24_DSM_20583	Paenibacillus_lactis_154
119670	Blautia_hansenii_VPI_C7_24_DSM_20583	Parabacteroides_distasonis_ATCC_8503
119671	Blautia_hansenii_VPI_C7_24_DSM_20583	Parabacteroides_goldsteinii_dnLKV18
119672	Blautia_hansenii_VPI_C7_24_DSM_20583	Parabacteroides_gordonii_DSM_23371
119673	Blautia_hansenii_VPI_C7_24_DSM_20583	Parabacteroides_johnsonii_DSM_18315
119674	Blautia_hansenii_VPI_C7_24_DSM_20583	Parabacteroides_merdae_ATCC_43184
119675	Blautia_hansenii_VPI_C7_24_DSM_20583	Parabacteroides_sp_D13
119676	Blautia_hansenii_VPI_C7_24_DSM_20583	Paracoccus_yeei_ATCC_BAA_599
119677	Blautia_hansenii_VPI_C7_24_DSM_20583	Paraprevotella_clara_YIT_11840
119678	Blautia_hansenii_VPI_C7_24_DSM_20583	Paraprevotella_xylaniphila_YIT_11841
119679	Blautia_hansenii_VPI_C7_24_DSM_20583	Parasutterella_excrementihominis_YIT_11859
119680	Blautia_hansenii_VPI_C7_24_DSM_20583	Parvimonas_micra_ATCC_33270
119681	Blautia_hansenii_VPI_C7_24_DSM_20583	Pediococcus_acidilactici_7_4
119682	Blautia_hansenii_VPI_C7_24_DSM_20583	Pediococcus_acidilactici_DSM_20284
119683	Blautia_hansenii_VPI_C7_24_DSM_20583	Pediococcus_pentosaceus_ATCC_25745
119684	Blautia_hansenii_VPI_C7_24_DSM_20583	Peptoniphilus_harei_ACS_146_V_Sch2b
119685	Blautia_hansenii_VPI_C7_24_DSM_20583	Peptoniphilus_indolicus_ATCC_29427
119686	Blautia_hansenii_VPI_C7_24_DSM_20583	Peptoniphilus_lacrimalis_DSM_7455
119687	Blautia_hansenii_VPI_C7_24_DSM_20583	Peptoniphilus_timonensis_JC401
119688	Blautia_hansenii_VPI_C7_24_DSM_20583	Peptostreptococcus_anaerobius_DSM_2949
119689	Blautia_hansenii_VPI_C7_24_DSM_20583	Peptostreptococcus_stomatis_DSM_17678
119690	Blautia_hansenii_VPI_C7_24_DSM_20583	Phascolarctobacterium_succinatutens_YIT_12067
119691	Blautia_hansenii_VPI_C7_24_DSM_20583	Plesiomonas_shigelloides_302_73
119692	Blautia_hansenii_VPI_C7_24_DSM_20583	Porphyromonas_asaccharolytica_DSM_20707
119693	Blautia_hansenii_VPI_C7_24_DSM_20583	Porphyromonas_endodontalis_ATCC_35406
119694	Blautia_hansenii_VPI_C7_24_DSM_20583	Porphyromonas_gingivalis_W83
119695	Blautia_hansenii_VPI_C7_24_DSM_20583	Porphyromonas_somerae_DSM_23386
119696	Blautia_hansenii_VPI_C7_24_DSM_20583	Porphyromonas_uenonis_60_3
119697	Blautia_hansenii_VPI_C7_24_DSM_20583	Porphyromonas_uenonis_DSM_23387
119698	Blautia_hansenii_VPI_C7_24_DSM_20583	Prevotella_albensis_DSM_11370
119699	Blautia_hansenii_VPI_C7_24_DSM_20583	Prevotella_bivia_DSM_20514
119700	Blautia_hansenii_VPI_C7_24_DSM_20583	Prevotella_brevis_ATCC_19188
119701	Blautia_hansenii_VPI_C7_24_DSM_20583	Prevotella_bryantii_B14
119702	Blautia_hansenii_VPI_C7_24_DSM_20583	Prevotella_bryantii_C21a
119703	Blautia_hansenii_VPI_C7_24_DSM_20583	Prevotella_buccae_ATCC_33574
119704	Blautia_hansenii_VPI_C7_24_DSM_20583	Prevotella_conceptionensis_9403948
119705	Blautia_hansenii_VPI_C7_24_DSM_20583	Prevotella_copri_CB7_DSM_18205
119706	Blautia_hansenii_VPI_C7_24_DSM_20583	Prevotella_corporis_DSM_18810
119707	Blautia_hansenii_VPI_C7_24_DSM_20583	Prevotella_denticola_DSM20614
119708	Blautia_hansenii_VPI_C7_24_DSM_20583	Prevotella_denticola_F0289
119709	Blautia_hansenii_VPI_C7_24_DSM_20583	Prevotella_disiens_FB035_09AN
119710	Blautia_hansenii_VPI_C7_24_DSM_20583	Prevotella_disiens_JCM_6334
119711	Blautia_hansenii_VPI_C7_24_DSM_20583	Prevotella_enoeca_JCM_12259
119712	Blautia_hansenii_VPI_C7_24_DSM_20583	Prevotella_intermedia_17
119713	Blautia_hansenii_VPI_C7_24_DSM_20583	Prevotella_intermedia_ATCC_25611
119714	Blautia_hansenii_VPI_C7_24_DSM_20583	Prevotella_loescheii_DSM_19665
119715	Blautia_hansenii_VPI_C7_24_DSM_20583	Prevotella_melaninogenica_ATCC_25845
119716	Blautia_hansenii_VPI_C7_24_DSM_20583	Prevotella_nanceiensis_DSM_19126
119717	Blautia_hansenii_VPI_C7_24_DSM_20583	Prevotella_nigrescens_ATCC_33563
119718	Blautia_hansenii_VPI_C7_24_DSM_20583	Prevotella_oralis_ATCC_33269
119719	Blautia_hansenii_VPI_C7_24_DSM_20583	Prevotella_pallens_ATCC_700821
119720	Blautia_hansenii_VPI_C7_24_DSM_20583	Prevotella_ruminicola_23
119721	Blautia_hansenii_VPI_C7_24_DSM_20583	Prevotella_salivae_DSM_15606
119722	Blautia_hansenii_VPI_C7_24_DSM_20583	Prevotella_shahii_JCM_12083
119723	Blautia_hansenii_VPI_C7_24_DSM_20583	Prevotella_stercorea_DSM_18206
119724	Blautia_hansenii_VPI_C7_24_DSM_20583	Prevotella_timonensis_4401737
119725	Blautia_hansenii_VPI_C7_24_DSM_20583	Prevotella_timonensis_CRIS_5C_B1
119726	Blautia_hansenii_VPI_C7_24_DSM_20583	Prevotella_veroralis_DSM_19559
119727	Blautia_hansenii_VPI_C7_24_DSM_20583	Propionibacterium_acidipropionici_ATCC_4875
119728	Blautia_hansenii_VPI_C7_24_DSM_20583	Propionibacterium_acnes_KPA171202
119729	Blautia_hansenii_VPI_C7_24_DSM_20583	Propionibacterium_avidum_44067
119730	Blautia_hansenii_VPI_C7_24_DSM_20583	Propionibacterium_freudenreichii_subsp_shermanii_CIRM_BIA1
119731	Blautia_hansenii_VPI_C7_24_DSM_20583	Propionibacterium_granulosum_DSM_20700
119732	Blautia_hansenii_VPI_C7_24_DSM_20583	Propionibacterium_jensenii_DSM_20535
119733	Blautia_hansenii_VPI_C7_24_DSM_20583	Propionibacterium_propionicum_F0230a
119734	Blautia_hansenii_VPI_C7_24_DSM_20583	Proteus_mirabilis_ATCC_35198
119735	Blautia_hansenii_VPI_C7_24_DSM_20583	Proteus_penneri_ATCC_35198
119736	Blautia_hansenii_VPI_C7_24_DSM_20583	Providencia_alcalifaciens_DSM_30120
119737	Blautia_hansenii_VPI_C7_24_DSM_20583	Providencia_rettgeri_DSM_1131
119738	Blautia_hansenii_VPI_C7_24_DSM_20583	Providencia_rustigianii_DSM_4541
119739	Blautia_hansenii_VPI_C7_24_DSM_20583	Providencia_stuartii_ATCC_25827
119740	Blautia_hansenii_VPI_C7_24_DSM_20583	Pseudobutyrivibrio_ruminis_AD2017
119741	Blautia_hansenii_VPI_C7_24_DSM_20583	Pseudoflavonifractor_capillosus_strain_ATCC_29799
119742	Blautia_hansenii_VPI_C7_24_DSM_20583	Pseudomonas_aeruginosa_NCGM2_S1
119743	Blautia_hansenii_VPI_C7_24_DSM_20583	Pseudomonas_alcaliphila_34
119744	Blautia_hansenii_VPI_C7_24_DSM_20583	Pseudomonas_monteilii_NBRC_103158
119745	Blautia_hansenii_VPI_C7_24_DSM_20583	Pseudomonas_nitroreducens_HBP1
119746	Blautia_hansenii_VPI_C7_24_DSM_20583	Pseudomonas_oleovorans_MOIL14HWK12
119747	Blautia_hansenii_VPI_C7_24_DSM_20583	Pseudoramibacter_alactolyticus_ATCC_23263
119748	Blautia_hansenii_VPI_C7_24_DSM_20583	Pyramidobacter_piscolens_W5455
119749	Blautia_hansenii_VPI_C7_24_DSM_20583	Ralstonia_sp_5_7_47FAA
119750	Blautia_hansenii_VPI_C7_24_DSM_20583	Raoultella_planticola_ATCC_33531
119751	Blautia_hansenii_VPI_C7_24_DSM_20583	Rhodococcus_equi_ATCC_33707
119752	Blautia_hansenii_VPI_C7_24_DSM_20583	Rhodococcus_equi_NBRC_101255
119753	Blautia_hansenii_VPI_C7_24_DSM_20583	Rhodococcus_rhodochrous_ATCC_21198
119754	Blautia_hansenii_VPI_C7_24_DSM_20583	Roseburia_hominis_A2_183
119755	Blautia_hansenii_VPI_C7_24_DSM_20583	Roseburia_intestinalis_L1_82
119756	Blautia_hansenii_VPI_C7_24_DSM_20583	Roseburia_inulinivorans_DSM_16841
119757	Blautia_hansenii_VPI_C7_24_DSM_20583	Roseomonas_mucosa_ATCC_BAA_692
119758	Blautia_hansenii_VPI_C7_24_DSM_20583	Rothia_aeria_F0474
119759	Blautia_hansenii_VPI_C7_24_DSM_20583	Rothia_dentocariosa_ATCC_17931
119760	Blautia_hansenii_VPI_C7_24_DSM_20583	Rothia_mucilaginosa_DY_18
119761	Blautia_hansenii_VPI_C7_24_DSM_20583	Ruminococcaceae_bacterium_D16
119762	Blautia_hansenii_VPI_C7_24_DSM_20583	Ruminococcus_albus_7
119763	Blautia_hansenii_VPI_C7_24_DSM_20583	Ruminococcus_bicirculans_80_3
119764	Blautia_hansenii_VPI_C7_24_DSM_20583	Ruminococcus_bromii_L2_63
119765	Blautia_hansenii_VPI_C7_24_DSM_20583	Ruminococcus_callidus_ATCC_2776001
119766	Blautia_hansenii_VPI_C7_24_DSM_20583	Ruminococcus_champanellensis_18P13
119767	Blautia_hansenii_VPI_C7_24_DSM_20583	Ruminococcus_flavefaciens_ATCC_19208
119768	Blautia_hansenii_VPI_C7_24_DSM_20583	Ruminococcus_flavefaciens_FD_1
119769	Blautia_hansenii_VPI_C7_24_DSM_20583	Ruminococcus_gauvreauii_DSM_19829
119770	Blautia_hansenii_VPI_C7_24_DSM_20583	Ruminococcus_gnavus_ATCC_29149
119771	Blautia_hansenii_VPI_C7_24_DSM_20583	Ruminococcus_lactaris_ATCC_29176
119772	Blautia_hansenii_VPI_C7_24_DSM_20583	Ruminococcus_obeum_A2_162
119773	Blautia_hansenii_VPI_C7_24_DSM_20583	Ruminococcus_sp_5_1_39BFAA
119774	Blautia_hansenii_VPI_C7_24_DSM_20583	Ruminococcus_sp_SR1_5
119775	Blautia_hansenii_VPI_C7_24_DSM_20583	Ruminococcus_torques_ATCC_27756
119776	Blautia_hansenii_VPI_C7_24_DSM_20583	Ruminococcus_torques_L2_14
119777	Blautia_hansenii_VPI_C7_24_DSM_20583	Salmonella_enterica_enterica_sv_Typhimurium_LT2
119778	Blautia_hansenii_VPI_C7_24_DSM_20583	Scardovia_inopinata_F0304
119779	Blautia_hansenii_VPI_C7_24_DSM_20583	Selenomonas_ruminantium_AC2024
119780	Blautia_hansenii_VPI_C7_24_DSM_20583	Serratia_fonticola_RB_25
119781	Blautia_hansenii_VPI_C7_24_DSM_20583	Serratia_liquefaciens_ATCC_27592
119782	Blautia_hansenii_VPI_C7_24_DSM_20583	Silanimonas_lenta_DSM_16282
119783	Blautia_hansenii_VPI_C7_24_DSM_20583	Slackia_exigua_ATCC_700122
119784	Blautia_hansenii_VPI_C7_24_DSM_20583	Slackia_piriformis_YIT_12062
119785	Blautia_hansenii_VPI_C7_24_DSM_20583	Solobacterium_moorei_DSM_22971
119786	Blautia_hansenii_VPI_C7_24_DSM_20583	Solobacterium_moorei_F0204
119787	Blautia_hansenii_VPI_C7_24_DSM_20583	Staphylococcus_arlettae_CVD059
119788	Blautia_hansenii_VPI_C7_24_DSM_20583	Staphylococcus_capitis_CR0101
119789	Blautia_hansenii_VPI_C7_24_DSM_20583	Staphylococcus_capitis_QN1
119790	Blautia_hansenii_VPI_C7_24_DSM_20583	Staphylococcus_caprae_C87
119791	Blautia_hansenii_VPI_C7_24_DSM_20583	Staphylococcus_cohnii_hu_01
119792	Blautia_hansenii_VPI_C7_24_DSM_20583	Staphylococcus_epidermidis_ATCC_12228
119793	Blautia_hansenii_VPI_C7_24_DSM_20583	Staphylococcus_equorum_subsp_equorum_Mu2
119794	Blautia_hansenii_VPI_C7_24_DSM_20583	Staphylococcus_haemolyticus_JCSC1435
119795	Blautia_hansenii_VPI_C7_24_DSM_20583	Staphylococcus_hominis_subsp_hominis_C80
119796	Blautia_hansenii_VPI_C7_24_DSM_20583	Staphylococcus_intermedius_ATCC_27335
119797	Blautia_hansenii_VPI_C7_24_DSM_20583	Staphylococcus_lugdunensis_HKU09_01
119798	Blautia_hansenii_VPI_C7_24_DSM_20583	Staphylococcus_pasteuri_SP1
119799	Blautia_hansenii_VPI_C7_24_DSM_20583	Staphylococcus_pettenkoferi_VCU012
119800	Blautia_hansenii_VPI_C7_24_DSM_20583	Staphylococcus_saprophyticus_subsp_saprophyticus_ATCC_15305
119801	Blautia_hansenii_VPI_C7_24_DSM_20583	Staphylococcus_sciuri_subsp_sciuri_Z8
119802	Blautia_hansenii_VPI_C7_24_DSM_20583	Staphylococcus_simulans_ACS_120_V_Sch1
119803	Blautia_hansenii_VPI_C7_24_DSM_20583	Staphylococcus_vitulinus_F1028
119804	Blautia_hansenii_VPI_C7_24_DSM_20583	Staphylococcus_warneri_SG1
119805	Blautia_hansenii_VPI_C7_24_DSM_20583	Staphylococcus_xylosus_DMB3_Bh1
119806	Blautia_hansenii_VPI_C7_24_DSM_20583	Staphylococcus_xylosus_NJ
119807	Blautia_hansenii_VPI_C7_24_DSM_20583	Stenotrophomonas_maltophilia_D457
119808	Blautia_hansenii_VPI_C7_24_DSM_20583	Stenotrophomonas_rhizophila_PCA13
119809	Blautia_hansenii_VPI_C7_24_DSM_20583	Stoquefichus_massiliensis_AP9
119810	Blautia_hansenii_VPI_C7_24_DSM_20583	Streptococcus_agalactiae_A909
119811	Blautia_hansenii_VPI_C7_24_DSM_20583	Streptococcus_anginosus_1_2_62CV
119812	Blautia_hansenii_VPI_C7_24_DSM_20583	Streptococcus_australis_ATCC_700641
119813	Blautia_hansenii_VPI_C7_24_DSM_20583	Streptococcus_constellatus_subsp_constellatus_SK53
119814	Blautia_hansenii_VPI_C7_24_DSM_20583	Streptococcus_constellatus_subsp_pharyngis_SK1060
119815	Blautia_hansenii_VPI_C7_24_DSM_20583	Streptococcus_cristatus_ATCC_51100
119816	Blautia_hansenii_VPI_C7_24_DSM_20583	Streptococcus_dysgalactiae_subsp_dysgalactiae_ATCC_27957
119817	Blautia_hansenii_VPI_C7_24_DSM_20583	Streptococcus_equinus_ATCC_9812
119818	Blautia_hansenii_VPI_C7_24_DSM_20583	Streptococcus_gallolyticus_subsp_gallolyticus_ATCC_43143
119819	Blautia_hansenii_VPI_C7_24_DSM_20583	Streptococcus_gordonii_str_Challis_substr_CH1
119820	Blautia_hansenii_VPI_C7_24_DSM_20583	Streptococcus_infantarius_subsp_infantarius_ATCC_BAA_102
119821	Blautia_hansenii_VPI_C7_24_DSM_20583	Streptococcus_infantis_ATCC_700779
119822	Blautia_hansenii_VPI_C7_24_DSM_20583	Streptococcus_intermedius_JTH08
119823	Blautia_hansenii_VPI_C7_24_DSM_20583	Streptococcus_lutetiensis_033
119824	Blautia_hansenii_VPI_C7_24_DSM_20583	Streptococcus_mitis_NCTC_12261
119825	Blautia_hansenii_VPI_C7_24_DSM_20583	Streptococcus_mutans_ATCC_25175
119826	Blautia_hansenii_VPI_C7_24_DSM_20583	Streptococcus_oralis_Uo5
119827	Blautia_hansenii_VPI_C7_24_DSM_20583	Streptococcus_parasanguinis_ATCC_903
119828	Blautia_hansenii_VPI_C7_24_DSM_20583	Streptococcus_parauberis_KCTC_11537
119829	Blautia_hansenii_VPI_C7_24_DSM_20583	Streptococcus_peroris_ATCC_700780
119830	Blautia_hansenii_VPI_C7_24_DSM_20583	Streptococcus_pleomorphus_DSM_20574
119831	Blautia_hansenii_VPI_C7_24_DSM_20583	Streptococcus_pseudopneumoniae_IS7493
119832	Blautia_hansenii_VPI_C7_24_DSM_20583	Streptococcus_salivarius_JIM8777
119833	Blautia_hansenii_VPI_C7_24_DSM_20583	Streptococcus_sanguinis_SK36
119834	Blautia_hansenii_VPI_C7_24_DSM_20583	Streptococcus_sp_2_1_36FAA
119835	Blautia_hansenii_VPI_C7_24_DSM_20583	Streptococcus_sp_I_G2
119836	Blautia_hansenii_VPI_C7_24_DSM_20583	Streptococcus_sp_I_P16
119837	Blautia_hansenii_VPI_C7_24_DSM_20583	Streptococcus_thermophilus_LMG_18311
119838	Blautia_hansenii_VPI_C7_24_DSM_20583	Streptococcus_thoraltensis_DSM_12221
119839	Blautia_hansenii_VPI_C7_24_DSM_20583	Streptococcus_uberis_0140J
119840	Blautia_hansenii_VPI_C7_24_DSM_20583	Streptococcus_vestibularis_F0396
119841	Blautia_hansenii_VPI_C7_24_DSM_20583	Subdoligranulum_variabile_DSM_15176
119842	Blautia_hansenii_VPI_C7_24_DSM_20583	Succinatimonas_hippei_YIT_12066
119843	Blautia_hansenii_VPI_C7_24_DSM_20583	Succinivibrio_dextrinosolvens_H5
119844	Blautia_hansenii_VPI_C7_24_DSM_20583	Sulfolobus_solfataricus_P2
119845	Blautia_hansenii_VPI_C7_24_DSM_20583	Sutterella_parvirubra_YIT_11816
119846	Blautia_hansenii_VPI_C7_24_DSM_20583	Sutterella_wadsworthensis_3_1_45B
119847	Blautia_hansenii_VPI_C7_24_DSM_20583	Tannerella_forsythia_ATCC_43037
119848	Blautia_hansenii_VPI_C7_24_DSM_20583	Tatumella_ptyseos_ATCC_33301
119849	Blautia_hansenii_VPI_C7_24_DSM_20583	Trabulsiella_guamensis_ATCC_49490
119850	Blautia_hansenii_VPI_C7_24_DSM_20583	Tropheryma_whipplei_str_Twist
119851	Blautia_hansenii_VPI_C7_24_DSM_20583	Trueperella_pyogenes_MS249
119852	Blautia_hansenii_VPI_C7_24_DSM_20583	Ureaplasma_parvum_serovar_1_str_ATCC_27813
119853	Blautia_hansenii_VPI_C7_24_DSM_20583	Ureaplasma_urealyticum_serovar_8_str_ATCC_27618
119854	Blautia_hansenii_VPI_C7_24_DSM_20583	Ureibacillus_thermosphaericus_str_Thermo_BF
119855	Blautia_hansenii_VPI_C7_24_DSM_20583	Varibaculum_cambriense_DSM_15806
119856	Blautia_hansenii_VPI_C7_24_DSM_20583	Veillonella_atypica_ACS_049_V_Sch6
119857	Blautia_hansenii_VPI_C7_24_DSM_20583	Veillonella_dispar_ATCC_17748
119858	Blautia_hansenii_VPI_C7_24_DSM_20583	Veillonella_parvula_Te3_DSM_2008
119859	Blautia_hansenii_VPI_C7_24_DSM_20583	Veillonella_ratti_ACS_216_V_Col6b
119860	Blautia_hansenii_VPI_C7_24_DSM_20583	Veillonella_sp_3_1_44
119861	Blautia_hansenii_VPI_C7_24_DSM_20583	Veillonella_sp_6_1_27
119862	Blautia_hansenii_VPI_C7_24_DSM_20583	Vibrio_fluvialis_560
119863	Blautia_hansenii_VPI_C7_24_DSM_20583	Vibrio_furnissii_NCTC_11218
119864	Blautia_hansenii_VPI_C7_24_DSM_20583	Vibrio_mimicus_MB_451
119865	Blautia_hansenii_VPI_C7_24_DSM_20583	Vibrio_parahaemolyticus_RIMD_2210633
119866	Blautia_hansenii_VPI_C7_24_DSM_20583	Weissella_cibaria_KACC_11862
119867	Blautia_hansenii_VPI_C7_24_DSM_20583	Weissella_confusa_LBAE_C39_2
119868	Blautia_hansenii_VPI_C7_24_DSM_20583	Weissella_paramesenteroides_ATCC_33313
119869	Blautia_hansenii_VPI_C7_24_DSM_20583	Yersinia_bercovieri_ATCC_43970
119870	Blautia_hansenii_VPI_C7_24_DSM_20583	Yersinia_enterocolitica_subsp_enterocolitica_8081
119871	Blautia_hansenii_VPI_C7_24_DSM_20583	Yersinia_frederiksenii_ATCC_33641
119872	Blautia_hansenii_VPI_C7_24_DSM_20583	Yersinia_kristensenii_ATCC_33638
119873	Blautia_hansenii_VPI_C7_24_DSM_20583	Yersinia_pseudotuberculosis_YPIII
119874	Blautia_hansenii_VPI_C7_24_DSM_20583	Yersinia_rohdei_ATCC_43380
119875	Blautia_hansenii_VPI_C7_24_DSM_20583	Yokenella_regensburgei_ATCC_43003
119876	Blautia_hydrogenotrophica_DSM_10507	Blautia_obeum_ATCC_29174
119877	Blautia_hydrogenotrophica_DSM_10507	Blautia_producta_DSM_2950
119878	Blautia_hydrogenotrophica_DSM_10507	Blautia_wexlerae_DSM_19850
119879	Blautia_hydrogenotrophica_DSM_10507	Bordetella_hinzii_OH87_BAL007II
119880	Blautia_hydrogenotrophica_DSM_10507	Brachybacterium_paraconglomeratum_LC44
119881	Blautia_hydrogenotrophica_DSM_10507	Brachyspira_pilosicoli_B2904
119882	Blautia_hydrogenotrophica_DSM_10507	Bradyrhizobium_elkanii_USDA_76
119883	Blautia_hydrogenotrophica_DSM_10507	Brevibacillus_agri_5_2
119884	Blautia_hydrogenotrophica_DSM_10507	Brevibacillus_agri_BAB_2500
119885	Blautia_hydrogenotrophica_DSM_10507	Brevibacillus_borstelensis_AK1
119886	Blautia_hydrogenotrophica_DSM_10507	Brevibacillus_brevis_NBRC_100599
119887	Blautia_hydrogenotrophica_DSM_10507	Brevibacterium_casei_S18
119888	Blautia_hydrogenotrophica_DSM_10507	Brevibacterium_linens_BL2
119889	Blautia_hydrogenotrophica_DSM_10507	Brevibacterium_massiliense_5401308
119890	Blautia_hydrogenotrophica_DSM_10507	Brevundimonas_bacteroides_DSM_4726
119891	Blautia_hydrogenotrophica_DSM_10507	Brevundimonas_diminuta_470_4
119892	Blautia_hydrogenotrophica_DSM_10507	Brochothrix_thermosphacta_DSM_20171
119893	Blautia_hydrogenotrophica_DSM_10507	Bulleidia_extructa_W1219
119894	Blautia_hydrogenotrophica_DSM_10507	Burkholderia_cepacia_GG4
119895	Blautia_hydrogenotrophica_DSM_10507	Burkholderiales_bacterium_1_1_47
119896	Blautia_hydrogenotrophica_DSM_10507	Butyricicoccus_pullicaecorum_1_2
119897	Blautia_hydrogenotrophica_DSM_10507	Butyricimonas_synergistica_DSM_23225
119898	Blautia_hydrogenotrophica_DSM_10507	Butyricimonas_virosa_DSM_23226
119899	Blautia_hydrogenotrophica_DSM_10507	Butyrivibrio_crossotus_DSM_2876
119900	Blautia_hydrogenotrophica_DSM_10507	Butyrivibrio_fibrisolvens_16_4
119901	Blautia_hydrogenotrophica_DSM_10507	Campylobacter_coli_JV20
119902	Blautia_hydrogenotrophica_DSM_10507	Campylobacter_concisus_13826
119903	Blautia_hydrogenotrophica_DSM_10507	Campylobacter_curvus_525_92
119904	Blautia_hydrogenotrophica_DSM_10507	Campylobacter_fetus_subsp_fetus_82_40
119905	Blautia_hydrogenotrophica_DSM_10507	Campylobacter_gracilis_RM3268
119906	Blautia_hydrogenotrophica_DSM_10507	Campylobacter_hominis_ATCC_BAA_381
119907	Blautia_hydrogenotrophica_DSM_10507	Campylobacter_hyointestinalis_subsp_hyointestinalis_LMG_9260
119908	Blautia_hydrogenotrophica_DSM_10507	Campylobacter_jejuni_jejuni_81_176
119909	Blautia_hydrogenotrophica_DSM_10507	Campylobacter_jejuni_jejuni_ICDCCJ07004
119910	Blautia_hydrogenotrophica_DSM_10507	Campylobacter_jejuni_jejuni_M1
119911	Blautia_hydrogenotrophica_DSM_10507	Campylobacter_jejuni_jejuni_NCTC_11168
119912	Blautia_hydrogenotrophica_DSM_10507	Campylobacter_lari_RM2100
119913	Blautia_hydrogenotrophica_DSM_10507	Campylobacter_rectus_RM3267
119914	Blautia_hydrogenotrophica_DSM_10507	Campylobacter_showae_CSUNSWCD
119915	Blautia_hydrogenotrophica_DSM_10507	Campylobacter_upsaliensis_JV21
119916	Blautia_hydrogenotrophica_DSM_10507	Candidatus_Nitrososphaera_gargensis_Ga9_2
119917	Blautia_hydrogenotrophica_DSM_10507	Capnocytophaga_granulosa_ATCC_51502
119918	Blautia_hydrogenotrophica_DSM_10507	Capnocytophaga_ochracea_DSM_7271
119919	Blautia_hydrogenotrophica_DSM_10507	Capnocytophaga_sputigena_ATCC_33612
119920	Blautia_hydrogenotrophica_DSM_10507	Catenibacterium_mitsuokai_DSM_15897
119921	Blautia_hydrogenotrophica_DSM_10507	Cedecea_davisae_DSM_4568
119922	Blautia_hydrogenotrophica_DSM_10507	Cellulosilyticum_lentocellum_DSM_5427
119923	Blautia_hydrogenotrophica_DSM_10507	Cellulosimicrobium_cellulans_J36
119924	Blautia_hydrogenotrophica_DSM_10507	Cetobacterium_somerae_ATCC_BAA_47401
119925	Blautia_hydrogenotrophica_DSM_10507	Citrobacter_amalonaticus_Y19
119926	Blautia_hydrogenotrophica_DSM_10507	Citrobacter_freundii_ATCC_8090
119927	Blautia_hydrogenotrophica_DSM_10507	Citrobacter_freundii_UCI_31
119928	Blautia_hydrogenotrophica_DSM_10507	Citrobacter_koseri_ATCC_BAA_895
119929	Blautia_hydrogenotrophica_DSM_10507	Citrobacter_sp_30_2
119930	Blautia_hydrogenotrophica_DSM_10507	Citrobacter_youngae_ATCC_29220
119931	Blautia_hydrogenotrophica_DSM_10507	Cloacibacillus_evryensis_DSM_19522
119932	Blautia_hydrogenotrophica_DSM_10507	Clostridiales_sp_1_7_47FAA
119933	Blautia_hydrogenotrophica_DSM_10507	Clostridium_asparagiforme_DSM_15981
119934	Blautia_hydrogenotrophica_DSM_10507	Clostridium_bartlettii_DSM_16795
119935	Blautia_hydrogenotrophica_DSM_10507	Clostridium_beijerinckii_NCIMB_8052
119936	Blautia_hydrogenotrophica_DSM_10507	Clostridium_bifermentans_ATCC_19299
119937	Blautia_hydrogenotrophica_DSM_10507	Clostridium_bolteae_ATCC_BAA_613
119938	Blautia_hydrogenotrophica_DSM_10507	Clostridium_botulinum_A_str_ATCC_19397
119939	Blautia_hydrogenotrophica_DSM_10507	Clostridium_botulinum_A_str_ATCC_3502
119940	Blautia_hydrogenotrophica_DSM_10507	Clostridium_botulinum_A_str_Hall
119941	Blautia_hydrogenotrophica_DSM_10507	Clostridium_botulinum_Bf
119942	Blautia_hydrogenotrophica_DSM_10507	Clostridium_botulinum_E1_str_BoNT_E_Beluga
119943	Blautia_hydrogenotrophica_DSM_10507	Clostridium_botulinum_F_str_230613
119944	Blautia_hydrogenotrophica_DSM_10507	Clostridium_butyricum_DSM_10702
119945	Blautia_hydrogenotrophica_DSM_10507	Clostridium_butyricum_E4_str_BoNT_E_BL5262
119946	Blautia_hydrogenotrophica_DSM_10507	Clostridium_cadaveris_AGR2141
119947	Blautia_hydrogenotrophica_DSM_10507	Clostridium_celatum_DSM_1785
119948	Blautia_hydrogenotrophica_DSM_10507	Clostridium_cellobioparum_DSM_1351
119949	Blautia_hydrogenotrophica_DSM_10507	Clostridium_citroniae_WAL_17108
119950	Blautia_hydrogenotrophica_DSM_10507	Clostridium_clariflavum_DSM_19732
119951	Blautia_hydrogenotrophica_DSM_10507	Clostridium_clostridioforme_CM201
119952	Blautia_hydrogenotrophica_DSM_10507	Clostridium_difficile_CD196
119953	Blautia_hydrogenotrophica_DSM_10507	Clostridium_difficile_NAP07
119954	Blautia_hydrogenotrophica_DSM_10507	Clostridium_difficile_NAP08
119955	Blautia_hydrogenotrophica_DSM_10507	Clostridium_difficile_R20291
119956	Blautia_hydrogenotrophica_DSM_10507	Clostridium_glycolicum_ATCC_14880
119957	Blautia_hydrogenotrophica_DSM_10507	Clostridium_hathewayi_12489931
119958	Blautia_hydrogenotrophica_DSM_10507	Clostridium_hathewayi_DSM_13479
119959	Blautia_hydrogenotrophica_DSM_10507	Clostridium_hiranonis_TO_931_DSM_13275
119960	Blautia_hydrogenotrophica_DSM_10507	Clostridium_hylemonae_DSM_15053
119961	Blautia_hydrogenotrophica_DSM_10507	Clostridium_indolis_DSM_755
119962	Blautia_hydrogenotrophica_DSM_10507	Clostridium_innocuum_2959
119963	Blautia_hydrogenotrophica_DSM_10507	Clostridium_leptum_DSM_753
119964	Blautia_hydrogenotrophica_DSM_10507	Clostridium_methoxybenzovorans_SR3
119965	Blautia_hydrogenotrophica_DSM_10507	Clostridium_methylpentosum_R2_DSM_5476
119966	Blautia_hydrogenotrophica_DSM_10507	Clostridium_nexile_DSM_1787
119967	Blautia_hydrogenotrophica_DSM_10507	Clostridium_paraputrificum_AGR2156
119968	Blautia_hydrogenotrophica_DSM_10507	Clostridium_perfringens_ATCC_13124
119969	Blautia_hydrogenotrophica_DSM_10507	Clostridium_ramosum_VPI_0427_DSM_1402
119970	Blautia_hydrogenotrophica_DSM_10507	Clostridium_saccharogumia_DSM_17460
119971	Blautia_hydrogenotrophica_DSM_10507	Clostridium_saccharoperbutylacetonicum_N1_4_HMT
119972	Blautia_hydrogenotrophica_DSM_10507	Clostridium_sartagoforme_AAU1
119973	Blautia_hydrogenotrophica_DSM_10507	Clostridium_scindens_ATCC_35704
119974	Blautia_hydrogenotrophica_DSM_10507	Clostridium_sordellii_ATCC_9714
119975	Blautia_hydrogenotrophica_DSM_10507	Clostridium_sp_7_2_43FAA
119976	Blautia_hydrogenotrophica_DSM_10507	Clostridium_spiroforme_DSM_1552
119977	Blautia_hydrogenotrophica_DSM_10507	Clostridium_sp_L2_50
119978	Blautia_hydrogenotrophica_DSM_10507	Clostridium_sp_M62_1
119979	Blautia_hydrogenotrophica_DSM_10507	Clostridium_sporogenes_ATCC_15579
119980	Blautia_hydrogenotrophica_DSM_10507	Clostridium_sporosphaeroides_DSM_1294
119981	Blautia_hydrogenotrophica_DSM_10507	Clostridium_sp_SS2_1
119982	Blautia_hydrogenotrophica_DSM_10507	Clostridium_sp_SY8519
119983	Blautia_hydrogenotrophica_DSM_10507	Clostridium_sticklandii_DSM_519
119984	Blautia_hydrogenotrophica_DSM_10507	Clostridium_symbiosum_ATCC_14940
119985	Blautia_hydrogenotrophica_DSM_10507	Clostridium_symbiosum_WAL_14163
119986	Blautia_hydrogenotrophica_DSM_10507	Clostridium_symbiosum_WAL_14673
119987	Blautia_hydrogenotrophica_DSM_10507	Clostridium_tyrobutyricum_DSM_2637
119988	Blautia_hydrogenotrophica_DSM_10507	Clostridium_viride_DSM_6836
119989	Blautia_hydrogenotrophica_DSM_10507	Collinsella_aerofaciens_ATCC_25986
119990	Blautia_hydrogenotrophica_DSM_10507	Collinsella_intestinalis_DSM_13280
119991	Blautia_hydrogenotrophica_DSM_10507	Collinsella_stercoris_DSM_13279
119992	Blautia_hydrogenotrophica_DSM_10507	Collinsella_tanakaei_YIT_12063
119993	Blautia_hydrogenotrophica_DSM_10507	Coprobacillus_sp_29_1
119994	Blautia_hydrogenotrophica_DSM_10507	Coprobacillus_sp_D7
119995	Blautia_hydrogenotrophica_DSM_10507	Coprococcus_catus_GD_7
119996	Blautia_hydrogenotrophica_DSM_10507	Coprococcus_comes_ATCC_27758
119997	Blautia_hydrogenotrophica_DSM_10507	Coprococcus_eutactus_ATCC_27759
119998	Blautia_hydrogenotrophica_DSM_10507	Corynebacterium_ammoniagenes_DSM_20306
119999	Blautia_hydrogenotrophica_DSM_10507	Corynebacterium_amycolatum_SK46
120000	Blautia_hydrogenotrophica_DSM_10507	Corynebacterium_aurimucosum_ATCC_700975
120001	Blautia_hydrogenotrophica_DSM_10507	Corynebacterium_durum_F0235
120002	Blautia_hydrogenotrophica_DSM_10507	Corynebacterium_glucuronolyticum_ATCC_51867
120003	Blautia_hydrogenotrophica_DSM_10507	Corynebacterium_kroppenstedtii_DSM_44385
120004	Blautia_hydrogenotrophica_DSM_10507	Corynebacterium_propinquum_DSM_44285
120005	Blautia_hydrogenotrophica_DSM_10507	Corynebacterium_striatum_ATCC_6940
120006	Blautia_hydrogenotrophica_DSM_10507	Corynebacterium_tuberculostearicum_SK141
120007	Blautia_hydrogenotrophica_DSM_10507	Corynebacterium_ulcerans_809
120008	Blautia_hydrogenotrophica_DSM_10507	Corynebacterium_ureicelerivorans
120009	Blautia_hydrogenotrophica_DSM_10507	Cronobacter_sakazakii_ATCC_BAA_894
120010	Blautia_hydrogenotrophica_DSM_10507	Cryptobacterium_curtum_DSM_15641
120011	Blautia_hydrogenotrophica_DSM_10507	Curtobacterium_flaccumfaciens_UCD_AKU
120012	Blautia_hydrogenotrophica_DSM_10507	Delftia_acidovorans_SPH_1
120013	Blautia_hydrogenotrophica_DSM_10507	Dermacoccus_nishinomiyaensis
120014	Blautia_hydrogenotrophica_DSM_10507	Desulfovibrio_desulfuricans_subsp_desulfuricans_DSM_642
120015	Blautia_hydrogenotrophica_DSM_10507	Desulfovibrio_piger_ATCC_29098
120016	Blautia_hydrogenotrophica_DSM_10507	Desulfovibrio_sp_3_1_syn3
120017	Blautia_hydrogenotrophica_DSM_10507	Dialister_invisus_DSM_15470
120018	Blautia_hydrogenotrophica_DSM_10507	Dialister_succinatiphilus_YIT_11850
120019	Blautia_hydrogenotrophica_DSM_10507	Dietzia_cinnamea_P4
120020	Blautia_hydrogenotrophica_DSM_10507	Dorea_formicigenerans_ATCC_27755
120021	Blautia_hydrogenotrophica_DSM_10507	Dorea_longicatena_DSM_13814
120022	Blautia_hydrogenotrophica_DSM_10507	Dysgonomonas_gadei_ATCC_BAA_286
120023	Blautia_hydrogenotrophica_DSM_10507	Edwardsiella_tarda_ATCC_23685
120024	Blautia_hydrogenotrophica_DSM_10507	Edwardsiella_tarda_FL6_60
120025	Blautia_hydrogenotrophica_DSM_10507	Eggerthella_lenta_DSM_2243
120026	Blautia_hydrogenotrophica_DSM_10507	Eggerthella_sp_1_3_56FAA
120027	Blautia_hydrogenotrophica_DSM_10507	Eggerthella_sp_YY7918
120028	Blautia_hydrogenotrophica_DSM_10507	Eggerthia_catenaformis_OT_569
120029	Blautia_hydrogenotrophica_DSM_10507	Eikenella_corrodens_ATCC_23834
120030	Blautia_hydrogenotrophica_DSM_10507	Enterobacter_aerogenes_KCTC_2190
120031	Blautia_hydrogenotrophica_DSM_10507	Enterobacter_asburiae_LF7a
120032	Blautia_hydrogenotrophica_DSM_10507	Enterobacter_cancerogenus_ATCC_35316
120033	Blautia_hydrogenotrophica_DSM_10507	Enterobacter_cloacae_EcWSU1
120034	Blautia_hydrogenotrophica_DSM_10507	Enterobacter_hormaechei_YT2
120035	Blautia_hydrogenotrophica_DSM_10507	Enterobacter_hormaechei_YT3
120036	Blautia_hydrogenotrophica_DSM_10507	Enterobacteriaceae_bacterium_9_2_54FAA
120037	Blautia_hydrogenotrophica_DSM_10507	Enterococcus_asini_ATCC_700915
120038	Blautia_hydrogenotrophica_DSM_10507	Enterococcus_avium_ATCC_14025
120039	Blautia_hydrogenotrophica_DSM_10507	Enterococcus_caccae_ATCC_BAA_1240
120040	Blautia_hydrogenotrophica_DSM_10507	Enterococcus_casseliflavus_ATCC_12755
120041	Blautia_hydrogenotrophica_DSM_10507	Enterococcus_cecorum_DSM_20682
120042	Blautia_hydrogenotrophica_DSM_10507	Enterococcus_dispar_ATCC_51266
120043	Blautia_hydrogenotrophica_DSM_10507	Enterococcus_durans_ATCC_6056
120044	Blautia_hydrogenotrophica_DSM_10507	Enterococcus_faecalis_OG1RF_ATCC_47077
120045	Blautia_hydrogenotrophica_DSM_10507	Enterococcus_faecalis_TX0104
120046	Blautia_hydrogenotrophica_DSM_10507	Enterococcus_faecalis_TX1322
120047	Blautia_hydrogenotrophica_DSM_10507	Enterococcus_faecalis_TX2134
120048	Blautia_hydrogenotrophica_DSM_10507	Enterococcus_faecalis_V583
120049	Blautia_hydrogenotrophica_DSM_10507	Enterococcus_faecium_TX1330
120050	Blautia_hydrogenotrophica_DSM_10507	Enterococcus_gallinarum_EG2
120051	Blautia_hydrogenotrophica_DSM_10507	Enterococcus_hirae_ATCC_9790
120052	Blautia_hydrogenotrophica_DSM_10507	Enterococcus_phoeniculicola_ATCC_BAA_412
120053	Blautia_hydrogenotrophica_DSM_10507	Enterococcus_saccharolyticus_DSM8903
120054	Blautia_hydrogenotrophica_DSM_10507	Enterococcus_sp_7L76
120055	Blautia_hydrogenotrophica_DSM_10507	Erysipelotrichaceae_bacterium_5_2_54FAA
120056	Blautia_hydrogenotrophica_DSM_10507	Erysipelotrichaceae_bacterium_sp_3_1_53
120057	Blautia_hydrogenotrophica_DSM_10507	Escherichia_albertii_KF1
120058	Blautia_hydrogenotrophica_DSM_10507	Escherichia_albertii_TW07627
120059	Blautia_hydrogenotrophica_DSM_10507	Escherichia_coli_O157_H7_str_Sakai
120060	Blautia_hydrogenotrophica_DSM_10507	Escherichia_coli_SE11
120061	Blautia_hydrogenotrophica_DSM_10507	Escherichia_coli_str_K_12_substr_MG1655
120062	Blautia_hydrogenotrophica_DSM_10507	Escherichia_coli_UTI89_UPEC
120063	Blautia_hydrogenotrophica_DSM_10507	Escherichia_fergusonii_ATCC_35469
120064	Blautia_hydrogenotrophica_DSM_10507	Escherichia_hermannii_NBRC_105704
120065	Blautia_hydrogenotrophica_DSM_10507	Escherichia_sp_1_1_43
120066	Blautia_hydrogenotrophica_DSM_10507	Escherichia_sp_3_2_53FAA
120067	Blautia_hydrogenotrophica_DSM_10507	Escherichia_sp_4_1_40B
120068	Blautia_hydrogenotrophica_DSM_10507	Eubacterium_biforme_DSM_3989
120069	Blautia_hydrogenotrophica_DSM_10507	Eubacterium_brachy_ATCC_33089
120070	Blautia_hydrogenotrophica_DSM_10507	Eubacterium_cellulosolvens_6
120071	Blautia_hydrogenotrophica_DSM_10507	Eubacterium_cylindroides_T2_87
120072	Blautia_hydrogenotrophica_DSM_10507	Eubacterium_desmolans_ATCC_43058
120073	Blautia_hydrogenotrophica_DSM_10507	Eubacterium_dolichum_DSM_3991
120074	Blautia_hydrogenotrophica_DSM_10507	Eubacterium_eligens_ATCC_27750
120075	Blautia_hydrogenotrophica_DSM_10507	Eubacterium_hallii_DSM_3353
120076	Blautia_hydrogenotrophica_DSM_10507	Eubacterium_hallii_L2_7
120077	Blautia_hydrogenotrophica_DSM_10507	Eubacterium_limosum_KIST612
120078	Blautia_hydrogenotrophica_DSM_10507	Eubacterium_ramulus_ATCC_29099
120079	Blautia_hydrogenotrophica_DSM_10507	Eubacterium_rectale_ATCC_33656
120080	Blautia_hydrogenotrophica_DSM_10507	Eubacterium_rectale_M104_1
120081	Blautia_hydrogenotrophica_DSM_10507	Eubacterium_saphenum_ATCC_49989
120082	Blautia_hydrogenotrophica_DSM_10507	Eubacterium_siraeum_70_3
120083	Blautia_hydrogenotrophica_DSM_10507	Eubacterium_siraeum_DSM_15702
120084	Blautia_hydrogenotrophica_DSM_10507	Eubacterium_sulci_ATCC_35585
120085	Blautia_hydrogenotrophica_DSM_10507	Eubacterium_ventriosum_ATCC_27560
120086	Blautia_hydrogenotrophica_DSM_10507	Exiguobacterium_aurantiacum_DSM_6208
120087	Blautia_hydrogenotrophica_DSM_10507	Faecalibacterium_cf_prausnitzii_KLE1255
120088	Blautia_hydrogenotrophica_DSM_10507	Faecalibacterium_prausnitzii_L2_6
120089	Blautia_hydrogenotrophica_DSM_10507	Faecalibacterium_prausnitzii_M21_2
120090	Blautia_hydrogenotrophica_DSM_10507	Faecalibacterium_prausnitzii_SL3_3
120091	Blautia_hydrogenotrophica_DSM_10507	Filifactor_alocis_ATCC_35896
120092	Blautia_hydrogenotrophica_DSM_10507	Finegoldia_magna_ATCC_29328
120093	Blautia_hydrogenotrophica_DSM_10507	Flavonifractor_plautii_ATCC_29863
120094	Blautia_hydrogenotrophica_DSM_10507	Fusobacterium_gonidiaformans_3_1_5R
120095	Blautia_hydrogenotrophica_DSM_10507	Fusobacterium_gonidiaformans_ATCC_25563
120096	Blautia_hydrogenotrophica_DSM_10507	Fusobacterium_mortiferum_ATCC_9817
120097	Blautia_hydrogenotrophica_DSM_10507	Fusobacterium_necrophorum_D12
120098	Blautia_hydrogenotrophica_DSM_10507	Fusobacterium_nucleatum_subsp_animalis_3_1_33
120099	Blautia_hydrogenotrophica_DSM_10507	Fusobacterium_nucleatum_subsp_animalis_7_1
120100	Blautia_hydrogenotrophica_DSM_10507	Fusobacterium_nucleatum_subsp_animalis_D11
120101	Blautia_hydrogenotrophica_DSM_10507	Fusobacterium_nucleatum_subsp_vincentii_3_1_27
120102	Blautia_hydrogenotrophica_DSM_10507	Fusobacterium_nucleatum_subsp_vincentii_3_1_36A2
120103	Blautia_hydrogenotrophica_DSM_10507	Fusobacterium_nucleatum_subsp_vincentii_4_1_13
120104	Blautia_hydrogenotrophica_DSM_10507	Fusobacterium_periodonticum_1_1_41FAA
120105	Blautia_hydrogenotrophica_DSM_10507	Fusobacterium_periodonticum_2_1_31
120106	Blautia_hydrogenotrophica_DSM_10507	Fusobacterium_russii_ATCC_25533
120107	Blautia_hydrogenotrophica_DSM_10507	Fusobacterium_sp_4_8
120108	Blautia_hydrogenotrophica_DSM_10507	Fusobacterium_ulcerans_ATCC_49185
120109	Blautia_hydrogenotrophica_DSM_10507	Fusobacterium_varium_ATCC_27725
120110	Blautia_hydrogenotrophica_DSM_10507	Gemella_haemolysans_ATCC_10379
120111	Blautia_hydrogenotrophica_DSM_10507	Gemella_morbillorum_M424
120112	Blautia_hydrogenotrophica_DSM_10507	Gemella_sanguinis_ATCC700632
120113	Blautia_hydrogenotrophica_DSM_10507	Gemella_sanguinis_M325
120114	Blautia_hydrogenotrophica_DSM_10507	Geobacillus_vulcani_PSS1
120115	Blautia_hydrogenotrophica_DSM_10507	Gordonia_rubripertincta_NBRC_101908
120116	Blautia_hydrogenotrophica_DSM_10507	Gordonia_terrae_C_6
120117	Blautia_hydrogenotrophica_DSM_10507	Gordonia_terrae_NBRC_100016
120118	Blautia_hydrogenotrophica_DSM_10507	Gordonibacter_pamelaeae_7_10_1_bT_DSM_19378
120119	Blautia_hydrogenotrophica_DSM_10507	Granulicatella_adiacens_ATCC_49175
120120	Blautia_hydrogenotrophica_DSM_10507	Granulicatella_elegans_ATCC_700633
120121	Blautia_hydrogenotrophica_DSM_10507	Grimontia_hollisae_CIP_101886
120122	Blautia_hydrogenotrophica_DSM_10507	Haemophilus_haemolyticus_M19501
120123	Blautia_hydrogenotrophica_DSM_10507	Haemophilus_parainfluenzae_T3T1
120124	Blautia_hydrogenotrophica_DSM_10507	Haemophilus_sputorum_CCUG_13788
120125	Blautia_hydrogenotrophica_DSM_10507	Hafnia_alvei_ATCC_51873
120126	Blautia_hydrogenotrophica_DSM_10507	Hafnia_alvei_BIDMC_31
120127	Blautia_hydrogenotrophica_DSM_10507	Halococcus_morrhuae_DSM1307
120128	Blautia_hydrogenotrophica_DSM_10507	Helicobacter_bilis_ATCC_43879
120129	Blautia_hydrogenotrophica_DSM_10507	Helicobacter_canadensis_MIT_98_5491
120130	Blautia_hydrogenotrophica_DSM_10507	Helicobacter_cinaedi_CCUG_18818
120131	Blautia_hydrogenotrophica_DSM_10507	Helicobacter_pullorum_MIT_98_5489
120132	Blautia_hydrogenotrophica_DSM_10507	Helicobacter_pylori_26695
120133	Blautia_hydrogenotrophica_DSM_10507	Helicobacter_winghamensis_ATCC_BAA_430
120134	Blautia_hydrogenotrophica_DSM_10507	Holdemania_filiformis_VPI_J1_31B_1_DSM_12042
120135	Blautia_hydrogenotrophica_DSM_10507	Kallipyga_massiliensis_ph2
120136	Blautia_hydrogenotrophica_DSM_10507	Kandleria_vitulina_DSM_20405
120137	Blautia_hydrogenotrophica_DSM_10507	Kingella_oralis_ATCC_51147
120138	Blautia_hydrogenotrophica_DSM_10507	Klebsiella_pneumoniae_pneumoniae_MGH78578
120139	Blautia_hydrogenotrophica_DSM_10507	Klebsiella_sp_1_1_55
120140	Blautia_hydrogenotrophica_DSM_10507	Kluyvera_ascorbata_ATCC_33433
120141	Blautia_hydrogenotrophica_DSM_10507	Kocuria_palustris_PEL
120142	Blautia_hydrogenotrophica_DSM_10507	Kocuria_rhizophila_DC2201
120143	Blautia_hydrogenotrophica_DSM_10507	Kurthia_massiliensis_JC30
120144	Blautia_hydrogenotrophica_DSM_10507	Kytococcus_sedentarius_DSM_20547
120145	Blautia_hydrogenotrophica_DSM_10507	Lachnospiraceae_bacterium_sp_5_1_63FAA
120146	Blautia_hydrogenotrophica_DSM_10507	Lachnospiraceae_bacterium_sp_8_1_57FAA
120147	Blautia_hydrogenotrophica_DSM_10507	Lachnospira_multipara_ATCC_19207
120148	Blautia_hydrogenotrophica_DSM_10507	Lactobacillus_acidophilus_ATCC_4796
120149	Blautia_hydrogenotrophica_DSM_10507	Lactobacillus_acidophilus_NCFM
120150	Blautia_hydrogenotrophica_DSM_10507	Lactobacillus_amylolyticus_DSM_11664
120151	Blautia_hydrogenotrophica_DSM_10507	Lactobacillus_amylovorus_GRL_1112
120152	Blautia_hydrogenotrophica_DSM_10507	Lactobacillus_animalis_KCTC_3501
120153	Blautia_hydrogenotrophica_DSM_10507	Lactobacillus_antri_DSM_16041
120154	Blautia_hydrogenotrophica_DSM_10507	Lactobacillus_brevis_ATCC_367
120155	Blautia_hydrogenotrophica_DSM_10507	Lactobacillus_brevis_subsp_gravesensis_ATCC_27305
120156	Blautia_hydrogenotrophica_DSM_10507	Lactobacillus_buchneri_ATCC_11577
120157	Blautia_hydrogenotrophica_DSM_10507	Lactobacillus_casei_ATCC_334
120158	Blautia_hydrogenotrophica_DSM_10507	Lactobacillus_casei_casei_BL23
120159	Blautia_hydrogenotrophica_DSM_10507	Lactobacillus_coleohominis_101_4_CHN
120160	Blautia_hydrogenotrophica_DSM_10507	Lactobacillus_coryniformis_subsp_coryniformis_CECT_5711
120161	Blautia_hydrogenotrophica_DSM_10507	Lactobacillus_crispatus_125_2_CHN
120162	Blautia_hydrogenotrophica_DSM_10507	Lactobacillus_curvatus_CRL_705
120163	Blautia_hydrogenotrophica_DSM_10507	Lactobacillus_delbrueckii_subsp_bulgaricus_ATCC_11842
120164	Blautia_hydrogenotrophica_DSM_10507	Lactobacillus_delbrueckii_subsp_bulgaricus_ATCC_BAA_365
120165	Blautia_hydrogenotrophica_DSM_10507	Lactobacillus_fermentum_ATCC_14931
120166	Blautia_hydrogenotrophica_DSM_10507	Lactobacillus_fermentum_IFO_3956
120167	Blautia_hydrogenotrophica_DSM_10507	Lactobacillus_gasseri_ATCC_33323
120168	Blautia_hydrogenotrophica_DSM_10507	Lactobacillus_gastricus_PS3
120169	Blautia_hydrogenotrophica_DSM_10507	Lactobacillus_helveticus_DPC_4571
120170	Blautia_hydrogenotrophica_DSM_10507	Lactobacillus_helveticus_DSM_20075
120171	Blautia_hydrogenotrophica_DSM_10507	Lactobacillus_hilgardii_ATCC_8290
120172	Blautia_hydrogenotrophica_DSM_10507	Lactobacillus_iners_DSM_13335
120173	Blautia_hydrogenotrophica_DSM_10507	Lactobacillus_jensenii_1153
120174	Blautia_hydrogenotrophica_DSM_10507	Lactobacillus_johnsonii_DPC_6026
120175	Blautia_hydrogenotrophica_DSM_10507	Lactobacillus_johnsonii_NCC_533
120176	Blautia_hydrogenotrophica_DSM_10507	Lactobacillus_mucosae_LM1
120177	Blautia_hydrogenotrophica_DSM_10507	Lactobacillus_oris_F0423
120178	Blautia_hydrogenotrophica_DSM_10507	Lactobacillus_paracasei_subsp_paracasei_8700_2
120179	Blautia_hydrogenotrophica_DSM_10507	Lactobacillus_paracasei_subsp_paracasei_ATCC_25302
120180	Blautia_hydrogenotrophica_DSM_10507	Lactobacillus_pentosus_KCA1
120181	Blautia_hydrogenotrophica_DSM_10507	Lactobacillus_plantarum_JDM1
120182	Blautia_hydrogenotrophica_DSM_10507	Lactobacillus_plantarum_subsp_plantarum_ATCC_14917
120183	Blautia_hydrogenotrophica_DSM_10507	Lactobacillus_plantarum_WCFS1
120184	Blautia_hydrogenotrophica_DSM_10507	Lactobacillus_reuteri_CF48_3A_
120185	Blautia_hydrogenotrophica_DSM_10507	Lactobacillus_reuteri_F275_JCM_1112
120186	Blautia_hydrogenotrophica_DSM_10507	Lactobacillus_reuteri_MM2_3_
120187	Blautia_hydrogenotrophica_DSM_10507	Lactobacillus_reuteri_MM4_1A_
120188	Blautia_hydrogenotrophica_DSM_10507	Lactobacillus_reuteri_SD2112_ATCC_55730
120189	Blautia_hydrogenotrophica_DSM_10507	Lactobacillus_rhamnosus_GG_ATCC_53103
120190	Blautia_hydrogenotrophica_DSM_10507	Lactobacillus_rhamnosus_LMS2_1
120191	Blautia_hydrogenotrophica_DSM_10507	Lactobacillus_ruminis_ATCC_25644
120192	Blautia_hydrogenotrophica_DSM_10507	Lactobacillus_sakei_subsp_sakei_23K
120193	Blautia_hydrogenotrophica_DSM_10507	Lactobacillus_salivarius_HO66_ATCC_11741
120194	Blautia_hydrogenotrophica_DSM_10507	Lactobacillus_salivarius_salivarius_UCC118
120195	Blautia_hydrogenotrophica_DSM_10507	Lactobacillus_ultunensis_DSM_16047
120196	Blautia_hydrogenotrophica_DSM_10507	Lactobacillus_vaginalis_ATCC_49540
120197	Blautia_hydrogenotrophica_DSM_10507	Lactococcus_garvieae_ATCC_49156
120198	Blautia_hydrogenotrophica_DSM_10507	Lactococcus_raffinolactis_4877
120199	Blautia_hydrogenotrophica_DSM_10507	Laribacter_hongkongensis_HLHK9
120200	Blautia_hydrogenotrophica_DSM_10507	Lautropia_mirabilis_ATCC_51599
120201	Blautia_hydrogenotrophica_DSM_10507	Leminorella_grimontii_ATCC_33999
120202	Blautia_hydrogenotrophica_DSM_10507	Leptotrichia_buccalis_C_1013_b
120203	Blautia_hydrogenotrophica_DSM_10507	Leuconostoc_argentinum_KCTC_3773
120204	Blautia_hydrogenotrophica_DSM_10507	Leuconostoc_gelidum_JB7
120205	Blautia_hydrogenotrophica_DSM_10507	Leuconostoc_mesenteroides_subsp_cremoris_ATCC_19254
120206	Blautia_hydrogenotrophica_DSM_10507	Listeria_grayi_DSM_20601
120207	Blautia_hydrogenotrophica_DSM_10507	Listeria_monocytogenes_4a_L99
120208	Blautia_hydrogenotrophica_DSM_10507	Listeria_monocytogenes_4b_F2365
120209	Blautia_hydrogenotrophica_DSM_10507	Listeria_monocytogenes_Finland_1988
120210	Blautia_hydrogenotrophica_DSM_10507	Listeria_monocytogenes_FSL_R2_561
120211	Blautia_hydrogenotrophica_DSM_10507	Listeria_monocytogenes_J0161_FSL_R2_499
120212	Blautia_hydrogenotrophica_DSM_10507	Listeria_monocytogenes_serotype_7_SLCC_2482
120213	Blautia_hydrogenotrophica_DSM_10507	Listeria_monocytogenes_SLCC_2378
120214	Blautia_hydrogenotrophica_DSM_10507	Listeria_monocytogenes_SLCC_2540
120215	Blautia_hydrogenotrophica_DSM_10507	Listeria_monocytogenes_SLCC_7179
120216	Blautia_hydrogenotrophica_DSM_10507	Lysinibacillus_fusiformis_ZB2
120217	Blautia_hydrogenotrophica_DSM_10507	Lysinibacillus_sphaericus_C3_41
120218	Blautia_hydrogenotrophica_DSM_10507	Marvinbryantia_formatexigens_I_52_DSM_14469
120219	Blautia_hydrogenotrophica_DSM_10507	Megamonas_funiformis_YIT_11815
120220	Blautia_hydrogenotrophica_DSM_10507	Megamonas_hypermegale_ART12_1
120221	Blautia_hydrogenotrophica_DSM_10507	Megasphaera_elsdenii_DSM_20460
120222	Blautia_hydrogenotrophica_DSM_10507	Melainabacterium_MEL_A1
120223	Blautia_hydrogenotrophica_DSM_10507	Methanobrevibacter_ruminantium_M1
120224	Blautia_hydrogenotrophica_DSM_10507	Methanobrevibacter_smithii_ATCC_35061
120225	Blautia_hydrogenotrophica_DSM_10507	Methanomassiliicoccus_luminyensis_B10
120226	Blautia_hydrogenotrophica_DSM_10507	Methanosphaera_stadtmanae_DSM_3091
120227	Blautia_hydrogenotrophica_DSM_10507	Methylobacterium_mesophilicum_SR1_6_6
120228	Blautia_hydrogenotrophica_DSM_10507	Methylobacterium_populi_BJ001
120229	Blautia_hydrogenotrophica_DSM_10507	Methylobacterium_radiotolerans_JCM_2831
120230	Blautia_hydrogenotrophica_DSM_10507	Methyloversatilis_universalis_Fam50001
120231	Blautia_hydrogenotrophica_DSM_10507	Methyloversatilis_universalis_FAM5
120232	Blautia_hydrogenotrophica_DSM_10507	Microbacterium_gubbeenense_DSM_15944
120233	Blautia_hydrogenotrophica_DSM_10507	Microbacterium_oleivorans_NBRC_103075
120234	Blautia_hydrogenotrophica_DSM_10507	Microbacterium_paraoxydans_77MFTsu3_2
120235	Blautia_hydrogenotrophica_DSM_10507	Micrococcus_luteus_NCTC_2665
120236	Blautia_hydrogenotrophica_DSM_10507	Micromonospora_aurantiaca_ATCC_27029
120237	Blautia_hydrogenotrophica_DSM_10507	Mitsuokella_jalaludinii_DSM_13811
120238	Blautia_hydrogenotrophica_DSM_10507	Mitsuokella_multacida_DSM_20544
120239	Blautia_hydrogenotrophica_DSM_10507	Mobiluncus_curtisii_ATCC_43063
120240	Blautia_hydrogenotrophica_DSM_10507	Moraxella_catarrhalis_RH4
120241	Blautia_hydrogenotrophica_DSM_10507	Morganella_morganii_subsp_morganii_KT
120242	Blautia_hydrogenotrophica_DSM_10507	Mycobacterium_avium_subsp_avium_ATCC_25291
120243	Blautia_hydrogenotrophica_DSM_10507	Mycobacterium_fortuitum_subsp_fortuitum_DSM_46621
120244	Blautia_hydrogenotrophica_DSM_10507	Mycoplasma_hominis_ATCC_23114
120245	Blautia_hydrogenotrophica_DSM_10507	Mycoplasma_pneumoniae_309
120246	Blautia_hydrogenotrophica_DSM_10507	Neisseria_cinerea_ATCC_14685
120247	Blautia_hydrogenotrophica_DSM_10507	Neisseria_elongata_subsp_glycolytica_ATCC_29315
120248	Blautia_hydrogenotrophica_DSM_10507	Neisseria_flavescens_SK114
120249	Blautia_hydrogenotrophica_DSM_10507	Neisseria_macacae_ATCC_33926
120250	Blautia_hydrogenotrophica_DSM_10507	Neisseria_mucosa_ATCC_25996
120251	Blautia_hydrogenotrophica_DSM_10507	Neisseria_subflava_NJ9703
120252	Blautia_hydrogenotrophica_DSM_10507	Nevskia_ramosa_DSM_11499
120253	Blautia_hydrogenotrophica_DSM_10507	Oceanobacillus_picturae_strain_S1
120254	Blautia_hydrogenotrophica_DSM_10507	Ochrobactrum_anthropi_ATCC_49188
120255	Blautia_hydrogenotrophica_DSM_10507	Odoribacter_laneus_YIT_12061
120256	Blautia_hydrogenotrophica_DSM_10507	Odoribacter_splanchnicus_1651_6_DSM_20712
120257	Blautia_hydrogenotrophica_DSM_10507	Olsenella_profusa_F019501
120258	Blautia_hydrogenotrophica_DSM_10507	Olsenella_uli_DSM_7084
120259	Blautia_hydrogenotrophica_DSM_10507	Oribacterium_sinus_F0268
120260	Blautia_hydrogenotrophica_DSM_10507	Oxalobacter_formigenes_HOxBLS
120261	Blautia_hydrogenotrophica_DSM_10507	Oxalobacter_formigenes_OXCC13
120262	Blautia_hydrogenotrophica_DSM_10507	Paenibacillus_alvei_DSM_29
120263	Blautia_hydrogenotrophica_DSM_10507	Paenibacillus_barengoltzii_G22
120264	Blautia_hydrogenotrophica_DSM_10507	Paenibacillus_daejeonensis_DSM_15491
120265	Blautia_hydrogenotrophica_DSM_10507	Paenibacillus_graminis_C4D1M
120266	Blautia_hydrogenotrophica_DSM_10507	Paenibacillus_lactis_154
120267	Blautia_hydrogenotrophica_DSM_10507	Parabacteroides_distasonis_ATCC_8503
120268	Blautia_hydrogenotrophica_DSM_10507	Parabacteroides_goldsteinii_dnLKV18
120269	Blautia_hydrogenotrophica_DSM_10507	Parabacteroides_gordonii_DSM_23371
120270	Blautia_hydrogenotrophica_DSM_10507	Parabacteroides_johnsonii_DSM_18315
120271	Blautia_hydrogenotrophica_DSM_10507	Parabacteroides_merdae_ATCC_43184
120272	Blautia_hydrogenotrophica_DSM_10507	Parabacteroides_sp_D13
120273	Blautia_hydrogenotrophica_DSM_10507	Paracoccus_yeei_ATCC_BAA_599
120274	Blautia_hydrogenotrophica_DSM_10507	Paraprevotella_clara_YIT_11840
120275	Blautia_hydrogenotrophica_DSM_10507	Paraprevotella_xylaniphila_YIT_11841
120276	Blautia_hydrogenotrophica_DSM_10507	Parasutterella_excrementihominis_YIT_11859
120277	Blautia_hydrogenotrophica_DSM_10507	Parvimonas_micra_ATCC_33270
120278	Blautia_hydrogenotrophica_DSM_10507	Pediococcus_acidilactici_7_4
120279	Blautia_hydrogenotrophica_DSM_10507	Pediococcus_acidilactici_DSM_20284
120280	Blautia_hydrogenotrophica_DSM_10507	Pediococcus_pentosaceus_ATCC_25745
120281	Blautia_hydrogenotrophica_DSM_10507	Peptoniphilus_harei_ACS_146_V_Sch2b
120282	Blautia_hydrogenotrophica_DSM_10507	Peptoniphilus_indolicus_ATCC_29427
120283	Blautia_hydrogenotrophica_DSM_10507	Peptoniphilus_lacrimalis_DSM_7455
120284	Blautia_hydrogenotrophica_DSM_10507	Peptoniphilus_timonensis_JC401
120285	Blautia_hydrogenotrophica_DSM_10507	Peptostreptococcus_anaerobius_DSM_2949
120286	Blautia_hydrogenotrophica_DSM_10507	Peptostreptococcus_stomatis_DSM_17678
120287	Blautia_hydrogenotrophica_DSM_10507	Phascolarctobacterium_succinatutens_YIT_12067
120288	Blautia_hydrogenotrophica_DSM_10507	Plesiomonas_shigelloides_302_73
120289	Blautia_hydrogenotrophica_DSM_10507	Porphyromonas_asaccharolytica_DSM_20707
120290	Blautia_hydrogenotrophica_DSM_10507	Porphyromonas_endodontalis_ATCC_35406
120291	Blautia_hydrogenotrophica_DSM_10507	Porphyromonas_gingivalis_W83
120292	Blautia_hydrogenotrophica_DSM_10507	Porphyromonas_somerae_DSM_23386
120293	Blautia_hydrogenotrophica_DSM_10507	Porphyromonas_uenonis_60_3
120294	Blautia_hydrogenotrophica_DSM_10507	Porphyromonas_uenonis_DSM_23387
120295	Blautia_hydrogenotrophica_DSM_10507	Prevotella_albensis_DSM_11370
120296	Blautia_hydrogenotrophica_DSM_10507	Prevotella_bivia_DSM_20514
120297	Blautia_hydrogenotrophica_DSM_10507	Prevotella_brevis_ATCC_19188
120298	Blautia_hydrogenotrophica_DSM_10507	Prevotella_bryantii_B14
120299	Blautia_hydrogenotrophica_DSM_10507	Prevotella_bryantii_C21a
120300	Blautia_hydrogenotrophica_DSM_10507	Prevotella_buccae_ATCC_33574
120301	Blautia_hydrogenotrophica_DSM_10507	Prevotella_conceptionensis_9403948
120302	Blautia_hydrogenotrophica_DSM_10507	Prevotella_copri_CB7_DSM_18205
120303	Blautia_hydrogenotrophica_DSM_10507	Prevotella_corporis_DSM_18810
120304	Blautia_hydrogenotrophica_DSM_10507	Prevotella_denticola_DSM20614
120305	Blautia_hydrogenotrophica_DSM_10507	Prevotella_denticola_F0289
120306	Blautia_hydrogenotrophica_DSM_10507	Prevotella_disiens_FB035_09AN
120307	Blautia_hydrogenotrophica_DSM_10507	Prevotella_disiens_JCM_6334
120308	Blautia_hydrogenotrophica_DSM_10507	Prevotella_enoeca_JCM_12259
120309	Blautia_hydrogenotrophica_DSM_10507	Prevotella_intermedia_17
120310	Blautia_hydrogenotrophica_DSM_10507	Prevotella_intermedia_ATCC_25611
120311	Blautia_hydrogenotrophica_DSM_10507	Prevotella_loescheii_DSM_19665
120312	Blautia_hydrogenotrophica_DSM_10507	Prevotella_melaninogenica_ATCC_25845
120313	Blautia_hydrogenotrophica_DSM_10507	Prevotella_nanceiensis_DSM_19126
120314	Blautia_hydrogenotrophica_DSM_10507	Prevotella_nigrescens_ATCC_33563
120315	Blautia_hydrogenotrophica_DSM_10507	Prevotella_oralis_ATCC_33269
120316	Blautia_hydrogenotrophica_DSM_10507	Prevotella_pallens_ATCC_700821
120317	Blautia_hydrogenotrophica_DSM_10507	Prevotella_ruminicola_23
120318	Blautia_hydrogenotrophica_DSM_10507	Prevotella_salivae_DSM_15606
120319	Blautia_hydrogenotrophica_DSM_10507	Prevotella_shahii_JCM_12083
120320	Blautia_hydrogenotrophica_DSM_10507	Prevotella_stercorea_DSM_18206
120321	Blautia_hydrogenotrophica_DSM_10507	Prevotella_timonensis_4401737
120322	Blautia_hydrogenotrophica_DSM_10507	Prevotella_timonensis_CRIS_5C_B1
120323	Blautia_hydrogenotrophica_DSM_10507	Prevotella_veroralis_DSM_19559
120324	Blautia_hydrogenotrophica_DSM_10507	Propionibacterium_acidipropionici_ATCC_4875
120325	Blautia_hydrogenotrophica_DSM_10507	Propionibacterium_acnes_KPA171202
120326	Blautia_hydrogenotrophica_DSM_10507	Propionibacterium_avidum_44067
120327	Blautia_hydrogenotrophica_DSM_10507	Propionibacterium_freudenreichii_subsp_shermanii_CIRM_BIA1
120328	Blautia_hydrogenotrophica_DSM_10507	Propionibacterium_granulosum_DSM_20700
120329	Blautia_hydrogenotrophica_DSM_10507	Propionibacterium_jensenii_DSM_20535
120330	Blautia_hydrogenotrophica_DSM_10507	Propionibacterium_propionicum_F0230a
120331	Blautia_hydrogenotrophica_DSM_10507	Proteus_mirabilis_ATCC_35198
120332	Blautia_hydrogenotrophica_DSM_10507	Proteus_penneri_ATCC_35198
120333	Blautia_hydrogenotrophica_DSM_10507	Providencia_alcalifaciens_DSM_30120
120334	Blautia_hydrogenotrophica_DSM_10507	Providencia_rettgeri_DSM_1131
120335	Blautia_hydrogenotrophica_DSM_10507	Providencia_rustigianii_DSM_4541
120336	Blautia_hydrogenotrophica_DSM_10507	Providencia_stuartii_ATCC_25827
120337	Blautia_hydrogenotrophica_DSM_10507	Pseudobutyrivibrio_ruminis_AD2017
120338	Blautia_hydrogenotrophica_DSM_10507	Pseudoflavonifractor_capillosus_strain_ATCC_29799
120339	Blautia_hydrogenotrophica_DSM_10507	Pseudomonas_aeruginosa_NCGM2_S1
120340	Blautia_hydrogenotrophica_DSM_10507	Pseudomonas_alcaliphila_34
120341	Blautia_hydrogenotrophica_DSM_10507	Pseudomonas_monteilii_NBRC_103158
120342	Blautia_hydrogenotrophica_DSM_10507	Pseudomonas_nitroreducens_HBP1
120343	Blautia_hydrogenotrophica_DSM_10507	Pseudomonas_oleovorans_MOIL14HWK12
120344	Blautia_hydrogenotrophica_DSM_10507	Pseudoramibacter_alactolyticus_ATCC_23263
120345	Blautia_hydrogenotrophica_DSM_10507	Pyramidobacter_piscolens_W5455
120346	Blautia_hydrogenotrophica_DSM_10507	Ralstonia_sp_5_7_47FAA
120347	Blautia_hydrogenotrophica_DSM_10507	Raoultella_planticola_ATCC_33531
120348	Blautia_hydrogenotrophica_DSM_10507	Rhodococcus_equi_ATCC_33707
120349	Blautia_hydrogenotrophica_DSM_10507	Rhodococcus_equi_NBRC_101255
120350	Blautia_hydrogenotrophica_DSM_10507	Rhodococcus_rhodochrous_ATCC_21198
120351	Blautia_hydrogenotrophica_DSM_10507	Roseburia_hominis_A2_183
120352	Blautia_hydrogenotrophica_DSM_10507	Roseburia_intestinalis_L1_82
120353	Blautia_hydrogenotrophica_DSM_10507	Roseburia_inulinivorans_DSM_16841
120354	Blautia_hydrogenotrophica_DSM_10507	Roseomonas_mucosa_ATCC_BAA_692
120355	Blautia_hydrogenotrophica_DSM_10507	Rothia_aeria_F0474
120356	Blautia_hydrogenotrophica_DSM_10507	Rothia_dentocariosa_ATCC_17931
120357	Blautia_hydrogenotrophica_DSM_10507	Rothia_mucilaginosa_DY_18
120358	Blautia_hydrogenotrophica_DSM_10507	Ruminococcaceae_bacterium_D16
120359	Blautia_hydrogenotrophica_DSM_10507	Ruminococcus_albus_7
120360	Blautia_hydrogenotrophica_DSM_10507	Ruminococcus_bicirculans_80_3
120361	Blautia_hydrogenotrophica_DSM_10507	Ruminococcus_bromii_L2_63
120362	Blautia_hydrogenotrophica_DSM_10507	Ruminococcus_callidus_ATCC_2776001
120363	Blautia_hydrogenotrophica_DSM_10507	Ruminococcus_champanellensis_18P13
120364	Blautia_hydrogenotrophica_DSM_10507	Ruminococcus_flavefaciens_ATCC_19208
120365	Blautia_hydrogenotrophica_DSM_10507	Ruminococcus_flavefaciens_FD_1
120366	Blautia_hydrogenotrophica_DSM_10507	Ruminococcus_gauvreauii_DSM_19829
120367	Blautia_hydrogenotrophica_DSM_10507	Ruminococcus_gnavus_ATCC_29149
120368	Blautia_hydrogenotrophica_DSM_10507	Ruminococcus_lactaris_ATCC_29176
120369	Blautia_hydrogenotrophica_DSM_10507	Ruminococcus_obeum_A2_162
120370	Blautia_hydrogenotrophica_DSM_10507	Ruminococcus_sp_5_1_39BFAA
120371	Blautia_hydrogenotrophica_DSM_10507	Ruminococcus_sp_SR1_5
120372	Blautia_hydrogenotrophica_DSM_10507	Ruminococcus_torques_ATCC_27756
120373	Blautia_hydrogenotrophica_DSM_10507	Ruminococcus_torques_L2_14
120374	Blautia_hydrogenotrophica_DSM_10507	Salmonella_enterica_enterica_sv_Typhimurium_LT2
120375	Blautia_hydrogenotrophica_DSM_10507	Scardovia_inopinata_F0304
120376	Blautia_hydrogenotrophica_DSM_10507	Selenomonas_ruminantium_AC2024
120377	Blautia_hydrogenotrophica_DSM_10507	Serratia_fonticola_RB_25
120378	Blautia_hydrogenotrophica_DSM_10507	Serratia_liquefaciens_ATCC_27592
120379	Blautia_hydrogenotrophica_DSM_10507	Silanimonas_lenta_DSM_16282
120380	Blautia_hydrogenotrophica_DSM_10507	Slackia_exigua_ATCC_700122
120381	Blautia_hydrogenotrophica_DSM_10507	Slackia_piriformis_YIT_12062
120382	Blautia_hydrogenotrophica_DSM_10507	Solobacterium_moorei_DSM_22971
120383	Blautia_hydrogenotrophica_DSM_10507	Solobacterium_moorei_F0204
120384	Blautia_hydrogenotrophica_DSM_10507	Staphylococcus_arlettae_CVD059
120385	Blautia_hydrogenotrophica_DSM_10507	Staphylococcus_capitis_CR0101
120386	Blautia_hydrogenotrophica_DSM_10507	Staphylococcus_capitis_QN1
120387	Blautia_hydrogenotrophica_DSM_10507	Staphylococcus_caprae_C87
120388	Blautia_hydrogenotrophica_DSM_10507	Staphylococcus_cohnii_hu_01
120389	Blautia_hydrogenotrophica_DSM_10507	Staphylococcus_epidermidis_ATCC_12228
120390	Blautia_hydrogenotrophica_DSM_10507	Staphylococcus_equorum_subsp_equorum_Mu2
120391	Blautia_hydrogenotrophica_DSM_10507	Staphylococcus_haemolyticus_JCSC1435
120392	Blautia_hydrogenotrophica_DSM_10507	Staphylococcus_hominis_subsp_hominis_C80
120393	Blautia_hydrogenotrophica_DSM_10507	Staphylococcus_intermedius_ATCC_27335
120394	Blautia_hydrogenotrophica_DSM_10507	Staphylococcus_lugdunensis_HKU09_01
120395	Blautia_hydrogenotrophica_DSM_10507	Staphylococcus_pasteuri_SP1
120396	Blautia_hydrogenotrophica_DSM_10507	Staphylococcus_pettenkoferi_VCU012
120397	Blautia_hydrogenotrophica_DSM_10507	Staphylococcus_saprophyticus_subsp_saprophyticus_ATCC_15305
120398	Blautia_hydrogenotrophica_DSM_10507	Staphylococcus_sciuri_subsp_sciuri_Z8
120399	Blautia_hydrogenotrophica_DSM_10507	Staphylococcus_simulans_ACS_120_V_Sch1
120400	Blautia_hydrogenotrophica_DSM_10507	Staphylococcus_vitulinus_F1028
120401	Blautia_hydrogenotrophica_DSM_10507	Staphylococcus_warneri_SG1
120402	Blautia_hydrogenotrophica_DSM_10507	Staphylococcus_xylosus_DMB3_Bh1
120403	Blautia_hydrogenotrophica_DSM_10507	Staphylococcus_xylosus_NJ
120404	Blautia_hydrogenotrophica_DSM_10507	Stenotrophomonas_maltophilia_D457
120405	Blautia_hydrogenotrophica_DSM_10507	Stenotrophomonas_rhizophila_PCA13
120406	Blautia_hydrogenotrophica_DSM_10507	Stoquefichus_massiliensis_AP9
120407	Blautia_hydrogenotrophica_DSM_10507	Streptococcus_agalactiae_A909
120408	Blautia_hydrogenotrophica_DSM_10507	Streptococcus_anginosus_1_2_62CV
120409	Blautia_hydrogenotrophica_DSM_10507	Streptococcus_australis_ATCC_700641
120410	Blautia_hydrogenotrophica_DSM_10507	Streptococcus_constellatus_subsp_constellatus_SK53
120411	Blautia_hydrogenotrophica_DSM_10507	Streptococcus_constellatus_subsp_pharyngis_SK1060
120412	Blautia_hydrogenotrophica_DSM_10507	Streptococcus_cristatus_ATCC_51100
120413	Blautia_hydrogenotrophica_DSM_10507	Streptococcus_dysgalactiae_subsp_dysgalactiae_ATCC_27957
120414	Blautia_hydrogenotrophica_DSM_10507	Streptococcus_equinus_ATCC_9812
120415	Blautia_hydrogenotrophica_DSM_10507	Streptococcus_gallolyticus_subsp_gallolyticus_ATCC_43143
120416	Blautia_hydrogenotrophica_DSM_10507	Streptococcus_gordonii_str_Challis_substr_CH1
120417	Blautia_hydrogenotrophica_DSM_10507	Streptococcus_infantarius_subsp_infantarius_ATCC_BAA_102
120418	Blautia_hydrogenotrophica_DSM_10507	Streptococcus_infantis_ATCC_700779
120419	Blautia_hydrogenotrophica_DSM_10507	Streptococcus_intermedius_JTH08
120420	Blautia_hydrogenotrophica_DSM_10507	Streptococcus_lutetiensis_033
120421	Blautia_hydrogenotrophica_DSM_10507	Streptococcus_mitis_NCTC_12261
120422	Blautia_hydrogenotrophica_DSM_10507	Streptococcus_mutans_ATCC_25175
120423	Blautia_hydrogenotrophica_DSM_10507	Streptococcus_oralis_Uo5
120424	Blautia_hydrogenotrophica_DSM_10507	Streptococcus_parasanguinis_ATCC_903
120425	Blautia_hydrogenotrophica_DSM_10507	Streptococcus_parauberis_KCTC_11537
120426	Blautia_hydrogenotrophica_DSM_10507	Streptococcus_peroris_ATCC_700780
120427	Blautia_hydrogenotrophica_DSM_10507	Streptococcus_pleomorphus_DSM_20574
120428	Blautia_hydrogenotrophica_DSM_10507	Streptococcus_pseudopneumoniae_IS7493
120429	Blautia_hydrogenotrophica_DSM_10507	Streptococcus_salivarius_JIM8777
120430	Blautia_hydrogenotrophica_DSM_10507	Streptococcus_sanguinis_SK36
120431	Blautia_hydrogenotrophica_DSM_10507	Streptococcus_sp_2_1_36FAA
120432	Blautia_hydrogenotrophica_DSM_10507	Streptococcus_sp_I_G2
120433	Blautia_hydrogenotrophica_DSM_10507	Streptococcus_sp_I_P16
120434	Blautia_hydrogenotrophica_DSM_10507	Streptococcus_thermophilus_LMG_18311
120435	Blautia_hydrogenotrophica_DSM_10507	Streptococcus_thoraltensis_DSM_12221
120436	Blautia_hydrogenotrophica_DSM_10507	Streptococcus_uberis_0140J
120437	Blautia_hydrogenotrophica_DSM_10507	Streptococcus_vestibularis_F0396
120438	Blautia_hydrogenotrophica_DSM_10507	Subdoligranulum_variabile_DSM_15176
120439	Blautia_hydrogenotrophica_DSM_10507	Succinatimonas_hippei_YIT_12066
120440	Blautia_hydrogenotrophica_DSM_10507	Succinivibrio_dextrinosolvens_H5
120441	Blautia_hydrogenotrophica_DSM_10507	Sulfolobus_solfataricus_P2
120442	Blautia_hydrogenotrophica_DSM_10507	Sutterella_parvirubra_YIT_11816
120443	Blautia_hydrogenotrophica_DSM_10507	Sutterella_wadsworthensis_3_1_45B
120444	Blautia_hydrogenotrophica_DSM_10507	Tannerella_forsythia_ATCC_43037
120445	Blautia_hydrogenotrophica_DSM_10507	Tatumella_ptyseos_ATCC_33301
120446	Blautia_hydrogenotrophica_DSM_10507	Trabulsiella_guamensis_ATCC_49490
120447	Blautia_hydrogenotrophica_DSM_10507	Tropheryma_whipplei_str_Twist
120448	Blautia_hydrogenotrophica_DSM_10507	Trueperella_pyogenes_MS249
120449	Blautia_hydrogenotrophica_DSM_10507	Ureaplasma_parvum_serovar_1_str_ATCC_27813
120450	Blautia_hydrogenotrophica_DSM_10507	Ureaplasma_urealyticum_serovar_8_str_ATCC_27618
120451	Blautia_hydrogenotrophica_DSM_10507	Ureibacillus_thermosphaericus_str_Thermo_BF
120452	Blautia_hydrogenotrophica_DSM_10507	Varibaculum_cambriense_DSM_15806
120453	Blautia_hydrogenotrophica_DSM_10507	Veillonella_atypica_ACS_049_V_Sch6
120454	Blautia_hydrogenotrophica_DSM_10507	Veillonella_dispar_ATCC_17748
120455	Blautia_hydrogenotrophica_DSM_10507	Veillonella_parvula_Te3_DSM_2008
120456	Blautia_hydrogenotrophica_DSM_10507	Veillonella_ratti_ACS_216_V_Col6b
120457	Blautia_hydrogenotrophica_DSM_10507	Veillonella_sp_3_1_44
120458	Blautia_hydrogenotrophica_DSM_10507	Veillonella_sp_6_1_27
120459	Blautia_hydrogenotrophica_DSM_10507	Vibrio_fluvialis_560
120460	Blautia_hydrogenotrophica_DSM_10507	Vibrio_furnissii_NCTC_11218
120461	Blautia_hydrogenotrophica_DSM_10507	Vibrio_mimicus_MB_451
120462	Blautia_hydrogenotrophica_DSM_10507	Vibrio_parahaemolyticus_RIMD_2210633
120463	Blautia_hydrogenotrophica_DSM_10507	Weissella_cibaria_KACC_11862
120464	Blautia_hydrogenotrophica_DSM_10507	Weissella_confusa_LBAE_C39_2
120465	Blautia_hydrogenotrophica_DSM_10507	Weissella_paramesenteroides_ATCC_33313
120466	Blautia_hydrogenotrophica_DSM_10507	Yersinia_bercovieri_ATCC_43970
120467	Blautia_hydrogenotrophica_DSM_10507	Yersinia_enterocolitica_subsp_enterocolitica_8081
120468	Blautia_hydrogenotrophica_DSM_10507	Yersinia_frederiksenii_ATCC_33641
120469	Blautia_hydrogenotrophica_DSM_10507	Yersinia_kristensenii_ATCC_33638
120470	Blautia_hydrogenotrophica_DSM_10507	Yersinia_pseudotuberculosis_YPIII
120471	Blautia_hydrogenotrophica_DSM_10507	Yersinia_rohdei_ATCC_43380
120472	Blautia_hydrogenotrophica_DSM_10507	Yokenella_regensburgei_ATCC_43003
120473	Blautia_obeum_ATCC_29174	Blautia_producta_DSM_2950
120474	Blautia_obeum_ATCC_29174	Blautia_wexlerae_DSM_19850
120475	Blautia_obeum_ATCC_29174	Bordetella_hinzii_OH87_BAL007II
120476	Blautia_obeum_ATCC_29174	Brachybacterium_paraconglomeratum_LC44
120477	Blautia_obeum_ATCC_29174	Brachyspira_pilosicoli_B2904
120478	Blautia_obeum_ATCC_29174	Bradyrhizobium_elkanii_USDA_76
120479	Blautia_obeum_ATCC_29174	Brevibacillus_agri_5_2
120480	Blautia_obeum_ATCC_29174	Brevibacillus_agri_BAB_2500
120481	Blautia_obeum_ATCC_29174	Brevibacillus_borstelensis_AK1
120482	Blautia_obeum_ATCC_29174	Brevibacillus_brevis_NBRC_100599
120483	Blautia_obeum_ATCC_29174	Brevibacterium_casei_S18
120484	Blautia_obeum_ATCC_29174	Brevibacterium_linens_BL2
120485	Blautia_obeum_ATCC_29174	Brevibacterium_massiliense_5401308
120486	Blautia_obeum_ATCC_29174	Brevundimonas_bacteroides_DSM_4726
120487	Blautia_obeum_ATCC_29174	Brevundimonas_diminuta_470_4
120488	Blautia_obeum_ATCC_29174	Brochothrix_thermosphacta_DSM_20171
120489	Blautia_obeum_ATCC_29174	Bulleidia_extructa_W1219
120490	Blautia_obeum_ATCC_29174	Burkholderia_cepacia_GG4
120491	Blautia_obeum_ATCC_29174	Burkholderiales_bacterium_1_1_47
120492	Blautia_obeum_ATCC_29174	Butyricicoccus_pullicaecorum_1_2
120493	Blautia_obeum_ATCC_29174	Butyricimonas_synergistica_DSM_23225
120494	Blautia_obeum_ATCC_29174	Butyricimonas_virosa_DSM_23226
120495	Blautia_obeum_ATCC_29174	Butyrivibrio_crossotus_DSM_2876
120496	Blautia_obeum_ATCC_29174	Butyrivibrio_fibrisolvens_16_4
120497	Blautia_obeum_ATCC_29174	Campylobacter_coli_JV20
120498	Blautia_obeum_ATCC_29174	Campylobacter_concisus_13826
120499	Blautia_obeum_ATCC_29174	Campylobacter_curvus_525_92
120500	Blautia_obeum_ATCC_29174	Campylobacter_fetus_subsp_fetus_82_40
120501	Blautia_obeum_ATCC_29174	Campylobacter_gracilis_RM3268
120502	Blautia_obeum_ATCC_29174	Campylobacter_hominis_ATCC_BAA_381
120503	Blautia_obeum_ATCC_29174	Campylobacter_hyointestinalis_subsp_hyointestinalis_LMG_9260
120504	Blautia_obeum_ATCC_29174	Campylobacter_jejuni_jejuni_81_176
120505	Blautia_obeum_ATCC_29174	Campylobacter_jejuni_jejuni_ICDCCJ07004
120506	Blautia_obeum_ATCC_29174	Campylobacter_jejuni_jejuni_M1
120507	Blautia_obeum_ATCC_29174	Campylobacter_jejuni_jejuni_NCTC_11168
120508	Blautia_obeum_ATCC_29174	Campylobacter_lari_RM2100
120509	Blautia_obeum_ATCC_29174	Campylobacter_rectus_RM3267
120510	Blautia_obeum_ATCC_29174	Campylobacter_showae_CSUNSWCD
120511	Blautia_obeum_ATCC_29174	Campylobacter_upsaliensis_JV21
120512	Blautia_obeum_ATCC_29174	Candidatus_Nitrososphaera_gargensis_Ga9_2
120513	Blautia_obeum_ATCC_29174	Capnocytophaga_granulosa_ATCC_51502
120514	Blautia_obeum_ATCC_29174	Capnocytophaga_ochracea_DSM_7271
120515	Blautia_obeum_ATCC_29174	Capnocytophaga_sputigena_ATCC_33612
120516	Blautia_obeum_ATCC_29174	Catenibacterium_mitsuokai_DSM_15897
120517	Blautia_obeum_ATCC_29174	Cedecea_davisae_DSM_4568
120518	Blautia_obeum_ATCC_29174	Cellulosilyticum_lentocellum_DSM_5427
120519	Blautia_obeum_ATCC_29174	Cellulosimicrobium_cellulans_J36
120520	Blautia_obeum_ATCC_29174	Cetobacterium_somerae_ATCC_BAA_47401
120521	Blautia_obeum_ATCC_29174	Citrobacter_amalonaticus_Y19
120522	Blautia_obeum_ATCC_29174	Citrobacter_freundii_ATCC_8090
120523	Blautia_obeum_ATCC_29174	Citrobacter_freundii_UCI_31
120524	Blautia_obeum_ATCC_29174	Citrobacter_koseri_ATCC_BAA_895
120525	Blautia_obeum_ATCC_29174	Citrobacter_sp_30_2
120526	Blautia_obeum_ATCC_29174	Citrobacter_youngae_ATCC_29220
120527	Blautia_obeum_ATCC_29174	Cloacibacillus_evryensis_DSM_19522
120528	Blautia_obeum_ATCC_29174	Clostridiales_sp_1_7_47FAA
120529	Blautia_obeum_ATCC_29174	Clostridium_asparagiforme_DSM_15981
120530	Blautia_obeum_ATCC_29174	Clostridium_bartlettii_DSM_16795
120531	Blautia_obeum_ATCC_29174	Clostridium_beijerinckii_NCIMB_8052
120532	Blautia_obeum_ATCC_29174	Clostridium_bifermentans_ATCC_19299
120533	Blautia_obeum_ATCC_29174	Clostridium_bolteae_ATCC_BAA_613
120534	Blautia_obeum_ATCC_29174	Clostridium_botulinum_A_str_ATCC_19397
120535	Blautia_obeum_ATCC_29174	Clostridium_botulinum_A_str_ATCC_3502
120536	Blautia_obeum_ATCC_29174	Clostridium_botulinum_A_str_Hall
120537	Blautia_obeum_ATCC_29174	Clostridium_botulinum_Bf
120538	Blautia_obeum_ATCC_29174	Clostridium_botulinum_E1_str_BoNT_E_Beluga
120539	Blautia_obeum_ATCC_29174	Clostridium_botulinum_F_str_230613
120540	Blautia_obeum_ATCC_29174	Clostridium_butyricum_DSM_10702
120541	Blautia_obeum_ATCC_29174	Clostridium_butyricum_E4_str_BoNT_E_BL5262
120542	Blautia_obeum_ATCC_29174	Clostridium_cadaveris_AGR2141
120543	Blautia_obeum_ATCC_29174	Clostridium_celatum_DSM_1785
120544	Blautia_obeum_ATCC_29174	Clostridium_cellobioparum_DSM_1351
120545	Blautia_obeum_ATCC_29174	Clostridium_citroniae_WAL_17108
120546	Blautia_obeum_ATCC_29174	Clostridium_clariflavum_DSM_19732
120547	Blautia_obeum_ATCC_29174	Clostridium_clostridioforme_CM201
120548	Blautia_obeum_ATCC_29174	Clostridium_difficile_CD196
120549	Blautia_obeum_ATCC_29174	Clostridium_difficile_NAP07
120550	Blautia_obeum_ATCC_29174	Clostridium_difficile_NAP08
120551	Blautia_obeum_ATCC_29174	Clostridium_difficile_R20291
120552	Blautia_obeum_ATCC_29174	Clostridium_glycolicum_ATCC_14880
120553	Blautia_obeum_ATCC_29174	Clostridium_hathewayi_12489931
120554	Blautia_obeum_ATCC_29174	Clostridium_hathewayi_DSM_13479
120555	Blautia_obeum_ATCC_29174	Clostridium_hiranonis_TO_931_DSM_13275
120556	Blautia_obeum_ATCC_29174	Clostridium_hylemonae_DSM_15053
120557	Blautia_obeum_ATCC_29174	Clostridium_indolis_DSM_755
120558	Blautia_obeum_ATCC_29174	Clostridium_innocuum_2959
120559	Blautia_obeum_ATCC_29174	Clostridium_leptum_DSM_753
120560	Blautia_obeum_ATCC_29174	Clostridium_methoxybenzovorans_SR3
120561	Blautia_obeum_ATCC_29174	Clostridium_methylpentosum_R2_DSM_5476
120562	Blautia_obeum_ATCC_29174	Clostridium_nexile_DSM_1787
120563	Blautia_obeum_ATCC_29174	Clostridium_paraputrificum_AGR2156
120564	Blautia_obeum_ATCC_29174	Clostridium_perfringens_ATCC_13124
120565	Blautia_obeum_ATCC_29174	Clostridium_ramosum_VPI_0427_DSM_1402
120566	Blautia_obeum_ATCC_29174	Clostridium_saccharogumia_DSM_17460
120567	Blautia_obeum_ATCC_29174	Clostridium_saccharoperbutylacetonicum_N1_4_HMT
120568	Blautia_obeum_ATCC_29174	Clostridium_sartagoforme_AAU1
120569	Blautia_obeum_ATCC_29174	Clostridium_scindens_ATCC_35704
120570	Blautia_obeum_ATCC_29174	Clostridium_sordellii_ATCC_9714
120571	Blautia_obeum_ATCC_29174	Clostridium_sp_7_2_43FAA
120572	Blautia_obeum_ATCC_29174	Clostridium_spiroforme_DSM_1552
120573	Blautia_obeum_ATCC_29174	Clostridium_sp_L2_50
120574	Blautia_obeum_ATCC_29174	Clostridium_sp_M62_1
120575	Blautia_obeum_ATCC_29174	Clostridium_sporogenes_ATCC_15579
120576	Blautia_obeum_ATCC_29174	Clostridium_sporosphaeroides_DSM_1294
120577	Blautia_obeum_ATCC_29174	Clostridium_sp_SS2_1
120578	Blautia_obeum_ATCC_29174	Clostridium_sp_SY8519
120579	Blautia_obeum_ATCC_29174	Clostridium_sticklandii_DSM_519
120580	Blautia_obeum_ATCC_29174	Clostridium_symbiosum_ATCC_14940
120581	Blautia_obeum_ATCC_29174	Clostridium_symbiosum_WAL_14163
120582	Blautia_obeum_ATCC_29174	Clostridium_symbiosum_WAL_14673
120583	Blautia_obeum_ATCC_29174	Clostridium_tyrobutyricum_DSM_2637
120584	Blautia_obeum_ATCC_29174	Clostridium_viride_DSM_6836
120585	Blautia_obeum_ATCC_29174	Collinsella_aerofaciens_ATCC_25986
120586	Blautia_obeum_ATCC_29174	Collinsella_intestinalis_DSM_13280
120587	Blautia_obeum_ATCC_29174	Collinsella_stercoris_DSM_13279
120588	Blautia_obeum_ATCC_29174	Collinsella_tanakaei_YIT_12063
120589	Blautia_obeum_ATCC_29174	Coprobacillus_sp_29_1
120590	Blautia_obeum_ATCC_29174	Coprobacillus_sp_D7
120591	Blautia_obeum_ATCC_29174	Coprococcus_catus_GD_7
120592	Blautia_obeum_ATCC_29174	Coprococcus_comes_ATCC_27758
120593	Blautia_obeum_ATCC_29174	Coprococcus_eutactus_ATCC_27759
120594	Blautia_obeum_ATCC_29174	Corynebacterium_ammoniagenes_DSM_20306
120595	Blautia_obeum_ATCC_29174	Corynebacterium_amycolatum_SK46
120596	Blautia_obeum_ATCC_29174	Corynebacterium_aurimucosum_ATCC_700975
120597	Blautia_obeum_ATCC_29174	Corynebacterium_durum_F0235
120598	Blautia_obeum_ATCC_29174	Corynebacterium_glucuronolyticum_ATCC_51867
120599	Blautia_obeum_ATCC_29174	Corynebacterium_kroppenstedtii_DSM_44385
120600	Blautia_obeum_ATCC_29174	Corynebacterium_propinquum_DSM_44285
120601	Blautia_obeum_ATCC_29174	Corynebacterium_striatum_ATCC_6940
120602	Blautia_obeum_ATCC_29174	Corynebacterium_tuberculostearicum_SK141
120603	Blautia_obeum_ATCC_29174	Corynebacterium_ulcerans_809
120604	Blautia_obeum_ATCC_29174	Corynebacterium_ureicelerivorans
120605	Blautia_obeum_ATCC_29174	Cronobacter_sakazakii_ATCC_BAA_894
120606	Blautia_obeum_ATCC_29174	Cryptobacterium_curtum_DSM_15641
120607	Blautia_obeum_ATCC_29174	Curtobacterium_flaccumfaciens_UCD_AKU
120608	Blautia_obeum_ATCC_29174	Delftia_acidovorans_SPH_1
120609	Blautia_obeum_ATCC_29174	Dermacoccus_nishinomiyaensis
120610	Blautia_obeum_ATCC_29174	Desulfovibrio_desulfuricans_subsp_desulfuricans_DSM_642
120611	Blautia_obeum_ATCC_29174	Desulfovibrio_piger_ATCC_29098
120612	Blautia_obeum_ATCC_29174	Desulfovibrio_sp_3_1_syn3
120613	Blautia_obeum_ATCC_29174	Dialister_invisus_DSM_15470
120614	Blautia_obeum_ATCC_29174	Dialister_succinatiphilus_YIT_11850
120615	Blautia_obeum_ATCC_29174	Dietzia_cinnamea_P4
120616	Blautia_obeum_ATCC_29174	Dorea_formicigenerans_ATCC_27755
120617	Blautia_obeum_ATCC_29174	Dorea_longicatena_DSM_13814
120618	Blautia_obeum_ATCC_29174	Dysgonomonas_gadei_ATCC_BAA_286
120619	Blautia_obeum_ATCC_29174	Edwardsiella_tarda_ATCC_23685
120620	Blautia_obeum_ATCC_29174	Edwardsiella_tarda_FL6_60
120621	Blautia_obeum_ATCC_29174	Eggerthella_lenta_DSM_2243
120622	Blautia_obeum_ATCC_29174	Eggerthella_sp_1_3_56FAA
120623	Blautia_obeum_ATCC_29174	Eggerthella_sp_YY7918
120624	Blautia_obeum_ATCC_29174	Eggerthia_catenaformis_OT_569
120625	Blautia_obeum_ATCC_29174	Eikenella_corrodens_ATCC_23834
120626	Blautia_obeum_ATCC_29174	Enterobacter_aerogenes_KCTC_2190
120627	Blautia_obeum_ATCC_29174	Enterobacter_asburiae_LF7a
120628	Blautia_obeum_ATCC_29174	Enterobacter_cancerogenus_ATCC_35316
120629	Blautia_obeum_ATCC_29174	Enterobacter_cloacae_EcWSU1
120630	Blautia_obeum_ATCC_29174	Enterobacter_hormaechei_YT2
120631	Blautia_obeum_ATCC_29174	Enterobacter_hormaechei_YT3
120632	Blautia_obeum_ATCC_29174	Enterobacteriaceae_bacterium_9_2_54FAA
120633	Blautia_obeum_ATCC_29174	Enterococcus_asini_ATCC_700915
120634	Blautia_obeum_ATCC_29174	Enterococcus_avium_ATCC_14025
120635	Blautia_obeum_ATCC_29174	Enterococcus_caccae_ATCC_BAA_1240
120636	Blautia_obeum_ATCC_29174	Enterococcus_casseliflavus_ATCC_12755
120637	Blautia_obeum_ATCC_29174	Enterococcus_cecorum_DSM_20682
120638	Blautia_obeum_ATCC_29174	Enterococcus_dispar_ATCC_51266
120639	Blautia_obeum_ATCC_29174	Enterococcus_durans_ATCC_6056
120640	Blautia_obeum_ATCC_29174	Enterococcus_faecalis_OG1RF_ATCC_47077
120641	Blautia_obeum_ATCC_29174	Enterococcus_faecalis_TX0104
120642	Blautia_obeum_ATCC_29174	Enterococcus_faecalis_TX1322
120643	Blautia_obeum_ATCC_29174	Enterococcus_faecalis_TX2134
120644	Blautia_obeum_ATCC_29174	Enterococcus_faecalis_V583
120645	Blautia_obeum_ATCC_29174	Enterococcus_faecium_TX1330
120646	Blautia_obeum_ATCC_29174	Enterococcus_gallinarum_EG2
120647	Blautia_obeum_ATCC_29174	Enterococcus_hirae_ATCC_9790
120648	Blautia_obeum_ATCC_29174	Enterococcus_phoeniculicola_ATCC_BAA_412
120649	Blautia_obeum_ATCC_29174	Enterococcus_saccharolyticus_DSM8903
120650	Blautia_obeum_ATCC_29174	Enterococcus_sp_7L76
120651	Blautia_obeum_ATCC_29174	Erysipelotrichaceae_bacterium_5_2_54FAA
120652	Blautia_obeum_ATCC_29174	Erysipelotrichaceae_bacterium_sp_3_1_53
120653	Blautia_obeum_ATCC_29174	Escherichia_albertii_KF1
120654	Blautia_obeum_ATCC_29174	Escherichia_albertii_TW07627
120655	Blautia_obeum_ATCC_29174	Escherichia_coli_O157_H7_str_Sakai
120656	Blautia_obeum_ATCC_29174	Escherichia_coli_SE11
120657	Blautia_obeum_ATCC_29174	Escherichia_coli_str_K_12_substr_MG1655
120658	Blautia_obeum_ATCC_29174	Escherichia_coli_UTI89_UPEC
120659	Blautia_obeum_ATCC_29174	Escherichia_fergusonii_ATCC_35469
120660	Blautia_obeum_ATCC_29174	Escherichia_hermannii_NBRC_105704
120661	Blautia_obeum_ATCC_29174	Escherichia_sp_1_1_43
120662	Blautia_obeum_ATCC_29174	Escherichia_sp_3_2_53FAA
120663	Blautia_obeum_ATCC_29174	Escherichia_sp_4_1_40B
120664	Blautia_obeum_ATCC_29174	Eubacterium_biforme_DSM_3989
120665	Blautia_obeum_ATCC_29174	Eubacterium_brachy_ATCC_33089
120666	Blautia_obeum_ATCC_29174	Eubacterium_cellulosolvens_6
120667	Blautia_obeum_ATCC_29174	Eubacterium_cylindroides_T2_87
120668	Blautia_obeum_ATCC_29174	Eubacterium_desmolans_ATCC_43058
120669	Blautia_obeum_ATCC_29174	Eubacterium_dolichum_DSM_3991
120670	Blautia_obeum_ATCC_29174	Eubacterium_eligens_ATCC_27750
120671	Blautia_obeum_ATCC_29174	Eubacterium_hallii_DSM_3353
120672	Blautia_obeum_ATCC_29174	Eubacterium_hallii_L2_7
120673	Blautia_obeum_ATCC_29174	Eubacterium_limosum_KIST612
120674	Blautia_obeum_ATCC_29174	Eubacterium_ramulus_ATCC_29099
120675	Blautia_obeum_ATCC_29174	Eubacterium_rectale_ATCC_33656
120676	Blautia_obeum_ATCC_29174	Eubacterium_rectale_M104_1
120677	Blautia_obeum_ATCC_29174	Eubacterium_saphenum_ATCC_49989
120678	Blautia_obeum_ATCC_29174	Eubacterium_siraeum_70_3
120679	Blautia_obeum_ATCC_29174	Eubacterium_siraeum_DSM_15702
120680	Blautia_obeum_ATCC_29174	Eubacterium_sulci_ATCC_35585
120681	Blautia_obeum_ATCC_29174	Eubacterium_ventriosum_ATCC_27560
120682	Blautia_obeum_ATCC_29174	Exiguobacterium_aurantiacum_DSM_6208
120683	Blautia_obeum_ATCC_29174	Faecalibacterium_cf_prausnitzii_KLE1255
120684	Blautia_obeum_ATCC_29174	Faecalibacterium_prausnitzii_L2_6
120685	Blautia_obeum_ATCC_29174	Faecalibacterium_prausnitzii_M21_2
120686	Blautia_obeum_ATCC_29174	Faecalibacterium_prausnitzii_SL3_3
120687	Blautia_obeum_ATCC_29174	Filifactor_alocis_ATCC_35896
120688	Blautia_obeum_ATCC_29174	Finegoldia_magna_ATCC_29328
120689	Blautia_obeum_ATCC_29174	Flavonifractor_plautii_ATCC_29863
120690	Blautia_obeum_ATCC_29174	Fusobacterium_gonidiaformans_3_1_5R
120691	Blautia_obeum_ATCC_29174	Fusobacterium_gonidiaformans_ATCC_25563
120692	Blautia_obeum_ATCC_29174	Fusobacterium_mortiferum_ATCC_9817
120693	Blautia_obeum_ATCC_29174	Fusobacterium_necrophorum_D12
120694	Blautia_obeum_ATCC_29174	Fusobacterium_nucleatum_subsp_animalis_3_1_33
120695	Blautia_obeum_ATCC_29174	Fusobacterium_nucleatum_subsp_animalis_7_1
120696	Blautia_obeum_ATCC_29174	Fusobacterium_nucleatum_subsp_animalis_D11
120697	Blautia_obeum_ATCC_29174	Fusobacterium_nucleatum_subsp_vincentii_3_1_27
120698	Blautia_obeum_ATCC_29174	Fusobacterium_nucleatum_subsp_vincentii_3_1_36A2
120699	Blautia_obeum_ATCC_29174	Fusobacterium_nucleatum_subsp_vincentii_4_1_13
120700	Blautia_obeum_ATCC_29174	Fusobacterium_periodonticum_1_1_41FAA
120701	Blautia_obeum_ATCC_29174	Fusobacterium_periodonticum_2_1_31
120702	Blautia_obeum_ATCC_29174	Fusobacterium_russii_ATCC_25533
120703	Blautia_obeum_ATCC_29174	Fusobacterium_sp_4_8
120704	Blautia_obeum_ATCC_29174	Fusobacterium_ulcerans_ATCC_49185
120705	Blautia_obeum_ATCC_29174	Fusobacterium_varium_ATCC_27725
120706	Blautia_obeum_ATCC_29174	Gemella_haemolysans_ATCC_10379
120707	Blautia_obeum_ATCC_29174	Gemella_morbillorum_M424
120708	Blautia_obeum_ATCC_29174	Gemella_sanguinis_ATCC700632
120709	Blautia_obeum_ATCC_29174	Gemella_sanguinis_M325
120710	Blautia_obeum_ATCC_29174	Geobacillus_vulcani_PSS1
120711	Blautia_obeum_ATCC_29174	Gordonia_rubripertincta_NBRC_101908
120712	Blautia_obeum_ATCC_29174	Gordonia_terrae_C_6
120713	Blautia_obeum_ATCC_29174	Gordonia_terrae_NBRC_100016
120714	Blautia_obeum_ATCC_29174	Gordonibacter_pamelaeae_7_10_1_bT_DSM_19378
120715	Blautia_obeum_ATCC_29174	Granulicatella_adiacens_ATCC_49175
120716	Blautia_obeum_ATCC_29174	Granulicatella_elegans_ATCC_700633
120717	Blautia_obeum_ATCC_29174	Grimontia_hollisae_CIP_101886
120718	Blautia_obeum_ATCC_29174	Haemophilus_haemolyticus_M19501
120719	Blautia_obeum_ATCC_29174	Haemophilus_parainfluenzae_T3T1
120720	Blautia_obeum_ATCC_29174	Haemophilus_sputorum_CCUG_13788
120721	Blautia_obeum_ATCC_29174	Hafnia_alvei_ATCC_51873
120722	Blautia_obeum_ATCC_29174	Hafnia_alvei_BIDMC_31
120723	Blautia_obeum_ATCC_29174	Halococcus_morrhuae_DSM1307
120724	Blautia_obeum_ATCC_29174	Helicobacter_bilis_ATCC_43879
120725	Blautia_obeum_ATCC_29174	Helicobacter_canadensis_MIT_98_5491
120726	Blautia_obeum_ATCC_29174	Helicobacter_cinaedi_CCUG_18818
120727	Blautia_obeum_ATCC_29174	Helicobacter_pullorum_MIT_98_5489
120728	Blautia_obeum_ATCC_29174	Helicobacter_pylori_26695
120729	Blautia_obeum_ATCC_29174	Helicobacter_winghamensis_ATCC_BAA_430
120730	Blautia_obeum_ATCC_29174	Holdemania_filiformis_VPI_J1_31B_1_DSM_12042
120731	Blautia_obeum_ATCC_29174	Kallipyga_massiliensis_ph2
120732	Blautia_obeum_ATCC_29174	Kandleria_vitulina_DSM_20405
120733	Blautia_obeum_ATCC_29174	Kingella_oralis_ATCC_51147
120734	Blautia_obeum_ATCC_29174	Klebsiella_pneumoniae_pneumoniae_MGH78578
120735	Blautia_obeum_ATCC_29174	Klebsiella_sp_1_1_55
120736	Blautia_obeum_ATCC_29174	Kluyvera_ascorbata_ATCC_33433
120737	Blautia_obeum_ATCC_29174	Kocuria_palustris_PEL
120738	Blautia_obeum_ATCC_29174	Kocuria_rhizophila_DC2201
120739	Blautia_obeum_ATCC_29174	Kurthia_massiliensis_JC30
120740	Blautia_obeum_ATCC_29174	Kytococcus_sedentarius_DSM_20547
120741	Blautia_obeum_ATCC_29174	Lachnospiraceae_bacterium_sp_5_1_63FAA
120742	Blautia_obeum_ATCC_29174	Lachnospiraceae_bacterium_sp_8_1_57FAA
120743	Blautia_obeum_ATCC_29174	Lachnospira_multipara_ATCC_19207
120744	Blautia_obeum_ATCC_29174	Lactobacillus_acidophilus_ATCC_4796
120745	Blautia_obeum_ATCC_29174	Lactobacillus_acidophilus_NCFM
120746	Blautia_obeum_ATCC_29174	Lactobacillus_amylolyticus_DSM_11664
120747	Blautia_obeum_ATCC_29174	Lactobacillus_amylovorus_GRL_1112
120748	Blautia_obeum_ATCC_29174	Lactobacillus_animalis_KCTC_3501
120749	Blautia_obeum_ATCC_29174	Lactobacillus_antri_DSM_16041
120750	Blautia_obeum_ATCC_29174	Lactobacillus_brevis_ATCC_367
120751	Blautia_obeum_ATCC_29174	Lactobacillus_brevis_subsp_gravesensis_ATCC_27305
120752	Blautia_obeum_ATCC_29174	Lactobacillus_buchneri_ATCC_11577
120753	Blautia_obeum_ATCC_29174	Lactobacillus_casei_ATCC_334
120754	Blautia_obeum_ATCC_29174	Lactobacillus_casei_casei_BL23
120755	Blautia_obeum_ATCC_29174	Lactobacillus_coleohominis_101_4_CHN
120756	Blautia_obeum_ATCC_29174	Lactobacillus_coryniformis_subsp_coryniformis_CECT_5711
120757	Blautia_obeum_ATCC_29174	Lactobacillus_crispatus_125_2_CHN
120758	Blautia_obeum_ATCC_29174	Lactobacillus_curvatus_CRL_705
120759	Blautia_obeum_ATCC_29174	Lactobacillus_delbrueckii_subsp_bulgaricus_ATCC_11842
120760	Blautia_obeum_ATCC_29174	Lactobacillus_delbrueckii_subsp_bulgaricus_ATCC_BAA_365
120761	Blautia_obeum_ATCC_29174	Lactobacillus_fermentum_ATCC_14931
120762	Blautia_obeum_ATCC_29174	Lactobacillus_fermentum_IFO_3956
120763	Blautia_obeum_ATCC_29174	Lactobacillus_gasseri_ATCC_33323
120764	Blautia_obeum_ATCC_29174	Lactobacillus_gastricus_PS3
120765	Blautia_obeum_ATCC_29174	Lactobacillus_helveticus_DPC_4571
120766	Blautia_obeum_ATCC_29174	Lactobacillus_helveticus_DSM_20075
120767	Blautia_obeum_ATCC_29174	Lactobacillus_hilgardii_ATCC_8290
120768	Blautia_obeum_ATCC_29174	Lactobacillus_iners_DSM_13335
120769	Blautia_obeum_ATCC_29174	Lactobacillus_jensenii_1153
120770	Blautia_obeum_ATCC_29174	Lactobacillus_johnsonii_DPC_6026
120771	Blautia_obeum_ATCC_29174	Lactobacillus_johnsonii_NCC_533
120772	Blautia_obeum_ATCC_29174	Lactobacillus_mucosae_LM1
120773	Blautia_obeum_ATCC_29174	Lactobacillus_oris_F0423
120774	Blautia_obeum_ATCC_29174	Lactobacillus_paracasei_subsp_paracasei_8700_2
120775	Blautia_obeum_ATCC_29174	Lactobacillus_paracasei_subsp_paracasei_ATCC_25302
120776	Blautia_obeum_ATCC_29174	Lactobacillus_pentosus_KCA1
120777	Blautia_obeum_ATCC_29174	Lactobacillus_plantarum_JDM1
120778	Blautia_obeum_ATCC_29174	Lactobacillus_plantarum_subsp_plantarum_ATCC_14917
120779	Blautia_obeum_ATCC_29174	Lactobacillus_plantarum_WCFS1
120780	Blautia_obeum_ATCC_29174	Lactobacillus_reuteri_CF48_3A_
120781	Blautia_obeum_ATCC_29174	Lactobacillus_reuteri_F275_JCM_1112
120782	Blautia_obeum_ATCC_29174	Lactobacillus_reuteri_MM2_3_
120783	Blautia_obeum_ATCC_29174	Lactobacillus_reuteri_MM4_1A_
120784	Blautia_obeum_ATCC_29174	Lactobacillus_reuteri_SD2112_ATCC_55730
120785	Blautia_obeum_ATCC_29174	Lactobacillus_rhamnosus_GG_ATCC_53103
120786	Blautia_obeum_ATCC_29174	Lactobacillus_rhamnosus_LMS2_1
120787	Blautia_obeum_ATCC_29174	Lactobacillus_ruminis_ATCC_25644
120788	Blautia_obeum_ATCC_29174	Lactobacillus_sakei_subsp_sakei_23K
120789	Blautia_obeum_ATCC_29174	Lactobacillus_salivarius_HO66_ATCC_11741
120790	Blautia_obeum_ATCC_29174	Lactobacillus_salivarius_salivarius_UCC118
120791	Blautia_obeum_ATCC_29174	Lactobacillus_ultunensis_DSM_16047
120792	Blautia_obeum_ATCC_29174	Lactobacillus_vaginalis_ATCC_49540
120793	Blautia_obeum_ATCC_29174	Lactococcus_garvieae_ATCC_49156
120794	Blautia_obeum_ATCC_29174	Lactococcus_raffinolactis_4877
120795	Blautia_obeum_ATCC_29174	Laribacter_hongkongensis_HLHK9
120796	Blautia_obeum_ATCC_29174	Lautropia_mirabilis_ATCC_51599
120797	Blautia_obeum_ATCC_29174	Leminorella_grimontii_ATCC_33999
120798	Blautia_obeum_ATCC_29174	Leptotrichia_buccalis_C_1013_b
120799	Blautia_obeum_ATCC_29174	Leuconostoc_argentinum_KCTC_3773
120800	Blautia_obeum_ATCC_29174	Leuconostoc_gelidum_JB7
120801	Blautia_obeum_ATCC_29174	Leuconostoc_mesenteroides_subsp_cremoris_ATCC_19254
120802	Blautia_obeum_ATCC_29174	Listeria_grayi_DSM_20601
120803	Blautia_obeum_ATCC_29174	Listeria_monocytogenes_4a_L99
120804	Blautia_obeum_ATCC_29174	Listeria_monocytogenes_4b_F2365
120805	Blautia_obeum_ATCC_29174	Listeria_monocytogenes_Finland_1988
120806	Blautia_obeum_ATCC_29174	Listeria_monocytogenes_FSL_R2_561
120807	Blautia_obeum_ATCC_29174	Listeria_monocytogenes_J0161_FSL_R2_499
120808	Blautia_obeum_ATCC_29174	Listeria_monocytogenes_serotype_7_SLCC_2482
120809	Blautia_obeum_ATCC_29174	Listeria_monocytogenes_SLCC_2378
120810	Blautia_obeum_ATCC_29174	Listeria_monocytogenes_SLCC_2540
120811	Blautia_obeum_ATCC_29174	Listeria_monocytogenes_SLCC_7179
120812	Blautia_obeum_ATCC_29174	Lysinibacillus_fusiformis_ZB2
120813	Blautia_obeum_ATCC_29174	Lysinibacillus_sphaericus_C3_41
120814	Blautia_obeum_ATCC_29174	Marvinbryantia_formatexigens_I_52_DSM_14469
120815	Blautia_obeum_ATCC_29174	Megamonas_funiformis_YIT_11815
120816	Blautia_obeum_ATCC_29174	Megamonas_hypermegale_ART12_1
120817	Blautia_obeum_ATCC_29174	Megasphaera_elsdenii_DSM_20460
120818	Blautia_obeum_ATCC_29174	Melainabacterium_MEL_A1
120819	Blautia_obeum_ATCC_29174	Methanobrevibacter_ruminantium_M1
120820	Blautia_obeum_ATCC_29174	Methanobrevibacter_smithii_ATCC_35061
120821	Blautia_obeum_ATCC_29174	Methanomassiliicoccus_luminyensis_B10
120822	Blautia_obeum_ATCC_29174	Methanosphaera_stadtmanae_DSM_3091
120823	Blautia_obeum_ATCC_29174	Methylobacterium_mesophilicum_SR1_6_6
120824	Blautia_obeum_ATCC_29174	Methylobacterium_populi_BJ001
120825	Blautia_obeum_ATCC_29174	Methylobacterium_radiotolerans_JCM_2831
120826	Blautia_obeum_ATCC_29174	Methyloversatilis_universalis_Fam50001
120827	Blautia_obeum_ATCC_29174	Methyloversatilis_universalis_FAM5
120828	Blautia_obeum_ATCC_29174	Microbacterium_gubbeenense_DSM_15944
120829	Blautia_obeum_ATCC_29174	Microbacterium_oleivorans_NBRC_103075
120830	Blautia_obeum_ATCC_29174	Microbacterium_paraoxydans_77MFTsu3_2
120831	Blautia_obeum_ATCC_29174	Micrococcus_luteus_NCTC_2665
120832	Blautia_obeum_ATCC_29174	Micromonospora_aurantiaca_ATCC_27029
120833	Blautia_obeum_ATCC_29174	Mitsuokella_jalaludinii_DSM_13811
120834	Blautia_obeum_ATCC_29174	Mitsuokella_multacida_DSM_20544
120835	Blautia_obeum_ATCC_29174	Mobiluncus_curtisii_ATCC_43063
120836	Blautia_obeum_ATCC_29174	Moraxella_catarrhalis_RH4
120837	Blautia_obeum_ATCC_29174	Morganella_morganii_subsp_morganii_KT
120838	Blautia_obeum_ATCC_29174	Mycobacterium_avium_subsp_avium_ATCC_25291
120839	Blautia_obeum_ATCC_29174	Mycobacterium_fortuitum_subsp_fortuitum_DSM_46621
120840	Blautia_obeum_ATCC_29174	Mycoplasma_hominis_ATCC_23114
120841	Blautia_obeum_ATCC_29174	Mycoplasma_pneumoniae_309
120842	Blautia_obeum_ATCC_29174	Neisseria_cinerea_ATCC_14685
120843	Blautia_obeum_ATCC_29174	Neisseria_elongata_subsp_glycolytica_ATCC_29315
120844	Blautia_obeum_ATCC_29174	Neisseria_flavescens_SK114
120845	Blautia_obeum_ATCC_29174	Neisseria_macacae_ATCC_33926
120846	Blautia_obeum_ATCC_29174	Neisseria_mucosa_ATCC_25996
120847	Blautia_obeum_ATCC_29174	Neisseria_subflava_NJ9703
120848	Blautia_obeum_ATCC_29174	Nevskia_ramosa_DSM_11499
120849	Blautia_obeum_ATCC_29174	Oceanobacillus_picturae_strain_S1
120850	Blautia_obeum_ATCC_29174	Ochrobactrum_anthropi_ATCC_49188
120851	Blautia_obeum_ATCC_29174	Odoribacter_laneus_YIT_12061
120852	Blautia_obeum_ATCC_29174	Odoribacter_splanchnicus_1651_6_DSM_20712
120853	Blautia_obeum_ATCC_29174	Olsenella_profusa_F019501
120854	Blautia_obeum_ATCC_29174	Olsenella_uli_DSM_7084
120855	Blautia_obeum_ATCC_29174	Oribacterium_sinus_F0268
120856	Blautia_obeum_ATCC_29174	Oxalobacter_formigenes_HOxBLS
120857	Blautia_obeum_ATCC_29174	Oxalobacter_formigenes_OXCC13
120858	Blautia_obeum_ATCC_29174	Paenibacillus_alvei_DSM_29
120859	Blautia_obeum_ATCC_29174	Paenibacillus_barengoltzii_G22
120860	Blautia_obeum_ATCC_29174	Paenibacillus_daejeonensis_DSM_15491
120861	Blautia_obeum_ATCC_29174	Paenibacillus_graminis_C4D1M
120862	Blautia_obeum_ATCC_29174	Paenibacillus_lactis_154
120863	Blautia_obeum_ATCC_29174	Parabacteroides_distasonis_ATCC_8503
120864	Blautia_obeum_ATCC_29174	Parabacteroides_goldsteinii_dnLKV18
120865	Blautia_obeum_ATCC_29174	Parabacteroides_gordonii_DSM_23371
120866	Blautia_obeum_ATCC_29174	Parabacteroides_johnsonii_DSM_18315
120867	Blautia_obeum_ATCC_29174	Parabacteroides_merdae_ATCC_43184
120868	Blautia_obeum_ATCC_29174	Parabacteroides_sp_D13
120869	Blautia_obeum_ATCC_29174	Paracoccus_yeei_ATCC_BAA_599
120870	Blautia_obeum_ATCC_29174	Paraprevotella_clara_YIT_11840
120871	Blautia_obeum_ATCC_29174	Paraprevotella_xylaniphila_YIT_11841
120872	Blautia_obeum_ATCC_29174	Parasutterella_excrementihominis_YIT_11859
120873	Blautia_obeum_ATCC_29174	Parvimonas_micra_ATCC_33270
120874	Blautia_obeum_ATCC_29174	Pediococcus_acidilactici_7_4
120875	Blautia_obeum_ATCC_29174	Pediococcus_acidilactici_DSM_20284
120876	Blautia_obeum_ATCC_29174	Pediococcus_pentosaceus_ATCC_25745
120877	Blautia_obeum_ATCC_29174	Peptoniphilus_harei_ACS_146_V_Sch2b
120878	Blautia_obeum_ATCC_29174	Peptoniphilus_indolicus_ATCC_29427
120879	Blautia_obeum_ATCC_29174	Peptoniphilus_lacrimalis_DSM_7455
120880	Blautia_obeum_ATCC_29174	Peptoniphilus_timonensis_JC401
120881	Blautia_obeum_ATCC_29174	Peptostreptococcus_anaerobius_DSM_2949
120882	Blautia_obeum_ATCC_29174	Peptostreptococcus_stomatis_DSM_17678
120883	Blautia_obeum_ATCC_29174	Phascolarctobacterium_succinatutens_YIT_12067
120884	Blautia_obeum_ATCC_29174	Plesiomonas_shigelloides_302_73
120885	Blautia_obeum_ATCC_29174	Porphyromonas_asaccharolytica_DSM_20707
120886	Blautia_obeum_ATCC_29174	Porphyromonas_endodontalis_ATCC_35406
120887	Blautia_obeum_ATCC_29174	Porphyromonas_gingivalis_W83
120888	Blautia_obeum_ATCC_29174	Porphyromonas_somerae_DSM_23386
120889	Blautia_obeum_ATCC_29174	Porphyromonas_uenonis_60_3
120890	Blautia_obeum_ATCC_29174	Porphyromonas_uenonis_DSM_23387
120891	Blautia_obeum_ATCC_29174	Prevotella_albensis_DSM_11370
120892	Blautia_obeum_ATCC_29174	Prevotella_bivia_DSM_20514
120893	Blautia_obeum_ATCC_29174	Prevotella_brevis_ATCC_19188
120894	Blautia_obeum_ATCC_29174	Prevotella_bryantii_B14
120895	Blautia_obeum_ATCC_29174	Prevotella_bryantii_C21a
120896	Blautia_obeum_ATCC_29174	Prevotella_buccae_ATCC_33574
120897	Blautia_obeum_ATCC_29174	Prevotella_conceptionensis_9403948
120898	Blautia_obeum_ATCC_29174	Prevotella_copri_CB7_DSM_18205
120899	Blautia_obeum_ATCC_29174	Prevotella_corporis_DSM_18810
120900	Blautia_obeum_ATCC_29174	Prevotella_denticola_DSM20614
120901	Blautia_obeum_ATCC_29174	Prevotella_denticola_F0289
120902	Blautia_obeum_ATCC_29174	Prevotella_disiens_FB035_09AN
120903	Blautia_obeum_ATCC_29174	Prevotella_disiens_JCM_6334
120904	Blautia_obeum_ATCC_29174	Prevotella_enoeca_JCM_12259
120905	Blautia_obeum_ATCC_29174	Prevotella_intermedia_17
120906	Blautia_obeum_ATCC_29174	Prevotella_intermedia_ATCC_25611
120907	Blautia_obeum_ATCC_29174	Prevotella_loescheii_DSM_19665
120908	Blautia_obeum_ATCC_29174	Prevotella_melaninogenica_ATCC_25845
120909	Blautia_obeum_ATCC_29174	Prevotella_nanceiensis_DSM_19126
120910	Blautia_obeum_ATCC_29174	Prevotella_nigrescens_ATCC_33563
120911	Blautia_obeum_ATCC_29174	Prevotella_oralis_ATCC_33269
120912	Blautia_obeum_ATCC_29174	Prevotella_pallens_ATCC_700821
120913	Blautia_obeum_ATCC_29174	Prevotella_ruminicola_23
120914	Blautia_obeum_ATCC_29174	Prevotella_salivae_DSM_15606
120915	Blautia_obeum_ATCC_29174	Prevotella_shahii_JCM_12083
120916	Blautia_obeum_ATCC_29174	Prevotella_stercorea_DSM_18206
120917	Blautia_obeum_ATCC_29174	Prevotella_timonensis_4401737
120918	Blautia_obeum_ATCC_29174	Prevotella_timonensis_CRIS_5C_B1
120919	Blautia_obeum_ATCC_29174	Prevotella_veroralis_DSM_19559
120920	Blautia_obeum_ATCC_29174	Propionibacterium_acidipropionici_ATCC_4875
120921	Blautia_obeum_ATCC_29174	Propionibacterium_acnes_KPA171202
120922	Blautia_obeum_ATCC_29174	Propionibacterium_avidum_44067
120923	Blautia_obeum_ATCC_29174	Propionibacterium_freudenreichii_subsp_shermanii_CIRM_BIA1
120924	Blautia_obeum_ATCC_29174	Propionibacterium_granulosum_DSM_20700
120925	Blautia_obeum_ATCC_29174	Propionibacterium_jensenii_DSM_20535
120926	Blautia_obeum_ATCC_29174	Propionibacterium_propionicum_F0230a
120927	Blautia_obeum_ATCC_29174	Proteus_mirabilis_ATCC_35198
120928	Blautia_obeum_ATCC_29174	Proteus_penneri_ATCC_35198
120929	Blautia_obeum_ATCC_29174	Providencia_alcalifaciens_DSM_30120
120930	Blautia_obeum_ATCC_29174	Providencia_rettgeri_DSM_1131
120931	Blautia_obeum_ATCC_29174	Providencia_rustigianii_DSM_4541
120932	Blautia_obeum_ATCC_29174	Providencia_stuartii_ATCC_25827
120933	Blautia_obeum_ATCC_29174	Pseudobutyrivibrio_ruminis_AD2017
120934	Blautia_obeum_ATCC_29174	Pseudoflavonifractor_capillosus_strain_ATCC_29799
120935	Blautia_obeum_ATCC_29174	Pseudomonas_aeruginosa_NCGM2_S1
120936	Blautia_obeum_ATCC_29174	Pseudomonas_alcaliphila_34
120937	Blautia_obeum_ATCC_29174	Pseudomonas_monteilii_NBRC_103158
120938	Blautia_obeum_ATCC_29174	Pseudomonas_nitroreducens_HBP1
120939	Blautia_obeum_ATCC_29174	Pseudomonas_oleovorans_MOIL14HWK12
120940	Blautia_obeum_ATCC_29174	Pseudoramibacter_alactolyticus_ATCC_23263
120941	Blautia_obeum_ATCC_29174	Pyramidobacter_piscolens_W5455
120942	Blautia_obeum_ATCC_29174	Ralstonia_sp_5_7_47FAA
120943	Blautia_obeum_ATCC_29174	Raoultella_planticola_ATCC_33531
120944	Blautia_obeum_ATCC_29174	Rhodococcus_equi_ATCC_33707
120945	Blautia_obeum_ATCC_29174	Rhodococcus_equi_NBRC_101255
120946	Blautia_obeum_ATCC_29174	Rhodococcus_rhodochrous_ATCC_21198
120947	Blautia_obeum_ATCC_29174	Roseburia_hominis_A2_183
120948	Blautia_obeum_ATCC_29174	Roseburia_intestinalis_L1_82
120949	Blautia_obeum_ATCC_29174	Roseburia_inulinivorans_DSM_16841
120950	Blautia_obeum_ATCC_29174	Roseomonas_mucosa_ATCC_BAA_692
120951	Blautia_obeum_ATCC_29174	Rothia_aeria_F0474
120952	Blautia_obeum_ATCC_29174	Rothia_dentocariosa_ATCC_17931
120953	Blautia_obeum_ATCC_29174	Rothia_mucilaginosa_DY_18
120954	Blautia_obeum_ATCC_29174	Ruminococcaceae_bacterium_D16
120955	Blautia_obeum_ATCC_29174	Ruminococcus_albus_7
120956	Blautia_obeum_ATCC_29174	Ruminococcus_bicirculans_80_3
120957	Blautia_obeum_ATCC_29174	Ruminococcus_bromii_L2_63
120958	Blautia_obeum_ATCC_29174	Ruminococcus_callidus_ATCC_2776001
120959	Blautia_obeum_ATCC_29174	Ruminococcus_champanellensis_18P13
120960	Blautia_obeum_ATCC_29174	Ruminococcus_flavefaciens_ATCC_19208
120961	Blautia_obeum_ATCC_29174	Ruminococcus_flavefaciens_FD_1
120962	Blautia_obeum_ATCC_29174	Ruminococcus_gauvreauii_DSM_19829
120963	Blautia_obeum_ATCC_29174	Ruminococcus_gnavus_ATCC_29149
120964	Blautia_obeum_ATCC_29174	Ruminococcus_lactaris_ATCC_29176
120965	Blautia_obeum_ATCC_29174	Ruminococcus_obeum_A2_162
120966	Blautia_obeum_ATCC_29174	Ruminococcus_sp_5_1_39BFAA
120967	Blautia_obeum_ATCC_29174	Ruminococcus_sp_SR1_5
120968	Blautia_obeum_ATCC_29174	Ruminococcus_torques_ATCC_27756
120969	Blautia_obeum_ATCC_29174	Ruminococcus_torques_L2_14
120970	Blautia_obeum_ATCC_29174	Salmonella_enterica_enterica_sv_Typhimurium_LT2
120971	Blautia_obeum_ATCC_29174	Scardovia_inopinata_F0304
120972	Blautia_obeum_ATCC_29174	Selenomonas_ruminantium_AC2024
120973	Blautia_obeum_ATCC_29174	Serratia_fonticola_RB_25
120974	Blautia_obeum_ATCC_29174	Serratia_liquefaciens_ATCC_27592
120975	Blautia_obeum_ATCC_29174	Silanimonas_lenta_DSM_16282
120976	Blautia_obeum_ATCC_29174	Slackia_exigua_ATCC_700122
120977	Blautia_obeum_ATCC_29174	Slackia_piriformis_YIT_12062
120978	Blautia_obeum_ATCC_29174	Solobacterium_moorei_DSM_22971
120979	Blautia_obeum_ATCC_29174	Solobacterium_moorei_F0204
120980	Blautia_obeum_ATCC_29174	Staphylococcus_arlettae_CVD059
120981	Blautia_obeum_ATCC_29174	Staphylococcus_capitis_CR0101
120982	Blautia_obeum_ATCC_29174	Staphylococcus_capitis_QN1
120983	Blautia_obeum_ATCC_29174	Staphylococcus_caprae_C87
120984	Blautia_obeum_ATCC_29174	Staphylococcus_cohnii_hu_01
120985	Blautia_obeum_ATCC_29174	Staphylococcus_epidermidis_ATCC_12228
120986	Blautia_obeum_ATCC_29174	Staphylococcus_equorum_subsp_equorum_Mu2
120987	Blautia_obeum_ATCC_29174	Staphylococcus_haemolyticus_JCSC1435
120988	Blautia_obeum_ATCC_29174	Staphylococcus_hominis_subsp_hominis_C80
120989	Blautia_obeum_ATCC_29174	Staphylococcus_intermedius_ATCC_27335
120990	Blautia_obeum_ATCC_29174	Staphylococcus_lugdunensis_HKU09_01
120991	Blautia_obeum_ATCC_29174	Staphylococcus_pasteuri_SP1
120992	Blautia_obeum_ATCC_29174	Staphylococcus_pettenkoferi_VCU012
120993	Blautia_obeum_ATCC_29174	Staphylococcus_saprophyticus_subsp_saprophyticus_ATCC_15305
120994	Blautia_obeum_ATCC_29174	Staphylococcus_sciuri_subsp_sciuri_Z8
120995	Blautia_obeum_ATCC_29174	Staphylococcus_simulans_ACS_120_V_Sch1
120996	Blautia_obeum_ATCC_29174	Staphylococcus_vitulinus_F1028
120997	Blautia_obeum_ATCC_29174	Staphylococcus_warneri_SG1
120998	Blautia_obeum_ATCC_29174	Staphylococcus_xylosus_DMB3_Bh1
120999	Blautia_obeum_ATCC_29174	Staphylococcus_xylosus_NJ
121000	Blautia_obeum_ATCC_29174	Stenotrophomonas_maltophilia_D457
121001	Blautia_obeum_ATCC_29174	Stenotrophomonas_rhizophila_PCA13
121002	Blautia_obeum_ATCC_29174	Stoquefichus_massiliensis_AP9
121003	Blautia_obeum_ATCC_29174	Streptococcus_agalactiae_A909
121004	Blautia_obeum_ATCC_29174	Streptococcus_anginosus_1_2_62CV
121005	Blautia_obeum_ATCC_29174	Streptococcus_australis_ATCC_700641
121006	Blautia_obeum_ATCC_29174	Streptococcus_constellatus_subsp_constellatus_SK53
121007	Blautia_obeum_ATCC_29174	Streptococcus_constellatus_subsp_pharyngis_SK1060
121008	Blautia_obeum_ATCC_29174	Streptococcus_cristatus_ATCC_51100
121009	Blautia_obeum_ATCC_29174	Streptococcus_dysgalactiae_subsp_dysgalactiae_ATCC_27957
121010	Blautia_obeum_ATCC_29174	Streptococcus_equinus_ATCC_9812
121011	Blautia_obeum_ATCC_29174	Streptococcus_gallolyticus_subsp_gallolyticus_ATCC_43143
121012	Blautia_obeum_ATCC_29174	Streptococcus_gordonii_str_Challis_substr_CH1
121013	Blautia_obeum_ATCC_29174	Streptococcus_infantarius_subsp_infantarius_ATCC_BAA_102
121014	Blautia_obeum_ATCC_29174	Streptococcus_infantis_ATCC_700779
121015	Blautia_obeum_ATCC_29174	Streptococcus_intermedius_JTH08
121016	Blautia_obeum_ATCC_29174	Streptococcus_lutetiensis_033
121017	Blautia_obeum_ATCC_29174	Streptococcus_mitis_NCTC_12261
121018	Blautia_obeum_ATCC_29174	Streptococcus_mutans_ATCC_25175
121019	Blautia_obeum_ATCC_29174	Streptococcus_oralis_Uo5
121020	Blautia_obeum_ATCC_29174	Streptococcus_parasanguinis_ATCC_903
121021	Blautia_obeum_ATCC_29174	Streptococcus_parauberis_KCTC_11537
121022	Blautia_obeum_ATCC_29174	Streptococcus_peroris_ATCC_700780
121023	Blautia_obeum_ATCC_29174	Streptococcus_pleomorphus_DSM_20574
121024	Blautia_obeum_ATCC_29174	Streptococcus_pseudopneumoniae_IS7493
121025	Blautia_obeum_ATCC_29174	Streptococcus_salivarius_JIM8777
121026	Blautia_obeum_ATCC_29174	Streptococcus_sanguinis_SK36
121027	Blautia_obeum_ATCC_29174	Streptococcus_sp_2_1_36FAA
121028	Blautia_obeum_ATCC_29174	Streptococcus_sp_I_G2
121029	Blautia_obeum_ATCC_29174	Streptococcus_sp_I_P16
121030	Blautia_obeum_ATCC_29174	Streptococcus_thermophilus_LMG_18311
121031	Blautia_obeum_ATCC_29174	Streptococcus_thoraltensis_DSM_12221
121032	Blautia_obeum_ATCC_29174	Streptococcus_uberis_0140J
121033	Blautia_obeum_ATCC_29174	Streptococcus_vestibularis_F0396
121034	Blautia_obeum_ATCC_29174	Subdoligranulum_variabile_DSM_15176
121035	Blautia_obeum_ATCC_29174	Succinatimonas_hippei_YIT_12066
121036	Blautia_obeum_ATCC_29174	Succinivibrio_dextrinosolvens_H5
121037	Blautia_obeum_ATCC_29174	Sulfolobus_solfataricus_P2
121038	Blautia_obeum_ATCC_29174	Sutterella_parvirubra_YIT_11816
121039	Blautia_obeum_ATCC_29174	Sutterella_wadsworthensis_3_1_45B
121040	Blautia_obeum_ATCC_29174	Tannerella_forsythia_ATCC_43037
121041	Blautia_obeum_ATCC_29174	Tatumella_ptyseos_ATCC_33301
121042	Blautia_obeum_ATCC_29174	Trabulsiella_guamensis_ATCC_49490
121043	Blautia_obeum_ATCC_29174	Tropheryma_whipplei_str_Twist
121044	Blautia_obeum_ATCC_29174	Trueperella_pyogenes_MS249
121045	Blautia_obeum_ATCC_29174	Ureaplasma_parvum_serovar_1_str_ATCC_27813
121046	Blautia_obeum_ATCC_29174	Ureaplasma_urealyticum_serovar_8_str_ATCC_27618
121047	Blautia_obeum_ATCC_29174	Ureibacillus_thermosphaericus_str_Thermo_BF
121048	Blautia_obeum_ATCC_29174	Varibaculum_cambriense_DSM_15806
121049	Blautia_obeum_ATCC_29174	Veillonella_atypica_ACS_049_V_Sch6
121050	Blautia_obeum_ATCC_29174	Veillonella_dispar_ATCC_17748
121051	Blautia_obeum_ATCC_29174	Veillonella_parvula_Te3_DSM_2008
121052	Blautia_obeum_ATCC_29174	Veillonella_ratti_ACS_216_V_Col6b
121053	Blautia_obeum_ATCC_29174	Veillonella_sp_3_1_44
121054	Blautia_obeum_ATCC_29174	Veillonella_sp_6_1_27
121055	Blautia_obeum_ATCC_29174	Vibrio_fluvialis_560
121056	Blautia_obeum_ATCC_29174	Vibrio_furnissii_NCTC_11218
121057	Blautia_obeum_ATCC_29174	Vibrio_mimicus_MB_451
121058	Blautia_obeum_ATCC_29174	Vibrio_parahaemolyticus_RIMD_2210633
121059	Blautia_obeum_ATCC_29174	Weissella_cibaria_KACC_11862
121060	Blautia_obeum_ATCC_29174	Weissella_confusa_LBAE_C39_2
121061	Blautia_obeum_ATCC_29174	Weissella_paramesenteroides_ATCC_33313
121062	Blautia_obeum_ATCC_29174	Yersinia_bercovieri_ATCC_43970
121063	Blautia_obeum_ATCC_29174	Yersinia_enterocolitica_subsp_enterocolitica_8081
121064	Blautia_obeum_ATCC_29174	Yersinia_frederiksenii_ATCC_33641
121065	Blautia_obeum_ATCC_29174	Yersinia_kristensenii_ATCC_33638
121066	Blautia_obeum_ATCC_29174	Yersinia_pseudotuberculosis_YPIII
121067	Blautia_obeum_ATCC_29174	Yersinia_rohdei_ATCC_43380
121068	Blautia_obeum_ATCC_29174	Yokenella_regensburgei_ATCC_43003
121069	Blautia_producta_DSM_2950	Blautia_wexlerae_DSM_19850
121070	Blautia_producta_DSM_2950	Bordetella_hinzii_OH87_BAL007II
121071	Blautia_producta_DSM_2950	Brachybacterium_paraconglomeratum_LC44
121072	Blautia_producta_DSM_2950	Brachyspira_pilosicoli_B2904
121073	Blautia_producta_DSM_2950	Bradyrhizobium_elkanii_USDA_76
121074	Blautia_producta_DSM_2950	Brevibacillus_agri_5_2
121075	Blautia_producta_DSM_2950	Brevibacillus_agri_BAB_2500
121076	Blautia_producta_DSM_2950	Brevibacillus_borstelensis_AK1
121077	Blautia_producta_DSM_2950	Brevibacillus_brevis_NBRC_100599
121078	Blautia_producta_DSM_2950	Brevibacterium_casei_S18
121079	Blautia_producta_DSM_2950	Brevibacterium_linens_BL2
121080	Blautia_producta_DSM_2950	Brevibacterium_massiliense_5401308
121081	Blautia_producta_DSM_2950	Brevundimonas_bacteroides_DSM_4726
121082	Blautia_producta_DSM_2950	Brevundimonas_diminuta_470_4
121083	Blautia_producta_DSM_2950	Brochothrix_thermosphacta_DSM_20171
121084	Blautia_producta_DSM_2950	Bulleidia_extructa_W1219
121085	Blautia_producta_DSM_2950	Burkholderia_cepacia_GG4
121086	Blautia_producta_DSM_2950	Burkholderiales_bacterium_1_1_47
121087	Blautia_producta_DSM_2950	Butyricicoccus_pullicaecorum_1_2
121088	Blautia_producta_DSM_2950	Butyricimonas_synergistica_DSM_23225
121089	Blautia_producta_DSM_2950	Butyricimonas_virosa_DSM_23226
121090	Blautia_producta_DSM_2950	Butyrivibrio_crossotus_DSM_2876
121091	Blautia_producta_DSM_2950	Butyrivibrio_fibrisolvens_16_4
121092	Blautia_producta_DSM_2950	Campylobacter_coli_JV20
121093	Blautia_producta_DSM_2950	Campylobacter_concisus_13826
121094	Blautia_producta_DSM_2950	Campylobacter_curvus_525_92
121095	Blautia_producta_DSM_2950	Campylobacter_fetus_subsp_fetus_82_40
121096	Blautia_producta_DSM_2950	Campylobacter_gracilis_RM3268
121097	Blautia_producta_DSM_2950	Campylobacter_hominis_ATCC_BAA_381
121098	Blautia_producta_DSM_2950	Campylobacter_hyointestinalis_subsp_hyointestinalis_LMG_9260
121099	Blautia_producta_DSM_2950	Campylobacter_jejuni_jejuni_81_176
121100	Blautia_producta_DSM_2950	Campylobacter_jejuni_jejuni_ICDCCJ07004
121101	Blautia_producta_DSM_2950	Campylobacter_jejuni_jejuni_M1
121102	Blautia_producta_DSM_2950	Campylobacter_jejuni_jejuni_NCTC_11168
121103	Blautia_producta_DSM_2950	Campylobacter_lari_RM2100
121104	Blautia_producta_DSM_2950	Campylobacter_rectus_RM3267
121105	Blautia_producta_DSM_2950	Campylobacter_showae_CSUNSWCD
121106	Blautia_producta_DSM_2950	Campylobacter_upsaliensis_JV21
121107	Blautia_producta_DSM_2950	Candidatus_Nitrososphaera_gargensis_Ga9_2
121108	Blautia_producta_DSM_2950	Capnocytophaga_granulosa_ATCC_51502
121109	Blautia_producta_DSM_2950	Capnocytophaga_ochracea_DSM_7271
121110	Blautia_producta_DSM_2950	Capnocytophaga_sputigena_ATCC_33612
121111	Blautia_producta_DSM_2950	Catenibacterium_mitsuokai_DSM_15897
121112	Blautia_producta_DSM_2950	Cedecea_davisae_DSM_4568
121113	Blautia_producta_DSM_2950	Cellulosilyticum_lentocellum_DSM_5427
121114	Blautia_producta_DSM_2950	Cellulosimicrobium_cellulans_J36
121115	Blautia_producta_DSM_2950	Cetobacterium_somerae_ATCC_BAA_47401
121116	Blautia_producta_DSM_2950	Citrobacter_amalonaticus_Y19
121117	Blautia_producta_DSM_2950	Citrobacter_freundii_ATCC_8090
121118	Blautia_producta_DSM_2950	Citrobacter_freundii_UCI_31
121119	Blautia_producta_DSM_2950	Citrobacter_koseri_ATCC_BAA_895
121120	Blautia_producta_DSM_2950	Citrobacter_sp_30_2
121121	Blautia_producta_DSM_2950	Citrobacter_youngae_ATCC_29220
121122	Blautia_producta_DSM_2950	Cloacibacillus_evryensis_DSM_19522
121123	Blautia_producta_DSM_2950	Clostridiales_sp_1_7_47FAA
121124	Blautia_producta_DSM_2950	Clostridium_asparagiforme_DSM_15981
121125	Blautia_producta_DSM_2950	Clostridium_bartlettii_DSM_16795
121126	Blautia_producta_DSM_2950	Clostridium_beijerinckii_NCIMB_8052
121127	Blautia_producta_DSM_2950	Clostridium_bifermentans_ATCC_19299
121128	Blautia_producta_DSM_2950	Clostridium_bolteae_ATCC_BAA_613
121129	Blautia_producta_DSM_2950	Clostridium_botulinum_A_str_ATCC_19397
121130	Blautia_producta_DSM_2950	Clostridium_botulinum_A_str_ATCC_3502
121131	Blautia_producta_DSM_2950	Clostridium_botulinum_A_str_Hall
121132	Blautia_producta_DSM_2950	Clostridium_botulinum_Bf
121133	Blautia_producta_DSM_2950	Clostridium_botulinum_E1_str_BoNT_E_Beluga
121134	Blautia_producta_DSM_2950	Clostridium_botulinum_F_str_230613
121135	Blautia_producta_DSM_2950	Clostridium_butyricum_DSM_10702
121136	Blautia_producta_DSM_2950	Clostridium_butyricum_E4_str_BoNT_E_BL5262
121137	Blautia_producta_DSM_2950	Clostridium_cadaveris_AGR2141
121138	Blautia_producta_DSM_2950	Clostridium_celatum_DSM_1785
121139	Blautia_producta_DSM_2950	Clostridium_cellobioparum_DSM_1351
121140	Blautia_producta_DSM_2950	Clostridium_citroniae_WAL_17108
121141	Blautia_producta_DSM_2950	Clostridium_clariflavum_DSM_19732
121142	Blautia_producta_DSM_2950	Clostridium_clostridioforme_CM201
121143	Blautia_producta_DSM_2950	Clostridium_difficile_CD196
121144	Blautia_producta_DSM_2950	Clostridium_difficile_NAP07
121145	Blautia_producta_DSM_2950	Clostridium_difficile_NAP08
121146	Blautia_producta_DSM_2950	Clostridium_difficile_R20291
121147	Blautia_producta_DSM_2950	Clostridium_glycolicum_ATCC_14880
121148	Blautia_producta_DSM_2950	Clostridium_hathewayi_12489931
121149	Blautia_producta_DSM_2950	Clostridium_hathewayi_DSM_13479
121150	Blautia_producta_DSM_2950	Clostridium_hiranonis_TO_931_DSM_13275
121151	Blautia_producta_DSM_2950	Clostridium_hylemonae_DSM_15053
121152	Blautia_producta_DSM_2950	Clostridium_indolis_DSM_755
121153	Blautia_producta_DSM_2950	Clostridium_innocuum_2959
121154	Blautia_producta_DSM_2950	Clostridium_leptum_DSM_753
121155	Blautia_producta_DSM_2950	Clostridium_methoxybenzovorans_SR3
121156	Blautia_producta_DSM_2950	Clostridium_methylpentosum_R2_DSM_5476
121157	Blautia_producta_DSM_2950	Clostridium_nexile_DSM_1787
121158	Blautia_producta_DSM_2950	Clostridium_paraputrificum_AGR2156
121159	Blautia_producta_DSM_2950	Clostridium_perfringens_ATCC_13124
121160	Blautia_producta_DSM_2950	Clostridium_ramosum_VPI_0427_DSM_1402
121161	Blautia_producta_DSM_2950	Clostridium_saccharogumia_DSM_17460
121162	Blautia_producta_DSM_2950	Clostridium_saccharoperbutylacetonicum_N1_4_HMT
121163	Blautia_producta_DSM_2950	Clostridium_sartagoforme_AAU1
121164	Blautia_producta_DSM_2950	Clostridium_scindens_ATCC_35704
121165	Blautia_producta_DSM_2950	Clostridium_sordellii_ATCC_9714
121166	Blautia_producta_DSM_2950	Clostridium_sp_7_2_43FAA
121167	Blautia_producta_DSM_2950	Clostridium_spiroforme_DSM_1552
121168	Blautia_producta_DSM_2950	Clostridium_sp_L2_50
121169	Blautia_producta_DSM_2950	Clostridium_sp_M62_1
121170	Blautia_producta_DSM_2950	Clostridium_sporogenes_ATCC_15579
121171	Blautia_producta_DSM_2950	Clostridium_sporosphaeroides_DSM_1294
121172	Blautia_producta_DSM_2950	Clostridium_sp_SS2_1
121173	Blautia_producta_DSM_2950	Clostridium_sp_SY8519
121174	Blautia_producta_DSM_2950	Clostridium_sticklandii_DSM_519
121175	Blautia_producta_DSM_2950	Clostridium_symbiosum_ATCC_14940
121176	Blautia_producta_DSM_2950	Clostridium_symbiosum_WAL_14163
121177	Blautia_producta_DSM_2950	Clostridium_symbiosum_WAL_14673
121178	Blautia_producta_DSM_2950	Clostridium_tyrobutyricum_DSM_2637
121179	Blautia_producta_DSM_2950	Clostridium_viride_DSM_6836
121180	Blautia_producta_DSM_2950	Collinsella_aerofaciens_ATCC_25986
121181	Blautia_producta_DSM_2950	Collinsella_intestinalis_DSM_13280
121182	Blautia_producta_DSM_2950	Collinsella_stercoris_DSM_13279
121183	Blautia_producta_DSM_2950	Collinsella_tanakaei_YIT_12063
121184	Blautia_producta_DSM_2950	Coprobacillus_sp_29_1
121185	Blautia_producta_DSM_2950	Coprobacillus_sp_D7
121186	Blautia_producta_DSM_2950	Coprococcus_catus_GD_7
121187	Blautia_producta_DSM_2950	Coprococcus_comes_ATCC_27758
121188	Blautia_producta_DSM_2950	Coprococcus_eutactus_ATCC_27759
121189	Blautia_producta_DSM_2950	Corynebacterium_ammoniagenes_DSM_20306
121190	Blautia_producta_DSM_2950	Corynebacterium_amycolatum_SK46
121191	Blautia_producta_DSM_2950	Corynebacterium_aurimucosum_ATCC_700975
121192	Blautia_producta_DSM_2950	Corynebacterium_durum_F0235
121193	Blautia_producta_DSM_2950	Corynebacterium_glucuronolyticum_ATCC_51867
121194	Blautia_producta_DSM_2950	Corynebacterium_kroppenstedtii_DSM_44385
121195	Blautia_producta_DSM_2950	Corynebacterium_propinquum_DSM_44285
121196	Blautia_producta_DSM_2950	Corynebacterium_striatum_ATCC_6940
121197	Blautia_producta_DSM_2950	Corynebacterium_tuberculostearicum_SK141
121198	Blautia_producta_DSM_2950	Corynebacterium_ulcerans_809
121199	Blautia_producta_DSM_2950	Corynebacterium_ureicelerivorans
121200	Blautia_producta_DSM_2950	Cronobacter_sakazakii_ATCC_BAA_894
121201	Blautia_producta_DSM_2950	Cryptobacterium_curtum_DSM_15641
121202	Blautia_producta_DSM_2950	Curtobacterium_flaccumfaciens_UCD_AKU
121203	Blautia_producta_DSM_2950	Delftia_acidovorans_SPH_1
121204	Blautia_producta_DSM_2950	Dermacoccus_nishinomiyaensis
121205	Blautia_producta_DSM_2950	Desulfovibrio_desulfuricans_subsp_desulfuricans_DSM_642
121206	Blautia_producta_DSM_2950	Desulfovibrio_piger_ATCC_29098
121207	Blautia_producta_DSM_2950	Desulfovibrio_sp_3_1_syn3
121208	Blautia_producta_DSM_2950	Dialister_invisus_DSM_15470
121209	Blautia_producta_DSM_2950	Dialister_succinatiphilus_YIT_11850
121210	Blautia_producta_DSM_2950	Dietzia_cinnamea_P4
121211	Blautia_producta_DSM_2950	Dorea_formicigenerans_ATCC_27755
121212	Blautia_producta_DSM_2950	Dorea_longicatena_DSM_13814
121213	Blautia_producta_DSM_2950	Dysgonomonas_gadei_ATCC_BAA_286
121214	Blautia_producta_DSM_2950	Edwardsiella_tarda_ATCC_23685
121215	Blautia_producta_DSM_2950	Edwardsiella_tarda_FL6_60
121216	Blautia_producta_DSM_2950	Eggerthella_lenta_DSM_2243
121217	Blautia_producta_DSM_2950	Eggerthella_sp_1_3_56FAA
121218	Blautia_producta_DSM_2950	Eggerthella_sp_YY7918
121219	Blautia_producta_DSM_2950	Eggerthia_catenaformis_OT_569
121220	Blautia_producta_DSM_2950	Eikenella_corrodens_ATCC_23834
121221	Blautia_producta_DSM_2950	Enterobacter_aerogenes_KCTC_2190
121222	Blautia_producta_DSM_2950	Enterobacter_asburiae_LF7a
121223	Blautia_producta_DSM_2950	Enterobacter_cancerogenus_ATCC_35316
121224	Blautia_producta_DSM_2950	Enterobacter_cloacae_EcWSU1
121225	Blautia_producta_DSM_2950	Enterobacter_hormaechei_YT2
121226	Blautia_producta_DSM_2950	Enterobacter_hormaechei_YT3
121227	Blautia_producta_DSM_2950	Enterobacteriaceae_bacterium_9_2_54FAA
121228	Blautia_producta_DSM_2950	Enterococcus_asini_ATCC_700915
121229	Blautia_producta_DSM_2950	Enterococcus_avium_ATCC_14025
121230	Blautia_producta_DSM_2950	Enterococcus_caccae_ATCC_BAA_1240
121231	Blautia_producta_DSM_2950	Enterococcus_casseliflavus_ATCC_12755
121232	Blautia_producta_DSM_2950	Enterococcus_cecorum_DSM_20682
121233	Blautia_producta_DSM_2950	Enterococcus_dispar_ATCC_51266
121234	Blautia_producta_DSM_2950	Enterococcus_durans_ATCC_6056
121235	Blautia_producta_DSM_2950	Enterococcus_faecalis_OG1RF_ATCC_47077
121236	Blautia_producta_DSM_2950	Enterococcus_faecalis_TX0104
121237	Blautia_producta_DSM_2950	Enterococcus_faecalis_TX1322
121238	Blautia_producta_DSM_2950	Enterococcus_faecalis_TX2134
121239	Blautia_producta_DSM_2950	Enterococcus_faecalis_V583
121240	Blautia_producta_DSM_2950	Enterococcus_faecium_TX1330
121241	Blautia_producta_DSM_2950	Enterococcus_gallinarum_EG2
121242	Blautia_producta_DSM_2950	Enterococcus_hirae_ATCC_9790
121243	Blautia_producta_DSM_2950	Enterococcus_phoeniculicola_ATCC_BAA_412
121244	Blautia_producta_DSM_2950	Enterococcus_saccharolyticus_DSM8903
121245	Blautia_producta_DSM_2950	Enterococcus_sp_7L76
121246	Blautia_producta_DSM_2950	Erysipelotrichaceae_bacterium_5_2_54FAA
121247	Blautia_producta_DSM_2950	Erysipelotrichaceae_bacterium_sp_3_1_53
121248	Blautia_producta_DSM_2950	Escherichia_albertii_KF1
121249	Blautia_producta_DSM_2950	Escherichia_albertii_TW07627
121250	Blautia_producta_DSM_2950	Escherichia_coli_O157_H7_str_Sakai
121251	Blautia_producta_DSM_2950	Escherichia_coli_SE11
121252	Blautia_producta_DSM_2950	Escherichia_coli_str_K_12_substr_MG1655
121253	Blautia_producta_DSM_2950	Escherichia_coli_UTI89_UPEC
121254	Blautia_producta_DSM_2950	Escherichia_fergusonii_ATCC_35469
121255	Blautia_producta_DSM_2950	Escherichia_hermannii_NBRC_105704
121256	Blautia_producta_DSM_2950	Escherichia_sp_1_1_43
121257	Blautia_producta_DSM_2950	Escherichia_sp_3_2_53FAA
121258	Blautia_producta_DSM_2950	Escherichia_sp_4_1_40B
121259	Blautia_producta_DSM_2950	Eubacterium_biforme_DSM_3989
121260	Blautia_producta_DSM_2950	Eubacterium_brachy_ATCC_33089
121261	Blautia_producta_DSM_2950	Eubacterium_cellulosolvens_6
121262	Blautia_producta_DSM_2950	Eubacterium_cylindroides_T2_87
121263	Blautia_producta_DSM_2950	Eubacterium_desmolans_ATCC_43058
121264	Blautia_producta_DSM_2950	Eubacterium_dolichum_DSM_3991
121265	Blautia_producta_DSM_2950	Eubacterium_eligens_ATCC_27750
121266	Blautia_producta_DSM_2950	Eubacterium_hallii_DSM_3353
121267	Blautia_producta_DSM_2950	Eubacterium_hallii_L2_7
121268	Blautia_producta_DSM_2950	Eubacterium_limosum_KIST612
121269	Blautia_producta_DSM_2950	Eubacterium_ramulus_ATCC_29099
121270	Blautia_producta_DSM_2950	Eubacterium_rectale_ATCC_33656
121271	Blautia_producta_DSM_2950	Eubacterium_rectale_M104_1
121272	Blautia_producta_DSM_2950	Eubacterium_saphenum_ATCC_49989
121273	Blautia_producta_DSM_2950	Eubacterium_siraeum_70_3
121274	Blautia_producta_DSM_2950	Eubacterium_siraeum_DSM_15702
121275	Blautia_producta_DSM_2950	Eubacterium_sulci_ATCC_35585
121276	Blautia_producta_DSM_2950	Eubacterium_ventriosum_ATCC_27560
121277	Blautia_producta_DSM_2950	Exiguobacterium_aurantiacum_DSM_6208
121278	Blautia_producta_DSM_2950	Faecalibacterium_cf_prausnitzii_KLE1255
121279	Blautia_producta_DSM_2950	Faecalibacterium_prausnitzii_L2_6
121280	Blautia_producta_DSM_2950	Faecalibacterium_prausnitzii_M21_2
121281	Blautia_producta_DSM_2950	Faecalibacterium_prausnitzii_SL3_3
121282	Blautia_producta_DSM_2950	Filifactor_alocis_ATCC_35896
121283	Blautia_producta_DSM_2950	Finegoldia_magna_ATCC_29328
121284	Blautia_producta_DSM_2950	Flavonifractor_plautii_ATCC_29863
121285	Blautia_producta_DSM_2950	Fusobacterium_gonidiaformans_3_1_5R
121286	Blautia_producta_DSM_2950	Fusobacterium_gonidiaformans_ATCC_25563
121287	Blautia_producta_DSM_2950	Fusobacterium_mortiferum_ATCC_9817
121288	Blautia_producta_DSM_2950	Fusobacterium_necrophorum_D12
121289	Blautia_producta_DSM_2950	Fusobacterium_nucleatum_subsp_animalis_3_1_33
121290	Blautia_producta_DSM_2950	Fusobacterium_nucleatum_subsp_animalis_7_1
121291	Blautia_producta_DSM_2950	Fusobacterium_nucleatum_subsp_animalis_D11
121292	Blautia_producta_DSM_2950	Fusobacterium_nucleatum_subsp_vincentii_3_1_27
121293	Blautia_producta_DSM_2950	Fusobacterium_nucleatum_subsp_vincentii_3_1_36A2
121294	Blautia_producta_DSM_2950	Fusobacterium_nucleatum_subsp_vincentii_4_1_13
121295	Blautia_producta_DSM_2950	Fusobacterium_periodonticum_1_1_41FAA
121296	Blautia_producta_DSM_2950	Fusobacterium_periodonticum_2_1_31
121297	Blautia_producta_DSM_2950	Fusobacterium_russii_ATCC_25533
121298	Blautia_producta_DSM_2950	Fusobacterium_sp_4_8
121299	Blautia_producta_DSM_2950	Fusobacterium_ulcerans_ATCC_49185
121300	Blautia_producta_DSM_2950	Fusobacterium_varium_ATCC_27725
121301	Blautia_producta_DSM_2950	Gemella_haemolysans_ATCC_10379
121302	Blautia_producta_DSM_2950	Gemella_morbillorum_M424
121303	Blautia_producta_DSM_2950	Gemella_sanguinis_ATCC700632
121304	Blautia_producta_DSM_2950	Gemella_sanguinis_M325
121305	Blautia_producta_DSM_2950	Geobacillus_vulcani_PSS1
121306	Blautia_producta_DSM_2950	Gordonia_rubripertincta_NBRC_101908
121307	Blautia_producta_DSM_2950	Gordonia_terrae_C_6
121308	Blautia_producta_DSM_2950	Gordonia_terrae_NBRC_100016
121309	Blautia_producta_DSM_2950	Gordonibacter_pamelaeae_7_10_1_bT_DSM_19378
121310	Blautia_producta_DSM_2950	Granulicatella_adiacens_ATCC_49175
121311	Blautia_producta_DSM_2950	Granulicatella_elegans_ATCC_700633
121312	Blautia_producta_DSM_2950	Grimontia_hollisae_CIP_101886
121313	Blautia_producta_DSM_2950	Haemophilus_haemolyticus_M19501
121314	Blautia_producta_DSM_2950	Haemophilus_parainfluenzae_T3T1
121315	Blautia_producta_DSM_2950	Haemophilus_sputorum_CCUG_13788
121316	Blautia_producta_DSM_2950	Hafnia_alvei_ATCC_51873
121317	Blautia_producta_DSM_2950	Hafnia_alvei_BIDMC_31
121318	Blautia_producta_DSM_2950	Halococcus_morrhuae_DSM1307
121319	Blautia_producta_DSM_2950	Helicobacter_bilis_ATCC_43879
121320	Blautia_producta_DSM_2950	Helicobacter_canadensis_MIT_98_5491
121321	Blautia_producta_DSM_2950	Helicobacter_cinaedi_CCUG_18818
121322	Blautia_producta_DSM_2950	Helicobacter_pullorum_MIT_98_5489
121323	Blautia_producta_DSM_2950	Helicobacter_pylori_26695
121324	Blautia_producta_DSM_2950	Helicobacter_winghamensis_ATCC_BAA_430
121325	Blautia_producta_DSM_2950	Holdemania_filiformis_VPI_J1_31B_1_DSM_12042
121326	Blautia_producta_DSM_2950	Kallipyga_massiliensis_ph2
121327	Blautia_producta_DSM_2950	Kandleria_vitulina_DSM_20405
121328	Blautia_producta_DSM_2950	Kingella_oralis_ATCC_51147
121329	Blautia_producta_DSM_2950	Klebsiella_pneumoniae_pneumoniae_MGH78578
121330	Blautia_producta_DSM_2950	Klebsiella_sp_1_1_55
121331	Blautia_producta_DSM_2950	Kluyvera_ascorbata_ATCC_33433
121332	Blautia_producta_DSM_2950	Kocuria_palustris_PEL
121333	Blautia_producta_DSM_2950	Kocuria_rhizophila_DC2201
121334	Blautia_producta_DSM_2950	Kurthia_massiliensis_JC30
121335	Blautia_producta_DSM_2950	Kytococcus_sedentarius_DSM_20547
121336	Blautia_producta_DSM_2950	Lachnospiraceae_bacterium_sp_5_1_63FAA
121337	Blautia_producta_DSM_2950	Lachnospiraceae_bacterium_sp_8_1_57FAA
121338	Blautia_producta_DSM_2950	Lachnospira_multipara_ATCC_19207
121339	Blautia_producta_DSM_2950	Lactobacillus_acidophilus_ATCC_4796
121340	Blautia_producta_DSM_2950	Lactobacillus_acidophilus_NCFM
121341	Blautia_producta_DSM_2950	Lactobacillus_amylolyticus_DSM_11664
121342	Blautia_producta_DSM_2950	Lactobacillus_amylovorus_GRL_1112
121343	Blautia_producta_DSM_2950	Lactobacillus_animalis_KCTC_3501
121344	Blautia_producta_DSM_2950	Lactobacillus_antri_DSM_16041
121345	Blautia_producta_DSM_2950	Lactobacillus_brevis_ATCC_367
121346	Blautia_producta_DSM_2950	Lactobacillus_brevis_subsp_gravesensis_ATCC_27305
121347	Blautia_producta_DSM_2950	Lactobacillus_buchneri_ATCC_11577
121348	Blautia_producta_DSM_2950	Lactobacillus_casei_ATCC_334
121349	Blautia_producta_DSM_2950	Lactobacillus_casei_casei_BL23
121350	Blautia_producta_DSM_2950	Lactobacillus_coleohominis_101_4_CHN
121351	Blautia_producta_DSM_2950	Lactobacillus_coryniformis_subsp_coryniformis_CECT_5711
121352	Blautia_producta_DSM_2950	Lactobacillus_crispatus_125_2_CHN
121353	Blautia_producta_DSM_2950	Lactobacillus_curvatus_CRL_705
121354	Blautia_producta_DSM_2950	Lactobacillus_delbrueckii_subsp_bulgaricus_ATCC_11842
121355	Blautia_producta_DSM_2950	Lactobacillus_delbrueckii_subsp_bulgaricus_ATCC_BAA_365
121356	Blautia_producta_DSM_2950	Lactobacillus_fermentum_ATCC_14931
121357	Blautia_producta_DSM_2950	Lactobacillus_fermentum_IFO_3956
121358	Blautia_producta_DSM_2950	Lactobacillus_gasseri_ATCC_33323
[truncated: 17,893 more rows]
