# Supplementary material for: Human gut microbe co-cultures have greater potential than monocultures for food waste remediation to commodity chemicals
Source: Sci Rep. 2018 Oct 22;8:15594. doi: 10.1038/s41598-018-33733-z (PMC6197241; doi:10.1038/s41598-018-33733-z)
Supplement: Supplementary file 3 — Data [file 41598_2018_33733_MOESM3_ESM.zip › Data/InputTables/AGORA_PairwiseSims_Inst_8.txt]

139252	Campylobacter_jejuni_jejuni_81_176	Gemella_sanguinis_ATCC700632
139253	Campylobacter_jejuni_jejuni_81_176	Gemella_sanguinis_M325
139254	Campylobacter_jejuni_jejuni_81_176	Geobacillus_vulcani_PSS1
139255	Campylobacter_jejuni_jejuni_81_176	Gordonia_rubripertincta_NBRC_101908
139256	Campylobacter_jejuni_jejuni_81_176	Gordonia_terrae_C_6
139257	Campylobacter_jejuni_jejuni_81_176	Gordonia_terrae_NBRC_100016
139258	Campylobacter_jejuni_jejuni_81_176	Gordonibacter_pamelaeae_7_10_1_bT_DSM_19378
139259	Campylobacter_jejuni_jejuni_81_176	Granulicatella_adiacens_ATCC_49175
139260	Campylobacter_jejuni_jejuni_81_176	Granulicatella_elegans_ATCC_700633
139261	Campylobacter_jejuni_jejuni_81_176	Grimontia_hollisae_CIP_101886
139262	Campylobacter_jejuni_jejuni_81_176	Haemophilus_haemolyticus_M19501
139263	Campylobacter_jejuni_jejuni_81_176	Haemophilus_parainfluenzae_T3T1
139264	Campylobacter_jejuni_jejuni_81_176	Haemophilus_sputorum_CCUG_13788
139265	Campylobacter_jejuni_jejuni_81_176	Hafnia_alvei_ATCC_51873
139266	Campylobacter_jejuni_jejuni_81_176	Hafnia_alvei_BIDMC_31
139267	Campylobacter_jejuni_jejuni_81_176	Halococcus_morrhuae_DSM1307
139268	Campylobacter_jejuni_jejuni_81_176	Helicobacter_bilis_ATCC_43879
139269	Campylobacter_jejuni_jejuni_81_176	Helicobacter_canadensis_MIT_98_5491
139270	Campylobacter_jejuni_jejuni_81_176	Helicobacter_cinaedi_CCUG_18818
139271	Campylobacter_jejuni_jejuni_81_176	Helicobacter_pullorum_MIT_98_5489
139272	Campylobacter_jejuni_jejuni_81_176	Helicobacter_pylori_26695
139273	Campylobacter_jejuni_jejuni_81_176	Helicobacter_winghamensis_ATCC_BAA_430
139274	Campylobacter_jejuni_jejuni_81_176	Holdemania_filiformis_VPI_J1_31B_1_DSM_12042
139275	Campylobacter_jejuni_jejuni_81_176	Kallipyga_massiliensis_ph2
139276	Campylobacter_jejuni_jejuni_81_176	Kandleria_vitulina_DSM_20405
139277	Campylobacter_jejuni_jejuni_81_176	Kingella_oralis_ATCC_51147
139278	Campylobacter_jejuni_jejuni_81_176	Klebsiella_pneumoniae_pneumoniae_MGH78578
139279	Campylobacter_jejuni_jejuni_81_176	Klebsiella_sp_1_1_55
139280	Campylobacter_jejuni_jejuni_81_176	Kluyvera_ascorbata_ATCC_33433
139281	Campylobacter_jejuni_jejuni_81_176	Kocuria_palustris_PEL
139282	Campylobacter_jejuni_jejuni_81_176	Kocuria_rhizophila_DC2201
139283	Campylobacter_jejuni_jejuni_81_176	Kurthia_massiliensis_JC30
139284	Campylobacter_jejuni_jejuni_81_176	Kytococcus_sedentarius_DSM_20547
139285	Campylobacter_jejuni_jejuni_81_176	Lachnospiraceae_bacterium_sp_5_1_63FAA
139286	Campylobacter_jejuni_jejuni_81_176	Lachnospiraceae_bacterium_sp_8_1_57FAA
139287	Campylobacter_jejuni_jejuni_81_176	Lachnospira_multipara_ATCC_19207
139288	Campylobacter_jejuni_jejuni_81_176	Lactobacillus_acidophilus_ATCC_4796
139289	Campylobacter_jejuni_jejuni_81_176	Lactobacillus_acidophilus_NCFM
139290	Campylobacter_jejuni_jejuni_81_176	Lactobacillus_amylolyticus_DSM_11664
139291	Campylobacter_jejuni_jejuni_81_176	Lactobacillus_amylovorus_GRL_1112
139292	Campylobacter_jejuni_jejuni_81_176	Lactobacillus_animalis_KCTC_3501
139293	Campylobacter_jejuni_jejuni_81_176	Lactobacillus_antri_DSM_16041
139294	Campylobacter_jejuni_jejuni_81_176	Lactobacillus_brevis_ATCC_367
139295	Campylobacter_jejuni_jejuni_81_176	Lactobacillus_brevis_subsp_gravesensis_ATCC_27305
139296	Campylobacter_jejuni_jejuni_81_176	Lactobacillus_buchneri_ATCC_11577
139297	Campylobacter_jejuni_jejuni_81_176	Lactobacillus_casei_ATCC_334
139298	Campylobacter_jejuni_jejuni_81_176	Lactobacillus_casei_casei_BL23
139299	Campylobacter_jejuni_jejuni_81_176	Lactobacillus_coleohominis_101_4_CHN
139300	Campylobacter_jejuni_jejuni_81_176	Lactobacillus_coryniformis_subsp_coryniformis_CECT_5711
139301	Campylobacter_jejuni_jejuni_81_176	Lactobacillus_crispatus_125_2_CHN
139302	Campylobacter_jejuni_jejuni_81_176	Lactobacillus_curvatus_CRL_705
139303	Campylobacter_jejuni_jejuni_81_176	Lactobacillus_delbrueckii_subsp_bulgaricus_ATCC_11842
139304	Campylobacter_jejuni_jejuni_81_176	Lactobacillus_delbrueckii_subsp_bulgaricus_ATCC_BAA_365
139305	Campylobacter_jejuni_jejuni_81_176	Lactobacillus_fermentum_ATCC_14931
139306	Campylobacter_jejuni_jejuni_81_176	Lactobacillus_fermentum_IFO_3956
139307	Campylobacter_jejuni_jejuni_81_176	Lactobacillus_gasseri_ATCC_33323
139308	Campylobacter_jejuni_jejuni_81_176	Lactobacillus_gastricus_PS3
139309	Campylobacter_jejuni_jejuni_81_176	Lactobacillus_helveticus_DPC_4571
139310	Campylobacter_jejuni_jejuni_81_176	Lactobacillus_helveticus_DSM_20075
139311	Campylobacter_jejuni_jejuni_81_176	Lactobacillus_hilgardii_ATCC_8290
139312	Campylobacter_jejuni_jejuni_81_176	Lactobacillus_iners_DSM_13335
139313	Campylobacter_jejuni_jejuni_81_176	Lactobacillus_jensenii_1153
139314	Campylobacter_jejuni_jejuni_81_176	Lactobacillus_johnsonii_DPC_6026
139315	Campylobacter_jejuni_jejuni_81_176	Lactobacillus_johnsonii_NCC_533
139316	Campylobacter_jejuni_jejuni_81_176	Lactobacillus_mucosae_LM1
139317	Campylobacter_jejuni_jejuni_81_176	Lactobacillus_oris_F0423
139318	Campylobacter_jejuni_jejuni_81_176	Lactobacillus_paracasei_subsp_paracasei_8700_2
139319	Campylobacter_jejuni_jejuni_81_176	Lactobacillus_paracasei_subsp_paracasei_ATCC_25302
139320	Campylobacter_jejuni_jejuni_81_176	Lactobacillus_pentosus_KCA1
139321	Campylobacter_jejuni_jejuni_81_176	Lactobacillus_plantarum_JDM1
139322	Campylobacter_jejuni_jejuni_81_176	Lactobacillus_plantarum_subsp_plantarum_ATCC_14917
139323	Campylobacter_jejuni_jejuni_81_176	Lactobacillus_plantarum_WCFS1
139324	Campylobacter_jejuni_jejuni_81_176	Lactobacillus_reuteri_CF48_3A_
139325	Campylobacter_jejuni_jejuni_81_176	Lactobacillus_reuteri_F275_JCM_1112
139326	Campylobacter_jejuni_jejuni_81_176	Lactobacillus_reuteri_MM2_3_
139327	Campylobacter_jejuni_jejuni_81_176	Lactobacillus_reuteri_MM4_1A_
139328	Campylobacter_jejuni_jejuni_81_176	Lactobacillus_reuteri_SD2112_ATCC_55730
139329	Campylobacter_jejuni_jejuni_81_176	Lactobacillus_rhamnosus_GG_ATCC_53103
139330	Campylobacter_jejuni_jejuni_81_176	Lactobacillus_rhamnosus_LMS2_1
139331	Campylobacter_jejuni_jejuni_81_176	Lactobacillus_ruminis_ATCC_25644
139332	Campylobacter_jejuni_jejuni_81_176	Lactobacillus_sakei_subsp_sakei_23K
139333	Campylobacter_jejuni_jejuni_81_176	Lactobacillus_salivarius_HO66_ATCC_11741
139334	Campylobacter_jejuni_jejuni_81_176	Lactobacillus_salivarius_salivarius_UCC118
139335	Campylobacter_jejuni_jejuni_81_176	Lactobacillus_ultunensis_DSM_16047
139336	Campylobacter_jejuni_jejuni_81_176	Lactobacillus_vaginalis_ATCC_49540
139337	Campylobacter_jejuni_jejuni_81_176	Lactococcus_garvieae_ATCC_49156
139338	Campylobacter_jejuni_jejuni_81_176	Lactococcus_raffinolactis_4877
139339	Campylobacter_jejuni_jejuni_81_176	Laribacter_hongkongensis_HLHK9
139340	Campylobacter_jejuni_jejuni_81_176	Lautropia_mirabilis_ATCC_51599
139341	Campylobacter_jejuni_jejuni_81_176	Leminorella_grimontii_ATCC_33999
139342	Campylobacter_jejuni_jejuni_81_176	Leptotrichia_buccalis_C_1013_b
139343	Campylobacter_jejuni_jejuni_81_176	Leuconostoc_argentinum_KCTC_3773
139344	Campylobacter_jejuni_jejuni_81_176	Leuconostoc_gelidum_JB7
139345	Campylobacter_jejuni_jejuni_81_176	Leuconostoc_mesenteroides_subsp_cremoris_ATCC_19254
139346	Campylobacter_jejuni_jejuni_81_176	Listeria_grayi_DSM_20601
139347	Campylobacter_jejuni_jejuni_81_176	Listeria_monocytogenes_4a_L99
139348	Campylobacter_jejuni_jejuni_81_176	Listeria_monocytogenes_4b_F2365
139349	Campylobacter_jejuni_jejuni_81_176	Listeria_monocytogenes_Finland_1988
139350	Campylobacter_jejuni_jejuni_81_176	Listeria_monocytogenes_FSL_R2_561
139351	Campylobacter_jejuni_jejuni_81_176	Listeria_monocytogenes_J0161_FSL_R2_499
139352	Campylobacter_jejuni_jejuni_81_176	Listeria_monocytogenes_serotype_7_SLCC_2482
139353	Campylobacter_jejuni_jejuni_81_176	Listeria_monocytogenes_SLCC_2378
139354	Campylobacter_jejuni_jejuni_81_176	Listeria_monocytogenes_SLCC_2540
139355	Campylobacter_jejuni_jejuni_81_176	Listeria_monocytogenes_SLCC_7179
139356	Campylobacter_jejuni_jejuni_81_176	Lysinibacillus_fusiformis_ZB2
139357	Campylobacter_jejuni_jejuni_81_176	Lysinibacillus_sphaericus_C3_41
139358	Campylobacter_jejuni_jejuni_81_176	Marvinbryantia_formatexigens_I_52_DSM_14469
139359	Campylobacter_jejuni_jejuni_81_176	Megamonas_funiformis_YIT_11815
139360	Campylobacter_jejuni_jejuni_81_176	Megamonas_hypermegale_ART12_1
139361	Campylobacter_jejuni_jejuni_81_176	Megasphaera_elsdenii_DSM_20460
139362	Campylobacter_jejuni_jejuni_81_176	Melainabacterium_MEL_A1
139363	Campylobacter_jejuni_jejuni_81_176	Methanobrevibacter_ruminantium_M1
139364	Campylobacter_jejuni_jejuni_81_176	Methanobrevibacter_smithii_ATCC_35061
139365	Campylobacter_jejuni_jejuni_81_176	Methanomassiliicoccus_luminyensis_B10
139366	Campylobacter_jejuni_jejuni_81_176	Methanosphaera_stadtmanae_DSM_3091
139367	Campylobacter_jejuni_jejuni_81_176	Methylobacterium_mesophilicum_SR1_6_6
139368	Campylobacter_jejuni_jejuni_81_176	Methylobacterium_populi_BJ001
139369	Campylobacter_jejuni_jejuni_81_176	Methylobacterium_radiotolerans_JCM_2831
139370	Campylobacter_jejuni_jejuni_81_176	Methyloversatilis_universalis_Fam50001
139371	Campylobacter_jejuni_jejuni_81_176	Methyloversatilis_universalis_FAM5
139372	Campylobacter_jejuni_jejuni_81_176	Microbacterium_gubbeenense_DSM_15944
139373	Campylobacter_jejuni_jejuni_81_176	Microbacterium_oleivorans_NBRC_103075
139374	Campylobacter_jejuni_jejuni_81_176	Microbacterium_paraoxydans_77MFTsu3_2
139375	Campylobacter_jejuni_jejuni_81_176	Micrococcus_luteus_NCTC_2665
139376	Campylobacter_jejuni_jejuni_81_176	Micromonospora_aurantiaca_ATCC_27029
139377	Campylobacter_jejuni_jejuni_81_176	Mitsuokella_jalaludinii_DSM_13811
139378	Campylobacter_jejuni_jejuni_81_176	Mitsuokella_multacida_DSM_20544
139379	Campylobacter_jejuni_jejuni_81_176	Mobiluncus_curtisii_ATCC_43063
139380	Campylobacter_jejuni_jejuni_81_176	Moraxella_catarrhalis_RH4
139381	Campylobacter_jejuni_jejuni_81_176	Morganella_morganii_subsp_morganii_KT
139382	Campylobacter_jejuni_jejuni_81_176	Mycobacterium_avium_subsp_avium_ATCC_25291
139383	Campylobacter_jejuni_jejuni_81_176	Mycobacterium_fortuitum_subsp_fortuitum_DSM_46621
139384	Campylobacter_jejuni_jejuni_81_176	Mycoplasma_hominis_ATCC_23114
139385	Campylobacter_jejuni_jejuni_81_176	Mycoplasma_pneumoniae_309
139386	Campylobacter_jejuni_jejuni_81_176	Neisseria_cinerea_ATCC_14685
139387	Campylobacter_jejuni_jejuni_81_176	Neisseria_elongata_subsp_glycolytica_ATCC_29315
139388	Campylobacter_jejuni_jejuni_81_176	Neisseria_flavescens_SK114
139389	Campylobacter_jejuni_jejuni_81_176	Neisseria_macacae_ATCC_33926
139390	Campylobacter_jejuni_jejuni_81_176	Neisseria_mucosa_ATCC_25996
139391	Campylobacter_jejuni_jejuni_81_176	Neisseria_subflava_NJ9703
139392	Campylobacter_jejuni_jejuni_81_176	Nevskia_ramosa_DSM_11499
139393	Campylobacter_jejuni_jejuni_81_176	Oceanobacillus_picturae_strain_S1
139394	Campylobacter_jejuni_jejuni_81_176	Ochrobactrum_anthropi_ATCC_49188
139395	Campylobacter_jejuni_jejuni_81_176	Odoribacter_laneus_YIT_12061
139396	Campylobacter_jejuni_jejuni_81_176	Odoribacter_splanchnicus_1651_6_DSM_20712
139397	Campylobacter_jejuni_jejuni_81_176	Olsenella_profusa_F019501
139398	Campylobacter_jejuni_jejuni_81_176	Olsenella_uli_DSM_7084
139399	Campylobacter_jejuni_jejuni_81_176	Oribacterium_sinus_F0268
139400	Campylobacter_jejuni_jejuni_81_176	Oxalobacter_formigenes_HOxBLS
139401	Campylobacter_jejuni_jejuni_81_176	Oxalobacter_formigenes_OXCC13
139402	Campylobacter_jejuni_jejuni_81_176	Paenibacillus_alvei_DSM_29
139403	Campylobacter_jejuni_jejuni_81_176	Paenibacillus_barengoltzii_G22
139404	Campylobacter_jejuni_jejuni_81_176	Paenibacillus_daejeonensis_DSM_15491
139405	Campylobacter_jejuni_jejuni_81_176	Paenibacillus_graminis_C4D1M
139406	Campylobacter_jejuni_jejuni_81_176	Paenibacillus_lactis_154
139407	Campylobacter_jejuni_jejuni_81_176	Parabacteroides_distasonis_ATCC_8503
139408	Campylobacter_jejuni_jejuni_81_176	Parabacteroides_goldsteinii_dnLKV18
139409	Campylobacter_jejuni_jejuni_81_176	Parabacteroides_gordonii_DSM_23371
139410	Campylobacter_jejuni_jejuni_81_176	Parabacteroides_johnsonii_DSM_18315
139411	Campylobacter_jejuni_jejuni_81_176	Parabacteroides_merdae_ATCC_43184
139412	Campylobacter_jejuni_jejuni_81_176	Parabacteroides_sp_D13
139413	Campylobacter_jejuni_jejuni_81_176	Paracoccus_yeei_ATCC_BAA_599
139414	Campylobacter_jejuni_jejuni_81_176	Paraprevotella_clara_YIT_11840
139415	Campylobacter_jejuni_jejuni_81_176	Paraprevotella_xylaniphila_YIT_11841
139416	Campylobacter_jejuni_jejuni_81_176	Parasutterella_excrementihominis_YIT_11859
139417	Campylobacter_jejuni_jejuni_81_176	Parvimonas_micra_ATCC_33270
139418	Campylobacter_jejuni_jejuni_81_176	Pediococcus_acidilactici_7_4
139419	Campylobacter_jejuni_jejuni_81_176	Pediococcus_acidilactici_DSM_20284
139420	Campylobacter_jejuni_jejuni_81_176	Pediococcus_pentosaceus_ATCC_25745
139421	Campylobacter_jejuni_jejuni_81_176	Peptoniphilus_harei_ACS_146_V_Sch2b
139422	Campylobacter_jejuni_jejuni_81_176	Peptoniphilus_indolicus_ATCC_29427
139423	Campylobacter_jejuni_jejuni_81_176	Peptoniphilus_lacrimalis_DSM_7455
139424	Campylobacter_jejuni_jejuni_81_176	Peptoniphilus_timonensis_JC401
139425	Campylobacter_jejuni_jejuni_81_176	Peptostreptococcus_anaerobius_DSM_2949
139426	Campylobacter_jejuni_jejuni_81_176	Peptostreptococcus_stomatis_DSM_17678
139427	Campylobacter_jejuni_jejuni_81_176	Phascolarctobacterium_succinatutens_YIT_12067
139428	Campylobacter_jejuni_jejuni_81_176	Plesiomonas_shigelloides_302_73
139429	Campylobacter_jejuni_jejuni_81_176	Porphyromonas_asaccharolytica_DSM_20707
139430	Campylobacter_jejuni_jejuni_81_176	Porphyromonas_endodontalis_ATCC_35406
139431	Campylobacter_jejuni_jejuni_81_176	Porphyromonas_gingivalis_W83
139432	Campylobacter_jejuni_jejuni_81_176	Porphyromonas_somerae_DSM_23386
139433	Campylobacter_jejuni_jejuni_81_176	Porphyromonas_uenonis_60_3
139434	Campylobacter_jejuni_jejuni_81_176	Porphyromonas_uenonis_DSM_23387
139435	Campylobacter_jejuni_jejuni_81_176	Prevotella_albensis_DSM_11370
139436	Campylobacter_jejuni_jejuni_81_176	Prevotella_bivia_DSM_20514
139437	Campylobacter_jejuni_jejuni_81_176	Prevotella_brevis_ATCC_19188
139438	Campylobacter_jejuni_jejuni_81_176	Prevotella_bryantii_B14
139439	Campylobacter_jejuni_jejuni_81_176	Prevotella_bryantii_C21a
139440	Campylobacter_jejuni_jejuni_81_176	Prevotella_buccae_ATCC_33574
139441	Campylobacter_jejuni_jejuni_81_176	Prevotella_conceptionensis_9403948
139442	Campylobacter_jejuni_jejuni_81_176	Prevotella_copri_CB7_DSM_18205
139443	Campylobacter_jejuni_jejuni_81_176	Prevotella_corporis_DSM_18810
139444	Campylobacter_jejuni_jejuni_81_176	Prevotella_denticola_DSM20614
139445	Campylobacter_jejuni_jejuni_81_176	Prevotella_denticola_F0289
139446	Campylobacter_jejuni_jejuni_81_176	Prevotella_disiens_FB035_09AN
139447	Campylobacter_jejuni_jejuni_81_176	Prevotella_disiens_JCM_6334
139448	Campylobacter_jejuni_jejuni_81_176	Prevotella_enoeca_JCM_12259
139449	Campylobacter_jejuni_jejuni_81_176	Prevotella_intermedia_17
139450	Campylobacter_jejuni_jejuni_81_176	Prevotella_intermedia_ATCC_25611
139451	Campylobacter_jejuni_jejuni_81_176	Prevotella_loescheii_DSM_19665
139452	Campylobacter_jejuni_jejuni_81_176	Prevotella_melaninogenica_ATCC_25845
139453	Campylobacter_jejuni_jejuni_81_176	Prevotella_nanceiensis_DSM_19126
139454	Campylobacter_jejuni_jejuni_81_176	Prevotella_nigrescens_ATCC_33563
139455	Campylobacter_jejuni_jejuni_81_176	Prevotella_oralis_ATCC_33269
139456	Campylobacter_jejuni_jejuni_81_176	Prevotella_pallens_ATCC_700821
139457	Campylobacter_jejuni_jejuni_81_176	Prevotella_ruminicola_23
139458	Campylobacter_jejuni_jejuni_81_176	Prevotella_salivae_DSM_15606
139459	Campylobacter_jejuni_jejuni_81_176	Prevotella_shahii_JCM_12083
139460	Campylobacter_jejuni_jejuni_81_176	Prevotella_stercorea_DSM_18206
139461	Campylobacter_jejuni_jejuni_81_176	Prevotella_timonensis_4401737
139462	Campylobacter_jejuni_jejuni_81_176	Prevotella_timonensis_CRIS_5C_B1
139463	Campylobacter_jejuni_jejuni_81_176	Prevotella_veroralis_DSM_19559
139464	Campylobacter_jejuni_jejuni_81_176	Propionibacterium_acidipropionici_ATCC_4875
139465	Campylobacter_jejuni_jejuni_81_176	Propionibacterium_acnes_KPA171202
139466	Campylobacter_jejuni_jejuni_81_176	Propionibacterium_avidum_44067
139467	Campylobacter_jejuni_jejuni_81_176	Propionibacterium_freudenreichii_subsp_shermanii_CIRM_BIA1
139468	Campylobacter_jejuni_jejuni_81_176	Propionibacterium_granulosum_DSM_20700
139469	Campylobacter_jejuni_jejuni_81_176	Propionibacterium_jensenii_DSM_20535
139470	Campylobacter_jejuni_jejuni_81_176	Propionibacterium_propionicum_F0230a
139471	Campylobacter_jejuni_jejuni_81_176	Proteus_mirabilis_ATCC_35198
139472	Campylobacter_jejuni_jejuni_81_176	Proteus_penneri_ATCC_35198
139473	Campylobacter_jejuni_jejuni_81_176	Providencia_alcalifaciens_DSM_30120
139474	Campylobacter_jejuni_jejuni_81_176	Providencia_rettgeri_DSM_1131
139475	Campylobacter_jejuni_jejuni_81_176	Providencia_rustigianii_DSM_4541
139476	Campylobacter_jejuni_jejuni_81_176	Providencia_stuartii_ATCC_25827
139477	Campylobacter_jejuni_jejuni_81_176	Pseudobutyrivibrio_ruminis_AD2017
139478	Campylobacter_jejuni_jejuni_81_176	Pseudoflavonifractor_capillosus_strain_ATCC_29799
139479	Campylobacter_jejuni_jejuni_81_176	Pseudomonas_aeruginosa_NCGM2_S1
139480	Campylobacter_jejuni_jejuni_81_176	Pseudomonas_alcaliphila_34
139481	Campylobacter_jejuni_jejuni_81_176	Pseudomonas_monteilii_NBRC_103158
139482	Campylobacter_jejuni_jejuni_81_176	Pseudomonas_nitroreducens_HBP1
139483	Campylobacter_jejuni_jejuni_81_176	Pseudomonas_oleovorans_MOIL14HWK12
139484	Campylobacter_jejuni_jejuni_81_176	Pseudoramibacter_alactolyticus_ATCC_23263
139485	Campylobacter_jejuni_jejuni_81_176	Pyramidobacter_piscolens_W5455
139486	Campylobacter_jejuni_jejuni_81_176	Ralstonia_sp_5_7_47FAA
139487	Campylobacter_jejuni_jejuni_81_176	Raoultella_planticola_ATCC_33531
139488	Campylobacter_jejuni_jejuni_81_176	Rhodococcus_equi_ATCC_33707
139489	Campylobacter_jejuni_jejuni_81_176	Rhodococcus_equi_NBRC_101255
139490	Campylobacter_jejuni_jejuni_81_176	Rhodococcus_rhodochrous_ATCC_21198
139491	Campylobacter_jejuni_jejuni_81_176	Roseburia_hominis_A2_183
139492	Campylobacter_jejuni_jejuni_81_176	Roseburia_intestinalis_L1_82
139493	Campylobacter_jejuni_jejuni_81_176	Roseburia_inulinivorans_DSM_16841
139494	Campylobacter_jejuni_jejuni_81_176	Roseomonas_mucosa_ATCC_BAA_692
139495	Campylobacter_jejuni_jejuni_81_176	Rothia_aeria_F0474
139496	Campylobacter_jejuni_jejuni_81_176	Rothia_dentocariosa_ATCC_17931
139497	Campylobacter_jejuni_jejuni_81_176	Rothia_mucilaginosa_DY_18
139498	Campylobacter_jejuni_jejuni_81_176	Ruminococcaceae_bacterium_D16
139499	Campylobacter_jejuni_jejuni_81_176	Ruminococcus_albus_7
139500	Campylobacter_jejuni_jejuni_81_176	Ruminococcus_bicirculans_80_3
139501	Campylobacter_jejuni_jejuni_81_176	Ruminococcus_bromii_L2_63
139502	Campylobacter_jejuni_jejuni_81_176	Ruminococcus_callidus_ATCC_2776001
139503	Campylobacter_jejuni_jejuni_81_176	Ruminococcus_champanellensis_18P13
139504	Campylobacter_jejuni_jejuni_81_176	Ruminococcus_flavefaciens_ATCC_19208
139505	Campylobacter_jejuni_jejuni_81_176	Ruminococcus_flavefaciens_FD_1
139506	Campylobacter_jejuni_jejuni_81_176	Ruminococcus_gauvreauii_DSM_19829
139507	Campylobacter_jejuni_jejuni_81_176	Ruminococcus_gnavus_ATCC_29149
139508	Campylobacter_jejuni_jejuni_81_176	Ruminococcus_lactaris_ATCC_29176
139509	Campylobacter_jejuni_jejuni_81_176	Ruminococcus_obeum_A2_162
139510	Campylobacter_jejuni_jejuni_81_176	Ruminococcus_sp_5_1_39BFAA
139511	Campylobacter_jejuni_jejuni_81_176	Ruminococcus_sp_SR1_5
139512	Campylobacter_jejuni_jejuni_81_176	Ruminococcus_torques_ATCC_27756
139513	Campylobacter_jejuni_jejuni_81_176	Ruminococcus_torques_L2_14
139514	Campylobacter_jejuni_jejuni_81_176	Salmonella_enterica_enterica_sv_Typhimurium_LT2
139515	Campylobacter_jejuni_jejuni_81_176	Scardovia_inopinata_F0304
139516	Campylobacter_jejuni_jejuni_81_176	Selenomonas_ruminantium_AC2024
139517	Campylobacter_jejuni_jejuni_81_176	Serratia_fonticola_RB_25
139518	Campylobacter_jejuni_jejuni_81_176	Serratia_liquefaciens_ATCC_27592
139519	Campylobacter_jejuni_jejuni_81_176	Silanimonas_lenta_DSM_16282
139520	Campylobacter_jejuni_jejuni_81_176	Slackia_exigua_ATCC_700122
139521	Campylobacter_jejuni_jejuni_81_176	Slackia_piriformis_YIT_12062
139522	Campylobacter_jejuni_jejuni_81_176	Solobacterium_moorei_DSM_22971
139523	Campylobacter_jejuni_jejuni_81_176	Solobacterium_moorei_F0204
139524	Campylobacter_jejuni_jejuni_81_176	Staphylococcus_arlettae_CVD059
139525	Campylobacter_jejuni_jejuni_81_176	Staphylococcus_capitis_CR0101
139526	Campylobacter_jejuni_jejuni_81_176	Staphylococcus_capitis_QN1
139527	Campylobacter_jejuni_jejuni_81_176	Staphylococcus_caprae_C87
139528	Campylobacter_jejuni_jejuni_81_176	Staphylococcus_cohnii_hu_01
139529	Campylobacter_jejuni_jejuni_81_176	Staphylococcus_epidermidis_ATCC_12228
139530	Campylobacter_jejuni_jejuni_81_176	Staphylococcus_equorum_subsp_equorum_Mu2
139531	Campylobacter_jejuni_jejuni_81_176	Staphylococcus_haemolyticus_JCSC1435
139532	Campylobacter_jejuni_jejuni_81_176	Staphylococcus_hominis_subsp_hominis_C80
139533	Campylobacter_jejuni_jejuni_81_176	Staphylococcus_intermedius_ATCC_27335
139534	Campylobacter_jejuni_jejuni_81_176	Staphylococcus_lugdunensis_HKU09_01
139535	Campylobacter_jejuni_jejuni_81_176	Staphylococcus_pasteuri_SP1
139536	Campylobacter_jejuni_jejuni_81_176	Staphylococcus_pettenkoferi_VCU012
139537	Campylobacter_jejuni_jejuni_81_176	Staphylococcus_saprophyticus_subsp_saprophyticus_ATCC_15305
139538	Campylobacter_jejuni_jejuni_81_176	Staphylococcus_sciuri_subsp_sciuri_Z8
139539	Campylobacter_jejuni_jejuni_81_176	Staphylococcus_simulans_ACS_120_V_Sch1
139540	Campylobacter_jejuni_jejuni_81_176	Staphylococcus_vitulinus_F1028
139541	Campylobacter_jejuni_jejuni_81_176	Staphylococcus_warneri_SG1
139542	Campylobacter_jejuni_jejuni_81_176	Staphylococcus_xylosus_DMB3_Bh1
139543	Campylobacter_jejuni_jejuni_81_176	Staphylococcus_xylosus_NJ
139544	Campylobacter_jejuni_jejuni_81_176	Stenotrophomonas_maltophilia_D457
139545	Campylobacter_jejuni_jejuni_81_176	Stenotrophomonas_rhizophila_PCA13
139546	Campylobacter_jejuni_jejuni_81_176	Stoquefichus_massiliensis_AP9
139547	Campylobacter_jejuni_jejuni_81_176	Streptococcus_agalactiae_A909
139548	Campylobacter_jejuni_jejuni_81_176	Streptococcus_anginosus_1_2_62CV
139549	Campylobacter_jejuni_jejuni_81_176	Streptococcus_australis_ATCC_700641
139550	Campylobacter_jejuni_jejuni_81_176	Streptococcus_constellatus_subsp_constellatus_SK53
139551	Campylobacter_jejuni_jejuni_81_176	Streptococcus_constellatus_subsp_pharyngis_SK1060
139552	Campylobacter_jejuni_jejuni_81_176	Streptococcus_cristatus_ATCC_51100
139553	Campylobacter_jejuni_jejuni_81_176	Streptococcus_dysgalactiae_subsp_dysgalactiae_ATCC_27957
139554	Campylobacter_jejuni_jejuni_81_176	Streptococcus_equinus_ATCC_9812
139555	Campylobacter_jejuni_jejuni_81_176	Streptococcus_gallolyticus_subsp_gallolyticus_ATCC_43143
139556	Campylobacter_jejuni_jejuni_81_176	Streptococcus_gordonii_str_Challis_substr_CH1
139557	Campylobacter_jejuni_jejuni_81_176	Streptococcus_infantarius_subsp_infantarius_ATCC_BAA_102
139558	Campylobacter_jejuni_jejuni_81_176	Streptococcus_infantis_ATCC_700779
139559	Campylobacter_jejuni_jejuni_81_176	Streptococcus_intermedius_JTH08
139560	Campylobacter_jejuni_jejuni_81_176	Streptococcus_lutetiensis_033
139561	Campylobacter_jejuni_jejuni_81_176	Streptococcus_mitis_NCTC_12261
139562	Campylobacter_jejuni_jejuni_81_176	Streptococcus_mutans_ATCC_25175
139563	Campylobacter_jejuni_jejuni_81_176	Streptococcus_oralis_Uo5
139564	Campylobacter_jejuni_jejuni_81_176	Streptococcus_parasanguinis_ATCC_903
139565	Campylobacter_jejuni_jejuni_81_176	Streptococcus_parauberis_KCTC_11537
139566	Campylobacter_jejuni_jejuni_81_176	Streptococcus_peroris_ATCC_700780
139567	Campylobacter_jejuni_jejuni_81_176	Streptococcus_pleomorphus_DSM_20574
139568	Campylobacter_jejuni_jejuni_81_176	Streptococcus_pseudopneumoniae_IS7493
139569	Campylobacter_jejuni_jejuni_81_176	Streptococcus_salivarius_JIM8777
139570	Campylobacter_jejuni_jejuni_81_176	Streptococcus_sanguinis_SK36
139571	Campylobacter_jejuni_jejuni_81_176	Streptococcus_sp_2_1_36FAA
139572	Campylobacter_jejuni_jejuni_81_176	Streptococcus_sp_I_G2
139573	Campylobacter_jejuni_jejuni_81_176	Streptococcus_sp_I_P16
139574	Campylobacter_jejuni_jejuni_81_176	Streptococcus_thermophilus_LMG_18311
139575	Campylobacter_jejuni_jejuni_81_176	Streptococcus_thoraltensis_DSM_12221
139576	Campylobacter_jejuni_jejuni_81_176	Streptococcus_uberis_0140J
139577	Campylobacter_jejuni_jejuni_81_176	Streptococcus_vestibularis_F0396
139578	Campylobacter_jejuni_jejuni_81_176	Subdoligranulum_variabile_DSM_15176
139579	Campylobacter_jejuni_jejuni_81_176	Succinatimonas_hippei_YIT_12066
139580	Campylobacter_jejuni_jejuni_81_176	Succinivibrio_dextrinosolvens_H5
139581	Campylobacter_jejuni_jejuni_81_176	Sulfolobus_solfataricus_P2
139582	Campylobacter_jejuni_jejuni_81_176	Sutterella_parvirubra_YIT_11816
139583	Campylobacter_jejuni_jejuni_81_176	Sutterella_wadsworthensis_3_1_45B
139584	Campylobacter_jejuni_jejuni_81_176	Tannerella_forsythia_ATCC_43037
139585	Campylobacter_jejuni_jejuni_81_176	Tatumella_ptyseos_ATCC_33301
139586	Campylobacter_jejuni_jejuni_81_176	Trabulsiella_guamensis_ATCC_49490
139587	Campylobacter_jejuni_jejuni_81_176	Tropheryma_whipplei_str_Twist
139588	Campylobacter_jejuni_jejuni_81_176	Trueperella_pyogenes_MS249
139589	Campylobacter_jejuni_jejuni_81_176	Ureaplasma_parvum_serovar_1_str_ATCC_27813
139590	Campylobacter_jejuni_jejuni_81_176	Ureaplasma_urealyticum_serovar_8_str_ATCC_27618
139591	Campylobacter_jejuni_jejuni_81_176	Ureibacillus_thermosphaericus_str_Thermo_BF
139592	Campylobacter_jejuni_jejuni_81_176	Varibaculum_cambriense_DSM_15806
139593	Campylobacter_jejuni_jejuni_81_176	Veillonella_atypica_ACS_049_V_Sch6
139594	Campylobacter_jejuni_jejuni_81_176	Veillonella_dispar_ATCC_17748
139595	Campylobacter_jejuni_jejuni_81_176	Veillonella_parvula_Te3_DSM_2008
139596	Campylobacter_jejuni_jejuni_81_176	Veillonella_ratti_ACS_216_V_Col6b
139597	Campylobacter_jejuni_jejuni_81_176	Veillonella_sp_3_1_44
139598	Campylobacter_jejuni_jejuni_81_176	Veillonella_sp_6_1_27
139599	Campylobacter_jejuni_jejuni_81_176	Vibrio_fluvialis_560
139600	Campylobacter_jejuni_jejuni_81_176	Vibrio_furnissii_NCTC_11218
139601	Campylobacter_jejuni_jejuni_81_176	Vibrio_mimicus_MB_451
139602	Campylobacter_jejuni_jejuni_81_176	Vibrio_parahaemolyticus_RIMD_2210633
139603	Campylobacter_jejuni_jejuni_81_176	Weissella_cibaria_KACC_11862
139604	Campylobacter_jejuni_jejuni_81_176	Weissella_confusa_LBAE_C39_2
139605	Campylobacter_jejuni_jejuni_81_176	Weissella_paramesenteroides_ATCC_33313
139606	Campylobacter_jejuni_jejuni_81_176	Yersinia_bercovieri_ATCC_43970
139607	Campylobacter_jejuni_jejuni_81_176	Yersinia_enterocolitica_subsp_enterocolitica_8081
139608	Campylobacter_jejuni_jejuni_81_176	Yersinia_frederiksenii_ATCC_33641
139609	Campylobacter_jejuni_jejuni_81_176	Yersinia_kristensenii_ATCC_33638
139610	Campylobacter_jejuni_jejuni_81_176	Yersinia_pseudotuberculosis_YPIII
139611	Campylobacter_jejuni_jejuni_81_176	Yersinia_rohdei_ATCC_43380
139612	Campylobacter_jejuni_jejuni_81_176	Yokenella_regensburgei_ATCC_43003
139613	Campylobacter_jejuni_jejuni_ICDCCJ07004	Campylobacter_jejuni_jejuni_M1
139614	Campylobacter_jejuni_jejuni_ICDCCJ07004	Campylobacter_jejuni_jejuni_NCTC_11168
139615	Campylobacter_jejuni_jejuni_ICDCCJ07004	Campylobacter_lari_RM2100
139616	Campylobacter_jejuni_jejuni_ICDCCJ07004	Campylobacter_rectus_RM3267
139617	Campylobacter_jejuni_jejuni_ICDCCJ07004	Campylobacter_showae_CSUNSWCD
139618	Campylobacter_jejuni_jejuni_ICDCCJ07004	Campylobacter_upsaliensis_JV21
139619	Campylobacter_jejuni_jejuni_ICDCCJ07004	Candidatus_Nitrososphaera_gargensis_Ga9_2
139620	Campylobacter_jejuni_jejuni_ICDCCJ07004	Capnocytophaga_granulosa_ATCC_51502
139621	Campylobacter_jejuni_jejuni_ICDCCJ07004	Capnocytophaga_ochracea_DSM_7271
139622	Campylobacter_jejuni_jejuni_ICDCCJ07004	Capnocytophaga_sputigena_ATCC_33612
139623	Campylobacter_jejuni_jejuni_ICDCCJ07004	Catenibacterium_mitsuokai_DSM_15897
139624	Campylobacter_jejuni_jejuni_ICDCCJ07004	Cedecea_davisae_DSM_4568
139625	Campylobacter_jejuni_jejuni_ICDCCJ07004	Cellulosilyticum_lentocellum_DSM_5427
139626	Campylobacter_jejuni_jejuni_ICDCCJ07004	Cellulosimicrobium_cellulans_J36
139627	Campylobacter_jejuni_jejuni_ICDCCJ07004	Cetobacterium_somerae_ATCC_BAA_47401
139628	Campylobacter_jejuni_jejuni_ICDCCJ07004	Citrobacter_amalonaticus_Y19
139629	Campylobacter_jejuni_jejuni_ICDCCJ07004	Citrobacter_freundii_ATCC_8090
139630	Campylobacter_jejuni_jejuni_ICDCCJ07004	Citrobacter_freundii_UCI_31
139631	Campylobacter_jejuni_jejuni_ICDCCJ07004	Citrobacter_koseri_ATCC_BAA_895
139632	Campylobacter_jejuni_jejuni_ICDCCJ07004	Citrobacter_sp_30_2
139633	Campylobacter_jejuni_jejuni_ICDCCJ07004	Citrobacter_youngae_ATCC_29220
139634	Campylobacter_jejuni_jejuni_ICDCCJ07004	Cloacibacillus_evryensis_DSM_19522
139635	Campylobacter_jejuni_jejuni_ICDCCJ07004	Clostridiales_sp_1_7_47FAA
139636	Campylobacter_jejuni_jejuni_ICDCCJ07004	Clostridium_asparagiforme_DSM_15981
139637	Campylobacter_jejuni_jejuni_ICDCCJ07004	Clostridium_bartlettii_DSM_16795
139638	Campylobacter_jejuni_jejuni_ICDCCJ07004	Clostridium_beijerinckii_NCIMB_8052
139639	Campylobacter_jejuni_jejuni_ICDCCJ07004	Clostridium_bifermentans_ATCC_19299
139640	Campylobacter_jejuni_jejuni_ICDCCJ07004	Clostridium_bolteae_ATCC_BAA_613
139641	Campylobacter_jejuni_jejuni_ICDCCJ07004	Clostridium_botulinum_A_str_ATCC_19397
139642	Campylobacter_jejuni_jejuni_ICDCCJ07004	Clostridium_botulinum_A_str_ATCC_3502
139643	Campylobacter_jejuni_jejuni_ICDCCJ07004	Clostridium_botulinum_A_str_Hall
139644	Campylobacter_jejuni_jejuni_ICDCCJ07004	Clostridium_botulinum_Bf
139645	Campylobacter_jejuni_jejuni_ICDCCJ07004	Clostridium_botulinum_E1_str_BoNT_E_Beluga
139646	Campylobacter_jejuni_jejuni_ICDCCJ07004	Clostridium_botulinum_F_str_230613
139647	Campylobacter_jejuni_jejuni_ICDCCJ07004	Clostridium_butyricum_DSM_10702
139648	Campylobacter_jejuni_jejuni_ICDCCJ07004	Clostridium_butyricum_E4_str_BoNT_E_BL5262
139649	Campylobacter_jejuni_jejuni_ICDCCJ07004	Clostridium_cadaveris_AGR2141
139650	Campylobacter_jejuni_jejuni_ICDCCJ07004	Clostridium_celatum_DSM_1785
139651	Campylobacter_jejuni_jejuni_ICDCCJ07004	Clostridium_cellobioparum_DSM_1351
139652	Campylobacter_jejuni_jejuni_ICDCCJ07004	Clostridium_citroniae_WAL_17108
139653	Campylobacter_jejuni_jejuni_ICDCCJ07004	Clostridium_clariflavum_DSM_19732
139654	Campylobacter_jejuni_jejuni_ICDCCJ07004	Clostridium_clostridioforme_CM201
139655	Campylobacter_jejuni_jejuni_ICDCCJ07004	Clostridium_difficile_CD196
139656	Campylobacter_jejuni_jejuni_ICDCCJ07004	Clostridium_difficile_NAP07
139657	Campylobacter_jejuni_jejuni_ICDCCJ07004	Clostridium_difficile_NAP08
139658	Campylobacter_jejuni_jejuni_ICDCCJ07004	Clostridium_difficile_R20291
139659	Campylobacter_jejuni_jejuni_ICDCCJ07004	Clostridium_glycolicum_ATCC_14880
139660	Campylobacter_jejuni_jejuni_ICDCCJ07004	Clostridium_hathewayi_12489931
139661	Campylobacter_jejuni_jejuni_ICDCCJ07004	Clostridium_hathewayi_DSM_13479
139662	Campylobacter_jejuni_jejuni_ICDCCJ07004	Clostridium_hiranonis_TO_931_DSM_13275
139663	Campylobacter_jejuni_jejuni_ICDCCJ07004	Clostridium_hylemonae_DSM_15053
139664	Campylobacter_jejuni_jejuni_ICDCCJ07004	Clostridium_indolis_DSM_755
139665	Campylobacter_jejuni_jejuni_ICDCCJ07004	Clostridium_innocuum_2959
139666	Campylobacter_jejuni_jejuni_ICDCCJ07004	Clostridium_leptum_DSM_753
139667	Campylobacter_jejuni_jejuni_ICDCCJ07004	Clostridium_methoxybenzovorans_SR3
139668	Campylobacter_jejuni_jejuni_ICDCCJ07004	Clostridium_methylpentosum_R2_DSM_5476
139669	Campylobacter_jejuni_jejuni_ICDCCJ07004	Clostridium_nexile_DSM_1787
139670	Campylobacter_jejuni_jejuni_ICDCCJ07004	Clostridium_paraputrificum_AGR2156
139671	Campylobacter_jejuni_jejuni_ICDCCJ07004	Clostridium_perfringens_ATCC_13124
139672	Campylobacter_jejuni_jejuni_ICDCCJ07004	Clostridium_ramosum_VPI_0427_DSM_1402
139673	Campylobacter_jejuni_jejuni_ICDCCJ07004	Clostridium_saccharogumia_DSM_17460
139674	Campylobacter_jejuni_jejuni_ICDCCJ07004	Clostridium_saccharoperbutylacetonicum_N1_4_HMT
139675	Campylobacter_jejuni_jejuni_ICDCCJ07004	Clostridium_sartagoforme_AAU1
139676	Campylobacter_jejuni_jejuni_ICDCCJ07004	Clostridium_scindens_ATCC_35704
139677	Campylobacter_jejuni_jejuni_ICDCCJ07004	Clostridium_sordellii_ATCC_9714
139678	Campylobacter_jejuni_jejuni_ICDCCJ07004	Clostridium_sp_7_2_43FAA
139679	Campylobacter_jejuni_jejuni_ICDCCJ07004	Clostridium_spiroforme_DSM_1552
139680	Campylobacter_jejuni_jejuni_ICDCCJ07004	Clostridium_sp_L2_50
139681	Campylobacter_jejuni_jejuni_ICDCCJ07004	Clostridium_sp_M62_1
139682	Campylobacter_jejuni_jejuni_ICDCCJ07004	Clostridium_sporogenes_ATCC_15579
139683	Campylobacter_jejuni_jejuni_ICDCCJ07004	Clostridium_sporosphaeroides_DSM_1294
139684	Campylobacter_jejuni_jejuni_ICDCCJ07004	Clostridium_sp_SS2_1
139685	Campylobacter_jejuni_jejuni_ICDCCJ07004	Clostridium_sp_SY8519
139686	Campylobacter_jejuni_jejuni_ICDCCJ07004	Clostridium_sticklandii_DSM_519
139687	Campylobacter_jejuni_jejuni_ICDCCJ07004	Clostridium_symbiosum_ATCC_14940
139688	Campylobacter_jejuni_jejuni_ICDCCJ07004	Clostridium_symbiosum_WAL_14163
139689	Campylobacter_jejuni_jejuni_ICDCCJ07004	Clostridium_symbiosum_WAL_14673
139690	Campylobacter_jejuni_jejuni_ICDCCJ07004	Clostridium_tyrobutyricum_DSM_2637
139691	Campylobacter_jejuni_jejuni_ICDCCJ07004	Clostridium_viride_DSM_6836
139692	Campylobacter_jejuni_jejuni_ICDCCJ07004	Collinsella_aerofaciens_ATCC_25986
139693	Campylobacter_jejuni_jejuni_ICDCCJ07004	Collinsella_intestinalis_DSM_13280
139694	Campylobacter_jejuni_jejuni_ICDCCJ07004	Collinsella_stercoris_DSM_13279
139695	Campylobacter_jejuni_jejuni_ICDCCJ07004	Collinsella_tanakaei_YIT_12063
139696	Campylobacter_jejuni_jejuni_ICDCCJ07004	Coprobacillus_sp_29_1
139697	Campylobacter_jejuni_jejuni_ICDCCJ07004	Coprobacillus_sp_D7
139698	Campylobacter_jejuni_jejuni_ICDCCJ07004	Coprococcus_catus_GD_7
139699	Campylobacter_jejuni_jejuni_ICDCCJ07004	Coprococcus_comes_ATCC_27758
139700	Campylobacter_jejuni_jejuni_ICDCCJ07004	Coprococcus_eutactus_ATCC_27759
139701	Campylobacter_jejuni_jejuni_ICDCCJ07004	Corynebacterium_ammoniagenes_DSM_20306
139702	Campylobacter_jejuni_jejuni_ICDCCJ07004	Corynebacterium_amycolatum_SK46
139703	Campylobacter_jejuni_jejuni_ICDCCJ07004	Corynebacterium_aurimucosum_ATCC_700975
139704	Campylobacter_jejuni_jejuni_ICDCCJ07004	Corynebacterium_durum_F0235
139705	Campylobacter_jejuni_jejuni_ICDCCJ07004	Corynebacterium_glucuronolyticum_ATCC_51867
139706	Campylobacter_jejuni_jejuni_ICDCCJ07004	Corynebacterium_kroppenstedtii_DSM_44385
139707	Campylobacter_jejuni_jejuni_ICDCCJ07004	Corynebacterium_propinquum_DSM_44285
139708	Campylobacter_jejuni_jejuni_ICDCCJ07004	Corynebacterium_striatum_ATCC_6940
139709	Campylobacter_jejuni_jejuni_ICDCCJ07004	Corynebacterium_tuberculostearicum_SK141
139710	Campylobacter_jejuni_jejuni_ICDCCJ07004	Corynebacterium_ulcerans_809
139711	Campylobacter_jejuni_jejuni_ICDCCJ07004	Corynebacterium_ureicelerivorans
139712	Campylobacter_jejuni_jejuni_ICDCCJ07004	Cronobacter_sakazakii_ATCC_BAA_894
139713	Campylobacter_jejuni_jejuni_ICDCCJ07004	Cryptobacterium_curtum_DSM_15641
139714	Campylobacter_jejuni_jejuni_ICDCCJ07004	Curtobacterium_flaccumfaciens_UCD_AKU
139715	Campylobacter_jejuni_jejuni_ICDCCJ07004	Delftia_acidovorans_SPH_1
139716	Campylobacter_jejuni_jejuni_ICDCCJ07004	Dermacoccus_nishinomiyaensis
139717	Campylobacter_jejuni_jejuni_ICDCCJ07004	Desulfovibrio_desulfuricans_subsp_desulfuricans_DSM_642
139718	Campylobacter_jejuni_jejuni_ICDCCJ07004	Desulfovibrio_piger_ATCC_29098
139719	Campylobacter_jejuni_jejuni_ICDCCJ07004	Desulfovibrio_sp_3_1_syn3
139720	Campylobacter_jejuni_jejuni_ICDCCJ07004	Dialister_invisus_DSM_15470
139721	Campylobacter_jejuni_jejuni_ICDCCJ07004	Dialister_succinatiphilus_YIT_11850
139722	Campylobacter_jejuni_jejuni_ICDCCJ07004	Dietzia_cinnamea_P4
139723	Campylobacter_jejuni_jejuni_ICDCCJ07004	Dorea_formicigenerans_ATCC_27755
139724	Campylobacter_jejuni_jejuni_ICDCCJ07004	Dorea_longicatena_DSM_13814
139725	Campylobacter_jejuni_jejuni_ICDCCJ07004	Dysgonomonas_gadei_ATCC_BAA_286
139726	Campylobacter_jejuni_jejuni_ICDCCJ07004	Edwardsiella_tarda_ATCC_23685
139727	Campylobacter_jejuni_jejuni_ICDCCJ07004	Edwardsiella_tarda_FL6_60
139728	Campylobacter_jejuni_jejuni_ICDCCJ07004	Eggerthella_lenta_DSM_2243
139729	Campylobacter_jejuni_jejuni_ICDCCJ07004	Eggerthella_sp_1_3_56FAA
139730	Campylobacter_jejuni_jejuni_ICDCCJ07004	Eggerthella_sp_YY7918
139731	Campylobacter_jejuni_jejuni_ICDCCJ07004	Eggerthia_catenaformis_OT_569
139732	Campylobacter_jejuni_jejuni_ICDCCJ07004	Eikenella_corrodens_ATCC_23834
139733	Campylobacter_jejuni_jejuni_ICDCCJ07004	Enterobacter_aerogenes_KCTC_2190
139734	Campylobacter_jejuni_jejuni_ICDCCJ07004	Enterobacter_asburiae_LF7a
139735	Campylobacter_jejuni_jejuni_ICDCCJ07004	Enterobacter_cancerogenus_ATCC_35316
139736	Campylobacter_jejuni_jejuni_ICDCCJ07004	Enterobacter_cloacae_EcWSU1
139737	Campylobacter_jejuni_jejuni_ICDCCJ07004	Enterobacter_hormaechei_YT2
139738	Campylobacter_jejuni_jejuni_ICDCCJ07004	Enterobacter_hormaechei_YT3
139739	Campylobacter_jejuni_jejuni_ICDCCJ07004	Enterobacteriaceae_bacterium_9_2_54FAA
139740	Campylobacter_jejuni_jejuni_ICDCCJ07004	Enterococcus_asini_ATCC_700915
139741	Campylobacter_jejuni_jejuni_ICDCCJ07004	Enterococcus_avium_ATCC_14025
139742	Campylobacter_jejuni_jejuni_ICDCCJ07004	Enterococcus_caccae_ATCC_BAA_1240
139743	Campylobacter_jejuni_jejuni_ICDCCJ07004	Enterococcus_casseliflavus_ATCC_12755
139744	Campylobacter_jejuni_jejuni_ICDCCJ07004	Enterococcus_cecorum_DSM_20682
139745	Campylobacter_jejuni_jejuni_ICDCCJ07004	Enterococcus_dispar_ATCC_51266
139746	Campylobacter_jejuni_jejuni_ICDCCJ07004	Enterococcus_durans_ATCC_6056
139747	Campylobacter_jejuni_jejuni_ICDCCJ07004	Enterococcus_faecalis_OG1RF_ATCC_47077
139748	Campylobacter_jejuni_jejuni_ICDCCJ07004	Enterococcus_faecalis_TX0104
139749	Campylobacter_jejuni_jejuni_ICDCCJ07004	Enterococcus_faecalis_TX1322
139750	Campylobacter_jejuni_jejuni_ICDCCJ07004	Enterococcus_faecalis_TX2134
139751	Campylobacter_jejuni_jejuni_ICDCCJ07004	Enterococcus_faecalis_V583
139752	Campylobacter_jejuni_jejuni_ICDCCJ07004	Enterococcus_faecium_TX1330
139753	Campylobacter_jejuni_jejuni_ICDCCJ07004	Enterococcus_gallinarum_EG2
139754	Campylobacter_jejuni_jejuni_ICDCCJ07004	Enterococcus_hirae_ATCC_9790
139755	Campylobacter_jejuni_jejuni_ICDCCJ07004	Enterococcus_phoeniculicola_ATCC_BAA_412
139756	Campylobacter_jejuni_jejuni_ICDCCJ07004	Enterococcus_saccharolyticus_DSM8903
139757	Campylobacter_jejuni_jejuni_ICDCCJ07004	Enterococcus_sp_7L76
139758	Campylobacter_jejuni_jejuni_ICDCCJ07004	Erysipelotrichaceae_bacterium_5_2_54FAA
139759	Campylobacter_jejuni_jejuni_ICDCCJ07004	Erysipelotrichaceae_bacterium_sp_3_1_53
139760	Campylobacter_jejuni_jejuni_ICDCCJ07004	Escherichia_albertii_KF1
139761	Campylobacter_jejuni_jejuni_ICDCCJ07004	Escherichia_albertii_TW07627
139762	Campylobacter_jejuni_jejuni_ICDCCJ07004	Escherichia_coli_O157_H7_str_Sakai
139763	Campylobacter_jejuni_jejuni_ICDCCJ07004	Escherichia_coli_SE11
139764	Campylobacter_jejuni_jejuni_ICDCCJ07004	Escherichia_coli_str_K_12_substr_MG1655
139765	Campylobacter_jejuni_jejuni_ICDCCJ07004	Escherichia_coli_UTI89_UPEC
139766	Campylobacter_jejuni_jejuni_ICDCCJ07004	Escherichia_fergusonii_ATCC_35469
139767	Campylobacter_jejuni_jejuni_ICDCCJ07004	Escherichia_hermannii_NBRC_105704
139768	Campylobacter_jejuni_jejuni_ICDCCJ07004	Escherichia_sp_1_1_43
139769	Campylobacter_jejuni_jejuni_ICDCCJ07004	Escherichia_sp_3_2_53FAA
139770	Campylobacter_jejuni_jejuni_ICDCCJ07004	Escherichia_sp_4_1_40B
139771	Campylobacter_jejuni_jejuni_ICDCCJ07004	Eubacterium_biforme_DSM_3989
139772	Campylobacter_jejuni_jejuni_ICDCCJ07004	Eubacterium_brachy_ATCC_33089
139773	Campylobacter_jejuni_jejuni_ICDCCJ07004	Eubacterium_cellulosolvens_6
139774	Campylobacter_jejuni_jejuni_ICDCCJ07004	Eubacterium_cylindroides_T2_87
139775	Campylobacter_jejuni_jejuni_ICDCCJ07004	Eubacterium_desmolans_ATCC_43058
139776	Campylobacter_jejuni_jejuni_ICDCCJ07004	Eubacterium_dolichum_DSM_3991
139777	Campylobacter_jejuni_jejuni_ICDCCJ07004	Eubacterium_eligens_ATCC_27750
139778	Campylobacter_jejuni_jejuni_ICDCCJ07004	Eubacterium_hallii_DSM_3353
139779	Campylobacter_jejuni_jejuni_ICDCCJ07004	Eubacterium_hallii_L2_7
139780	Campylobacter_jejuni_jejuni_ICDCCJ07004	Eubacterium_limosum_KIST612
139781	Campylobacter_jejuni_jejuni_ICDCCJ07004	Eubacterium_ramulus_ATCC_29099
139782	Campylobacter_jejuni_jejuni_ICDCCJ07004	Eubacterium_rectale_ATCC_33656
139783	Campylobacter_jejuni_jejuni_ICDCCJ07004	Eubacterium_rectale_M104_1
139784	Campylobacter_jejuni_jejuni_ICDCCJ07004	Eubacterium_saphenum_ATCC_49989
139785	Campylobacter_jejuni_jejuni_ICDCCJ07004	Eubacterium_siraeum_70_3
139786	Campylobacter_jejuni_jejuni_ICDCCJ07004	Eubacterium_siraeum_DSM_15702
139787	Campylobacter_jejuni_jejuni_ICDCCJ07004	Eubacterium_sulci_ATCC_35585
139788	Campylobacter_jejuni_jejuni_ICDCCJ07004	Eubacterium_ventriosum_ATCC_27560
139789	Campylobacter_jejuni_jejuni_ICDCCJ07004	Exiguobacterium_aurantiacum_DSM_6208
139790	Campylobacter_jejuni_jejuni_ICDCCJ07004	Faecalibacterium_cf_prausnitzii_KLE1255
139791	Campylobacter_jejuni_jejuni_ICDCCJ07004	Faecalibacterium_prausnitzii_L2_6
139792	Campylobacter_jejuni_jejuni_ICDCCJ07004	Faecalibacterium_prausnitzii_M21_2
139793	Campylobacter_jejuni_jejuni_ICDCCJ07004	Faecalibacterium_prausnitzii_SL3_3
139794	Campylobacter_jejuni_jejuni_ICDCCJ07004	Filifactor_alocis_ATCC_35896
139795	Campylobacter_jejuni_jejuni_ICDCCJ07004	Finegoldia_magna_ATCC_29328
139796	Campylobacter_jejuni_jejuni_ICDCCJ07004	Flavonifractor_plautii_ATCC_29863
139797	Campylobacter_jejuni_jejuni_ICDCCJ07004	Fusobacterium_gonidiaformans_3_1_5R
139798	Campylobacter_jejuni_jejuni_ICDCCJ07004	Fusobacterium_gonidiaformans_ATCC_25563
139799	Campylobacter_jejuni_jejuni_ICDCCJ07004	Fusobacterium_mortiferum_ATCC_9817
139800	Campylobacter_jejuni_jejuni_ICDCCJ07004	Fusobacterium_necrophorum_D12
139801	Campylobacter_jejuni_jejuni_ICDCCJ07004	Fusobacterium_nucleatum_subsp_animalis_3_1_33
139802	Campylobacter_jejuni_jejuni_ICDCCJ07004	Fusobacterium_nucleatum_subsp_animalis_7_1
139803	Campylobacter_jejuni_jejuni_ICDCCJ07004	Fusobacterium_nucleatum_subsp_animalis_D11
139804	Campylobacter_jejuni_jejuni_ICDCCJ07004	Fusobacterium_nucleatum_subsp_vincentii_3_1_27
139805	Campylobacter_jejuni_jejuni_ICDCCJ07004	Fusobacterium_nucleatum_subsp_vincentii_3_1_36A2
139806	Campylobacter_jejuni_jejuni_ICDCCJ07004	Fusobacterium_nucleatum_subsp_vincentii_4_1_13
139807	Campylobacter_jejuni_jejuni_ICDCCJ07004	Fusobacterium_periodonticum_1_1_41FAA
139808	Campylobacter_jejuni_jejuni_ICDCCJ07004	Fusobacterium_periodonticum_2_1_31
139809	Campylobacter_jejuni_jejuni_ICDCCJ07004	Fusobacterium_russii_ATCC_25533
139810	Campylobacter_jejuni_jejuni_ICDCCJ07004	Fusobacterium_sp_4_8
139811	Campylobacter_jejuni_jejuni_ICDCCJ07004	Fusobacterium_ulcerans_ATCC_49185
139812	Campylobacter_jejuni_jejuni_ICDCCJ07004	Fusobacterium_varium_ATCC_27725
139813	Campylobacter_jejuni_jejuni_ICDCCJ07004	Gemella_haemolysans_ATCC_10379
139814	Campylobacter_jejuni_jejuni_ICDCCJ07004	Gemella_morbillorum_M424
139815	Campylobacter_jejuni_jejuni_ICDCCJ07004	Gemella_sanguinis_ATCC700632
139816	Campylobacter_jejuni_jejuni_ICDCCJ07004	Gemella_sanguinis_M325
139817	Campylobacter_jejuni_jejuni_ICDCCJ07004	Geobacillus_vulcani_PSS1
139818	Campylobacter_jejuni_jejuni_ICDCCJ07004	Gordonia_rubripertincta_NBRC_101908
139819	Campylobacter_jejuni_jejuni_ICDCCJ07004	Gordonia_terrae_C_6
139820	Campylobacter_jejuni_jejuni_ICDCCJ07004	Gordonia_terrae_NBRC_100016
139821	Campylobacter_jejuni_jejuni_ICDCCJ07004	Gordonibacter_pamelaeae_7_10_1_bT_DSM_19378
139822	Campylobacter_jejuni_jejuni_ICDCCJ07004	Granulicatella_adiacens_ATCC_49175
139823	Campylobacter_jejuni_jejuni_ICDCCJ07004	Granulicatella_elegans_ATCC_700633
139824	Campylobacter_jejuni_jejuni_ICDCCJ07004	Grimontia_hollisae_CIP_101886
139825	Campylobacter_jejuni_jejuni_ICDCCJ07004	Haemophilus_haemolyticus_M19501
139826	Campylobacter_jejuni_jejuni_ICDCCJ07004	Haemophilus_parainfluenzae_T3T1
139827	Campylobacter_jejuni_jejuni_ICDCCJ07004	Haemophilus_sputorum_CCUG_13788
139828	Campylobacter_jejuni_jejuni_ICDCCJ07004	Hafnia_alvei_ATCC_51873
139829	Campylobacter_jejuni_jejuni_ICDCCJ07004	Hafnia_alvei_BIDMC_31
139830	Campylobacter_jejuni_jejuni_ICDCCJ07004	Halococcus_morrhuae_DSM1307
139831	Campylobacter_jejuni_jejuni_ICDCCJ07004	Helicobacter_bilis_ATCC_43879
139832	Campylobacter_jejuni_jejuni_ICDCCJ07004	Helicobacter_canadensis_MIT_98_5491
139833	Campylobacter_jejuni_jejuni_ICDCCJ07004	Helicobacter_cinaedi_CCUG_18818
139834	Campylobacter_jejuni_jejuni_ICDCCJ07004	Helicobacter_pullorum_MIT_98_5489
139835	Campylobacter_jejuni_jejuni_ICDCCJ07004	Helicobacter_pylori_26695
139836	Campylobacter_jejuni_jejuni_ICDCCJ07004	Helicobacter_winghamensis_ATCC_BAA_430
139837	Campylobacter_jejuni_jejuni_ICDCCJ07004	Holdemania_filiformis_VPI_J1_31B_1_DSM_12042
139838	Campylobacter_jejuni_jejuni_ICDCCJ07004	Kallipyga_massiliensis_ph2
139839	Campylobacter_jejuni_jejuni_ICDCCJ07004	Kandleria_vitulina_DSM_20405
139840	Campylobacter_jejuni_jejuni_ICDCCJ07004	Kingella_oralis_ATCC_51147
139841	Campylobacter_jejuni_jejuni_ICDCCJ07004	Klebsiella_pneumoniae_pneumoniae_MGH78578
139842	Campylobacter_jejuni_jejuni_ICDCCJ07004	Klebsiella_sp_1_1_55
139843	Campylobacter_jejuni_jejuni_ICDCCJ07004	Kluyvera_ascorbata_ATCC_33433
139844	Campylobacter_jejuni_jejuni_ICDCCJ07004	Kocuria_palustris_PEL
139845	Campylobacter_jejuni_jejuni_ICDCCJ07004	Kocuria_rhizophila_DC2201
139846	Campylobacter_jejuni_jejuni_ICDCCJ07004	Kurthia_massiliensis_JC30
139847	Campylobacter_jejuni_jejuni_ICDCCJ07004	Kytococcus_sedentarius_DSM_20547
139848	Campylobacter_jejuni_jejuni_ICDCCJ07004	Lachnospiraceae_bacterium_sp_5_1_63FAA
139849	Campylobacter_jejuni_jejuni_ICDCCJ07004	Lachnospiraceae_bacterium_sp_8_1_57FAA
139850	Campylobacter_jejuni_jejuni_ICDCCJ07004	Lachnospira_multipara_ATCC_19207
139851	Campylobacter_jejuni_jejuni_ICDCCJ07004	Lactobacillus_acidophilus_ATCC_4796
139852	Campylobacter_jejuni_jejuni_ICDCCJ07004	Lactobacillus_acidophilus_NCFM
139853	Campylobacter_jejuni_jejuni_ICDCCJ07004	Lactobacillus_amylolyticus_DSM_11664
139854	Campylobacter_jejuni_jejuni_ICDCCJ07004	Lactobacillus_amylovorus_GRL_1112
139855	Campylobacter_jejuni_jejuni_ICDCCJ07004	Lactobacillus_animalis_KCTC_3501
139856	Campylobacter_jejuni_jejuni_ICDCCJ07004	Lactobacillus_antri_DSM_16041
139857	Campylobacter_jejuni_jejuni_ICDCCJ07004	Lactobacillus_brevis_ATCC_367
139858	Campylobacter_jejuni_jejuni_ICDCCJ07004	Lactobacillus_brevis_subsp_gravesensis_ATCC_27305
139859	Campylobacter_jejuni_jejuni_ICDCCJ07004	Lactobacillus_buchneri_ATCC_11577
139860	Campylobacter_jejuni_jejuni_ICDCCJ07004	Lactobacillus_casei_ATCC_334
139861	Campylobacter_jejuni_jejuni_ICDCCJ07004	Lactobacillus_casei_casei_BL23
139862	Campylobacter_jejuni_jejuni_ICDCCJ07004	Lactobacillus_coleohominis_101_4_CHN
139863	Campylobacter_jejuni_jejuni_ICDCCJ07004	Lactobacillus_coryniformis_subsp_coryniformis_CECT_5711
139864	Campylobacter_jejuni_jejuni_ICDCCJ07004	Lactobacillus_crispatus_125_2_CHN
139865	Campylobacter_jejuni_jejuni_ICDCCJ07004	Lactobacillus_curvatus_CRL_705
139866	Campylobacter_jejuni_jejuni_ICDCCJ07004	Lactobacillus_delbrueckii_subsp_bulgaricus_ATCC_11842
139867	Campylobacter_jejuni_jejuni_ICDCCJ07004	Lactobacillus_delbrueckii_subsp_bulgaricus_ATCC_BAA_365
139868	Campylobacter_jejuni_jejuni_ICDCCJ07004	Lactobacillus_fermentum_ATCC_14931
139869	Campylobacter_jejuni_jejuni_ICDCCJ07004	Lactobacillus_fermentum_IFO_3956
139870	Campylobacter_jejuni_jejuni_ICDCCJ07004	Lactobacillus_gasseri_ATCC_33323
139871	Campylobacter_jejuni_jejuni_ICDCCJ07004	Lactobacillus_gastricus_PS3
139872	Campylobacter_jejuni_jejuni_ICDCCJ07004	Lactobacillus_helveticus_DPC_4571
139873	Campylobacter_jejuni_jejuni_ICDCCJ07004	Lactobacillus_helveticus_DSM_20075
139874	Campylobacter_jejuni_jejuni_ICDCCJ07004	Lactobacillus_hilgardii_ATCC_8290
139875	Campylobacter_jejuni_jejuni_ICDCCJ07004	Lactobacillus_iners_DSM_13335
139876	Campylobacter_jejuni_jejuni_ICDCCJ07004	Lactobacillus_jensenii_1153
139877	Campylobacter_jejuni_jejuni_ICDCCJ07004	Lactobacillus_johnsonii_DPC_6026
139878	Campylobacter_jejuni_jejuni_ICDCCJ07004	Lactobacillus_johnsonii_NCC_533
139879	Campylobacter_jejuni_jejuni_ICDCCJ07004	Lactobacillus_mucosae_LM1
139880	Campylobacter_jejuni_jejuni_ICDCCJ07004	Lactobacillus_oris_F0423
139881	Campylobacter_jejuni_jejuni_ICDCCJ07004	Lactobacillus_paracasei_subsp_paracasei_8700_2
139882	Campylobacter_jejuni_jejuni_ICDCCJ07004	Lactobacillus_paracasei_subsp_paracasei_ATCC_25302
139883	Campylobacter_jejuni_jejuni_ICDCCJ07004	Lactobacillus_pentosus_KCA1
139884	Campylobacter_jejuni_jejuni_ICDCCJ07004	Lactobacillus_plantarum_JDM1
139885	Campylobacter_jejuni_jejuni_ICDCCJ07004	Lactobacillus_plantarum_subsp_plantarum_ATCC_14917
139886	Campylobacter_jejuni_jejuni_ICDCCJ07004	Lactobacillus_plantarum_WCFS1
139887	Campylobacter_jejuni_jejuni_ICDCCJ07004	Lactobacillus_reuteri_CF48_3A_
139888	Campylobacter_jejuni_jejuni_ICDCCJ07004	Lactobacillus_reuteri_F275_JCM_1112
139889	Campylobacter_jejuni_jejuni_ICDCCJ07004	Lactobacillus_reuteri_MM2_3_
139890	Campylobacter_jejuni_jejuni_ICDCCJ07004	Lactobacillus_reuteri_MM4_1A_
139891	Campylobacter_jejuni_jejuni_ICDCCJ07004	Lactobacillus_reuteri_SD2112_ATCC_55730
139892	Campylobacter_jejuni_jejuni_ICDCCJ07004	Lactobacillus_rhamnosus_GG_ATCC_53103
139893	Campylobacter_jejuni_jejuni_ICDCCJ07004	Lactobacillus_rhamnosus_LMS2_1
139894	Campylobacter_jejuni_jejuni_ICDCCJ07004	Lactobacillus_ruminis_ATCC_25644
139895	Campylobacter_jejuni_jejuni_ICDCCJ07004	Lactobacillus_sakei_subsp_sakei_23K
139896	Campylobacter_jejuni_jejuni_ICDCCJ07004	Lactobacillus_salivarius_HO66_ATCC_11741
139897	Campylobacter_jejuni_jejuni_ICDCCJ07004	Lactobacillus_salivarius_salivarius_UCC118
139898	Campylobacter_jejuni_jejuni_ICDCCJ07004	Lactobacillus_ultunensis_DSM_16047
139899	Campylobacter_jejuni_jejuni_ICDCCJ07004	Lactobacillus_vaginalis_ATCC_49540
139900	Campylobacter_jejuni_jejuni_ICDCCJ07004	Lactococcus_garvieae_ATCC_49156
139901	Campylobacter_jejuni_jejuni_ICDCCJ07004	Lactococcus_raffinolactis_4877
139902	Campylobacter_jejuni_jejuni_ICDCCJ07004	Laribacter_hongkongensis_HLHK9
139903	Campylobacter_jejuni_jejuni_ICDCCJ07004	Lautropia_mirabilis_ATCC_51599
139904	Campylobacter_jejuni_jejuni_ICDCCJ07004	Leminorella_grimontii_ATCC_33999
139905	Campylobacter_jejuni_jejuni_ICDCCJ07004	Leptotrichia_buccalis_C_1013_b
139906	Campylobacter_jejuni_jejuni_ICDCCJ07004	Leuconostoc_argentinum_KCTC_3773
139907	Campylobacter_jejuni_jejuni_ICDCCJ07004	Leuconostoc_gelidum_JB7
139908	Campylobacter_jejuni_jejuni_ICDCCJ07004	Leuconostoc_mesenteroides_subsp_cremoris_ATCC_19254
139909	Campylobacter_jejuni_jejuni_ICDCCJ07004	Listeria_grayi_DSM_20601
139910	Campylobacter_jejuni_jejuni_ICDCCJ07004	Listeria_monocytogenes_4a_L99
139911	Campylobacter_jejuni_jejuni_ICDCCJ07004	Listeria_monocytogenes_4b_F2365
139912	Campylobacter_jejuni_jejuni_ICDCCJ07004	Listeria_monocytogenes_Finland_1988
139913	Campylobacter_jejuni_jejuni_ICDCCJ07004	Listeria_monocytogenes_FSL_R2_561
139914	Campylobacter_jejuni_jejuni_ICDCCJ07004	Listeria_monocytogenes_J0161_FSL_R2_499
139915	Campylobacter_jejuni_jejuni_ICDCCJ07004	Listeria_monocytogenes_serotype_7_SLCC_2482
139916	Campylobacter_jejuni_jejuni_ICDCCJ07004	Listeria_monocytogenes_SLCC_2378
139917	Campylobacter_jejuni_jejuni_ICDCCJ07004	Listeria_monocytogenes_SLCC_2540
139918	Campylobacter_jejuni_jejuni_ICDCCJ07004	Listeria_monocytogenes_SLCC_7179
139919	Campylobacter_jejuni_jejuni_ICDCCJ07004	Lysinibacillus_fusiformis_ZB2
139920	Campylobacter_jejuni_jejuni_ICDCCJ07004	Lysinibacillus_sphaericus_C3_41
139921	Campylobacter_jejuni_jejuni_ICDCCJ07004	Marvinbryantia_formatexigens_I_52_DSM_14469
139922	Campylobacter_jejuni_jejuni_ICDCCJ07004	Megamonas_funiformis_YIT_11815
139923	Campylobacter_jejuni_jejuni_ICDCCJ07004	Megamonas_hypermegale_ART12_1
139924	Campylobacter_jejuni_jejuni_ICDCCJ07004	Megasphaera_elsdenii_DSM_20460
139925	Campylobacter_jejuni_jejuni_ICDCCJ07004	Melainabacterium_MEL_A1
139926	Campylobacter_jejuni_jejuni_ICDCCJ07004	Methanobrevibacter_ruminantium_M1
139927	Campylobacter_jejuni_jejuni_ICDCCJ07004	Methanobrevibacter_smithii_ATCC_35061
139928	Campylobacter_jejuni_jejuni_ICDCCJ07004	Methanomassiliicoccus_luminyensis_B10
139929	Campylobacter_jejuni_jejuni_ICDCCJ07004	Methanosphaera_stadtmanae_DSM_3091
139930	Campylobacter_jejuni_jejuni_ICDCCJ07004	Methylobacterium_mesophilicum_SR1_6_6
139931	Campylobacter_jejuni_jejuni_ICDCCJ07004	Methylobacterium_populi_BJ001
139932	Campylobacter_jejuni_jejuni_ICDCCJ07004	Methylobacterium_radiotolerans_JCM_2831
139933	Campylobacter_jejuni_jejuni_ICDCCJ07004	Methyloversatilis_universalis_Fam50001
139934	Campylobacter_jejuni_jejuni_ICDCCJ07004	Methyloversatilis_universalis_FAM5
139935	Campylobacter_jejuni_jejuni_ICDCCJ07004	Microbacterium_gubbeenense_DSM_15944
139936	Campylobacter_jejuni_jejuni_ICDCCJ07004	Microbacterium_oleivorans_NBRC_103075
139937	Campylobacter_jejuni_jejuni_ICDCCJ07004	Microbacterium_paraoxydans_77MFTsu3_2
139938	Campylobacter_jejuni_jejuni_ICDCCJ07004	Micrococcus_luteus_NCTC_2665
139939	Campylobacter_jejuni_jejuni_ICDCCJ07004	Micromonospora_aurantiaca_ATCC_27029
139940	Campylobacter_jejuni_jejuni_ICDCCJ07004	Mitsuokella_jalaludinii_DSM_13811
139941	Campylobacter_jejuni_jejuni_ICDCCJ07004	Mitsuokella_multacida_DSM_20544
139942	Campylobacter_jejuni_jejuni_ICDCCJ07004	Mobiluncus_curtisii_ATCC_43063
139943	Campylobacter_jejuni_jejuni_ICDCCJ07004	Moraxella_catarrhalis_RH4
139944	Campylobacter_jejuni_jejuni_ICDCCJ07004	Morganella_morganii_subsp_morganii_KT
139945	Campylobacter_jejuni_jejuni_ICDCCJ07004	Mycobacterium_avium_subsp_avium_ATCC_25291
139946	Campylobacter_jejuni_jejuni_ICDCCJ07004	Mycobacterium_fortuitum_subsp_fortuitum_DSM_46621
139947	Campylobacter_jejuni_jejuni_ICDCCJ07004	Mycoplasma_hominis_ATCC_23114
139948	Campylobacter_jejuni_jejuni_ICDCCJ07004	Mycoplasma_pneumoniae_309
139949	Campylobacter_jejuni_jejuni_ICDCCJ07004	Neisseria_cinerea_ATCC_14685
139950	Campylobacter_jejuni_jejuni_ICDCCJ07004	Neisseria_elongata_subsp_glycolytica_ATCC_29315
139951	Campylobacter_jejuni_jejuni_ICDCCJ07004	Neisseria_flavescens_SK114
139952	Campylobacter_jejuni_jejuni_ICDCCJ07004	Neisseria_macacae_ATCC_33926
139953	Campylobacter_jejuni_jejuni_ICDCCJ07004	Neisseria_mucosa_ATCC_25996
139954	Campylobacter_jejuni_jejuni_ICDCCJ07004	Neisseria_subflava_NJ9703
139955	Campylobacter_jejuni_jejuni_ICDCCJ07004	Nevskia_ramosa_DSM_11499
139956	Campylobacter_jejuni_jejuni_ICDCCJ07004	Oceanobacillus_picturae_strain_S1
139957	Campylobacter_jejuni_jejuni_ICDCCJ07004	Ochrobactrum_anthropi_ATCC_49188
139958	Campylobacter_jejuni_jejuni_ICDCCJ07004	Odoribacter_laneus_YIT_12061
139959	Campylobacter_jejuni_jejuni_ICDCCJ07004	Odoribacter_splanchnicus_1651_6_DSM_20712
139960	Campylobacter_jejuni_jejuni_ICDCCJ07004	Olsenella_profusa_F019501
139961	Campylobacter_jejuni_jejuni_ICDCCJ07004	Olsenella_uli_DSM_7084
139962	Campylobacter_jejuni_jejuni_ICDCCJ07004	Oribacterium_sinus_F0268
139963	Campylobacter_jejuni_jejuni_ICDCCJ07004	Oxalobacter_formigenes_HOxBLS
139964	Campylobacter_jejuni_jejuni_ICDCCJ07004	Oxalobacter_formigenes_OXCC13
139965	Campylobacter_jejuni_jejuni_ICDCCJ07004	Paenibacillus_alvei_DSM_29
139966	Campylobacter_jejuni_jejuni_ICDCCJ07004	Paenibacillus_barengoltzii_G22
139967	Campylobacter_jejuni_jejuni_ICDCCJ07004	Paenibacillus_daejeonensis_DSM_15491
139968	Campylobacter_jejuni_jejuni_ICDCCJ07004	Paenibacillus_graminis_C4D1M
139969	Campylobacter_jejuni_jejuni_ICDCCJ07004	Paenibacillus_lactis_154
139970	Campylobacter_jejuni_jejuni_ICDCCJ07004	Parabacteroides_distasonis_ATCC_8503
139971	Campylobacter_jejuni_jejuni_ICDCCJ07004	Parabacteroides_goldsteinii_dnLKV18
139972	Campylobacter_jejuni_jejuni_ICDCCJ07004	Parabacteroides_gordonii_DSM_23371
139973	Campylobacter_jejuni_jejuni_ICDCCJ07004	Parabacteroides_johnsonii_DSM_18315
139974	Campylobacter_jejuni_jejuni_ICDCCJ07004	Parabacteroides_merdae_ATCC_43184
139975	Campylobacter_jejuni_jejuni_ICDCCJ07004	Parabacteroides_sp_D13
139976	Campylobacter_jejuni_jejuni_ICDCCJ07004	Paracoccus_yeei_ATCC_BAA_599
139977	Campylobacter_jejuni_jejuni_ICDCCJ07004	Paraprevotella_clara_YIT_11840
139978	Campylobacter_jejuni_jejuni_ICDCCJ07004	Paraprevotella_xylaniphila_YIT_11841
139979	Campylobacter_jejuni_jejuni_ICDCCJ07004	Parasutterella_excrementihominis_YIT_11859
139980	Campylobacter_jejuni_jejuni_ICDCCJ07004	Parvimonas_micra_ATCC_33270
139981	Campylobacter_jejuni_jejuni_ICDCCJ07004	Pediococcus_acidilactici_7_4
139982	Campylobacter_jejuni_jejuni_ICDCCJ07004	Pediococcus_acidilactici_DSM_20284
139983	Campylobacter_jejuni_jejuni_ICDCCJ07004	Pediococcus_pentosaceus_ATCC_25745
139984	Campylobacter_jejuni_jejuni_ICDCCJ07004	Peptoniphilus_harei_ACS_146_V_Sch2b
139985	Campylobacter_jejuni_jejuni_ICDCCJ07004	Peptoniphilus_indolicus_ATCC_29427
139986	Campylobacter_jejuni_jejuni_ICDCCJ07004	Peptoniphilus_lacrimalis_DSM_7455
139987	Campylobacter_jejuni_jejuni_ICDCCJ07004	Peptoniphilus_timonensis_JC401
139988	Campylobacter_jejuni_jejuni_ICDCCJ07004	Peptostreptococcus_anaerobius_DSM_2949
139989	Campylobacter_jejuni_jejuni_ICDCCJ07004	Peptostreptococcus_stomatis_DSM_17678
139990	Campylobacter_jejuni_jejuni_ICDCCJ07004	Phascolarctobacterium_succinatutens_YIT_12067
139991	Campylobacter_jejuni_jejuni_ICDCCJ07004	Plesiomonas_shigelloides_302_73
139992	Campylobacter_jejuni_jejuni_ICDCCJ07004	Porphyromonas_asaccharolytica_DSM_20707
139993	Campylobacter_jejuni_jejuni_ICDCCJ07004	Porphyromonas_endodontalis_ATCC_35406
139994	Campylobacter_jejuni_jejuni_ICDCCJ07004	Porphyromonas_gingivalis_W83
139995	Campylobacter_jejuni_jejuni_ICDCCJ07004	Porphyromonas_somerae_DSM_23386
139996	Campylobacter_jejuni_jejuni_ICDCCJ07004	Porphyromonas_uenonis_60_3
139997	Campylobacter_jejuni_jejuni_ICDCCJ07004	Porphyromonas_uenonis_DSM_23387
139998	Campylobacter_jejuni_jejuni_ICDCCJ07004	Prevotella_albensis_DSM_11370
139999	Campylobacter_jejuni_jejuni_ICDCCJ07004	Prevotella_bivia_DSM_20514
140000	Campylobacter_jejuni_jejuni_ICDCCJ07004	Prevotella_brevis_ATCC_19188
140001	Campylobacter_jejuni_jejuni_ICDCCJ07004	Prevotella_bryantii_B14
140002	Campylobacter_jejuni_jejuni_ICDCCJ07004	Prevotella_bryantii_C21a
140003	Campylobacter_jejuni_jejuni_ICDCCJ07004	Prevotella_buccae_ATCC_33574
140004	Campylobacter_jejuni_jejuni_ICDCCJ07004	Prevotella_conceptionensis_9403948
140005	Campylobacter_jejuni_jejuni_ICDCCJ07004	Prevotella_copri_CB7_DSM_18205
140006	Campylobacter_jejuni_jejuni_ICDCCJ07004	Prevotella_corporis_DSM_18810
140007	Campylobacter_jejuni_jejuni_ICDCCJ07004	Prevotella_denticola_DSM20614
140008	Campylobacter_jejuni_jejuni_ICDCCJ07004	Prevotella_denticola_F0289
140009	Campylobacter_jejuni_jejuni_ICDCCJ07004	Prevotella_disiens_FB035_09AN
140010	Campylobacter_jejuni_jejuni_ICDCCJ07004	Prevotella_disiens_JCM_6334
140011	Campylobacter_jejuni_jejuni_ICDCCJ07004	Prevotella_enoeca_JCM_12259
140012	Campylobacter_jejuni_jejuni_ICDCCJ07004	Prevotella_intermedia_17
140013	Campylobacter_jejuni_jejuni_ICDCCJ07004	Prevotella_intermedia_ATCC_25611
140014	Campylobacter_jejuni_jejuni_ICDCCJ07004	Prevotella_loescheii_DSM_19665
140015	Campylobacter_jejuni_jejuni_ICDCCJ07004	Prevotella_melaninogenica_ATCC_25845
140016	Campylobacter_jejuni_jejuni_ICDCCJ07004	Prevotella_nanceiensis_DSM_19126
140017	Campylobacter_jejuni_jejuni_ICDCCJ07004	Prevotella_nigrescens_ATCC_33563
140018	Campylobacter_jejuni_jejuni_ICDCCJ07004	Prevotella_oralis_ATCC_33269
140019	Campylobacter_jejuni_jejuni_ICDCCJ07004	Prevotella_pallens_ATCC_700821
140020	Campylobacter_jejuni_jejuni_ICDCCJ07004	Prevotella_ruminicola_23
140021	Campylobacter_jejuni_jejuni_ICDCCJ07004	Prevotella_salivae_DSM_15606
140022	Campylobacter_jejuni_jejuni_ICDCCJ07004	Prevotella_shahii_JCM_12083
140023	Campylobacter_jejuni_jejuni_ICDCCJ07004	Prevotella_stercorea_DSM_18206
140024	Campylobacter_jejuni_jejuni_ICDCCJ07004	Prevotella_timonensis_4401737
140025	Campylobacter_jejuni_jejuni_ICDCCJ07004	Prevotella_timonensis_CRIS_5C_B1
140026	Campylobacter_jejuni_jejuni_ICDCCJ07004	Prevotella_veroralis_DSM_19559
140027	Campylobacter_jejuni_jejuni_ICDCCJ07004	Propionibacterium_acidipropionici_ATCC_4875
140028	Campylobacter_jejuni_jejuni_ICDCCJ07004	Propionibacterium_acnes_KPA171202
140029	Campylobacter_jejuni_jejuni_ICDCCJ07004	Propionibacterium_avidum_44067
140030	Campylobacter_jejuni_jejuni_ICDCCJ07004	Propionibacterium_freudenreichii_subsp_shermanii_CIRM_BIA1
140031	Campylobacter_jejuni_jejuni_ICDCCJ07004	Propionibacterium_granulosum_DSM_20700
140032	Campylobacter_jejuni_jejuni_ICDCCJ07004	Propionibacterium_jensenii_DSM_20535
140033	Campylobacter_jejuni_jejuni_ICDCCJ07004	Propionibacterium_propionicum_F0230a
140034	Campylobacter_jejuni_jejuni_ICDCCJ07004	Proteus_mirabilis_ATCC_35198
140035	Campylobacter_jejuni_jejuni_ICDCCJ07004	Proteus_penneri_ATCC_35198
140036	Campylobacter_jejuni_jejuni_ICDCCJ07004	Providencia_alcalifaciens_DSM_30120
140037	Campylobacter_jejuni_jejuni_ICDCCJ07004	Providencia_rettgeri_DSM_1131
140038	Campylobacter_jejuni_jejuni_ICDCCJ07004	Providencia_rustigianii_DSM_4541
140039	Campylobacter_jejuni_jejuni_ICDCCJ07004	Providencia_stuartii_ATCC_25827
140040	Campylobacter_jejuni_jejuni_ICDCCJ07004	Pseudobutyrivibrio_ruminis_AD2017
140041	Campylobacter_jejuni_jejuni_ICDCCJ07004	Pseudoflavonifractor_capillosus_strain_ATCC_29799
140042	Campylobacter_jejuni_jejuni_ICDCCJ07004	Pseudomonas_aeruginosa_NCGM2_S1
140043	Campylobacter_jejuni_jejuni_ICDCCJ07004	Pseudomonas_alcaliphila_34
140044	Campylobacter_jejuni_jejuni_ICDCCJ07004	Pseudomonas_monteilii_NBRC_103158
140045	Campylobacter_jejuni_jejuni_ICDCCJ07004	Pseudomonas_nitroreducens_HBP1
140046	Campylobacter_jejuni_jejuni_ICDCCJ07004	Pseudomonas_oleovorans_MOIL14HWK12
140047	Campylobacter_jejuni_jejuni_ICDCCJ07004	Pseudoramibacter_alactolyticus_ATCC_23263
140048	Campylobacter_jejuni_jejuni_ICDCCJ07004	Pyramidobacter_piscolens_W5455
140049	Campylobacter_jejuni_jejuni_ICDCCJ07004	Ralstonia_sp_5_7_47FAA
140050	Campylobacter_jejuni_jejuni_ICDCCJ07004	Raoultella_planticola_ATCC_33531
140051	Campylobacter_jejuni_jejuni_ICDCCJ07004	Rhodococcus_equi_ATCC_33707
140052	Campylobacter_jejuni_jejuni_ICDCCJ07004	Rhodococcus_equi_NBRC_101255
140053	Campylobacter_jejuni_jejuni_ICDCCJ07004	Rhodococcus_rhodochrous_ATCC_21198
140054	Campylobacter_jejuni_jejuni_ICDCCJ07004	Roseburia_hominis_A2_183
140055	Campylobacter_jejuni_jejuni_ICDCCJ07004	Roseburia_intestinalis_L1_82
140056	Campylobacter_jejuni_jejuni_ICDCCJ07004	Roseburia_inulinivorans_DSM_16841
140057	Campylobacter_jejuni_jejuni_ICDCCJ07004	Roseomonas_mucosa_ATCC_BAA_692
140058	Campylobacter_jejuni_jejuni_ICDCCJ07004	Rothia_aeria_F0474
140059	Campylobacter_jejuni_jejuni_ICDCCJ07004	Rothia_dentocariosa_ATCC_17931
140060	Campylobacter_jejuni_jejuni_ICDCCJ07004	Rothia_mucilaginosa_DY_18
140061	Campylobacter_jejuni_jejuni_ICDCCJ07004	Ruminococcaceae_bacterium_D16
140062	Campylobacter_jejuni_jejuni_ICDCCJ07004	Ruminococcus_albus_7
140063	Campylobacter_jejuni_jejuni_ICDCCJ07004	Ruminococcus_bicirculans_80_3
140064	Campylobacter_jejuni_jejuni_ICDCCJ07004	Ruminococcus_bromii_L2_63
140065	Campylobacter_jejuni_jejuni_ICDCCJ07004	Ruminococcus_callidus_ATCC_2776001
140066	Campylobacter_jejuni_jejuni_ICDCCJ07004	Ruminococcus_champanellensis_18P13
140067	Campylobacter_jejuni_jejuni_ICDCCJ07004	Ruminococcus_flavefaciens_ATCC_19208
140068	Campylobacter_jejuni_jejuni_ICDCCJ07004	Ruminococcus_flavefaciens_FD_1
140069	Campylobacter_jejuni_jejuni_ICDCCJ07004	Ruminococcus_gauvreauii_DSM_19829
140070	Campylobacter_jejuni_jejuni_ICDCCJ07004	Ruminococcus_gnavus_ATCC_29149
140071	Campylobacter_jejuni_jejuni_ICDCCJ07004	Ruminococcus_lactaris_ATCC_29176
140072	Campylobacter_jejuni_jejuni_ICDCCJ07004	Ruminococcus_obeum_A2_162
140073	Campylobacter_jejuni_jejuni_ICDCCJ07004	Ruminococcus_sp_5_1_39BFAA
140074	Campylobacter_jejuni_jejuni_ICDCCJ07004	Ruminococcus_sp_SR1_5
140075	Campylobacter_jejuni_jejuni_ICDCCJ07004	Ruminococcus_torques_ATCC_27756
140076	Campylobacter_jejuni_jejuni_ICDCCJ07004	Ruminococcus_torques_L2_14
140077	Campylobacter_jejuni_jejuni_ICDCCJ07004	Salmonella_enterica_enterica_sv_Typhimurium_LT2
140078	Campylobacter_jejuni_jejuni_ICDCCJ07004	Scardovia_inopinata_F0304
140079	Campylobacter_jejuni_jejuni_ICDCCJ07004	Selenomonas_ruminantium_AC2024
140080	Campylobacter_jejuni_jejuni_ICDCCJ07004	Serratia_fonticola_RB_25
140081	Campylobacter_jejuni_jejuni_ICDCCJ07004	Serratia_liquefaciens_ATCC_27592
140082	Campylobacter_jejuni_jejuni_ICDCCJ07004	Silanimonas_lenta_DSM_16282
140083	Campylobacter_jejuni_jejuni_ICDCCJ07004	Slackia_exigua_ATCC_700122
140084	Campylobacter_jejuni_jejuni_ICDCCJ07004	Slackia_piriformis_YIT_12062
140085	Campylobacter_jejuni_jejuni_ICDCCJ07004	Solobacterium_moorei_DSM_22971
140086	Campylobacter_jejuni_jejuni_ICDCCJ07004	Solobacterium_moorei_F0204
140087	Campylobacter_jejuni_jejuni_ICDCCJ07004	Staphylococcus_arlettae_CVD059
140088	Campylobacter_jejuni_jejuni_ICDCCJ07004	Staphylococcus_capitis_CR0101
140089	Campylobacter_jejuni_jejuni_ICDCCJ07004	Staphylococcus_capitis_QN1
140090	Campylobacter_jejuni_jejuni_ICDCCJ07004	Staphylococcus_caprae_C87
140091	Campylobacter_jejuni_jejuni_ICDCCJ07004	Staphylococcus_cohnii_hu_01
140092	Campylobacter_jejuni_jejuni_ICDCCJ07004	Staphylococcus_epidermidis_ATCC_12228
140093	Campylobacter_jejuni_jejuni_ICDCCJ07004	Staphylococcus_equorum_subsp_equorum_Mu2
140094	Campylobacter_jejuni_jejuni_ICDCCJ07004	Staphylococcus_haemolyticus_JCSC1435
140095	Campylobacter_jejuni_jejuni_ICDCCJ07004	Staphylococcus_hominis_subsp_hominis_C80
140096	Campylobacter_jejuni_jejuni_ICDCCJ07004	Staphylococcus_intermedius_ATCC_27335
140097	Campylobacter_jejuni_jejuni_ICDCCJ07004	Staphylococcus_lugdunensis_HKU09_01
140098	Campylobacter_jejuni_jejuni_ICDCCJ07004	Staphylococcus_pasteuri_SP1
140099	Campylobacter_jejuni_jejuni_ICDCCJ07004	Staphylococcus_pettenkoferi_VCU012
140100	Campylobacter_jejuni_jejuni_ICDCCJ07004	Staphylococcus_saprophyticus_subsp_saprophyticus_ATCC_15305
140101	Campylobacter_jejuni_jejuni_ICDCCJ07004	Staphylococcus_sciuri_subsp_sciuri_Z8
140102	Campylobacter_jejuni_jejuni_ICDCCJ07004	Staphylococcus_simulans_ACS_120_V_Sch1
140103	Campylobacter_jejuni_jejuni_ICDCCJ07004	Staphylococcus_vitulinus_F1028
140104	Campylobacter_jejuni_jejuni_ICDCCJ07004	Staphylococcus_warneri_SG1
140105	Campylobacter_jejuni_jejuni_ICDCCJ07004	Staphylococcus_xylosus_DMB3_Bh1
140106	Campylobacter_jejuni_jejuni_ICDCCJ07004	Staphylococcus_xylosus_NJ
140107	Campylobacter_jejuni_jejuni_ICDCCJ07004	Stenotrophomonas_maltophilia_D457
140108	Campylobacter_jejuni_jejuni_ICDCCJ07004	Stenotrophomonas_rhizophila_PCA13
140109	Campylobacter_jejuni_jejuni_ICDCCJ07004	Stoquefichus_massiliensis_AP9
140110	Campylobacter_jejuni_jejuni_ICDCCJ07004	Streptococcus_agalactiae_A909
140111	Campylobacter_jejuni_jejuni_ICDCCJ07004	Streptococcus_anginosus_1_2_62CV
140112	Campylobacter_jejuni_jejuni_ICDCCJ07004	Streptococcus_australis_ATCC_700641
140113	Campylobacter_jejuni_jejuni_ICDCCJ07004	Streptococcus_constellatus_subsp_constellatus_SK53
140114	Campylobacter_jejuni_jejuni_ICDCCJ07004	Streptococcus_constellatus_subsp_pharyngis_SK1060
140115	Campylobacter_jejuni_jejuni_ICDCCJ07004	Streptococcus_cristatus_ATCC_51100
140116	Campylobacter_jejuni_jejuni_ICDCCJ07004	Streptococcus_dysgalactiae_subsp_dysgalactiae_ATCC_27957
140117	Campylobacter_jejuni_jejuni_ICDCCJ07004	Streptococcus_equinus_ATCC_9812
140118	Campylobacter_jejuni_jejuni_ICDCCJ07004	Streptococcus_gallolyticus_subsp_gallolyticus_ATCC_43143
140119	Campylobacter_jejuni_jejuni_ICDCCJ07004	Streptococcus_gordonii_str_Challis_substr_CH1
140120	Campylobacter_jejuni_jejuni_ICDCCJ07004	Streptococcus_infantarius_subsp_infantarius_ATCC_BAA_102
140121	Campylobacter_jejuni_jejuni_ICDCCJ07004	Streptococcus_infantis_ATCC_700779
140122	Campylobacter_jejuni_jejuni_ICDCCJ07004	Streptococcus_intermedius_JTH08
140123	Campylobacter_jejuni_jejuni_ICDCCJ07004	Streptococcus_lutetiensis_033
140124	Campylobacter_jejuni_jejuni_ICDCCJ07004	Streptococcus_mitis_NCTC_12261
140125	Campylobacter_jejuni_jejuni_ICDCCJ07004	Streptococcus_mutans_ATCC_25175
140126	Campylobacter_jejuni_jejuni_ICDCCJ07004	Streptococcus_oralis_Uo5
140127	Campylobacter_jejuni_jejuni_ICDCCJ07004	Streptococcus_parasanguinis_ATCC_903
140128	Campylobacter_jejuni_jejuni_ICDCCJ07004	Streptococcus_parauberis_KCTC_11537
140129	Campylobacter_jejuni_jejuni_ICDCCJ07004	Streptococcus_peroris_ATCC_700780
140130	Campylobacter_jejuni_jejuni_ICDCCJ07004	Streptococcus_pleomorphus_DSM_20574
140131	Campylobacter_jejuni_jejuni_ICDCCJ07004	Streptococcus_pseudopneumoniae_IS7493
140132	Campylobacter_jejuni_jejuni_ICDCCJ07004	Streptococcus_salivarius_JIM8777
140133	Campylobacter_jejuni_jejuni_ICDCCJ07004	Streptococcus_sanguinis_SK36
140134	Campylobacter_jejuni_jejuni_ICDCCJ07004	Streptococcus_sp_2_1_36FAA
140135	Campylobacter_jejuni_jejuni_ICDCCJ07004	Streptococcus_sp_I_G2
140136	Campylobacter_jejuni_jejuni_ICDCCJ07004	Streptococcus_sp_I_P16
140137	Campylobacter_jejuni_jejuni_ICDCCJ07004	Streptococcus_thermophilus_LMG_18311
140138	Campylobacter_jejuni_jejuni_ICDCCJ07004	Streptococcus_thoraltensis_DSM_12221
140139	Campylobacter_jejuni_jejuni_ICDCCJ07004	Streptococcus_uberis_0140J
140140	Campylobacter_jejuni_jejuni_ICDCCJ07004	Streptococcus_vestibularis_F0396
140141	Campylobacter_jejuni_jejuni_ICDCCJ07004	Subdoligranulum_variabile_DSM_15176
140142	Campylobacter_jejuni_jejuni_ICDCCJ07004	Succinatimonas_hippei_YIT_12066
140143	Campylobacter_jejuni_jejuni_ICDCCJ07004	Succinivibrio_dextrinosolvens_H5
140144	Campylobacter_jejuni_jejuni_ICDCCJ07004	Sulfolobus_solfataricus_P2
140145	Campylobacter_jejuni_jejuni_ICDCCJ07004	Sutterella_parvirubra_YIT_11816
140146	Campylobacter_jejuni_jejuni_ICDCCJ07004	Sutterella_wadsworthensis_3_1_45B
140147	Campylobacter_jejuni_jejuni_ICDCCJ07004	Tannerella_forsythia_ATCC_43037
140148	Campylobacter_jejuni_jejuni_ICDCCJ07004	Tatumella_ptyseos_ATCC_33301
140149	Campylobacter_jejuni_jejuni_ICDCCJ07004	Trabulsiella_guamensis_ATCC_49490
140150	Campylobacter_jejuni_jejuni_ICDCCJ07004	Tropheryma_whipplei_str_Twist
140151	Campylobacter_jejuni_jejuni_ICDCCJ07004	Trueperella_pyogenes_MS249
140152	Campylobacter_jejuni_jejuni_ICDCCJ07004	Ureaplasma_parvum_serovar_1_str_ATCC_27813
140153	Campylobacter_jejuni_jejuni_ICDCCJ07004	Ureaplasma_urealyticum_serovar_8_str_ATCC_27618
140154	Campylobacter_jejuni_jejuni_ICDCCJ07004	Ureibacillus_thermosphaericus_str_Thermo_BF
140155	Campylobacter_jejuni_jejuni_ICDCCJ07004	Varibaculum_cambriense_DSM_15806
140156	Campylobacter_jejuni_jejuni_ICDCCJ07004	Veillonella_atypica_ACS_049_V_Sch6
140157	Campylobacter_jejuni_jejuni_ICDCCJ07004	Veillonella_dispar_ATCC_17748
140158	Campylobacter_jejuni_jejuni_ICDCCJ07004	Veillonella_parvula_Te3_DSM_2008
140159	Campylobacter_jejuni_jejuni_ICDCCJ07004	Veillonella_ratti_ACS_216_V_Col6b
140160	Campylobacter_jejuni_jejuni_ICDCCJ07004	Veillonella_sp_3_1_44
140161	Campylobacter_jejuni_jejuni_ICDCCJ07004	Veillonella_sp_6_1_27
140162	Campylobacter_jejuni_jejuni_ICDCCJ07004	Vibrio_fluvialis_560
140163	Campylobacter_jejuni_jejuni_ICDCCJ07004	Vibrio_furnissii_NCTC_11218
140164	Campylobacter_jejuni_jejuni_ICDCCJ07004	Vibrio_mimicus_MB_451
140165	Campylobacter_jejuni_jejuni_ICDCCJ07004	Vibrio_parahaemolyticus_RIMD_2210633
140166	Campylobacter_jejuni_jejuni_ICDCCJ07004	Weissella_cibaria_KACC_11862
140167	Campylobacter_jejuni_jejuni_ICDCCJ07004	Weissella_confusa_LBAE_C39_2
140168	Campylobacter_jejuni_jejuni_ICDCCJ07004	Weissella_paramesenteroides_ATCC_33313
140169	Campylobacter_jejuni_jejuni_ICDCCJ07004	Yersinia_bercovieri_ATCC_43970
140170	Campylobacter_jejuni_jejuni_ICDCCJ07004	Yersinia_enterocolitica_subsp_enterocolitica_8081
140171	Campylobacter_jejuni_jejuni_ICDCCJ07004	Yersinia_frederiksenii_ATCC_33641
140172	Campylobacter_jejuni_jejuni_ICDCCJ07004	Yersinia_kristensenii_ATCC_33638
140173	Campylobacter_jejuni_jejuni_ICDCCJ07004	Yersinia_pseudotuberculosis_YPIII
140174	Campylobacter_jejuni_jejuni_ICDCCJ07004	Yersinia_rohdei_ATCC_43380
140175	Campylobacter_jejuni_jejuni_ICDCCJ07004	Yokenella_regensburgei_ATCC_43003
140176	Campylobacter_jejuni_jejuni_M1	Campylobacter_jejuni_jejuni_NCTC_11168
140177	Campylobacter_jejuni_jejuni_M1	Campylobacter_lari_RM2100
140178	Campylobacter_jejuni_jejuni_M1	Campylobacter_rectus_RM3267
140179	Campylobacter_jejuni_jejuni_M1	Campylobacter_showae_CSUNSWCD
140180	Campylobacter_jejuni_jejuni_M1	Campylobacter_upsaliensis_JV21
140181	Campylobacter_jejuni_jejuni_M1	Candidatus_Nitrososphaera_gargensis_Ga9_2
140182	Campylobacter_jejuni_jejuni_M1	Capnocytophaga_granulosa_ATCC_51502
140183	Campylobacter_jejuni_jejuni_M1	Capnocytophaga_ochracea_DSM_7271
140184	Campylobacter_jejuni_jejuni_M1	Capnocytophaga_sputigena_ATCC_33612
140185	Campylobacter_jejuni_jejuni_M1	Catenibacterium_mitsuokai_DSM_15897
140186	Campylobacter_jejuni_jejuni_M1	Cedecea_davisae_DSM_4568
140187	Campylobacter_jejuni_jejuni_M1	Cellulosilyticum_lentocellum_DSM_5427
140188	Campylobacter_jejuni_jejuni_M1	Cellulosimicrobium_cellulans_J36
140189	Campylobacter_jejuni_jejuni_M1	Cetobacterium_somerae_ATCC_BAA_47401
140190	Campylobacter_jejuni_jejuni_M1	Citrobacter_amalonaticus_Y19
140191	Campylobacter_jejuni_jejuni_M1	Citrobacter_freundii_ATCC_8090
140192	Campylobacter_jejuni_jejuni_M1	Citrobacter_freundii_UCI_31
140193	Campylobacter_jejuni_jejuni_M1	Citrobacter_koseri_ATCC_BAA_895
140194	Campylobacter_jejuni_jejuni_M1	Citrobacter_sp_30_2
140195	Campylobacter_jejuni_jejuni_M1	Citrobacter_youngae_ATCC_29220
140196	Campylobacter_jejuni_jejuni_M1	Cloacibacillus_evryensis_DSM_19522
140197	Campylobacter_jejuni_jejuni_M1	Clostridiales_sp_1_7_47FAA
140198	Campylobacter_jejuni_jejuni_M1	Clostridium_asparagiforme_DSM_15981
140199	Campylobacter_jejuni_jejuni_M1	Clostridium_bartlettii_DSM_16795
140200	Campylobacter_jejuni_jejuni_M1	Clostridium_beijerinckii_NCIMB_8052
140201	Campylobacter_jejuni_jejuni_M1	Clostridium_bifermentans_ATCC_19299
140202	Campylobacter_jejuni_jejuni_M1	Clostridium_bolteae_ATCC_BAA_613
140203	Campylobacter_jejuni_jejuni_M1	Clostridium_botulinum_A_str_ATCC_19397
140204	Campylobacter_jejuni_jejuni_M1	Clostridium_botulinum_A_str_ATCC_3502
140205	Campylobacter_jejuni_jejuni_M1	Clostridium_botulinum_A_str_Hall
140206	Campylobacter_jejuni_jejuni_M1	Clostridium_botulinum_Bf
140207	Campylobacter_jejuni_jejuni_M1	Clostridium_botulinum_E1_str_BoNT_E_Beluga
140208	Campylobacter_jejuni_jejuni_M1	Clostridium_botulinum_F_str_230613
140209	Campylobacter_jejuni_jejuni_M1	Clostridium_butyricum_DSM_10702
140210	Campylobacter_jejuni_jejuni_M1	Clostridium_butyricum_E4_str_BoNT_E_BL5262
140211	Campylobacter_jejuni_jejuni_M1	Clostridium_cadaveris_AGR2141
140212	Campylobacter_jejuni_jejuni_M1	Clostridium_celatum_DSM_1785
140213	Campylobacter_jejuni_jejuni_M1	Clostridium_cellobioparum_DSM_1351
140214	Campylobacter_jejuni_jejuni_M1	Clostridium_citroniae_WAL_17108
140215	Campylobacter_jejuni_jejuni_M1	Clostridium_clariflavum_DSM_19732
140216	Campylobacter_jejuni_jejuni_M1	Clostridium_clostridioforme_CM201
140217	Campylobacter_jejuni_jejuni_M1	Clostridium_difficile_CD196
140218	Campylobacter_jejuni_jejuni_M1	Clostridium_difficile_NAP07
140219	Campylobacter_jejuni_jejuni_M1	Clostridium_difficile_NAP08
140220	Campylobacter_jejuni_jejuni_M1	Clostridium_difficile_R20291
140221	Campylobacter_jejuni_jejuni_M1	Clostridium_glycolicum_ATCC_14880
140222	Campylobacter_jejuni_jejuni_M1	Clostridium_hathewayi_12489931
140223	Campylobacter_jejuni_jejuni_M1	Clostridium_hathewayi_DSM_13479
140224	Campylobacter_jejuni_jejuni_M1	Clostridium_hiranonis_TO_931_DSM_13275
140225	Campylobacter_jejuni_jejuni_M1	Clostridium_hylemonae_DSM_15053
140226	Campylobacter_jejuni_jejuni_M1	Clostridium_indolis_DSM_755
140227	Campylobacter_jejuni_jejuni_M1	Clostridium_innocuum_2959
140228	Campylobacter_jejuni_jejuni_M1	Clostridium_leptum_DSM_753
140229	Campylobacter_jejuni_jejuni_M1	Clostridium_methoxybenzovorans_SR3
140230	Campylobacter_jejuni_jejuni_M1	Clostridium_methylpentosum_R2_DSM_5476
140231	Campylobacter_jejuni_jejuni_M1	Clostridium_nexile_DSM_1787
140232	Campylobacter_jejuni_jejuni_M1	Clostridium_paraputrificum_AGR2156
140233	Campylobacter_jejuni_jejuni_M1	Clostridium_perfringens_ATCC_13124
140234	Campylobacter_jejuni_jejuni_M1	Clostridium_ramosum_VPI_0427_DSM_1402
140235	Campylobacter_jejuni_jejuni_M1	Clostridium_saccharogumia_DSM_17460
140236	Campylobacter_jejuni_jejuni_M1	Clostridium_saccharoperbutylacetonicum_N1_4_HMT
140237	Campylobacter_jejuni_jejuni_M1	Clostridium_sartagoforme_AAU1
140238	Campylobacter_jejuni_jejuni_M1	Clostridium_scindens_ATCC_35704
140239	Campylobacter_jejuni_jejuni_M1	Clostridium_sordellii_ATCC_9714
140240	Campylobacter_jejuni_jejuni_M1	Clostridium_sp_7_2_43FAA
140241	Campylobacter_jejuni_jejuni_M1	Clostridium_spiroforme_DSM_1552
140242	Campylobacter_jejuni_jejuni_M1	Clostridium_sp_L2_50
140243	Campylobacter_jejuni_jejuni_M1	Clostridium_sp_M62_1
140244	Campylobacter_jejuni_jejuni_M1	Clostridium_sporogenes_ATCC_15579
140245	Campylobacter_jejuni_jejuni_M1	Clostridium_sporosphaeroides_DSM_1294
140246	Campylobacter_jejuni_jejuni_M1	Clostridium_sp_SS2_1
140247	Campylobacter_jejuni_jejuni_M1	Clostridium_sp_SY8519
140248	Campylobacter_jejuni_jejuni_M1	Clostridium_sticklandii_DSM_519
140249	Campylobacter_jejuni_jejuni_M1	Clostridium_symbiosum_ATCC_14940
140250	Campylobacter_jejuni_jejuni_M1	Clostridium_symbiosum_WAL_14163
140251	Campylobacter_jejuni_jejuni_M1	Clostridium_symbiosum_WAL_14673
140252	Campylobacter_jejuni_jejuni_M1	Clostridium_tyrobutyricum_DSM_2637
140253	Campylobacter_jejuni_jejuni_M1	Clostridium_viride_DSM_6836
140254	Campylobacter_jejuni_jejuni_M1	Collinsella_aerofaciens_ATCC_25986
140255	Campylobacter_jejuni_jejuni_M1	Collinsella_intestinalis_DSM_13280
140256	Campylobacter_jejuni_jejuni_M1	Collinsella_stercoris_DSM_13279
140257	Campylobacter_jejuni_jejuni_M1	Collinsella_tanakaei_YIT_12063
140258	Campylobacter_jejuni_jejuni_M1	Coprobacillus_sp_29_1
140259	Campylobacter_jejuni_jejuni_M1	Coprobacillus_sp_D7
140260	Campylobacter_jejuni_jejuni_M1	Coprococcus_catus_GD_7
140261	Campylobacter_jejuni_jejuni_M1	Coprococcus_comes_ATCC_27758
140262	Campylobacter_jejuni_jejuni_M1	Coprococcus_eutactus_ATCC_27759
140263	Campylobacter_jejuni_jejuni_M1	Corynebacterium_ammoniagenes_DSM_20306
140264	Campylobacter_jejuni_jejuni_M1	Corynebacterium_amycolatum_SK46
140265	Campylobacter_jejuni_jejuni_M1	Corynebacterium_aurimucosum_ATCC_700975
140266	Campylobacter_jejuni_jejuni_M1	Corynebacterium_durum_F0235
140267	Campylobacter_jejuni_jejuni_M1	Corynebacterium_glucuronolyticum_ATCC_51867
140268	Campylobacter_jejuni_jejuni_M1	Corynebacterium_kroppenstedtii_DSM_44385
140269	Campylobacter_jejuni_jejuni_M1	Corynebacterium_propinquum_DSM_44285
140270	Campylobacter_jejuni_jejuni_M1	Corynebacterium_striatum_ATCC_6940
140271	Campylobacter_jejuni_jejuni_M1	Corynebacterium_tuberculostearicum_SK141
140272	Campylobacter_jejuni_jejuni_M1	Corynebacterium_ulcerans_809
140273	Campylobacter_jejuni_jejuni_M1	Corynebacterium_ureicelerivorans
140274	Campylobacter_jejuni_jejuni_M1	Cronobacter_sakazakii_ATCC_BAA_894
140275	Campylobacter_jejuni_jejuni_M1	Cryptobacterium_curtum_DSM_15641
140276	Campylobacter_jejuni_jejuni_M1	Curtobacterium_flaccumfaciens_UCD_AKU
140277	Campylobacter_jejuni_jejuni_M1	Delftia_acidovorans_SPH_1
140278	Campylobacter_jejuni_jejuni_M1	Dermacoccus_nishinomiyaensis
140279	Campylobacter_jejuni_jejuni_M1	Desulfovibrio_desulfuricans_subsp_desulfuricans_DSM_642
140280	Campylobacter_jejuni_jejuni_M1	Desulfovibrio_piger_ATCC_29098
140281	Campylobacter_jejuni_jejuni_M1	Desulfovibrio_sp_3_1_syn3
140282	Campylobacter_jejuni_jejuni_M1	Dialister_invisus_DSM_15470
140283	Campylobacter_jejuni_jejuni_M1	Dialister_succinatiphilus_YIT_11850
140284	Campylobacter_jejuni_jejuni_M1	Dietzia_cinnamea_P4
140285	Campylobacter_jejuni_jejuni_M1	Dorea_formicigenerans_ATCC_27755
140286	Campylobacter_jejuni_jejuni_M1	Dorea_longicatena_DSM_13814
140287	Campylobacter_jejuni_jejuni_M1	Dysgonomonas_gadei_ATCC_BAA_286
140288	Campylobacter_jejuni_jejuni_M1	Edwardsiella_tarda_ATCC_23685
140289	Campylobacter_jejuni_jejuni_M1	Edwardsiella_tarda_FL6_60
140290	Campylobacter_jejuni_jejuni_M1	Eggerthella_lenta_DSM_2243
140291	Campylobacter_jejuni_jejuni_M1	Eggerthella_sp_1_3_56FAA
140292	Campylobacter_jejuni_jejuni_M1	Eggerthella_sp_YY7918
140293	Campylobacter_jejuni_jejuni_M1	Eggerthia_catenaformis_OT_569
140294	Campylobacter_jejuni_jejuni_M1	Eikenella_corrodens_ATCC_23834
140295	Campylobacter_jejuni_jejuni_M1	Enterobacter_aerogenes_KCTC_2190
140296	Campylobacter_jejuni_jejuni_M1	Enterobacter_asburiae_LF7a
140297	Campylobacter_jejuni_jejuni_M1	Enterobacter_cancerogenus_ATCC_35316
140298	Campylobacter_jejuni_jejuni_M1	Enterobacter_cloacae_EcWSU1
140299	Campylobacter_jejuni_jejuni_M1	Enterobacter_hormaechei_YT2
140300	Campylobacter_jejuni_jejuni_M1	Enterobacter_hormaechei_YT3
140301	Campylobacter_jejuni_jejuni_M1	Enterobacteriaceae_bacterium_9_2_54FAA
140302	Campylobacter_jejuni_jejuni_M1	Enterococcus_asini_ATCC_700915
140303	Campylobacter_jejuni_jejuni_M1	Enterococcus_avium_ATCC_14025
140304	Campylobacter_jejuni_jejuni_M1	Enterococcus_caccae_ATCC_BAA_1240
140305	Campylobacter_jejuni_jejuni_M1	Enterococcus_casseliflavus_ATCC_12755
140306	Campylobacter_jejuni_jejuni_M1	Enterococcus_cecorum_DSM_20682
140307	Campylobacter_jejuni_jejuni_M1	Enterococcus_dispar_ATCC_51266
140308	Campylobacter_jejuni_jejuni_M1	Enterococcus_durans_ATCC_6056
140309	Campylobacter_jejuni_jejuni_M1	Enterococcus_faecalis_OG1RF_ATCC_47077
140310	Campylobacter_jejuni_jejuni_M1	Enterococcus_faecalis_TX0104
140311	Campylobacter_jejuni_jejuni_M1	Enterococcus_faecalis_TX1322
140312	Campylobacter_jejuni_jejuni_M1	Enterococcus_faecalis_TX2134
140313	Campylobacter_jejuni_jejuni_M1	Enterococcus_faecalis_V583
140314	Campylobacter_jejuni_jejuni_M1	Enterococcus_faecium_TX1330
140315	Campylobacter_jejuni_jejuni_M1	Enterococcus_gallinarum_EG2
140316	Campylobacter_jejuni_jejuni_M1	Enterococcus_hirae_ATCC_9790
140317	Campylobacter_jejuni_jejuni_M1	Enterococcus_phoeniculicola_ATCC_BAA_412
140318	Campylobacter_jejuni_jejuni_M1	Enterococcus_saccharolyticus_DSM8903
140319	Campylobacter_jejuni_jejuni_M1	Enterococcus_sp_7L76
140320	Campylobacter_jejuni_jejuni_M1	Erysipelotrichaceae_bacterium_5_2_54FAA
140321	Campylobacter_jejuni_jejuni_M1	Erysipelotrichaceae_bacterium_sp_3_1_53
140322	Campylobacter_jejuni_jejuni_M1	Escherichia_albertii_KF1
140323	Campylobacter_jejuni_jejuni_M1	Escherichia_albertii_TW07627
140324	Campylobacter_jejuni_jejuni_M1	Escherichia_coli_O157_H7_str_Sakai
140325	Campylobacter_jejuni_jejuni_M1	Escherichia_coli_SE11
140326	Campylobacter_jejuni_jejuni_M1	Escherichia_coli_str_K_12_substr_MG1655
140327	Campylobacter_jejuni_jejuni_M1	Escherichia_coli_UTI89_UPEC
140328	Campylobacter_jejuni_jejuni_M1	Escherichia_fergusonii_ATCC_35469
140329	Campylobacter_jejuni_jejuni_M1	Escherichia_hermannii_NBRC_105704
140330	Campylobacter_jejuni_jejuni_M1	Escherichia_sp_1_1_43
140331	Campylobacter_jejuni_jejuni_M1	Escherichia_sp_3_2_53FAA
140332	Campylobacter_jejuni_jejuni_M1	Escherichia_sp_4_1_40B
140333	Campylobacter_jejuni_jejuni_M1	Eubacterium_biforme_DSM_3989
140334	Campylobacter_jejuni_jejuni_M1	Eubacterium_brachy_ATCC_33089
140335	Campylobacter_jejuni_jejuni_M1	Eubacterium_cellulosolvens_6
140336	Campylobacter_jejuni_jejuni_M1	Eubacterium_cylindroides_T2_87
140337	Campylobacter_jejuni_jejuni_M1	Eubacterium_desmolans_ATCC_43058
140338	Campylobacter_jejuni_jejuni_M1	Eubacterium_dolichum_DSM_3991
140339	Campylobacter_jejuni_jejuni_M1	Eubacterium_eligens_ATCC_27750
140340	Campylobacter_jejuni_jejuni_M1	Eubacterium_hallii_DSM_3353
140341	Campylobacter_jejuni_jejuni_M1	Eubacterium_hallii_L2_7
140342	Campylobacter_jejuni_jejuni_M1	Eubacterium_limosum_KIST612
140343	Campylobacter_jejuni_jejuni_M1	Eubacterium_ramulus_ATCC_29099
140344	Campylobacter_jejuni_jejuni_M1	Eubacterium_rectale_ATCC_33656
140345	Campylobacter_jejuni_jejuni_M1	Eubacterium_rectale_M104_1
140346	Campylobacter_jejuni_jejuni_M1	Eubacterium_saphenum_ATCC_49989
140347	Campylobacter_jejuni_jejuni_M1	Eubacterium_siraeum_70_3
140348	Campylobacter_jejuni_jejuni_M1	Eubacterium_siraeum_DSM_15702
140349	Campylobacter_jejuni_jejuni_M1	Eubacterium_sulci_ATCC_35585
140350	Campylobacter_jejuni_jejuni_M1	Eubacterium_ventriosum_ATCC_27560
140351	Campylobacter_jejuni_jejuni_M1	Exiguobacterium_aurantiacum_DSM_6208
140352	Campylobacter_jejuni_jejuni_M1	Faecalibacterium_cf_prausnitzii_KLE1255
140353	Campylobacter_jejuni_jejuni_M1	Faecalibacterium_prausnitzii_L2_6
140354	Campylobacter_jejuni_jejuni_M1	Faecalibacterium_prausnitzii_M21_2
140355	Campylobacter_jejuni_jejuni_M1	Faecalibacterium_prausnitzii_SL3_3
140356	Campylobacter_jejuni_jejuni_M1	Filifactor_alocis_ATCC_35896
140357	Campylobacter_jejuni_jejuni_M1	Finegoldia_magna_ATCC_29328
140358	Campylobacter_jejuni_jejuni_M1	Flavonifractor_plautii_ATCC_29863
140359	Campylobacter_jejuni_jejuni_M1	Fusobacterium_gonidiaformans_3_1_5R
140360	Campylobacter_jejuni_jejuni_M1	Fusobacterium_gonidiaformans_ATCC_25563
140361	Campylobacter_jejuni_jejuni_M1	Fusobacterium_mortiferum_ATCC_9817
140362	Campylobacter_jejuni_jejuni_M1	Fusobacterium_necrophorum_D12
140363	Campylobacter_jejuni_jejuni_M1	Fusobacterium_nucleatum_subsp_animalis_3_1_33
140364	Campylobacter_jejuni_jejuni_M1	Fusobacterium_nucleatum_subsp_animalis_7_1
140365	Campylobacter_jejuni_jejuni_M1	Fusobacterium_nucleatum_subsp_animalis_D11
140366	Campylobacter_jejuni_jejuni_M1	Fusobacterium_nucleatum_subsp_vincentii_3_1_27
140367	Campylobacter_jejuni_jejuni_M1	Fusobacterium_nucleatum_subsp_vincentii_3_1_36A2
140368	Campylobacter_jejuni_jejuni_M1	Fusobacterium_nucleatum_subsp_vincentii_4_1_13
140369	Campylobacter_jejuni_jejuni_M1	Fusobacterium_periodonticum_1_1_41FAA
140370	Campylobacter_jejuni_jejuni_M1	Fusobacterium_periodonticum_2_1_31
140371	Campylobacter_jejuni_jejuni_M1	Fusobacterium_russii_ATCC_25533
140372	Campylobacter_jejuni_jejuni_M1	Fusobacterium_sp_4_8
140373	Campylobacter_jejuni_jejuni_M1	Fusobacterium_ulcerans_ATCC_49185
140374	Campylobacter_jejuni_jejuni_M1	Fusobacterium_varium_ATCC_27725
140375	Campylobacter_jejuni_jejuni_M1	Gemella_haemolysans_ATCC_10379
140376	Campylobacter_jejuni_jejuni_M1	Gemella_morbillorum_M424
140377	Campylobacter_jejuni_jejuni_M1	Gemella_sanguinis_ATCC700632
140378	Campylobacter_jejuni_jejuni_M1	Gemella_sanguinis_M325
140379	Campylobacter_jejuni_jejuni_M1	Geobacillus_vulcani_PSS1
140380	Campylobacter_jejuni_jejuni_M1	Gordonia_rubripertincta_NBRC_101908
140381	Campylobacter_jejuni_jejuni_M1	Gordonia_terrae_C_6
140382	Campylobacter_jejuni_jejuni_M1	Gordonia_terrae_NBRC_100016
140383	Campylobacter_jejuni_jejuni_M1	Gordonibacter_pamelaeae_7_10_1_bT_DSM_19378
140384	Campylobacter_jejuni_jejuni_M1	Granulicatella_adiacens_ATCC_49175
140385	Campylobacter_jejuni_jejuni_M1	Granulicatella_elegans_ATCC_700633
140386	Campylobacter_jejuni_jejuni_M1	Grimontia_hollisae_CIP_101886
140387	Campylobacter_jejuni_jejuni_M1	Haemophilus_haemolyticus_M19501
140388	Campylobacter_jejuni_jejuni_M1	Haemophilus_parainfluenzae_T3T1
140389	Campylobacter_jejuni_jejuni_M1	Haemophilus_sputorum_CCUG_13788
140390	Campylobacter_jejuni_jejuni_M1	Hafnia_alvei_ATCC_51873
140391	Campylobacter_jejuni_jejuni_M1	Hafnia_alvei_BIDMC_31
140392	Campylobacter_jejuni_jejuni_M1	Halococcus_morrhuae_DSM1307
140393	Campylobacter_jejuni_jejuni_M1	Helicobacter_bilis_ATCC_43879
140394	Campylobacter_jejuni_jejuni_M1	Helicobacter_canadensis_MIT_98_5491
140395	Campylobacter_jejuni_jejuni_M1	Helicobacter_cinaedi_CCUG_18818
140396	Campylobacter_jejuni_jejuni_M1	Helicobacter_pullorum_MIT_98_5489
140397	Campylobacter_jejuni_jejuni_M1	Helicobacter_pylori_26695
140398	Campylobacter_jejuni_jejuni_M1	Helicobacter_winghamensis_ATCC_BAA_430
140399	Campylobacter_jejuni_jejuni_M1	Holdemania_filiformis_VPI_J1_31B_1_DSM_12042
140400	Campylobacter_jejuni_jejuni_M1	Kallipyga_massiliensis_ph2
140401	Campylobacter_jejuni_jejuni_M1	Kandleria_vitulina_DSM_20405
140402	Campylobacter_jejuni_jejuni_M1	Kingella_oralis_ATCC_51147
140403	Campylobacter_jejuni_jejuni_M1	Klebsiella_pneumoniae_pneumoniae_MGH78578
140404	Campylobacter_jejuni_jejuni_M1	Klebsiella_sp_1_1_55
140405	Campylobacter_jejuni_jejuni_M1	Kluyvera_ascorbata_ATCC_33433
140406	Campylobacter_jejuni_jejuni_M1	Kocuria_palustris_PEL
140407	Campylobacter_jejuni_jejuni_M1	Kocuria_rhizophila_DC2201
140408	Campylobacter_jejuni_jejuni_M1	Kurthia_massiliensis_JC30
140409	Campylobacter_jejuni_jejuni_M1	Kytococcus_sedentarius_DSM_20547
140410	Campylobacter_jejuni_jejuni_M1	Lachnospiraceae_bacterium_sp_5_1_63FAA
140411	Campylobacter_jejuni_jejuni_M1	Lachnospiraceae_bacterium_sp_8_1_57FAA
140412	Campylobacter_jejuni_jejuni_M1	Lachnospira_multipara_ATCC_19207
140413	Campylobacter_jejuni_jejuni_M1	Lactobacillus_acidophilus_ATCC_4796
140414	Campylobacter_jejuni_jejuni_M1	Lactobacillus_acidophilus_NCFM
140415	Campylobacter_jejuni_jejuni_M1	Lactobacillus_amylolyticus_DSM_11664
140416	Campylobacter_jejuni_jejuni_M1	Lactobacillus_amylovorus_GRL_1112
140417	Campylobacter_jejuni_jejuni_M1	Lactobacillus_animalis_KCTC_3501
140418	Campylobacter_jejuni_jejuni_M1	Lactobacillus_antri_DSM_16041
140419	Campylobacter_jejuni_jejuni_M1	Lactobacillus_brevis_ATCC_367
140420	Campylobacter_jejuni_jejuni_M1	Lactobacillus_brevis_subsp_gravesensis_ATCC_27305
140421	Campylobacter_jejuni_jejuni_M1	Lactobacillus_buchneri_ATCC_11577
140422	Campylobacter_jejuni_jejuni_M1	Lactobacillus_casei_ATCC_334
140423	Campylobacter_jejuni_jejuni_M1	Lactobacillus_casei_casei_BL23
140424	Campylobacter_jejuni_jejuni_M1	Lactobacillus_coleohominis_101_4_CHN
140425	Campylobacter_jejuni_jejuni_M1	Lactobacillus_coryniformis_subsp_coryniformis_CECT_5711
140426	Campylobacter_jejuni_jejuni_M1	Lactobacillus_crispatus_125_2_CHN
140427	Campylobacter_jejuni_jejuni_M1	Lactobacillus_curvatus_CRL_705
140428	Campylobacter_jejuni_jejuni_M1	Lactobacillus_delbrueckii_subsp_bulgaricus_ATCC_11842
140429	Campylobacter_jejuni_jejuni_M1	Lactobacillus_delbrueckii_subsp_bulgaricus_ATCC_BAA_365
140430	Campylobacter_jejuni_jejuni_M1	Lactobacillus_fermentum_ATCC_14931
140431	Campylobacter_jejuni_jejuni_M1	Lactobacillus_fermentum_IFO_3956
140432	Campylobacter_jejuni_jejuni_M1	Lactobacillus_gasseri_ATCC_33323
140433	Campylobacter_jejuni_jejuni_M1	Lactobacillus_gastricus_PS3
140434	Campylobacter_jejuni_jejuni_M1	Lactobacillus_helveticus_DPC_4571
140435	Campylobacter_jejuni_jejuni_M1	Lactobacillus_helveticus_DSM_20075
140436	Campylobacter_jejuni_jejuni_M1	Lactobacillus_hilgardii_ATCC_8290
140437	Campylobacter_jejuni_jejuni_M1	Lactobacillus_iners_DSM_13335
140438	Campylobacter_jejuni_jejuni_M1	Lactobacillus_jensenii_1153
140439	Campylobacter_jejuni_jejuni_M1	Lactobacillus_johnsonii_DPC_6026
140440	Campylobacter_jejuni_jejuni_M1	Lactobacillus_johnsonii_NCC_533
140441	Campylobacter_jejuni_jejuni_M1	Lactobacillus_mucosae_LM1
140442	Campylobacter_jejuni_jejuni_M1	Lactobacillus_oris_F0423
140443	Campylobacter_jejuni_jejuni_M1	Lactobacillus_paracasei_subsp_paracasei_8700_2
140444	Campylobacter_jejuni_jejuni_M1	Lactobacillus_paracasei_subsp_paracasei_ATCC_25302
140445	Campylobacter_jejuni_jejuni_M1	Lactobacillus_pentosus_KCA1
140446	Campylobacter_jejuni_jejuni_M1	Lactobacillus_plantarum_JDM1
140447	Campylobacter_jejuni_jejuni_M1	Lactobacillus_plantarum_subsp_plantarum_ATCC_14917
140448	Campylobacter_jejuni_jejuni_M1	Lactobacillus_plantarum_WCFS1
140449	Campylobacter_jejuni_jejuni_M1	Lactobacillus_reuteri_CF48_3A_
140450	Campylobacter_jejuni_jejuni_M1	Lactobacillus_reuteri_F275_JCM_1112
140451	Campylobacter_jejuni_jejuni_M1	Lactobacillus_reuteri_MM2_3_
140452	Campylobacter_jejuni_jejuni_M1	Lactobacillus_reuteri_MM4_1A_
140453	Campylobacter_jejuni_jejuni_M1	Lactobacillus_reuteri_SD2112_ATCC_55730
140454	Campylobacter_jejuni_jejuni_M1	Lactobacillus_rhamnosus_GG_ATCC_53103
140455	Campylobacter_jejuni_jejuni_M1	Lactobacillus_rhamnosus_LMS2_1
140456	Campylobacter_jejuni_jejuni_M1	Lactobacillus_ruminis_ATCC_25644
140457	Campylobacter_jejuni_jejuni_M1	Lactobacillus_sakei_subsp_sakei_23K
140458	Campylobacter_jejuni_jejuni_M1	Lactobacillus_salivarius_HO66_ATCC_11741
140459	Campylobacter_jejuni_jejuni_M1	Lactobacillus_salivarius_salivarius_UCC118
140460	Campylobacter_jejuni_jejuni_M1	Lactobacillus_ultunensis_DSM_16047
140461	Campylobacter_jejuni_jejuni_M1	Lactobacillus_vaginalis_ATCC_49540
140462	Campylobacter_jejuni_jejuni_M1	Lactococcus_garvieae_ATCC_49156
140463	Campylobacter_jejuni_jejuni_M1	Lactococcus_raffinolactis_4877
140464	Campylobacter_jejuni_jejuni_M1	Laribacter_hongkongensis_HLHK9
140465	Campylobacter_jejuni_jejuni_M1	Lautropia_mirabilis_ATCC_51599
140466	Campylobacter_jejuni_jejuni_M1	Leminorella_grimontii_ATCC_33999
140467	Campylobacter_jejuni_jejuni_M1	Leptotrichia_buccalis_C_1013_b
140468	Campylobacter_jejuni_jejuni_M1	Leuconostoc_argentinum_KCTC_3773
140469	Campylobacter_jejuni_jejuni_M1	Leuconostoc_gelidum_JB7
140470	Campylobacter_jejuni_jejuni_M1	Leuconostoc_mesenteroides_subsp_cremoris_ATCC_19254
140471	Campylobacter_jejuni_jejuni_M1	Listeria_grayi_DSM_20601
140472	Campylobacter_jejuni_jejuni_M1	Listeria_monocytogenes_4a_L99
140473	Campylobacter_jejuni_jejuni_M1	Listeria_monocytogenes_4b_F2365
140474	Campylobacter_jejuni_jejuni_M1	Listeria_monocytogenes_Finland_1988
140475	Campylobacter_jejuni_jejuni_M1	Listeria_monocytogenes_FSL_R2_561
140476	Campylobacter_jejuni_jejuni_M1	Listeria_monocytogenes_J0161_FSL_R2_499
140477	Campylobacter_jejuni_jejuni_M1	Listeria_monocytogenes_serotype_7_SLCC_2482
140478	Campylobacter_jejuni_jejuni_M1	Listeria_monocytogenes_SLCC_2378
140479	Campylobacter_jejuni_jejuni_M1	Listeria_monocytogenes_SLCC_2540
140480	Campylobacter_jejuni_jejuni_M1	Listeria_monocytogenes_SLCC_7179
140481	Campylobacter_jejuni_jejuni_M1	Lysinibacillus_fusiformis_ZB2
140482	Campylobacter_jejuni_jejuni_M1	Lysinibacillus_sphaericus_C3_41
140483	Campylobacter_jejuni_jejuni_M1	Marvinbryantia_formatexigens_I_52_DSM_14469
140484	Campylobacter_jejuni_jejuni_M1	Megamonas_funiformis_YIT_11815
140485	Campylobacter_jejuni_jejuni_M1	Megamonas_hypermegale_ART12_1
140486	Campylobacter_jejuni_jejuni_M1	Megasphaera_elsdenii_DSM_20460
140487	Campylobacter_jejuni_jejuni_M1	Melainabacterium_MEL_A1
140488	Campylobacter_jejuni_jejuni_M1	Methanobrevibacter_ruminantium_M1
140489	Campylobacter_jejuni_jejuni_M1	Methanobrevibacter_smithii_ATCC_35061
140490	Campylobacter_jejuni_jejuni_M1	Methanomassiliicoccus_luminyensis_B10
140491	Campylobacter_jejuni_jejuni_M1	Methanosphaera_stadtmanae_DSM_3091
140492	Campylobacter_jejuni_jejuni_M1	Methylobacterium_mesophilicum_SR1_6_6
140493	Campylobacter_jejuni_jejuni_M1	Methylobacterium_populi_BJ001
140494	Campylobacter_jejuni_jejuni_M1	Methylobacterium_radiotolerans_JCM_2831
140495	Campylobacter_jejuni_jejuni_M1	Methyloversatilis_universalis_Fam50001
140496	Campylobacter_jejuni_jejuni_M1	Methyloversatilis_universalis_FAM5
140497	Campylobacter_jejuni_jejuni_M1	Microbacterium_gubbeenense_DSM_15944
140498	Campylobacter_jejuni_jejuni_M1	Microbacterium_oleivorans_NBRC_103075
140499	Campylobacter_jejuni_jejuni_M1	Microbacterium_paraoxydans_77MFTsu3_2
140500	Campylobacter_jejuni_jejuni_M1	Micrococcus_luteus_NCTC_2665
140501	Campylobacter_jejuni_jejuni_M1	Micromonospora_aurantiaca_ATCC_27029
140502	Campylobacter_jejuni_jejuni_M1	Mitsuokella_jalaludinii_DSM_13811
140503	Campylobacter_jejuni_jejuni_M1	Mitsuokella_multacida_DSM_20544
140504	Campylobacter_jejuni_jejuni_M1	Mobiluncus_curtisii_ATCC_43063
140505	Campylobacter_jejuni_jejuni_M1	Moraxella_catarrhalis_RH4
140506	Campylobacter_jejuni_jejuni_M1	Morganella_morganii_subsp_morganii_KT
140507	Campylobacter_jejuni_jejuni_M1	Mycobacterium_avium_subsp_avium_ATCC_25291
140508	Campylobacter_jejuni_jejuni_M1	Mycobacterium_fortuitum_subsp_fortuitum_DSM_46621
140509	Campylobacter_jejuni_jejuni_M1	Mycoplasma_hominis_ATCC_23114
140510	Campylobacter_jejuni_jejuni_M1	Mycoplasma_pneumoniae_309
140511	Campylobacter_jejuni_jejuni_M1	Neisseria_cinerea_ATCC_14685
140512	Campylobacter_jejuni_jejuni_M1	Neisseria_elongata_subsp_glycolytica_ATCC_29315
140513	Campylobacter_jejuni_jejuni_M1	Neisseria_flavescens_SK114
140514	Campylobacter_jejuni_jejuni_M1	Neisseria_macacae_ATCC_33926
140515	Campylobacter_jejuni_jejuni_M1	Neisseria_mucosa_ATCC_25996
140516	Campylobacter_jejuni_jejuni_M1	Neisseria_subflava_NJ9703
140517	Campylobacter_jejuni_jejuni_M1	Nevskia_ramosa_DSM_11499
140518	Campylobacter_jejuni_jejuni_M1	Oceanobacillus_picturae_strain_S1
140519	Campylobacter_jejuni_jejuni_M1	Ochrobactrum_anthropi_ATCC_49188
140520	Campylobacter_jejuni_jejuni_M1	Odoribacter_laneus_YIT_12061
140521	Campylobacter_jejuni_jejuni_M1	Odoribacter_splanchnicus_1651_6_DSM_20712
140522	Campylobacter_jejuni_jejuni_M1	Olsenella_profusa_F019501
140523	Campylobacter_jejuni_jejuni_M1	Olsenella_uli_DSM_7084
140524	Campylobacter_jejuni_jejuni_M1	Oribacterium_sinus_F0268
140525	Campylobacter_jejuni_jejuni_M1	Oxalobacter_formigenes_HOxBLS
140526	Campylobacter_jejuni_jejuni_M1	Oxalobacter_formigenes_OXCC13
140527	Campylobacter_jejuni_jejuni_M1	Paenibacillus_alvei_DSM_29
140528	Campylobacter_jejuni_jejuni_M1	Paenibacillus_barengoltzii_G22
140529	Campylobacter_jejuni_jejuni_M1	Paenibacillus_daejeonensis_DSM_15491
140530	Campylobacter_jejuni_jejuni_M1	Paenibacillus_graminis_C4D1M
140531	Campylobacter_jejuni_jejuni_M1	Paenibacillus_lactis_154
140532	Campylobacter_jejuni_jejuni_M1	Parabacteroides_distasonis_ATCC_8503
140533	Campylobacter_jejuni_jejuni_M1	Parabacteroides_goldsteinii_dnLKV18
140534	Campylobacter_jejuni_jejuni_M1	Parabacteroides_gordonii_DSM_23371
140535	Campylobacter_jejuni_jejuni_M1	Parabacteroides_johnsonii_DSM_18315
140536	Campylobacter_jejuni_jejuni_M1	Parabacteroides_merdae_ATCC_43184
140537	Campylobacter_jejuni_jejuni_M1	Parabacteroides_sp_D13
140538	Campylobacter_jejuni_jejuni_M1	Paracoccus_yeei_ATCC_BAA_599
140539	Campylobacter_jejuni_jejuni_M1	Paraprevotella_clara_YIT_11840
140540	Campylobacter_jejuni_jejuni_M1	Paraprevotella_xylaniphila_YIT_11841
140541	Campylobacter_jejuni_jejuni_M1	Parasutterella_excrementihominis_YIT_11859
140542	Campylobacter_jejuni_jejuni_M1	Parvimonas_micra_ATCC_33270
140543	Campylobacter_jejuni_jejuni_M1	Pediococcus_acidilactici_7_4
140544	Campylobacter_jejuni_jejuni_M1	Pediococcus_acidilactici_DSM_20284
140545	Campylobacter_jejuni_jejuni_M1	Pediococcus_pentosaceus_ATCC_25745
140546	Campylobacter_jejuni_jejuni_M1	Peptoniphilus_harei_ACS_146_V_Sch2b
140547	Campylobacter_jejuni_jejuni_M1	Peptoniphilus_indolicus_ATCC_29427
140548	Campylobacter_jejuni_jejuni_M1	Peptoniphilus_lacrimalis_DSM_7455
140549	Campylobacter_jejuni_jejuni_M1	Peptoniphilus_timonensis_JC401
140550	Campylobacter_jejuni_jejuni_M1	Peptostreptococcus_anaerobius_DSM_2949
140551	Campylobacter_jejuni_jejuni_M1	Peptostreptococcus_stomatis_DSM_17678
140552	Campylobacter_jejuni_jejuni_M1	Phascolarctobacterium_succinatutens_YIT_12067
140553	Campylobacter_jejuni_jejuni_M1	Plesiomonas_shigelloides_302_73
140554	Campylobacter_jejuni_jejuni_M1	Porphyromonas_asaccharolytica_DSM_20707
140555	Campylobacter_jejuni_jejuni_M1	Porphyromonas_endodontalis_ATCC_35406
140556	Campylobacter_jejuni_jejuni_M1	Porphyromonas_gingivalis_W83
140557	Campylobacter_jejuni_jejuni_M1	Porphyromonas_somerae_DSM_23386
140558	Campylobacter_jejuni_jejuni_M1	Porphyromonas_uenonis_60_3
140559	Campylobacter_jejuni_jejuni_M1	Porphyromonas_uenonis_DSM_23387
140560	Campylobacter_jejuni_jejuni_M1	Prevotella_albensis_DSM_11370
140561	Campylobacter_jejuni_jejuni_M1	Prevotella_bivia_DSM_20514
140562	Campylobacter_jejuni_jejuni_M1	Prevotella_brevis_ATCC_19188
140563	Campylobacter_jejuni_jejuni_M1	Prevotella_bryantii_B14
140564	Campylobacter_jejuni_jejuni_M1	Prevotella_bryantii_C21a
140565	Campylobacter_jejuni_jejuni_M1	Prevotella_buccae_ATCC_33574
140566	Campylobacter_jejuni_jejuni_M1	Prevotella_conceptionensis_9403948
140567	Campylobacter_jejuni_jejuni_M1	Prevotella_copri_CB7_DSM_18205
140568	Campylobacter_jejuni_jejuni_M1	Prevotella_corporis_DSM_18810
140569	Campylobacter_jejuni_jejuni_M1	Prevotella_denticola_DSM20614
140570	Campylobacter_jejuni_jejuni_M1	Prevotella_denticola_F0289
140571	Campylobacter_jejuni_jejuni_M1	Prevotella_disiens_FB035_09AN
140572	Campylobacter_jejuni_jejuni_M1	Prevotella_disiens_JCM_6334
140573	Campylobacter_jejuni_jejuni_M1	Prevotella_enoeca_JCM_12259
140574	Campylobacter_jejuni_jejuni_M1	Prevotella_intermedia_17
140575	Campylobacter_jejuni_jejuni_M1	Prevotella_intermedia_ATCC_25611
140576	Campylobacter_jejuni_jejuni_M1	Prevotella_loescheii_DSM_19665
140577	Campylobacter_jejuni_jejuni_M1	Prevotella_melaninogenica_ATCC_25845
140578	Campylobacter_jejuni_jejuni_M1	Prevotella_nanceiensis_DSM_19126
140579	Campylobacter_jejuni_jejuni_M1	Prevotella_nigrescens_ATCC_33563
140580	Campylobacter_jejuni_jejuni_M1	Prevotella_oralis_ATCC_33269
140581	Campylobacter_jejuni_jejuni_M1	Prevotella_pallens_ATCC_700821
140582	Campylobacter_jejuni_jejuni_M1	Prevotella_ruminicola_23
140583	Campylobacter_jejuni_jejuni_M1	Prevotella_salivae_DSM_15606
140584	Campylobacter_jejuni_jejuni_M1	Prevotella_shahii_JCM_12083
140585	Campylobacter_jejuni_jejuni_M1	Prevotella_stercorea_DSM_18206
140586	Campylobacter_jejuni_jejuni_M1	Prevotella_timonensis_4401737
140587	Campylobacter_jejuni_jejuni_M1	Prevotella_timonensis_CRIS_5C_B1
140588	Campylobacter_jejuni_jejuni_M1	Prevotella_veroralis_DSM_19559
140589	Campylobacter_jejuni_jejuni_M1	Propionibacterium_acidipropionici_ATCC_4875
140590	Campylobacter_jejuni_jejuni_M1	Propionibacterium_acnes_KPA171202
140591	Campylobacter_jejuni_jejuni_M1	Propionibacterium_avidum_44067
140592	Campylobacter_jejuni_jejuni_M1	Propionibacterium_freudenreichii_subsp_shermanii_CIRM_BIA1
140593	Campylobacter_jejuni_jejuni_M1	Propionibacterium_granulosum_DSM_20700
140594	Campylobacter_jejuni_jejuni_M1	Propionibacterium_jensenii_DSM_20535
140595	Campylobacter_jejuni_jejuni_M1	Propionibacterium_propionicum_F0230a
140596	Campylobacter_jejuni_jejuni_M1	Proteus_mirabilis_ATCC_35198
140597	Campylobacter_jejuni_jejuni_M1	Proteus_penneri_ATCC_35198
140598	Campylobacter_jejuni_jejuni_M1	Providencia_alcalifaciens_DSM_30120
140599	Campylobacter_jejuni_jejuni_M1	Providencia_rettgeri_DSM_1131
140600	Campylobacter_jejuni_jejuni_M1	Providencia_rustigianii_DSM_4541
140601	Campylobacter_jejuni_jejuni_M1	Providencia_stuartii_ATCC_25827
140602	Campylobacter_jejuni_jejuni_M1	Pseudobutyrivibrio_ruminis_AD2017
140603	Campylobacter_jejuni_jejuni_M1	Pseudoflavonifractor_capillosus_strain_ATCC_29799
140604	Campylobacter_jejuni_jejuni_M1	Pseudomonas_aeruginosa_NCGM2_S1
140605	Campylobacter_jejuni_jejuni_M1	Pseudomonas_alcaliphila_34
140606	Campylobacter_jejuni_jejuni_M1	Pseudomonas_monteilii_NBRC_103158
140607	Campylobacter_jejuni_jejuni_M1	Pseudomonas_nitroreducens_HBP1
140608	Campylobacter_jejuni_jejuni_M1	Pseudomonas_oleovorans_MOIL14HWK12
140609	Campylobacter_jejuni_jejuni_M1	Pseudoramibacter_alactolyticus_ATCC_23263
140610	Campylobacter_jejuni_jejuni_M1	Pyramidobacter_piscolens_W5455
140611	Campylobacter_jejuni_jejuni_M1	Ralstonia_sp_5_7_47FAA
140612	Campylobacter_jejuni_jejuni_M1	Raoultella_planticola_ATCC_33531
140613	Campylobacter_jejuni_jejuni_M1	Rhodococcus_equi_ATCC_33707
140614	Campylobacter_jejuni_jejuni_M1	Rhodococcus_equi_NBRC_101255
140615	Campylobacter_jejuni_jejuni_M1	Rhodococcus_rhodochrous_ATCC_21198
140616	Campylobacter_jejuni_jejuni_M1	Roseburia_hominis_A2_183
140617	Campylobacter_jejuni_jejuni_M1	Roseburia_intestinalis_L1_82
140618	Campylobacter_jejuni_jejuni_M1	Roseburia_inulinivorans_DSM_16841
140619	Campylobacter_jejuni_jejuni_M1	Roseomonas_mucosa_ATCC_BAA_692
140620	Campylobacter_jejuni_jejuni_M1	Rothia_aeria_F0474
140621	Campylobacter_jejuni_jejuni_M1	Rothia_dentocariosa_ATCC_17931
140622	Campylobacter_jejuni_jejuni_M1	Rothia_mucilaginosa_DY_18
140623	Campylobacter_jejuni_jejuni_M1	Ruminococcaceae_bacterium_D16
140624	Campylobacter_jejuni_jejuni_M1	Ruminococcus_albus_7
140625	Campylobacter_jejuni_jejuni_M1	Ruminococcus_bicirculans_80_3
140626	Campylobacter_jejuni_jejuni_M1	Ruminococcus_bromii_L2_63
140627	Campylobacter_jejuni_jejuni_M1	Ruminococcus_callidus_ATCC_2776001
140628	Campylobacter_jejuni_jejuni_M1	Ruminococcus_champanellensis_18P13
140629	Campylobacter_jejuni_jejuni_M1	Ruminococcus_flavefaciens_ATCC_19208
140630	Campylobacter_jejuni_jejuni_M1	Ruminococcus_flavefaciens_FD_1
140631	Campylobacter_jejuni_jejuni_M1	Ruminococcus_gauvreauii_DSM_19829
140632	Campylobacter_jejuni_jejuni_M1	Ruminococcus_gnavus_ATCC_29149
140633	Campylobacter_jejuni_jejuni_M1	Ruminococcus_lactaris_ATCC_29176
140634	Campylobacter_jejuni_jejuni_M1	Ruminococcus_obeum_A2_162
140635	Campylobacter_jejuni_jejuni_M1	Ruminococcus_sp_5_1_39BFAA
140636	Campylobacter_jejuni_jejuni_M1	Ruminococcus_sp_SR1_5
140637	Campylobacter_jejuni_jejuni_M1	Ruminococcus_torques_ATCC_27756
140638	Campylobacter_jejuni_jejuni_M1	Ruminococcus_torques_L2_14
140639	Campylobacter_jejuni_jejuni_M1	Salmonella_enterica_enterica_sv_Typhimurium_LT2
140640	Campylobacter_jejuni_jejuni_M1	Scardovia_inopinata_F0304
140641	Campylobacter_jejuni_jejuni_M1	Selenomonas_ruminantium_AC2024
140642	Campylobacter_jejuni_jejuni_M1	Serratia_fonticola_RB_25
140643	Campylobacter_jejuni_jejuni_M1	Serratia_liquefaciens_ATCC_27592
140644	Campylobacter_jejuni_jejuni_M1	Silanimonas_lenta_DSM_16282
140645	Campylobacter_jejuni_jejuni_M1	Slackia_exigua_ATCC_700122
140646	Campylobacter_jejuni_jejuni_M1	Slackia_piriformis_YIT_12062
140647	Campylobacter_jejuni_jejuni_M1	Solobacterium_moorei_DSM_22971
140648	Campylobacter_jejuni_jejuni_M1	Solobacterium_moorei_F0204
140649	Campylobacter_jejuni_jejuni_M1	Staphylococcus_arlettae_CVD059
140650	Campylobacter_jejuni_jejuni_M1	Staphylococcus_capitis_CR0101
140651	Campylobacter_jejuni_jejuni_M1	Staphylococcus_capitis_QN1
140652	Campylobacter_jejuni_jejuni_M1	Staphylococcus_caprae_C87
140653	Campylobacter_jejuni_jejuni_M1	Staphylococcus_cohnii_hu_01
140654	Campylobacter_jejuni_jejuni_M1	Staphylococcus_epidermidis_ATCC_12228
140655	Campylobacter_jejuni_jejuni_M1	Staphylococcus_equorum_subsp_equorum_Mu2
140656	Campylobacter_jejuni_jejuni_M1	Staphylococcus_haemolyticus_JCSC1435
140657	Campylobacter_jejuni_jejuni_M1	Staphylococcus_hominis_subsp_hominis_C80
140658	Campylobacter_jejuni_jejuni_M1	Staphylococcus_intermedius_ATCC_27335
140659	Campylobacter_jejuni_jejuni_M1	Staphylococcus_lugdunensis_HKU09_01
140660	Campylobacter_jejuni_jejuni_M1	Staphylococcus_pasteuri_SP1
140661	Campylobacter_jejuni_jejuni_M1	Staphylococcus_pettenkoferi_VCU012
140662	Campylobacter_jejuni_jejuni_M1	Staphylococcus_saprophyticus_subsp_saprophyticus_ATCC_15305
140663	Campylobacter_jejuni_jejuni_M1	Staphylococcus_sciuri_subsp_sciuri_Z8
140664	Campylobacter_jejuni_jejuni_M1	Staphylococcus_simulans_ACS_120_V_Sch1
140665	Campylobacter_jejuni_jejuni_M1	Staphylococcus_vitulinus_F1028
140666	Campylobacter_jejuni_jejuni_M1	Staphylococcus_warneri_SG1
140667	Campylobacter_jejuni_jejuni_M1	Staphylococcus_xylosus_DMB3_Bh1
140668	Campylobacter_jejuni_jejuni_M1	Staphylococcus_xylosus_NJ
140669	Campylobacter_jejuni_jejuni_M1	Stenotrophomonas_maltophilia_D457
140670	Campylobacter_jejuni_jejuni_M1	Stenotrophomonas_rhizophila_PCA13
140671	Campylobacter_jejuni_jejuni_M1	Stoquefichus_massiliensis_AP9
140672	Campylobacter_jejuni_jejuni_M1	Streptococcus_agalactiae_A909
140673	Campylobacter_jejuni_jejuni_M1	Streptococcus_anginosus_1_2_62CV
140674	Campylobacter_jejuni_jejuni_M1	Streptococcus_australis_ATCC_700641
140675	Campylobacter_jejuni_jejuni_M1	Streptococcus_constellatus_subsp_constellatus_SK53
140676	Campylobacter_jejuni_jejuni_M1	Streptococcus_constellatus_subsp_pharyngis_SK1060
140677	Campylobacter_jejuni_jejuni_M1	Streptococcus_cristatus_ATCC_51100
140678	Campylobacter_jejuni_jejuni_M1	Streptococcus_dysgalactiae_subsp_dysgalactiae_ATCC_27957
140679	Campylobacter_jejuni_jejuni_M1	Streptococcus_equinus_ATCC_9812
140680	Campylobacter_jejuni_jejuni_M1	Streptococcus_gallolyticus_subsp_gallolyticus_ATCC_43143
140681	Campylobacter_jejuni_jejuni_M1	Streptococcus_gordonii_str_Challis_substr_CH1
140682	Campylobacter_jejuni_jejuni_M1	Streptococcus_infantarius_subsp_infantarius_ATCC_BAA_102
140683	Campylobacter_jejuni_jejuni_M1	Streptococcus_infantis_ATCC_700779
140684	Campylobacter_jejuni_jejuni_M1	Streptococcus_intermedius_JTH08
140685	Campylobacter_jejuni_jejuni_M1	Streptococcus_lutetiensis_033
140686	Campylobacter_jejuni_jejuni_M1	Streptococcus_mitis_NCTC_12261
140687	Campylobacter_jejuni_jejuni_M1	Streptococcus_mutans_ATCC_25175
140688	Campylobacter_jejuni_jejuni_M1	Streptococcus_oralis_Uo5
140689	Campylobacter_jejuni_jejuni_M1	Streptococcus_parasanguinis_ATCC_903
140690	Campylobacter_jejuni_jejuni_M1	Streptococcus_parauberis_KCTC_11537
140691	Campylobacter_jejuni_jejuni_M1	Streptococcus_peroris_ATCC_700780
140692	Campylobacter_jejuni_jejuni_M1	Streptococcus_pleomorphus_DSM_20574
140693	Campylobacter_jejuni_jejuni_M1	Streptococcus_pseudopneumoniae_IS7493
140694	Campylobacter_jejuni_jejuni_M1	Streptococcus_salivarius_JIM8777
140695	Campylobacter_jejuni_jejuni_M1	Streptococcus_sanguinis_SK36
140696	Campylobacter_jejuni_jejuni_M1	Streptococcus_sp_2_1_36FAA
140697	Campylobacter_jejuni_jejuni_M1	Streptococcus_sp_I_G2
140698	Campylobacter_jejuni_jejuni_M1	Streptococcus_sp_I_P16
140699	Campylobacter_jejuni_jejuni_M1	Streptococcus_thermophilus_LMG_18311
140700	Campylobacter_jejuni_jejuni_M1	Streptococcus_thoraltensis_DSM_12221
140701	Campylobacter_jejuni_jejuni_M1	Streptococcus_uberis_0140J
140702	Campylobacter_jejuni_jejuni_M1	Streptococcus_vestibularis_F0396
140703	Campylobacter_jejuni_jejuni_M1	Subdoligranulum_variabile_DSM_15176
140704	Campylobacter_jejuni_jejuni_M1	Succinatimonas_hippei_YIT_12066
140705	Campylobacter_jejuni_jejuni_M1	Succinivibrio_dextrinosolvens_H5
140706	Campylobacter_jejuni_jejuni_M1	Sulfolobus_solfataricus_P2
140707	Campylobacter_jejuni_jejuni_M1	Sutterella_parvirubra_YIT_11816
140708	Campylobacter_jejuni_jejuni_M1	Sutterella_wadsworthensis_3_1_45B
140709	Campylobacter_jejuni_jejuni_M1	Tannerella_forsythia_ATCC_43037
140710	Campylobacter_jejuni_jejuni_M1	Tatumella_ptyseos_ATCC_33301
140711	Campylobacter_jejuni_jejuni_M1	Trabulsiella_guamensis_ATCC_49490
140712	Campylobacter_jejuni_jejuni_M1	Tropheryma_whipplei_str_Twist
140713	Campylobacter_jejuni_jejuni_M1	Trueperella_pyogenes_MS249
140714	Campylobacter_jejuni_jejuni_M1	Ureaplasma_parvum_serovar_1_str_ATCC_27813
140715	Campylobacter_jejuni_jejuni_M1	Ureaplasma_urealyticum_serovar_8_str_ATCC_27618
140716	Campylobacter_jejuni_jejuni_M1	Ureibacillus_thermosphaericus_str_Thermo_BF
140717	Campylobacter_jejuni_jejuni_M1	Varibaculum_cambriense_DSM_15806
140718	Campylobacter_jejuni_jejuni_M1	Veillonella_atypica_ACS_049_V_Sch6
140719	Campylobacter_jejuni_jejuni_M1	Veillonella_dispar_ATCC_17748
140720	Campylobacter_jejuni_jejuni_M1	Veillonella_parvula_Te3_DSM_2008
140721	Campylobacter_jejuni_jejuni_M1	Veillonella_ratti_ACS_216_V_Col6b
140722	Campylobacter_jejuni_jejuni_M1	Veillonella_sp_3_1_44
140723	Campylobacter_jejuni_jejuni_M1	Veillonella_sp_6_1_27
140724	Campylobacter_jejuni_jejuni_M1	Vibrio_fluvialis_560
140725	Campylobacter_jejuni_jejuni_M1	Vibrio_furnissii_NCTC_11218
140726	Campylobacter_jejuni_jejuni_M1	Vibrio_mimicus_MB_451
140727	Campylobacter_jejuni_jejuni_M1	Vibrio_parahaemolyticus_RIMD_2210633
140728	Campylobacter_jejuni_jejuni_M1	Weissella_cibaria_KACC_11862
140729	Campylobacter_jejuni_jejuni_M1	Weissella_confusa_LBAE_C39_2
140730	Campylobacter_jejuni_jejuni_M1	Weissella_paramesenteroides_ATCC_33313
140731	Campylobacter_jejuni_jejuni_M1	Yersinia_bercovieri_ATCC_43970
140732	Campylobacter_jejuni_jejuni_M1	Yersinia_enterocolitica_subsp_enterocolitica_8081
140733	Campylobacter_jejuni_jejuni_M1	Yersinia_frederiksenii_ATCC_33641
140734	Campylobacter_jejuni_jejuni_M1	Yersinia_kristensenii_ATCC_33638
140735	Campylobacter_jejuni_jejuni_M1	Yersinia_pseudotuberculosis_YPIII
140736	Campylobacter_jejuni_jejuni_M1	Yersinia_rohdei_ATCC_43380
140737	Campylobacter_jejuni_jejuni_M1	Yokenella_regensburgei_ATCC_43003
140738	Campylobacter_jejuni_jejuni_NCTC_11168	Campylobacter_lari_RM2100
140739	Campylobacter_jejuni_jejuni_NCTC_11168	Campylobacter_rectus_RM3267
140740	Campylobacter_jejuni_jejuni_NCTC_11168	Campylobacter_showae_CSUNSWCD
140741	Campylobacter_jejuni_jejuni_NCTC_11168	Campylobacter_upsaliensis_JV21
140742	Campylobacter_jejuni_jejuni_NCTC_11168	Candidatus_Nitrososphaera_gargensis_Ga9_2
140743	Campylobacter_jejuni_jejuni_NCTC_11168	Capnocytophaga_granulosa_ATCC_51502
140744	Campylobacter_jejuni_jejuni_NCTC_11168	Capnocytophaga_ochracea_DSM_7271
140745	Campylobacter_jejuni_jejuni_NCTC_11168	Capnocytophaga_sputigena_ATCC_33612
140746	Campylobacter_jejuni_jejuni_NCTC_11168	Catenibacterium_mitsuokai_DSM_15897
140747	Campylobacter_jejuni_jejuni_NCTC_11168	Cedecea_davisae_DSM_4568
140748	Campylobacter_jejuni_jejuni_NCTC_11168	Cellulosilyticum_lentocellum_DSM_5427
140749	Campylobacter_jejuni_jejuni_NCTC_11168	Cellulosimicrobium_cellulans_J36
140750	Campylobacter_jejuni_jejuni_NCTC_11168	Cetobacterium_somerae_ATCC_BAA_47401
140751	Campylobacter_jejuni_jejuni_NCTC_11168	Citrobacter_amalonaticus_Y19
140752	Campylobacter_jejuni_jejuni_NCTC_11168	Citrobacter_freundii_ATCC_8090
140753	Campylobacter_jejuni_jejuni_NCTC_11168	Citrobacter_freundii_UCI_31
140754	Campylobacter_jejuni_jejuni_NCTC_11168	Citrobacter_koseri_ATCC_BAA_895
140755	Campylobacter_jejuni_jejuni_NCTC_11168	Citrobacter_sp_30_2
140756	Campylobacter_jejuni_jejuni_NCTC_11168	Citrobacter_youngae_ATCC_29220
140757	Campylobacter_jejuni_jejuni_NCTC_11168	Cloacibacillus_evryensis_DSM_19522
140758	Campylobacter_jejuni_jejuni_NCTC_11168	Clostridiales_sp_1_7_47FAA
140759	Campylobacter_jejuni_jejuni_NCTC_11168	Clostridium_asparagiforme_DSM_15981
140760	Campylobacter_jejuni_jejuni_NCTC_11168	Clostridium_bartlettii_DSM_16795
140761	Campylobacter_jejuni_jejuni_NCTC_11168	Clostridium_beijerinckii_NCIMB_8052
140762	Campylobacter_jejuni_jejuni_NCTC_11168	Clostridium_bifermentans_ATCC_19299
140763	Campylobacter_jejuni_jejuni_NCTC_11168	Clostridium_bolteae_ATCC_BAA_613
140764	Campylobacter_jejuni_jejuni_NCTC_11168	Clostridium_botulinum_A_str_ATCC_19397
140765	Campylobacter_jejuni_jejuni_NCTC_11168	Clostridium_botulinum_A_str_ATCC_3502
140766	Campylobacter_jejuni_jejuni_NCTC_11168	Clostridium_botulinum_A_str_Hall
140767	Campylobacter_jejuni_jejuni_NCTC_11168	Clostridium_botulinum_Bf
140768	Campylobacter_jejuni_jejuni_NCTC_11168	Clostridium_botulinum_E1_str_BoNT_E_Beluga
140769	Campylobacter_jejuni_jejuni_NCTC_11168	Clostridium_botulinum_F_str_230613
140770	Campylobacter_jejuni_jejuni_NCTC_11168	Clostridium_butyricum_DSM_10702
140771	Campylobacter_jejuni_jejuni_NCTC_11168	Clostridium_butyricum_E4_str_BoNT_E_BL5262
140772	Campylobacter_jejuni_jejuni_NCTC_11168	Clostridium_cadaveris_AGR2141
140773	Campylobacter_jejuni_jejuni_NCTC_11168	Clostridium_celatum_DSM_1785
140774	Campylobacter_jejuni_jejuni_NCTC_11168	Clostridium_cellobioparum_DSM_1351
140775	Campylobacter_jejuni_jejuni_NCTC_11168	Clostridium_citroniae_WAL_17108
140776	Campylobacter_jejuni_jejuni_NCTC_11168	Clostridium_clariflavum_DSM_19732
140777	Campylobacter_jejuni_jejuni_NCTC_11168	Clostridium_clostridioforme_CM201
140778	Campylobacter_jejuni_jejuni_NCTC_11168	Clostridium_difficile_CD196
140779	Campylobacter_jejuni_jejuni_NCTC_11168	Clostridium_difficile_NAP07
140780	Campylobacter_jejuni_jejuni_NCTC_11168	Clostridium_difficile_NAP08
140781	Campylobacter_jejuni_jejuni_NCTC_11168	Clostridium_difficile_R20291
140782	Campylobacter_jejuni_jejuni_NCTC_11168	Clostridium_glycolicum_ATCC_14880
140783	Campylobacter_jejuni_jejuni_NCTC_11168	Clostridium_hathewayi_12489931
140784	Campylobacter_jejuni_jejuni_NCTC_11168	Clostridium_hathewayi_DSM_13479
140785	Campylobacter_jejuni_jejuni_NCTC_11168	Clostridium_hiranonis_TO_931_DSM_13275
140786	Campylobacter_jejuni_jejuni_NCTC_11168	Clostridium_hylemonae_DSM_15053
140787	Campylobacter_jejuni_jejuni_NCTC_11168	Clostridium_indolis_DSM_755
140788	Campylobacter_jejuni_jejuni_NCTC_11168	Clostridium_innocuum_2959
140789	Campylobacter_jejuni_jejuni_NCTC_11168	Clostridium_leptum_DSM_753
140790	Campylobacter_jejuni_jejuni_NCTC_11168	Clostridium_methoxybenzovorans_SR3
140791	Campylobacter_jejuni_jejuni_NCTC_11168	Clostridium_methylpentosum_R2_DSM_5476
140792	Campylobacter_jejuni_jejuni_NCTC_11168	Clostridium_nexile_DSM_1787
140793	Campylobacter_jejuni_jejuni_NCTC_11168	Clostridium_paraputrificum_AGR2156
140794	Campylobacter_jejuni_jejuni_NCTC_11168	Clostridium_perfringens_ATCC_13124
140795	Campylobacter_jejuni_jejuni_NCTC_11168	Clostridium_ramosum_VPI_0427_DSM_1402
140796	Campylobacter_jejuni_jejuni_NCTC_11168	Clostridium_saccharogumia_DSM_17460
140797	Campylobacter_jejuni_jejuni_NCTC_11168	Clostridium_saccharoperbutylacetonicum_N1_4_HMT
140798	Campylobacter_jejuni_jejuni_NCTC_11168	Clostridium_sartagoforme_AAU1
140799	Campylobacter_jejuni_jejuni_NCTC_11168	Clostridium_scindens_ATCC_35704
140800	Campylobacter_jejuni_jejuni_NCTC_11168	Clostridium_sordellii_ATCC_9714
140801	Campylobacter_jejuni_jejuni_NCTC_11168	Clostridium_sp_7_2_43FAA
140802	Campylobacter_jejuni_jejuni_NCTC_11168	Clostridium_spiroforme_DSM_1552
140803	Campylobacter_jejuni_jejuni_NCTC_11168	Clostridium_sp_L2_50
140804	Campylobacter_jejuni_jejuni_NCTC_11168	Clostridium_sp_M62_1
140805	Campylobacter_jejuni_jejuni_NCTC_11168	Clostridium_sporogenes_ATCC_15579
140806	Campylobacter_jejuni_jejuni_NCTC_11168	Clostridium_sporosphaeroides_DSM_1294
140807	Campylobacter_jejuni_jejuni_NCTC_11168	Clostridium_sp_SS2_1
140808	Campylobacter_jejuni_jejuni_NCTC_11168	Clostridium_sp_SY8519
140809	Campylobacter_jejuni_jejuni_NCTC_11168	Clostridium_sticklandii_DSM_519
140810	Campylobacter_jejuni_jejuni_NCTC_11168	Clostridium_symbiosum_ATCC_14940
140811	Campylobacter_jejuni_jejuni_NCTC_11168	Clostridium_symbiosum_WAL_14163
140812	Campylobacter_jejuni_jejuni_NCTC_11168	Clostridium_symbiosum_WAL_14673
140813	Campylobacter_jejuni_jejuni_NCTC_11168	Clostridium_tyrobutyricum_DSM_2637
140814	Campylobacter_jejuni_jejuni_NCTC_11168	Clostridium_viride_DSM_6836
140815	Campylobacter_jejuni_jejuni_NCTC_11168	Collinsella_aerofaciens_ATCC_25986
140816	Campylobacter_jejuni_jejuni_NCTC_11168	Collinsella_intestinalis_DSM_13280
140817	Campylobacter_jejuni_jejuni_NCTC_11168	Collinsella_stercoris_DSM_13279
140818	Campylobacter_jejuni_jejuni_NCTC_11168	Collinsella_tanakaei_YIT_12063
140819	Campylobacter_jejuni_jejuni_NCTC_11168	Coprobacillus_sp_29_1
140820	Campylobacter_jejuni_jejuni_NCTC_11168	Coprobacillus_sp_D7
140821	Campylobacter_jejuni_jejuni_NCTC_11168	Coprococcus_catus_GD_7
140822	Campylobacter_jejuni_jejuni_NCTC_11168	Coprococcus_comes_ATCC_27758
140823	Campylobacter_jejuni_jejuni_NCTC_11168	Coprococcus_eutactus_ATCC_27759
140824	Campylobacter_jejuni_jejuni_NCTC_11168	Corynebacterium_ammoniagenes_DSM_20306
140825	Campylobacter_jejuni_jejuni_NCTC_11168	Corynebacterium_amycolatum_SK46
140826	Campylobacter_jejuni_jejuni_NCTC_11168	Corynebacterium_aurimucosum_ATCC_700975
140827	Campylobacter_jejuni_jejuni_NCTC_11168	Corynebacterium_durum_F0235
140828	Campylobacter_jejuni_jejuni_NCTC_11168	Corynebacterium_glucuronolyticum_ATCC_51867
140829	Campylobacter_jejuni_jejuni_NCTC_11168	Corynebacterium_kroppenstedtii_DSM_44385
140830	Campylobacter_jejuni_jejuni_NCTC_11168	Corynebacterium_propinquum_DSM_44285
140831	Campylobacter_jejuni_jejuni_NCTC_11168	Corynebacterium_striatum_ATCC_6940
140832	Campylobacter_jejuni_jejuni_NCTC_11168	Corynebacterium_tuberculostearicum_SK141
140833	Campylobacter_jejuni_jejuni_NCTC_11168	Corynebacterium_ulcerans_809
140834	Campylobacter_jejuni_jejuni_NCTC_11168	Corynebacterium_ureicelerivorans
140835	Campylobacter_jejuni_jejuni_NCTC_11168	Cronobacter_sakazakii_ATCC_BAA_894
140836	Campylobacter_jejuni_jejuni_NCTC_11168	Cryptobacterium_curtum_DSM_15641
140837	Campylobacter_jejuni_jejuni_NCTC_11168	Curtobacterium_flaccumfaciens_UCD_AKU
140838	Campylobacter_jejuni_jejuni_NCTC_11168	Delftia_acidovorans_SPH_1
140839	Campylobacter_jejuni_jejuni_NCTC_11168	Dermacoccus_nishinomiyaensis
140840	Campylobacter_jejuni_jejuni_NCTC_11168	Desulfovibrio_desulfuricans_subsp_desulfuricans_DSM_642
140841	Campylobacter_jejuni_jejuni_NCTC_11168	Desulfovibrio_piger_ATCC_29098
140842	Campylobacter_jejuni_jejuni_NCTC_11168	Desulfovibrio_sp_3_1_syn3
140843	Campylobacter_jejuni_jejuni_NCTC_11168	Dialister_invisus_DSM_15470
140844	Campylobacter_jejuni_jejuni_NCTC_11168	Dialister_succinatiphilus_YIT_11850
140845	Campylobacter_jejuni_jejuni_NCTC_11168	Dietzia_cinnamea_P4
140846	Campylobacter_jejuni_jejuni_NCTC_11168	Dorea_formicigenerans_ATCC_27755
140847	Campylobacter_jejuni_jejuni_NCTC_11168	Dorea_longicatena_DSM_13814
140848	Campylobacter_jejuni_jejuni_NCTC_11168	Dysgonomonas_gadei_ATCC_BAA_286
140849	Campylobacter_jejuni_jejuni_NCTC_11168	Edwardsiella_tarda_ATCC_23685
140850	Campylobacter_jejuni_jejuni_NCTC_11168	Edwardsiella_tarda_FL6_60
140851	Campylobacter_jejuni_jejuni_NCTC_11168	Eggerthella_lenta_DSM_2243
140852	Campylobacter_jejuni_jejuni_NCTC_11168	Eggerthella_sp_1_3_56FAA
140853	Campylobacter_jejuni_jejuni_NCTC_11168	Eggerthella_sp_YY7918
140854	Campylobacter_jejuni_jejuni_NCTC_11168	Eggerthia_catenaformis_OT_569
140855	Campylobacter_jejuni_jejuni_NCTC_11168	Eikenella_corrodens_ATCC_23834
140856	Campylobacter_jejuni_jejuni_NCTC_11168	Enterobacter_aerogenes_KCTC_2190
140857	Campylobacter_jejuni_jejuni_NCTC_11168	Enterobacter_asburiae_LF7a
140858	Campylobacter_jejuni_jejuni_NCTC_11168	Enterobacter_cancerogenus_ATCC_35316
140859	Campylobacter_jejuni_jejuni_NCTC_11168	Enterobacter_cloacae_EcWSU1
140860	Campylobacter_jejuni_jejuni_NCTC_11168	Enterobacter_hormaechei_YT2
140861	Campylobacter_jejuni_jejuni_NCTC_11168	Enterobacter_hormaechei_YT3
140862	Campylobacter_jejuni_jejuni_NCTC_11168	Enterobacteriaceae_bacterium_9_2_54FAA
140863	Campylobacter_jejuni_jejuni_NCTC_11168	Enterococcus_asini_ATCC_700915
140864	Campylobacter_jejuni_jejuni_NCTC_11168	Enterococcus_avium_ATCC_14025
140865	Campylobacter_jejuni_jejuni_NCTC_11168	Enterococcus_caccae_ATCC_BAA_1240
140866	Campylobacter_jejuni_jejuni_NCTC_11168	Enterococcus_casseliflavus_ATCC_12755
140867	Campylobacter_jejuni_jejuni_NCTC_11168	Enterococcus_cecorum_DSM_20682
140868	Campylobacter_jejuni_jejuni_NCTC_11168	Enterococcus_dispar_ATCC_51266
140869	Campylobacter_jejuni_jejuni_NCTC_11168	Enterococcus_durans_ATCC_6056
140870	Campylobacter_jejuni_jejuni_NCTC_11168	Enterococcus_faecalis_OG1RF_ATCC_47077
140871	Campylobacter_jejuni_jejuni_NCTC_11168	Enterococcus_faecalis_TX0104
140872	Campylobacter_jejuni_jejuni_NCTC_11168	Enterococcus_faecalis_TX1322
140873	Campylobacter_jejuni_jejuni_NCTC_11168	Enterococcus_faecalis_TX2134
140874	Campylobacter_jejuni_jejuni_NCTC_11168	Enterococcus_faecalis_V583
140875	Campylobacter_jejuni_jejuni_NCTC_11168	Enterococcus_faecium_TX1330
140876	Campylobacter_jejuni_jejuni_NCTC_11168	Enterococcus_gallinarum_EG2
140877	Campylobacter_jejuni_jejuni_NCTC_11168	Enterococcus_hirae_ATCC_9790
140878	Campylobacter_jejuni_jejuni_NCTC_11168	Enterococcus_phoeniculicola_ATCC_BAA_412
140879	Campylobacter_jejuni_jejuni_NCTC_11168	Enterococcus_saccharolyticus_DSM8903
140880	Campylobacter_jejuni_jejuni_NCTC_11168	Enterococcus_sp_7L76
140881	Campylobacter_jejuni_jejuni_NCTC_11168	Erysipelotrichaceae_bacterium_5_2_54FAA
140882	Campylobacter_jejuni_jejuni_NCTC_11168	Erysipelotrichaceae_bacterium_sp_3_1_53
140883	Campylobacter_jejuni_jejuni_NCTC_11168	Escherichia_albertii_KF1
140884	Campylobacter_jejuni_jejuni_NCTC_11168	Escherichia_albertii_TW07627
140885	Campylobacter_jejuni_jejuni_NCTC_11168	Escherichia_coli_O157_H7_str_Sakai
140886	Campylobacter_jejuni_jejuni_NCTC_11168	Escherichia_coli_SE11
140887	Campylobacter_jejuni_jejuni_NCTC_11168	Escherichia_coli_str_K_12_substr_MG1655
140888	Campylobacter_jejuni_jejuni_NCTC_11168	Escherichia_coli_UTI89_UPEC
140889	Campylobacter_jejuni_jejuni_NCTC_11168	Escherichia_fergusonii_ATCC_35469
140890	Campylobacter_jejuni_jejuni_NCTC_11168	Escherichia_hermannii_NBRC_105704
140891	Campylobacter_jejuni_jejuni_NCTC_11168	Escherichia_sp_1_1_43
140892	Campylobacter_jejuni_jejuni_NCTC_11168	Escherichia_sp_3_2_53FAA
140893	Campylobacter_jejuni_jejuni_NCTC_11168	Escherichia_sp_4_1_40B
140894	Campylobacter_jejuni_jejuni_NCTC_11168	Eubacterium_biforme_DSM_3989
140895	Campylobacter_jejuni_jejuni_NCTC_11168	Eubacterium_brachy_ATCC_33089
140896	Campylobacter_jejuni_jejuni_NCTC_11168	Eubacterium_cellulosolvens_6
140897	Campylobacter_jejuni_jejuni_NCTC_11168	Eubacterium_cylindroides_T2_87
140898	Campylobacter_jejuni_jejuni_NCTC_11168	Eubacterium_desmolans_ATCC_43058
140899	Campylobacter_jejuni_jejuni_NCTC_11168	Eubacterium_dolichum_DSM_3991
140900	Campylobacter_jejuni_jejuni_NCTC_11168	Eubacterium_eligens_ATCC_27750
140901	Campylobacter_jejuni_jejuni_NCTC_11168	Eubacterium_hallii_DSM_3353
140902	Campylobacter_jejuni_jejuni_NCTC_11168	Eubacterium_hallii_L2_7
140903	Campylobacter_jejuni_jejuni_NCTC_11168	Eubacterium_limosum_KIST612
140904	Campylobacter_jejuni_jejuni_NCTC_11168	Eubacterium_ramulus_ATCC_29099
140905	Campylobacter_jejuni_jejuni_NCTC_11168	Eubacterium_rectale_ATCC_33656
140906	Campylobacter_jejuni_jejuni_NCTC_11168	Eubacterium_rectale_M104_1
140907	Campylobacter_jejuni_jejuni_NCTC_11168	Eubacterium_saphenum_ATCC_49989
140908	Campylobacter_jejuni_jejuni_NCTC_11168	Eubacterium_siraeum_70_3
140909	Campylobacter_jejuni_jejuni_NCTC_11168	Eubacterium_siraeum_DSM_15702
140910	Campylobacter_jejuni_jejuni_NCTC_11168	Eubacterium_sulci_ATCC_35585
140911	Campylobacter_jejuni_jejuni_NCTC_11168	Eubacterium_ventriosum_ATCC_27560
140912	Campylobacter_jejuni_jejuni_NCTC_11168	Exiguobacterium_aurantiacum_DSM_6208
140913	Campylobacter_jejuni_jejuni_NCTC_11168	Faecalibacterium_cf_prausnitzii_KLE1255
140914	Campylobacter_jejuni_jejuni_NCTC_11168	Faecalibacterium_prausnitzii_L2_6
140915	Campylobacter_jejuni_jejuni_NCTC_11168	Faecalibacterium_prausnitzii_M21_2
140916	Campylobacter_jejuni_jejuni_NCTC_11168	Faecalibacterium_prausnitzii_SL3_3
140917	Campylobacter_jejuni_jejuni_NCTC_11168	Filifactor_alocis_ATCC_35896
140918	Campylobacter_jejuni_jejuni_NCTC_11168	Finegoldia_magna_ATCC_29328
140919	Campylobacter_jejuni_jejuni_NCTC_11168	Flavonifractor_plautii_ATCC_29863
140920	Campylobacter_jejuni_jejuni_NCTC_11168	Fusobacterium_gonidiaformans_3_1_5R
140921	Campylobacter_jejuni_jejuni_NCTC_11168	Fusobacterium_gonidiaformans_ATCC_25563
140922	Campylobacter_jejuni_jejuni_NCTC_11168	Fusobacterium_mortiferum_ATCC_9817
140923	Campylobacter_jejuni_jejuni_NCTC_11168	Fusobacterium_necrophorum_D12
140924	Campylobacter_jejuni_jejuni_NCTC_11168	Fusobacterium_nucleatum_subsp_animalis_3_1_33
140925	Campylobacter_jejuni_jejuni_NCTC_11168	Fusobacterium_nucleatum_subsp_animalis_7_1
140926	Campylobacter_jejuni_jejuni_NCTC_11168	Fusobacterium_nucleatum_subsp_animalis_D11
140927	Campylobacter_jejuni_jejuni_NCTC_11168	Fusobacterium_nucleatum_subsp_vincentii_3_1_27
140928	Campylobacter_jejuni_jejuni_NCTC_11168	Fusobacterium_nucleatum_subsp_vincentii_3_1_36A2
140929	Campylobacter_jejuni_jejuni_NCTC_11168	Fusobacterium_nucleatum_subsp_vincentii_4_1_13
140930	Campylobacter_jejuni_jejuni_NCTC_11168	Fusobacterium_periodonticum_1_1_41FAA
140931	Campylobacter_jejuni_jejuni_NCTC_11168	Fusobacterium_periodonticum_2_1_31
140932	Campylobacter_jejuni_jejuni_NCTC_11168	Fusobacterium_russii_ATCC_25533
140933	Campylobacter_jejuni_jejuni_NCTC_11168	Fusobacterium_sp_4_8
140934	Campylobacter_jejuni_jejuni_NCTC_11168	Fusobacterium_ulcerans_ATCC_49185
140935	Campylobacter_jejuni_jejuni_NCTC_11168	Fusobacterium_varium_ATCC_27725
140936	Campylobacter_jejuni_jejuni_NCTC_11168	Gemella_haemolysans_ATCC_10379
140937	Campylobacter_jejuni_jejuni_NCTC_11168	Gemella_morbillorum_M424
140938	Campylobacter_jejuni_jejuni_NCTC_11168	Gemella_sanguinis_ATCC700632
140939	Campylobacter_jejuni_jejuni_NCTC_11168	Gemella_sanguinis_M325
140940	Campylobacter_jejuni_jejuni_NCTC_11168	Geobacillus_vulcani_PSS1
140941	Campylobacter_jejuni_jejuni_NCTC_11168	Gordonia_rubripertincta_NBRC_101908
140942	Campylobacter_jejuni_jejuni_NCTC_11168	Gordonia_terrae_C_6
140943	Campylobacter_jejuni_jejuni_NCTC_11168	Gordonia_terrae_NBRC_100016
140944	Campylobacter_jejuni_jejuni_NCTC_11168	Gordonibacter_pamelaeae_7_10_1_bT_DSM_19378
140945	Campylobacter_jejuni_jejuni_NCTC_11168	Granulicatella_adiacens_ATCC_49175
140946	Campylobacter_jejuni_jejuni_NCTC_11168	Granulicatella_elegans_ATCC_700633
140947	Campylobacter_jejuni_jejuni_NCTC_11168	Grimontia_hollisae_CIP_101886
140948	Campylobacter_jejuni_jejuni_NCTC_11168	Haemophilus_haemolyticus_M19501
140949	Campylobacter_jejuni_jejuni_NCTC_11168	Haemophilus_parainfluenzae_T3T1
140950	Campylobacter_jejuni_jejuni_NCTC_11168	Haemophilus_sputorum_CCUG_13788
140951	Campylobacter_jejuni_jejuni_NCTC_11168	Hafnia_alvei_ATCC_51873
140952	Campylobacter_jejuni_jejuni_NCTC_11168	Hafnia_alvei_BIDMC_31
140953	Campylobacter_jejuni_jejuni_NCTC_11168	Halococcus_morrhuae_DSM1307
140954	Campylobacter_jejuni_jejuni_NCTC_11168	Helicobacter_bilis_ATCC_43879
140955	Campylobacter_jejuni_jejuni_NCTC_11168	Helicobacter_canadensis_MIT_98_5491
140956	Campylobacter_jejuni_jejuni_NCTC_11168	Helicobacter_cinaedi_CCUG_18818
140957	Campylobacter_jejuni_jejuni_NCTC_11168	Helicobacter_pullorum_MIT_98_5489
140958	Campylobacter_jejuni_jejuni_NCTC_11168	Helicobacter_pylori_26695
140959	Campylobacter_jejuni_jejuni_NCTC_11168	Helicobacter_winghamensis_ATCC_BAA_430
140960	Campylobacter_jejuni_jejuni_NCTC_11168	Holdemania_filiformis_VPI_J1_31B_1_DSM_12042
140961	Campylobacter_jejuni_jejuni_NCTC_11168	Kallipyga_massiliensis_ph2
140962	Campylobacter_jejuni_jejuni_NCTC_11168	Kandleria_vitulina_DSM_20405
140963	Campylobacter_jejuni_jejuni_NCTC_11168	Kingella_oralis_ATCC_51147
140964	Campylobacter_jejuni_jejuni_NCTC_11168	Klebsiella_pneumoniae_pneumoniae_MGH78578
140965	Campylobacter_jejuni_jejuni_NCTC_11168	Klebsiella_sp_1_1_55
140966	Campylobacter_jejuni_jejuni_NCTC_11168	Kluyvera_ascorbata_ATCC_33433
140967	Campylobacter_jejuni_jejuni_NCTC_11168	Kocuria_palustris_PEL
140968	Campylobacter_jejuni_jejuni_NCTC_11168	Kocuria_rhizophila_DC2201
140969	Campylobacter_jejuni_jejuni_NCTC_11168	Kurthia_massiliensis_JC30
140970	Campylobacter_jejuni_jejuni_NCTC_11168	Kytococcus_sedentarius_DSM_20547
140971	Campylobacter_jejuni_jejuni_NCTC_11168	Lachnospiraceae_bacterium_sp_5_1_63FAA
140972	Campylobacter_jejuni_jejuni_NCTC_11168	Lachnospiraceae_bacterium_sp_8_1_57FAA
140973	Campylobacter_jejuni_jejuni_NCTC_11168	Lachnospira_multipara_ATCC_19207
140974	Campylobacter_jejuni_jejuni_NCTC_11168	Lactobacillus_acidophilus_ATCC_4796
140975	Campylobacter_jejuni_jejuni_NCTC_11168	Lactobacillus_acidophilus_NCFM
140976	Campylobacter_jejuni_jejuni_NCTC_11168	Lactobacillus_amylolyticus_DSM_11664
140977	Campylobacter_jejuni_jejuni_NCTC_11168	Lactobacillus_amylovorus_GRL_1112
140978	Campylobacter_jejuni_jejuni_NCTC_11168	Lactobacillus_animalis_KCTC_3501
140979	Campylobacter_jejuni_jejuni_NCTC_11168	Lactobacillus_antri_DSM_16041
140980	Campylobacter_jejuni_jejuni_NCTC_11168	Lactobacillus_brevis_ATCC_367
140981	Campylobacter_jejuni_jejuni_NCTC_11168	Lactobacillus_brevis_subsp_gravesensis_ATCC_27305
140982	Campylobacter_jejuni_jejuni_NCTC_11168	Lactobacillus_buchneri_ATCC_11577
140983	Campylobacter_jejuni_jejuni_NCTC_11168	Lactobacillus_casei_ATCC_334
140984	Campylobacter_jejuni_jejuni_NCTC_11168	Lactobacillus_casei_casei_BL23
140985	Campylobacter_jejuni_jejuni_NCTC_11168	Lactobacillus_coleohominis_101_4_CHN
140986	Campylobacter_jejuni_jejuni_NCTC_11168	Lactobacillus_coryniformis_subsp_coryniformis_CECT_5711
140987	Campylobacter_jejuni_jejuni_NCTC_11168	Lactobacillus_crispatus_125_2_CHN
140988	Campylobacter_jejuni_jejuni_NCTC_11168	Lactobacillus_curvatus_CRL_705
140989	Campylobacter_jejuni_jejuni_NCTC_11168	Lactobacillus_delbrueckii_subsp_bulgaricus_ATCC_11842
140990	Campylobacter_jejuni_jejuni_NCTC_11168	Lactobacillus_delbrueckii_subsp_bulgaricus_ATCC_BAA_365
140991	Campylobacter_jejuni_jejuni_NCTC_11168	Lactobacillus_fermentum_ATCC_14931
140992	Campylobacter_jejuni_jejuni_NCTC_11168	Lactobacillus_fermentum_IFO_3956
140993	Campylobacter_jejuni_jejuni_NCTC_11168	Lactobacillus_gasseri_ATCC_33323
140994	Campylobacter_jejuni_jejuni_NCTC_11168	Lactobacillus_gastricus_PS3
140995	Campylobacter_jejuni_jejuni_NCTC_11168	Lactobacillus_helveticus_DPC_4571
140996	Campylobacter_jejuni_jejuni_NCTC_11168	Lactobacillus_helveticus_DSM_20075
140997	Campylobacter_jejuni_jejuni_NCTC_11168	Lactobacillus_hilgardii_ATCC_8290
140998	Campylobacter_jejuni_jejuni_NCTC_11168	Lactobacillus_iners_DSM_13335
140999	Campylobacter_jejuni_jejuni_NCTC_11168	Lactobacillus_jensenii_1153
141000	Campylobacter_jejuni_jejuni_NCTC_11168	Lactobacillus_johnsonii_DPC_6026
141001	Campylobacter_jejuni_jejuni_NCTC_11168	Lactobacillus_johnsonii_NCC_533
141002	Campylobacter_jejuni_jejuni_NCTC_11168	Lactobacillus_mucosae_LM1
141003	Campylobacter_jejuni_jejuni_NCTC_11168	Lactobacillus_oris_F0423
141004	Campylobacter_jejuni_jejuni_NCTC_11168	Lactobacillus_paracasei_subsp_paracasei_8700_2
141005	Campylobacter_jejuni_jejuni_NCTC_11168	Lactobacillus_paracasei_subsp_paracasei_ATCC_25302
141006	Campylobacter_jejuni_jejuni_NCTC_11168	Lactobacillus_pentosus_KCA1
141007	Campylobacter_jejuni_jejuni_NCTC_11168	Lactobacillus_plantarum_JDM1
141008	Campylobacter_jejuni_jejuni_NCTC_11168	Lactobacillus_plantarum_subsp_plantarum_ATCC_14917
141009	Campylobacter_jejuni_jejuni_NCTC_11168	Lactobacillus_plantarum_WCFS1
141010	Campylobacter_jejuni_jejuni_NCTC_11168	Lactobacillus_reuteri_CF48_3A_
141011	Campylobacter_jejuni_jejuni_NCTC_11168	Lactobacillus_reuteri_F275_JCM_1112
141012	Campylobacter_jejuni_jejuni_NCTC_11168	Lactobacillus_reuteri_MM2_3_
141013	Campylobacter_jejuni_jejuni_NCTC_11168	Lactobacillus_reuteri_MM4_1A_
141014	Campylobacter_jejuni_jejuni_NCTC_11168	Lactobacillus_reuteri_SD2112_ATCC_55730
141015	Campylobacter_jejuni_jejuni_NCTC_11168	Lactobacillus_rhamnosus_GG_ATCC_53103
141016	Campylobacter_jejuni_jejuni_NCTC_11168	Lactobacillus_rhamnosus_LMS2_1
141017	Campylobacter_jejuni_jejuni_NCTC_11168	Lactobacillus_ruminis_ATCC_25644
141018	Campylobacter_jejuni_jejuni_NCTC_11168	Lactobacillus_sakei_subsp_sakei_23K
141019	Campylobacter_jejuni_jejuni_NCTC_11168	Lactobacillus_salivarius_HO66_ATCC_11741
141020	Campylobacter_jejuni_jejuni_NCTC_11168	Lactobacillus_salivarius_salivarius_UCC118
141021	Campylobacter_jejuni_jejuni_NCTC_11168	Lactobacillus_ultunensis_DSM_16047
141022	Campylobacter_jejuni_jejuni_NCTC_11168	Lactobacillus_vaginalis_ATCC_49540
141023	Campylobacter_jejuni_jejuni_NCTC_11168	Lactococcus_garvieae_ATCC_49156
141024	Campylobacter_jejuni_jejuni_NCTC_11168	Lactococcus_raffinolactis_4877
141025	Campylobacter_jejuni_jejuni_NCTC_11168	Laribacter_hongkongensis_HLHK9
141026	Campylobacter_jejuni_jejuni_NCTC_11168	Lautropia_mirabilis_ATCC_51599
141027	Campylobacter_jejuni_jejuni_NCTC_11168	Leminorella_grimontii_ATCC_33999
141028	Campylobacter_jejuni_jejuni_NCTC_11168	Leptotrichia_buccalis_C_1013_b
141029	Campylobacter_jejuni_jejuni_NCTC_11168	Leuconostoc_argentinum_KCTC_3773
141030	Campylobacter_jejuni_jejuni_NCTC_11168	Leuconostoc_gelidum_JB7
141031	Campylobacter_jejuni_jejuni_NCTC_11168	Leuconostoc_mesenteroides_subsp_cremoris_ATCC_19254
141032	Campylobacter_jejuni_jejuni_NCTC_11168	Listeria_grayi_DSM_20601
141033	Campylobacter_jejuni_jejuni_NCTC_11168	Listeria_monocytogenes_4a_L99
141034	Campylobacter_jejuni_jejuni_NCTC_11168	Listeria_monocytogenes_4b_F2365
141035	Campylobacter_jejuni_jejuni_NCTC_11168	Listeria_monocytogenes_Finland_1988
141036	Campylobacter_jejuni_jejuni_NCTC_11168	Listeria_monocytogenes_FSL_R2_561
141037	Campylobacter_jejuni_jejuni_NCTC_11168	Listeria_monocytogenes_J0161_FSL_R2_499
141038	Campylobacter_jejuni_jejuni_NCTC_11168	Listeria_monocytogenes_serotype_7_SLCC_2482
141039	Campylobacter_jejuni_jejuni_NCTC_11168	Listeria_monocytogenes_SLCC_2378
141040	Campylobacter_jejuni_jejuni_NCTC_11168	Listeria_monocytogenes_SLCC_2540
141041	Campylobacter_jejuni_jejuni_NCTC_11168	Listeria_monocytogenes_SLCC_7179
141042	Campylobacter_jejuni_jejuni_NCTC_11168	Lysinibacillus_fusiformis_ZB2
141043	Campylobacter_jejuni_jejuni_NCTC_11168	Lysinibacillus_sphaericus_C3_41
141044	Campylobacter_jejuni_jejuni_NCTC_11168	Marvinbryantia_formatexigens_I_52_DSM_14469
141045	Campylobacter_jejuni_jejuni_NCTC_11168	Megamonas_funiformis_YIT_11815
141046	Campylobacter_jejuni_jejuni_NCTC_11168	Megamonas_hypermegale_ART12_1
141047	Campylobacter_jejuni_jejuni_NCTC_11168	Megasphaera_elsdenii_DSM_20460
141048	Campylobacter_jejuni_jejuni_NCTC_11168	Melainabacterium_MEL_A1
141049	Campylobacter_jejuni_jejuni_NCTC_11168	Methanobrevibacter_ruminantium_M1
141050	Campylobacter_jejuni_jejuni_NCTC_11168	Methanobrevibacter_smithii_ATCC_35061
141051	Campylobacter_jejuni_jejuni_NCTC_11168	Methanomassiliicoccus_luminyensis_B10
141052	Campylobacter_jejuni_jejuni_NCTC_11168	Methanosphaera_stadtmanae_DSM_3091
141053	Campylobacter_jejuni_jejuni_NCTC_11168	Methylobacterium_mesophilicum_SR1_6_6
141054	Campylobacter_jejuni_jejuni_NCTC_11168	Methylobacterium_populi_BJ001
141055	Campylobacter_jejuni_jejuni_NCTC_11168	Methylobacterium_radiotolerans_JCM_2831
141056	Campylobacter_jejuni_jejuni_NCTC_11168	Methyloversatilis_universalis_Fam50001
141057	Campylobacter_jejuni_jejuni_NCTC_11168	Methyloversatilis_universalis_FAM5
141058	Campylobacter_jejuni_jejuni_NCTC_11168	Microbacterium_gubbeenense_DSM_15944
141059	Campylobacter_jejuni_jejuni_NCTC_11168	Microbacterium_oleivorans_NBRC_103075
141060	Campylobacter_jejuni_jejuni_NCTC_11168	Microbacterium_paraoxydans_77MFTsu3_2
141061	Campylobacter_jejuni_jejuni_NCTC_11168	Micrococcus_luteus_NCTC_2665
141062	Campylobacter_jejuni_jejuni_NCTC_11168	Micromonospora_aurantiaca_ATCC_27029
141063	Campylobacter_jejuni_jejuni_NCTC_11168	Mitsuokella_jalaludinii_DSM_13811
141064	Campylobacter_jejuni_jejuni_NCTC_11168	Mitsuokella_multacida_DSM_20544
141065	Campylobacter_jejuni_jejuni_NCTC_11168	Mobiluncus_curtisii_ATCC_43063
141066	Campylobacter_jejuni_jejuni_NCTC_11168	Moraxella_catarrhalis_RH4
141067	Campylobacter_jejuni_jejuni_NCTC_11168	Morganella_morganii_subsp_morganii_KT
141068	Campylobacter_jejuni_jejuni_NCTC_11168	Mycobacterium_avium_subsp_avium_ATCC_25291
141069	Campylobacter_jejuni_jejuni_NCTC_11168	Mycobacterium_fortuitum_subsp_fortuitum_DSM_46621
141070	Campylobacter_jejuni_jejuni_NCTC_11168	Mycoplasma_hominis_ATCC_23114
141071	Campylobacter_jejuni_jejuni_NCTC_11168	Mycoplasma_pneumoniae_309
141072	Campylobacter_jejuni_jejuni_NCTC_11168	Neisseria_cinerea_ATCC_14685
141073	Campylobacter_jejuni_jejuni_NCTC_11168	Neisseria_elongata_subsp_glycolytica_ATCC_29315
141074	Campylobacter_jejuni_jejuni_NCTC_11168	Neisseria_flavescens_SK114
141075	Campylobacter_jejuni_jejuni_NCTC_11168	Neisseria_macacae_ATCC_33926
141076	Campylobacter_jejuni_jejuni_NCTC_11168	Neisseria_mucosa_ATCC_25996
141077	Campylobacter_jejuni_jejuni_NCTC_11168	Neisseria_subflava_NJ9703
141078	Campylobacter_jejuni_jejuni_NCTC_11168	Nevskia_ramosa_DSM_11499
141079	Campylobacter_jejuni_jejuni_NCTC_11168	Oceanobacillus_picturae_strain_S1
141080	Campylobacter_jejuni_jejuni_NCTC_11168	Ochrobactrum_anthropi_ATCC_49188
141081	Campylobacter_jejuni_jejuni_NCTC_11168	Odoribacter_laneus_YIT_12061
141082	Campylobacter_jejuni_jejuni_NCTC_11168	Odoribacter_splanchnicus_1651_6_DSM_20712
141083	Campylobacter_jejuni_jejuni_NCTC_11168	Olsenella_profusa_F019501
141084	Campylobacter_jejuni_jejuni_NCTC_11168	Olsenella_uli_DSM_7084
141085	Campylobacter_jejuni_jejuni_NCTC_11168	Oribacterium_sinus_F0268
141086	Campylobacter_jejuni_jejuni_NCTC_11168	Oxalobacter_formigenes_HOxBLS
141087	Campylobacter_jejuni_jejuni_NCTC_11168	Oxalobacter_formigenes_OXCC13
141088	Campylobacter_jejuni_jejuni_NCTC_11168	Paenibacillus_alvei_DSM_29
141089	Campylobacter_jejuni_jejuni_NCTC_11168	Paenibacillus_barengoltzii_G22
141090	Campylobacter_jejuni_jejuni_NCTC_11168	Paenibacillus_daejeonensis_DSM_15491
141091	Campylobacter_jejuni_jejuni_NCTC_11168	Paenibacillus_graminis_C4D1M
141092	Campylobacter_jejuni_jejuni_NCTC_11168	Paenibacillus_lactis_154
141093	Campylobacter_jejuni_jejuni_NCTC_11168	Parabacteroides_distasonis_ATCC_8503
141094	Campylobacter_jejuni_jejuni_NCTC_11168	Parabacteroides_goldsteinii_dnLKV18
141095	Campylobacter_jejuni_jejuni_NCTC_11168	Parabacteroides_gordonii_DSM_23371
141096	Campylobacter_jejuni_jejuni_NCTC_11168	Parabacteroides_johnsonii_DSM_18315
141097	Campylobacter_jejuni_jejuni_NCTC_11168	Parabacteroides_merdae_ATCC_43184
141098	Campylobacter_jejuni_jejuni_NCTC_11168	Parabacteroides_sp_D13
141099	Campylobacter_jejuni_jejuni_NCTC_11168	Paracoccus_yeei_ATCC_BAA_599
141100	Campylobacter_jejuni_jejuni_NCTC_11168	Paraprevotella_clara_YIT_11840
141101	Campylobacter_jejuni_jejuni_NCTC_11168	Paraprevotella_xylaniphila_YIT_11841
141102	Campylobacter_jejuni_jejuni_NCTC_11168	Parasutterella_excrementihominis_YIT_11859
141103	Campylobacter_jejuni_jejuni_NCTC_11168	Parvimonas_micra_ATCC_33270
141104	Campylobacter_jejuni_jejuni_NCTC_11168	Pediococcus_acidilactici_7_4
141105	Campylobacter_jejuni_jejuni_NCTC_11168	Pediococcus_acidilactici_DSM_20284
141106	Campylobacter_jejuni_jejuni_NCTC_11168	Pediococcus_pentosaceus_ATCC_25745
141107	Campylobacter_jejuni_jejuni_NCTC_11168	Peptoniphilus_harei_ACS_146_V_Sch2b
141108	Campylobacter_jejuni_jejuni_NCTC_11168	Peptoniphilus_indolicus_ATCC_29427
141109	Campylobacter_jejuni_jejuni_NCTC_11168	Peptoniphilus_lacrimalis_DSM_7455
141110	Campylobacter_jejuni_jejuni_NCTC_11168	Peptoniphilus_timonensis_JC401
141111	Campylobacter_jejuni_jejuni_NCTC_11168	Peptostreptococcus_anaerobius_DSM_2949
141112	Campylobacter_jejuni_jejuni_NCTC_11168	Peptostreptococcus_stomatis_DSM_17678
141113	Campylobacter_jejuni_jejuni_NCTC_11168	Phascolarctobacterium_succinatutens_YIT_12067
141114	Campylobacter_jejuni_jejuni_NCTC_11168	Plesiomonas_shigelloides_302_73
141115	Campylobacter_jejuni_jejuni_NCTC_11168	Porphyromonas_asaccharolytica_DSM_20707
141116	Campylobacter_jejuni_jejuni_NCTC_11168	Porphyromonas_endodontalis_ATCC_35406
141117	Campylobacter_jejuni_jejuni_NCTC_11168	Porphyromonas_gingivalis_W83
141118	Campylobacter_jejuni_jejuni_NCTC_11168	Porphyromonas_somerae_DSM_23386
141119	Campylobacter_jejuni_jejuni_NCTC_11168	Porphyromonas_uenonis_60_3
141120	Campylobacter_jejuni_jejuni_NCTC_11168	Porphyromonas_uenonis_DSM_23387
141121	Campylobacter_jejuni_jejuni_NCTC_11168	Prevotella_albensis_DSM_11370
141122	Campylobacter_jejuni_jejuni_NCTC_11168	Prevotella_bivia_DSM_20514
141123	Campylobacter_jejuni_jejuni_NCTC_11168	Prevotella_brevis_ATCC_19188
141124	Campylobacter_jejuni_jejuni_NCTC_11168	Prevotella_bryantii_B14
141125	Campylobacter_jejuni_jejuni_NCTC_11168	Prevotella_bryantii_C21a
141126	Campylobacter_jejuni_jejuni_NCTC_11168	Prevotella_buccae_ATCC_33574
141127	Campylobacter_jejuni_jejuni_NCTC_11168	Prevotella_conceptionensis_9403948
141128	Campylobacter_jejuni_jejuni_NCTC_11168	Prevotella_copri_CB7_DSM_18205
141129	Campylobacter_jejuni_jejuni_NCTC_11168	Prevotella_corporis_DSM_18810
141130	Campylobacter_jejuni_jejuni_NCTC_11168	Prevotella_denticola_DSM20614
141131	Campylobacter_jejuni_jejuni_NCTC_11168	Prevotella_denticola_F0289
141132	Campylobacter_jejuni_jejuni_NCTC_11168	Prevotella_disiens_FB035_09AN
141133	Campylobacter_jejuni_jejuni_NCTC_11168	Prevotella_disiens_JCM_6334
141134	Campylobacter_jejuni_jejuni_NCTC_11168	Prevotella_enoeca_JCM_12259
141135	Campylobacter_jejuni_jejuni_NCTC_11168	Prevotella_intermedia_17
141136	Campylobacter_jejuni_jejuni_NCTC_11168	Prevotella_intermedia_ATCC_25611
141137	Campylobacter_jejuni_jejuni_NCTC_11168	Prevotella_loescheii_DSM_19665
141138	Campylobacter_jejuni_jejuni_NCTC_11168	Prevotella_melaninogenica_ATCC_25845
141139	Campylobacter_jejuni_jejuni_NCTC_11168	Prevotella_nanceiensis_DSM_19126
141140	Campylobacter_jejuni_jejuni_NCTC_11168	Prevotella_nigrescens_ATCC_33563
141141	Campylobacter_jejuni_jejuni_NCTC_11168	Prevotella_oralis_ATCC_33269
141142	Campylobacter_jejuni_jejuni_NCTC_11168	Prevotella_pallens_ATCC_700821
141143	Campylobacter_jejuni_jejuni_NCTC_11168	Prevotella_ruminicola_23
141144	Campylobacter_jejuni_jejuni_NCTC_11168	Prevotella_salivae_DSM_15606
141145	Campylobacter_jejuni_jejuni_NCTC_11168	Prevotella_shahii_JCM_12083
141146	Campylobacter_jejuni_jejuni_NCTC_11168	Prevotella_stercorea_DSM_18206
141147	Campylobacter_jejuni_jejuni_NCTC_11168	Prevotella_timonensis_4401737
141148	Campylobacter_jejuni_jejuni_NCTC_11168	Prevotella_timonensis_CRIS_5C_B1
141149	Campylobacter_jejuni_jejuni_NCTC_11168	Prevotella_veroralis_DSM_19559
141150	Campylobacter_jejuni_jejuni_NCTC_11168	Propionibacterium_acidipropionici_ATCC_4875
141151	Campylobacter_jejuni_jejuni_NCTC_11168	Propionibacterium_acnes_KPA171202
141152	Campylobacter_jejuni_jejuni_NCTC_11168	Propionibacterium_avidum_44067
141153	Campylobacter_jejuni_jejuni_NCTC_11168	Propionibacterium_freudenreichii_subsp_shermanii_CIRM_BIA1
141154	Campylobacter_jejuni_jejuni_NCTC_11168	Propionibacterium_granulosum_DSM_20700
141155	Campylobacter_jejuni_jejuni_NCTC_11168	Propionibacterium_jensenii_DSM_20535
141156	Campylobacter_jejuni_jejuni_NCTC_11168	Propionibacterium_propionicum_F0230a
141157	Campylobacter_jejuni_jejuni_NCTC_11168	Proteus_mirabilis_ATCC_35198
141158	Campylobacter_jejuni_jejuni_NCTC_11168	Proteus_penneri_ATCC_35198
141159	Campylobacter_jejuni_jejuni_NCTC_11168	Providencia_alcalifaciens_DSM_30120
141160	Campylobacter_jejuni_jejuni_NCTC_11168	Providencia_rettgeri_DSM_1131
141161	Campylobacter_jejuni_jejuni_NCTC_11168	Providencia_rustigianii_DSM_4541
141162	Campylobacter_jejuni_jejuni_NCTC_11168	Providencia_stuartii_ATCC_25827
141163	Campylobacter_jejuni_jejuni_NCTC_11168	Pseudobutyrivibrio_ruminis_AD2017
141164	Campylobacter_jejuni_jejuni_NCTC_11168	Pseudoflavonifractor_capillosus_strain_ATCC_29799
141165	Campylobacter_jejuni_jejuni_NCTC_11168	Pseudomonas_aeruginosa_NCGM2_S1
141166	Campylobacter_jejuni_jejuni_NCTC_11168	Pseudomonas_alcaliphila_34
141167	Campylobacter_jejuni_jejuni_NCTC_11168	Pseudomonas_monteilii_NBRC_103158
141168	Campylobacter_jejuni_jejuni_NCTC_11168	Pseudomonas_nitroreducens_HBP1
141169	Campylobacter_jejuni_jejuni_NCTC_11168	Pseudomonas_oleovorans_MOIL14HWK12
141170	Campylobacter_jejuni_jejuni_NCTC_11168	Pseudoramibacter_alactolyticus_ATCC_23263
141171	Campylobacter_jejuni_jejuni_NCTC_11168	Pyramidobacter_piscolens_W5455
141172	Campylobacter_jejuni_jejuni_NCTC_11168	Ralstonia_sp_5_7_47FAA
141173	Campylobacter_jejuni_jejuni_NCTC_11168	Raoultella_planticola_ATCC_33531
141174	Campylobacter_jejuni_jejuni_NCTC_11168	Rhodococcus_equi_ATCC_33707
141175	Campylobacter_jejuni_jejuni_NCTC_11168	Rhodococcus_equi_NBRC_101255
141176	Campylobacter_jejuni_jejuni_NCTC_11168	Rhodococcus_rhodochrous_ATCC_21198
141177	Campylobacter_jejuni_jejuni_NCTC_11168	Roseburia_hominis_A2_183
141178	Campylobacter_jejuni_jejuni_NCTC_11168	Roseburia_intestinalis_L1_82
141179	Campylobacter_jejuni_jejuni_NCTC_11168	Roseburia_inulinivorans_DSM_16841
141180	Campylobacter_jejuni_jejuni_NCTC_11168	Roseomonas_mucosa_ATCC_BAA_692
141181	Campylobacter_jejuni_jejuni_NCTC_11168	Rothia_aeria_F0474
141182	Campylobacter_jejuni_jejuni_NCTC_11168	Rothia_dentocariosa_ATCC_17931
141183	Campylobacter_jejuni_jejuni_NCTC_11168	Rothia_mucilaginosa_DY_18
141184	Campylobacter_jejuni_jejuni_NCTC_11168	Ruminococcaceae_bacterium_D16
141185	Campylobacter_jejuni_jejuni_NCTC_11168	Ruminococcus_albus_7
141186	Campylobacter_jejuni_jejuni_NCTC_11168	Ruminococcus_bicirculans_80_3
141187	Campylobacter_jejuni_jejuni_NCTC_11168	Ruminococcus_bromii_L2_63
141188	Campylobacter_jejuni_jejuni_NCTC_11168	Ruminococcus_callidus_ATCC_2776001
141189	Campylobacter_jejuni_jejuni_NCTC_11168	Ruminococcus_champanellensis_18P13
141190	Campylobacter_jejuni_jejuni_NCTC_11168	Ruminococcus_flavefaciens_ATCC_19208
141191	Campylobacter_jejuni_jejuni_NCTC_11168	Ruminococcus_flavefaciens_FD_1
141192	Campylobacter_jejuni_jejuni_NCTC_11168	Ruminococcus_gauvreauii_DSM_19829
141193	Campylobacter_jejuni_jejuni_NCTC_11168	Ruminococcus_gnavus_ATCC_29149
141194	Campylobacter_jejuni_jejuni_NCTC_11168	Ruminococcus_lactaris_ATCC_29176
141195	Campylobacter_jejuni_jejuni_NCTC_11168	Ruminococcus_obeum_A2_162
141196	Campylobacter_jejuni_jejuni_NCTC_11168	Ruminococcus_sp_5_1_39BFAA
141197	Campylobacter_jejuni_jejuni_NCTC_11168	Ruminococcus_sp_SR1_5
141198	Campylobacter_jejuni_jejuni_NCTC_11168	Ruminococcus_torques_ATCC_27756
141199	Campylobacter_jejuni_jejuni_NCTC_11168	Ruminococcus_torques_L2_14
141200	Campylobacter_jejuni_jejuni_NCTC_11168	Salmonella_enterica_enterica_sv_Typhimurium_LT2
141201	Campylobacter_jejuni_jejuni_NCTC_11168	Scardovia_inopinata_F0304
141202	Campylobacter_jejuni_jejuni_NCTC_11168	Selenomonas_ruminantium_AC2024
141203	Campylobacter_jejuni_jejuni_NCTC_11168	Serratia_fonticola_RB_25
141204	Campylobacter_jejuni_jejuni_NCTC_11168	Serratia_liquefaciens_ATCC_27592
141205	Campylobacter_jejuni_jejuni_NCTC_11168	Silanimonas_lenta_DSM_16282
141206	Campylobacter_jejuni_jejuni_NCTC_11168	Slackia_exigua_ATCC_700122
141207	Campylobacter_jejuni_jejuni_NCTC_11168	Slackia_piriformis_YIT_12062
141208	Campylobacter_jejuni_jejuni_NCTC_11168	Solobacterium_moorei_DSM_22971
141209	Campylobacter_jejuni_jejuni_NCTC_11168	Solobacterium_moorei_F0204
141210	Campylobacter_jejuni_jejuni_NCTC_11168	Staphylococcus_arlettae_CVD059
141211	Campylobacter_jejuni_jejuni_NCTC_11168	Staphylococcus_capitis_CR0101
141212	Campylobacter_jejuni_jejuni_NCTC_11168	Staphylococcus_capitis_QN1
141213	Campylobacter_jejuni_jejuni_NCTC_11168	Staphylococcus_caprae_C87
141214	Campylobacter_jejuni_jejuni_NCTC_11168	Staphylococcus_cohnii_hu_01
141215	Campylobacter_jejuni_jejuni_NCTC_11168	Staphylococcus_epidermidis_ATCC_12228
141216	Campylobacter_jejuni_jejuni_NCTC_11168	Staphylococcus_equorum_subsp_equorum_Mu2
141217	Campylobacter_jejuni_jejuni_NCTC_11168	Staphylococcus_haemolyticus_JCSC1435
141218	Campylobacter_jejuni_jejuni_NCTC_11168	Staphylococcus_hominis_subsp_hominis_C80
141219	Campylobacter_jejuni_jejuni_NCTC_11168	Staphylococcus_intermedius_ATCC_27335
141220	Campylobacter_jejuni_jejuni_NCTC_11168	Staphylococcus_lugdunensis_HKU09_01
141221	Campylobacter_jejuni_jejuni_NCTC_11168	Staphylococcus_pasteuri_SP1
141222	Campylobacter_jejuni_jejuni_NCTC_11168	Staphylococcus_pettenkoferi_VCU012
141223	Campylobacter_jejuni_jejuni_NCTC_11168	Staphylococcus_saprophyticus_subsp_saprophyticus_ATCC_15305
141224	Campylobacter_jejuni_jejuni_NCTC_11168	Staphylococcus_sciuri_subsp_sciuri_Z8
141225	Campylobacter_jejuni_jejuni_NCTC_11168	Staphylococcus_simulans_ACS_120_V_Sch1
141226	Campylobacter_jejuni_jejuni_NCTC_11168	Staphylococcus_vitulinus_F1028
141227	Campylobacter_jejuni_jejuni_NCTC_11168	Staphylococcus_warneri_SG1
141228	Campylobacter_jejuni_jejuni_NCTC_11168	Staphylococcus_xylosus_DMB3_Bh1
141229	Campylobacter_jejuni_jejuni_NCTC_11168	Staphylococcus_xylosus_NJ
141230	Campylobacter_jejuni_jejuni_NCTC_11168	Stenotrophomonas_maltophilia_D457
141231	Campylobacter_jejuni_jejuni_NCTC_11168	Stenotrophomonas_rhizophila_PCA13
141232	Campylobacter_jejuni_jejuni_NCTC_11168	Stoquefichus_massiliensis_AP9
141233	Campylobacter_jejuni_jejuni_NCTC_11168	Streptococcus_agalactiae_A909
141234	Campylobacter_jejuni_jejuni_NCTC_11168	Streptococcus_anginosus_1_2_62CV
141235	Campylobacter_jejuni_jejuni_NCTC_11168	Streptococcus_australis_ATCC_700641
141236	Campylobacter_jejuni_jejuni_NCTC_11168	Streptococcus_constellatus_subsp_constellatus_SK53
141237	Campylobacter_jejuni_jejuni_NCTC_11168	Streptococcus_constellatus_subsp_pharyngis_SK1060
141238	Campylobacter_jejuni_jejuni_NCTC_11168	Streptococcus_cristatus_ATCC_51100
141239	Campylobacter_jejuni_jejuni_NCTC_11168	Streptococcus_dysgalactiae_subsp_dysgalactiae_ATCC_27957
141240	Campylobacter_jejuni_jejuni_NCTC_11168	Streptococcus_equinus_ATCC_9812
141241	Campylobacter_jejuni_jejuni_NCTC_11168	Streptococcus_gallolyticus_subsp_gallolyticus_ATCC_43143
141242	Campylobacter_jejuni_jejuni_NCTC_11168	Streptococcus_gordonii_str_Challis_substr_CH1
141243	Campylobacter_jejuni_jejuni_NCTC_11168	Streptococcus_infantarius_subsp_infantarius_ATCC_BAA_102
141244	Campylobacter_jejuni_jejuni_NCTC_11168	Streptococcus_infantis_ATCC_700779
141245	Campylobacter_jejuni_jejuni_NCTC_11168	Streptococcus_intermedius_JTH08
141246	Campylobacter_jejuni_jejuni_NCTC_11168	Streptococcus_lutetiensis_033
141247	Campylobacter_jejuni_jejuni_NCTC_11168	Streptococcus_mitis_NCTC_12261
141248	Campylobacter_jejuni_jejuni_NCTC_11168	Streptococcus_mutans_ATCC_25175
141249	Campylobacter_jejuni_jejuni_NCTC_11168	Streptococcus_oralis_Uo5
141250	Campylobacter_jejuni_jejuni_NCTC_11168	Streptococcus_parasanguinis_ATCC_903
141251	Campylobacter_jejuni_jejuni_NCTC_11168	Streptococcus_parauberis_KCTC_11537
[truncated: 17,893 more rows]
