# Supplementary material for: Human gut microbe co-cultures have greater potential than monocultures for food waste remediation to commodity chemicals
Source: Sci Rep. 2018 Oct 22;8:15594. doi: 10.1038/s41598-018-33733-z (PMC6197241; doi:10.1038/s41598-018-33733-z)
Supplement: Supplementary file 3 — Data [file 41598_2018_33733_MOESM3_ESM.zip › Data/InputTables/AGORA_PairwiseSims_Inst_9.txt]

159145	Clostridium_butyricum_DSM_10702	Ruminococcus_gnavus_ATCC_29149
159146	Clostridium_butyricum_DSM_10702	Ruminococcus_lactaris_ATCC_29176
159147	Clostridium_butyricum_DSM_10702	Ruminococcus_obeum_A2_162
159148	Clostridium_butyricum_DSM_10702	Ruminococcus_sp_5_1_39BFAA
159149	Clostridium_butyricum_DSM_10702	Ruminococcus_sp_SR1_5
159150	Clostridium_butyricum_DSM_10702	Ruminococcus_torques_ATCC_27756
159151	Clostridium_butyricum_DSM_10702	Ruminococcus_torques_L2_14
159152	Clostridium_butyricum_DSM_10702	Salmonella_enterica_enterica_sv_Typhimurium_LT2
159153	Clostridium_butyricum_DSM_10702	Scardovia_inopinata_F0304
159154	Clostridium_butyricum_DSM_10702	Selenomonas_ruminantium_AC2024
159155	Clostridium_butyricum_DSM_10702	Serratia_fonticola_RB_25
159156	Clostridium_butyricum_DSM_10702	Serratia_liquefaciens_ATCC_27592
159157	Clostridium_butyricum_DSM_10702	Silanimonas_lenta_DSM_16282
159158	Clostridium_butyricum_DSM_10702	Slackia_exigua_ATCC_700122
159159	Clostridium_butyricum_DSM_10702	Slackia_piriformis_YIT_12062
159160	Clostridium_butyricum_DSM_10702	Solobacterium_moorei_DSM_22971
159161	Clostridium_butyricum_DSM_10702	Solobacterium_moorei_F0204
159162	Clostridium_butyricum_DSM_10702	Staphylococcus_arlettae_CVD059
159163	Clostridium_butyricum_DSM_10702	Staphylococcus_capitis_CR0101
159164	Clostridium_butyricum_DSM_10702	Staphylococcus_capitis_QN1
159165	Clostridium_butyricum_DSM_10702	Staphylococcus_caprae_C87
159166	Clostridium_butyricum_DSM_10702	Staphylococcus_cohnii_hu_01
159167	Clostridium_butyricum_DSM_10702	Staphylococcus_epidermidis_ATCC_12228
159168	Clostridium_butyricum_DSM_10702	Staphylococcus_equorum_subsp_equorum_Mu2
159169	Clostridium_butyricum_DSM_10702	Staphylococcus_haemolyticus_JCSC1435
159170	Clostridium_butyricum_DSM_10702	Staphylococcus_hominis_subsp_hominis_C80
159171	Clostridium_butyricum_DSM_10702	Staphylococcus_intermedius_ATCC_27335
159172	Clostridium_butyricum_DSM_10702	Staphylococcus_lugdunensis_HKU09_01
159173	Clostridium_butyricum_DSM_10702	Staphylococcus_pasteuri_SP1
159174	Clostridium_butyricum_DSM_10702	Staphylococcus_pettenkoferi_VCU012
159175	Clostridium_butyricum_DSM_10702	Staphylococcus_saprophyticus_subsp_saprophyticus_ATCC_15305
159176	Clostridium_butyricum_DSM_10702	Staphylococcus_sciuri_subsp_sciuri_Z8
159177	Clostridium_butyricum_DSM_10702	Staphylococcus_simulans_ACS_120_V_Sch1
159178	Clostridium_butyricum_DSM_10702	Staphylococcus_vitulinus_F1028
159179	Clostridium_butyricum_DSM_10702	Staphylococcus_warneri_SG1
159180	Clostridium_butyricum_DSM_10702	Staphylococcus_xylosus_DMB3_Bh1
159181	Clostridium_butyricum_DSM_10702	Staphylococcus_xylosus_NJ
159182	Clostridium_butyricum_DSM_10702	Stenotrophomonas_maltophilia_D457
159183	Clostridium_butyricum_DSM_10702	Stenotrophomonas_rhizophila_PCA13
159184	Clostridium_butyricum_DSM_10702	Stoquefichus_massiliensis_AP9
159185	Clostridium_butyricum_DSM_10702	Streptococcus_agalactiae_A909
159186	Clostridium_butyricum_DSM_10702	Streptococcus_anginosus_1_2_62CV
159187	Clostridium_butyricum_DSM_10702	Streptococcus_australis_ATCC_700641
159188	Clostridium_butyricum_DSM_10702	Streptococcus_constellatus_subsp_constellatus_SK53
159189	Clostridium_butyricum_DSM_10702	Streptococcus_constellatus_subsp_pharyngis_SK1060
159190	Clostridium_butyricum_DSM_10702	Streptococcus_cristatus_ATCC_51100
159191	Clostridium_butyricum_DSM_10702	Streptococcus_dysgalactiae_subsp_dysgalactiae_ATCC_27957
159192	Clostridium_butyricum_DSM_10702	Streptococcus_equinus_ATCC_9812
159193	Clostridium_butyricum_DSM_10702	Streptococcus_gallolyticus_subsp_gallolyticus_ATCC_43143
159194	Clostridium_butyricum_DSM_10702	Streptococcus_gordonii_str_Challis_substr_CH1
159195	Clostridium_butyricum_DSM_10702	Streptococcus_infantarius_subsp_infantarius_ATCC_BAA_102
159196	Clostridium_butyricum_DSM_10702	Streptococcus_infantis_ATCC_700779
159197	Clostridium_butyricum_DSM_10702	Streptococcus_intermedius_JTH08
159198	Clostridium_butyricum_DSM_10702	Streptococcus_lutetiensis_033
159199	Clostridium_butyricum_DSM_10702	Streptococcus_mitis_NCTC_12261
159200	Clostridium_butyricum_DSM_10702	Streptococcus_mutans_ATCC_25175
159201	Clostridium_butyricum_DSM_10702	Streptococcus_oralis_Uo5
159202	Clostridium_butyricum_DSM_10702	Streptococcus_parasanguinis_ATCC_903
159203	Clostridium_butyricum_DSM_10702	Streptococcus_parauberis_KCTC_11537
159204	Clostridium_butyricum_DSM_10702	Streptococcus_peroris_ATCC_700780
159205	Clostridium_butyricum_DSM_10702	Streptococcus_pleomorphus_DSM_20574
159206	Clostridium_butyricum_DSM_10702	Streptococcus_pseudopneumoniae_IS7493
159207	Clostridium_butyricum_DSM_10702	Streptococcus_salivarius_JIM8777
159208	Clostridium_butyricum_DSM_10702	Streptococcus_sanguinis_SK36
159209	Clostridium_butyricum_DSM_10702	Streptococcus_sp_2_1_36FAA
159210	Clostridium_butyricum_DSM_10702	Streptococcus_sp_I_G2
159211	Clostridium_butyricum_DSM_10702	Streptococcus_sp_I_P16
159212	Clostridium_butyricum_DSM_10702	Streptococcus_thermophilus_LMG_18311
159213	Clostridium_butyricum_DSM_10702	Streptococcus_thoraltensis_DSM_12221
159214	Clostridium_butyricum_DSM_10702	Streptococcus_uberis_0140J
159215	Clostridium_butyricum_DSM_10702	Streptococcus_vestibularis_F0396
159216	Clostridium_butyricum_DSM_10702	Subdoligranulum_variabile_DSM_15176
159217	Clostridium_butyricum_DSM_10702	Succinatimonas_hippei_YIT_12066
159218	Clostridium_butyricum_DSM_10702	Succinivibrio_dextrinosolvens_H5
159219	Clostridium_butyricum_DSM_10702	Sulfolobus_solfataricus_P2
159220	Clostridium_butyricum_DSM_10702	Sutterella_parvirubra_YIT_11816
159221	Clostridium_butyricum_DSM_10702	Sutterella_wadsworthensis_3_1_45B
159222	Clostridium_butyricum_DSM_10702	Tannerella_forsythia_ATCC_43037
159223	Clostridium_butyricum_DSM_10702	Tatumella_ptyseos_ATCC_33301
159224	Clostridium_butyricum_DSM_10702	Trabulsiella_guamensis_ATCC_49490
159225	Clostridium_butyricum_DSM_10702	Tropheryma_whipplei_str_Twist
159226	Clostridium_butyricum_DSM_10702	Trueperella_pyogenes_MS249
159227	Clostridium_butyricum_DSM_10702	Ureaplasma_parvum_serovar_1_str_ATCC_27813
159228	Clostridium_butyricum_DSM_10702	Ureaplasma_urealyticum_serovar_8_str_ATCC_27618
159229	Clostridium_butyricum_DSM_10702	Ureibacillus_thermosphaericus_str_Thermo_BF
159230	Clostridium_butyricum_DSM_10702	Varibaculum_cambriense_DSM_15806
159231	Clostridium_butyricum_DSM_10702	Veillonella_atypica_ACS_049_V_Sch6
159232	Clostridium_butyricum_DSM_10702	Veillonella_dispar_ATCC_17748
159233	Clostridium_butyricum_DSM_10702	Veillonella_parvula_Te3_DSM_2008
159234	Clostridium_butyricum_DSM_10702	Veillonella_ratti_ACS_216_V_Col6b
159235	Clostridium_butyricum_DSM_10702	Veillonella_sp_3_1_44
159236	Clostridium_butyricum_DSM_10702	Veillonella_sp_6_1_27
159237	Clostridium_butyricum_DSM_10702	Vibrio_fluvialis_560
159238	Clostridium_butyricum_DSM_10702	Vibrio_furnissii_NCTC_11218
159239	Clostridium_butyricum_DSM_10702	Vibrio_mimicus_MB_451
159240	Clostridium_butyricum_DSM_10702	Vibrio_parahaemolyticus_RIMD_2210633
159241	Clostridium_butyricum_DSM_10702	Weissella_cibaria_KACC_11862
159242	Clostridium_butyricum_DSM_10702	Weissella_confusa_LBAE_C39_2
159243	Clostridium_butyricum_DSM_10702	Weissella_paramesenteroides_ATCC_33313
159244	Clostridium_butyricum_DSM_10702	Yersinia_bercovieri_ATCC_43970
159245	Clostridium_butyricum_DSM_10702	Yersinia_enterocolitica_subsp_enterocolitica_8081
159246	Clostridium_butyricum_DSM_10702	Yersinia_frederiksenii_ATCC_33641
159247	Clostridium_butyricum_DSM_10702	Yersinia_kristensenii_ATCC_33638
159248	Clostridium_butyricum_DSM_10702	Yersinia_pseudotuberculosis_YPIII
159249	Clostridium_butyricum_DSM_10702	Yersinia_rohdei_ATCC_43380
159250	Clostridium_butyricum_DSM_10702	Yokenella_regensburgei_ATCC_43003
159251	Clostridium_butyricum_E4_str_BoNT_E_BL5262	Clostridium_cadaveris_AGR2141
159252	Clostridium_butyricum_E4_str_BoNT_E_BL5262	Clostridium_celatum_DSM_1785
159253	Clostridium_butyricum_E4_str_BoNT_E_BL5262	Clostridium_cellobioparum_DSM_1351
159254	Clostridium_butyricum_E4_str_BoNT_E_BL5262	Clostridium_citroniae_WAL_17108
159255	Clostridium_butyricum_E4_str_BoNT_E_BL5262	Clostridium_clariflavum_DSM_19732
159256	Clostridium_butyricum_E4_str_BoNT_E_BL5262	Clostridium_clostridioforme_CM201
159257	Clostridium_butyricum_E4_str_BoNT_E_BL5262	Clostridium_difficile_CD196
159258	Clostridium_butyricum_E4_str_BoNT_E_BL5262	Clostridium_difficile_NAP07
159259	Clostridium_butyricum_E4_str_BoNT_E_BL5262	Clostridium_difficile_NAP08
159260	Clostridium_butyricum_E4_str_BoNT_E_BL5262	Clostridium_difficile_R20291
159261	Clostridium_butyricum_E4_str_BoNT_E_BL5262	Clostridium_glycolicum_ATCC_14880
159262	Clostridium_butyricum_E4_str_BoNT_E_BL5262	Clostridium_hathewayi_12489931
159263	Clostridium_butyricum_E4_str_BoNT_E_BL5262	Clostridium_hathewayi_DSM_13479
159264	Clostridium_butyricum_E4_str_BoNT_E_BL5262	Clostridium_hiranonis_TO_931_DSM_13275
159265	Clostridium_butyricum_E4_str_BoNT_E_BL5262	Clostridium_hylemonae_DSM_15053
159266	Clostridium_butyricum_E4_str_BoNT_E_BL5262	Clostridium_indolis_DSM_755
159267	Clostridium_butyricum_E4_str_BoNT_E_BL5262	Clostridium_innocuum_2959
159268	Clostridium_butyricum_E4_str_BoNT_E_BL5262	Clostridium_leptum_DSM_753
159269	Clostridium_butyricum_E4_str_BoNT_E_BL5262	Clostridium_methoxybenzovorans_SR3
159270	Clostridium_butyricum_E4_str_BoNT_E_BL5262	Clostridium_methylpentosum_R2_DSM_5476
159271	Clostridium_butyricum_E4_str_BoNT_E_BL5262	Clostridium_nexile_DSM_1787
159272	Clostridium_butyricum_E4_str_BoNT_E_BL5262	Clostridium_paraputrificum_AGR2156
159273	Clostridium_butyricum_E4_str_BoNT_E_BL5262	Clostridium_perfringens_ATCC_13124
159274	Clostridium_butyricum_E4_str_BoNT_E_BL5262	Clostridium_ramosum_VPI_0427_DSM_1402
159275	Clostridium_butyricum_E4_str_BoNT_E_BL5262	Clostridium_saccharogumia_DSM_17460
159276	Clostridium_butyricum_E4_str_BoNT_E_BL5262	Clostridium_saccharoperbutylacetonicum_N1_4_HMT
159277	Clostridium_butyricum_E4_str_BoNT_E_BL5262	Clostridium_sartagoforme_AAU1
159278	Clostridium_butyricum_E4_str_BoNT_E_BL5262	Clostridium_scindens_ATCC_35704
159279	Clostridium_butyricum_E4_str_BoNT_E_BL5262	Clostridium_sordellii_ATCC_9714
159280	Clostridium_butyricum_E4_str_BoNT_E_BL5262	Clostridium_sp_7_2_43FAA
159281	Clostridium_butyricum_E4_str_BoNT_E_BL5262	Clostridium_spiroforme_DSM_1552
159282	Clostridium_butyricum_E4_str_BoNT_E_BL5262	Clostridium_sp_L2_50
159283	Clostridium_butyricum_E4_str_BoNT_E_BL5262	Clostridium_sp_M62_1
159284	Clostridium_butyricum_E4_str_BoNT_E_BL5262	Clostridium_sporogenes_ATCC_15579
159285	Clostridium_butyricum_E4_str_BoNT_E_BL5262	Clostridium_sporosphaeroides_DSM_1294
159286	Clostridium_butyricum_E4_str_BoNT_E_BL5262	Clostridium_sp_SS2_1
159287	Clostridium_butyricum_E4_str_BoNT_E_BL5262	Clostridium_sp_SY8519
159288	Clostridium_butyricum_E4_str_BoNT_E_BL5262	Clostridium_sticklandii_DSM_519
159289	Clostridium_butyricum_E4_str_BoNT_E_BL5262	Clostridium_symbiosum_ATCC_14940
159290	Clostridium_butyricum_E4_str_BoNT_E_BL5262	Clostridium_symbiosum_WAL_14163
159291	Clostridium_butyricum_E4_str_BoNT_E_BL5262	Clostridium_symbiosum_WAL_14673
159292	Clostridium_butyricum_E4_str_BoNT_E_BL5262	Clostridium_tyrobutyricum_DSM_2637
159293	Clostridium_butyricum_E4_str_BoNT_E_BL5262	Clostridium_viride_DSM_6836
159294	Clostridium_butyricum_E4_str_BoNT_E_BL5262	Collinsella_aerofaciens_ATCC_25986
159295	Clostridium_butyricum_E4_str_BoNT_E_BL5262	Collinsella_intestinalis_DSM_13280
159296	Clostridium_butyricum_E4_str_BoNT_E_BL5262	Collinsella_stercoris_DSM_13279
159297	Clostridium_butyricum_E4_str_BoNT_E_BL5262	Collinsella_tanakaei_YIT_12063
159298	Clostridium_butyricum_E4_str_BoNT_E_BL5262	Coprobacillus_sp_29_1
159299	Clostridium_butyricum_E4_str_BoNT_E_BL5262	Coprobacillus_sp_D7
159300	Clostridium_butyricum_E4_str_BoNT_E_BL5262	Coprococcus_catus_GD_7
159301	Clostridium_butyricum_E4_str_BoNT_E_BL5262	Coprococcus_comes_ATCC_27758
159302	Clostridium_butyricum_E4_str_BoNT_E_BL5262	Coprococcus_eutactus_ATCC_27759
159303	Clostridium_butyricum_E4_str_BoNT_E_BL5262	Corynebacterium_ammoniagenes_DSM_20306
159304	Clostridium_butyricum_E4_str_BoNT_E_BL5262	Corynebacterium_amycolatum_SK46
159305	Clostridium_butyricum_E4_str_BoNT_E_BL5262	Corynebacterium_aurimucosum_ATCC_700975
159306	Clostridium_butyricum_E4_str_BoNT_E_BL5262	Corynebacterium_durum_F0235
159307	Clostridium_butyricum_E4_str_BoNT_E_BL5262	Corynebacterium_glucuronolyticum_ATCC_51867
159308	Clostridium_butyricum_E4_str_BoNT_E_BL5262	Corynebacterium_kroppenstedtii_DSM_44385
159309	Clostridium_butyricum_E4_str_BoNT_E_BL5262	Corynebacterium_propinquum_DSM_44285
159310	Clostridium_butyricum_E4_str_BoNT_E_BL5262	Corynebacterium_striatum_ATCC_6940
159311	Clostridium_butyricum_E4_str_BoNT_E_BL5262	Corynebacterium_tuberculostearicum_SK141
159312	Clostridium_butyricum_E4_str_BoNT_E_BL5262	Corynebacterium_ulcerans_809
159313	Clostridium_butyricum_E4_str_BoNT_E_BL5262	Corynebacterium_ureicelerivorans
159314	Clostridium_butyricum_E4_str_BoNT_E_BL5262	Cronobacter_sakazakii_ATCC_BAA_894
159315	Clostridium_butyricum_E4_str_BoNT_E_BL5262	Cryptobacterium_curtum_DSM_15641
159316	Clostridium_butyricum_E4_str_BoNT_E_BL5262	Curtobacterium_flaccumfaciens_UCD_AKU
159317	Clostridium_butyricum_E4_str_BoNT_E_BL5262	Delftia_acidovorans_SPH_1
159318	Clostridium_butyricum_E4_str_BoNT_E_BL5262	Dermacoccus_nishinomiyaensis
159319	Clostridium_butyricum_E4_str_BoNT_E_BL5262	Desulfovibrio_desulfuricans_subsp_desulfuricans_DSM_642
159320	Clostridium_butyricum_E4_str_BoNT_E_BL5262	Desulfovibrio_piger_ATCC_29098
159321	Clostridium_butyricum_E4_str_BoNT_E_BL5262	Desulfovibrio_sp_3_1_syn3
159322	Clostridium_butyricum_E4_str_BoNT_E_BL5262	Dialister_invisus_DSM_15470
159323	Clostridium_butyricum_E4_str_BoNT_E_BL5262	Dialister_succinatiphilus_YIT_11850
159324	Clostridium_butyricum_E4_str_BoNT_E_BL5262	Dietzia_cinnamea_P4
159325	Clostridium_butyricum_E4_str_BoNT_E_BL5262	Dorea_formicigenerans_ATCC_27755
159326	Clostridium_butyricum_E4_str_BoNT_E_BL5262	Dorea_longicatena_DSM_13814
159327	Clostridium_butyricum_E4_str_BoNT_E_BL5262	Dysgonomonas_gadei_ATCC_BAA_286
159328	Clostridium_butyricum_E4_str_BoNT_E_BL5262	Edwardsiella_tarda_ATCC_23685
159329	Clostridium_butyricum_E4_str_BoNT_E_BL5262	Edwardsiella_tarda_FL6_60
159330	Clostridium_butyricum_E4_str_BoNT_E_BL5262	Eggerthella_lenta_DSM_2243
159331	Clostridium_butyricum_E4_str_BoNT_E_BL5262	Eggerthella_sp_1_3_56FAA
159332	Clostridium_butyricum_E4_str_BoNT_E_BL5262	Eggerthella_sp_YY7918
159333	Clostridium_butyricum_E4_str_BoNT_E_BL5262	Eggerthia_catenaformis_OT_569
159334	Clostridium_butyricum_E4_str_BoNT_E_BL5262	Eikenella_corrodens_ATCC_23834
159335	Clostridium_butyricum_E4_str_BoNT_E_BL5262	Enterobacter_aerogenes_KCTC_2190
159336	Clostridium_butyricum_E4_str_BoNT_E_BL5262	Enterobacter_asburiae_LF7a
159337	Clostridium_butyricum_E4_str_BoNT_E_BL5262	Enterobacter_cancerogenus_ATCC_35316
159338	Clostridium_butyricum_E4_str_BoNT_E_BL5262	Enterobacter_cloacae_EcWSU1
159339	Clostridium_butyricum_E4_str_BoNT_E_BL5262	Enterobacter_hormaechei_YT2
159340	Clostridium_butyricum_E4_str_BoNT_E_BL5262	Enterobacter_hormaechei_YT3
159341	Clostridium_butyricum_E4_str_BoNT_E_BL5262	Enterobacteriaceae_bacterium_9_2_54FAA
159342	Clostridium_butyricum_E4_str_BoNT_E_BL5262	Enterococcus_asini_ATCC_700915
159343	Clostridium_butyricum_E4_str_BoNT_E_BL5262	Enterococcus_avium_ATCC_14025
159344	Clostridium_butyricum_E4_str_BoNT_E_BL5262	Enterococcus_caccae_ATCC_BAA_1240
159345	Clostridium_butyricum_E4_str_BoNT_E_BL5262	Enterococcus_casseliflavus_ATCC_12755
159346	Clostridium_butyricum_E4_str_BoNT_E_BL5262	Enterococcus_cecorum_DSM_20682
159347	Clostridium_butyricum_E4_str_BoNT_E_BL5262	Enterococcus_dispar_ATCC_51266
159348	Clostridium_butyricum_E4_str_BoNT_E_BL5262	Enterococcus_durans_ATCC_6056
159349	Clostridium_butyricum_E4_str_BoNT_E_BL5262	Enterococcus_faecalis_OG1RF_ATCC_47077
159350	Clostridium_butyricum_E4_str_BoNT_E_BL5262	Enterococcus_faecalis_TX0104
159351	Clostridium_butyricum_E4_str_BoNT_E_BL5262	Enterococcus_faecalis_TX1322
159352	Clostridium_butyricum_E4_str_BoNT_E_BL5262	Enterococcus_faecalis_TX2134
159353	Clostridium_butyricum_E4_str_BoNT_E_BL5262	Enterococcus_faecalis_V583
159354	Clostridium_butyricum_E4_str_BoNT_E_BL5262	Enterococcus_faecium_TX1330
159355	Clostridium_butyricum_E4_str_BoNT_E_BL5262	Enterococcus_gallinarum_EG2
159356	Clostridium_butyricum_E4_str_BoNT_E_BL5262	Enterococcus_hirae_ATCC_9790
159357	Clostridium_butyricum_E4_str_BoNT_E_BL5262	Enterococcus_phoeniculicola_ATCC_BAA_412
159358	Clostridium_butyricum_E4_str_BoNT_E_BL5262	Enterococcus_saccharolyticus_DSM8903
159359	Clostridium_butyricum_E4_str_BoNT_E_BL5262	Enterococcus_sp_7L76
159360	Clostridium_butyricum_E4_str_BoNT_E_BL5262	Erysipelotrichaceae_bacterium_5_2_54FAA
159361	Clostridium_butyricum_E4_str_BoNT_E_BL5262	Erysipelotrichaceae_bacterium_sp_3_1_53
159362	Clostridium_butyricum_E4_str_BoNT_E_BL5262	Escherichia_albertii_KF1
159363	Clostridium_butyricum_E4_str_BoNT_E_BL5262	Escherichia_albertii_TW07627
159364	Clostridium_butyricum_E4_str_BoNT_E_BL5262	Escherichia_coli_O157_H7_str_Sakai
159365	Clostridium_butyricum_E4_str_BoNT_E_BL5262	Escherichia_coli_SE11
159366	Clostridium_butyricum_E4_str_BoNT_E_BL5262	Escherichia_coli_str_K_12_substr_MG1655
159367	Clostridium_butyricum_E4_str_BoNT_E_BL5262	Escherichia_coli_UTI89_UPEC
159368	Clostridium_butyricum_E4_str_BoNT_E_BL5262	Escherichia_fergusonii_ATCC_35469
159369	Clostridium_butyricum_E4_str_BoNT_E_BL5262	Escherichia_hermannii_NBRC_105704
159370	Clostridium_butyricum_E4_str_BoNT_E_BL5262	Escherichia_sp_1_1_43
159371	Clostridium_butyricum_E4_str_BoNT_E_BL5262	Escherichia_sp_3_2_53FAA
159372	Clostridium_butyricum_E4_str_BoNT_E_BL5262	Escherichia_sp_4_1_40B
159373	Clostridium_butyricum_E4_str_BoNT_E_BL5262	Eubacterium_biforme_DSM_3989
159374	Clostridium_butyricum_E4_str_BoNT_E_BL5262	Eubacterium_brachy_ATCC_33089
159375	Clostridium_butyricum_E4_str_BoNT_E_BL5262	Eubacterium_cellulosolvens_6
159376	Clostridium_butyricum_E4_str_BoNT_E_BL5262	Eubacterium_cylindroides_T2_87
159377	Clostridium_butyricum_E4_str_BoNT_E_BL5262	Eubacterium_desmolans_ATCC_43058
159378	Clostridium_butyricum_E4_str_BoNT_E_BL5262	Eubacterium_dolichum_DSM_3991
159379	Clostridium_butyricum_E4_str_BoNT_E_BL5262	Eubacterium_eligens_ATCC_27750
159380	Clostridium_butyricum_E4_str_BoNT_E_BL5262	Eubacterium_hallii_DSM_3353
159381	Clostridium_butyricum_E4_str_BoNT_E_BL5262	Eubacterium_hallii_L2_7
159382	Clostridium_butyricum_E4_str_BoNT_E_BL5262	Eubacterium_limosum_KIST612
159383	Clostridium_butyricum_E4_str_BoNT_E_BL5262	Eubacterium_ramulus_ATCC_29099
159384	Clostridium_butyricum_E4_str_BoNT_E_BL5262	Eubacterium_rectale_ATCC_33656
159385	Clostridium_butyricum_E4_str_BoNT_E_BL5262	Eubacterium_rectale_M104_1
159386	Clostridium_butyricum_E4_str_BoNT_E_BL5262	Eubacterium_saphenum_ATCC_49989
159387	Clostridium_butyricum_E4_str_BoNT_E_BL5262	Eubacterium_siraeum_70_3
159388	Clostridium_butyricum_E4_str_BoNT_E_BL5262	Eubacterium_siraeum_DSM_15702
159389	Clostridium_butyricum_E4_str_BoNT_E_BL5262	Eubacterium_sulci_ATCC_35585
159390	Clostridium_butyricum_E4_str_BoNT_E_BL5262	Eubacterium_ventriosum_ATCC_27560
159391	Clostridium_butyricum_E4_str_BoNT_E_BL5262	Exiguobacterium_aurantiacum_DSM_6208
159392	Clostridium_butyricum_E4_str_BoNT_E_BL5262	Faecalibacterium_cf_prausnitzii_KLE1255
159393	Clostridium_butyricum_E4_str_BoNT_E_BL5262	Faecalibacterium_prausnitzii_L2_6
159394	Clostridium_butyricum_E4_str_BoNT_E_BL5262	Faecalibacterium_prausnitzii_M21_2
159395	Clostridium_butyricum_E4_str_BoNT_E_BL5262	Faecalibacterium_prausnitzii_SL3_3
159396	Clostridium_butyricum_E4_str_BoNT_E_BL5262	Filifactor_alocis_ATCC_35896
159397	Clostridium_butyricum_E4_str_BoNT_E_BL5262	Finegoldia_magna_ATCC_29328
159398	Clostridium_butyricum_E4_str_BoNT_E_BL5262	Flavonifractor_plautii_ATCC_29863
159399	Clostridium_butyricum_E4_str_BoNT_E_BL5262	Fusobacterium_gonidiaformans_3_1_5R
159400	Clostridium_butyricum_E4_str_BoNT_E_BL5262	Fusobacterium_gonidiaformans_ATCC_25563
159401	Clostridium_butyricum_E4_str_BoNT_E_BL5262	Fusobacterium_mortiferum_ATCC_9817
159402	Clostridium_butyricum_E4_str_BoNT_E_BL5262	Fusobacterium_necrophorum_D12
159403	Clostridium_butyricum_E4_str_BoNT_E_BL5262	Fusobacterium_nucleatum_subsp_animalis_3_1_33
159404	Clostridium_butyricum_E4_str_BoNT_E_BL5262	Fusobacterium_nucleatum_subsp_animalis_7_1
159405	Clostridium_butyricum_E4_str_BoNT_E_BL5262	Fusobacterium_nucleatum_subsp_animalis_D11
159406	Clostridium_butyricum_E4_str_BoNT_E_BL5262	Fusobacterium_nucleatum_subsp_vincentii_3_1_27
159407	Clostridium_butyricum_E4_str_BoNT_E_BL5262	Fusobacterium_nucleatum_subsp_vincentii_3_1_36A2
159408	Clostridium_butyricum_E4_str_BoNT_E_BL5262	Fusobacterium_nucleatum_subsp_vincentii_4_1_13
159409	Clostridium_butyricum_E4_str_BoNT_E_BL5262	Fusobacterium_periodonticum_1_1_41FAA
159410	Clostridium_butyricum_E4_str_BoNT_E_BL5262	Fusobacterium_periodonticum_2_1_31
159411	Clostridium_butyricum_E4_str_BoNT_E_BL5262	Fusobacterium_russii_ATCC_25533
159412	Clostridium_butyricum_E4_str_BoNT_E_BL5262	Fusobacterium_sp_4_8
159413	Clostridium_butyricum_E4_str_BoNT_E_BL5262	Fusobacterium_ulcerans_ATCC_49185
159414	Clostridium_butyricum_E4_str_BoNT_E_BL5262	Fusobacterium_varium_ATCC_27725
159415	Clostridium_butyricum_E4_str_BoNT_E_BL5262	Gemella_haemolysans_ATCC_10379
159416	Clostridium_butyricum_E4_str_BoNT_E_BL5262	Gemella_morbillorum_M424
159417	Clostridium_butyricum_E4_str_BoNT_E_BL5262	Gemella_sanguinis_ATCC700632
159418	Clostridium_butyricum_E4_str_BoNT_E_BL5262	Gemella_sanguinis_M325
159419	Clostridium_butyricum_E4_str_BoNT_E_BL5262	Geobacillus_vulcani_PSS1
159420	Clostridium_butyricum_E4_str_BoNT_E_BL5262	Gordonia_rubripertincta_NBRC_101908
159421	Clostridium_butyricum_E4_str_BoNT_E_BL5262	Gordonia_terrae_C_6
159422	Clostridium_butyricum_E4_str_BoNT_E_BL5262	Gordonia_terrae_NBRC_100016
159423	Clostridium_butyricum_E4_str_BoNT_E_BL5262	Gordonibacter_pamelaeae_7_10_1_bT_DSM_19378
159424	Clostridium_butyricum_E4_str_BoNT_E_BL5262	Granulicatella_adiacens_ATCC_49175
159425	Clostridium_butyricum_E4_str_BoNT_E_BL5262	Granulicatella_elegans_ATCC_700633
159426	Clostridium_butyricum_E4_str_BoNT_E_BL5262	Grimontia_hollisae_CIP_101886
159427	Clostridium_butyricum_E4_str_BoNT_E_BL5262	Haemophilus_haemolyticus_M19501
159428	Clostridium_butyricum_E4_str_BoNT_E_BL5262	Haemophilus_parainfluenzae_T3T1
159429	Clostridium_butyricum_E4_str_BoNT_E_BL5262	Haemophilus_sputorum_CCUG_13788
159430	Clostridium_butyricum_E4_str_BoNT_E_BL5262	Hafnia_alvei_ATCC_51873
159431	Clostridium_butyricum_E4_str_BoNT_E_BL5262	Hafnia_alvei_BIDMC_31
159432	Clostridium_butyricum_E4_str_BoNT_E_BL5262	Halococcus_morrhuae_DSM1307
159433	Clostridium_butyricum_E4_str_BoNT_E_BL5262	Helicobacter_bilis_ATCC_43879
159434	Clostridium_butyricum_E4_str_BoNT_E_BL5262	Helicobacter_canadensis_MIT_98_5491
159435	Clostridium_butyricum_E4_str_BoNT_E_BL5262	Helicobacter_cinaedi_CCUG_18818
159436	Clostridium_butyricum_E4_str_BoNT_E_BL5262	Helicobacter_pullorum_MIT_98_5489
159437	Clostridium_butyricum_E4_str_BoNT_E_BL5262	Helicobacter_pylori_26695
159438	Clostridium_butyricum_E4_str_BoNT_E_BL5262	Helicobacter_winghamensis_ATCC_BAA_430
159439	Clostridium_butyricum_E4_str_BoNT_E_BL5262	Holdemania_filiformis_VPI_J1_31B_1_DSM_12042
159440	Clostridium_butyricum_E4_str_BoNT_E_BL5262	Kallipyga_massiliensis_ph2
159441	Clostridium_butyricum_E4_str_BoNT_E_BL5262	Kandleria_vitulina_DSM_20405
159442	Clostridium_butyricum_E4_str_BoNT_E_BL5262	Kingella_oralis_ATCC_51147
159443	Clostridium_butyricum_E4_str_BoNT_E_BL5262	Klebsiella_pneumoniae_pneumoniae_MGH78578
159444	Clostridium_butyricum_E4_str_BoNT_E_BL5262	Klebsiella_sp_1_1_55
159445	Clostridium_butyricum_E4_str_BoNT_E_BL5262	Kluyvera_ascorbata_ATCC_33433
159446	Clostridium_butyricum_E4_str_BoNT_E_BL5262	Kocuria_palustris_PEL
159447	Clostridium_butyricum_E4_str_BoNT_E_BL5262	Kocuria_rhizophila_DC2201
159448	Clostridium_butyricum_E4_str_BoNT_E_BL5262	Kurthia_massiliensis_JC30
159449	Clostridium_butyricum_E4_str_BoNT_E_BL5262	Kytococcus_sedentarius_DSM_20547
159450	Clostridium_butyricum_E4_str_BoNT_E_BL5262	Lachnospiraceae_bacterium_sp_5_1_63FAA
159451	Clostridium_butyricum_E4_str_BoNT_E_BL5262	Lachnospiraceae_bacterium_sp_8_1_57FAA
159452	Clostridium_butyricum_E4_str_BoNT_E_BL5262	Lachnospira_multipara_ATCC_19207
159453	Clostridium_butyricum_E4_str_BoNT_E_BL5262	Lactobacillus_acidophilus_ATCC_4796
159454	Clostridium_butyricum_E4_str_BoNT_E_BL5262	Lactobacillus_acidophilus_NCFM
159455	Clostridium_butyricum_E4_str_BoNT_E_BL5262	Lactobacillus_amylolyticus_DSM_11664
159456	Clostridium_butyricum_E4_str_BoNT_E_BL5262	Lactobacillus_amylovorus_GRL_1112
159457	Clostridium_butyricum_E4_str_BoNT_E_BL5262	Lactobacillus_animalis_KCTC_3501
159458	Clostridium_butyricum_E4_str_BoNT_E_BL5262	Lactobacillus_antri_DSM_16041
159459	Clostridium_butyricum_E4_str_BoNT_E_BL5262	Lactobacillus_brevis_ATCC_367
159460	Clostridium_butyricum_E4_str_BoNT_E_BL5262	Lactobacillus_brevis_subsp_gravesensis_ATCC_27305
159461	Clostridium_butyricum_E4_str_BoNT_E_BL5262	Lactobacillus_buchneri_ATCC_11577
159462	Clostridium_butyricum_E4_str_BoNT_E_BL5262	Lactobacillus_casei_ATCC_334
159463	Clostridium_butyricum_E4_str_BoNT_E_BL5262	Lactobacillus_casei_casei_BL23
159464	Clostridium_butyricum_E4_str_BoNT_E_BL5262	Lactobacillus_coleohominis_101_4_CHN
159465	Clostridium_butyricum_E4_str_BoNT_E_BL5262	Lactobacillus_coryniformis_subsp_coryniformis_CECT_5711
159466	Clostridium_butyricum_E4_str_BoNT_E_BL5262	Lactobacillus_crispatus_125_2_CHN
159467	Clostridium_butyricum_E4_str_BoNT_E_BL5262	Lactobacillus_curvatus_CRL_705
159468	Clostridium_butyricum_E4_str_BoNT_E_BL5262	Lactobacillus_delbrueckii_subsp_bulgaricus_ATCC_11842
159469	Clostridium_butyricum_E4_str_BoNT_E_BL5262	Lactobacillus_delbrueckii_subsp_bulgaricus_ATCC_BAA_365
159470	Clostridium_butyricum_E4_str_BoNT_E_BL5262	Lactobacillus_fermentum_ATCC_14931
159471	Clostridium_butyricum_E4_str_BoNT_E_BL5262	Lactobacillus_fermentum_IFO_3956
159472	Clostridium_butyricum_E4_str_BoNT_E_BL5262	Lactobacillus_gasseri_ATCC_33323
159473	Clostridium_butyricum_E4_str_BoNT_E_BL5262	Lactobacillus_gastricus_PS3
159474	Clostridium_butyricum_E4_str_BoNT_E_BL5262	Lactobacillus_helveticus_DPC_4571
159475	Clostridium_butyricum_E4_str_BoNT_E_BL5262	Lactobacillus_helveticus_DSM_20075
159476	Clostridium_butyricum_E4_str_BoNT_E_BL5262	Lactobacillus_hilgardii_ATCC_8290
159477	Clostridium_butyricum_E4_str_BoNT_E_BL5262	Lactobacillus_iners_DSM_13335
159478	Clostridium_butyricum_E4_str_BoNT_E_BL5262	Lactobacillus_jensenii_1153
159479	Clostridium_butyricum_E4_str_BoNT_E_BL5262	Lactobacillus_johnsonii_DPC_6026
159480	Clostridium_butyricum_E4_str_BoNT_E_BL5262	Lactobacillus_johnsonii_NCC_533
159481	Clostridium_butyricum_E4_str_BoNT_E_BL5262	Lactobacillus_mucosae_LM1
159482	Clostridium_butyricum_E4_str_BoNT_E_BL5262	Lactobacillus_oris_F0423
159483	Clostridium_butyricum_E4_str_BoNT_E_BL5262	Lactobacillus_paracasei_subsp_paracasei_8700_2
159484	Clostridium_butyricum_E4_str_BoNT_E_BL5262	Lactobacillus_paracasei_subsp_paracasei_ATCC_25302
159485	Clostridium_butyricum_E4_str_BoNT_E_BL5262	Lactobacillus_pentosus_KCA1
159486	Clostridium_butyricum_E4_str_BoNT_E_BL5262	Lactobacillus_plantarum_JDM1
159487	Clostridium_butyricum_E4_str_BoNT_E_BL5262	Lactobacillus_plantarum_subsp_plantarum_ATCC_14917
159488	Clostridium_butyricum_E4_str_BoNT_E_BL5262	Lactobacillus_plantarum_WCFS1
159489	Clostridium_butyricum_E4_str_BoNT_E_BL5262	Lactobacillus_reuteri_CF48_3A_
159490	Clostridium_butyricum_E4_str_BoNT_E_BL5262	Lactobacillus_reuteri_F275_JCM_1112
159491	Clostridium_butyricum_E4_str_BoNT_E_BL5262	Lactobacillus_reuteri_MM2_3_
159492	Clostridium_butyricum_E4_str_BoNT_E_BL5262	Lactobacillus_reuteri_MM4_1A_
159493	Clostridium_butyricum_E4_str_BoNT_E_BL5262	Lactobacillus_reuteri_SD2112_ATCC_55730
159494	Clostridium_butyricum_E4_str_BoNT_E_BL5262	Lactobacillus_rhamnosus_GG_ATCC_53103
159495	Clostridium_butyricum_E4_str_BoNT_E_BL5262	Lactobacillus_rhamnosus_LMS2_1
159496	Clostridium_butyricum_E4_str_BoNT_E_BL5262	Lactobacillus_ruminis_ATCC_25644
159497	Clostridium_butyricum_E4_str_BoNT_E_BL5262	Lactobacillus_sakei_subsp_sakei_23K
159498	Clostridium_butyricum_E4_str_BoNT_E_BL5262	Lactobacillus_salivarius_HO66_ATCC_11741
159499	Clostridium_butyricum_E4_str_BoNT_E_BL5262	Lactobacillus_salivarius_salivarius_UCC118
159500	Clostridium_butyricum_E4_str_BoNT_E_BL5262	Lactobacillus_ultunensis_DSM_16047
159501	Clostridium_butyricum_E4_str_BoNT_E_BL5262	Lactobacillus_vaginalis_ATCC_49540
159502	Clostridium_butyricum_E4_str_BoNT_E_BL5262	Lactococcus_garvieae_ATCC_49156
159503	Clostridium_butyricum_E4_str_BoNT_E_BL5262	Lactococcus_raffinolactis_4877
159504	Clostridium_butyricum_E4_str_BoNT_E_BL5262	Laribacter_hongkongensis_HLHK9
159505	Clostridium_butyricum_E4_str_BoNT_E_BL5262	Lautropia_mirabilis_ATCC_51599
159506	Clostridium_butyricum_E4_str_BoNT_E_BL5262	Leminorella_grimontii_ATCC_33999
159507	Clostridium_butyricum_E4_str_BoNT_E_BL5262	Leptotrichia_buccalis_C_1013_b
159508	Clostridium_butyricum_E4_str_BoNT_E_BL5262	Leuconostoc_argentinum_KCTC_3773
159509	Clostridium_butyricum_E4_str_BoNT_E_BL5262	Leuconostoc_gelidum_JB7
159510	Clostridium_butyricum_E4_str_BoNT_E_BL5262	Leuconostoc_mesenteroides_subsp_cremoris_ATCC_19254
159511	Clostridium_butyricum_E4_str_BoNT_E_BL5262	Listeria_grayi_DSM_20601
159512	Clostridium_butyricum_E4_str_BoNT_E_BL5262	Listeria_monocytogenes_4a_L99
159513	Clostridium_butyricum_E4_str_BoNT_E_BL5262	Listeria_monocytogenes_4b_F2365
159514	Clostridium_butyricum_E4_str_BoNT_E_BL5262	Listeria_monocytogenes_Finland_1988
159515	Clostridium_butyricum_E4_str_BoNT_E_BL5262	Listeria_monocytogenes_FSL_R2_561
159516	Clostridium_butyricum_E4_str_BoNT_E_BL5262	Listeria_monocytogenes_J0161_FSL_R2_499
159517	Clostridium_butyricum_E4_str_BoNT_E_BL5262	Listeria_monocytogenes_serotype_7_SLCC_2482
159518	Clostridium_butyricum_E4_str_BoNT_E_BL5262	Listeria_monocytogenes_SLCC_2378
159519	Clostridium_butyricum_E4_str_BoNT_E_BL5262	Listeria_monocytogenes_SLCC_2540
159520	Clostridium_butyricum_E4_str_BoNT_E_BL5262	Listeria_monocytogenes_SLCC_7179
159521	Clostridium_butyricum_E4_str_BoNT_E_BL5262	Lysinibacillus_fusiformis_ZB2
159522	Clostridium_butyricum_E4_str_BoNT_E_BL5262	Lysinibacillus_sphaericus_C3_41
159523	Clostridium_butyricum_E4_str_BoNT_E_BL5262	Marvinbryantia_formatexigens_I_52_DSM_14469
159524	Clostridium_butyricum_E4_str_BoNT_E_BL5262	Megamonas_funiformis_YIT_11815
159525	Clostridium_butyricum_E4_str_BoNT_E_BL5262	Megamonas_hypermegale_ART12_1
159526	Clostridium_butyricum_E4_str_BoNT_E_BL5262	Megasphaera_elsdenii_DSM_20460
159527	Clostridium_butyricum_E4_str_BoNT_E_BL5262	Melainabacterium_MEL_A1
159528	Clostridium_butyricum_E4_str_BoNT_E_BL5262	Methanobrevibacter_ruminantium_M1
159529	Clostridium_butyricum_E4_str_BoNT_E_BL5262	Methanobrevibacter_smithii_ATCC_35061
159530	Clostridium_butyricum_E4_str_BoNT_E_BL5262	Methanomassiliicoccus_luminyensis_B10
159531	Clostridium_butyricum_E4_str_BoNT_E_BL5262	Methanosphaera_stadtmanae_DSM_3091
159532	Clostridium_butyricum_E4_str_BoNT_E_BL5262	Methylobacterium_mesophilicum_SR1_6_6
159533	Clostridium_butyricum_E4_str_BoNT_E_BL5262	Methylobacterium_populi_BJ001
159534	Clostridium_butyricum_E4_str_BoNT_E_BL5262	Methylobacterium_radiotolerans_JCM_2831
159535	Clostridium_butyricum_E4_str_BoNT_E_BL5262	Methyloversatilis_universalis_Fam50001
159536	Clostridium_butyricum_E4_str_BoNT_E_BL5262	Methyloversatilis_universalis_FAM5
159537	Clostridium_butyricum_E4_str_BoNT_E_BL5262	Microbacterium_gubbeenense_DSM_15944
159538	Clostridium_butyricum_E4_str_BoNT_E_BL5262	Microbacterium_oleivorans_NBRC_103075
159539	Clostridium_butyricum_E4_str_BoNT_E_BL5262	Microbacterium_paraoxydans_77MFTsu3_2
159540	Clostridium_butyricum_E4_str_BoNT_E_BL5262	Micrococcus_luteus_NCTC_2665
159541	Clostridium_butyricum_E4_str_BoNT_E_BL5262	Micromonospora_aurantiaca_ATCC_27029
159542	Clostridium_butyricum_E4_str_BoNT_E_BL5262	Mitsuokella_jalaludinii_DSM_13811
159543	Clostridium_butyricum_E4_str_BoNT_E_BL5262	Mitsuokella_multacida_DSM_20544
159544	Clostridium_butyricum_E4_str_BoNT_E_BL5262	Mobiluncus_curtisii_ATCC_43063
159545	Clostridium_butyricum_E4_str_BoNT_E_BL5262	Moraxella_catarrhalis_RH4
159546	Clostridium_butyricum_E4_str_BoNT_E_BL5262	Morganella_morganii_subsp_morganii_KT
159547	Clostridium_butyricum_E4_str_BoNT_E_BL5262	Mycobacterium_avium_subsp_avium_ATCC_25291
159548	Clostridium_butyricum_E4_str_BoNT_E_BL5262	Mycobacterium_fortuitum_subsp_fortuitum_DSM_46621
159549	Clostridium_butyricum_E4_str_BoNT_E_BL5262	Mycoplasma_hominis_ATCC_23114
159550	Clostridium_butyricum_E4_str_BoNT_E_BL5262	Mycoplasma_pneumoniae_309
159551	Clostridium_butyricum_E4_str_BoNT_E_BL5262	Neisseria_cinerea_ATCC_14685
159552	Clostridium_butyricum_E4_str_BoNT_E_BL5262	Neisseria_elongata_subsp_glycolytica_ATCC_29315
159553	Clostridium_butyricum_E4_str_BoNT_E_BL5262	Neisseria_flavescens_SK114
159554	Clostridium_butyricum_E4_str_BoNT_E_BL5262	Neisseria_macacae_ATCC_33926
159555	Clostridium_butyricum_E4_str_BoNT_E_BL5262	Neisseria_mucosa_ATCC_25996
159556	Clostridium_butyricum_E4_str_BoNT_E_BL5262	Neisseria_subflava_NJ9703
159557	Clostridium_butyricum_E4_str_BoNT_E_BL5262	Nevskia_ramosa_DSM_11499
159558	Clostridium_butyricum_E4_str_BoNT_E_BL5262	Oceanobacillus_picturae_strain_S1
159559	Clostridium_butyricum_E4_str_BoNT_E_BL5262	Ochrobactrum_anthropi_ATCC_49188
159560	Clostridium_butyricum_E4_str_BoNT_E_BL5262	Odoribacter_laneus_YIT_12061
159561	Clostridium_butyricum_E4_str_BoNT_E_BL5262	Odoribacter_splanchnicus_1651_6_DSM_20712
159562	Clostridium_butyricum_E4_str_BoNT_E_BL5262	Olsenella_profusa_F019501
159563	Clostridium_butyricum_E4_str_BoNT_E_BL5262	Olsenella_uli_DSM_7084
159564	Clostridium_butyricum_E4_str_BoNT_E_BL5262	Oribacterium_sinus_F0268
159565	Clostridium_butyricum_E4_str_BoNT_E_BL5262	Oxalobacter_formigenes_HOxBLS
159566	Clostridium_butyricum_E4_str_BoNT_E_BL5262	Oxalobacter_formigenes_OXCC13
159567	Clostridium_butyricum_E4_str_BoNT_E_BL5262	Paenibacillus_alvei_DSM_29
159568	Clostridium_butyricum_E4_str_BoNT_E_BL5262	Paenibacillus_barengoltzii_G22
159569	Clostridium_butyricum_E4_str_BoNT_E_BL5262	Paenibacillus_daejeonensis_DSM_15491
159570	Clostridium_butyricum_E4_str_BoNT_E_BL5262	Paenibacillus_graminis_C4D1M
159571	Clostridium_butyricum_E4_str_BoNT_E_BL5262	Paenibacillus_lactis_154
159572	Clostridium_butyricum_E4_str_BoNT_E_BL5262	Parabacteroides_distasonis_ATCC_8503
159573	Clostridium_butyricum_E4_str_BoNT_E_BL5262	Parabacteroides_goldsteinii_dnLKV18
159574	Clostridium_butyricum_E4_str_BoNT_E_BL5262	Parabacteroides_gordonii_DSM_23371
159575	Clostridium_butyricum_E4_str_BoNT_E_BL5262	Parabacteroides_johnsonii_DSM_18315
159576	Clostridium_butyricum_E4_str_BoNT_E_BL5262	Parabacteroides_merdae_ATCC_43184
159577	Clostridium_butyricum_E4_str_BoNT_E_BL5262	Parabacteroides_sp_D13
159578	Clostridium_butyricum_E4_str_BoNT_E_BL5262	Paracoccus_yeei_ATCC_BAA_599
159579	Clostridium_butyricum_E4_str_BoNT_E_BL5262	Paraprevotella_clara_YIT_11840
159580	Clostridium_butyricum_E4_str_BoNT_E_BL5262	Paraprevotella_xylaniphila_YIT_11841
159581	Clostridium_butyricum_E4_str_BoNT_E_BL5262	Parasutterella_excrementihominis_YIT_11859
159582	Clostridium_butyricum_E4_str_BoNT_E_BL5262	Parvimonas_micra_ATCC_33270
159583	Clostridium_butyricum_E4_str_BoNT_E_BL5262	Pediococcus_acidilactici_7_4
159584	Clostridium_butyricum_E4_str_BoNT_E_BL5262	Pediococcus_acidilactici_DSM_20284
159585	Clostridium_butyricum_E4_str_BoNT_E_BL5262	Pediococcus_pentosaceus_ATCC_25745
159586	Clostridium_butyricum_E4_str_BoNT_E_BL5262	Peptoniphilus_harei_ACS_146_V_Sch2b
159587	Clostridium_butyricum_E4_str_BoNT_E_BL5262	Peptoniphilus_indolicus_ATCC_29427
159588	Clostridium_butyricum_E4_str_BoNT_E_BL5262	Peptoniphilus_lacrimalis_DSM_7455
159589	Clostridium_butyricum_E4_str_BoNT_E_BL5262	Peptoniphilus_timonensis_JC401
159590	Clostridium_butyricum_E4_str_BoNT_E_BL5262	Peptostreptococcus_anaerobius_DSM_2949
159591	Clostridium_butyricum_E4_str_BoNT_E_BL5262	Peptostreptococcus_stomatis_DSM_17678
159592	Clostridium_butyricum_E4_str_BoNT_E_BL5262	Phascolarctobacterium_succinatutens_YIT_12067
159593	Clostridium_butyricum_E4_str_BoNT_E_BL5262	Plesiomonas_shigelloides_302_73
159594	Clostridium_butyricum_E4_str_BoNT_E_BL5262	Porphyromonas_asaccharolytica_DSM_20707
159595	Clostridium_butyricum_E4_str_BoNT_E_BL5262	Porphyromonas_endodontalis_ATCC_35406
159596	Clostridium_butyricum_E4_str_BoNT_E_BL5262	Porphyromonas_gingivalis_W83
159597	Clostridium_butyricum_E4_str_BoNT_E_BL5262	Porphyromonas_somerae_DSM_23386
159598	Clostridium_butyricum_E4_str_BoNT_E_BL5262	Porphyromonas_uenonis_60_3
159599	Clostridium_butyricum_E4_str_BoNT_E_BL5262	Porphyromonas_uenonis_DSM_23387
159600	Clostridium_butyricum_E4_str_BoNT_E_BL5262	Prevotella_albensis_DSM_11370
159601	Clostridium_butyricum_E4_str_BoNT_E_BL5262	Prevotella_bivia_DSM_20514
159602	Clostridium_butyricum_E4_str_BoNT_E_BL5262	Prevotella_brevis_ATCC_19188
159603	Clostridium_butyricum_E4_str_BoNT_E_BL5262	Prevotella_bryantii_B14
159604	Clostridium_butyricum_E4_str_BoNT_E_BL5262	Prevotella_bryantii_C21a
159605	Clostridium_butyricum_E4_str_BoNT_E_BL5262	Prevotella_buccae_ATCC_33574
159606	Clostridium_butyricum_E4_str_BoNT_E_BL5262	Prevotella_conceptionensis_9403948
159607	Clostridium_butyricum_E4_str_BoNT_E_BL5262	Prevotella_copri_CB7_DSM_18205
159608	Clostridium_butyricum_E4_str_BoNT_E_BL5262	Prevotella_corporis_DSM_18810
159609	Clostridium_butyricum_E4_str_BoNT_E_BL5262	Prevotella_denticola_DSM20614
159610	Clostridium_butyricum_E4_str_BoNT_E_BL5262	Prevotella_denticola_F0289
159611	Clostridium_butyricum_E4_str_BoNT_E_BL5262	Prevotella_disiens_FB035_09AN
159612	Clostridium_butyricum_E4_str_BoNT_E_BL5262	Prevotella_disiens_JCM_6334
159613	Clostridium_butyricum_E4_str_BoNT_E_BL5262	Prevotella_enoeca_JCM_12259
159614	Clostridium_butyricum_E4_str_BoNT_E_BL5262	Prevotella_intermedia_17
159615	Clostridium_butyricum_E4_str_BoNT_E_BL5262	Prevotella_intermedia_ATCC_25611
159616	Clostridium_butyricum_E4_str_BoNT_E_BL5262	Prevotella_loescheii_DSM_19665
159617	Clostridium_butyricum_E4_str_BoNT_E_BL5262	Prevotella_melaninogenica_ATCC_25845
159618	Clostridium_butyricum_E4_str_BoNT_E_BL5262	Prevotella_nanceiensis_DSM_19126
159619	Clostridium_butyricum_E4_str_BoNT_E_BL5262	Prevotella_nigrescens_ATCC_33563
159620	Clostridium_butyricum_E4_str_BoNT_E_BL5262	Prevotella_oralis_ATCC_33269
159621	Clostridium_butyricum_E4_str_BoNT_E_BL5262	Prevotella_pallens_ATCC_700821
159622	Clostridium_butyricum_E4_str_BoNT_E_BL5262	Prevotella_ruminicola_23
159623	Clostridium_butyricum_E4_str_BoNT_E_BL5262	Prevotella_salivae_DSM_15606
159624	Clostridium_butyricum_E4_str_BoNT_E_BL5262	Prevotella_shahii_JCM_12083
159625	Clostridium_butyricum_E4_str_BoNT_E_BL5262	Prevotella_stercorea_DSM_18206
159626	Clostridium_butyricum_E4_str_BoNT_E_BL5262	Prevotella_timonensis_4401737
159627	Clostridium_butyricum_E4_str_BoNT_E_BL5262	Prevotella_timonensis_CRIS_5C_B1
159628	Clostridium_butyricum_E4_str_BoNT_E_BL5262	Prevotella_veroralis_DSM_19559
159629	Clostridium_butyricum_E4_str_BoNT_E_BL5262	Propionibacterium_acidipropionici_ATCC_4875
159630	Clostridium_butyricum_E4_str_BoNT_E_BL5262	Propionibacterium_acnes_KPA171202
159631	Clostridium_butyricum_E4_str_BoNT_E_BL5262	Propionibacterium_avidum_44067
159632	Clostridium_butyricum_E4_str_BoNT_E_BL5262	Propionibacterium_freudenreichii_subsp_shermanii_CIRM_BIA1
159633	Clostridium_butyricum_E4_str_BoNT_E_BL5262	Propionibacterium_granulosum_DSM_20700
159634	Clostridium_butyricum_E4_str_BoNT_E_BL5262	Propionibacterium_jensenii_DSM_20535
159635	Clostridium_butyricum_E4_str_BoNT_E_BL5262	Propionibacterium_propionicum_F0230a
159636	Clostridium_butyricum_E4_str_BoNT_E_BL5262	Proteus_mirabilis_ATCC_35198
159637	Clostridium_butyricum_E4_str_BoNT_E_BL5262	Proteus_penneri_ATCC_35198
159638	Clostridium_butyricum_E4_str_BoNT_E_BL5262	Providencia_alcalifaciens_DSM_30120
159639	Clostridium_butyricum_E4_str_BoNT_E_BL5262	Providencia_rettgeri_DSM_1131
159640	Clostridium_butyricum_E4_str_BoNT_E_BL5262	Providencia_rustigianii_DSM_4541
159641	Clostridium_butyricum_E4_str_BoNT_E_BL5262	Providencia_stuartii_ATCC_25827
159642	Clostridium_butyricum_E4_str_BoNT_E_BL5262	Pseudobutyrivibrio_ruminis_AD2017
159643	Clostridium_butyricum_E4_str_BoNT_E_BL5262	Pseudoflavonifractor_capillosus_strain_ATCC_29799
159644	Clostridium_butyricum_E4_str_BoNT_E_BL5262	Pseudomonas_aeruginosa_NCGM2_S1
159645	Clostridium_butyricum_E4_str_BoNT_E_BL5262	Pseudomonas_alcaliphila_34
159646	Clostridium_butyricum_E4_str_BoNT_E_BL5262	Pseudomonas_monteilii_NBRC_103158
159647	Clostridium_butyricum_E4_str_BoNT_E_BL5262	Pseudomonas_nitroreducens_HBP1
159648	Clostridium_butyricum_E4_str_BoNT_E_BL5262	Pseudomonas_oleovorans_MOIL14HWK12
159649	Clostridium_butyricum_E4_str_BoNT_E_BL5262	Pseudoramibacter_alactolyticus_ATCC_23263
159650	Clostridium_butyricum_E4_str_BoNT_E_BL5262	Pyramidobacter_piscolens_W5455
159651	Clostridium_butyricum_E4_str_BoNT_E_BL5262	Ralstonia_sp_5_7_47FAA
159652	Clostridium_butyricum_E4_str_BoNT_E_BL5262	Raoultella_planticola_ATCC_33531
159653	Clostridium_butyricum_E4_str_BoNT_E_BL5262	Rhodococcus_equi_ATCC_33707
159654	Clostridium_butyricum_E4_str_BoNT_E_BL5262	Rhodococcus_equi_NBRC_101255
159655	Clostridium_butyricum_E4_str_BoNT_E_BL5262	Rhodococcus_rhodochrous_ATCC_21198
159656	Clostridium_butyricum_E4_str_BoNT_E_BL5262	Roseburia_hominis_A2_183
159657	Clostridium_butyricum_E4_str_BoNT_E_BL5262	Roseburia_intestinalis_L1_82
159658	Clostridium_butyricum_E4_str_BoNT_E_BL5262	Roseburia_inulinivorans_DSM_16841
159659	Clostridium_butyricum_E4_str_BoNT_E_BL5262	Roseomonas_mucosa_ATCC_BAA_692
159660	Clostridium_butyricum_E4_str_BoNT_E_BL5262	Rothia_aeria_F0474
159661	Clostridium_butyricum_E4_str_BoNT_E_BL5262	Rothia_dentocariosa_ATCC_17931
159662	Clostridium_butyricum_E4_str_BoNT_E_BL5262	Rothia_mucilaginosa_DY_18
159663	Clostridium_butyricum_E4_str_BoNT_E_BL5262	Ruminococcaceae_bacterium_D16
159664	Clostridium_butyricum_E4_str_BoNT_E_BL5262	Ruminococcus_albus_7
159665	Clostridium_butyricum_E4_str_BoNT_E_BL5262	Ruminococcus_bicirculans_80_3
159666	Clostridium_butyricum_E4_str_BoNT_E_BL5262	Ruminococcus_bromii_L2_63
159667	Clostridium_butyricum_E4_str_BoNT_E_BL5262	Ruminococcus_callidus_ATCC_2776001
159668	Clostridium_butyricum_E4_str_BoNT_E_BL5262	Ruminococcus_champanellensis_18P13
159669	Clostridium_butyricum_E4_str_BoNT_E_BL5262	Ruminococcus_flavefaciens_ATCC_19208
159670	Clostridium_butyricum_E4_str_BoNT_E_BL5262	Ruminococcus_flavefaciens_FD_1
159671	Clostridium_butyricum_E4_str_BoNT_E_BL5262	Ruminococcus_gauvreauii_DSM_19829
159672	Clostridium_butyricum_E4_str_BoNT_E_BL5262	Ruminococcus_gnavus_ATCC_29149
159673	Clostridium_butyricum_E4_str_BoNT_E_BL5262	Ruminococcus_lactaris_ATCC_29176
159674	Clostridium_butyricum_E4_str_BoNT_E_BL5262	Ruminococcus_obeum_A2_162
159675	Clostridium_butyricum_E4_str_BoNT_E_BL5262	Ruminococcus_sp_5_1_39BFAA
159676	Clostridium_butyricum_E4_str_BoNT_E_BL5262	Ruminococcus_sp_SR1_5
159677	Clostridium_butyricum_E4_str_BoNT_E_BL5262	Ruminococcus_torques_ATCC_27756
159678	Clostridium_butyricum_E4_str_BoNT_E_BL5262	Ruminococcus_torques_L2_14
159679	Clostridium_butyricum_E4_str_BoNT_E_BL5262	Salmonella_enterica_enterica_sv_Typhimurium_LT2
159680	Clostridium_butyricum_E4_str_BoNT_E_BL5262	Scardovia_inopinata_F0304
159681	Clostridium_butyricum_E4_str_BoNT_E_BL5262	Selenomonas_ruminantium_AC2024
159682	Clostridium_butyricum_E4_str_BoNT_E_BL5262	Serratia_fonticola_RB_25
159683	Clostridium_butyricum_E4_str_BoNT_E_BL5262	Serratia_liquefaciens_ATCC_27592
159684	Clostridium_butyricum_E4_str_BoNT_E_BL5262	Silanimonas_lenta_DSM_16282
159685	Clostridium_butyricum_E4_str_BoNT_E_BL5262	Slackia_exigua_ATCC_700122
159686	Clostridium_butyricum_E4_str_BoNT_E_BL5262	Slackia_piriformis_YIT_12062
159687	Clostridium_butyricum_E4_str_BoNT_E_BL5262	Solobacterium_moorei_DSM_22971
159688	Clostridium_butyricum_E4_str_BoNT_E_BL5262	Solobacterium_moorei_F0204
159689	Clostridium_butyricum_E4_str_BoNT_E_BL5262	Staphylococcus_arlettae_CVD059
159690	Clostridium_butyricum_E4_str_BoNT_E_BL5262	Staphylococcus_capitis_CR0101
159691	Clostridium_butyricum_E4_str_BoNT_E_BL5262	Staphylococcus_capitis_QN1
159692	Clostridium_butyricum_E4_str_BoNT_E_BL5262	Staphylococcus_caprae_C87
159693	Clostridium_butyricum_E4_str_BoNT_E_BL5262	Staphylococcus_cohnii_hu_01
159694	Clostridium_butyricum_E4_str_BoNT_E_BL5262	Staphylococcus_epidermidis_ATCC_12228
159695	Clostridium_butyricum_E4_str_BoNT_E_BL5262	Staphylococcus_equorum_subsp_equorum_Mu2
159696	Clostridium_butyricum_E4_str_BoNT_E_BL5262	Staphylococcus_haemolyticus_JCSC1435
159697	Clostridium_butyricum_E4_str_BoNT_E_BL5262	Staphylococcus_hominis_subsp_hominis_C80
159698	Clostridium_butyricum_E4_str_BoNT_E_BL5262	Staphylococcus_intermedius_ATCC_27335
159699	Clostridium_butyricum_E4_str_BoNT_E_BL5262	Staphylococcus_lugdunensis_HKU09_01
159700	Clostridium_butyricum_E4_str_BoNT_E_BL5262	Staphylococcus_pasteuri_SP1
159701	Clostridium_butyricum_E4_str_BoNT_E_BL5262	Staphylococcus_pettenkoferi_VCU012
159702	Clostridium_butyricum_E4_str_BoNT_E_BL5262	Staphylococcus_saprophyticus_subsp_saprophyticus_ATCC_15305
159703	Clostridium_butyricum_E4_str_BoNT_E_BL5262	Staphylococcus_sciuri_subsp_sciuri_Z8
159704	Clostridium_butyricum_E4_str_BoNT_E_BL5262	Staphylococcus_simulans_ACS_120_V_Sch1
159705	Clostridium_butyricum_E4_str_BoNT_E_BL5262	Staphylococcus_vitulinus_F1028
159706	Clostridium_butyricum_E4_str_BoNT_E_BL5262	Staphylococcus_warneri_SG1
159707	Clostridium_butyricum_E4_str_BoNT_E_BL5262	Staphylococcus_xylosus_DMB3_Bh1
159708	Clostridium_butyricum_E4_str_BoNT_E_BL5262	Staphylococcus_xylosus_NJ
159709	Clostridium_butyricum_E4_str_BoNT_E_BL5262	Stenotrophomonas_maltophilia_D457
159710	Clostridium_butyricum_E4_str_BoNT_E_BL5262	Stenotrophomonas_rhizophila_PCA13
159711	Clostridium_butyricum_E4_str_BoNT_E_BL5262	Stoquefichus_massiliensis_AP9
159712	Clostridium_butyricum_E4_str_BoNT_E_BL5262	Streptococcus_agalactiae_A909
159713	Clostridium_butyricum_E4_str_BoNT_E_BL5262	Streptococcus_anginosus_1_2_62CV
159714	Clostridium_butyricum_E4_str_BoNT_E_BL5262	Streptococcus_australis_ATCC_700641
159715	Clostridium_butyricum_E4_str_BoNT_E_BL5262	Streptococcus_constellatus_subsp_constellatus_SK53
159716	Clostridium_butyricum_E4_str_BoNT_E_BL5262	Streptococcus_constellatus_subsp_pharyngis_SK1060
159717	Clostridium_butyricum_E4_str_BoNT_E_BL5262	Streptococcus_cristatus_ATCC_51100
159718	Clostridium_butyricum_E4_str_BoNT_E_BL5262	Streptococcus_dysgalactiae_subsp_dysgalactiae_ATCC_27957
159719	Clostridium_butyricum_E4_str_BoNT_E_BL5262	Streptococcus_equinus_ATCC_9812
159720	Clostridium_butyricum_E4_str_BoNT_E_BL5262	Streptococcus_gallolyticus_subsp_gallolyticus_ATCC_43143
159721	Clostridium_butyricum_E4_str_BoNT_E_BL5262	Streptococcus_gordonii_str_Challis_substr_CH1
159722	Clostridium_butyricum_E4_str_BoNT_E_BL5262	Streptococcus_infantarius_subsp_infantarius_ATCC_BAA_102
159723	Clostridium_butyricum_E4_str_BoNT_E_BL5262	Streptococcus_infantis_ATCC_700779
159724	Clostridium_butyricum_E4_str_BoNT_E_BL5262	Streptococcus_intermedius_JTH08
159725	Clostridium_butyricum_E4_str_BoNT_E_BL5262	Streptococcus_lutetiensis_033
159726	Clostridium_butyricum_E4_str_BoNT_E_BL5262	Streptococcus_mitis_NCTC_12261
159727	Clostridium_butyricum_E4_str_BoNT_E_BL5262	Streptococcus_mutans_ATCC_25175
159728	Clostridium_butyricum_E4_str_BoNT_E_BL5262	Streptococcus_oralis_Uo5
159729	Clostridium_butyricum_E4_str_BoNT_E_BL5262	Streptococcus_parasanguinis_ATCC_903
159730	Clostridium_butyricum_E4_str_BoNT_E_BL5262	Streptococcus_parauberis_KCTC_11537
159731	Clostridium_butyricum_E4_str_BoNT_E_BL5262	Streptococcus_peroris_ATCC_700780
159732	Clostridium_butyricum_E4_str_BoNT_E_BL5262	Streptococcus_pleomorphus_DSM_20574
159733	Clostridium_butyricum_E4_str_BoNT_E_BL5262	Streptococcus_pseudopneumoniae_IS7493
159734	Clostridium_butyricum_E4_str_BoNT_E_BL5262	Streptococcus_salivarius_JIM8777
159735	Clostridium_butyricum_E4_str_BoNT_E_BL5262	Streptococcus_sanguinis_SK36
159736	Clostridium_butyricum_E4_str_BoNT_E_BL5262	Streptococcus_sp_2_1_36FAA
159737	Clostridium_butyricum_E4_str_BoNT_E_BL5262	Streptococcus_sp_I_G2
159738	Clostridium_butyricum_E4_str_BoNT_E_BL5262	Streptococcus_sp_I_P16
159739	Clostridium_butyricum_E4_str_BoNT_E_BL5262	Streptococcus_thermophilus_LMG_18311
159740	Clostridium_butyricum_E4_str_BoNT_E_BL5262	Streptococcus_thoraltensis_DSM_12221
159741	Clostridium_butyricum_E4_str_BoNT_E_BL5262	Streptococcus_uberis_0140J
159742	Clostridium_butyricum_E4_str_BoNT_E_BL5262	Streptococcus_vestibularis_F0396
159743	Clostridium_butyricum_E4_str_BoNT_E_BL5262	Subdoligranulum_variabile_DSM_15176
159744	Clostridium_butyricum_E4_str_BoNT_E_BL5262	Succinatimonas_hippei_YIT_12066
159745	Clostridium_butyricum_E4_str_BoNT_E_BL5262	Succinivibrio_dextrinosolvens_H5
159746	Clostridium_butyricum_E4_str_BoNT_E_BL5262	Sulfolobus_solfataricus_P2
159747	Clostridium_butyricum_E4_str_BoNT_E_BL5262	Sutterella_parvirubra_YIT_11816
159748	Clostridium_butyricum_E4_str_BoNT_E_BL5262	Sutterella_wadsworthensis_3_1_45B
159749	Clostridium_butyricum_E4_str_BoNT_E_BL5262	Tannerella_forsythia_ATCC_43037
159750	Clostridium_butyricum_E4_str_BoNT_E_BL5262	Tatumella_ptyseos_ATCC_33301
159751	Clostridium_butyricum_E4_str_BoNT_E_BL5262	Trabulsiella_guamensis_ATCC_49490
159752	Clostridium_butyricum_E4_str_BoNT_E_BL5262	Tropheryma_whipplei_str_Twist
159753	Clostridium_butyricum_E4_str_BoNT_E_BL5262	Trueperella_pyogenes_MS249
159754	Clostridium_butyricum_E4_str_BoNT_E_BL5262	Ureaplasma_parvum_serovar_1_str_ATCC_27813
159755	Clostridium_butyricum_E4_str_BoNT_E_BL5262	Ureaplasma_urealyticum_serovar_8_str_ATCC_27618
159756	Clostridium_butyricum_E4_str_BoNT_E_BL5262	Ureibacillus_thermosphaericus_str_Thermo_BF
159757	Clostridium_butyricum_E4_str_BoNT_E_BL5262	Varibaculum_cambriense_DSM_15806
159758	Clostridium_butyricum_E4_str_BoNT_E_BL5262	Veillonella_atypica_ACS_049_V_Sch6
159759	Clostridium_butyricum_E4_str_BoNT_E_BL5262	Veillonella_dispar_ATCC_17748
159760	Clostridium_butyricum_E4_str_BoNT_E_BL5262	Veillonella_parvula_Te3_DSM_2008
159761	Clostridium_butyricum_E4_str_BoNT_E_BL5262	Veillonella_ratti_ACS_216_V_Col6b
159762	Clostridium_butyricum_E4_str_BoNT_E_BL5262	Veillonella_sp_3_1_44
159763	Clostridium_butyricum_E4_str_BoNT_E_BL5262	Veillonella_sp_6_1_27
159764	Clostridium_butyricum_E4_str_BoNT_E_BL5262	Vibrio_fluvialis_560
159765	Clostridium_butyricum_E4_str_BoNT_E_BL5262	Vibrio_furnissii_NCTC_11218
159766	Clostridium_butyricum_E4_str_BoNT_E_BL5262	Vibrio_mimicus_MB_451
159767	Clostridium_butyricum_E4_str_BoNT_E_BL5262	Vibrio_parahaemolyticus_RIMD_2210633
159768	Clostridium_butyricum_E4_str_BoNT_E_BL5262	Weissella_cibaria_KACC_11862
159769	Clostridium_butyricum_E4_str_BoNT_E_BL5262	Weissella_confusa_LBAE_C39_2
159770	Clostridium_butyricum_E4_str_BoNT_E_BL5262	Weissella_paramesenteroides_ATCC_33313
159771	Clostridium_butyricum_E4_str_BoNT_E_BL5262	Yersinia_bercovieri_ATCC_43970
159772	Clostridium_butyricum_E4_str_BoNT_E_BL5262	Yersinia_enterocolitica_subsp_enterocolitica_8081
159773	Clostridium_butyricum_E4_str_BoNT_E_BL5262	Yersinia_frederiksenii_ATCC_33641
159774	Clostridium_butyricum_E4_str_BoNT_E_BL5262	Yersinia_kristensenii_ATCC_33638
159775	Clostridium_butyricum_E4_str_BoNT_E_BL5262	Yersinia_pseudotuberculosis_YPIII
159776	Clostridium_butyricum_E4_str_BoNT_E_BL5262	Yersinia_rohdei_ATCC_43380
159777	Clostridium_butyricum_E4_str_BoNT_E_BL5262	Yokenella_regensburgei_ATCC_43003
159778	Clostridium_cadaveris_AGR2141	Clostridium_celatum_DSM_1785
159779	Clostridium_cadaveris_AGR2141	Clostridium_cellobioparum_DSM_1351
159780	Clostridium_cadaveris_AGR2141	Clostridium_citroniae_WAL_17108
159781	Clostridium_cadaveris_AGR2141	Clostridium_clariflavum_DSM_19732
159782	Clostridium_cadaveris_AGR2141	Clostridium_clostridioforme_CM201
159783	Clostridium_cadaveris_AGR2141	Clostridium_difficile_CD196
159784	Clostridium_cadaveris_AGR2141	Clostridium_difficile_NAP07
159785	Clostridium_cadaveris_AGR2141	Clostridium_difficile_NAP08
159786	Clostridium_cadaveris_AGR2141	Clostridium_difficile_R20291
159787	Clostridium_cadaveris_AGR2141	Clostridium_glycolicum_ATCC_14880
159788	Clostridium_cadaveris_AGR2141	Clostridium_hathewayi_12489931
159789	Clostridium_cadaveris_AGR2141	Clostridium_hathewayi_DSM_13479
159790	Clostridium_cadaveris_AGR2141	Clostridium_hiranonis_TO_931_DSM_13275
159791	Clostridium_cadaveris_AGR2141	Clostridium_hylemonae_DSM_15053
159792	Clostridium_cadaveris_AGR2141	Clostridium_indolis_DSM_755
159793	Clostridium_cadaveris_AGR2141	Clostridium_innocuum_2959
159794	Clostridium_cadaveris_AGR2141	Clostridium_leptum_DSM_753
159795	Clostridium_cadaveris_AGR2141	Clostridium_methoxybenzovorans_SR3
159796	Clostridium_cadaveris_AGR2141	Clostridium_methylpentosum_R2_DSM_5476
159797	Clostridium_cadaveris_AGR2141	Clostridium_nexile_DSM_1787
159798	Clostridium_cadaveris_AGR2141	Clostridium_paraputrificum_AGR2156
159799	Clostridium_cadaveris_AGR2141	Clostridium_perfringens_ATCC_13124
159800	Clostridium_cadaveris_AGR2141	Clostridium_ramosum_VPI_0427_DSM_1402
159801	Clostridium_cadaveris_AGR2141	Clostridium_saccharogumia_DSM_17460
159802	Clostridium_cadaveris_AGR2141	Clostridium_saccharoperbutylacetonicum_N1_4_HMT
159803	Clostridium_cadaveris_AGR2141	Clostridium_sartagoforme_AAU1
159804	Clostridium_cadaveris_AGR2141	Clostridium_scindens_ATCC_35704
159805	Clostridium_cadaveris_AGR2141	Clostridium_sordellii_ATCC_9714
159806	Clostridium_cadaveris_AGR2141	Clostridium_sp_7_2_43FAA
159807	Clostridium_cadaveris_AGR2141	Clostridium_spiroforme_DSM_1552
159808	Clostridium_cadaveris_AGR2141	Clostridium_sp_L2_50
159809	Clostridium_cadaveris_AGR2141	Clostridium_sp_M62_1
159810	Clostridium_cadaveris_AGR2141	Clostridium_sporogenes_ATCC_15579
159811	Clostridium_cadaveris_AGR2141	Clostridium_sporosphaeroides_DSM_1294
159812	Clostridium_cadaveris_AGR2141	Clostridium_sp_SS2_1
159813	Clostridium_cadaveris_AGR2141	Clostridium_sp_SY8519
159814	Clostridium_cadaveris_AGR2141	Clostridium_sticklandii_DSM_519
159815	Clostridium_cadaveris_AGR2141	Clostridium_symbiosum_ATCC_14940
159816	Clostridium_cadaveris_AGR2141	Clostridium_symbiosum_WAL_14163
159817	Clostridium_cadaveris_AGR2141	Clostridium_symbiosum_WAL_14673
159818	Clostridium_cadaveris_AGR2141	Clostridium_tyrobutyricum_DSM_2637
159819	Clostridium_cadaveris_AGR2141	Clostridium_viride_DSM_6836
159820	Clostridium_cadaveris_AGR2141	Collinsella_aerofaciens_ATCC_25986
159821	Clostridium_cadaveris_AGR2141	Collinsella_intestinalis_DSM_13280
159822	Clostridium_cadaveris_AGR2141	Collinsella_stercoris_DSM_13279
159823	Clostridium_cadaveris_AGR2141	Collinsella_tanakaei_YIT_12063
159824	Clostridium_cadaveris_AGR2141	Coprobacillus_sp_29_1
159825	Clostridium_cadaveris_AGR2141	Coprobacillus_sp_D7
159826	Clostridium_cadaveris_AGR2141	Coprococcus_catus_GD_7
159827	Clostridium_cadaveris_AGR2141	Coprococcus_comes_ATCC_27758
159828	Clostridium_cadaveris_AGR2141	Coprococcus_eutactus_ATCC_27759
159829	Clostridium_cadaveris_AGR2141	Corynebacterium_ammoniagenes_DSM_20306
159830	Clostridium_cadaveris_AGR2141	Corynebacterium_amycolatum_SK46
159831	Clostridium_cadaveris_AGR2141	Corynebacterium_aurimucosum_ATCC_700975
159832	Clostridium_cadaveris_AGR2141	Corynebacterium_durum_F0235
159833	Clostridium_cadaveris_AGR2141	Corynebacterium_glucuronolyticum_ATCC_51867
159834	Clostridium_cadaveris_AGR2141	Corynebacterium_kroppenstedtii_DSM_44385
159835	Clostridium_cadaveris_AGR2141	Corynebacterium_propinquum_DSM_44285
159836	Clostridium_cadaveris_AGR2141	Corynebacterium_striatum_ATCC_6940
159837	Clostridium_cadaveris_AGR2141	Corynebacterium_tuberculostearicum_SK141
159838	Clostridium_cadaveris_AGR2141	Corynebacterium_ulcerans_809
159839	Clostridium_cadaveris_AGR2141	Corynebacterium_ureicelerivorans
159840	Clostridium_cadaveris_AGR2141	Cronobacter_sakazakii_ATCC_BAA_894
159841	Clostridium_cadaveris_AGR2141	Cryptobacterium_curtum_DSM_15641
159842	Clostridium_cadaveris_AGR2141	Curtobacterium_flaccumfaciens_UCD_AKU
159843	Clostridium_cadaveris_AGR2141	Delftia_acidovorans_SPH_1
159844	Clostridium_cadaveris_AGR2141	Dermacoccus_nishinomiyaensis
159845	Clostridium_cadaveris_AGR2141	Desulfovibrio_desulfuricans_subsp_desulfuricans_DSM_642
159846	Clostridium_cadaveris_AGR2141	Desulfovibrio_piger_ATCC_29098
159847	Clostridium_cadaveris_AGR2141	Desulfovibrio_sp_3_1_syn3
159848	Clostridium_cadaveris_AGR2141	Dialister_invisus_DSM_15470
159849	Clostridium_cadaveris_AGR2141	Dialister_succinatiphilus_YIT_11850
159850	Clostridium_cadaveris_AGR2141	Dietzia_cinnamea_P4
159851	Clostridium_cadaveris_AGR2141	Dorea_formicigenerans_ATCC_27755
159852	Clostridium_cadaveris_AGR2141	Dorea_longicatena_DSM_13814
159853	Clostridium_cadaveris_AGR2141	Dysgonomonas_gadei_ATCC_BAA_286
159854	Clostridium_cadaveris_AGR2141	Edwardsiella_tarda_ATCC_23685
159855	Clostridium_cadaveris_AGR2141	Edwardsiella_tarda_FL6_60
159856	Clostridium_cadaveris_AGR2141	Eggerthella_lenta_DSM_2243
159857	Clostridium_cadaveris_AGR2141	Eggerthella_sp_1_3_56FAA
159858	Clostridium_cadaveris_AGR2141	Eggerthella_sp_YY7918
159859	Clostridium_cadaveris_AGR2141	Eggerthia_catenaformis_OT_569
159860	Clostridium_cadaveris_AGR2141	Eikenella_corrodens_ATCC_23834
159861	Clostridium_cadaveris_AGR2141	Enterobacter_aerogenes_KCTC_2190
159862	Clostridium_cadaveris_AGR2141	Enterobacter_asburiae_LF7a
159863	Clostridium_cadaveris_AGR2141	Enterobacter_cancerogenus_ATCC_35316
159864	Clostridium_cadaveris_AGR2141	Enterobacter_cloacae_EcWSU1
159865	Clostridium_cadaveris_AGR2141	Enterobacter_hormaechei_YT2
159866	Clostridium_cadaveris_AGR2141	Enterobacter_hormaechei_YT3
159867	Clostridium_cadaveris_AGR2141	Enterobacteriaceae_bacterium_9_2_54FAA
159868	Clostridium_cadaveris_AGR2141	Enterococcus_asini_ATCC_700915
159869	Clostridium_cadaveris_AGR2141	Enterococcus_avium_ATCC_14025
159870	Clostridium_cadaveris_AGR2141	Enterococcus_caccae_ATCC_BAA_1240
159871	Clostridium_cadaveris_AGR2141	Enterococcus_casseliflavus_ATCC_12755
159872	Clostridium_cadaveris_AGR2141	Enterococcus_cecorum_DSM_20682
159873	Clostridium_cadaveris_AGR2141	Enterococcus_dispar_ATCC_51266
159874	Clostridium_cadaveris_AGR2141	Enterococcus_durans_ATCC_6056
159875	Clostridium_cadaveris_AGR2141	Enterococcus_faecalis_OG1RF_ATCC_47077
159876	Clostridium_cadaveris_AGR2141	Enterococcus_faecalis_TX0104
159877	Clostridium_cadaveris_AGR2141	Enterococcus_faecalis_TX1322
159878	Clostridium_cadaveris_AGR2141	Enterococcus_faecalis_TX2134
159879	Clostridium_cadaveris_AGR2141	Enterococcus_faecalis_V583
159880	Clostridium_cadaveris_AGR2141	Enterococcus_faecium_TX1330
159881	Clostridium_cadaveris_AGR2141	Enterococcus_gallinarum_EG2
159882	Clostridium_cadaveris_AGR2141	Enterococcus_hirae_ATCC_9790
159883	Clostridium_cadaveris_AGR2141	Enterococcus_phoeniculicola_ATCC_BAA_412
159884	Clostridium_cadaveris_AGR2141	Enterococcus_saccharolyticus_DSM8903
159885	Clostridium_cadaveris_AGR2141	Enterococcus_sp_7L76
159886	Clostridium_cadaveris_AGR2141	Erysipelotrichaceae_bacterium_5_2_54FAA
159887	Clostridium_cadaveris_AGR2141	Erysipelotrichaceae_bacterium_sp_3_1_53
159888	Clostridium_cadaveris_AGR2141	Escherichia_albertii_KF1
159889	Clostridium_cadaveris_AGR2141	Escherichia_albertii_TW07627
159890	Clostridium_cadaveris_AGR2141	Escherichia_coli_O157_H7_str_Sakai
159891	Clostridium_cadaveris_AGR2141	Escherichia_coli_SE11
159892	Clostridium_cadaveris_AGR2141	Escherichia_coli_str_K_12_substr_MG1655
159893	Clostridium_cadaveris_AGR2141	Escherichia_coli_UTI89_UPEC
159894	Clostridium_cadaveris_AGR2141	Escherichia_fergusonii_ATCC_35469
159895	Clostridium_cadaveris_AGR2141	Escherichia_hermannii_NBRC_105704
159896	Clostridium_cadaveris_AGR2141	Escherichia_sp_1_1_43
159897	Clostridium_cadaveris_AGR2141	Escherichia_sp_3_2_53FAA
159898	Clostridium_cadaveris_AGR2141	Escherichia_sp_4_1_40B
159899	Clostridium_cadaveris_AGR2141	Eubacterium_biforme_DSM_3989
159900	Clostridium_cadaveris_AGR2141	Eubacterium_brachy_ATCC_33089
159901	Clostridium_cadaveris_AGR2141	Eubacterium_cellulosolvens_6
159902	Clostridium_cadaveris_AGR2141	Eubacterium_cylindroides_T2_87
159903	Clostridium_cadaveris_AGR2141	Eubacterium_desmolans_ATCC_43058
159904	Clostridium_cadaveris_AGR2141	Eubacterium_dolichum_DSM_3991
159905	Clostridium_cadaveris_AGR2141	Eubacterium_eligens_ATCC_27750
159906	Clostridium_cadaveris_AGR2141	Eubacterium_hallii_DSM_3353
159907	Clostridium_cadaveris_AGR2141	Eubacterium_hallii_L2_7
159908	Clostridium_cadaveris_AGR2141	Eubacterium_limosum_KIST612
159909	Clostridium_cadaveris_AGR2141	Eubacterium_ramulus_ATCC_29099
159910	Clostridium_cadaveris_AGR2141	Eubacterium_rectale_ATCC_33656
159911	Clostridium_cadaveris_AGR2141	Eubacterium_rectale_M104_1
159912	Clostridium_cadaveris_AGR2141	Eubacterium_saphenum_ATCC_49989
159913	Clostridium_cadaveris_AGR2141	Eubacterium_siraeum_70_3
159914	Clostridium_cadaveris_AGR2141	Eubacterium_siraeum_DSM_15702
159915	Clostridium_cadaveris_AGR2141	Eubacterium_sulci_ATCC_35585
159916	Clostridium_cadaveris_AGR2141	Eubacterium_ventriosum_ATCC_27560
159917	Clostridium_cadaveris_AGR2141	Exiguobacterium_aurantiacum_DSM_6208
159918	Clostridium_cadaveris_AGR2141	Faecalibacterium_cf_prausnitzii_KLE1255
159919	Clostridium_cadaveris_AGR2141	Faecalibacterium_prausnitzii_L2_6
159920	Clostridium_cadaveris_AGR2141	Faecalibacterium_prausnitzii_M21_2
159921	Clostridium_cadaveris_AGR2141	Faecalibacterium_prausnitzii_SL3_3
159922	Clostridium_cadaveris_AGR2141	Filifactor_alocis_ATCC_35896
159923	Clostridium_cadaveris_AGR2141	Finegoldia_magna_ATCC_29328
159924	Clostridium_cadaveris_AGR2141	Flavonifractor_plautii_ATCC_29863
159925	Clostridium_cadaveris_AGR2141	Fusobacterium_gonidiaformans_3_1_5R
159926	Clostridium_cadaveris_AGR2141	Fusobacterium_gonidiaformans_ATCC_25563
159927	Clostridium_cadaveris_AGR2141	Fusobacterium_mortiferum_ATCC_9817
159928	Clostridium_cadaveris_AGR2141	Fusobacterium_necrophorum_D12
159929	Clostridium_cadaveris_AGR2141	Fusobacterium_nucleatum_subsp_animalis_3_1_33
159930	Clostridium_cadaveris_AGR2141	Fusobacterium_nucleatum_subsp_animalis_7_1
159931	Clostridium_cadaveris_AGR2141	Fusobacterium_nucleatum_subsp_animalis_D11
159932	Clostridium_cadaveris_AGR2141	Fusobacterium_nucleatum_subsp_vincentii_3_1_27
159933	Clostridium_cadaveris_AGR2141	Fusobacterium_nucleatum_subsp_vincentii_3_1_36A2
159934	Clostridium_cadaveris_AGR2141	Fusobacterium_nucleatum_subsp_vincentii_4_1_13
159935	Clostridium_cadaveris_AGR2141	Fusobacterium_periodonticum_1_1_41FAA
159936	Clostridium_cadaveris_AGR2141	Fusobacterium_periodonticum_2_1_31
159937	Clostridium_cadaveris_AGR2141	Fusobacterium_russii_ATCC_25533
159938	Clostridium_cadaveris_AGR2141	Fusobacterium_sp_4_8
159939	Clostridium_cadaveris_AGR2141	Fusobacterium_ulcerans_ATCC_49185
159940	Clostridium_cadaveris_AGR2141	Fusobacterium_varium_ATCC_27725
159941	Clostridium_cadaveris_AGR2141	Gemella_haemolysans_ATCC_10379
159942	Clostridium_cadaveris_AGR2141	Gemella_morbillorum_M424
159943	Clostridium_cadaveris_AGR2141	Gemella_sanguinis_ATCC700632
159944	Clostridium_cadaveris_AGR2141	Gemella_sanguinis_M325
159945	Clostridium_cadaveris_AGR2141	Geobacillus_vulcani_PSS1
159946	Clostridium_cadaveris_AGR2141	Gordonia_rubripertincta_NBRC_101908
159947	Clostridium_cadaveris_AGR2141	Gordonia_terrae_C_6
159948	Clostridium_cadaveris_AGR2141	Gordonia_terrae_NBRC_100016
159949	Clostridium_cadaveris_AGR2141	Gordonibacter_pamelaeae_7_10_1_bT_DSM_19378
159950	Clostridium_cadaveris_AGR2141	Granulicatella_adiacens_ATCC_49175
159951	Clostridium_cadaveris_AGR2141	Granulicatella_elegans_ATCC_700633
159952	Clostridium_cadaveris_AGR2141	Grimontia_hollisae_CIP_101886
159953	Clostridium_cadaveris_AGR2141	Haemophilus_haemolyticus_M19501
159954	Clostridium_cadaveris_AGR2141	Haemophilus_parainfluenzae_T3T1
159955	Clostridium_cadaveris_AGR2141	Haemophilus_sputorum_CCUG_13788
159956	Clostridium_cadaveris_AGR2141	Hafnia_alvei_ATCC_51873
159957	Clostridium_cadaveris_AGR2141	Hafnia_alvei_BIDMC_31
159958	Clostridium_cadaveris_AGR2141	Halococcus_morrhuae_DSM1307
159959	Clostridium_cadaveris_AGR2141	Helicobacter_bilis_ATCC_43879
159960	Clostridium_cadaveris_AGR2141	Helicobacter_canadensis_MIT_98_5491
159961	Clostridium_cadaveris_AGR2141	Helicobacter_cinaedi_CCUG_18818
159962	Clostridium_cadaveris_AGR2141	Helicobacter_pullorum_MIT_98_5489
159963	Clostridium_cadaveris_AGR2141	Helicobacter_pylori_26695
159964	Clostridium_cadaveris_AGR2141	Helicobacter_winghamensis_ATCC_BAA_430
159965	Clostridium_cadaveris_AGR2141	Holdemania_filiformis_VPI_J1_31B_1_DSM_12042
159966	Clostridium_cadaveris_AGR2141	Kallipyga_massiliensis_ph2
159967	Clostridium_cadaveris_AGR2141	Kandleria_vitulina_DSM_20405
159968	Clostridium_cadaveris_AGR2141	Kingella_oralis_ATCC_51147
159969	Clostridium_cadaveris_AGR2141	Klebsiella_pneumoniae_pneumoniae_MGH78578
159970	Clostridium_cadaveris_AGR2141	Klebsiella_sp_1_1_55
159971	Clostridium_cadaveris_AGR2141	Kluyvera_ascorbata_ATCC_33433
159972	Clostridium_cadaveris_AGR2141	Kocuria_palustris_PEL
159973	Clostridium_cadaveris_AGR2141	Kocuria_rhizophila_DC2201
159974	Clostridium_cadaveris_AGR2141	Kurthia_massiliensis_JC30
159975	Clostridium_cadaveris_AGR2141	Kytococcus_sedentarius_DSM_20547
159976	Clostridium_cadaveris_AGR2141	Lachnospiraceae_bacterium_sp_5_1_63FAA
159977	Clostridium_cadaveris_AGR2141	Lachnospiraceae_bacterium_sp_8_1_57FAA
159978	Clostridium_cadaveris_AGR2141	Lachnospira_multipara_ATCC_19207
159979	Clostridium_cadaveris_AGR2141	Lactobacillus_acidophilus_ATCC_4796
159980	Clostridium_cadaveris_AGR2141	Lactobacillus_acidophilus_NCFM
159981	Clostridium_cadaveris_AGR2141	Lactobacillus_amylolyticus_DSM_11664
159982	Clostridium_cadaveris_AGR2141	Lactobacillus_amylovorus_GRL_1112
159983	Clostridium_cadaveris_AGR2141	Lactobacillus_animalis_KCTC_3501
159984	Clostridium_cadaveris_AGR2141	Lactobacillus_antri_DSM_16041
159985	Clostridium_cadaveris_AGR2141	Lactobacillus_brevis_ATCC_367
159986	Clostridium_cadaveris_AGR2141	Lactobacillus_brevis_subsp_gravesensis_ATCC_27305
159987	Clostridium_cadaveris_AGR2141	Lactobacillus_buchneri_ATCC_11577
159988	Clostridium_cadaveris_AGR2141	Lactobacillus_casei_ATCC_334
159989	Clostridium_cadaveris_AGR2141	Lactobacillus_casei_casei_BL23
159990	Clostridium_cadaveris_AGR2141	Lactobacillus_coleohominis_101_4_CHN
159991	Clostridium_cadaveris_AGR2141	Lactobacillus_coryniformis_subsp_coryniformis_CECT_5711
159992	Clostridium_cadaveris_AGR2141	Lactobacillus_crispatus_125_2_CHN
159993	Clostridium_cadaveris_AGR2141	Lactobacillus_curvatus_CRL_705
159994	Clostridium_cadaveris_AGR2141	Lactobacillus_delbrueckii_subsp_bulgaricus_ATCC_11842
159995	Clostridium_cadaveris_AGR2141	Lactobacillus_delbrueckii_subsp_bulgaricus_ATCC_BAA_365
159996	Clostridium_cadaveris_AGR2141	Lactobacillus_fermentum_ATCC_14931
159997	Clostridium_cadaveris_AGR2141	Lactobacillus_fermentum_IFO_3956
159998	Clostridium_cadaveris_AGR2141	Lactobacillus_gasseri_ATCC_33323
159999	Clostridium_cadaveris_AGR2141	Lactobacillus_gastricus_PS3
160000	Clostridium_cadaveris_AGR2141	Lactobacillus_helveticus_DPC_4571
160001	Clostridium_cadaveris_AGR2141	Lactobacillus_helveticus_DSM_20075
160002	Clostridium_cadaveris_AGR2141	Lactobacillus_hilgardii_ATCC_8290
160003	Clostridium_cadaveris_AGR2141	Lactobacillus_iners_DSM_13335
160004	Clostridium_cadaveris_AGR2141	Lactobacillus_jensenii_1153
160005	Clostridium_cadaveris_AGR2141	Lactobacillus_johnsonii_DPC_6026
160006	Clostridium_cadaveris_AGR2141	Lactobacillus_johnsonii_NCC_533
160007	Clostridium_cadaveris_AGR2141	Lactobacillus_mucosae_LM1
160008	Clostridium_cadaveris_AGR2141	Lactobacillus_oris_F0423
160009	Clostridium_cadaveris_AGR2141	Lactobacillus_paracasei_subsp_paracasei_8700_2
160010	Clostridium_cadaveris_AGR2141	Lactobacillus_paracasei_subsp_paracasei_ATCC_25302
160011	Clostridium_cadaveris_AGR2141	Lactobacillus_pentosus_KCA1
160012	Clostridium_cadaveris_AGR2141	Lactobacillus_plantarum_JDM1
160013	Clostridium_cadaveris_AGR2141	Lactobacillus_plantarum_subsp_plantarum_ATCC_14917
160014	Clostridium_cadaveris_AGR2141	Lactobacillus_plantarum_WCFS1
160015	Clostridium_cadaveris_AGR2141	Lactobacillus_reuteri_CF48_3A_
160016	Clostridium_cadaveris_AGR2141	Lactobacillus_reuteri_F275_JCM_1112
160017	Clostridium_cadaveris_AGR2141	Lactobacillus_reuteri_MM2_3_
160018	Clostridium_cadaveris_AGR2141	Lactobacillus_reuteri_MM4_1A_
160019	Clostridium_cadaveris_AGR2141	Lactobacillus_reuteri_SD2112_ATCC_55730
160020	Clostridium_cadaveris_AGR2141	Lactobacillus_rhamnosus_GG_ATCC_53103
160021	Clostridium_cadaveris_AGR2141	Lactobacillus_rhamnosus_LMS2_1
160022	Clostridium_cadaveris_AGR2141	Lactobacillus_ruminis_ATCC_25644
160023	Clostridium_cadaveris_AGR2141	Lactobacillus_sakei_subsp_sakei_23K
160024	Clostridium_cadaveris_AGR2141	Lactobacillus_salivarius_HO66_ATCC_11741
160025	Clostridium_cadaveris_AGR2141	Lactobacillus_salivarius_salivarius_UCC118
160026	Clostridium_cadaveris_AGR2141	Lactobacillus_ultunensis_DSM_16047
160027	Clostridium_cadaveris_AGR2141	Lactobacillus_vaginalis_ATCC_49540
160028	Clostridium_cadaveris_AGR2141	Lactococcus_garvieae_ATCC_49156
160029	Clostridium_cadaveris_AGR2141	Lactococcus_raffinolactis_4877
160030	Clostridium_cadaveris_AGR2141	Laribacter_hongkongensis_HLHK9
160031	Clostridium_cadaveris_AGR2141	Lautropia_mirabilis_ATCC_51599
160032	Clostridium_cadaveris_AGR2141	Leminorella_grimontii_ATCC_33999
160033	Clostridium_cadaveris_AGR2141	Leptotrichia_buccalis_C_1013_b
160034	Clostridium_cadaveris_AGR2141	Leuconostoc_argentinum_KCTC_3773
160035	Clostridium_cadaveris_AGR2141	Leuconostoc_gelidum_JB7
160036	Clostridium_cadaveris_AGR2141	Leuconostoc_mesenteroides_subsp_cremoris_ATCC_19254
160037	Clostridium_cadaveris_AGR2141	Listeria_grayi_DSM_20601
160038	Clostridium_cadaveris_AGR2141	Listeria_monocytogenes_4a_L99
160039	Clostridium_cadaveris_AGR2141	Listeria_monocytogenes_4b_F2365
160040	Clostridium_cadaveris_AGR2141	Listeria_monocytogenes_Finland_1988
160041	Clostridium_cadaveris_AGR2141	Listeria_monocytogenes_FSL_R2_561
160042	Clostridium_cadaveris_AGR2141	Listeria_monocytogenes_J0161_FSL_R2_499
160043	Clostridium_cadaveris_AGR2141	Listeria_monocytogenes_serotype_7_SLCC_2482
160044	Clostridium_cadaveris_AGR2141	Listeria_monocytogenes_SLCC_2378
160045	Clostridium_cadaveris_AGR2141	Listeria_monocytogenes_SLCC_2540
160046	Clostridium_cadaveris_AGR2141	Listeria_monocytogenes_SLCC_7179
160047	Clostridium_cadaveris_AGR2141	Lysinibacillus_fusiformis_ZB2
160048	Clostridium_cadaveris_AGR2141	Lysinibacillus_sphaericus_C3_41
160049	Clostridium_cadaveris_AGR2141	Marvinbryantia_formatexigens_I_52_DSM_14469
160050	Clostridium_cadaveris_AGR2141	Megamonas_funiformis_YIT_11815
160051	Clostridium_cadaveris_AGR2141	Megamonas_hypermegale_ART12_1
160052	Clostridium_cadaveris_AGR2141	Megasphaera_elsdenii_DSM_20460
160053	Clostridium_cadaveris_AGR2141	Melainabacterium_MEL_A1
160054	Clostridium_cadaveris_AGR2141	Methanobrevibacter_ruminantium_M1
160055	Clostridium_cadaveris_AGR2141	Methanobrevibacter_smithii_ATCC_35061
160056	Clostridium_cadaveris_AGR2141	Methanomassiliicoccus_luminyensis_B10
160057	Clostridium_cadaveris_AGR2141	Methanosphaera_stadtmanae_DSM_3091
160058	Clostridium_cadaveris_AGR2141	Methylobacterium_mesophilicum_SR1_6_6
160059	Clostridium_cadaveris_AGR2141	Methylobacterium_populi_BJ001
160060	Clostridium_cadaveris_AGR2141	Methylobacterium_radiotolerans_JCM_2831
160061	Clostridium_cadaveris_AGR2141	Methyloversatilis_universalis_Fam50001
160062	Clostridium_cadaveris_AGR2141	Methyloversatilis_universalis_FAM5
160063	Clostridium_cadaveris_AGR2141	Microbacterium_gubbeenense_DSM_15944
160064	Clostridium_cadaveris_AGR2141	Microbacterium_oleivorans_NBRC_103075
160065	Clostridium_cadaveris_AGR2141	Microbacterium_paraoxydans_77MFTsu3_2
160066	Clostridium_cadaveris_AGR2141	Micrococcus_luteus_NCTC_2665
160067	Clostridium_cadaveris_AGR2141	Micromonospora_aurantiaca_ATCC_27029
160068	Clostridium_cadaveris_AGR2141	Mitsuokella_jalaludinii_DSM_13811
160069	Clostridium_cadaveris_AGR2141	Mitsuokella_multacida_DSM_20544
160070	Clostridium_cadaveris_AGR2141	Mobiluncus_curtisii_ATCC_43063
160071	Clostridium_cadaveris_AGR2141	Moraxella_catarrhalis_RH4
160072	Clostridium_cadaveris_AGR2141	Morganella_morganii_subsp_morganii_KT
160073	Clostridium_cadaveris_AGR2141	Mycobacterium_avium_subsp_avium_ATCC_25291
160074	Clostridium_cadaveris_AGR2141	Mycobacterium_fortuitum_subsp_fortuitum_DSM_46621
160075	Clostridium_cadaveris_AGR2141	Mycoplasma_hominis_ATCC_23114
160076	Clostridium_cadaveris_AGR2141	Mycoplasma_pneumoniae_309
160077	Clostridium_cadaveris_AGR2141	Neisseria_cinerea_ATCC_14685
160078	Clostridium_cadaveris_AGR2141	Neisseria_elongata_subsp_glycolytica_ATCC_29315
160079	Clostridium_cadaveris_AGR2141	Neisseria_flavescens_SK114
160080	Clostridium_cadaveris_AGR2141	Neisseria_macacae_ATCC_33926
160081	Clostridium_cadaveris_AGR2141	Neisseria_mucosa_ATCC_25996
160082	Clostridium_cadaveris_AGR2141	Neisseria_subflava_NJ9703
160083	Clostridium_cadaveris_AGR2141	Nevskia_ramosa_DSM_11499
160084	Clostridium_cadaveris_AGR2141	Oceanobacillus_picturae_strain_S1
160085	Clostridium_cadaveris_AGR2141	Ochrobactrum_anthropi_ATCC_49188
160086	Clostridium_cadaveris_AGR2141	Odoribacter_laneus_YIT_12061
160087	Clostridium_cadaveris_AGR2141	Odoribacter_splanchnicus_1651_6_DSM_20712
160088	Clostridium_cadaveris_AGR2141	Olsenella_profusa_F019501
160089	Clostridium_cadaveris_AGR2141	Olsenella_uli_DSM_7084
160090	Clostridium_cadaveris_AGR2141	Oribacterium_sinus_F0268
160091	Clostridium_cadaveris_AGR2141	Oxalobacter_formigenes_HOxBLS
160092	Clostridium_cadaveris_AGR2141	Oxalobacter_formigenes_OXCC13
160093	Clostridium_cadaveris_AGR2141	Paenibacillus_alvei_DSM_29
160094	Clostridium_cadaveris_AGR2141	Paenibacillus_barengoltzii_G22
160095	Clostridium_cadaveris_AGR2141	Paenibacillus_daejeonensis_DSM_15491
160096	Clostridium_cadaveris_AGR2141	Paenibacillus_graminis_C4D1M
160097	Clostridium_cadaveris_AGR2141	Paenibacillus_lactis_154
160098	Clostridium_cadaveris_AGR2141	Parabacteroides_distasonis_ATCC_8503
160099	Clostridium_cadaveris_AGR2141	Parabacteroides_goldsteinii_dnLKV18
160100	Clostridium_cadaveris_AGR2141	Parabacteroides_gordonii_DSM_23371
160101	Clostridium_cadaveris_AGR2141	Parabacteroides_johnsonii_DSM_18315
160102	Clostridium_cadaveris_AGR2141	Parabacteroides_merdae_ATCC_43184
160103	Clostridium_cadaveris_AGR2141	Parabacteroides_sp_D13
160104	Clostridium_cadaveris_AGR2141	Paracoccus_yeei_ATCC_BAA_599
160105	Clostridium_cadaveris_AGR2141	Paraprevotella_clara_YIT_11840
160106	Clostridium_cadaveris_AGR2141	Paraprevotella_xylaniphila_YIT_11841
160107	Clostridium_cadaveris_AGR2141	Parasutterella_excrementihominis_YIT_11859
160108	Clostridium_cadaveris_AGR2141	Parvimonas_micra_ATCC_33270
160109	Clostridium_cadaveris_AGR2141	Pediococcus_acidilactici_7_4
160110	Clostridium_cadaveris_AGR2141	Pediococcus_acidilactici_DSM_20284
160111	Clostridium_cadaveris_AGR2141	Pediococcus_pentosaceus_ATCC_25745
160112	Clostridium_cadaveris_AGR2141	Peptoniphilus_harei_ACS_146_V_Sch2b
160113	Clostridium_cadaveris_AGR2141	Peptoniphilus_indolicus_ATCC_29427
160114	Clostridium_cadaveris_AGR2141	Peptoniphilus_lacrimalis_DSM_7455
160115	Clostridium_cadaveris_AGR2141	Peptoniphilus_timonensis_JC401
160116	Clostridium_cadaveris_AGR2141	Peptostreptococcus_anaerobius_DSM_2949
160117	Clostridium_cadaveris_AGR2141	Peptostreptococcus_stomatis_DSM_17678
160118	Clostridium_cadaveris_AGR2141	Phascolarctobacterium_succinatutens_YIT_12067
160119	Clostridium_cadaveris_AGR2141	Plesiomonas_shigelloides_302_73
160120	Clostridium_cadaveris_AGR2141	Porphyromonas_asaccharolytica_DSM_20707
160121	Clostridium_cadaveris_AGR2141	Porphyromonas_endodontalis_ATCC_35406
160122	Clostridium_cadaveris_AGR2141	Porphyromonas_gingivalis_W83
160123	Clostridium_cadaveris_AGR2141	Porphyromonas_somerae_DSM_23386
160124	Clostridium_cadaveris_AGR2141	Porphyromonas_uenonis_60_3
160125	Clostridium_cadaveris_AGR2141	Porphyromonas_uenonis_DSM_23387
160126	Clostridium_cadaveris_AGR2141	Prevotella_albensis_DSM_11370
160127	Clostridium_cadaveris_AGR2141	Prevotella_bivia_DSM_20514
160128	Clostridium_cadaveris_AGR2141	Prevotella_brevis_ATCC_19188
160129	Clostridium_cadaveris_AGR2141	Prevotella_bryantii_B14
160130	Clostridium_cadaveris_AGR2141	Prevotella_bryantii_C21a
160131	Clostridium_cadaveris_AGR2141	Prevotella_buccae_ATCC_33574
160132	Clostridium_cadaveris_AGR2141	Prevotella_conceptionensis_9403948
160133	Clostridium_cadaveris_AGR2141	Prevotella_copri_CB7_DSM_18205
160134	Clostridium_cadaveris_AGR2141	Prevotella_corporis_DSM_18810
160135	Clostridium_cadaveris_AGR2141	Prevotella_denticola_DSM20614
160136	Clostridium_cadaveris_AGR2141	Prevotella_denticola_F0289
160137	Clostridium_cadaveris_AGR2141	Prevotella_disiens_FB035_09AN
160138	Clostridium_cadaveris_AGR2141	Prevotella_disiens_JCM_6334
160139	Clostridium_cadaveris_AGR2141	Prevotella_enoeca_JCM_12259
160140	Clostridium_cadaveris_AGR2141	Prevotella_intermedia_17
160141	Clostridium_cadaveris_AGR2141	Prevotella_intermedia_ATCC_25611
160142	Clostridium_cadaveris_AGR2141	Prevotella_loescheii_DSM_19665
160143	Clostridium_cadaveris_AGR2141	Prevotella_melaninogenica_ATCC_25845
160144	Clostridium_cadaveris_AGR2141	Prevotella_nanceiensis_DSM_19126
160145	Clostridium_cadaveris_AGR2141	Prevotella_nigrescens_ATCC_33563
160146	Clostridium_cadaveris_AGR2141	Prevotella_oralis_ATCC_33269
160147	Clostridium_cadaveris_AGR2141	Prevotella_pallens_ATCC_700821
160148	Clostridium_cadaveris_AGR2141	Prevotella_ruminicola_23
160149	Clostridium_cadaveris_AGR2141	Prevotella_salivae_DSM_15606
160150	Clostridium_cadaveris_AGR2141	Prevotella_shahii_JCM_12083
160151	Clostridium_cadaveris_AGR2141	Prevotella_stercorea_DSM_18206
160152	Clostridium_cadaveris_AGR2141	Prevotella_timonensis_4401737
160153	Clostridium_cadaveris_AGR2141	Prevotella_timonensis_CRIS_5C_B1
160154	Clostridium_cadaveris_AGR2141	Prevotella_veroralis_DSM_19559
160155	Clostridium_cadaveris_AGR2141	Propionibacterium_acidipropionici_ATCC_4875
160156	Clostridium_cadaveris_AGR2141	Propionibacterium_acnes_KPA171202
160157	Clostridium_cadaveris_AGR2141	Propionibacterium_avidum_44067
160158	Clostridium_cadaveris_AGR2141	Propionibacterium_freudenreichii_subsp_shermanii_CIRM_BIA1
160159	Clostridium_cadaveris_AGR2141	Propionibacterium_granulosum_DSM_20700
160160	Clostridium_cadaveris_AGR2141	Propionibacterium_jensenii_DSM_20535
160161	Clostridium_cadaveris_AGR2141	Propionibacterium_propionicum_F0230a
160162	Clostridium_cadaveris_AGR2141	Proteus_mirabilis_ATCC_35198
160163	Clostridium_cadaveris_AGR2141	Proteus_penneri_ATCC_35198
160164	Clostridium_cadaveris_AGR2141	Providencia_alcalifaciens_DSM_30120
160165	Clostridium_cadaveris_AGR2141	Providencia_rettgeri_DSM_1131
160166	Clostridium_cadaveris_AGR2141	Providencia_rustigianii_DSM_4541
160167	Clostridium_cadaveris_AGR2141	Providencia_stuartii_ATCC_25827
160168	Clostridium_cadaveris_AGR2141	Pseudobutyrivibrio_ruminis_AD2017
160169	Clostridium_cadaveris_AGR2141	Pseudoflavonifractor_capillosus_strain_ATCC_29799
160170	Clostridium_cadaveris_AGR2141	Pseudomonas_aeruginosa_NCGM2_S1
160171	Clostridium_cadaveris_AGR2141	Pseudomonas_alcaliphila_34
160172	Clostridium_cadaveris_AGR2141	Pseudomonas_monteilii_NBRC_103158
160173	Clostridium_cadaveris_AGR2141	Pseudomonas_nitroreducens_HBP1
160174	Clostridium_cadaveris_AGR2141	Pseudomonas_oleovorans_MOIL14HWK12
160175	Clostridium_cadaveris_AGR2141	Pseudoramibacter_alactolyticus_ATCC_23263
160176	Clostridium_cadaveris_AGR2141	Pyramidobacter_piscolens_W5455
160177	Clostridium_cadaveris_AGR2141	Ralstonia_sp_5_7_47FAA
160178	Clostridium_cadaveris_AGR2141	Raoultella_planticola_ATCC_33531
160179	Clostridium_cadaveris_AGR2141	Rhodococcus_equi_ATCC_33707
160180	Clostridium_cadaveris_AGR2141	Rhodococcus_equi_NBRC_101255
160181	Clostridium_cadaveris_AGR2141	Rhodococcus_rhodochrous_ATCC_21198
160182	Clostridium_cadaveris_AGR2141	Roseburia_hominis_A2_183
160183	Clostridium_cadaveris_AGR2141	Roseburia_intestinalis_L1_82
160184	Clostridium_cadaveris_AGR2141	Roseburia_inulinivorans_DSM_16841
160185	Clostridium_cadaveris_AGR2141	Roseomonas_mucosa_ATCC_BAA_692
160186	Clostridium_cadaveris_AGR2141	Rothia_aeria_F0474
160187	Clostridium_cadaveris_AGR2141	Rothia_dentocariosa_ATCC_17931
160188	Clostridium_cadaveris_AGR2141	Rothia_mucilaginosa_DY_18
160189	Clostridium_cadaveris_AGR2141	Ruminococcaceae_bacterium_D16
160190	Clostridium_cadaveris_AGR2141	Ruminococcus_albus_7
160191	Clostridium_cadaveris_AGR2141	Ruminococcus_bicirculans_80_3
160192	Clostridium_cadaveris_AGR2141	Ruminococcus_bromii_L2_63
160193	Clostridium_cadaveris_AGR2141	Ruminococcus_callidus_ATCC_2776001
160194	Clostridium_cadaveris_AGR2141	Ruminococcus_champanellensis_18P13
160195	Clostridium_cadaveris_AGR2141	Ruminococcus_flavefaciens_ATCC_19208
160196	Clostridium_cadaveris_AGR2141	Ruminococcus_flavefaciens_FD_1
160197	Clostridium_cadaveris_AGR2141	Ruminococcus_gauvreauii_DSM_19829
160198	Clostridium_cadaveris_AGR2141	Ruminococcus_gnavus_ATCC_29149
160199	Clostridium_cadaveris_AGR2141	Ruminococcus_lactaris_ATCC_29176
160200	Clostridium_cadaveris_AGR2141	Ruminococcus_obeum_A2_162
160201	Clostridium_cadaveris_AGR2141	Ruminococcus_sp_5_1_39BFAA
160202	Clostridium_cadaveris_AGR2141	Ruminococcus_sp_SR1_5
160203	Clostridium_cadaveris_AGR2141	Ruminococcus_torques_ATCC_27756
160204	Clostridium_cadaveris_AGR2141	Ruminococcus_torques_L2_14
160205	Clostridium_cadaveris_AGR2141	Salmonella_enterica_enterica_sv_Typhimurium_LT2
160206	Clostridium_cadaveris_AGR2141	Scardovia_inopinata_F0304
160207	Clostridium_cadaveris_AGR2141	Selenomonas_ruminantium_AC2024
160208	Clostridium_cadaveris_AGR2141	Serratia_fonticola_RB_25
160209	Clostridium_cadaveris_AGR2141	Serratia_liquefaciens_ATCC_27592
160210	Clostridium_cadaveris_AGR2141	Silanimonas_lenta_DSM_16282
160211	Clostridium_cadaveris_AGR2141	Slackia_exigua_ATCC_700122
160212	Clostridium_cadaveris_AGR2141	Slackia_piriformis_YIT_12062
160213	Clostridium_cadaveris_AGR2141	Solobacterium_moorei_DSM_22971
160214	Clostridium_cadaveris_AGR2141	Solobacterium_moorei_F0204
160215	Clostridium_cadaveris_AGR2141	Staphylococcus_arlettae_CVD059
160216	Clostridium_cadaveris_AGR2141	Staphylococcus_capitis_CR0101
160217	Clostridium_cadaveris_AGR2141	Staphylococcus_capitis_QN1
160218	Clostridium_cadaveris_AGR2141	Staphylococcus_caprae_C87
160219	Clostridium_cadaveris_AGR2141	Staphylococcus_cohnii_hu_01
160220	Clostridium_cadaveris_AGR2141	Staphylococcus_epidermidis_ATCC_12228
160221	Clostridium_cadaveris_AGR2141	Staphylococcus_equorum_subsp_equorum_Mu2
160222	Clostridium_cadaveris_AGR2141	Staphylococcus_haemolyticus_JCSC1435
160223	Clostridium_cadaveris_AGR2141	Staphylococcus_hominis_subsp_hominis_C80
160224	Clostridium_cadaveris_AGR2141	Staphylococcus_intermedius_ATCC_27335
160225	Clostridium_cadaveris_AGR2141	Staphylococcus_lugdunensis_HKU09_01
160226	Clostridium_cadaveris_AGR2141	Staphylococcus_pasteuri_SP1
160227	Clostridium_cadaveris_AGR2141	Staphylococcus_pettenkoferi_VCU012
160228	Clostridium_cadaveris_AGR2141	Staphylococcus_saprophyticus_subsp_saprophyticus_ATCC_15305
160229	Clostridium_cadaveris_AGR2141	Staphylococcus_sciuri_subsp_sciuri_Z8
160230	Clostridium_cadaveris_AGR2141	Staphylococcus_simulans_ACS_120_V_Sch1
160231	Clostridium_cadaveris_AGR2141	Staphylococcus_vitulinus_F1028
160232	Clostridium_cadaveris_AGR2141	Staphylococcus_warneri_SG1
160233	Clostridium_cadaveris_AGR2141	Staphylococcus_xylosus_DMB3_Bh1
160234	Clostridium_cadaveris_AGR2141	Staphylococcus_xylosus_NJ
160235	Clostridium_cadaveris_AGR2141	Stenotrophomonas_maltophilia_D457
160236	Clostridium_cadaveris_AGR2141	Stenotrophomonas_rhizophila_PCA13
160237	Clostridium_cadaveris_AGR2141	Stoquefichus_massiliensis_AP9
160238	Clostridium_cadaveris_AGR2141	Streptococcus_agalactiae_A909
160239	Clostridium_cadaveris_AGR2141	Streptococcus_anginosus_1_2_62CV
160240	Clostridium_cadaveris_AGR2141	Streptococcus_australis_ATCC_700641
160241	Clostridium_cadaveris_AGR2141	Streptococcus_constellatus_subsp_constellatus_SK53
160242	Clostridium_cadaveris_AGR2141	Streptococcus_constellatus_subsp_pharyngis_SK1060
160243	Clostridium_cadaveris_AGR2141	Streptococcus_cristatus_ATCC_51100
160244	Clostridium_cadaveris_AGR2141	Streptococcus_dysgalactiae_subsp_dysgalactiae_ATCC_27957
160245	Clostridium_cadaveris_AGR2141	Streptococcus_equinus_ATCC_9812
160246	Clostridium_cadaveris_AGR2141	Streptococcus_gallolyticus_subsp_gallolyticus_ATCC_43143
160247	Clostridium_cadaveris_AGR2141	Streptococcus_gordonii_str_Challis_substr_CH1
160248	Clostridium_cadaveris_AGR2141	Streptococcus_infantarius_subsp_infantarius_ATCC_BAA_102
160249	Clostridium_cadaveris_AGR2141	Streptococcus_infantis_ATCC_700779
160250	Clostridium_cadaveris_AGR2141	Streptococcus_intermedius_JTH08
160251	Clostridium_cadaveris_AGR2141	Streptococcus_lutetiensis_033
160252	Clostridium_cadaveris_AGR2141	Streptococcus_mitis_NCTC_12261
160253	Clostridium_cadaveris_AGR2141	Streptococcus_mutans_ATCC_25175
160254	Clostridium_cadaveris_AGR2141	Streptococcus_oralis_Uo5
160255	Clostridium_cadaveris_AGR2141	Streptococcus_parasanguinis_ATCC_903
160256	Clostridium_cadaveris_AGR2141	Streptococcus_parauberis_KCTC_11537
160257	Clostridium_cadaveris_AGR2141	Streptococcus_peroris_ATCC_700780
160258	Clostridium_cadaveris_AGR2141	Streptococcus_pleomorphus_DSM_20574
160259	Clostridium_cadaveris_AGR2141	Streptococcus_pseudopneumoniae_IS7493
160260	Clostridium_cadaveris_AGR2141	Streptococcus_salivarius_JIM8777
160261	Clostridium_cadaveris_AGR2141	Streptococcus_sanguinis_SK36
160262	Clostridium_cadaveris_AGR2141	Streptococcus_sp_2_1_36FAA
160263	Clostridium_cadaveris_AGR2141	Streptococcus_sp_I_G2
160264	Clostridium_cadaveris_AGR2141	Streptococcus_sp_I_P16
160265	Clostridium_cadaveris_AGR2141	Streptococcus_thermophilus_LMG_18311
160266	Clostridium_cadaveris_AGR2141	Streptococcus_thoraltensis_DSM_12221
160267	Clostridium_cadaveris_AGR2141	Streptococcus_uberis_0140J
160268	Clostridium_cadaveris_AGR2141	Streptococcus_vestibularis_F0396
160269	Clostridium_cadaveris_AGR2141	Subdoligranulum_variabile_DSM_15176
160270	Clostridium_cadaveris_AGR2141	Succinatimonas_hippei_YIT_12066
160271	Clostridium_cadaveris_AGR2141	Succinivibrio_dextrinosolvens_H5
160272	Clostridium_cadaveris_AGR2141	Sulfolobus_solfataricus_P2
160273	Clostridium_cadaveris_AGR2141	Sutterella_parvirubra_YIT_11816
160274	Clostridium_cadaveris_AGR2141	Sutterella_wadsworthensis_3_1_45B
160275	Clostridium_cadaveris_AGR2141	Tannerella_forsythia_ATCC_43037
160276	Clostridium_cadaveris_AGR2141	Tatumella_ptyseos_ATCC_33301
160277	Clostridium_cadaveris_AGR2141	Trabulsiella_guamensis_ATCC_49490
160278	Clostridium_cadaveris_AGR2141	Tropheryma_whipplei_str_Twist
160279	Clostridium_cadaveris_AGR2141	Trueperella_pyogenes_MS249
160280	Clostridium_cadaveris_AGR2141	Ureaplasma_parvum_serovar_1_str_ATCC_27813
160281	Clostridium_cadaveris_AGR2141	Ureaplasma_urealyticum_serovar_8_str_ATCC_27618
160282	Clostridium_cadaveris_AGR2141	Ureibacillus_thermosphaericus_str_Thermo_BF
160283	Clostridium_cadaveris_AGR2141	Varibaculum_cambriense_DSM_15806
160284	Clostridium_cadaveris_AGR2141	Veillonella_atypica_ACS_049_V_Sch6
160285	Clostridium_cadaveris_AGR2141	Veillonella_dispar_ATCC_17748
160286	Clostridium_cadaveris_AGR2141	Veillonella_parvula_Te3_DSM_2008
160287	Clostridium_cadaveris_AGR2141	Veillonella_ratti_ACS_216_V_Col6b
160288	Clostridium_cadaveris_AGR2141	Veillonella_sp_3_1_44
160289	Clostridium_cadaveris_AGR2141	Veillonella_sp_6_1_27
160290	Clostridium_cadaveris_AGR2141	Vibrio_fluvialis_560
160291	Clostridium_cadaveris_AGR2141	Vibrio_furnissii_NCTC_11218
160292	Clostridium_cadaveris_AGR2141	Vibrio_mimicus_MB_451
160293	Clostridium_cadaveris_AGR2141	Vibrio_parahaemolyticus_RIMD_2210633
160294	Clostridium_cadaveris_AGR2141	Weissella_cibaria_KACC_11862
160295	Clostridium_cadaveris_AGR2141	Weissella_confusa_LBAE_C39_2
160296	Clostridium_cadaveris_AGR2141	Weissella_paramesenteroides_ATCC_33313
160297	Clostridium_cadaveris_AGR2141	Yersinia_bercovieri_ATCC_43970
160298	Clostridium_cadaveris_AGR2141	Yersinia_enterocolitica_subsp_enterocolitica_8081
160299	Clostridium_cadaveris_AGR2141	Yersinia_frederiksenii_ATCC_33641
160300	Clostridium_cadaveris_AGR2141	Yersinia_kristensenii_ATCC_33638
160301	Clostridium_cadaveris_AGR2141	Yersinia_pseudotuberculosis_YPIII
160302	Clostridium_cadaveris_AGR2141	Yersinia_rohdei_ATCC_43380
160303	Clostridium_cadaveris_AGR2141	Yokenella_regensburgei_ATCC_43003
160304	Clostridium_celatum_DSM_1785	Clostridium_cellobioparum_DSM_1351
160305	Clostridium_celatum_DSM_1785	Clostridium_citroniae_WAL_17108
160306	Clostridium_celatum_DSM_1785	Clostridium_clariflavum_DSM_19732
160307	Clostridium_celatum_DSM_1785	Clostridium_clostridioforme_CM201
160308	Clostridium_celatum_DSM_1785	Clostridium_difficile_CD196
160309	Clostridium_celatum_DSM_1785	Clostridium_difficile_NAP07
160310	Clostridium_celatum_DSM_1785	Clostridium_difficile_NAP08
160311	Clostridium_celatum_DSM_1785	Clostridium_difficile_R20291
160312	Clostridium_celatum_DSM_1785	Clostridium_glycolicum_ATCC_14880
160313	Clostridium_celatum_DSM_1785	Clostridium_hathewayi_12489931
160314	Clostridium_celatum_DSM_1785	Clostridium_hathewayi_DSM_13479
160315	Clostridium_celatum_DSM_1785	Clostridium_hiranonis_TO_931_DSM_13275
160316	Clostridium_celatum_DSM_1785	Clostridium_hylemonae_DSM_15053
160317	Clostridium_celatum_DSM_1785	Clostridium_indolis_DSM_755
160318	Clostridium_celatum_DSM_1785	Clostridium_innocuum_2959
160319	Clostridium_celatum_DSM_1785	Clostridium_leptum_DSM_753
160320	Clostridium_celatum_DSM_1785	Clostridium_methoxybenzovorans_SR3
160321	Clostridium_celatum_DSM_1785	Clostridium_methylpentosum_R2_DSM_5476
160322	Clostridium_celatum_DSM_1785	Clostridium_nexile_DSM_1787
160323	Clostridium_celatum_DSM_1785	Clostridium_paraputrificum_AGR2156
160324	Clostridium_celatum_DSM_1785	Clostridium_perfringens_ATCC_13124
160325	Clostridium_celatum_DSM_1785	Clostridium_ramosum_VPI_0427_DSM_1402
160326	Clostridium_celatum_DSM_1785	Clostridium_saccharogumia_DSM_17460
160327	Clostridium_celatum_DSM_1785	Clostridium_saccharoperbutylacetonicum_N1_4_HMT
160328	Clostridium_celatum_DSM_1785	Clostridium_sartagoforme_AAU1
160329	Clostridium_celatum_DSM_1785	Clostridium_scindens_ATCC_35704
160330	Clostridium_celatum_DSM_1785	Clostridium_sordellii_ATCC_9714
160331	Clostridium_celatum_DSM_1785	Clostridium_sp_7_2_43FAA
160332	Clostridium_celatum_DSM_1785	Clostridium_spiroforme_DSM_1552
160333	Clostridium_celatum_DSM_1785	Clostridium_sp_L2_50
160334	Clostridium_celatum_DSM_1785	Clostridium_sp_M62_1
160335	Clostridium_celatum_DSM_1785	Clostridium_sporogenes_ATCC_15579
160336	Clostridium_celatum_DSM_1785	Clostridium_sporosphaeroides_DSM_1294
160337	Clostridium_celatum_DSM_1785	Clostridium_sp_SS2_1
160338	Clostridium_celatum_DSM_1785	Clostridium_sp_SY8519
160339	Clostridium_celatum_DSM_1785	Clostridium_sticklandii_DSM_519
160340	Clostridium_celatum_DSM_1785	Clostridium_symbiosum_ATCC_14940
160341	Clostridium_celatum_DSM_1785	Clostridium_symbiosum_WAL_14163
160342	Clostridium_celatum_DSM_1785	Clostridium_symbiosum_WAL_14673
160343	Clostridium_celatum_DSM_1785	Clostridium_tyrobutyricum_DSM_2637
160344	Clostridium_celatum_DSM_1785	Clostridium_viride_DSM_6836
160345	Clostridium_celatum_DSM_1785	Collinsella_aerofaciens_ATCC_25986
160346	Clostridium_celatum_DSM_1785	Collinsella_intestinalis_DSM_13280
160347	Clostridium_celatum_DSM_1785	Collinsella_stercoris_DSM_13279
160348	Clostridium_celatum_DSM_1785	Collinsella_tanakaei_YIT_12063
160349	Clostridium_celatum_DSM_1785	Coprobacillus_sp_29_1
160350	Clostridium_celatum_DSM_1785	Coprobacillus_sp_D7
160351	Clostridium_celatum_DSM_1785	Coprococcus_catus_GD_7
160352	Clostridium_celatum_DSM_1785	Coprococcus_comes_ATCC_27758
160353	Clostridium_celatum_DSM_1785	Coprococcus_eutactus_ATCC_27759
160354	Clostridium_celatum_DSM_1785	Corynebacterium_ammoniagenes_DSM_20306
160355	Clostridium_celatum_DSM_1785	Corynebacterium_amycolatum_SK46
160356	Clostridium_celatum_DSM_1785	Corynebacterium_aurimucosum_ATCC_700975
160357	Clostridium_celatum_DSM_1785	Corynebacterium_durum_F0235
160358	Clostridium_celatum_DSM_1785	Corynebacterium_glucuronolyticum_ATCC_51867
160359	Clostridium_celatum_DSM_1785	Corynebacterium_kroppenstedtii_DSM_44385
160360	Clostridium_celatum_DSM_1785	Corynebacterium_propinquum_DSM_44285
160361	Clostridium_celatum_DSM_1785	Corynebacterium_striatum_ATCC_6940
160362	Clostridium_celatum_DSM_1785	Corynebacterium_tuberculostearicum_SK141
160363	Clostridium_celatum_DSM_1785	Corynebacterium_ulcerans_809
160364	Clostridium_celatum_DSM_1785	Corynebacterium_ureicelerivorans
160365	Clostridium_celatum_DSM_1785	Cronobacter_sakazakii_ATCC_BAA_894
160366	Clostridium_celatum_DSM_1785	Cryptobacterium_curtum_DSM_15641
160367	Clostridium_celatum_DSM_1785	Curtobacterium_flaccumfaciens_UCD_AKU
160368	Clostridium_celatum_DSM_1785	Delftia_acidovorans_SPH_1
160369	Clostridium_celatum_DSM_1785	Dermacoccus_nishinomiyaensis
160370	Clostridium_celatum_DSM_1785	Desulfovibrio_desulfuricans_subsp_desulfuricans_DSM_642
160371	Clostridium_celatum_DSM_1785	Desulfovibrio_piger_ATCC_29098
160372	Clostridium_celatum_DSM_1785	Desulfovibrio_sp_3_1_syn3
160373	Clostridium_celatum_DSM_1785	Dialister_invisus_DSM_15470
160374	Clostridium_celatum_DSM_1785	Dialister_succinatiphilus_YIT_11850
160375	Clostridium_celatum_DSM_1785	Dietzia_cinnamea_P4
160376	Clostridium_celatum_DSM_1785	Dorea_formicigenerans_ATCC_27755
160377	Clostridium_celatum_DSM_1785	Dorea_longicatena_DSM_13814
160378	Clostridium_celatum_DSM_1785	Dysgonomonas_gadei_ATCC_BAA_286
160379	Clostridium_celatum_DSM_1785	Edwardsiella_tarda_ATCC_23685
160380	Clostridium_celatum_DSM_1785	Edwardsiella_tarda_FL6_60
160381	Clostridium_celatum_DSM_1785	Eggerthella_lenta_DSM_2243
160382	Clostridium_celatum_DSM_1785	Eggerthella_sp_1_3_56FAA
160383	Clostridium_celatum_DSM_1785	Eggerthella_sp_YY7918
160384	Clostridium_celatum_DSM_1785	Eggerthia_catenaformis_OT_569
160385	Clostridium_celatum_DSM_1785	Eikenella_corrodens_ATCC_23834
160386	Clostridium_celatum_DSM_1785	Enterobacter_aerogenes_KCTC_2190
160387	Clostridium_celatum_DSM_1785	Enterobacter_asburiae_LF7a
160388	Clostridium_celatum_DSM_1785	Enterobacter_cancerogenus_ATCC_35316
160389	Clostridium_celatum_DSM_1785	Enterobacter_cloacae_EcWSU1
160390	Clostridium_celatum_DSM_1785	Enterobacter_hormaechei_YT2
160391	Clostridium_celatum_DSM_1785	Enterobacter_hormaechei_YT3
160392	Clostridium_celatum_DSM_1785	Enterobacteriaceae_bacterium_9_2_54FAA
160393	Clostridium_celatum_DSM_1785	Enterococcus_asini_ATCC_700915
160394	Clostridium_celatum_DSM_1785	Enterococcus_avium_ATCC_14025
160395	Clostridium_celatum_DSM_1785	Enterococcus_caccae_ATCC_BAA_1240
160396	Clostridium_celatum_DSM_1785	Enterococcus_casseliflavus_ATCC_12755
160397	Clostridium_celatum_DSM_1785	Enterococcus_cecorum_DSM_20682
160398	Clostridium_celatum_DSM_1785	Enterococcus_dispar_ATCC_51266
160399	Clostridium_celatum_DSM_1785	Enterococcus_durans_ATCC_6056
160400	Clostridium_celatum_DSM_1785	Enterococcus_faecalis_OG1RF_ATCC_47077
160401	Clostridium_celatum_DSM_1785	Enterococcus_faecalis_TX0104
160402	Clostridium_celatum_DSM_1785	Enterococcus_faecalis_TX1322
160403	Clostridium_celatum_DSM_1785	Enterococcus_faecalis_TX2134
160404	Clostridium_celatum_DSM_1785	Enterococcus_faecalis_V583
160405	Clostridium_celatum_DSM_1785	Enterococcus_faecium_TX1330
160406	Clostridium_celatum_DSM_1785	Enterococcus_gallinarum_EG2
160407	Clostridium_celatum_DSM_1785	Enterococcus_hirae_ATCC_9790
160408	Clostridium_celatum_DSM_1785	Enterococcus_phoeniculicola_ATCC_BAA_412
160409	Clostridium_celatum_DSM_1785	Enterococcus_saccharolyticus_DSM8903
160410	Clostridium_celatum_DSM_1785	Enterococcus_sp_7L76
160411	Clostridium_celatum_DSM_1785	Erysipelotrichaceae_bacterium_5_2_54FAA
160412	Clostridium_celatum_DSM_1785	Erysipelotrichaceae_bacterium_sp_3_1_53
160413	Clostridium_celatum_DSM_1785	Escherichia_albertii_KF1
160414	Clostridium_celatum_DSM_1785	Escherichia_albertii_TW07627
160415	Clostridium_celatum_DSM_1785	Escherichia_coli_O157_H7_str_Sakai
160416	Clostridium_celatum_DSM_1785	Escherichia_coli_SE11
160417	Clostridium_celatum_DSM_1785	Escherichia_coli_str_K_12_substr_MG1655
160418	Clostridium_celatum_DSM_1785	Escherichia_coli_UTI89_UPEC
160419	Clostridium_celatum_DSM_1785	Escherichia_fergusonii_ATCC_35469
160420	Clostridium_celatum_DSM_1785	Escherichia_hermannii_NBRC_105704
160421	Clostridium_celatum_DSM_1785	Escherichia_sp_1_1_43
160422	Clostridium_celatum_DSM_1785	Escherichia_sp_3_2_53FAA
160423	Clostridium_celatum_DSM_1785	Escherichia_sp_4_1_40B
160424	Clostridium_celatum_DSM_1785	Eubacterium_biforme_DSM_3989
160425	Clostridium_celatum_DSM_1785	Eubacterium_brachy_ATCC_33089
160426	Clostridium_celatum_DSM_1785	Eubacterium_cellulosolvens_6
160427	Clostridium_celatum_DSM_1785	Eubacterium_cylindroides_T2_87
160428	Clostridium_celatum_DSM_1785	Eubacterium_desmolans_ATCC_43058
160429	Clostridium_celatum_DSM_1785	Eubacterium_dolichum_DSM_3991
160430	Clostridium_celatum_DSM_1785	Eubacterium_eligens_ATCC_27750
160431	Clostridium_celatum_DSM_1785	Eubacterium_hallii_DSM_3353
160432	Clostridium_celatum_DSM_1785	Eubacterium_hallii_L2_7
160433	Clostridium_celatum_DSM_1785	Eubacterium_limosum_KIST612
160434	Clostridium_celatum_DSM_1785	Eubacterium_ramulus_ATCC_29099
160435	Clostridium_celatum_DSM_1785	Eubacterium_rectale_ATCC_33656
160436	Clostridium_celatum_DSM_1785	Eubacterium_rectale_M104_1
160437	Clostridium_celatum_DSM_1785	Eubacterium_saphenum_ATCC_49989
160438	Clostridium_celatum_DSM_1785	Eubacterium_siraeum_70_3
160439	Clostridium_celatum_DSM_1785	Eubacterium_siraeum_DSM_15702
160440	Clostridium_celatum_DSM_1785	Eubacterium_sulci_ATCC_35585
160441	Clostridium_celatum_DSM_1785	Eubacterium_ventriosum_ATCC_27560
160442	Clostridium_celatum_DSM_1785	Exiguobacterium_aurantiacum_DSM_6208
160443	Clostridium_celatum_DSM_1785	Faecalibacterium_cf_prausnitzii_KLE1255
160444	Clostridium_celatum_DSM_1785	Faecalibacterium_prausnitzii_L2_6
160445	Clostridium_celatum_DSM_1785	Faecalibacterium_prausnitzii_M21_2
160446	Clostridium_celatum_DSM_1785	Faecalibacterium_prausnitzii_SL3_3
160447	Clostridium_celatum_DSM_1785	Filifactor_alocis_ATCC_35896
160448	Clostridium_celatum_DSM_1785	Finegoldia_magna_ATCC_29328
160449	Clostridium_celatum_DSM_1785	Flavonifractor_plautii_ATCC_29863
160450	Clostridium_celatum_DSM_1785	Fusobacterium_gonidiaformans_3_1_5R
160451	Clostridium_celatum_DSM_1785	Fusobacterium_gonidiaformans_ATCC_25563
160452	Clostridium_celatum_DSM_1785	Fusobacterium_mortiferum_ATCC_9817
160453	Clostridium_celatum_DSM_1785	Fusobacterium_necrophorum_D12
160454	Clostridium_celatum_DSM_1785	Fusobacterium_nucleatum_subsp_animalis_3_1_33
160455	Clostridium_celatum_DSM_1785	Fusobacterium_nucleatum_subsp_animalis_7_1
160456	Clostridium_celatum_DSM_1785	Fusobacterium_nucleatum_subsp_animalis_D11
160457	Clostridium_celatum_DSM_1785	Fusobacterium_nucleatum_subsp_vincentii_3_1_27
160458	Clostridium_celatum_DSM_1785	Fusobacterium_nucleatum_subsp_vincentii_3_1_36A2
160459	Clostridium_celatum_DSM_1785	Fusobacterium_nucleatum_subsp_vincentii_4_1_13
160460	Clostridium_celatum_DSM_1785	Fusobacterium_periodonticum_1_1_41FAA
160461	Clostridium_celatum_DSM_1785	Fusobacterium_periodonticum_2_1_31
160462	Clostridium_celatum_DSM_1785	Fusobacterium_russii_ATCC_25533
160463	Clostridium_celatum_DSM_1785	Fusobacterium_sp_4_8
160464	Clostridium_celatum_DSM_1785	Fusobacterium_ulcerans_ATCC_49185
160465	Clostridium_celatum_DSM_1785	Fusobacterium_varium_ATCC_27725
160466	Clostridium_celatum_DSM_1785	Gemella_haemolysans_ATCC_10379
160467	Clostridium_celatum_DSM_1785	Gemella_morbillorum_M424
160468	Clostridium_celatum_DSM_1785	Gemella_sanguinis_ATCC700632
160469	Clostridium_celatum_DSM_1785	Gemella_sanguinis_M325
160470	Clostridium_celatum_DSM_1785	Geobacillus_vulcani_PSS1
160471	Clostridium_celatum_DSM_1785	Gordonia_rubripertincta_NBRC_101908
160472	Clostridium_celatum_DSM_1785	Gordonia_terrae_C_6
160473	Clostridium_celatum_DSM_1785	Gordonia_terrae_NBRC_100016
160474	Clostridium_celatum_DSM_1785	Gordonibacter_pamelaeae_7_10_1_bT_DSM_19378
160475	Clostridium_celatum_DSM_1785	Granulicatella_adiacens_ATCC_49175
160476	Clostridium_celatum_DSM_1785	Granulicatella_elegans_ATCC_700633
160477	Clostridium_celatum_DSM_1785	Grimontia_hollisae_CIP_101886
160478	Clostridium_celatum_DSM_1785	Haemophilus_haemolyticus_M19501
160479	Clostridium_celatum_DSM_1785	Haemophilus_parainfluenzae_T3T1
160480	Clostridium_celatum_DSM_1785	Haemophilus_sputorum_CCUG_13788
160481	Clostridium_celatum_DSM_1785	Hafnia_alvei_ATCC_51873
160482	Clostridium_celatum_DSM_1785	Hafnia_alvei_BIDMC_31
160483	Clostridium_celatum_DSM_1785	Halococcus_morrhuae_DSM1307
160484	Clostridium_celatum_DSM_1785	Helicobacter_bilis_ATCC_43879
160485	Clostridium_celatum_DSM_1785	Helicobacter_canadensis_MIT_98_5491
160486	Clostridium_celatum_DSM_1785	Helicobacter_cinaedi_CCUG_18818
160487	Clostridium_celatum_DSM_1785	Helicobacter_pullorum_MIT_98_5489
160488	Clostridium_celatum_DSM_1785	Helicobacter_pylori_26695
160489	Clostridium_celatum_DSM_1785	Helicobacter_winghamensis_ATCC_BAA_430
160490	Clostridium_celatum_DSM_1785	Holdemania_filiformis_VPI_J1_31B_1_DSM_12042
160491	Clostridium_celatum_DSM_1785	Kallipyga_massiliensis_ph2
160492	Clostridium_celatum_DSM_1785	Kandleria_vitulina_DSM_20405
160493	Clostridium_celatum_DSM_1785	Kingella_oralis_ATCC_51147
160494	Clostridium_celatum_DSM_1785	Klebsiella_pneumoniae_pneumoniae_MGH78578
160495	Clostridium_celatum_DSM_1785	Klebsiella_sp_1_1_55
160496	Clostridium_celatum_DSM_1785	Kluyvera_ascorbata_ATCC_33433
160497	Clostridium_celatum_DSM_1785	Kocuria_palustris_PEL
160498	Clostridium_celatum_DSM_1785	Kocuria_rhizophila_DC2201
160499	Clostridium_celatum_DSM_1785	Kurthia_massiliensis_JC30
160500	Clostridium_celatum_DSM_1785	Kytococcus_sedentarius_DSM_20547
160501	Clostridium_celatum_DSM_1785	Lachnospiraceae_bacterium_sp_5_1_63FAA
160502	Clostridium_celatum_DSM_1785	Lachnospiraceae_bacterium_sp_8_1_57FAA
160503	Clostridium_celatum_DSM_1785	Lachnospira_multipara_ATCC_19207
160504	Clostridium_celatum_DSM_1785	Lactobacillus_acidophilus_ATCC_4796
160505	Clostridium_celatum_DSM_1785	Lactobacillus_acidophilus_NCFM
160506	Clostridium_celatum_DSM_1785	Lactobacillus_amylolyticus_DSM_11664
160507	Clostridium_celatum_DSM_1785	Lactobacillus_amylovorus_GRL_1112
160508	Clostridium_celatum_DSM_1785	Lactobacillus_animalis_KCTC_3501
160509	Clostridium_celatum_DSM_1785	Lactobacillus_antri_DSM_16041
160510	Clostridium_celatum_DSM_1785	Lactobacillus_brevis_ATCC_367
160511	Clostridium_celatum_DSM_1785	Lactobacillus_brevis_subsp_gravesensis_ATCC_27305
160512	Clostridium_celatum_DSM_1785	Lactobacillus_buchneri_ATCC_11577
160513	Clostridium_celatum_DSM_1785	Lactobacillus_casei_ATCC_334
160514	Clostridium_celatum_DSM_1785	Lactobacillus_casei_casei_BL23
160515	Clostridium_celatum_DSM_1785	Lactobacillus_coleohominis_101_4_CHN
160516	Clostridium_celatum_DSM_1785	Lactobacillus_coryniformis_subsp_coryniformis_CECT_5711
160517	Clostridium_celatum_DSM_1785	Lactobacillus_crispatus_125_2_CHN
160518	Clostridium_celatum_DSM_1785	Lactobacillus_curvatus_CRL_705
160519	Clostridium_celatum_DSM_1785	Lactobacillus_delbrueckii_subsp_bulgaricus_ATCC_11842
160520	Clostridium_celatum_DSM_1785	Lactobacillus_delbrueckii_subsp_bulgaricus_ATCC_BAA_365
160521	Clostridium_celatum_DSM_1785	Lactobacillus_fermentum_ATCC_14931
160522	Clostridium_celatum_DSM_1785	Lactobacillus_fermentum_IFO_3956
160523	Clostridium_celatum_DSM_1785	Lactobacillus_gasseri_ATCC_33323
160524	Clostridium_celatum_DSM_1785	Lactobacillus_gastricus_PS3
160525	Clostridium_celatum_DSM_1785	Lactobacillus_helveticus_DPC_4571
160526	Clostridium_celatum_DSM_1785	Lactobacillus_helveticus_DSM_20075
160527	Clostridium_celatum_DSM_1785	Lactobacillus_hilgardii_ATCC_8290
160528	Clostridium_celatum_DSM_1785	Lactobacillus_iners_DSM_13335
160529	Clostridium_celatum_DSM_1785	Lactobacillus_jensenii_1153
160530	Clostridium_celatum_DSM_1785	Lactobacillus_johnsonii_DPC_6026
160531	Clostridium_celatum_DSM_1785	Lactobacillus_johnsonii_NCC_533
160532	Clostridium_celatum_DSM_1785	Lactobacillus_mucosae_LM1
160533	Clostridium_celatum_DSM_1785	Lactobacillus_oris_F0423
160534	Clostridium_celatum_DSM_1785	Lactobacillus_paracasei_subsp_paracasei_8700_2
160535	Clostridium_celatum_DSM_1785	Lactobacillus_paracasei_subsp_paracasei_ATCC_25302
160536	Clostridium_celatum_DSM_1785	Lactobacillus_pentosus_KCA1
160537	Clostridium_celatum_DSM_1785	Lactobacillus_plantarum_JDM1
160538	Clostridium_celatum_DSM_1785	Lactobacillus_plantarum_subsp_plantarum_ATCC_14917
160539	Clostridium_celatum_DSM_1785	Lactobacillus_plantarum_WCFS1
160540	Clostridium_celatum_DSM_1785	Lactobacillus_reuteri_CF48_3A_
160541	Clostridium_celatum_DSM_1785	Lactobacillus_reuteri_F275_JCM_1112
160542	Clostridium_celatum_DSM_1785	Lactobacillus_reuteri_MM2_3_
160543	Clostridium_celatum_DSM_1785	Lactobacillus_reuteri_MM4_1A_
160544	Clostridium_celatum_DSM_1785	Lactobacillus_reuteri_SD2112_ATCC_55730
160545	Clostridium_celatum_DSM_1785	Lactobacillus_rhamnosus_GG_ATCC_53103
160546	Clostridium_celatum_DSM_1785	Lactobacillus_rhamnosus_LMS2_1
160547	Clostridium_celatum_DSM_1785	Lactobacillus_ruminis_ATCC_25644
160548	Clostridium_celatum_DSM_1785	Lactobacillus_sakei_subsp_sakei_23K
160549	Clostridium_celatum_DSM_1785	Lactobacillus_salivarius_HO66_ATCC_11741
160550	Clostridium_celatum_DSM_1785	Lactobacillus_salivarius_salivarius_UCC118
160551	Clostridium_celatum_DSM_1785	Lactobacillus_ultunensis_DSM_16047
160552	Clostridium_celatum_DSM_1785	Lactobacillus_vaginalis_ATCC_49540
160553	Clostridium_celatum_DSM_1785	Lactococcus_garvieae_ATCC_49156
160554	Clostridium_celatum_DSM_1785	Lactococcus_raffinolactis_4877
160555	Clostridium_celatum_DSM_1785	Laribacter_hongkongensis_HLHK9
160556	Clostridium_celatum_DSM_1785	Lautropia_mirabilis_ATCC_51599
160557	Clostridium_celatum_DSM_1785	Leminorella_grimontii_ATCC_33999
160558	Clostridium_celatum_DSM_1785	Leptotrichia_buccalis_C_1013_b
160559	Clostridium_celatum_DSM_1785	Leuconostoc_argentinum_KCTC_3773
160560	Clostridium_celatum_DSM_1785	Leuconostoc_gelidum_JB7
160561	Clostridium_celatum_DSM_1785	Leuconostoc_mesenteroides_subsp_cremoris_ATCC_19254
160562	Clostridium_celatum_DSM_1785	Listeria_grayi_DSM_20601
160563	Clostridium_celatum_DSM_1785	Listeria_monocytogenes_4a_L99
160564	Clostridium_celatum_DSM_1785	Listeria_monocytogenes_4b_F2365
160565	Clostridium_celatum_DSM_1785	Listeria_monocytogenes_Finland_1988
160566	Clostridium_celatum_DSM_1785	Listeria_monocytogenes_FSL_R2_561
160567	Clostridium_celatum_DSM_1785	Listeria_monocytogenes_J0161_FSL_R2_499
160568	Clostridium_celatum_DSM_1785	Listeria_monocytogenes_serotype_7_SLCC_2482
160569	Clostridium_celatum_DSM_1785	Listeria_monocytogenes_SLCC_2378
160570	Clostridium_celatum_DSM_1785	Listeria_monocytogenes_SLCC_2540
160571	Clostridium_celatum_DSM_1785	Listeria_monocytogenes_SLCC_7179
160572	Clostridium_celatum_DSM_1785	Lysinibacillus_fusiformis_ZB2
160573	Clostridium_celatum_DSM_1785	Lysinibacillus_sphaericus_C3_41
160574	Clostridium_celatum_DSM_1785	Marvinbryantia_formatexigens_I_52_DSM_14469
160575	Clostridium_celatum_DSM_1785	Megamonas_funiformis_YIT_11815
160576	Clostridium_celatum_DSM_1785	Megamonas_hypermegale_ART12_1
160577	Clostridium_celatum_DSM_1785	Megasphaera_elsdenii_DSM_20460
160578	Clostridium_celatum_DSM_1785	Melainabacterium_MEL_A1
160579	Clostridium_celatum_DSM_1785	Methanobrevibacter_ruminantium_M1
160580	Clostridium_celatum_DSM_1785	Methanobrevibacter_smithii_ATCC_35061
160581	Clostridium_celatum_DSM_1785	Methanomassiliicoccus_luminyensis_B10
160582	Clostridium_celatum_DSM_1785	Methanosphaera_stadtmanae_DSM_3091
160583	Clostridium_celatum_DSM_1785	Methylobacterium_mesophilicum_SR1_6_6
160584	Clostridium_celatum_DSM_1785	Methylobacterium_populi_BJ001
160585	Clostridium_celatum_DSM_1785	Methylobacterium_radiotolerans_JCM_2831
160586	Clostridium_celatum_DSM_1785	Methyloversatilis_universalis_Fam50001
160587	Clostridium_celatum_DSM_1785	Methyloversatilis_universalis_FAM5
160588	Clostridium_celatum_DSM_1785	Microbacterium_gubbeenense_DSM_15944
160589	Clostridium_celatum_DSM_1785	Microbacterium_oleivorans_NBRC_103075
160590	Clostridium_celatum_DSM_1785	Microbacterium_paraoxydans_77MFTsu3_2
160591	Clostridium_celatum_DSM_1785	Micrococcus_luteus_NCTC_2665
160592	Clostridium_celatum_DSM_1785	Micromonospora_aurantiaca_ATCC_27029
160593	Clostridium_celatum_DSM_1785	Mitsuokella_jalaludinii_DSM_13811
160594	Clostridium_celatum_DSM_1785	Mitsuokella_multacida_DSM_20544
160595	Clostridium_celatum_DSM_1785	Mobiluncus_curtisii_ATCC_43063
160596	Clostridium_celatum_DSM_1785	Moraxella_catarrhalis_RH4
160597	Clostridium_celatum_DSM_1785	Morganella_morganii_subsp_morganii_KT
160598	Clostridium_celatum_DSM_1785	Mycobacterium_avium_subsp_avium_ATCC_25291
160599	Clostridium_celatum_DSM_1785	Mycobacterium_fortuitum_subsp_fortuitum_DSM_46621
160600	Clostridium_celatum_DSM_1785	Mycoplasma_hominis_ATCC_23114
160601	Clostridium_celatum_DSM_1785	Mycoplasma_pneumoniae_309
160602	Clostridium_celatum_DSM_1785	Neisseria_cinerea_ATCC_14685
160603	Clostridium_celatum_DSM_1785	Neisseria_elongata_subsp_glycolytica_ATCC_29315
160604	Clostridium_celatum_DSM_1785	Neisseria_flavescens_SK114
160605	Clostridium_celatum_DSM_1785	Neisseria_macacae_ATCC_33926
160606	Clostridium_celatum_DSM_1785	Neisseria_mucosa_ATCC_25996
160607	Clostridium_celatum_DSM_1785	Neisseria_subflava_NJ9703
160608	Clostridium_celatum_DSM_1785	Nevskia_ramosa_DSM_11499
160609	Clostridium_celatum_DSM_1785	Oceanobacillus_picturae_strain_S1
160610	Clostridium_celatum_DSM_1785	Ochrobactrum_anthropi_ATCC_49188
160611	Clostridium_celatum_DSM_1785	Odoribacter_laneus_YIT_12061
160612	Clostridium_celatum_DSM_1785	Odoribacter_splanchnicus_1651_6_DSM_20712
160613	Clostridium_celatum_DSM_1785	Olsenella_profusa_F019501
160614	Clostridium_celatum_DSM_1785	Olsenella_uli_DSM_7084
160615	Clostridium_celatum_DSM_1785	Oribacterium_sinus_F0268
160616	Clostridium_celatum_DSM_1785	Oxalobacter_formigenes_HOxBLS
160617	Clostridium_celatum_DSM_1785	Oxalobacter_formigenes_OXCC13
160618	Clostridium_celatum_DSM_1785	Paenibacillus_alvei_DSM_29
160619	Clostridium_celatum_DSM_1785	Paenibacillus_barengoltzii_G22
160620	Clostridium_celatum_DSM_1785	Paenibacillus_daejeonensis_DSM_15491
160621	Clostridium_celatum_DSM_1785	Paenibacillus_graminis_C4D1M
160622	Clostridium_celatum_DSM_1785	Paenibacillus_lactis_154
160623	Clostridium_celatum_DSM_1785	Parabacteroides_distasonis_ATCC_8503
160624	Clostridium_celatum_DSM_1785	Parabacteroides_goldsteinii_dnLKV18
160625	Clostridium_celatum_DSM_1785	Parabacteroides_gordonii_DSM_23371
160626	Clostridium_celatum_DSM_1785	Parabacteroides_johnsonii_DSM_18315
160627	Clostridium_celatum_DSM_1785	Parabacteroides_merdae_ATCC_43184
160628	Clostridium_celatum_DSM_1785	Parabacteroides_sp_D13
160629	Clostridium_celatum_DSM_1785	Paracoccus_yeei_ATCC_BAA_599
160630	Clostridium_celatum_DSM_1785	Paraprevotella_clara_YIT_11840
160631	Clostridium_celatum_DSM_1785	Paraprevotella_xylaniphila_YIT_11841
160632	Clostridium_celatum_DSM_1785	Parasutterella_excrementihominis_YIT_11859
160633	Clostridium_celatum_DSM_1785	Parvimonas_micra_ATCC_33270
160634	Clostridium_celatum_DSM_1785	Pediococcus_acidilactici_7_4
160635	Clostridium_celatum_DSM_1785	Pediococcus_acidilactici_DSM_20284
160636	Clostridium_celatum_DSM_1785	Pediococcus_pentosaceus_ATCC_25745
160637	Clostridium_celatum_DSM_1785	Peptoniphilus_harei_ACS_146_V_Sch2b
160638	Clostridium_celatum_DSM_1785	Peptoniphilus_indolicus_ATCC_29427
160639	Clostridium_celatum_DSM_1785	Peptoniphilus_lacrimalis_DSM_7455
160640	Clostridium_celatum_DSM_1785	Peptoniphilus_timonensis_JC401
160641	Clostridium_celatum_DSM_1785	Peptostreptococcus_anaerobius_DSM_2949
160642	Clostridium_celatum_DSM_1785	Peptostreptococcus_stomatis_DSM_17678
160643	Clostridium_celatum_DSM_1785	Phascolarctobacterium_succinatutens_YIT_12067
160644	Clostridium_celatum_DSM_1785	Plesiomonas_shigelloides_302_73
160645	Clostridium_celatum_DSM_1785	Porphyromonas_asaccharolytica_DSM_20707
160646	Clostridium_celatum_DSM_1785	Porphyromonas_endodontalis_ATCC_35406
160647	Clostridium_celatum_DSM_1785	Porphyromonas_gingivalis_W83
160648	Clostridium_celatum_DSM_1785	Porphyromonas_somerae_DSM_23386
160649	Clostridium_celatum_DSM_1785	Porphyromonas_uenonis_60_3
160650	Clostridium_celatum_DSM_1785	Porphyromonas_uenonis_DSM_23387
160651	Clostridium_celatum_DSM_1785	Prevotella_albensis_DSM_11370
160652	Clostridium_celatum_DSM_1785	Prevotella_bivia_DSM_20514
160653	Clostridium_celatum_DSM_1785	Prevotella_brevis_ATCC_19188
160654	Clostridium_celatum_DSM_1785	Prevotella_bryantii_B14
160655	Clostridium_celatum_DSM_1785	Prevotella_bryantii_C21a
160656	Clostridium_celatum_DSM_1785	Prevotella_buccae_ATCC_33574
160657	Clostridium_celatum_DSM_1785	Prevotella_conceptionensis_9403948
160658	Clostridium_celatum_DSM_1785	Prevotella_copri_CB7_DSM_18205
160659	Clostridium_celatum_DSM_1785	Prevotella_corporis_DSM_18810
160660	Clostridium_celatum_DSM_1785	Prevotella_denticola_DSM20614
160661	Clostridium_celatum_DSM_1785	Prevotella_denticola_F0289
160662	Clostridium_celatum_DSM_1785	Prevotella_disiens_FB035_09AN
160663	Clostridium_celatum_DSM_1785	Prevotella_disiens_JCM_6334
160664	Clostridium_celatum_DSM_1785	Prevotella_enoeca_JCM_12259
160665	Clostridium_celatum_DSM_1785	Prevotella_intermedia_17
160666	Clostridium_celatum_DSM_1785	Prevotella_intermedia_ATCC_25611
160667	Clostridium_celatum_DSM_1785	Prevotella_loescheii_DSM_19665
160668	Clostridium_celatum_DSM_1785	Prevotella_melaninogenica_ATCC_25845
160669	Clostridium_celatum_DSM_1785	Prevotella_nanceiensis_DSM_19126
160670	Clostridium_celatum_DSM_1785	Prevotella_nigrescens_ATCC_33563
160671	Clostridium_celatum_DSM_1785	Prevotella_oralis_ATCC_33269
160672	Clostridium_celatum_DSM_1785	Prevotella_pallens_ATCC_700821
160673	Clostridium_celatum_DSM_1785	Prevotella_ruminicola_23
160674	Clostridium_celatum_DSM_1785	Prevotella_salivae_DSM_15606
160675	Clostridium_celatum_DSM_1785	Prevotella_shahii_JCM_12083
160676	Clostridium_celatum_DSM_1785	Prevotella_stercorea_DSM_18206
160677	Clostridium_celatum_DSM_1785	Prevotella_timonensis_4401737
160678	Clostridium_celatum_DSM_1785	Prevotella_timonensis_CRIS_5C_B1
160679	Clostridium_celatum_DSM_1785	Prevotella_veroralis_DSM_19559
160680	Clostridium_celatum_DSM_1785	Propionibacterium_acidipropionici_ATCC_4875
160681	Clostridium_celatum_DSM_1785	Propionibacterium_acnes_KPA171202
160682	Clostridium_celatum_DSM_1785	Propionibacterium_avidum_44067
160683	Clostridium_celatum_DSM_1785	Propionibacterium_freudenreichii_subsp_shermanii_CIRM_BIA1
160684	Clostridium_celatum_DSM_1785	Propionibacterium_granulosum_DSM_20700
160685	Clostridium_celatum_DSM_1785	Propionibacterium_jensenii_DSM_20535
160686	Clostridium_celatum_DSM_1785	Propionibacterium_propionicum_F0230a
160687	Clostridium_celatum_DSM_1785	Proteus_mirabilis_ATCC_35198
160688	Clostridium_celatum_DSM_1785	Proteus_penneri_ATCC_35198
160689	Clostridium_celatum_DSM_1785	Providencia_alcalifaciens_DSM_30120
160690	Clostridium_celatum_DSM_1785	Providencia_rettgeri_DSM_1131
160691	Clostridium_celatum_DSM_1785	Providencia_rustigianii_DSM_4541
160692	Clostridium_celatum_DSM_1785	Providencia_stuartii_ATCC_25827
160693	Clostridium_celatum_DSM_1785	Pseudobutyrivibrio_ruminis_AD2017
160694	Clostridium_celatum_DSM_1785	Pseudoflavonifractor_capillosus_strain_ATCC_29799
160695	Clostridium_celatum_DSM_1785	Pseudomonas_aeruginosa_NCGM2_S1
160696	Clostridium_celatum_DSM_1785	Pseudomonas_alcaliphila_34
160697	Clostridium_celatum_DSM_1785	Pseudomonas_monteilii_NBRC_103158
160698	Clostridium_celatum_DSM_1785	Pseudomonas_nitroreducens_HBP1
160699	Clostridium_celatum_DSM_1785	Pseudomonas_oleovorans_MOIL14HWK12
160700	Clostridium_celatum_DSM_1785	Pseudoramibacter_alactolyticus_ATCC_23263
160701	Clostridium_celatum_DSM_1785	Pyramidobacter_piscolens_W5455
160702	Clostridium_celatum_DSM_1785	Ralstonia_sp_5_7_47FAA
160703	Clostridium_celatum_DSM_1785	Raoultella_planticola_ATCC_33531
160704	Clostridium_celatum_DSM_1785	Rhodococcus_equi_ATCC_33707
160705	Clostridium_celatum_DSM_1785	Rhodococcus_equi_NBRC_101255
160706	Clostridium_celatum_DSM_1785	Rhodococcus_rhodochrous_ATCC_21198
160707	Clostridium_celatum_DSM_1785	Roseburia_hominis_A2_183
160708	Clostridium_celatum_DSM_1785	Roseburia_intestinalis_L1_82
160709	Clostridium_celatum_DSM_1785	Roseburia_inulinivorans_DSM_16841
160710	Clostridium_celatum_DSM_1785	Roseomonas_mucosa_ATCC_BAA_692
160711	Clostridium_celatum_DSM_1785	Rothia_aeria_F0474
160712	Clostridium_celatum_DSM_1785	Rothia_dentocariosa_ATCC_17931
160713	Clostridium_celatum_DSM_1785	Rothia_mucilaginosa_DY_18
160714	Clostridium_celatum_DSM_1785	Ruminococcaceae_bacterium_D16
160715	Clostridium_celatum_DSM_1785	Ruminococcus_albus_7
160716	Clostridium_celatum_DSM_1785	Ruminococcus_bicirculans_80_3
160717	Clostridium_celatum_DSM_1785	Ruminococcus_bromii_L2_63
160718	Clostridium_celatum_DSM_1785	Ruminococcus_callidus_ATCC_2776001
160719	Clostridium_celatum_DSM_1785	Ruminococcus_champanellensis_18P13
160720	Clostridium_celatum_DSM_1785	Ruminococcus_flavefaciens_ATCC_19208
160721	Clostridium_celatum_DSM_1785	Ruminococcus_flavefaciens_FD_1
160722	Clostridium_celatum_DSM_1785	Ruminococcus_gauvreauii_DSM_19829
160723	Clostridium_celatum_DSM_1785	Ruminococcus_gnavus_ATCC_29149
160724	Clostridium_celatum_DSM_1785	Ruminococcus_lactaris_ATCC_29176
160725	Clostridium_celatum_DSM_1785	Ruminococcus_obeum_A2_162
160726	Clostridium_celatum_DSM_1785	Ruminococcus_sp_5_1_39BFAA
160727	Clostridium_celatum_DSM_1785	Ruminococcus_sp_SR1_5
160728	Clostridium_celatum_DSM_1785	Ruminococcus_torques_ATCC_27756
160729	Clostridium_celatum_DSM_1785	Ruminococcus_torques_L2_14
160730	Clostridium_celatum_DSM_1785	Salmonella_enterica_enterica_sv_Typhimurium_LT2
160731	Clostridium_celatum_DSM_1785	Scardovia_inopinata_F0304
160732	Clostridium_celatum_DSM_1785	Selenomonas_ruminantium_AC2024
160733	Clostridium_celatum_DSM_1785	Serratia_fonticola_RB_25
160734	Clostridium_celatum_DSM_1785	Serratia_liquefaciens_ATCC_27592
160735	Clostridium_celatum_DSM_1785	Silanimonas_lenta_DSM_16282
160736	Clostridium_celatum_DSM_1785	Slackia_exigua_ATCC_700122
160737	Clostridium_celatum_DSM_1785	Slackia_piriformis_YIT_12062
160738	Clostridium_celatum_DSM_1785	Solobacterium_moorei_DSM_22971
160739	Clostridium_celatum_DSM_1785	Solobacterium_moorei_F0204
160740	Clostridium_celatum_DSM_1785	Staphylococcus_arlettae_CVD059
160741	Clostridium_celatum_DSM_1785	Staphylococcus_capitis_CR0101
160742	Clostridium_celatum_DSM_1785	Staphylococcus_capitis_QN1
160743	Clostridium_celatum_DSM_1785	Staphylococcus_caprae_C87
160744	Clostridium_celatum_DSM_1785	Staphylococcus_cohnii_hu_01
160745	Clostridium_celatum_DSM_1785	Staphylococcus_epidermidis_ATCC_12228
160746	Clostridium_celatum_DSM_1785	Staphylococcus_equorum_subsp_equorum_Mu2
160747	Clostridium_celatum_DSM_1785	Staphylococcus_haemolyticus_JCSC1435
160748	Clostridium_celatum_DSM_1785	Staphylococcus_hominis_subsp_hominis_C80
160749	Clostridium_celatum_DSM_1785	Staphylococcus_intermedius_ATCC_27335
160750	Clostridium_celatum_DSM_1785	Staphylococcus_lugdunensis_HKU09_01
160751	Clostridium_celatum_DSM_1785	Staphylococcus_pasteuri_SP1
160752	Clostridium_celatum_DSM_1785	Staphylococcus_pettenkoferi_VCU012
160753	Clostridium_celatum_DSM_1785	Staphylococcus_saprophyticus_subsp_saprophyticus_ATCC_15305
160754	Clostridium_celatum_DSM_1785	Staphylococcus_sciuri_subsp_sciuri_Z8
160755	Clostridium_celatum_DSM_1785	Staphylococcus_simulans_ACS_120_V_Sch1
160756	Clostridium_celatum_DSM_1785	Staphylococcus_vitulinus_F1028
160757	Clostridium_celatum_DSM_1785	Staphylococcus_warneri_SG1
160758	Clostridium_celatum_DSM_1785	Staphylococcus_xylosus_DMB3_Bh1
160759	Clostridium_celatum_DSM_1785	Staphylococcus_xylosus_NJ
160760	Clostridium_celatum_DSM_1785	Stenotrophomonas_maltophilia_D457
160761	Clostridium_celatum_DSM_1785	Stenotrophomonas_rhizophila_PCA13
160762	Clostridium_celatum_DSM_1785	Stoquefichus_massiliensis_AP9
160763	Clostridium_celatum_DSM_1785	Streptococcus_agalactiae_A909
160764	Clostridium_celatum_DSM_1785	Streptococcus_anginosus_1_2_62CV
160765	Clostridium_celatum_DSM_1785	Streptococcus_australis_ATCC_700641
160766	Clostridium_celatum_DSM_1785	Streptococcus_constellatus_subsp_constellatus_SK53
160767	Clostridium_celatum_DSM_1785	Streptococcus_constellatus_subsp_pharyngis_SK1060
160768	Clostridium_celatum_DSM_1785	Streptococcus_cristatus_ATCC_51100
160769	Clostridium_celatum_DSM_1785	Streptococcus_dysgalactiae_subsp_dysgalactiae_ATCC_27957
160770	Clostridium_celatum_DSM_1785	Streptococcus_equinus_ATCC_9812
160771	Clostridium_celatum_DSM_1785	Streptococcus_gallolyticus_subsp_gallolyticus_ATCC_43143
160772	Clostridium_celatum_DSM_1785	Streptococcus_gordonii_str_Challis_substr_CH1
160773	Clostridium_celatum_DSM_1785	Streptococcus_infantarius_subsp_infantarius_ATCC_BAA_102
160774	Clostridium_celatum_DSM_1785	Streptococcus_infantis_ATCC_700779
160775	Clostridium_celatum_DSM_1785	Streptococcus_intermedius_JTH08
160776	Clostridium_celatum_DSM_1785	Streptococcus_lutetiensis_033
160777	Clostridium_celatum_DSM_1785	Streptococcus_mitis_NCTC_12261
160778	Clostridium_celatum_DSM_1785	Streptococcus_mutans_ATCC_25175
160779	Clostridium_celatum_DSM_1785	Streptococcus_oralis_Uo5
160780	Clostridium_celatum_DSM_1785	Streptococcus_parasanguinis_ATCC_903
160781	Clostridium_celatum_DSM_1785	Streptococcus_parauberis_KCTC_11537
160782	Clostridium_celatum_DSM_1785	Streptococcus_peroris_ATCC_700780
160783	Clostridium_celatum_DSM_1785	Streptococcus_pleomorphus_DSM_20574
160784	Clostridium_celatum_DSM_1785	Streptococcus_pseudopneumoniae_IS7493
160785	Clostridium_celatum_DSM_1785	Streptococcus_salivarius_JIM8777
160786	Clostridium_celatum_DSM_1785	Streptococcus_sanguinis_SK36
160787	Clostridium_celatum_DSM_1785	Streptococcus_sp_2_1_36FAA
160788	Clostridium_celatum_DSM_1785	Streptococcus_sp_I_G2
160789	Clostridium_celatum_DSM_1785	Streptococcus_sp_I_P16
160790	Clostridium_celatum_DSM_1785	Streptococcus_thermophilus_LMG_18311
160791	Clostridium_celatum_DSM_1785	Streptococcus_thoraltensis_DSM_12221
160792	Clostridium_celatum_DSM_1785	Streptococcus_uberis_0140J
160793	Clostridium_celatum_DSM_1785	Streptococcus_vestibularis_F0396
160794	Clostridium_celatum_DSM_1785	Subdoligranulum_variabile_DSM_15176
160795	Clostridium_celatum_DSM_1785	Succinatimonas_hippei_YIT_12066
160796	Clostridium_celatum_DSM_1785	Succinivibrio_dextrinosolvens_H5
160797	Clostridium_celatum_DSM_1785	Sulfolobus_solfataricus_P2
160798	Clostridium_celatum_DSM_1785	Sutterella_parvirubra_YIT_11816
160799	Clostridium_celatum_DSM_1785	Sutterella_wadsworthensis_3_1_45B
160800	Clostridium_celatum_DSM_1785	Tannerella_forsythia_ATCC_43037
160801	Clostridium_celatum_DSM_1785	Tatumella_ptyseos_ATCC_33301
160802	Clostridium_celatum_DSM_1785	Trabulsiella_guamensis_ATCC_49490
160803	Clostridium_celatum_DSM_1785	Tropheryma_whipplei_str_Twist
160804	Clostridium_celatum_DSM_1785	Trueperella_pyogenes_MS249
160805	Clostridium_celatum_DSM_1785	Ureaplasma_parvum_serovar_1_str_ATCC_27813
160806	Clostridium_celatum_DSM_1785	Ureaplasma_urealyticum_serovar_8_str_ATCC_27618
160807	Clostridium_celatum_DSM_1785	Ureibacillus_thermosphaericus_str_Thermo_BF
160808	Clostridium_celatum_DSM_1785	Varibaculum_cambriense_DSM_15806
160809	Clostridium_celatum_DSM_1785	Veillonella_atypica_ACS_049_V_Sch6
160810	Clostridium_celatum_DSM_1785	Veillonella_dispar_ATCC_17748
160811	Clostridium_celatum_DSM_1785	Veillonella_parvula_Te3_DSM_2008
160812	Clostridium_celatum_DSM_1785	Veillonella_ratti_ACS_216_V_Col6b
160813	Clostridium_celatum_DSM_1785	Veillonella_sp_3_1_44
160814	Clostridium_celatum_DSM_1785	Veillonella_sp_6_1_27
160815	Clostridium_celatum_DSM_1785	Vibrio_fluvialis_560
160816	Clostridium_celatum_DSM_1785	Vibrio_furnissii_NCTC_11218
160817	Clostridium_celatum_DSM_1785	Vibrio_mimicus_MB_451
160818	Clostridium_celatum_DSM_1785	Vibrio_parahaemolyticus_RIMD_2210633
160819	Clostridium_celatum_DSM_1785	Weissella_cibaria_KACC_11862
160820	Clostridium_celatum_DSM_1785	Weissella_confusa_LBAE_C39_2
160821	Clostridium_celatum_DSM_1785	Weissella_paramesenteroides_ATCC_33313
160822	Clostridium_celatum_DSM_1785	Yersinia_bercovieri_ATCC_43970
160823	Clostridium_celatum_DSM_1785	Yersinia_enterocolitica_subsp_enterocolitica_8081
160824	Clostridium_celatum_DSM_1785	Yersinia_frederiksenii_ATCC_33641
160825	Clostridium_celatum_DSM_1785	Yersinia_kristensenii_ATCC_33638
160826	Clostridium_celatum_DSM_1785	Yersinia_pseudotuberculosis_YPIII
160827	Clostridium_celatum_DSM_1785	Yersinia_rohdei_ATCC_43380
160828	Clostridium_celatum_DSM_1785	Yokenella_regensburgei_ATCC_43003
160829	Clostridium_cellobioparum_DSM_1351	Clostridium_citroniae_WAL_17108
160830	Clostridium_cellobioparum_DSM_1351	Clostridium_clariflavum_DSM_19732
160831	Clostridium_cellobioparum_DSM_1351	Clostridium_clostridioforme_CM201
160832	Clostridium_cellobioparum_DSM_1351	Clostridium_difficile_CD196
160833	Clostridium_cellobioparum_DSM_1351	Clostridium_difficile_NAP07
160834	Clostridium_cellobioparum_DSM_1351	Clostridium_difficile_NAP08
160835	Clostridium_cellobioparum_DSM_1351	Clostridium_difficile_R20291
160836	Clostridium_cellobioparum_DSM_1351	Clostridium_glycolicum_ATCC_14880
160837	Clostridium_cellobioparum_DSM_1351	Clostridium_hathewayi_12489931
160838	Clostridium_cellobioparum_DSM_1351	Clostridium_hathewayi_DSM_13479
160839	Clostridium_cellobioparum_DSM_1351	Clostridium_hiranonis_TO_931_DSM_13275
160840	Clostridium_cellobioparum_DSM_1351	Clostridium_hylemonae_DSM_15053
160841	Clostridium_cellobioparum_DSM_1351	Clostridium_indolis_DSM_755
160842	Clostridium_cellobioparum_DSM_1351	Clostridium_innocuum_2959
160843	Clostridium_cellobioparum_DSM_1351	Clostridium_leptum_DSM_753
160844	Clostridium_cellobioparum_DSM_1351	Clostridium_methoxybenzovorans_SR3
160845	Clostridium_cellobioparum_DSM_1351	Clostridium_methylpentosum_R2_DSM_5476
160846	Clostridium_cellobioparum_DSM_1351	Clostridium_nexile_DSM_1787
160847	Clostridium_cellobioparum_DSM_1351	Clostridium_paraputrificum_AGR2156
160848	Clostridium_cellobioparum_DSM_1351	Clostridium_perfringens_ATCC_13124
160849	Clostridium_cellobioparum_DSM_1351	Clostridium_ramosum_VPI_0427_DSM_1402
160850	Clostridium_cellobioparum_DSM_1351	Clostridium_saccharogumia_DSM_17460
160851	Clostridium_cellobioparum_DSM_1351	Clostridium_saccharoperbutylacetonicum_N1_4_HMT
160852	Clostridium_cellobioparum_DSM_1351	Clostridium_sartagoforme_AAU1
160853	Clostridium_cellobioparum_DSM_1351	Clostridium_scindens_ATCC_35704
160854	Clostridium_cellobioparum_DSM_1351	Clostridium_sordellii_ATCC_9714
160855	Clostridium_cellobioparum_DSM_1351	Clostridium_sp_7_2_43FAA
160856	Clostridium_cellobioparum_DSM_1351	Clostridium_spiroforme_DSM_1552
160857	Clostridium_cellobioparum_DSM_1351	Clostridium_sp_L2_50
160858	Clostridium_cellobioparum_DSM_1351	Clostridium_sp_M62_1
160859	Clostridium_cellobioparum_DSM_1351	Clostridium_sporogenes_ATCC_15579
160860	Clostridium_cellobioparum_DSM_1351	Clostridium_sporosphaeroides_DSM_1294
160861	Clostridium_cellobioparum_DSM_1351	Clostridium_sp_SS2_1
160862	Clostridium_cellobioparum_DSM_1351	Clostridium_sp_SY8519
160863	Clostridium_cellobioparum_DSM_1351	Clostridium_sticklandii_DSM_519
160864	Clostridium_cellobioparum_DSM_1351	Clostridium_symbiosum_ATCC_14940
160865	Clostridium_cellobioparum_DSM_1351	Clostridium_symbiosum_WAL_14163
160866	Clostridium_cellobioparum_DSM_1351	Clostridium_symbiosum_WAL_14673
160867	Clostridium_cellobioparum_DSM_1351	Clostridium_tyrobutyricum_DSM_2637
160868	Clostridium_cellobioparum_DSM_1351	Clostridium_viride_DSM_6836
160869	Clostridium_cellobioparum_DSM_1351	Collinsella_aerofaciens_ATCC_25986
160870	Clostridium_cellobioparum_DSM_1351	Collinsella_intestinalis_DSM_13280
160871	Clostridium_cellobioparum_DSM_1351	Collinsella_stercoris_DSM_13279
160872	Clostridium_cellobioparum_DSM_1351	Collinsella_tanakaei_YIT_12063
160873	Clostridium_cellobioparum_DSM_1351	Coprobacillus_sp_29_1
160874	Clostridium_cellobioparum_DSM_1351	Coprobacillus_sp_D7
160875	Clostridium_cellobioparum_DSM_1351	Coprococcus_catus_GD_7
160876	Clostridium_cellobioparum_DSM_1351	Coprococcus_comes_ATCC_27758
160877	Clostridium_cellobioparum_DSM_1351	Coprococcus_eutactus_ATCC_27759
160878	Clostridium_cellobioparum_DSM_1351	Corynebacterium_ammoniagenes_DSM_20306
160879	Clostridium_cellobioparum_DSM_1351	Corynebacterium_amycolatum_SK46
160880	Clostridium_cellobioparum_DSM_1351	Corynebacterium_aurimucosum_ATCC_700975
160881	Clostridium_cellobioparum_DSM_1351	Corynebacterium_durum_F0235
160882	Clostridium_cellobioparum_DSM_1351	Corynebacterium_glucuronolyticum_ATCC_51867
160883	Clostridium_cellobioparum_DSM_1351	Corynebacterium_kroppenstedtii_DSM_44385
160884	Clostridium_cellobioparum_DSM_1351	Corynebacterium_propinquum_DSM_44285
160885	Clostridium_cellobioparum_DSM_1351	Corynebacterium_striatum_ATCC_6940
160886	Clostridium_cellobioparum_DSM_1351	Corynebacterium_tuberculostearicum_SK141
160887	Clostridium_cellobioparum_DSM_1351	Corynebacterium_ulcerans_809
160888	Clostridium_cellobioparum_DSM_1351	Corynebacterium_ureicelerivorans
160889	Clostridium_cellobioparum_DSM_1351	Cronobacter_sakazakii_ATCC_BAA_894
160890	Clostridium_cellobioparum_DSM_1351	Cryptobacterium_curtum_DSM_15641
160891	Clostridium_cellobioparum_DSM_1351	Curtobacterium_flaccumfaciens_UCD_AKU
160892	Clostridium_cellobioparum_DSM_1351	Delftia_acidovorans_SPH_1
160893	Clostridium_cellobioparum_DSM_1351	Dermacoccus_nishinomiyaensis
160894	Clostridium_cellobioparum_DSM_1351	Desulfovibrio_desulfuricans_subsp_desulfuricans_DSM_642
160895	Clostridium_cellobioparum_DSM_1351	Desulfovibrio_piger_ATCC_29098
160896	Clostridium_cellobioparum_DSM_1351	Desulfovibrio_sp_3_1_syn3
160897	Clostridium_cellobioparum_DSM_1351	Dialister_invisus_DSM_15470
160898	Clostridium_cellobioparum_DSM_1351	Dialister_succinatiphilus_YIT_11850
160899	Clostridium_cellobioparum_DSM_1351	Dietzia_cinnamea_P4
160900	Clostridium_cellobioparum_DSM_1351	Dorea_formicigenerans_ATCC_27755
160901	Clostridium_cellobioparum_DSM_1351	Dorea_longicatena_DSM_13814
160902	Clostridium_cellobioparum_DSM_1351	Dysgonomonas_gadei_ATCC_BAA_286
160903	Clostridium_cellobioparum_DSM_1351	Edwardsiella_tarda_ATCC_23685
160904	Clostridium_cellobioparum_DSM_1351	Edwardsiella_tarda_FL6_60
160905	Clostridium_cellobioparum_DSM_1351	Eggerthella_lenta_DSM_2243
160906	Clostridium_cellobioparum_DSM_1351	Eggerthella_sp_1_3_56FAA
160907	Clostridium_cellobioparum_DSM_1351	Eggerthella_sp_YY7918
160908	Clostridium_cellobioparum_DSM_1351	Eggerthia_catenaformis_OT_569
160909	Clostridium_cellobioparum_DSM_1351	Eikenella_corrodens_ATCC_23834
160910	Clostridium_cellobioparum_DSM_1351	Enterobacter_aerogenes_KCTC_2190
160911	Clostridium_cellobioparum_DSM_1351	Enterobacter_asburiae_LF7a
160912	Clostridium_cellobioparum_DSM_1351	Enterobacter_cancerogenus_ATCC_35316
160913	Clostridium_cellobioparum_DSM_1351	Enterobacter_cloacae_EcWSU1
160914	Clostridium_cellobioparum_DSM_1351	Enterobacter_hormaechei_YT2
160915	Clostridium_cellobioparum_DSM_1351	Enterobacter_hormaechei_YT3
160916	Clostridium_cellobioparum_DSM_1351	Enterobacteriaceae_bacterium_9_2_54FAA
160917	Clostridium_cellobioparum_DSM_1351	Enterococcus_asini_ATCC_700915
160918	Clostridium_cellobioparum_DSM_1351	Enterococcus_avium_ATCC_14025
160919	Clostridium_cellobioparum_DSM_1351	Enterococcus_caccae_ATCC_BAA_1240
160920	Clostridium_cellobioparum_DSM_1351	Enterococcus_casseliflavus_ATCC_12755
160921	Clostridium_cellobioparum_DSM_1351	Enterococcus_cecorum_DSM_20682
160922	Clostridium_cellobioparum_DSM_1351	Enterococcus_dispar_ATCC_51266
160923	Clostridium_cellobioparum_DSM_1351	Enterococcus_durans_ATCC_6056
160924	Clostridium_cellobioparum_DSM_1351	Enterococcus_faecalis_OG1RF_ATCC_47077
160925	Clostridium_cellobioparum_DSM_1351	Enterococcus_faecalis_TX0104
160926	Clostridium_cellobioparum_DSM_1351	Enterococcus_faecalis_TX1322
160927	Clostridium_cellobioparum_DSM_1351	Enterococcus_faecalis_TX2134
160928	Clostridium_cellobioparum_DSM_1351	Enterococcus_faecalis_V583
160929	Clostridium_cellobioparum_DSM_1351	Enterococcus_faecium_TX1330
160930	Clostridium_cellobioparum_DSM_1351	Enterococcus_gallinarum_EG2
160931	Clostridium_cellobioparum_DSM_1351	Enterococcus_hirae_ATCC_9790
160932	Clostridium_cellobioparum_DSM_1351	Enterococcus_phoeniculicola_ATCC_BAA_412
160933	Clostridium_cellobioparum_DSM_1351	Enterococcus_saccharolyticus_DSM8903
160934	Clostridium_cellobioparum_DSM_1351	Enterococcus_sp_7L76
160935	Clostridium_cellobioparum_DSM_1351	Erysipelotrichaceae_bacterium_5_2_54FAA
160936	Clostridium_cellobioparum_DSM_1351	Erysipelotrichaceae_bacterium_sp_3_1_53
160937	Clostridium_cellobioparum_DSM_1351	Escherichia_albertii_KF1
160938	Clostridium_cellobioparum_DSM_1351	Escherichia_albertii_TW07627
160939	Clostridium_cellobioparum_DSM_1351	Escherichia_coli_O157_H7_str_Sakai
160940	Clostridium_cellobioparum_DSM_1351	Escherichia_coli_SE11
160941	Clostridium_cellobioparum_DSM_1351	Escherichia_coli_str_K_12_substr_MG1655
160942	Clostridium_cellobioparum_DSM_1351	Escherichia_coli_UTI89_UPEC
160943	Clostridium_cellobioparum_DSM_1351	Escherichia_fergusonii_ATCC_35469
160944	Clostridium_cellobioparum_DSM_1351	Escherichia_hermannii_NBRC_105704
160945	Clostridium_cellobioparum_DSM_1351	Escherichia_sp_1_1_43
160946	Clostridium_cellobioparum_DSM_1351	Escherichia_sp_3_2_53FAA
160947	Clostridium_cellobioparum_DSM_1351	Escherichia_sp_4_1_40B
160948	Clostridium_cellobioparum_DSM_1351	Eubacterium_biforme_DSM_3989
160949	Clostridium_cellobioparum_DSM_1351	Eubacterium_brachy_ATCC_33089
160950	Clostridium_cellobioparum_DSM_1351	Eubacterium_cellulosolvens_6
160951	Clostridium_cellobioparum_DSM_1351	Eubacterium_cylindroides_T2_87
160952	Clostridium_cellobioparum_DSM_1351	Eubacterium_desmolans_ATCC_43058
160953	Clostridium_cellobioparum_DSM_1351	Eubacterium_dolichum_DSM_3991
160954	Clostridium_cellobioparum_DSM_1351	Eubacterium_eligens_ATCC_27750
160955	Clostridium_cellobioparum_DSM_1351	Eubacterium_hallii_DSM_3353
160956	Clostridium_cellobioparum_DSM_1351	Eubacterium_hallii_L2_7
160957	Clostridium_cellobioparum_DSM_1351	Eubacterium_limosum_KIST612
160958	Clostridium_cellobioparum_DSM_1351	Eubacterium_ramulus_ATCC_29099
160959	Clostridium_cellobioparum_DSM_1351	Eubacterium_rectale_ATCC_33656
160960	Clostridium_cellobioparum_DSM_1351	Eubacterium_rectale_M104_1
160961	Clostridium_cellobioparum_DSM_1351	Eubacterium_saphenum_ATCC_49989
160962	Clostridium_cellobioparum_DSM_1351	Eubacterium_siraeum_70_3
160963	Clostridium_cellobioparum_DSM_1351	Eubacterium_siraeum_DSM_15702
160964	Clostridium_cellobioparum_DSM_1351	Eubacterium_sulci_ATCC_35585
160965	Clostridium_cellobioparum_DSM_1351	Eubacterium_ventriosum_ATCC_27560
160966	Clostridium_cellobioparum_DSM_1351	Exiguobacterium_aurantiacum_DSM_6208
160967	Clostridium_cellobioparum_DSM_1351	Faecalibacterium_cf_prausnitzii_KLE1255
160968	Clostridium_cellobioparum_DSM_1351	Faecalibacterium_prausnitzii_L2_6
160969	Clostridium_cellobioparum_DSM_1351	Faecalibacterium_prausnitzii_M21_2
160970	Clostridium_cellobioparum_DSM_1351	Faecalibacterium_prausnitzii_SL3_3
160971	Clostridium_cellobioparum_DSM_1351	Filifactor_alocis_ATCC_35896
160972	Clostridium_cellobioparum_DSM_1351	Finegoldia_magna_ATCC_29328
160973	Clostridium_cellobioparum_DSM_1351	Flavonifractor_plautii_ATCC_29863
160974	Clostridium_cellobioparum_DSM_1351	Fusobacterium_gonidiaformans_3_1_5R
160975	Clostridium_cellobioparum_DSM_1351	Fusobacterium_gonidiaformans_ATCC_25563
160976	Clostridium_cellobioparum_DSM_1351	Fusobacterium_mortiferum_ATCC_9817
160977	Clostridium_cellobioparum_DSM_1351	Fusobacterium_necrophorum_D12
160978	Clostridium_cellobioparum_DSM_1351	Fusobacterium_nucleatum_subsp_animalis_3_1_33
160979	Clostridium_cellobioparum_DSM_1351	Fusobacterium_nucleatum_subsp_animalis_7_1
160980	Clostridium_cellobioparum_DSM_1351	Fusobacterium_nucleatum_subsp_animalis_D11
160981	Clostridium_cellobioparum_DSM_1351	Fusobacterium_nucleatum_subsp_vincentii_3_1_27
160982	Clostridium_cellobioparum_DSM_1351	Fusobacterium_nucleatum_subsp_vincentii_3_1_36A2
160983	Clostridium_cellobioparum_DSM_1351	Fusobacterium_nucleatum_subsp_vincentii_4_1_13
160984	Clostridium_cellobioparum_DSM_1351	Fusobacterium_periodonticum_1_1_41FAA
160985	Clostridium_cellobioparum_DSM_1351	Fusobacterium_periodonticum_2_1_31
160986	Clostridium_cellobioparum_DSM_1351	Fusobacterium_russii_ATCC_25533
160987	Clostridium_cellobioparum_DSM_1351	Fusobacterium_sp_4_8
160988	Clostridium_cellobioparum_DSM_1351	Fusobacterium_ulcerans_ATCC_49185
160989	Clostridium_cellobioparum_DSM_1351	Fusobacterium_varium_ATCC_27725
160990	Clostridium_cellobioparum_DSM_1351	Gemella_haemolysans_ATCC_10379
160991	Clostridium_cellobioparum_DSM_1351	Gemella_morbillorum_M424
160992	Clostridium_cellobioparum_DSM_1351	Gemella_sanguinis_ATCC700632
160993	Clostridium_cellobioparum_DSM_1351	Gemella_sanguinis_M325
160994	Clostridium_cellobioparum_DSM_1351	Geobacillus_vulcani_PSS1
160995	Clostridium_cellobioparum_DSM_1351	Gordonia_rubripertincta_NBRC_101908
160996	Clostridium_cellobioparum_DSM_1351	Gordonia_terrae_C_6
160997	Clostridium_cellobioparum_DSM_1351	Gordonia_terrae_NBRC_100016
160998	Clostridium_cellobioparum_DSM_1351	Gordonibacter_pamelaeae_7_10_1_bT_DSM_19378
160999	Clostridium_cellobioparum_DSM_1351	Granulicatella_adiacens_ATCC_49175
161000	Clostridium_cellobioparum_DSM_1351	Granulicatella_elegans_ATCC_700633
161001	Clostridium_cellobioparum_DSM_1351	Grimontia_hollisae_CIP_101886
161002	Clostridium_cellobioparum_DSM_1351	Haemophilus_haemolyticus_M19501
161003	Clostridium_cellobioparum_DSM_1351	Haemophilus_parainfluenzae_T3T1
161004	Clostridium_cellobioparum_DSM_1351	Haemophilus_sputorum_CCUG_13788
161005	Clostridium_cellobioparum_DSM_1351	Hafnia_alvei_ATCC_51873
161006	Clostridium_cellobioparum_DSM_1351	Hafnia_alvei_BIDMC_31
161007	Clostridium_cellobioparum_DSM_1351	Halococcus_morrhuae_DSM1307
161008	Clostridium_cellobioparum_DSM_1351	Helicobacter_bilis_ATCC_43879
161009	Clostridium_cellobioparum_DSM_1351	Helicobacter_canadensis_MIT_98_5491
161010	Clostridium_cellobioparum_DSM_1351	Helicobacter_cinaedi_CCUG_18818
161011	Clostridium_cellobioparum_DSM_1351	Helicobacter_pullorum_MIT_98_5489
161012	Clostridium_cellobioparum_DSM_1351	Helicobacter_pylori_26695
161013	Clostridium_cellobioparum_DSM_1351	Helicobacter_winghamensis_ATCC_BAA_430
161014	Clostridium_cellobioparum_DSM_1351	Holdemania_filiformis_VPI_J1_31B_1_DSM_12042
161015	Clostridium_cellobioparum_DSM_1351	Kallipyga_massiliensis_ph2
161016	Clostridium_cellobioparum_DSM_1351	Kandleria_vitulina_DSM_20405
161017	Clostridium_cellobioparum_DSM_1351	Kingella_oralis_ATCC_51147
161018	Clostridium_cellobioparum_DSM_1351	Klebsiella_pneumoniae_pneumoniae_MGH78578
161019	Clostridium_cellobioparum_DSM_1351	Klebsiella_sp_1_1_55
161020	Clostridium_cellobioparum_DSM_1351	Kluyvera_ascorbata_ATCC_33433
161021	Clostridium_cellobioparum_DSM_1351	Kocuria_palustris_PEL
161022	Clostridium_cellobioparum_DSM_1351	Kocuria_rhizophila_DC2201
161023	Clostridium_cellobioparum_DSM_1351	Kurthia_massiliensis_JC30
161024	Clostridium_cellobioparum_DSM_1351	Kytococcus_sedentarius_DSM_20547
161025	Clostridium_cellobioparum_DSM_1351	Lachnospiraceae_bacterium_sp_5_1_63FAA
161026	Clostridium_cellobioparum_DSM_1351	Lachnospiraceae_bacterium_sp_8_1_57FAA
161027	Clostridium_cellobioparum_DSM_1351	Lachnospira_multipara_ATCC_19207
161028	Clostridium_cellobioparum_DSM_1351	Lactobacillus_acidophilus_ATCC_4796
161029	Clostridium_cellobioparum_DSM_1351	Lactobacillus_acidophilus_NCFM
161030	Clostridium_cellobioparum_DSM_1351	Lactobacillus_amylolyticus_DSM_11664
161031	Clostridium_cellobioparum_DSM_1351	Lactobacillus_amylovorus_GRL_1112
161032	Clostridium_cellobioparum_DSM_1351	Lactobacillus_animalis_KCTC_3501
161033	Clostridium_cellobioparum_DSM_1351	Lactobacillus_antri_DSM_16041
161034	Clostridium_cellobioparum_DSM_1351	Lactobacillus_brevis_ATCC_367
161035	Clostridium_cellobioparum_DSM_1351	Lactobacillus_brevis_subsp_gravesensis_ATCC_27305
161036	Clostridium_cellobioparum_DSM_1351	Lactobacillus_buchneri_ATCC_11577
161037	Clostridium_cellobioparum_DSM_1351	Lactobacillus_casei_ATCC_334
161038	Clostridium_cellobioparum_DSM_1351	Lactobacillus_casei_casei_BL23
161039	Clostridium_cellobioparum_DSM_1351	Lactobacillus_coleohominis_101_4_CHN
161040	Clostridium_cellobioparum_DSM_1351	Lactobacillus_coryniformis_subsp_coryniformis_CECT_5711
161041	Clostridium_cellobioparum_DSM_1351	Lactobacillus_crispatus_125_2_CHN
161042	Clostridium_cellobioparum_DSM_1351	Lactobacillus_curvatus_CRL_705
161043	Clostridium_cellobioparum_DSM_1351	Lactobacillus_delbrueckii_subsp_bulgaricus_ATCC_11842
161044	Clostridium_cellobioparum_DSM_1351	Lactobacillus_delbrueckii_subsp_bulgaricus_ATCC_BAA_365
161045	Clostridium_cellobioparum_DSM_1351	Lactobacillus_fermentum_ATCC_14931
161046	Clostridium_cellobioparum_DSM_1351	Lactobacillus_fermentum_IFO_3956
161047	Clostridium_cellobioparum_DSM_1351	Lactobacillus_gasseri_ATCC_33323
161048	Clostridium_cellobioparum_DSM_1351	Lactobacillus_gastricus_PS3
161049	Clostridium_cellobioparum_DSM_1351	Lactobacillus_helveticus_DPC_4571
161050	Clostridium_cellobioparum_DSM_1351	Lactobacillus_helveticus_DSM_20075
161051	Clostridium_cellobioparum_DSM_1351	Lactobacillus_hilgardii_ATCC_8290
161052	Clostridium_cellobioparum_DSM_1351	Lactobacillus_iners_DSM_13335
161053	Clostridium_cellobioparum_DSM_1351	Lactobacillus_jensenii_1153
161054	Clostridium_cellobioparum_DSM_1351	Lactobacillus_johnsonii_DPC_6026
161055	Clostridium_cellobioparum_DSM_1351	Lactobacillus_johnsonii_NCC_533
161056	Clostridium_cellobioparum_DSM_1351	Lactobacillus_mucosae_LM1
161057	Clostridium_cellobioparum_DSM_1351	Lactobacillus_oris_F0423
161058	Clostridium_cellobioparum_DSM_1351	Lactobacillus_paracasei_subsp_paracasei_8700_2
161059	Clostridium_cellobioparum_DSM_1351	Lactobacillus_paracasei_subsp_paracasei_ATCC_25302
161060	Clostridium_cellobioparum_DSM_1351	Lactobacillus_pentosus_KCA1
161061	Clostridium_cellobioparum_DSM_1351	Lactobacillus_plantarum_JDM1
161062	Clostridium_cellobioparum_DSM_1351	Lactobacillus_plantarum_subsp_plantarum_ATCC_14917
161063	Clostridium_cellobioparum_DSM_1351	Lactobacillus_plantarum_WCFS1
161064	Clostridium_cellobioparum_DSM_1351	Lactobacillus_reuteri_CF48_3A_
161065	Clostridium_cellobioparum_DSM_1351	Lactobacillus_reuteri_F275_JCM_1112
161066	Clostridium_cellobioparum_DSM_1351	Lactobacillus_reuteri_MM2_3_
161067	Clostridium_cellobioparum_DSM_1351	Lactobacillus_reuteri_MM4_1A_
161068	Clostridium_cellobioparum_DSM_1351	Lactobacillus_reuteri_SD2112_ATCC_55730
161069	Clostridium_cellobioparum_DSM_1351	Lactobacillus_rhamnosus_GG_ATCC_53103
161070	Clostridium_cellobioparum_DSM_1351	Lactobacillus_rhamnosus_LMS2_1
161071	Clostridium_cellobioparum_DSM_1351	Lactobacillus_ruminis_ATCC_25644
161072	Clostridium_cellobioparum_DSM_1351	Lactobacillus_sakei_subsp_sakei_23K
161073	Clostridium_cellobioparum_DSM_1351	Lactobacillus_salivarius_HO66_ATCC_11741
161074	Clostridium_cellobioparum_DSM_1351	Lactobacillus_salivarius_salivarius_UCC118
161075	Clostridium_cellobioparum_DSM_1351	Lactobacillus_ultunensis_DSM_16047
161076	Clostridium_cellobioparum_DSM_1351	Lactobacillus_vaginalis_ATCC_49540
161077	Clostridium_cellobioparum_DSM_1351	Lactococcus_garvieae_ATCC_49156
161078	Clostridium_cellobioparum_DSM_1351	Lactococcus_raffinolactis_4877
161079	Clostridium_cellobioparum_DSM_1351	Laribacter_hongkongensis_HLHK9
161080	Clostridium_cellobioparum_DSM_1351	Lautropia_mirabilis_ATCC_51599
161081	Clostridium_cellobioparum_DSM_1351	Leminorella_grimontii_ATCC_33999
161082	Clostridium_cellobioparum_DSM_1351	Leptotrichia_buccalis_C_1013_b
161083	Clostridium_cellobioparum_DSM_1351	Leuconostoc_argentinum_KCTC_3773
161084	Clostridium_cellobioparum_DSM_1351	Leuconostoc_gelidum_JB7
161085	Clostridium_cellobioparum_DSM_1351	Leuconostoc_mesenteroides_subsp_cremoris_ATCC_19254
161086	Clostridium_cellobioparum_DSM_1351	Listeria_grayi_DSM_20601
161087	Clostridium_cellobioparum_DSM_1351	Listeria_monocytogenes_4a_L99
161088	Clostridium_cellobioparum_DSM_1351	Listeria_monocytogenes_4b_F2365
161089	Clostridium_cellobioparum_DSM_1351	Listeria_monocytogenes_Finland_1988
161090	Clostridium_cellobioparum_DSM_1351	Listeria_monocytogenes_FSL_R2_561
161091	Clostridium_cellobioparum_DSM_1351	Listeria_monocytogenes_J0161_FSL_R2_499
161092	Clostridium_cellobioparum_DSM_1351	Listeria_monocytogenes_serotype_7_SLCC_2482
161093	Clostridium_cellobioparum_DSM_1351	Listeria_monocytogenes_SLCC_2378
161094	Clostridium_cellobioparum_DSM_1351	Listeria_monocytogenes_SLCC_2540
161095	Clostridium_cellobioparum_DSM_1351	Listeria_monocytogenes_SLCC_7179
161096	Clostridium_cellobioparum_DSM_1351	Lysinibacillus_fusiformis_ZB2
161097	Clostridium_cellobioparum_DSM_1351	Lysinibacillus_sphaericus_C3_41
161098	Clostridium_cellobioparum_DSM_1351	Marvinbryantia_formatexigens_I_52_DSM_14469
161099	Clostridium_cellobioparum_DSM_1351	Megamonas_funiformis_YIT_11815
161100	Clostridium_cellobioparum_DSM_1351	Megamonas_hypermegale_ART12_1
161101	Clostridium_cellobioparum_DSM_1351	Megasphaera_elsdenii_DSM_20460
161102	Clostridium_cellobioparum_DSM_1351	Melainabacterium_MEL_A1
161103	Clostridium_cellobioparum_DSM_1351	Methanobrevibacter_ruminantium_M1
161104	Clostridium_cellobioparum_DSM_1351	Methanobrevibacter_smithii_ATCC_35061
161105	Clostridium_cellobioparum_DSM_1351	Methanomassiliicoccus_luminyensis_B10
161106	Clostridium_cellobioparum_DSM_1351	Methanosphaera_stadtmanae_DSM_3091
161107	Clostridium_cellobioparum_DSM_1351	Methylobacterium_mesophilicum_SR1_6_6
161108	Clostridium_cellobioparum_DSM_1351	Methylobacterium_populi_BJ001
161109	Clostridium_cellobioparum_DSM_1351	Methylobacterium_radiotolerans_JCM_2831
161110	Clostridium_cellobioparum_DSM_1351	Methyloversatilis_universalis_Fam50001
161111	Clostridium_cellobioparum_DSM_1351	Methyloversatilis_universalis_FAM5
161112	Clostridium_cellobioparum_DSM_1351	Microbacterium_gubbeenense_DSM_15944
161113	Clostridium_cellobioparum_DSM_1351	Microbacterium_oleivorans_NBRC_103075
161114	Clostridium_cellobioparum_DSM_1351	Microbacterium_paraoxydans_77MFTsu3_2
161115	Clostridium_cellobioparum_DSM_1351	Micrococcus_luteus_NCTC_2665
161116	Clostridium_cellobioparum_DSM_1351	Micromonospora_aurantiaca_ATCC_27029
161117	Clostridium_cellobioparum_DSM_1351	Mitsuokella_jalaludinii_DSM_13811
161118	Clostridium_cellobioparum_DSM_1351	Mitsuokella_multacida_DSM_20544
161119	Clostridium_cellobioparum_DSM_1351	Mobiluncus_curtisii_ATCC_43063
161120	Clostridium_cellobioparum_DSM_1351	Moraxella_catarrhalis_RH4
161121	Clostridium_cellobioparum_DSM_1351	Morganella_morganii_subsp_morganii_KT
161122	Clostridium_cellobioparum_DSM_1351	Mycobacterium_avium_subsp_avium_ATCC_25291
161123	Clostridium_cellobioparum_DSM_1351	Mycobacterium_fortuitum_subsp_fortuitum_DSM_46621
161124	Clostridium_cellobioparum_DSM_1351	Mycoplasma_hominis_ATCC_23114
161125	Clostridium_cellobioparum_DSM_1351	Mycoplasma_pneumoniae_309
161126	Clostridium_cellobioparum_DSM_1351	Neisseria_cinerea_ATCC_14685
161127	Clostridium_cellobioparum_DSM_1351	Neisseria_elongata_subsp_glycolytica_ATCC_29315
161128	Clostridium_cellobioparum_DSM_1351	Neisseria_flavescens_SK114
161129	Clostridium_cellobioparum_DSM_1351	Neisseria_macacae_ATCC_33926
161130	Clostridium_cellobioparum_DSM_1351	Neisseria_mucosa_ATCC_25996
161131	Clostridium_cellobioparum_DSM_1351	Neisseria_subflava_NJ9703
161132	Clostridium_cellobioparum_DSM_1351	Nevskia_ramosa_DSM_11499
161133	Clostridium_cellobioparum_DSM_1351	Oceanobacillus_picturae_strain_S1
161134	Clostridium_cellobioparum_DSM_1351	Ochrobactrum_anthropi_ATCC_49188
161135	Clostridium_cellobioparum_DSM_1351	Odoribacter_laneus_YIT_12061
161136	Clostridium_cellobioparum_DSM_1351	Odoribacter_splanchnicus_1651_6_DSM_20712
161137	Clostridium_cellobioparum_DSM_1351	Olsenella_profusa_F019501
161138	Clostridium_cellobioparum_DSM_1351	Olsenella_uli_DSM_7084
161139	Clostridium_cellobioparum_DSM_1351	Oribacterium_sinus_F0268
161140	Clostridium_cellobioparum_DSM_1351	Oxalobacter_formigenes_HOxBLS
161141	Clostridium_cellobioparum_DSM_1351	Oxalobacter_formigenes_OXCC13
161142	Clostridium_cellobioparum_DSM_1351	Paenibacillus_alvei_DSM_29
161143	Clostridium_cellobioparum_DSM_1351	Paenibacillus_barengoltzii_G22
161144	Clostridium_cellobioparum_DSM_1351	Paenibacillus_daejeonensis_DSM_15491
[truncated: 17,893 more rows]
