# Supplementary material for: Human gut microbe co-cultures have greater potential than monocultures for food waste remediation to commodity chemicals
Source: Sci Rep. 2018 Oct 22;8:15594. doi: 10.1038/s41598-018-33733-z (PMC6197241; doi:10.1038/s41598-018-33733-z)
Supplement: Supplementary file 3 — Data [file 41598_2018_33733_MOESM3_ESM.zip › Data/InputTables/AGORA_Strain_Names.txt]

Abiotrophia_defectiva_ATCC_49176
Acidaminococcus_fermentans_DSM_20731
Acidaminococcus_intestini_RyC_MR95
Acidaminococcus_sp_D21
Acinetobacter_calcoaceticus_PHEA_2
Acinetobacter_haemolyticus_NIPH_261
Acinetobacter_johnsonii_SH046
Acinetobacter_junii_SH205
Acinetobacter_lwoffii_WJ10621
Acinetobacter_pittii_ANC_4052
Acinetobacter_radioresistens_NIPH_2130
Actinobacillus_pleuropneumoniae_L20
Actinomyces_cardiffensis_F0333
Actinomyces_georgiae_DSM_6843
Actinomyces_graevenitzii_C83
Actinomyces_naeslundii_str_Howell_279
Actinomyces_odontolyticus_ATCC_17982
Actinomyces_oris_K20
Actinomyces_turicensis_ACS_279_V_Col4
Actinomyces_urogenitalis_DSM_15434
Actinomyces_viscosus_C505
Adlercreutzia_equolifaciens_DSM_19450
Aerococcus_viridans_ATCC_11563
Aeromonas_caviae_Ae398
Aeromonas_hydrophila_subsp_hydrophila_ATCC_7966
Aeromonas_jandaei_Riv2
Aeromonas_media_WS
Aeromonas_veronii_B565
Afipia_birgiae_34632
Aggregatibacter_aphrophilus_NJ8700
Akkermansia_muciniphila_ATCC_BAA_835
Alcaligenes_faecalis_subsp_faecalis_NBRC_13111
Alcaligenes_faecalis_subsp_faecalis_NCIB_8687
Alistipes_finegoldii_DSM_17242
Alistipes_indistinctus_YIT_12060
Alistipes_onderdonkii_DSM_19147
Alistipes_putredinis_DSM_17216
Alistipes_shahii_WAL_8301
Alloprevotella_tannerae_ATCC_51259
Anaerobaculum_hydrogeniformans_OS1_ATCC_BAA_1850
Anaerobiospirillum_succiniciproducens_DSM_640001
Anaerococcus_hydrogenalis_DSM_7454
Anaerococcus_prevotii_DSM_20548
Anaerococcus_vaginalis_ATCC_51170
Anaerofustis_stercorihominis_DSM_17244
Anaerostipes_caccae_DSM_14662
Anaerostipes_hadrus_DSM_3319
Anaerostipes_sp_3_2_56FAA
Anaerotruncus_colihominis_DSM_17241
Aneurinibacillus_aneurinilyticus_ATCC_12856
Arcanobacterium_haemolyticum_DSM_20595
Arcobacter_butzleri_RM4018
Arthrobacter_castelli_DSM_16402
Atopobium_minutum_10063974
Atopobium_parvulum_DSM_20469
Atopobium_rimae_ATCC_49626
Bacillus_altitudinis_41KF2b
Bacillus_atrophaeus_ATCC_49822_1
Bacillus_cereus_AH187_F4810_72
Bacillus_cereus_G9842
Bacillus_clausii_KSM_K16
Bacillus_endophyticus_2102
Bacillus_firmus_DS1
Bacillus_flexus_27Col1_1E
Bacillus_fordii_DSM_16014
Bacillus_halodurans_C_125
Bacillus_infantis_NRRL_B_14911
Bacillus_mojavensis_RO_H_1
Bacillus_mycoides_DSM_2048
Bacillus_nealsonii_AAU1
Bacillus_pseudofirmus_OF4
Bacillus_pumilus_ATCC_7061
Bacillus_sonorensis_L12
Bacillus_thermoamylovorans
Bacillus_timonensis_JC401
Bacillus_vallismortis_DV1_F_3
Bacteroides_caccae_ATCC_43185
Bacteroides_cellulosilyticus_DSM_14838
Bacteroides_clarus_YIT_12056
Bacteroides_coprocola_M16_DSM_17136
Bacteroides_coprophilus_DSM_18228
Bacteroides_dorei_DSM_17855
Bacteroides_eggerthii_1_2_48FAA
Bacteroides_eggerthii_DSM_20697
Bacteroides_faecis_MAJ27
Bacteroides_finegoldii_DSM_17565
Bacteroides_fluxus_YIT_12057
Bacteroides_fragilis_3_1_12
Bacteroides_fragilis_638R
Bacteroides_fragilis_NCTC_9343
Bacteroides_fragilis_YCH46
Bacteroides_graminisolvens_DSM_19988
Bacteroides_intestinalis_341_DSM_17393
Bacteroides_massiliensis_B846dnLKV334
Bacteroides_nordii_CL02T12C05
Bacteroides_oleiciplenus_YIT_12058
Bacteroides_ovatus_ATCC_8483
Bacteroides_ovatus_SD_CC_2a
Bacteroides_ovatus_SD_CMC_3f
Bacteroides_pectinophilus_ATCC_43243
Bacteroides_plebeius_M12_DSM_17135
Bacteroides_pyogenes_DSM20611
Bacteroides_salyersiae_WAL_10018
Bacteroides_sp_1_1_14
Bacteroides_sp_1_1_30
Bacteroides_sp_1_1_6
Bacteroides_sp_20_3
Bacteroides_sp_2_1_22
Bacteroides_sp_2_1_33B
Bacteroides_sp_2_1_7
Bacteroides_sp_2_2_4
Bacteroides_sp_3_1_19
Bacteroides_sp_3_1_23
Bacteroides_sp_3_1_33FAA
Bacteroides_sp_3_1_40A
Bacteroides_sp_3_2_5
Bacteroides_sp_4_1_36
Bacteroides_sp_4_3_47FAA
Bacteroides_sp_9_1_42FAA
Bacteroides_sp_D1
Bacteroides_sp_D20
Bacteroides_sp_D22
Bacteroides_sp_D2
Bacteroides_stercoris_ATCC_43183
Bacteroides_thetaiotaomicron_VPI_5482
Bacteroides_timonensis_AP1
Bacteroides_uniformis_ATCC_8492
Bacteroides_ureolyticus_DSM_20703
Bacteroides_vulgatus_ATCC_8482
Bacteroides_xylanisolvens_SD_CC_1b
Bacteroides_xylanisolvens_XB1A
Barnesiella_intestinihominis_YIT_11860
Bartonella_quintana_Toulouse
Bifidobacterium_adolescentis_ATCC_15703
Bifidobacterium_angulatum_DSM_20098
Bifidobacterium_animalis_lactis_AD011
Bifidobacterium_animalis_lactis_BB_12
Bifidobacterium_animalis_lactis_Bi_07
Bifidobacterium_animalis_lactis_Bl_04_ATCC_SD5219
Bifidobacterium_animalis_lactis_CNCM_I_2494
Bifidobacterium_animalis_lactis_DSM_10140
Bifidobacterium_animalis_lactis_V9
Bifidobacterium_bifidum_BGN4
Bifidobacterium_bifidum_NCIMB_41171
Bifidobacterium_bifidum_PRL2010
Bifidobacterium_bifidum_S17
Bifidobacterium_boum_DSM_20432
Bifidobacterium_breve_HPH0326
Bifidobacterium_breve_UCC2003_NCIMB8807
Bifidobacterium_catenulatum_DSM_16992
Bifidobacterium_coryneforme_DSM_20216
Bifidobacterium_dentium_ATCC_27678
Bifidobacterium_gallicum_DSM_20093
Bifidobacterium_kashiwanohense_DSM_21854
Bifidobacterium_longum_DJO10A
Bifidobacterium_longum_E18
Bifidobacterium_longum_infantis_157F_NC
Bifidobacterium_longum_infantis_ATCC_15697
Bifidobacterium_longum_longum_ATCC_55813
Bifidobacterium_longum_longum_BBMN68
Bifidobacterium_longum_longum_CCUG_52486
Bifidobacterium_longum_longum_JCM_1217
Bifidobacterium_longum_longum_JDM301
Bifidobacterium_longum_NCC2705
Bifidobacterium_mongoliense_DSM_21395
Bifidobacterium_pseudocatenulatum_DSM_20438
Bifidobacterium_pseudolongum_subsp_Pseudolongum_DSM_20099
Bifidobacterium_ruminantium_DSM_6489
Bifidobacterium_scardovii_JCM_12489
Bifidobacterium_stercoris_ATCC_43183
Bifidobacterium_thermacidophilum_subsp_thermacidophilum_DSM_15837
Bifidobacterium_thermophilum_RBL67
Bilophila_wadsworthia_3_1_6
Blastococcus_massiliensis_AP3
Blautia_hansenii_VPI_C7_24_DSM_20583
Blautia_hydrogenotrophica_DSM_10507
Blautia_obeum_ATCC_29174
Blautia_producta_DSM_2950
Blautia_wexlerae_DSM_19850
Bordetella_hinzii_OH87_BAL007II
Brachybacterium_paraconglomeratum_LC44
Brachyspira_pilosicoli_B2904
Bradyrhizobium_elkanii_USDA_76
Brevibacillus_agri_5_2
Brevibacillus_agri_BAB_2500
Brevibacillus_borstelensis_AK1
Brevibacillus_brevis_NBRC_100599
Brevibacterium_casei_S18
Brevibacterium_linens_BL2
Brevibacterium_massiliense_5401308
Brevundimonas_bacteroides_DSM_4726
Brevundimonas_diminuta_470_4
Brochothrix_thermosphacta_DSM_20171
Bulleidia_extructa_W1219
Burkholderia_cepacia_GG4
Burkholderiales_bacterium_1_1_47
Butyricicoccus_pullicaecorum_1_2
Butyricimonas_synergistica_DSM_23225
Butyricimonas_virosa_DSM_23226
Butyrivibrio_crossotus_DSM_2876
Butyrivibrio_fibrisolvens_16_4
Campylobacter_coli_JV20
Campylobacter_concisus_13826
Campylobacter_curvus_525_92
Campylobacter_fetus_subsp_fetus_82_40
Campylobacter_gracilis_RM3268
Campylobacter_hominis_ATCC_BAA_381
Campylobacter_hyointestinalis_subsp_hyointestinalis_LMG_9260
Campylobacter_jejuni_jejuni_81_176
Campylobacter_jejuni_jejuni_ICDCCJ07004
Campylobacter_jejuni_jejuni_M1
Campylobacter_jejuni_jejuni_NCTC_11168
Campylobacter_lari_RM2100
Campylobacter_rectus_RM3267
Campylobacter_showae_CSUNSWCD
Campylobacter_upsaliensis_JV21
Candidatus_Nitrososphaera_gargensis_Ga9_2
Capnocytophaga_granulosa_ATCC_51502
Capnocytophaga_ochracea_DSM_7271
Capnocytophaga_sputigena_ATCC_33612
Catenibacterium_mitsuokai_DSM_15897
Cedecea_davisae_DSM_4568
Cellulosilyticum_lentocellum_DSM_5427
Cellulosimicrobium_cellulans_J36
Cetobacterium_somerae_ATCC_BAA_47401
Citrobacter_amalonaticus_Y19
Citrobacter_freundii_ATCC_8090
Citrobacter_freundii_UCI_31
Citrobacter_koseri_ATCC_BAA_895
Citrobacter_sp_30_2
Citrobacter_youngae_ATCC_29220
Cloacibacillus_evryensis_DSM_19522
Clostridiales_sp_1_7_47FAA
Clostridium_asparagiforme_DSM_15981
Clostridium_bartlettii_DSM_16795
Clostridium_beijerinckii_NCIMB_8052
Clostridium_bifermentans_ATCC_19299
Clostridium_bolteae_ATCC_BAA_613
Clostridium_botulinum_A_str_ATCC_19397
Clostridium_botulinum_A_str_ATCC_3502
Clostridium_botulinum_A_str_Hall
Clostridium_botulinum_Bf
Clostridium_botulinum_E1_str_BoNT_E_Beluga
Clostridium_botulinum_F_str_230613
Clostridium_butyricum_DSM_10702
Clostridium_butyricum_E4_str_BoNT_E_BL5262
Clostridium_cadaveris_AGR2141
Clostridium_celatum_DSM_1785
Clostridium_cellobioparum_DSM_1351
Clostridium_citroniae_WAL_17108
Clostridium_clariflavum_DSM_19732
Clostridium_clostridioforme_CM201
Clostridium_difficile_CD196
Clostridium_difficile_NAP07
Clostridium_difficile_NAP08
Clostridium_difficile_R20291
Clostridium_glycolicum_ATCC_14880
Clostridium_hathewayi_12489931
Clostridium_hathewayi_DSM_13479
Clostridium_hiranonis_TO_931_DSM_13275
Clostridium_hylemonae_DSM_15053
Clostridium_indolis_DSM_755
Clostridium_innocuum_2959
Clostridium_leptum_DSM_753
Clostridium_methoxybenzovorans_SR3
Clostridium_methylpentosum_R2_DSM_5476
Clostridium_nexile_DSM_1787
Clostridium_paraputrificum_AGR2156
Clostridium_perfringens_ATCC_13124
Clostridium_ramosum_VPI_0427_DSM_1402
Clostridium_saccharogumia_DSM_17460
Clostridium_saccharoperbutylacetonicum_N1_4_HMT
Clostridium_sartagoforme_AAU1
Clostridium_scindens_ATCC_35704
Clostridium_sordellii_ATCC_9714
Clostridium_sp_7_2_43FAA
Clostridium_spiroforme_DSM_1552
Clostridium_sp_L2_50
Clostridium_sp_M62_1
Clostridium_sporogenes_ATCC_15579
Clostridium_sporosphaeroides_DSM_1294
Clostridium_sp_SS2_1
Clostridium_sp_SY8519
Clostridium_sticklandii_DSM_519
Clostridium_symbiosum_ATCC_14940
Clostridium_symbiosum_WAL_14163
Clostridium_symbiosum_WAL_14673
Clostridium_tyrobutyricum_DSM_2637
Clostridium_viride_DSM_6836
Collinsella_aerofaciens_ATCC_25986
Collinsella_intestinalis_DSM_13280
Collinsella_stercoris_DSM_13279
Collinsella_tanakaei_YIT_12063
Coprobacillus_sp_29_1
Coprobacillus_sp_D7
Coprococcus_catus_GD_7
Coprococcus_comes_ATCC_27758
Coprococcus_eutactus_ATCC_27759
Corynebacterium_ammoniagenes_DSM_20306
Corynebacterium_amycolatum_SK46
Corynebacterium_aurimucosum_ATCC_700975
Corynebacterium_durum_F0235
Corynebacterium_glucuronolyticum_ATCC_51867
Corynebacterium_kroppenstedtii_DSM_44385
Corynebacterium_propinquum_DSM_44285
Corynebacterium_striatum_ATCC_6940
Corynebacterium_tuberculostearicum_SK141
Corynebacterium_ulcerans_809
Corynebacterium_ureicelerivorans
Cronobacter_sakazakii_ATCC_BAA_894
Cryptobacterium_curtum_DSM_15641
Curtobacterium_flaccumfaciens_UCD_AKU
Delftia_acidovorans_SPH_1
Dermacoccus_nishinomiyaensis
Desulfovibrio_desulfuricans_subsp_desulfuricans_DSM_642
Desulfovibrio_piger_ATCC_29098
Desulfovibrio_sp_3_1_syn3
Dialister_invisus_DSM_15470
Dialister_succinatiphilus_YIT_11850
Dietzia_cinnamea_P4
Dorea_formicigenerans_ATCC_27755
Dorea_longicatena_DSM_13814
Dysgonomonas_gadei_ATCC_BAA_286
Edwardsiella_tarda_ATCC_23685
Edwardsiella_tarda_FL6_60
Eggerthella_lenta_DSM_2243
Eggerthella_sp_1_3_56FAA
Eggerthella_sp_YY7918
Eggerthia_catenaformis_OT_569
Eikenella_corrodens_ATCC_23834
Enterobacter_aerogenes_KCTC_2190
Enterobacter_asburiae_LF7a
Enterobacter_cancerogenus_ATCC_35316
Enterobacter_cloacae_EcWSU1
Enterobacter_hormaechei_YT2
Enterobacter_hormaechei_YT3
Enterobacteriaceae_bacterium_9_2_54FAA
Enterococcus_asini_ATCC_700915
Enterococcus_avium_ATCC_14025
Enterococcus_caccae_ATCC_BAA_1240
Enterococcus_casseliflavus_ATCC_12755
Enterococcus_cecorum_DSM_20682
Enterococcus_dispar_ATCC_51266
Enterococcus_durans_ATCC_6056
Enterococcus_faecalis_OG1RF_ATCC_47077
Enterococcus_faecalis_TX0104
Enterococcus_faecalis_TX1322
Enterococcus_faecalis_TX2134
Enterococcus_faecalis_V583
Enterococcus_faecium_TX1330
Enterococcus_gallinarum_EG2
Enterococcus_hirae_ATCC_9790
Enterococcus_phoeniculicola_ATCC_BAA_412
Enterococcus_saccharolyticus_DSM8903
Enterococcus_sp_7L76
Erysipelotrichaceae_bacterium_5_2_54FAA
Erysipelotrichaceae_bacterium_sp_3_1_53
Escherichia_albertii_KF1
Escherichia_albertii_TW07627
Escherichia_coli_O157_H7_str_Sakai
Escherichia_coli_SE11
Escherichia_coli_str_K_12_substr_MG1655
Escherichia_coli_UTI89_UPEC
Escherichia_fergusonii_ATCC_35469
Escherichia_hermannii_NBRC_105704
Escherichia_sp_1_1_43
Escherichia_sp_3_2_53FAA
Escherichia_sp_4_1_40B
Eubacterium_biforme_DSM_3989
Eubacterium_brachy_ATCC_33089
Eubacterium_cellulosolvens_6
Eubacterium_cylindroides_T2_87
Eubacterium_desmolans_ATCC_43058
Eubacterium_dolichum_DSM_3991
Eubacterium_eligens_ATCC_27750
Eubacterium_hallii_DSM_3353
Eubacterium_hallii_L2_7
Eubacterium_limosum_KIST612
Eubacterium_ramulus_ATCC_29099
Eubacterium_rectale_ATCC_33656
Eubacterium_rectale_M104_1
Eubacterium_saphenum_ATCC_49989
Eubacterium_siraeum_70_3
Eubacterium_siraeum_DSM_15702
Eubacterium_sulci_ATCC_35585
Eubacterium_ventriosum_ATCC_27560
Exiguobacterium_aurantiacum_DSM_6208
Faecalibacterium_cf_prausnitzii_KLE1255
Faecalibacterium_prausnitzii_L2_6
Faecalibacterium_prausnitzii_M21_2
Faecalibacterium_prausnitzii_SL3_3
Filifactor_alocis_ATCC_35896
Finegoldia_magna_ATCC_29328
Flavonifractor_plautii_ATCC_29863
Fusobacterium_gonidiaformans_3_1_5R
Fusobacterium_gonidiaformans_ATCC_25563
Fusobacterium_mortiferum_ATCC_9817
Fusobacterium_necrophorum_D12
Fusobacterium_nucleatum_subsp_animalis_3_1_33
Fusobacterium_nucleatum_subsp_animalis_7_1
Fusobacterium_nucleatum_subsp_animalis_D11
Fusobacterium_nucleatum_subsp_vincentii_3_1_27
Fusobacterium_nucleatum_subsp_vincentii_3_1_36A2
Fusobacterium_nucleatum_subsp_vincentii_4_1_13
Fusobacterium_periodonticum_1_1_41FAA
Fusobacterium_periodonticum_2_1_31
Fusobacterium_russii_ATCC_25533
Fusobacterium_sp_4_8
Fusobacterium_ulcerans_ATCC_49185
Fusobacterium_varium_ATCC_27725
Gemella_haemolysans_ATCC_10379
Gemella_morbillorum_M424
Gemella_sanguinis_ATCC700632
Gemella_sanguinis_M325
Geobacillus_vulcani_PSS1
Gordonia_rubripertincta_NBRC_101908
Gordonia_terrae_C_6
Gordonia_terrae_NBRC_100016
Gordonibacter_pamelaeae_7_10_1_bT_DSM_19378
Granulicatella_adiacens_ATCC_49175
Granulicatella_elegans_ATCC_700633
Grimontia_hollisae_CIP_101886
Haemophilus_haemolyticus_M19501
Haemophilus_parainfluenzae_T3T1
Haemophilus_sputorum_CCUG_13788
Hafnia_alvei_ATCC_51873
Hafnia_alvei_BIDMC_31
Halococcus_morrhuae_DSM1307
Helicobacter_bilis_ATCC_43879
Helicobacter_canadensis_MIT_98_5491
Helicobacter_cinaedi_CCUG_18818
Helicobacter_pullorum_MIT_98_5489
Helicobacter_pylori_26695
Helicobacter_winghamensis_ATCC_BAA_430
Holdemania_filiformis_VPI_J1_31B_1_DSM_12042
Kallipyga_massiliensis_ph2
Kandleria_vitulina_DSM_20405
Kingella_oralis_ATCC_51147
Klebsiella_pneumoniae_pneumoniae_MGH78578
Klebsiella_sp_1_1_55
Kluyvera_ascorbata_ATCC_33433
Kocuria_palustris_PEL
Kocuria_rhizophila_DC2201
Kurthia_massiliensis_JC30
Kytococcus_sedentarius_DSM_20547
Lachnospiraceae_bacterium_sp_5_1_63FAA
Lachnospiraceae_bacterium_sp_8_1_57FAA
Lachnospira_multipara_ATCC_19207
Lactobacillus_acidophilus_ATCC_4796
Lactobacillus_acidophilus_NCFM
Lactobacillus_amylolyticus_DSM_11664
Lactobacillus_amylovorus_GRL_1112
Lactobacillus_animalis_KCTC_3501
Lactobacillus_antri_DSM_16041
Lactobacillus_brevis_ATCC_367
Lactobacillus_brevis_subsp_gravesensis_ATCC_27305
Lactobacillus_buchneri_ATCC_11577
Lactobacillus_casei_ATCC_334
Lactobacillus_casei_casei_BL23
Lactobacillus_coleohominis_101_4_CHN
Lactobacillus_coryniformis_subsp_coryniformis_CECT_5711
Lactobacillus_crispatus_125_2_CHN
Lactobacillus_curvatus_CRL_705
Lactobacillus_delbrueckii_subsp_bulgaricus_ATCC_11842
Lactobacillus_delbrueckii_subsp_bulgaricus_ATCC_BAA_365
Lactobacillus_fermentum_ATCC_14931
Lactobacillus_fermentum_IFO_3956
Lactobacillus_gasseri_ATCC_33323
Lactobacillus_gastricus_PS3
Lactobacillus_helveticus_DPC_4571
Lactobacillus_helveticus_DSM_20075
Lactobacillus_hilgardii_ATCC_8290
Lactobacillus_iners_DSM_13335
Lactobacillus_jensenii_1153
Lactobacillus_johnsonii_DPC_6026
Lactobacillus_johnsonii_NCC_533
Lactobacillus_mucosae_LM1
Lactobacillus_oris_F0423
Lactobacillus_paracasei_subsp_paracasei_8700_2
Lactobacillus_paracasei_subsp_paracasei_ATCC_25302
Lactobacillus_pentosus_KCA1
Lactobacillus_plantarum_JDM1
Lactobacillus_plantarum_subsp_plantarum_ATCC_14917
Lactobacillus_plantarum_WCFS1
Lactobacillus_reuteri_CF48_3A_
Lactobacillus_reuteri_F275_JCM_1112
Lactobacillus_reuteri_MM2_3_
Lactobacillus_reuteri_MM4_1A_
Lactobacillus_reuteri_SD2112_ATCC_55730
Lactobacillus_rhamnosus_GG_ATCC_53103
Lactobacillus_rhamnosus_LMS2_1
Lactobacillus_ruminis_ATCC_25644
Lactobacillus_sakei_subsp_sakei_23K
Lactobacillus_salivarius_HO66_ATCC_11741
Lactobacillus_salivarius_salivarius_UCC118
Lactobacillus_ultunensis_DSM_16047
Lactobacillus_vaginalis_ATCC_49540
Lactococcus_garvieae_ATCC_49156
Lactococcus_raffinolactis_4877
Laribacter_hongkongensis_HLHK9
Lautropia_mirabilis_ATCC_51599
Leminorella_grimontii_ATCC_33999
Leptotrichia_buccalis_C_1013_b
Leuconostoc_argentinum_KCTC_3773
Leuconostoc_gelidum_JB7
Leuconostoc_mesenteroides_subsp_cremoris_ATCC_19254
Listeria_grayi_DSM_20601
Listeria_monocytogenes_4a_L99
Listeria_monocytogenes_4b_F2365
Listeria_monocytogenes_Finland_1988
Listeria_monocytogenes_FSL_R2_561
Listeria_monocytogenes_J0161_FSL_R2_499
Listeria_monocytogenes_serotype_7_SLCC_2482
Listeria_monocytogenes_SLCC_2378
Listeria_monocytogenes_SLCC_2540
Listeria_monocytogenes_SLCC_7179
Lysinibacillus_fusiformis_ZB2
Lysinibacillus_sphaericus_C3_41
Marvinbryantia_formatexigens_I_52_DSM_14469
Megamonas_funiformis_YIT_11815
Megamonas_hypermegale_ART12_1
Megasphaera_elsdenii_DSM_20460
Melainabacterium_MEL_A1
Methanobrevibacter_ruminantium_M1
Methanobrevibacter_smithii_ATCC_35061
Methanomassiliicoccus_luminyensis_B10
Methanosphaera_stadtmanae_DSM_3091
Methylobacterium_mesophilicum_SR1_6_6
Methylobacterium_populi_BJ001
Methylobacterium_radiotolerans_JCM_2831
Methyloversatilis_universalis_Fam50001
Methyloversatilis_universalis_FAM5
Microbacterium_gubbeenense_DSM_15944
Microbacterium_oleivorans_NBRC_103075
Microbacterium_paraoxydans_77MFTsu3_2
Micrococcus_luteus_NCTC_2665
Micromonospora_aurantiaca_ATCC_27029
Mitsuokella_jalaludinii_DSM_13811
Mitsuokella_multacida_DSM_20544
Mobiluncus_curtisii_ATCC_43063
Moraxella_catarrhalis_RH4
Morganella_morganii_subsp_morganii_KT
Mycobacterium_avium_subsp_avium_ATCC_25291
Mycobacterium_fortuitum_subsp_fortuitum_DSM_46621
Mycoplasma_hominis_ATCC_23114
Mycoplasma_pneumoniae_309
Neisseria_cinerea_ATCC_14685
Neisseria_elongata_subsp_glycolytica_ATCC_29315
Neisseria_flavescens_SK114
Neisseria_macacae_ATCC_33926
Neisseria_mucosa_ATCC_25996
Neisseria_subflava_NJ9703
Nevskia_ramosa_DSM_11499
Oceanobacillus_picturae_strain_S1
Ochrobactrum_anthropi_ATCC_49188
Odoribacter_laneus_YIT_12061
Odoribacter_splanchnicus_1651_6_DSM_20712
Olsenella_profusa_F019501
Olsenella_uli_DSM_7084
Oribacterium_sinus_F0268
Oxalobacter_formigenes_HOxBLS
Oxalobacter_formigenes_OXCC13
Paenibacillus_alvei_DSM_29
Paenibacillus_barengoltzii_G22
Paenibacillus_daejeonensis_DSM_15491
Paenibacillus_graminis_C4D1M
Paenibacillus_lactis_154
Parabacteroides_distasonis_ATCC_8503
Parabacteroides_goldsteinii_dnLKV18
Parabacteroides_gordonii_DSM_23371
Parabacteroides_johnsonii_DSM_18315
Parabacteroides_merdae_ATCC_43184
Parabacteroides_sp_D13
Paracoccus_yeei_ATCC_BAA_599
Paraprevotella_clara_YIT_11840
Paraprevotella_xylaniphila_YIT_11841
Parasutterella_excrementihominis_YIT_11859
Parvimonas_micra_ATCC_33270
Pediococcus_acidilactici_7_4
Pediococcus_acidilactici_DSM_20284
Pediococcus_pentosaceus_ATCC_25745
Peptoniphilus_harei_ACS_146_V_Sch2b
Peptoniphilus_indolicus_ATCC_29427
Peptoniphilus_lacrimalis_DSM_7455
Peptoniphilus_timonensis_JC401
Peptostreptococcus_anaerobius_DSM_2949
Peptostreptococcus_stomatis_DSM_17678
Phascolarctobacterium_succinatutens_YIT_12067
Plesiomonas_shigelloides_302_73
Porphyromonas_asaccharolytica_DSM_20707
Porphyromonas_endodontalis_ATCC_35406
Porphyromonas_gingivalis_W83
Porphyromonas_somerae_DSM_23386
Porphyromonas_uenonis_60_3
Porphyromonas_uenonis_DSM_23387
Prevotella_albensis_DSM_11370
Prevotella_bivia_DSM_20514
Prevotella_brevis_ATCC_19188
Prevotella_bryantii_B14
Prevotella_bryantii_C21a
Prevotella_buccae_ATCC_33574
Prevotella_conceptionensis_9403948
Prevotella_copri_CB7_DSM_18205
Prevotella_corporis_DSM_18810
Prevotella_denticola_DSM20614
Prevotella_denticola_F0289
Prevotella_disiens_FB035_09AN
Prevotella_disiens_JCM_6334
Prevotella_enoeca_JCM_12259
Prevotella_intermedia_17
Prevotella_intermedia_ATCC_25611
Prevotella_loescheii_DSM_19665
Prevotella_melaninogenica_ATCC_25845
Prevotella_nanceiensis_DSM_19126
Prevotella_nigrescens_ATCC_33563
Prevotella_oralis_ATCC_33269
Prevotella_pallens_ATCC_700821
Prevotella_ruminicola_23
Prevotella_salivae_DSM_15606
Prevotella_shahii_JCM_12083
Prevotella_stercorea_DSM_18206
Prevotella_timonensis_4401737
Prevotella_timonensis_CRIS_5C_B1
Prevotella_veroralis_DSM_19559
Propionibacterium_acidipropionici_ATCC_4875
Propionibacterium_acnes_KPA171202
Propionibacterium_avidum_44067
Propionibacterium_freudenreichii_subsp_shermanii_CIRM_BIA1
Propionibacterium_granulosum_DSM_20700
Propionibacterium_jensenii_DSM_20535
Propionibacterium_propionicum_F0230a
Proteus_mirabilis_ATCC_35198
Proteus_penneri_ATCC_35198
Providencia_alcalifaciens_DSM_30120
Providencia_rettgeri_DSM_1131
Providencia_rustigianii_DSM_4541
Providencia_stuartii_ATCC_25827
Pseudobutyrivibrio_ruminis_AD2017
Pseudoflavonifractor_capillosus_strain_ATCC_29799
Pseudomonas_aeruginosa_NCGM2_S1
Pseudomonas_alcaliphila_34
Pseudomonas_monteilii_NBRC_103158
Pseudomonas_nitroreducens_HBP1
Pseudomonas_oleovorans_MOIL14HWK12
Pseudoramibacter_alactolyticus_ATCC_23263
Pyramidobacter_piscolens_W5455
Ralstonia_sp_5_7_47FAA
Raoultella_planticola_ATCC_33531
Rhodococcus_equi_ATCC_33707
Rhodococcus_equi_NBRC_101255
Rhodococcus_rhodochrous_ATCC_21198
Roseburia_hominis_A2_183
Roseburia_intestinalis_L1_82
Roseburia_inulinivorans_DSM_16841
Roseomonas_mucosa_ATCC_BAA_692
Rothia_aeria_F0474
Rothia_dentocariosa_ATCC_17931
Rothia_mucilaginosa_DY_18
Ruminococcaceae_bacterium_D16
Ruminococcus_albus_7
Ruminococcus_bicirculans_80_3
Ruminococcus_bromii_L2_63
Ruminococcus_callidus_ATCC_2776001
Ruminococcus_champanellensis_18P13
Ruminococcus_flavefaciens_ATCC_19208
Ruminococcus_flavefaciens_FD_1
Ruminococcus_gauvreauii_DSM_19829
Ruminococcus_gnavus_ATCC_29149
Ruminococcus_lactaris_ATCC_29176
Ruminococcus_obeum_A2_162
Ruminococcus_sp_5_1_39BFAA
Ruminococcus_sp_SR1_5
Ruminococcus_torques_ATCC_27756
Ruminococcus_torques_L2_14
Salmonella_enterica_enterica_sv_Typhimurium_LT2
Scardovia_inopinata_F0304
Selenomonas_ruminantium_AC2024
Serratia_fonticola_RB_25
Serratia_liquefaciens_ATCC_27592
Silanimonas_lenta_DSM_16282
Slackia_exigua_ATCC_700122
Slackia_piriformis_YIT_12062
Solobacterium_moorei_DSM_22971
Solobacterium_moorei_F0204
Staphylococcus_arlettae_CVD059
Staphylococcus_capitis_CR0101
Staphylococcus_capitis_QN1
Staphylococcus_caprae_C87
Staphylococcus_cohnii_hu_01
Staphylococcus_epidermidis_ATCC_12228
Staphylococcus_equorum_subsp_equorum_Mu2
Staphylococcus_haemolyticus_JCSC1435
Staphylococcus_hominis_subsp_hominis_C80
Staphylococcus_intermedius_ATCC_27335
Staphylococcus_lugdunensis_HKU09_01
Staphylococcus_pasteuri_SP1
Staphylococcus_pettenkoferi_VCU012
Staphylococcus_saprophyticus_subsp_saprophyticus_ATCC_15305
Staphylococcus_sciuri_subsp_sciuri_Z8
Staphylococcus_simulans_ACS_120_V_Sch1
Staphylococcus_vitulinus_F1028
Staphylococcus_warneri_SG1
Staphylococcus_xylosus_DMB3_Bh1
Staphylococcus_xylosus_NJ
Stenotrophomonas_maltophilia_D457
Stenotrophomonas_rhizophila_PCA13
Stoquefichus_massiliensis_AP9
Streptococcus_agalactiae_A909
Streptococcus_anginosus_1_2_62CV
Streptococcus_australis_ATCC_700641
Streptococcus_constellatus_subsp_constellatus_SK53
Streptococcus_constellatus_subsp_pharyngis_SK1060
Streptococcus_cristatus_ATCC_51100
Streptococcus_dysgalactiae_subsp_dysgalactiae_ATCC_27957
Streptococcus_equinus_ATCC_9812
Streptococcus_gallolyticus_subsp_gallolyticus_ATCC_43143
Streptococcus_gordonii_str_Challis_substr_CH1
Streptococcus_infantarius_subsp_infantarius_ATCC_BAA_102
Streptococcus_infantis_ATCC_700779
Streptococcus_intermedius_JTH08
Streptococcus_lutetiensis_033
Streptococcus_mitis_NCTC_12261
Streptococcus_mutans_ATCC_25175
Streptococcus_oralis_Uo5
Streptococcus_parasanguinis_ATCC_903
Streptococcus_parauberis_KCTC_11537
Streptococcus_peroris_ATCC_700780
Streptococcus_pleomorphus_DSM_20574
Streptococcus_pseudopneumoniae_IS7493
Streptococcus_salivarius_JIM8777
Streptococcus_sanguinis_SK36
Streptococcus_sp_2_1_36FAA
Streptococcus_sp_I_G2
Streptococcus_sp_I_P16
Streptococcus_thermophilus_LMG_18311
Streptococcus_thoraltensis_DSM_12221
Streptococcus_uberis_0140J
Streptococcus_vestibularis_F0396
Subdoligranulum_variabile_DSM_15176
Succinatimonas_hippei_YIT_12066
Succinivibrio_dextrinosolvens_H5
Sulfolobus_solfataricus_P2
Sutterella_parvirubra_YIT_11816
Sutterella_wadsworthensis_3_1_45B
Tannerella_forsythia_ATCC_43037
Tatumella_ptyseos_ATCC_33301
Trabulsiella_guamensis_ATCC_49490
Tropheryma_whipplei_str_Twist
Trueperella_pyogenes_MS249
Ureaplasma_parvum_serovar_1_str_ATCC_27813
Ureaplasma_urealyticum_serovar_8_str_ATCC_27618
Ureibacillus_thermosphaericus_str_Thermo_BF
Varibaculum_cambriense_DSM_15806
Veillonella_atypica_ACS_049_V_Sch6
Veillonella_dispar_ATCC_17748
Veillonella_parvula_Te3_DSM_2008
Veillonella_ratti_ACS_216_V_Col6b
Veillonella_sp_3_1_44
Veillonella_sp_6_1_27
Vibrio_fluvialis_560
Vibrio_furnissii_NCTC_11218
Vibrio_mimicus_MB_451
Vibrio_parahaemolyticus_RIMD_2210633
Weissella_cibaria_KACC_11862
Weissella_confusa_LBAE_C39_2
Weissella_paramesenteroides_ATCC_33313
Yersinia_bercovieri_ATCC_43970
Yersinia_enterocolitica_subsp_enterocolitica_8081
Yersinia_frederiksenii_ATCC_33641
Yersinia_kristensenii_ATCC_33638
Yersinia_pseudotuberculosis_YPIII
Yersinia_rohdei_ATCC_43380
Yokenella_regensburgei_ATCC_43003
