# Supplementary material for: Human gut microbe co-cultures have greater potential than monocultures for food waste remediation to commodity chemicals
Source: Sci Rep. 2018 Oct 22;8:15594. doi: 10.1038/s41598-018-33733-z (PMC6197241; doi:10.1038/s41598-018-33733-z)
Supplement: Supplementary file 3 — Data [file 41598_2018_33733_MOESM3_ESM.zip › Data/InputTables/Hamilton_mSystems2017_PairsToRemove.txt]

React	Prod
glu_L	akg
gln_L	glu_L
pyr	ala_L
accoa	coa
pap	paps
adp	amp
atp	amp
atp	adp
cdp	cmp
coF420	coF420h
ctp	cdp
ctp	cmp
focytc	ficytc
cpd26784	cpd26785
dadp	damp
datp	damp
datp	dadp
dcdp	dcmp
dctp	dcmp
dctp	dcdp
dgdp	dgmp
dgtp	dgmp
dgtp	dgdp
didp	dimp
dhbpt	thbpt
ditp	didp
ditp	dimp
dtdp	dtmp
dttp	dtmp
dttp	dtdp
dudp	dump
dutp	dump
dutp	dudp
fad	fadh2
fdox	fdred
Ferricytochrome b5	Ferrocytochrome b5
cpd27029	cpd27031
gdp	gmp
gthrd	gthox
gtp	gmp
gtp	gdp
idp	imp
itp	idp
itp	imp
cll_378	mqn8
mqn7	mqn8
mqn6	mql6
mmqn7	mmql7
nad	nadh
nadp	nadph
fdxox	fdxrd
fdxox	fdxrd
hqn	cpd19168
cpd29046	Plastoquinone A
Plastoquinol-9	Plastoquinone A
qh2	q
cpd28074	cpd28018
fdxrd	fdxox
amet	ahcys
thf	5forthf
thf	5fthf
thf	methf
thf	5mthf
thf	10fthf
thf	mlthf
q6h2	q6
q8h2	q8
cpd25913	cpd25792
udp	ump
utp	ump
utp	udp
xdp	xmp
xtp	xdp
xtp	xmp
nad	nadp
