# Supplementary material for: Human gut microbe co-cultures have greater potential than monocultures for food waste remediation to commodity chemicals
Source: Sci Rep. 2018 Oct 22;8:15594. doi: 10.1038/s41598-018-33733-z (PMC6197241; doi:10.1038/s41598-018-33733-z)
Supplement: Supplementary file 3 — Data [file 41598_2018_33733_MOESM3_ESM.zip › Data/InputTables/HighFiber_Diet_AGORA.csv]

DietConstraints_HighFiber1	DietConstraints_HighFiber2
EX_fru[u]	-0.03947
EX_glc_D[u]	-0.03947
EX_gal[u]	-0.03947
EX_man[u]	-0.03947
EX_mnl[u]	-0.03947
EX_fuc_L[u]	-0.03947
EX_glcn[u]	-0.03947
EX_rmn[u]	-0.03947
EX_arab_L[u]	-0.04737
EX_drib[u]	-0.04737
EX_rib_D[u]	-0.04737
EX_xyl_D[u]	-0.04737
EX_oxa[u]	-0.11842
EX_lcts[u]	-0.01974
EX_malt[u]	-0.01974
EX_sucr[u]	-0.01974
EX_melib[u]	-0.01974
EX_cellb[u]	-0.01974
EX_tre[u]	-0.01974
EX_strch1[u]	-0.06818
EX_amylopect900[u]	-0.0003472222
EX_amylose300[u]	-0.0010416667
EX_arabinan101[u]	-0.0036836935
EX_arabinogal[u]	-0.0004854997
EX_arabinoxyl[u]	-0.0067934783
EX_bglc[u]	-1.5625e-06
EX_cellul[u]	-0.000625
EX_dextran40[u]	-0.00390625
EX_galmannan[u]	-0.0003125
EX_glcmannan[u]	-0.0007284382
EX_homogal[u]	-0.0028409091
EX_inulin[u]	-0.0104166667
EX_kestopt[u]	-0.0625
EX_levan1000[u]	-0.0003125
EX_lmn30[u]	-0.0104166667
EX_lichn[u]	-0.0018382353
EX_pect[u]	-0.000739645
EX_pullulan1200[u]	-0.0002604167
EX_raffin[u]	-0.1041666667
EX_rhamnogalurI[u]	-0.0003210616
EX_rhamnogalurII[u]	-0.0059148265
EX_starch1200[u]	-0.0002604167
EX_xylan[u]	-0.0007102273
EX_xyluglc[u]	-0.0002912395
EX_arachd[u]	-0.001664
EX_chsterol[u]	-0.002479
EX_glyc[u]	-0.899827
EX_hdca[u]	-0.198185
EX_hdcea[u]	-0.018258
EX_lnlc[u]	-0.179555
EX_lnlnca[u]	-0.008783
EX_lnlncg[u]	-0.008783
EX_ocdca[u]	-0.084641
EX_ocdcea[u]	-0.340722
EX_octa[u]	-0.006471
EX_ttdca[u]	-0.034338
EX_ala_L[u]	-1
EX_cys_L[u]	-1
EX_ser_L[u]	-1
EX_arg_L[u]	-0.15
EX_his_L[u]	-0.15
EX_ile_L[u]	-0.15
EX_leu_L[u]	-0.15
EX_lys_L[u]	-0.15
EX_asn_L[u]	-0.225
EX_asp_L[u]	-0.225
EX_thr_L[u]	-0.225
EX_glu_L[u]	-0.18
EX_met_L[u]	-0.18
EX_gln_L[u]	-0.18
EX_pro_L[u]	-0.18
EX_val_L[u]	-0.18
EX_phe_L[u]	-1
EX_tyr_L[u]	-1
EX_gly[u]	-0.45
EX_trp_L[u]	-0.08182
EX_12dgr180[u]	-1
EX_26dap_M[u]	-1
EX_2dmmq8[u]	-1
EX_2obut[u]	-1
EX_3mop[u]	-1
EX_4abz[u]	-1
EX_4hbz[u]	-1
EX_5aop[u]	-1
EX_ac[u]	-1
EX_acald[u]	-1
EX_acgam[u]	-1
EX_acmana[u]	-1
EX_acnam[u]	-1
EX_ade[u]	-1
EX_adn[u]	-1
EX_adocbl[u]	-1
EX_akg[u]	-1
EX_ala_D[u]	-1
EX_amet[u]	-1
EX_amp[u]	-1
EX_anth[u]	-1
EX_arab_D[u]	-1
EX_avite1[u]	-1
EX_btn[u]	-1
EX_ca2[u]	-1
EX_cbl1[u]	-1
EX_cgly[u]	-1
EX_chol[u]	-1
EX_chor[u]	-1
EX_cit[u]	-1
EX_cl[u]	-1
EX_cobalt2[u]	-1
EX_csn[u]	-1
EX_cu2[u]	-1
EX_cytd[u]	-1
EX_dad_2[u]	-1
EX_dcyt[u]	-1
EX_ddca[u]	-1
EX_dgsn[u]	-1
EX_etoh[u]	-1
EX_fald[u]	-1
EX_fe2[u]	-1
EX_fe3[u]	-1
EX_fe3dcit[u]	-1
EX_fol[u]	-1
EX_for[u]	-1
EX_fum[u]	-1
EX_gam[u]	-1
EX_glu_D[u]	-1
EX_glyc3p[u]	-1
EX_glyleu[u]	-2
EX_gsn[u]	-1
EX_gthox[u]	-1
EX_gthrd[u]	-1
EX_gua[u]	-1
EX_h[u]	-1
EX_h2[u]	-1
EX_h2s[u]	-1
EX_hom_L[u]	-1
EX_hxan[u]	-1
EX_indole[u]	-1
EX_ins[u]	-1
EX_k[u]	-1
EX_lac_L[u]	-1
EX_lanost[u]	-1
EX_mal_L[u]	-1
EX_metsox_S_L[u]	-1
EX_mg2[u]	-1
EX_mn2[u]	-1
EX_mobd[u]	-1
EX_mqn7[u]	-1
EX_mqn8[u]	-1
EX_na1[u]	-1
EX_nac[u]	-1
EX_ncam[u]	-1
EX_nmn[u]	-1
EX_no2[u]	-1
EX_no2[u]	-1
EX_no3[u]	-1
EX_orn[u]	-1
EX_pheme[u]	-1
EX_phyQ[u]	-1
EX_pi[u]	-1
EX_pime[u]	-1
EX_pnto_R[u]	-1
EX_ptrc[u]	-1
EX_pydam[u]	-1
EX_pydx[u]	-1
EX_pydx5p[u]	-1
EX_pydxn[u]	-1
EX_q8[u]	-1
EX_retinol[u]	-1
EX_ribflv[u]	-1
EX_sel[u]	-1
EX_sheme[u]	-1
EX_so4[u]	-1
EX_spmd[u]	-1
EX_succ[u]	-1
EX_thf[u]	-1
EX_thm[u]	-1
EX_thymd[u]	-1
EX_ura[u]	-1
EX_uri[u]	-1
EX_vitd3[u]	-1
EX_xan[u]	-1
EX_zn2[u]	-1
EX_meoh[u]	-10
EX_h2o[u]	-10
