# Supplementary material for: Human gut microbe co-cultures have greater potential than monocultures for food waste remediation to commodity chemicals
Source: Sci Rep. 2018 Oct 22;8:15594. doi: 10.1038/s41598-018-33733-z (PMC6197241; doi:10.1038/s41598-018-33733-z)
Supplement: Supplementary file 3 — Data [file 41598_2018_33733_MOESM3_ESM.zip › Data/InputTables/nbt_SuppTab9_Pairwise.csv]

Strain1	Strain2	MetabolicDistance	WesternDietAnaerobic_Strain1	WesternDietAnaerobic_Strain2	WesternDietAerobic_Strain1	WesternDietAerobic_Strain2	HighFiberDietAnaerobic_Strain1	HighFiberDietAnaerobic_Strain2	HighFiberDietAerobic_Strain1	HighFiberDietAerobic_Strain2
Abiotrophia_defectiva_ATCC_49176	Acidaminococcus_fermentans_DSM_20731	0.5069156293	0.0839752753	0.3232117195	0.1029945875	0.367884032	0.1502431566	0.2288192592	0.1792571852	0.2288193121
Abiotrophia_defectiva_ATCC_49176	Acidaminococcus_intestini_RyC_MR95	0.4908558888	0.2352203418	0.3896355968	0.2428109683	0.4430231541	0.2314919534	0.4031917233	0.2295459857	0.4326697775
Abiotrophia_defectiva_ATCC_49176	Acidaminococcus_sp_D21	0.534351145	0.18123598	0.0911640051	0.1942206409	0.132466207	0.1778000964	0.0963609993	0.1919201607	0.1227256345
Abiotrophia_defectiva_ATCC_49176	Acinetobacter_calcoaceticus_PHEA_2	0.5397001666	0.1259495716	0.4476913003	0.1153778524	1.2200151994	0.148776975	0.3979969108	0.1555320075	1.1660379731
Abiotrophia_defectiva_ATCC_49176	Acinetobacter_haemolyticus_NIPH_261	0.5218446602	0.0332807047	0.3632146077	0.4145911676	0.4576386378	0.134720667	0.2288193198	0.4962625965	0.2288193353
Abiotrophia_defectiva_ATCC_49176	Acinetobacter_johnsonii_SH046	0.5282685512	0.032011236	0.4223901175	0.0379084562	1.1327348014	0.0359708841	0.3892170317	0.0425206932	1.1020260808
Abiotrophia_defectiva_ATCC_49176	Acinetobacter_junii_SH205	0.529925187	0.1278595527	0.2634537165	0.1811519977	0.8267442318	0.1157278989	0.2614194704	0.1543925687	0.8494226946
Abiotrophia_defectiva_ATCC_49176	Acinetobacter_lwoffii_WJ10621	0.5243605359	0.1013698107	0.2287047969	0.1240263126	0.8919182006	0.129157621	0.1868404849	0.1156822362	0.8734948931
Abiotrophia_defectiva_ATCC_49176	Acinetobacter_pittii_ANC_4052	0.5369649805	0.0321370972	0.4439749355	0.0542389021	1.1858135986	0.0422586258	0.4075756432	0.0541738722	1.1664338762
Abiotrophia_defectiva_ATCC_49176	Acinetobacter_radioresistens_NIPH_2130	0.5241791045	0.1036971599	0.2902403107	0.0965200242	1.000568286	0.13173672	0.2360639512	0.1310375191	0.9468982286
Abiotrophia_defectiva_ATCC_49176	Actinobacillus_pleuropneumoniae_L20	0.4981527094	1.8784579495	0.6167107192	1.9676378837	0.684540759	1.0179852867	1.5349615087	0.9560101384	1.6214995915
Abiotrophia_defectiva_ATCC_49176	Actinomyces_cardiffensis_F0333	0.4208579882	0.2134009418	0.211058016	0.4967301367	0.1862373824	0.2256969668	0.1844010268	0.510341137	0.1053616263
Abiotrophia_defectiva_ATCC_49176	Actinomyces_georgiae_DSM_6843	0.4336996337	0.3091891022	0.3063048908	0.4355847274	0.3400098954	0.2501326537	0.2004976711	0.345252148	0.2196424186
Abiotrophia_defectiva_ATCC_49176	Actinomyces_graevenitzii_C83	0.4679767103	0.0858991533	0.2588415739	0.0010000018	0.3984373414	0.1273743065	0.2034594801	0.2439923806	0.4167485757
Abiotrophia_defectiva_ATCC_49176	Actinomyces_naeslundii_str_Howell_279	0.4672960216	0.172012438	0.2125568532	0.0664750651	0.7916955148	0.184450184	0.1991605077	0.098151016	0.7184328674
Abiotrophia_defectiva_ATCC_49176	Actinomyces_odontolyticus_ATCC_17982	0.4893951296	0.1139293953	0.1751293139	0.1790645232	0.4002113338	0.1218898656	0.1468040346	0.0822856169	0.445690971
Abiotrophia_defectiva_ATCC_49176	Actinomyces_oris_K20	0.4721266345	0.1632083279	0.1940486833	0.0850853991	0.6919493578	0.1762135084	0.1774316415	0.0700368328	0.679872989
Abiotrophia_defectiva_ATCC_49176	Actinomyces_turicensis_ACS_279_V_Col4	0.4495412844	0.2440800307	0.2037685199	0.6034454073	0.1883113813	0.2547555109	0.1684910167	0.5377080153	0.1238217069
Abiotrophia_defectiva_ATCC_49176	Actinomyces_urogenitalis_DSM_15434	0.427402863	0.2967242283	0.2160528758	0.5956496591	0.2454610962	0.3097055664	0.1926434611	0.5387375537	0.2213895066
Abiotrophia_defectiva_ATCC_49176	Actinomyces_viscosus_C505	0.4348122867	0.102782001	0.3014574757	0.4169705465	0.4576386361	0.1735346617	0.2288193156	0.5557240291	0.2288193047
Abiotrophia_defectiva_ATCC_49176	Adlercreutzia_equolifaciens_DSM_19450	0.4475308642	0.1627397952	0.0031496199	0.2189849768	0.1209443925	0.1733277928	0.0030952055	0.2008605362	0.1239928098
Abiotrophia_defectiva_ATCC_49176	Aerococcus_viridans_ATCC_11563	0.4293590627	0.1658246148	0.182521993	0.1685299519	0.1798166559	0.1854459088	0.2090936704	0.2041865359	0.225921765
Abiotrophia_defectiva_ATCC_49176	Aeromonas_caviae_Ae398	0.4822777455	0.4397445225	0.4576386652	0.9492716212	0.4576386259	0.5622925813	0.2288193	0.9487729142	0.0675561707
Abiotrophia_defectiva_ATCC_49176	Aeromonas_hydrophila_subsp_hydrophila_ATCC_7966	0.4821016166	0.005992752	0.8049853732	0.0059927519	1.3940345265	0.0039960867	0.7093527291	0.009135103	1.3619955818
Abiotrophia_defectiva_ATCC_49176	Aeromonas_jandaei_Riv2	0.4858156028	1.2460708729	0.457638609	1.5671247292	0.4576385062	0.7835563054	0.2288192938	0.9663153559	0.0504335298
Abiotrophia_defectiva_ATCC_49176	Aeromonas_media_WS	0.4842105263	1.0928167673	0.4576385735	1.3109215297	0.4576386264	0.7835562974	0.2288192933	0.9488705514	0.0674608882
Abiotrophia_defectiva_ATCC_49176	Aeromonas_veronii_B565	0.4880883207	0.9431852647	0.4576385616	1.4012863464	0.4576385647	0.7835563974	0.2288192022	0.9278099271	0.0880175385
Abiotrophia_defectiva_ATCC_49176	Afipia_birgiae_34632	0.5290023202	0.1027491666	0.3362864843	0.0800515029	1.0766405073	0.1243904632	0.2673392209	0.1054326851	1.0031187963
Abiotrophia_defectiva_ATCC_49176	Aggregatibacter_aphrophilus_NJ8700	0.4637491835	1.3132068686	0.4576386205	1.3132068678	0.4576386219	0.8929738559	0.1220200103	0.7835562725	0.228819306
Abiotrophia_defectiva_ATCC_49176	Akkermansia_muciniphila_ATCC_BAA_835	0.502728513	0.1047032794	0.222494075	0.0010000039	0.398437339	0.1275565199	0.1889684586	0.198695451	0.4316989755
Abiotrophia_defectiva_ATCC_49176	Alcaligenes_faecalis_subsp_faecalis_NBRC_13111	0.5627777778	0.0984938947	0.3897313205	0.0942527184	0.8827118662	0.1208540592	0.3101270998	0.1118624434	0.8133183101
Abiotrophia_defectiva_ATCC_49176	Alcaligenes_faecalis_subsp_faecalis_NCIB_8687	0.5391758561	0.0302591102	0.4624478825	0.0395527518	1.1208855287	0.0410317479	0.4028450118	0.0425425814	1.0789905437
Abiotrophia_defectiva_ATCC_49176	Alistipes_finegoldii_DSM_17242	0.4764216366	0.7755946219	0.457638639	0.7755946225	0.457638639	0.7755946222	0.2288193193	0.7755946233	0.2288193193
Abiotrophia_defectiva_ATCC_49176	Alistipes_indistinctus_YIT_12060	0.4960369881	0.2110223023	0.1446034033	0.1106226356	0.7111205517	0.2341650247	0.1161729828	0.0908059974	0.6636831386
Abiotrophia_defectiva_ATCC_49176	Alistipes_onderdonkii_DSM_19147	0.5065562457	0.1354572385	0.3540518929	0.1138916192	0.8441371153	0.1198452018	0.3672317879	0.0716658367	0.8165334155
Abiotrophia_defectiva_ATCC_49176	Alistipes_putredinis_DSM_17216	0.5445544554	0.1559390027	0.0327007227	0.1930728166	0.1451705132	0.1546456143	0.0488852494	0.0360539033	0.5659080229
Abiotrophia_defectiva_ATCC_49176	Alistipes_shahii_WAL_8301	0.513986014	0.3101925941	0.4576386381	0.3483466077	0.4576386435	0.4731637726	0.2288193152	0.7421083997	0.2288193062
Abiotrophia_defectiva_ATCC_49176	Alloprevotella_tannerae_ATCC_51259	0.5471281296	0.1891133528	0.1488723439	0.3197365885	0.0267484358	0.1694969869	0.2288193241	0.2958525368	0.2288193139
Abiotrophia_defectiva_ATCC_49176	Anaerobaculum_hydrogeniformans_OS1_ATCC_BAA_1850	0.4737226277	0.0844462275	0.2579220704	0.1805994382	0.2138524101	0.1173544293	0.2286618646	0.1370251955	0.2562911698
Abiotrophia_defectiva_ATCC_49176	Anaerobiospirillum_succiniciproducens_DSM_640001	0.4781704782	0.2357833184	0.085588233	0.0906761756	0.4996507411	0.2340681476	0.0947726062	0.1215596591	0.4326341491
Abiotrophia_defectiva_ATCC_49176	Anaerococcus_hydrogenalis_DSM_7454	0.4610492846	0.2276368944	0.118493317	0.3264105112	0.0215333186	0.0263449963	0.3343019695	0.1866628247	0.222114032
Abiotrophia_defectiva_ATCC_49176	Anaerococcus_prevotii_DSM_20548	0.4511661808	0.1754709944	0.1728756132	0.1889583126	0.159388295	0.2279179092	0.2081895085	0.2534533309	0.2786149088
Abiotrophia_defectiva_ATCC_49176	Anaerococcus_vaginalis_ATCC_51170	0.4438920455	0.1822653293	0.1660812783	0.1878312246	0.1605153828	0.2842023892	0.2830578525	0.457260261	0.3053690441
Abiotrophia_defectiva_ATCC_49176	Anaerofustis_stercorihominis_DSM_17244	0.4178294574	0.1186432575	0.1297669722	0.1059555204	0.1668131952	0.1506140646	0.0765329645	0.1499371244	0.0863894193
Abiotrophia_defectiva_ATCC_49176	Anaerostipes_caccae_DSM_14662	0.381884058	0.3317564126	0.2056342713	0.3384948789	0.2016205815	0.1991026686	0.2167842389	0.2085079586	0.2426303973
Abiotrophia_defectiva_ATCC_49176	Anaerostipes_hadrus_DSM_3319	0.3110599078	0.1330603533	0.2152862542	0.1410561375	0.2072904702	0.1776299588	0.001	0.1925158116	0.001
Abiotrophia_defectiva_ATCC_49176	Anaerostipes_sp_3_2_56FAA	0.3843338214	0.1763525591	0.2405064293	0.208671767	0.2506909585	0.1744284153	0.1866834247	0.1930801647	0.2042541281
Abiotrophia_defectiva_ATCC_49176	Anaerotruncus_colihominis_DSM_17241	0.4216691069	0.0299088642	0.4083926227	0.183826018	0.3161979339	0.0294883021	0.3995192683	0.158833794	0.3322220031
Abiotrophia_defectiva_ATCC_49176	Aneurinibacillus_aneurinilyticus_ATCC_12856	0.4820271067	0.7755946211	0.4816837287	0.7755946227	0.6027958051	0.6802482369	0.386314025	0.7755946229	0.5370219477
Abiotrophia_defectiva_ATCC_49176	Arcanobacterium_haemolyticum_DSM_20595	0.4985855728	0.003532401	0.3955324552	0.0010000044	0.3984373384	0.2367357022	0.228819317	0.3853115142	0.2288192968
Abiotrophia_defectiva_ATCC_49176	Arcobacter_butzleri_RM4018	0.511466296	0.1290192401	0.0992727645	0.2034137279	0.4576386398	0.1599070036	0.074801518	0.2679642905	0.2288193078
Abiotrophia_defectiva_ATCC_49176	Arthrobacter_castelli_DSM_16402	0.4875832829	0.169435526	0.3729830463	0.0829451641	1.0584809174	0.1879480273	0.3192197458	0.2455999103	0.7539026093
Abiotrophia_defectiva_ATCC_49176	Atopobium_minutum_10063974	0.4710682493	0.1542021838	0.1941444239	0.1611832494	0.1871633582	0.2537825507	0.354046942	0.2522754511	0.4247143119
Abiotrophia_defectiva_ATCC_49176	Atopobium_parvulum_DSM_20469	0.4911894273	0.1557999822	0.1925466254	0.1613391037	0.1870075039	0.2451860631	0.260903439	0.3556624671	0.3111834937
Abiotrophia_defectiva_ATCC_49176	Atopobium_rimae_ATCC_49626	0.4787310743	0.3031844094	0.0422235965	0.339122339	0.0086240685	0.0223796468	0.4858191749	0.3251693701	0.3531100276
Abiotrophia_defectiva_ATCC_49176	Bacillus_altitudinis_41KF2b	0.4858115778	0.6850012026	0.2718949947	0.8620776158	0.509872771	0.5844972244	0.1893044908	0.7731824045	0.393314663
Abiotrophia_defectiva_ATCC_49176	Bacillus_atrophaeus_ATCC_49822_1	0.464527027	0.6515007325	0.4699417732	1.0562032754	0.5104795846	0.5358213779	0.3837309841	0.5686853859	0.5437998628
Abiotrophia_defectiva_ATCC_49176	Bacillus_cereus_AH187_F4810_72	0.4643274854	0.0010000001	0.4304650733	0.0010000025	0.4304650703	0.3384948787	0.8347725822	0.3384948785	1.4815869792
Abiotrophia_defectiva_ATCC_49176	Bacillus_cereus_G9842	0.4689495067	0.0010000008	0.4304650724	0.0010000024	0.4304650703	0.338494878	0.8337761344	0.3384948785	1.4600974449
Abiotrophia_defectiva_ATCC_49176	Bacillus_clausii_KSM_K16	0.4712041885	0.4595730211	0.3921025566	0.6280654383	0.4477288097	0.3423549821	0.2807076687	0.5281256522	0.3289811833
Abiotrophia_defectiva_ATCC_49176	Bacillus_endophyticus_2102	0.4983888292	0.7101380203	0.3427423025	0.8638491455	0.4241889964	0.6413427975	0.3194719408	0.8235138232	0.4096506514
Abiotrophia_defectiva_ATCC_49176	Bacillus_firmus_DS1	0.4694589878	0.8884634046	0.4438001193	1.1887118692	0.4096679391	0.7406830697	0.3317423354	1.0049512128	0.3882246476
Abiotrophia_defectiva_ATCC_49176	Bacillus_flexus_27Col1_1E	0.5002707093	0.6518237777	0.5110073243	0.8309911576	0.6186187075	0.5266460397	0.4633251457	0.7211584221	0.5578485097
Abiotrophia_defectiva_ATCC_49176	Bacillus_fordii_DSM_16014	0.4735591206	0.3475448877	0.2229709456	0.5084993845	0.3327899442	0.3424918811	0.2058914452	0.5112230316	0.2994969922
Abiotrophia_defectiva_ATCC_49176	Bacillus_halodurans_C_125	0.4243902439	0.4458756197	0.3742222415	0.6837153914	0.3767720699	0.3500488378	0.2685712897	0.5931186083	0.2964565357
Abiotrophia_defectiva_ATCC_49176	Bacillus_infantis_NRRL_B_14911	0.4717948718	1.091982982	0.1556515516	1.1938448611	0.2911206683	0.8832598561	0.1764085164	1.0179853618	0.3123802463
Abiotrophia_defectiva_ATCC_49176	Bacillus_mojavensis_RO_H_1	0.481783578	0.5579465749	0.3941643094	0.9862396052	0.3957295774	0.5527427935	0.3338842814	0.9387215453	0.3663019779
Abiotrophia_defectiva_ATCC_49176	Bacillus_mycoides_DSM_2048	0.4673165138	0.4335617041	0.4795715923	1.0796274448	0.5529713559	0.3518492549	0.3849678475	0.5461257482	0.5711044225
Abiotrophia_defectiva_ATCC_49176	Bacillus_nealsonii_AAU1	0.4443127962	0.5776835702	0.3360329806	0.875278152	0.2685593822	0.4996783236	0.2625379634	0.7109255082	0.258651648
Abiotrophia_defectiva_ATCC_49176	Bacillus_pseudofirmus_OF4	0.4305896806	0.4086317913	0.3668388028	0.604542789	0.4747385846	0.279646937	0.3689791376	0.4754030468	0.4768013704
Abiotrophia_defectiva_ATCC_49176	Bacillus_pumilus_ATCC_7061	0.4589970501	0.3915182897	0.3891081214	0.9192957161	0.4510268649	0.4014787092	0.3482599726	0.6011098285	0.5045556967
Abiotrophia_defectiva_ATCC_49176	Bacillus_sonorensis_L12	0.4766146993	0.9008815131	0.3748955232	1.258223522	0.2701621722	0.7155025497	0.277988267	1.0179852952	0.294786451
Abiotrophia_defectiva_ATCC_49176	Bacillus_thermoamylovorans	0.4571092832	0.5339477068	0.386785084	0.8306865152	0.5486559386	0.4352853446	0.3009915314	0.7360190585	0.4426030553
Abiotrophia_defectiva_ATCC_49176	Bacillus_timonensis_JC401	0.4524669073	0.6387856856	0.2453797925	0.9911359681	0.1648234906	0.5718464968	0.2819361514	0.9164147691	0.2103836359
Abiotrophia_defectiva_ATCC_49176	Bacillus_vallismortis_DV1_F_3	0.4722850679	0.5603135851	0.3461219246	0.8599069262	0.471163981	0.4254410667	0.2953386585	0.7426936838	0.3806561416
Abiotrophia_defectiva_ATCC_49176	Bacteroides_caccae_ATCC_43185	0.5428571429	0.2001691584	0.4614795881	0.1883938137	0.9198695566	0.1688589715	0.4536552436	0.1603096328	0.9080228955
Abiotrophia_defectiva_ATCC_49176	Bacteroides_cellulosilyticus_DSM_14838	0.5548780488	0.1280917411	0.3363744458	0.1907095661	0.6876838121	0.2535931936	0.4319449471	0.3384948788	0.6876838122
Abiotrophia_defectiva_ATCC_49176	Bacteroides_clarus_YIT_12056	0.5308880309	0.1139960571	0.4576386357	0.3483466083	0.4576386491	0.3184092403	0.2288193177	0.6467416712	0.2288193025
Abiotrophia_defectiva_ATCC_49176	Bacteroides_coprocola_M16_DSM_17136	0.5171939477	0.1156309637	0.1216755872	0.1119444636	0.5602908813	0.1461611392	0.0952970769	0.2787425897	0.164205377
Abiotrophia_defectiva_ATCC_49176	Bacteroides_coprophilus_DSM_18228	0.5230875258	0.0898168479	0.4117536394	0.088927125	0.8760185916	0.1349134187	0.3634138315	0.1401070054	0.8240684615
Abiotrophia_defectiva_ATCC_49176	Bacteroides_dorei_DSM_17855	0.5445609436	0.0985462507	0.1844575669	0.0811396393	0.6086277623	0.1475868609	0.1462200796	0.1223212505	0.5771857985
Abiotrophia_defectiva_ATCC_49176	Bacteroides_eggerthii_1_2_48FAA	0.5399610136	0.1387654958	0.3773202293	0.1513286164	0.8226908973	0.1805845253	0.2673862314	0.137620343	0.757360454
Abiotrophia_defectiva_ATCC_49176	Bacteroides_eggerthii_DSM_20697	0.5339038841	0.2011805882	0.2650601605	0.3207803233	0.5491645768	0.2261985473	0.1776454718	0.2889745261	0.5078889853
Abiotrophia_defectiva_ATCC_49176	Bacteroides_faecis_MAJ27	0.5132858069	0.2004502711	0.4576386405	0.3483466078	0.4576386963	0.3725447699	0.2288193124	0.7095163755	0.2288193112
Abiotrophia_defectiva_ATCC_49176	Bacteroides_finegoldii_DSM_17565	0.5082872928	0.1071013721	0.1961065464	0.0436002423	0.6876838092	0.1480915453	0.1619915933	0.1196995055	0.6132503927
Abiotrophia_defectiva_ATCC_49176	Bacteroides_fluxus_YIT_12057	0.5319014529	0.3483466176	0.457639142	0.3483466078	0.4576386344	0.517222628	0.228819312	0.7755946311	0.2288193634
Abiotrophia_defectiva_ATCC_49176	Bacteroides_fragilis_3_1_12	0.5435473617	0.2603620949	0.3912133878	0.2235564294	0.8632720479	0.2454362918	0.33658763	0.1860136263	0.8327708344
Abiotrophia_defectiva_ATCC_49176	Bacteroides_fragilis_638R	0.5132343447	0.2598168174	0.4129764463	0.2073980273	0.9143421859	0.196651156	0.4131701163	0.1861972476	0.8729059731
Abiotrophia_defectiva_ATCC_49176	Bacteroides_fragilis_NCTC_9343	0.5159235669	0.2514564146	0.4219050111	0.2100115727	0.9139637516	0.2456039244	0.3757442549	0.193351667	0.8844540482
Abiotrophia_defectiva_ATCC_49176	Bacteroides_fragilis_YCH46	0.5162731334	0.266743673	0.3985294484	0.2332572964	0.8725153088	0.2466887529	0.3428553263	0.2161205336	0.8206732192
Abiotrophia_defectiva_ATCC_49176	Bacteroides_graminisolvens_DSM_19988	0.5704531347	0.1372884697	0.7892351855	0.131741932	1.2428280456	0.1747201564	0.6138483458	0.1067402178	1.1482248294
Abiotrophia_defectiva_ATCC_49176	Bacteroides_intestinalis_341_DSM_17393	0.522845953	0.1095279446	0.3988481855	0.0675437346	0.8898759212	0.1683754943	0.3758473684	0.1332201324	0.8632661952
Abiotrophia_defectiva_ATCC_49176	Bacteroides_massiliensis_B846dnLKV334	0.5401412974	0.0669092438	0.6417964694	0.1068154309	1.0295421674	0.1206239235	0.5583667562	0.1594993291	0.9420074989
Abiotrophia_defectiva_ATCC_49176	Bacteroides_nordii_CL02T12C05	0.5128040973	0.2328307095	0.4576388512	0.6022200019	0.4576386193	0.3846055063	0.2288193104	0.7126787039	0.2288193036
Abiotrophia_defectiva_ATCC_49176	Bacteroides_oleiciplenus_YIT_12058	0.5201277955	0.1680217998	0.4576386149	0.3483466078	0.4576386431	0.3443625281	0.2288193138	0.6712083886	0.2288193
Abiotrophia_defectiva_ATCC_49176	Bacteroides_ovatus_ATCC_8483	0.5487654321	0.0980397236	0.3718575304	0.0861379334	0.8239248712	0.2477310189	0.467137389	0.2465515393	0.9213218857
Abiotrophia_defectiva_ATCC_49176	Bacteroides_ovatus_SD_CC_2a	0.5110367893	0.1365073755	0.2489056425	0.0693918876	0.7290381677	0.219514329	0.241027679	0.1652080832	0.7171762391
Abiotrophia_defectiva_ATCC_49176	Bacteroides_ovatus_SD_CMC_3f	0.5096473719	0.158299957	0.2363829047	0.102722292	0.7112524063	0.2165204611	0.2519982806	0.1782970939	0.7161425583
Abiotrophia_defectiva_ATCC_49176	Bacteroides_pectinophilus_ATCC_43243	0.4257659073	0.1628132106	0.0195994534	0.1583769106	0.0703510915	0.1637574814	0.0382858122	0.1828788846	0.0382858115
Abiotrophia_defectiva_ATCC_49176	Bacteroides_plebeius_M12_DSM_17135	0.5243055556	0.101444714	0.1635765813	0.0343544472	0.5925039482	0.1497812203	0.1230857352	0.2318588987	0.1573761466
Abiotrophia_defectiva_ATCC_49176	Bacteroides_pyogenes_DSM20611	0.5375914837	0.1266654709	0.5635253598	0.0805368342	0.7798954463	0.1751426645	0.4856055514	0.0661516989	0.7455980074
Abiotrophia_defectiva_ATCC_49176	Bacteroides_salyersiae_WAL_10018	0.5289993627	0.1119603162	0.5716243095	0.0452519339	1.0843535404	0.1853919482	0.4650641269	0.1085197479	0.9840143642
Abiotrophia_defectiva_ATCC_49176	Bacteroides_sp_1_1_14	0.5063380282	0.1475017206	0.1974641621	0.1411683993	0.5885211114	0.146897804	0.1893507096	0.1505772665	0.560848054
Abiotrophia_defectiva_ATCC_49176	Bacteroides_sp_1_1_30	0.5138888889	0.1546399405	0.1347982756	0.1193939129	0.4651126334	0.219232168	0.087786362	0.2039894773	0.4010805486
Abiotrophia_defectiva_ATCC_49176	Bacteroides_sp_1_1_6	0.5119945168	0.1284761112	0.205549135	0.0855448953	0.6434505833	0.1601286514	0.165812549	0.1549040582	0.5652197772
Abiotrophia_defectiva_ATCC_49176	Bacteroides_sp_2_1_22	0.5185694635	0.1284774587	0.1985929363	0.0579316339	0.6306562772	0.1601491072	0.1603574583	0.1461485095	0.5471410014
Abiotrophia_defectiva_ATCC_49176	Bacteroides_sp_2_1_33B	0.5171743357	0.1531496378	0.0856036671	0.107772721	0.4322564737	0.1616865644	0.0730378024	0.1429220841	0.3633370125
Abiotrophia_defectiva_ATCC_49176	Bacteroides_sp_2_1_7	0.5233824471	0.1531601615	0.0827971945	0.1056770075	0.4316511641	0.1582032823	0.0737145672	0.1412372611	0.3631993389
Abiotrophia_defectiva_ATCC_49176	Bacteroides_sp_2_2_4	0.5219150371	0.1502315164	0.1969314785	0.1332082424	0.6460019511	0.1376670085	0.2113979624	0.1545039435	0.6095266416
Abiotrophia_defectiva_ATCC_49176	Bacteroides_sp_20_3	0.502986065	0.1445045364	0.1040721175	0.1044682364	0.4215956267	0.1566338997	0.0885343905	0.1406629937	0.350830469
Abiotrophia_defectiva_ATCC_49176	Bacteroides_sp_3_1_19	0.5171078115	0.1531652604	0.0814373627	0.1056527871	0.41754916	0.1582073083	0.0726418294	0.1399833721	0.3514908522
Abiotrophia_defectiva_ATCC_49176	Bacteroides_sp_3_1_23	0.5137362637	0.147911795	0.1865110723	0.0697372766	0.6416676169	0.1664228099	0.1612134523	0.1549879292	0.5559323994
Abiotrophia_defectiva_ATCC_49176	Bacteroides_sp_3_1_33FAA	0.5280373832	0.1120770636	0.1631283804	0.0893855116	0.5777241955	0.1493346793	0.1294883564	0.133710575	0.5308486551
Abiotrophia_defectiva_ATCC_49176	Bacteroides_sp_3_1_40A	0.5326666667	0.1036626754	0.1609776552	0.0879316861	0.5755927455	0.1504433026	0.118444496	0.1348282421	0.5173471744
Abiotrophia_defectiva_ATCC_49176	Bacteroides_sp_3_2_5	0.5248655914	0.1103165769	0.184872484	0.0959061497	0.5745340396	0.158202114	0.1390727389	0.1457565486	0.5178500061
Abiotrophia_defectiva_ATCC_49176	Bacteroides_sp_4_1_36	0.5186693822	0.1445045347	0.0538281854	0.1436895946	0.4559647288	0.1537350724	0.0504587851	0.1530370495	0.4245631977
Abiotrophia_defectiva_ATCC_49176	Bacteroides_sp_4_3_47FAA	0.5387139108	0.1192836987	0.149035086	0.0656470818	0.6253181943	0.1543916288	0.1172297573	0.1314434674	0.553405695
Abiotrophia_defectiva_ATCC_49176	Bacteroides_sp_9_1_42FAA	0.5387596899	0.0977223979	0.3767864462	0.0856313323	0.8473808776	0.132458691	0.3314291057	0.1378258759	0.7873519656
Abiotrophia_defectiva_ATCC_49176	Bacteroides_sp_D1	0.5185694635	0.1284774587	0.1985929363	0.0579316339	0.6306562772	0.1601491072	0.1603574583	0.1461485095	0.5471410014
Abiotrophia_defectiva_ATCC_49176	Bacteroides_sp_D2	0.5267379679	0.1502315168	0.1793546757	0.1498074191	0.5779108027	0.1575285964	0.1776684787	0.1549789629	0.5569251496
Abiotrophia_defectiva_ATCC_49176	Bacteroides_sp_D20	0.5210312076	0.144504535	0.1080850929	0.0834392243	0.5282296271	0.1777281834	0.0774472096	0.1434661401	0.465014709
Abiotrophia_defectiva_ATCC_49176	Bacteroides_sp_D22	0.520247083	0.1479578848	0.1863126248	0.0697985319	0.6413217973	0.1664289268	0.1610938863	0.1549906435	0.5556316508
Abiotrophia_defectiva_ATCC_49176	Bacteroides_stercoris_ATCC_43183	0.5402597403	0.2165658546	0.3272238067	0.2871091507	0.6876838119	0.16892767	0.3202521059	0.227148451	0.6876838119
Abiotrophia_defectiva_ATCC_49176	Bacteroides_thetaiotaomicron_VPI_5482	0.5416916617	0.2359600423	0.397840488	0.2075919671	0.8851841414	0.2767368444	0.4212894268	0.2188637411	0.9389839313
Abiotrophia_defectiva_ATCC_49176	Bacteroides_timonensis_AP1	0.5371794872	0.1212982568	0.643810566	0.0722697007	1.1562756854	0.2078567172	0.5280564064	0.1195161303	1.0828906278
Abiotrophia_defectiva_ATCC_49176	Bacteroides_uniformis_ATCC_8492	0.5267973856	0.122679019	0.2027867283	0.1988840781	0.4093705834	0.1781299387	0.1629360197	0.2394300159	0.4093705836
Abiotrophia_defectiva_ATCC_49176	Bacteroides_ureolyticus_DSM_20703	0.5192307692	0.1753073519	0.0199049419	0.1735567995	0.4576386389	0.1892586299	0.0171533657	0.2143726907	0.2288193194
Abiotrophia_defectiva_ATCC_49176	Bacteroides_vulgatus_ATCC_8482	0.5321782178	0.1046087085	0.5187787158	0.0752625526	0.9977907588	0.1592933627	0.5388739901	0.1577953149	0.9973389622
Abiotrophia_defectiva_ATCC_49176	Bacteroides_xylanisolvens_SD_CC_1b	0.5167923235	0.1248667506	0.2078065905	0.0550704016	0.6373586705	0.1765868991	0.166846468	0.1454248191	0.5750236274
Abiotrophia_defectiva_ATCC_49176	Bacteroides_xylanisolvens_XB1A	0.514324693	0.1268449557	0.2861527363	0.0962289427	0.6876838144	0.1779038047	0.2193569966	0.1293998019	0.6548246218
Abiotrophia_defectiva_ATCC_49176	Barnesiella_intestinihominis_YIT_11860	0.4628820961	0.087596965	0.0983544309	0.0797105118	0.2729594313	0.1085446565	0.0758181813	0.0730614622	0.2867870276
Abiotrophia_defectiva_ATCC_49176	Bartonella_quintana_Toulouse	0.4934665642	0.1591280414	0.0147297262	0.2065615327	0.1325594741	0.169670917	0.0148147151	0.0436774057	0.6153620559
Abiotrophia_defectiva_ATCC_49176	Bifidobacterium_adolescentis_ATCC_15703	0.4100449775	0.3397295852	0.0080563339	0.3421277924	0.0058141739	0.2379512973	0.307572653	0.0436351072	0.8405948765
Abiotrophia_defectiva_ATCC_49176	Bifidobacterium_angulatum_DSM_20098	0.4382911392	0.0346777854	0.4495580435	0.1096475244	0.4152879286	0.0252052514	0.3412672325	0.0226706586	0.3658766632
Abiotrophia_defectiva_ATCC_49176	Bifidobacterium_animalis_lactis_AD011	0.4593698176	0.0590113593	0.2096511372	0.0854723254	0.3324558432	0.1110306342	0.1633746804	0.1335160035	0.2966743031
Abiotrophia_defectiva_ATCC_49176	Bifidobacterium_animalis_lactis_BB_12	0.3852263701	0.1240062241	0.1309170265	0.2610921313	0.0815770452	0.1209194784	0.1315372109	0.0936944987	0.2988413276
Abiotrophia_defectiva_ATCC_49176	Bifidobacterium_animalis_lactis_Bi_07	0.3818327974	0.1086139051	0.1340096459	0.2099325978	0.1294077568	0.1008493724	0.1355696975	0.0933312916	0.2557059035
Abiotrophia_defectiva_ATCC_49176	Bifidobacterium_animalis_lactis_Bl_04_ATCC_SD5219	0.3818327974	0.1086139051	0.1340096459	0.2099325978	0.1294077568	0.1008493724	0.1355696975	0.0933312916	0.2557059035
Abiotrophia_defectiva_ATCC_49176	Bifidobacterium_animalis_lactis_CNCM_I_2494	0.390625	0.0179391007	0.2445263039	0.2537270051	0.0884629413	0.0157239792	0.2401128537	0.0181042601	0.401532603
Abiotrophia_defectiva_ATCC_49176	Bifidobacterium_animalis_lactis_DSM_10140	0.3818327974	0.1086139051	0.1340096459	0.2099325978	0.1294077568	0.1008493724	0.1355696975	0.0933312916	0.2557059035
Abiotrophia_defectiva_ATCC_49176	Bifidobacterium_animalis_lactis_V9	0.3818327974	0.1086139051	0.1340096459	0.2099325978	0.1294077568	0.1008493724	0.1355696975	0.0933312916	0.2557059035
Abiotrophia_defectiva_ATCC_49176	Bifidobacterium_bifidum_BGN4	0.4192570129	0.1441638062	0.1695992403	0.3186561331	0.0277585885	0.1786217693	0.1161933665	0.089999714	0.5149432944
Abiotrophia_defectiva_ATCC_49176	Bifidobacterium_bifidum_NCIMB_41171	0.4851258581	0.0923898834	0.2091469814	0.1274908204	0.2209014204	0.0677680534	0.2106772858	0.0929854217	0.208971838
Abiotrophia_defectiva_ATCC_49176	Bifidobacterium_bifidum_PRL2010	0.4235294118	0.2049444959	0.1340712946	0.3259203929	0.0209669967	0.1905524335	0.1706792064	0.0674126581	0.628477766
Abiotrophia_defectiva_ATCC_49176	Bifidobacterium_bifidum_S17	0.4213313162	0.1441540388	0.170151694	0.3186626291	0.027752516	0.1786150777	0.1165718553	0.0820820059	0.5257580866
Abiotrophia_defectiva_ATCC_49176	Bifidobacterium_boum_DSM_20432	0.4651810585	0.1707721439	0.2919277357	0.2672003048	0.291927736	0.2371936618	0.1459638682	0.3042835271	0.1459638682
Abiotrophia_defectiva_ATCC_49176	Bifidobacterium_breve_HPH0326	0.3867276888	0.341021308	0.0068486909	0.3421333904	0.0058089365	0.0788865378	0.3696335648	0.0347928416	0.8023646216
Abiotrophia_defectiva_ATCC_49176	Bifidobacterium_breve_UCC2003_NCIMB8807	0.4080882353	0.3397035605	0.0080806656	0.3421333854	0.0058089439	0.03442504	0.4712665391	0.0403678121	0.8574135439
Abiotrophia_defectiva_ATCC_49176	Bifidobacterium_catenulatum_DSM_16992	0.4398373984	0.0194381682	0.2503431476	0.0149662416	0.2867426302	0.0156972142	0.2372138251	0.0117682411	0.2568112152
Abiotrophia_defectiva_ATCC_49176	Bifidobacterium_coryneforme_DSM_20216	0.4544792425	0.0927651004	0.2524364713	0.1679336035	0.457638639	0.1116640061	0.2288193194	0.2886255224	0.2288193193
Abiotrophia_defectiva_ATCC_49176	Bifidobacterium_dentium_ATCC_27678	0.3962121212	0.3315945548	0.0156620354	0.3384948777	0.0092106973	0.0327802887	0.328401102	0.0853444488	0.490180156
Abiotrophia_defectiva_ATCC_49176	Bifidobacterium_gallicum_DSM_20093	0.4525547445	0.038234025	0.4728096642	0.0503549171	0.5099068859	0.0276100558	0.3530686337	0.0308296273	0.3777895045
Abiotrophia_defectiva_ATCC_49176	Bifidobacterium_kashiwanohense_DSM_21854	0.4356223176	0.0760682094	0.3734722838	0.1147582572	0.4576386385	0.2109994942	0.2288193195	0.2926999861	0.2288193194
Abiotrophia_defectiva_ATCC_49176	Bifidobacterium_longum_DJO10A	0.3839694656	0.1234202011	0.210291007	0.325003108	0.0218246166	0.0922102116	0.3092553869	0.0414485675	0.7829629844
Abiotrophia_defectiva_ATCC_49176	Bifidobacterium_longum_E18	0.3844973139	0.1264312731	0.1873230159	0.3234024035	0.0233211432	0.168871854	0.194351752	0.0603497856	0.609003426
Abiotrophia_defectiva_ATCC_49176	Bifidobacterium_longum_infantis_157F_NC	0.416464891	0.1931725341	0.014796905	0.2222075111	0.0219619843	0.2014461321	0.0111508932	0.2155983203	0.0113898202
Abiotrophia_defectiva_ATCC_49176	Bifidobacterium_longum_infantis_ATCC_15697	0.4583963691	0.0385148917	0.3464438841	0.0267448394	0.4183962745	0.0341029004	0.361369994	0.0197116415	0.4255208181
Abiotrophia_defectiva_ATCC_49176	Bifidobacterium_longum_longum_ATCC_55813	0.4205834684	0.0539880566	0.1900688872	0.032700166	0.3093822297	0.1066252797	0.1552090199	0.0855695752	0.2418977224
Abiotrophia_defectiva_ATCC_49176	Bifidobacterium_longum_longum_BBMN68	0.3898944193	0.1328654653	0.2014603222	0.3242920246	0.0224894109	0.0302148304	0.3201165085	0.0669157799	0.6067261297
Abiotrophia_defectiva_ATCC_49176	Bifidobacterium_longum_longum_CCUG_52486	0.4208400646	0.0190380414	0.253707576	0.022769352	0.3554328979	0.0185852404	0.2711286608	0.0196535049	0.3388227276
Abiotrophia_defectiva_ATCC_49176	Bifidobacterium_longum_longum_JCM_1217	0.3692307692	0.1466835864	0.1748611395	0.3241291155	0.02264172	0.1856436068	0.1510310283	0.0696868261	0.5563565857
Abiotrophia_defectiva_ATCC_49176	Bifidobacterium_longum_longum_JDM301	0.3812070283	0.1470621821	0.1740856945	0.325208652	0.0216324262	0.1860446726	0.1503545934	0.0946314648	0.5233398174
Abiotrophia_defectiva_ATCC_49176	Bifidobacterium_longum_NCC2705	0.4279935275	0.1282548959	0.1095687692	0.1575556008	0.1236195553	0.173506821	0.0900506018	0.1839208795	0.1055759436
Abiotrophia_defectiva_ATCC_49176	Bifidobacterium_mongoliense_DSM_21395	0.446615492	0.1400400138	0.3566704199	0.3520398686	0.4576386432	0.1499345302	0.2288192549	0.3372704129	0.2288193098
Abiotrophia_defectiva_ATCC_49176	Bifidobacterium_pseudocatenulatum_DSM_20438	0.4431089744	0.1036730553	0.3796051784	0.1496096981	0.3796051845	0.0277836627	0.3719539568	0.0341868829	0.3939692974
Abiotrophia_defectiva_ATCC_49176	Bifidobacterium_pseudolongum_subsp_Pseudolongum_DSM_20099	0.4563037249	0.1802231378	0.2919277364	0.2655352595	0.2919277363	0.2472493452	0.1459638706	0.3019308774	0.1459638679
Abiotrophia_defectiva_ATCC_49176	Bifidobacterium_ruminantium_DSM_6489	0.4493170381	0.259402872	0.1597695302	0.3475712464	0.1597695339	0.2674017255	0.0798847627	0.3157741283	0.079884764
Abiotrophia_defectiva_ATCC_49176	Bifidobacterium_scardovii_JCM_12489	0.4364912281	0.2353859228	0.2264899851	0.1987797055	0.3599036042	0.23457473	0.228819304	0.300866756	0.2288193182
Abiotrophia_defectiva_ATCC_49176	Bifidobacterium_stercoris_ATCC_43183	0.4501466276	0.3569279324	0.0542720312	0.1966009502	0.2984588429	0.1337632633	0.1631221313	0.1116566422	0.2256044729
Abiotrophia_defectiva_ATCC_49176	Bifidobacterium_thermacidophilum_subsp_thermacidophilum_DSM_15837	0.4621372965	0.2134336351	0.1597695288	0.2868694773	0.1597695289	0.2174151126	0.0798847644	0.2574200363	0.0798847644
Abiotrophia_defectiva_ATCC_49176	Bifidobacterium_thermophilum_RBL67	0.4528960223	0.1125166658	0.2787253288	0.3332929651	0.4576386351	0.1414769609	0.1717359919	0.3140904822	0.2288193141
Abiotrophia_defectiva_ATCC_49176	Bilophila_wadsworthia_3_1_6	0.4944751381	0.1914458941	0.0746633195	0.1839685173	0.3628251833	0.1929973963	0.085474253	0.1769823224	0.3586025035
Abiotrophia_defectiva_ATCC_49176	Blastococcus_massiliensis_AP3	0.4812460267	0.0956723118	0.2632112295	0.0885053744	0.7706191603	0.122052295	0.2035239716	0.1001438042	0.7383174827
Abiotrophia_defectiva_ATCC_49176	Blautia_hansenii_VPI_C7_24_DSM_20583	0.3894080997	0.2909833817	0.4103996974	0.2916871323	0.4105089631	0.2915021255	0.424067862	0.2922159027	0.4241855809
Abiotrophia_defectiva_ATCC_49176	Blautia_hydrogenotrophica_DSM_10507	0.3818181818	0.1877519607	0.1459343065	0.1875680805	0.1524066254	0.1888755977	0.1420280395	0.188554376	0.1508777275
Abiotrophia_defectiva_ATCC_49176	Blautia_obeum_ATCC_29174	0.3589001447	0.3226747996	0.1688676928	0.3483466077	0.235830672	0.3007743528	0.1865298572	0.3824020203	0.2006421384
Abiotrophia_defectiva_ATCC_49176	Blautia_producta_DSM_2950	0.29607698	0.096043632	0.2523029757	0.1009076795	0.2474389284	0.1084833363	0.2875426991	0.1105824127	0.2861269627
Abiotrophia_defectiva_ATCC_49176	Blautia_wexlerae_DSM_19850	0.3671599718	0.2989253371	0.190674362	0.3483466082	0.3273648312	0.2102603054	0.0010000001	0.2368950414	0.001
Abiotrophia_defectiva_ATCC_49176	Bordetella_hinzii_OH87_BAL007II	0.5198637911	0.1874417404	0.0920784841	0.2506906427	0.457638639	0.2073949328	0.0658032285	0.3032451516	0.2288193189
Abiotrophia_defectiva_ATCC_49176	Brachybacterium_paraconglomeratum_LC44	0.4730316181	0.1500231781	0.5742771927	0.149432406	1.1840823765	0.1307952571	0.4513221142	0.3411792078	0.6606109095
Abiotrophia_defectiva_ATCC_49176	Brachyspira_pilosicoli_B2904	0.4283727399	0.0131697892	0.565648958	0.3227246415	0.3550265681	0.0201965863	0.5188538549	0.2519852172	0.4104826065
Abiotrophia_defectiva_ATCC_49176	Bradyrhizobium_elkanii_USDA_76	0.5379989065	0.2069197047	0.4194358004	0.3483466076	1.1117245352	0.2660272402	0.2891044458	0.3920268336	0.9936681341
Abiotrophia_defectiva_ATCC_49176	Brevibacillus_agri_5_2	0.4838892029	0.6973722383	0.3805553615	0.9990156921	0.4276405698	0.6383976912	0.340460811	0.974354617	0.3993421284
Abiotrophia_defectiva_ATCC_49176	Brevibacillus_agri_BAB_2500	0.4678633468	0.6779274872	0.3652920453	1.1014988571	0.4153975975	0.6187973054	0.3252659179	1.0179846294	0.3942563646
Abiotrophia_defectiva_ATCC_49176	Brevibacillus_borstelensis_AK1	0.4655679812	0.4868398061	0.1373544737	0.997302236	0.1396009645	0.4339987235	0.1249342587	0.8640244184	0.1947408057
Abiotrophia_defectiva_ATCC_49176	Brevibacillus_brevis_NBRC_100599	0.4701149425	0.7863674072	0.4301848446	1.2502937649	0.4525046384	0.716052246	0.3905668933	1.0179853307	0.5175974549
Abiotrophia_defectiva_ATCC_49176	Brevibacterium_casei_S18	0.5035928144	0.3231480211	0.2477812721	0.3173617363	0.8133702873	0.3541228454	0.1849102149	0.4242374191	0.6759393243
Abiotrophia_defectiva_ATCC_49176	Brevibacterium_linens_BL2	0.4987669544	0.1960296872	0.0515712919	0.2414508423	0.5143805326	0.1892757319	0.0459251908	0.2498954041	0.4722757471
Abiotrophia_defectiva_ATCC_49176	Brevibacterium_massiliense_5401308	0.4924688933	0.1801451865	0.0902620595	0.1632744556	0.6040247152	0.1903842581	0.0728967286	0.1624075966	0.5948796842
Abiotrophia_defectiva_ATCC_49176	Brevundimonas_bacteroides_DSM_4726	0.524559194	0.1884715191	0.2755192795	0.1788739713	0.8631746178	0.1838021836	0.1611084624	0.1615040245	0.7453623376
Abiotrophia_defectiva_ATCC_49176	Brevundimonas_diminuta_470_4	0.5172630257	0.0730612647	0.2388649005	0.0526466434	0.8962376244	0.1216723729	0.1810051218	0.108108948	0.8712969489
Abiotrophia_defectiva_ATCC_49176	Brochothrix_thermosphacta_DSM_20171	0.4662460568	0.5259692497	0.2800439222	0.6536135834	0.371468924	0.4883625893	0.2883405877	0.6147577954	0.3417407926
Abiotrophia_defectiva_ATCC_49176	Bulleidia_extructa_W1219	0.4416796267	0.174323978	0.1740226296	0.1775930135	0.170753594	0.1716539243	0.3298769748	0.1497157869	0.3732529346
Abiotrophia_defectiva_ATCC_49176	Burkholderia_cepacia_GG4	0.5519713262	0.2171282834	0.6082453042	0.1530406116	1.4081922836	0.162611167	0.6176276278	0.1212451626	1.3994294639
Abiotrophia_defectiva_ATCC_49176	Burkholderiales_bacterium_1_1_47	0.5187087307	0.1601259154	0.0635231397	0.1607502749	0.1872113903	0.1708967367	0.0551823803	0.1574314803	0.1612349918
Abiotrophia_defectiva_ATCC_49176	Butyricicoccus_pullicaecorum_1_2	0.4199726402	0.303618321	0.3023678547	0.549430227	0.2228360796	0.342972332	0.2126772018	0.5113503213	0.1748619279
Abiotrophia_defectiva_ATCC_49176	Butyricimonas_synergistica_DSM_23225	0.5297191378	0.3396330547	0.0081465837	0.341937872	0.0059917352	0.0678503833	0.5493201023	0.1476415496	0.9764035802
Abiotrophia_defectiva_ATCC_49176	Butyricimonas_virosa_DSM_23226	0.534868842	0.3379063191	0.009760965	0.3427750686	0.0052090128	0.0678231889	0.5238854615	0.1349833195	0.9764035797
Abiotrophia_defectiva_ATCC_49176	Butyrivibrio_crossotus_DSM_2876	0.4109477124	0.3225712136	0.1064693944	0.3193993115	0.1315174751	0.2155262758	0.0991186753	0.2146716545	0.1087869996
Abiotrophia_defectiva_ATCC_49176	Butyrivibrio_fibrisolvens_16_4	0.3645209581	0.1971096689	0.0769094408	0.1935491897	0.1321094156	0.2168829383	0.0759993047	0.2148026037	0.1066340831
Abiotrophia_defectiva_ATCC_49176	Campylobacter_coli_JV20	0.5426958363	0.1179802006	0.2335255828	0.1272899476	0.6522650974	0.1506834266	0.2057177402	0.1484859285	0.5849516207
Abiotrophia_defectiva_ATCC_49176	Campylobacter_concisus_13826	0.5039145907	0.1308896079	0.0779997695	0.3231471238	0.023559814	0.1519022609	0.0665949141	0.2454498274	0.3241432026
Abiotrophia_defectiva_ATCC_49176	Campylobacter_curvus_525_92	0.496408046	0.191415341	0.0051714973	0.2569189439	0.0854786938	0.2018971591	0.0052671797	0.1379890139	0.4506057722
Abiotrophia_defectiva_ATCC_49176	Campylobacter_fetus_subsp_fetus_82_40	0.5073170732	0.1800419721	0.0031606691	0.1273720641	0.3729753218	0.1909587789	0.0044882669	0.120385344	0.3912742739
Abiotrophia_defectiva_ATCC_49176	Campylobacter_gracilis_RM3268	0.5365148228	0.1292242558	0.0768211655	0.0798778524	0.3434345743	0.1503901672	0.0640564792	0.1631585502	0.22881932
Abiotrophia_defectiva_ATCC_49176	Campylobacter_hominis_ATCC_BAA_381	0.5577889447	0.1605531455	0.05595529	0.2316806121	0.1090748303	0.171255888	0.0468498611	0.1180560546	0.3881102411
Abiotrophia_defectiva_ATCC_49176	Campylobacter_hyointestinalis_subsp_hyointestinalis_LMG_9260	0.5553264605	0.1622837329	0.0224384277	0.1288152687	0.4167633727	0.1777860418	0.0222715814	0.1953266738	0.2288193117
Abiotrophia_defectiva_ATCC_49176	Campylobacter_jejuni_jejuni_81_176	0.5122463261	0.2605545198	0.023374867	0.3311739446	0.0160552804	0.2639934626	0.0201770792	0.4407439691	0.2324979158
Abiotrophia_defectiva_ATCC_49176	Campylobacter_jejuni_jejuni_ICDCCJ07004	0.5056497175	0.2620930434	0.0235362746	0.3313992713	0.0158446152	0.2654968991	0.0203159493	0.4406885311	0.2339610533
Abiotrophia_defectiva_ATCC_49176	Campylobacter_jejuni_jejuni_M1	0.5115952214	0.2621024041	0.0235371121	0.3313999548	0.0158439763	0.265504807	0.0203165545	0.4793183188	0.2057949877
Abiotrophia_defectiva_ATCC_49176	Campylobacter_jejuni_jejuni_NCTC_11168	0.5070028011	0.2605784015	0.0233772535	0.3311756688	0.0160536681	0.264013637	0.0201788404	0.4407791104	0.2326735092
Abiotrophia_defectiva_ATCC_49176	Campylobacter_lari_RM2100	0.5079022989	0.1618259753	0.0121394699	0.2027982655	0.1360778757	0.1722447083	0.0123618671	0.1793402974	0.2288193193
Abiotrophia_defectiva_ATCC_49176	Campylobacter_rectus_RM3267	0.5522074282	0.1626507252	0.0225755104	0.1279174053	0.1115281228	0.1732559046	0.0204924547	0.1559154101	0.0720589113
Abiotrophia_defectiva_ATCC_49176	Campylobacter_showae_CSUNSWCD	0.5373765867	0.1626345263	0.0251829097	0.1234654963	0.1294389336	0.1732396147	0.0230590391	0.1531481399	0.0836212383
Abiotrophia_defectiva_ATCC_49176	Campylobacter_upsaliensis_JV21	0.5767309065	0.1592942188	0.1136647522	0.1995684335	0.1460464024	0.1570089003	0.1137914328	0.1142001518	0.5087638188
Abiotrophia_defectiva_ATCC_49176	Candidatus_Nitrososphaera_gargensis_Ga9_2	0.5708446866	0.1894011861	0.0477232224	0.1255266063	0.2093008411	0.1924700832	0.0278391707	0.0695295678	0.2340077961
Abiotrophia_defectiva_ATCC_49176	Capnocytophaga_granulosa_ATCC_51502	0.5582191781	0.1602729847	0.1622816708	0.1634706866	0.4798734058	0.1681100965	0.161143884	0.1629107588	0.4803123617
Abiotrophia_defectiva_ATCC_49176	Capnocytophaga_ochracea_DSM_7271	0.560760353	0.2838334972	0.1502100554	0.3199792756	0.3571787924	0.2284248815	0.1725113355	0.2977766391	0.2288192958
Abiotrophia_defectiva_ATCC_49176	Capnocytophaga_sputigena_ATCC_33612	0.5635135135	0.1473014503	0.2839288699	0.2027156679	0.4491073768	0.2209657373	0.228819331	0.3031766528	0.2288192937
Abiotrophia_defectiva_ATCC_49176	Catenibacterium_mitsuokai_DSM_15897	0.3566827697	0.1997353654	0.1653277982	0.1956101138	0.2264864292	0.1753820993	0.1434711866	0.1805797654	0.1681910457
Abiotrophia_defectiva_ATCC_49176	Cedecea_davisae_DSM_4568	0.5075839653	0.1125996349	0.9785633004	0.0299437272	1.7561726711	0.0420922798	0.9630599229	0.0260348036	1.6793904289
Abiotrophia_defectiva_ATCC_49176	Cellulosilyticum_lentocellum_DSM_5427	0.3986111111	0.3099678575	0.2721173898	0.5575876292	0.0885271293	0.231891703	0.2347177872	0.3002973049	0.2762837446
Abiotrophia_defectiva_ATCC_49176	Cellulosimicrobium_cellulans_J36	0.4945196647	0.3323224139	0.0149815394	0.3323224137	0.0149815389	0.1209049531	0.5119410768	0.1299617158	0.5061427003
Abiotrophia_defectiva_ATCC_49176	Cetobacterium_somerae_ATCC_BAA_47401	0.4457439896	0.3242226041	0.0225543143	0.339752743	0.0080346867	0.0156921087	0.556183017	0.0156569618	0.5715162459
Abiotrophia_defectiva_ATCC_49176	Citrobacter_amalonaticus_Y19	0.5355135411	0.0688101824	1.1522023232	0.0600688251	1.6959891066	0.0624424468	1.0829198958	0.055560404	1.631773942
Abiotrophia_defectiva_ATCC_49176	Citrobacter_freundii_ATCC_8090	0.5284842319	0.3803010684	1.0251981529	0.0710656098	1.9985712561	0.2446990652	1.0466572063	0.0581862844	1.9104814247
Abiotrophia_defectiva_ATCC_49176	Citrobacter_freundii_UCI_31	0.5422357107	0.4199376457	0.6477491525	0.0662001722	1.6272399981	0.2719342925	0.71036367	0.0630683842	1.5500943903
Abiotrophia_defectiva_ATCC_49176	Citrobacter_koseri_ATCC_BAA_895	0.5158394931	0.3384948785	1.5963498924	0.3384948785	2.2029192746	0.3384948783	1.5300058181	0.3384948786	2.1114239041
Abiotrophia_defectiva_ATCC_49176	Citrobacter_sp_30_2	0.523364486	0.3384948788	1.1434438125	0.3384948787	1.7293837273	0.3384948788	1.0555422439	0.3384948785	1.6235457608
Abiotrophia_defectiva_ATCC_49176	Citrobacter_youngae_ATCC_29220	0.5210608424	0.3384948787	1.1505273599	0.3384948786	1.7372073883	0.3384948788	1.0575148116	0.3384948787	1.6261068823
Abiotrophia_defectiva_ATCC_49176	Cloacibacillus_evryensis_DSM_19522	0.4837425348	0.0181785906	0.2913206107	0.0516446957	0.340564983	0.0633127639	0.2288193545	0.1206829339	0.2288190889
Abiotrophia_defectiva_ATCC_49176	Clostridiales_sp_1_7_47FAA	0.4083510262	0.1196133872	0.3732676684	0.2144133798	0.3352713381	0.1294392576	0.3289672854	0.2017594768	0.2977687249
Abiotrophia_defectiva_ATCC_49176	Clostridium_asparagiforme_DSM_15981	0.3876712329	0.2808076697	0.7947294053	0.273775794	0.9199526216	0.2758650086	0.7696569591	0.2761499988	0.8644762247
Abiotrophia_defectiva_ATCC_49176	Clostridium_bartlettii_DSM_16795	0.4386724387	0.0502064454	0.2850817822	0.077670783	0.3280002465	0.0435960135	0.2649402786	0.0706898289	0.2799260637
Abiotrophia_defectiva_ATCC_49176	Clostridium_beijerinckii_NCIMB_8052	0.4133416459	0.5519044489	0.4280863132	0.7755946218	0.5799433386	0.3273874772	0.4907742014	0.7755946223	0.4397212211
Abiotrophia_defectiva_ATCC_49176	Clostridium_bifermentans_ATCC_19299	0.4530938124	0.1715028759	0.1768437317	0.1830546192	0.1652919883	0.1989296047	0.3053516895	0.231620375	0.4154959005
Abiotrophia_defectiva_ATCC_49176	Clostridium_bolteae_ATCC_BAA_613	0.3807854137	0.007430775	0.4654260943	0.0074307771	0.5309159058	0.0074307854	0.4554592397	0.0074308325	0.490358776
Abiotrophia_defectiva_ATCC_49176	Clostridium_botulinum_A_str_ATCC_19397	0.4247277386	0.1661573208	0.1821892869	0.1715854458	0.1767611619	0.2406625014	0.488202247	0.3742416854	0.4720737777
Abiotrophia_defectiva_ATCC_49176	Clostridium_botulinum_A_str_ATCC_3502	0.4378238342	0.1692820874	0.1790645202	0.1778013476	0.1705452601	0.2411956363	0.4780974001	0.3741454369	0.4630893719
Abiotrophia_defectiva_ATCC_49176	Clostridium_botulinum_A_str_Hall	0.4344209853	0.1695214239	0.1788251838	0.1769338185	0.1714127891	0.2411956035	0.4780972109	0.3741453982	0.4630891897
Abiotrophia_defectiva_ATCC_49176	Clostridium_botulinum_Bf	0.4164507772	0.1975519638	0.1507946438	0.1970929024	0.1512537052	0.2918740039	0.464015946	0.4168427273	0.4587325191
Abiotrophia_defectiva_ATCC_49176	Clostridium_botulinum_E1_str_BoNT_E_Beluga	0.4137704918	0.5058252579	0.5577453781	0.7697085574	0.5269522053	0.4475278131	0.4190956389	0.6747524345	0.4119482001
Abiotrophia_defectiva_ATCC_49176	Clostridium_botulinum_F_str_230613	0.4189364462	0.1975155068	0.1508311009	0.1970561189	0.1512904887	0.2920440822	0.4641663448	0.4169761276	0.4588830761
Abiotrophia_defectiva_ATCC_49176	Clostridium_butyricum_DSM_10702	0.4011627907	0.3384948788	0.3023769856	0.3384948787	0.3023769855	0.3384948784	0.3023769862	0.3384948785	0.3023769857
Abiotrophia_defectiva_ATCC_49176	Clostridium_butyricum_E4_str_BoNT_E_BL5262	0.3947540984	0.3384948782	0.2636898625	0.3384948789	0.2636898621	0.2705217567	0.3166413964	0.3384948783	0.2636898628
Abiotrophia_defectiva_ATCC_49176	Clostridium_cadaveris_AGR2141	0.4429795649	0.1661271539	0.1822194538	0.1727784542	0.1755681534	0.2245650152	0.5510296716	0.3156459024	0.4599487239
Abiotrophia_defectiva_ATCC_49176	Clostridium_celatum_DSM_1785	0.3998651382	0.2657836877	0.4908641926	0.3089595316	0.4886326448	0.2728414458	0.4356153945	0.312932433	0.4313800855
Abiotrophia_defectiva_ATCC_49176	Clostridium_cellobioparum_DSM_1351	0.4147615937	0.2504520771	0.2799148259	0.3883216646	0.3144166362	0.2495257994	0.2549437569	0.3466208756	0.2980205351
Abiotrophia_defectiva_ATCC_49176	Clostridium_citroniae_WAL_17108	0.394963552	0.3034484304	0.2886021847	0.3789866182	0.3797602017	0.2869508716	0.2487835743	0.3902277176	0.3098124184
Abiotrophia_defectiva_ATCC_49176	Clostridium_clariflavum_DSM_19732	0.4162646451	0.2705308273	0.3365955769	0.3260570255	0.4148372566	0.27599229	0.3098167365	0.3034398961	0.3914049193
Abiotrophia_defectiva_ATCC_49176	Clostridium_clostridioforme_CM201	0.3771043771	0.43906463	0.2379251275	0.4238884543	0.253101303	0.447902404	0.2290873548	0.4298874204	0.247102337
Abiotrophia_defectiva_ATCC_49176	Clostridium_difficile_CD196	0.4174252276	0.0828601957	0.265486412	0.0873962411	0.2609503663	0.0077102656	0.4851228852	0.1493750578	0.3754692553
Abiotrophia_defectiva_ATCC_49176	Clostridium_difficile_NAP07	0.4479787939	0.2195812676	0.1264010317	0.2920063047	0.0553058172	0.1339364132	0.2741887475	0.1524741987	0.2899254011
Abiotrophia_defectiva_ATCC_49176	Clostridium_difficile_NAP08	0.4463576159	0.2196187459	0.1263642416	0.2920069473	0.0553051866	0.1336191644	0.2747354126	0.1525091646	0.2902258254
Abiotrophia_defectiva_ATCC_49176	Clostridium_difficile_R20291	0.4145383104	0.0828602871	0.2654863206	0.0875461947	0.2608004129	0.0077102742	0.4851228764	0.1493750575	0.3754692556
Abiotrophia_defectiva_ATCC_49176	Clostridium_glycolicum_ATCC_14880	0.4163912756	0.4354644878	0.5458308914	0.6178533823	0.5258009177	0.4263704083	0.4975132585	0.6067845776	0.4867937308
Abiotrophia_defectiva_ATCC_49176	Clostridium_hathewayi_12489931	0.3886666667	0.6520327801	0.0183010109	0.6669747039	0.0073440626	0.4869206869	0.1393780991	0.6553412085	0.0158749322
Abiotrophia_defectiva_ATCC_49176	Clostridium_hathewayi_DSM_13479	0.3813732155	0.3540210131	0.3229687444	0.4139415378	0.2630482197	0.3195910242	0.2421327444	0.3931007875	0.2838889701
Abiotrophia_defectiva_ATCC_49176	Clostridium_hiranonis_TO_931_DSM_13275	0.4855182927	0.1540470301	0.0489395057	0.1533827886	0.0961522606	0.1579896706	0.0499030638	0.1577528971	0.0728184533
Abiotrophia_defectiva_ATCC_49176	Clostridium_hylemonae_DSM_15053	0.3388554217	0.1864090279	0.1168139587	0.1831710322	0.1642738366	0.1894586636	0.1343080849	0.188118515	0.1613990248
Abiotrophia_defectiva_ATCC_49176	Clostridium_indolis_DSM_755	0.3910795087	0.3546820195	0.2571896594	0.2918787097	0.3909482168	0.1975947783	0.001	0.2259040972	0.0010000001
Abiotrophia_defectiva_ATCC_49176	Clostridium_innocuum_2959	0.3833910035	0.352039184	0.5836402501	0.4852791353	0.5951046358	0.3545176382	0.5336324412	0.4867512311	0.5422186266
Abiotrophia_defectiva_ATCC_49176	Clostridium_leptum_DSM_753	0.3864541833	0.0927139076	0.1250472489	0.088198766	0.1820409501	0.1018125139	0.1215062238	0.1050415555	0.1352168385
Abiotrophia_defectiva_ATCC_49176	Clostridium_methoxybenzovorans_SR3	0.392118863	0.4189010276	0.2620006141	0.2962526737	0.3865079649	0.4607182039	0.2195496096	0.3653759584	0.3163369698
Abiotrophia_defectiva_ATCC_49176	Clostridium_methylpentosum_R2_DSM_5476	0.4256701868	0.1594657162	0.0324101858	0.1583554249	0.0746339989	0.1579533644	0.0397741872	0.1574881668	0.0605724108
Abiotrophia_defectiva_ATCC_49176	Clostridium_nexile_DSM_1787	0.3664	0.0726504837	0.1954078979	0.0720220507	0.2519113377	0.188524453	0.0802676265	0.2207729491	0.0802676264
Abiotrophia_defectiva_ATCC_49176	Clostridium_paraputrificum_AGR2156	0.4236157438	0.3755401692	0.591097105	0.4199171553	0.590934133	0.3285983269	0.455619102	0.3732961074	0.4515635209
Abiotrophia_defectiva_ATCC_49176	Clostridium_perfringens_ATCC_13124	0.4534201954	0.1737704016	0.1745762059	0.1768839253	0.1714626822	0.5200457422	0.1348039457	0.6256921936	0.0440610236
Abiotrophia_defectiva_ATCC_49176	Clostridium_ramosum_VPI_0427_DSM_1402	0.3544106167	0.1770508011	0.0938912724	0.1734713985	0.147884022	0.18803559	0.0958592438	0.1851108912	0.1364242228
Abiotrophia_defectiva_ATCC_49176	Clostridium_saccharogumia_DSM_17460	0.3762446657	0.2973657771	0.314809176	0.4265391257	0.3865109326	0.300067242	0.2716664493	0.3769863974	0.345690373
Abiotrophia_defectiva_ATCC_49176	Clostridium_saccharoperbutylacetonicum_N1_4_HMT	0.4199507389	0.53531806	0.4236156825	0.7318036004	0.403271165	0.4417496084	0.3534358811	0.6380939621	0.3302897632
Abiotrophia_defectiva_ATCC_49176	Clostridium_sartagoforme_AAU1	0.4044715447	0.3756930831	0.4597025818	0.4353722861	0.478151692	0.3138267763	0.3060104357	0.3369449706	0.3258471249
Abiotrophia_defectiva_ATCC_49176	Clostridium_scindens_ATCC_35704	0.3477237049	0.0122780501	0.3367277469	0.1014612632	0.3029178018	0.1167700585	0.227703139	0.127902102	0.2484002138
Abiotrophia_defectiva_ATCC_49176	Clostridium_sordellii_ATCC_9714	0.4751633987	0.159398848	0.1889477596	0.1672087511	0.1811378566	0.1814203013	0.5283015233	0.2832471793	0.492347444
Abiotrophia_defectiva_ATCC_49176	Clostridium_sp_7_2_43FAA	0.4053084648	0.0182201029	0.4800748656	0.1404023973	0.4038161693	0.0226371536	0.4218853169	0.1245359707	0.3442123205
Abiotrophia_defectiva_ATCC_49176	Clostridium_sp_L2_50	0.3980181668	0.1556021424	0.0527508763	0.1533830609	0.0836464416	0.1566113867	0.0456057856	0.1556252674	0.0605038258
Abiotrophia_defectiva_ATCC_49176	Clostridium_sp_M62_1	0.4192307692	0.1150300598	0.3029833398	0.163797163	0.3029833445	0.2706618714	0.0802676265	0.2879149587	0.0802676265
Abiotrophia_defectiva_ATCC_49176	Clostridium_sp_SS2_1	0.3834586466	0.2039576359	0.1421950523	0.1991888386	0.2033227717	0.18374172	0.118629132	0.181341572	0.1502647908
Abiotrophia_defectiva_ATCC_49176	Clostridium_sp_SY8519	0.3912397921	0.1136626036	0.1512255049	0.1789057597	0.1356633772	0.1516490618	0.0868788501	0.1662450348	0.0970878821
Abiotrophia_defectiva_ATCC_49176	Clostridium_spiroforme_DSM_1552	0.375708502	0.1827529947	0.0629388621	0.2177382826	0.0629388628	0.1928422971	0.0510044431	0.2107407833	0.051004443
Abiotrophia_defectiva_ATCC_49176	Clostridium_sporogenes_ATCC_15579	0.4018754186	0.074133846	0.2742127617	0.0792898836	0.2690567241	0.0947209089	0.3707450243	0.0936144483	0.420134529
Abiotrophia_defectiva_ATCC_49176	Clostridium_sporosphaeroides_DSM_1294	0.4179632249	0.1916429455	0.2829857512	0.2980437825	0.2693458477	0.1863191473	0.2458781637	0.265946825	0.2484387371
Abiotrophia_defectiva_ATCC_49176	Clostridium_sticklandii_DSM_519	0.430976431	0.2462140668	0.3610590987	0.3433551597	0.3678426189	0.2602712958	0.3303569899	0.3194271086	0.3365654305
Abiotrophia_defectiva_ATCC_49176	Clostridium_symbiosum_ATCC_14940	0.3959459459	0.1821472433	0.0010000004	0.2245775738	0.001	0.1980341358	0.0010000001	0.2269549218	0.001
Abiotrophia_defectiva_ATCC_49176	Clostridium_symbiosum_WAL_14163	0.385786802	0.2876961668	0.2901961667	0.2898583063	0.2923583063	0.2770715248	0.2795715248	0.2772637516	0.2797637516
Abiotrophia_defectiva_ATCC_49176	Clostridium_symbiosum_WAL_14673	0.3896952104	0.2893147727	0.2918147727	0.2916982731	0.2941982731	0.278670085	0.281170085	0.2788677472	0.2813677472
Abiotrophia_defectiva_ATCC_49176	Clostridium_tyrobutyricum_DSM_2637	0.4683213586	0.2660319395	0.2465638165	0.2691009051	0.2857130378	0.2410383631	0.2156748493	0.2459195076	0.2386816768
Abiotrophia_defectiva_ATCC_49176	Clostridium_viride_DSM_6836	0.4136429608	0.2204893974	0.1883124595	0.2498833958	0.2886881448	0.2276171673	0.1753320605	0.2379525594	0.2538644107
Abiotrophia_defectiva_ATCC_49176	Collinsella_aerofaciens_ATCC_25986	0.4795275591	0.0156355371	0.2880377406	0.0148580259	0.3413860009	0.0118663255	0.2484494979	0.0119426484	0.2760165778
Abiotrophia_defectiva_ATCC_49176	Collinsella_intestinalis_DSM_13280	0.4870940883	0.0158836634	0.2690489628	0.0562263038	0.2732436528	0.013124159	0.2261605207	0.0132742714	0.2470649568
Abiotrophia_defectiva_ATCC_49176	Collinsella_stercoris_DSM_13279	0.4647058824	0.1040785154	0.2093576111	0.1536508553	0.1911208712	0.0441921495	0.2377691652	0.0675413399	0.2344009681
Abiotrophia_defectiva_ATCC_49176	Collinsella_tanakaei_YIT_12063	0.4136016655	0.237826216	0.3414005474	0.2842274633	0.3927622942	0.2283558785	0.3243744149	0.2976668188	0.3793229388
Abiotrophia_defectiva_ATCC_49176	Coprobacillus_sp_29_1	0.342001576	0.1598556204	0.1329688799	0.1588604463	0.1748708048	0.1588886199	0.1216538242	0.1583665578	0.1464044842
Abiotrophia_defectiva_ATCC_49176	Coprobacillus_sp_D7	0.3708920188	0.1534250898	0.1576926437	0.1329664628	0.3775309658	0.1555845205	0.1356264297	0.1391745078	0.2856903609
Abiotrophia_defectiva_ATCC_49176	Coprococcus_catus_GD_7	0.3664506839	0.46305049	0.1963329976	0.8767810362	0.2587962397	0.4354613085	0.1745045874	0.8001570931	0.2247950928
Abiotrophia_defectiva_ATCC_49176	Coprococcus_comes_ATCC_27758	0.3889728097	0.0341071799	0.3091583834	0.0050767583	0.3995005487	0.0087461967	0.3433378766	0.0181476334	0.3715822572
Abiotrophia_defectiva_ATCC_49176	Coprococcus_eutactus_ATCC_27759	0.3900543901	0.1966088407	0.1373788942	0.1934926189	0.1853517642	0.1980770968	0.1547962681	0.1963747997	0.1823510613
Abiotrophia_defectiva_ATCC_49176	Corynebacterium_ammoniagenes_DSM_20306	0.510786802	0.1581053067	0.1699790622	0.3847951959	0.291927736	0.1698968333	0.1295011026	0.4357577026	0.1459638665
Abiotrophia_defectiva_ATCC_49176	Corynebacterium_amycolatum_SK46	0.5119647355	0.0859574126	0.2919277363	0.2967467732	0.2919277344	0.198330833	0.1459638682	0.351156117	0.1459638672
Abiotrophia_defectiva_ATCC_49176	Corynebacterium_aurimucosum_ATCC_700975	0.4947437582	0.1589184849	0.2331513765	0.2862356894	0.4576386408	0.1443353248	0.2288192957	0.3494875223	0.2288193153
Abiotrophia_defectiva_ATCC_49176	Corynebacterium_durum_F0235	0.495675316	0.2266437941	0.2669228239	0.3799382875	0.4576386334	0.2200235677	0.2288191033	0.4381682228	0.2288193146
Abiotrophia_defectiva_ATCC_49176	Corynebacterium_glucuronolyticum_ATCC_51867	0.4677740864	0.331330237	0.2134318412	0.6876490978	0.2979830695	0.3125934457	0.2120525321	0.6878103148	0.2329927287
Abiotrophia_defectiva_ATCC_49176	Corynebacterium_kroppenstedtii_DSM_44385	0.5066921606	0.2328286256	0.1321746905	0.4001329182	0.4576386273	0.2256076894	0.1159023038	0.5557947948	0.2288193147
Abiotrophia_defectiva_ATCC_49176	Corynebacterium_propinquum_DSM_44285	0.5082399473	0.1833696457	0.1335288223	0.2259265118	0.457638599	0.2018774913	0.0982206939	0.2757347104	0.228819318
Abiotrophia_defectiva_ATCC_49176	Corynebacterium_striatum_ATCC_6940	0.4869451697	0.1872300881	0.326100316	0.3949548512	0.4576386362	0.1659124497	0.2288193841	0.3602981857	0.2288193124
Abiotrophia_defectiva_ATCC_49176	Corynebacterium_tuberculostearicum_SK141	0.4545454545	0.161308212	0.1967632677	0.3596770892	0.1502298501	0.1602375305	0.1782526536	0.3370680961	0.1135451485
Abiotrophia_defectiva_ATCC_49176	Corynebacterium_ulcerans_809	0.4836289222	0.2536053566	0.2413874331	0.5515312493	0.3173175471	0.2581987139	0.2124886079	0.5238688851	0.2894833355
Abiotrophia_defectiva_ATCC_49176	Corynebacterium_ureicelerivorans	0.510326449	0.1484370539	0.1825774325	0.2007500276	0.457638622	0.1617681011	0.1383183113	0.2500215373	0.2288193071
Abiotrophia_defectiva_ATCC_49176	Cronobacter_sakazakii_ATCC_BAA_894	0.5019262521	0.1883551545	0.5393247974	0.0368142121	1.4674485405	0.0796006353	0.6042780439	0.0331321764	1.4396386557
Abiotrophia_defectiva_ATCC_49176	Cryptobacterium_curtum_DSM_15641	0.4398111723	0.1523977552	0.0665553779	0.1772157344	0.1184462963	0.1716739109	0.0580643605	0.1764742674	0.1031284033
Abiotrophia_defectiva_ATCC_49176	Curtobacterium_flaccumfaciens_UCD_AKU	0.4583875163	0.1732177423	0.1845278549	0.1338066759	0.7039553333	0.1740641186	0.1671141283	0.1398324137	0.6957843275
Abiotrophia_defectiva_ATCC_49176	Delftia_acidovorans_SPH_1	0.5457446809	0.0210447992	0.6399399818	0.0315748854	1.2887824534	0.0247339478	0.5559307673	0.032473708	1.2146427512
Abiotrophia_defectiva_ATCC_49176	Dermacoccus_nishinomiyaensis	0.5222222222	0.1985877897	0.4341749693	0.1858174296	0.9114103989	0.1707563016	0.3528516844	0.1477685815	0.8414535599
Abiotrophia_defectiva_ATCC_49176	Desulfovibrio_desulfuricans_subsp_desulfuricans_DSM_642	0.4961587708	0.0261996044	0.5054372825	0.0010000008	0.7366710873	0.0288841611	0.4854011176	0.0010000108	0.7366710764
Abiotrophia_defectiva_ATCC_49176	Desulfovibrio_piger_ATCC_29098	0.4844444444	0.1597938377	0.0716073505	0.2353821667	0.2630384824	0.1579667702	0.0725147142	0.1836552486	0.2938490262
Abiotrophia_defectiva_ATCC_49176	Desulfovibrio_sp_3_1_syn3	0.4893617021	0.3373647572	0.3398647572	0.3159363204	0.4788431229	0.3264805865	0.3289805865	0.2946469149	0.4483784824
Abiotrophia_defectiva_ATCC_49176	Dialister_invisus_DSM_15470	0.5069904341	0.1652969378	0.019645491	0.1619677136	0.0937772337	0.1823554466	0.0163493087	0.1614580275	0.0823427315
Abiotrophia_defectiva_ATCC_49176	Dialister_succinatiphilus_YIT_11850	0.5098976109	0.0488482018	0.2148354541	0.1382991176	0.1963802261	0.0566124266	0.221349634	0.0910976842	0.2288193193
Abiotrophia_defectiva_ATCC_49176	Dietzia_cinnamea_P4	0.5160680529	0.1120267189	0.2824345036	0.1335299118	0.7586269114	0.136860248	0.2345229084	0.1463350098	0.7625920888
Abiotrophia_defectiva_ATCC_49176	Dorea_formicigenerans_ATCC_27755	0.3321247281	0.3245568842	0.263034499	0.4702289998	0.2067607572	0.3450332586	0.2332944627	0.4882501872	0.1887395706
Abiotrophia_defectiva_ATCC_49176	Dorea_longicatena_DSM_13814	0.4480179506	0.1513699164	0.1958958152	0.1511665805	0.2697774611	0.1551861642	0.2122961236	0.1551376335	0.2677621301
Abiotrophia_defectiva_ATCC_49176	Dysgonomonas_gadei_ATCC_BAA_286	0.510786802	0.2182627784	0.6812526997	0.3374908651	1.0586670735	0.2410800728	0.5201604168	0.1423270286	1.121979876
Abiotrophia_defectiva_ATCC_49176	Edwardsiella_tarda_ATCC_23685	0.4953051643	0.3384948787	1.5475502427	0.3384948786	1.8961823348	0.3384948777	1.4864982177	0.3384948787	1.8320501382
Abiotrophia_defectiva_ATCC_49176	Edwardsiella_tarda_FL6_60	0.4847596717	0.3384948823	0.0092106877	0.3384948709	0.0092107022	0.338494879	1.5923519088	0.3384948786	1.9545185883
Abiotrophia_defectiva_ATCC_49176	Eggerthella_lenta_DSM_2243	0.4723880597	0.1396554501	0.1264385564	0.2595895985	0.0829818121	0.1660073164	0.0901389553	0.1237777089	0.2754018309
Abiotrophia_defectiva_ATCC_49176	Eggerthella_sp_1_3_56FAA	0.4444444444	0.0990516806	0.1502847643	0.1033350424	0.352529821	0.1250232546	0.1152580559	0.1278002834	0.2771057042
Abiotrophia_defectiva_ATCC_49176	Eggerthella_sp_YY7918	0.4437735849	0.1351674228	0.1351543628	0.2448056261	0.0968038282	0.1606045288	0.0993263939	0.1277484834	0.2605408936
Abiotrophia_defectiva_ATCC_49176	Eggerthia_catenaformis_OT_569	0.3643067847	0.2042879368	0.1440586707	0.2018833578	0.1464632496	0.3159258124	0.346014056	0.3101977509	0.3667920069
Abiotrophia_defectiva_ATCC_49176	Eikenella_corrodens_ATCC_23834	0.5461380725	0.1015378139	0.2270394276	0.0745348637	0.8591561503	0.1364036825	0.1765628319	0.0776567141	0.7511918131
Abiotrophia_defectiva_ATCC_49176	Enterobacter_aerogenes_KCTC_2190	0.523907455	0.1372181283	1.0865019902	0.0315899496	1.8755704358	0.0935876582	1.0740082258	0.0282325884	1.8267903346
Abiotrophia_defectiva_ATCC_49176	Enterobacter_asburiae_LF7a	0.5277058519	0.7947166246	1.8109271147	0.7540840029	2.3676942908	0.8065966366	1.7633017293	0.7787357605	2.3399432708
Abiotrophia_defectiva_ATCC_49176	Enterobacter_cancerogenus_ATCC_35316	0.5139335477	0.3384948787	1.5481845533	0.3384948787	2.1355233105	0.3384948786	1.4653056472	0.3384948782	2.0494812998
Abiotrophia_defectiva_ATCC_49176	Enterobacter_cloacae_EcWSU1	0.5190799791	0.7949315327	1.8215374675	0.7540358125	2.3759597183	0.8066179777	1.7661510441	0.7787060096	2.3422215678
Abiotrophia_defectiva_ATCC_49176	Enterobacter_hormaechei_YT2	0.5198123045	0.8281634213	1.7349250174	0.7907828395	2.3595396421	0.8388149659	1.7082572723	0.8046429231	2.347485705
Abiotrophia_defectiva_ATCC_49176	Enterobacter_hormaechei_YT3	0.5178476292	0.8281709524	1.7348197262	0.7904893903	2.1925066341	0.8388116476	1.708144996	0.8135475883	2.1805039857
Abiotrophia_defectiva_ATCC_49176	Enterobacteriaceae_bacterium_9_2_54FAA	0.4991708126	0.3384948788	0.966914504	0.3384948786	1.5618939863	0.3384948787	0.8915758996	0.3384948784	1.4843352127
Abiotrophia_defectiva_ATCC_49176	Enterococcus_asini_ATCC_700915	0.425802139	0.3635223091	0.4209679719	0.3905936177	0.5306436966	0.3079187397	0.3274024602	0.3390162065	0.4056460437
Abiotrophia_defectiva_ATCC_49176	Enterococcus_avium_ATCC_14025	0.4529860229	0.6806965186	0.3419932131	1.3004697025	0.3504992735	0.6583339896	0.3030142838	1.01798533	0.3820495277
Abiotrophia_defectiva_ATCC_49176	Enterococcus_caccae_ATCC_BAA_1240	0.4292207792	0.2711639876	0.3809360843	0.5308449301	0.4696570208	0.2723467348	0.3554978222	0.5258207791	0.4121368967
Abiotrophia_defectiva_ATCC_49176	Enterococcus_casseliflavus_ATCC_12755	0.4389438944	0.2797578052	0.1930052616	0.7294147906	0.2261412973	0.2710737543	0.1664571896	0.6374049557	0.1855418832
Abiotrophia_defectiva_ATCC_49176	Enterococcus_cecorum_DSM_20682	0.4180829368	0.1942595088	0.3362949751	0.3004316312	0.4480207364	0.1998011035	0.3309665058	0.3164876023	0.4221349027
Abiotrophia_defectiva_ATCC_49176	Enterococcus_dispar_ATCC_51266	0.4314516129	0.3683727291	0.2348944929	0.3683635249	0.3591093609	0.3583788311	0.2083028472	0.350069811	0.3011715953
Abiotrophia_defectiva_ATCC_49176	Enterococcus_durans_ATCC_6056	0.4731109598	0.1736980271	0.1746485805	0.178323876	0.1700227316	0.3420177493	0.3211713683	0.3025349758	0.3744547815
Abiotrophia_defectiva_ATCC_49176	Enterococcus_faecalis_OG1RF_ATCC_47077	0.4329824561	0.059298523	0.3582159788	0.0010000024	0.4304650704	0.1061796409	0.294260961	0.099708863	0.5831663544
Abiotrophia_defectiva_ATCC_49176	Enterococcus_faecalis_TX0104	0.4599156118	0.0041882699	0.3669774597	0.0010000033	0.3703771215	0.1773254074	0.514771839	0.2998787002	0.4093226825
Abiotrophia_defectiva_ATCC_49176	Enterococcus_faecalis_TX1322	0.4675505932	0.2130394269	0.1328227551	0.3354130693	0.0126960606	0.3353987793	0.29532687	0.4792126381	0.1988423204
Abiotrophia_defectiva_ATCC_49176	Enterococcus_faecalis_TX2134	0.4697183099	0.1682748347	0.1712174394	0.3332400715	0.0148291777	0.0986790665	0.2230904653	0.113624419	0.4441150175
Abiotrophia_defectiva_ATCC_49176	Enterococcus_faecalis_V583	0.4306620209	0.0119463111	0.4168993598	0.0010000019	0.4304650711	0.211171334	0.5644232883	0.1425406575	0.6330539655
Abiotrophia_defectiva_ATCC_49176	Enterococcus_faecium_TX1330	0.4941775837	0.2936673008	0.0394341281	0.3232019142	0.013452984	0.2867169203	0.0455482703	0.3102916796	0.0248099185
Abiotrophia_defectiva_ATCC_49176	Enterococcus_gallinarum_EG2	0.4404450262	0.2223249457	0.2872141947	0.4854140199	0.3426710581	0.2219796529	0.2649927006	0.470118206	0.2766114694
Abiotrophia_defectiva_ATCC_49176	Enterococcus_hirae_ATCC_9790	0.4703071672	0.2398794662	0.0971646639	0.2999120071	0.038015272	0.2466212027	0.0905221063	0.2979749416	0.0399238409
Abiotrophia_defectiva_ATCC_49176	Enterococcus_phoeniculicola_ATCC_BAA_412	0.4634628045	0.1516951376	0.2375429395	0.0533182833	0.3656272624	0.1521117391	0.2052828577	0.1403049811	0.265272135
Abiotrophia_defectiva_ATCC_49176	Enterococcus_saccharolyticus_DSM8903	0.4349388929	0.3122635964	0.2271341637	0.3467699232	0.2736592836	0.2261109403	0.2029007702	0.2146336448	0.2773285791
Abiotrophia_defectiva_ATCC_49176	Enterococcus_sp_7L76	0.4638297872	0.1801211803	0.1651365777	0.3183637618	0.0294323155	0.2844614471	0.3295006628	0.3601391814	0.278728561
Abiotrophia_defectiva_ATCC_49176	Erysipelotrichaceae_bacterium_5_2_54FAA	0.3857257418	0.1086213866	0.2440182469	0.1201968276	0.254334093	0.1400615271	0.1990030897	0.1359781348	0.2052220969
Abiotrophia_defectiva_ATCC_49176	Erysipelotrichaceae_bacterium_sp_3_1_53	0.3889739663	0.1609380094	0.0910289091	0.1639154641	0.1242750841	0.1553590144	0.0739841573	0.1586849796	0.088157532
Abiotrophia_defectiva_ATCC_49176	Escherichia_albertii_KF1	0.5320614732	0.2516710481	0.9365602945	0.0726833386	1.6443150268	0.224622339	0.8990408488	0.0632455967	1.5903665403
Abiotrophia_defectiva_ATCC_49176	Escherichia_albertii_TW07627	0.5190144617	0.0639497918	1.2137954422	0.0569976252	1.8891736845	0.0596436181	1.153821748	0.0528295885	1.8372398371
Abiotrophia_defectiva_ATCC_49176	Escherichia_coli_O157_H7_str_Sakai	0.5126984127	0.3384948787	1.1621367229	0.3384948786	1.7581792764	0.3384948785	1.0774961703	0.3384948783	1.6676993556
Abiotrophia_defectiva_ATCC_49176	Escherichia_coli_SE11	0.5154958678	0.3384948785	0.8107770607	0.3384948787	1.6446957201	0.3384948787	0.7374793636	0.3384948787	1.567504066
Abiotrophia_defectiva_ATCC_49176	Escherichia_coli_str_K_12_substr_MG1655	0.5237849018	0.3384948786	1.1684511732	0.3384948787	1.7645143775	0.3384948787	1.0801440128	0.3384948787	1.672244708
Abiotrophia_defectiva_ATCC_49176	Escherichia_coli_UTI89_UPEC	0.5084835631	0.3384948791	1.1017647673	0.3384948787	1.6795311328	0.3384948785	1.0193320912	0.3384948787	1.5835920564
Abiotrophia_defectiva_ATCC_49176	Escherichia_fergusonii_ATCC_35469	0.5276907001	0.0696005783	1.3199112978	0.0613565842	1.9856307	0.0648111485	1.2582849502	0.0571150991	1.9314392881
Abiotrophia_defectiva_ATCC_49176	Escherichia_hermannii_NBRC_105704	0.506273868	0.8594987919	0.4576386389	1.372964229	0.4576385922	0.9656783482	0.0510553926	0.9785560952	0.0384856917
Abiotrophia_defectiva_ATCC_49176	Escherichia_sp_1_1_43	0.5562130178	0.0430224337	0.335530745	0.1333311669	0.3238239868	0.0989677423	0.2410707273	0.136947777	0.2459729526
Abiotrophia_defectiva_ATCC_49176	Escherichia_sp_3_2_53FAA	0.5053418803	0.338494886	1.0899606454	0.3384948783	1.6628165272	0.3384948784	1.0084368733	0.3384948789	1.566524376
Abiotrophia_defectiva_ATCC_49176	Escherichia_sp_4_1_40B	0.5188679245	0.3384948787	1.1542283905	0.3384948786	1.7762063499	0.3384948787	1.0664114161	0.3384948786	1.685205293
Abiotrophia_defectiva_ATCC_49176	Eubacterium_biforme_DSM_3989	0.4408866995	0.2047977507	0.1409131027	0.288963276	0.058292972	0.1839696264	0.1362643604	0.1820645007	0.1690395507
Abiotrophia_defectiva_ATCC_49176	Eubacterium_brachy_ATCC_33089	0.4167312161	0.158373809	0.1899727986	0.1636337904	0.1847128173	0.1774677863	0.2934085071	0.1776026778	0.2935286708
Abiotrophia_defectiva_ATCC_49176	Eubacterium_cellulosolvens_6	0.4233983287	0.064752055	0.2778919776	0.0232280472	0.3200453713	0.0834254886	0.2589355083	0.0518003733	0.2910399692
Abiotrophia_defectiva_ATCC_49176	Eubacterium_cylindroides_T2_87	0.4137134052	0.1369634976	0.2080550546	0.1492661169	0.199080491	0.1512927577	0.1672460626	0.1349142605	0.2191459195
Abiotrophia_defectiva_ATCC_49176	Eubacterium_desmolans_ATCC_43058	0.4583333333	0.0502262353	0.2926379643	0.0191301551	0.3242053751	0.1842978035	0.001	0.2006294228	0.001
Abiotrophia_defectiva_ATCC_49176	Eubacterium_dolichum_DSM_3991	0.4781172585	0.337034487	0.011104414	0.3384948775	0.0096707879	0.175521717	0.1937936705	0.1979078731	0.1818994505
Abiotrophia_defectiva_ATCC_49176	Eubacterium_eligens_ATCC_27750	0.4103840683	0.2845720714	0.39836561	0.2401461819	0.4434648701	0.2062701001	0.0010000001	0.2293319661	0.0010000001
Abiotrophia_defectiva_ATCC_49176	Eubacterium_hallii_DSM_3353	0.4339483395	0.1453834467	0.1409371039	0.1458711075	0.20771354	0.1708203987	0.1225260939	0.1591222966	0.1720397933
Abiotrophia_defectiva_ATCC_49176	Eubacterium_hallii_L2_7	0.4209416725	0.3483466036	0.1755430458	0.3483466004	0.333624445	0.2100458534	0.001	0.2390432404	0.0010000001
Abiotrophia_defectiva_ATCC_49176	Eubacterium_limosum_KIST612	0.4397394137	0.1567604135	0.1915861942	0.1595121291	0.1888344785	0.3270379956	0.2924519201	0.4544825944	0.3738847908
Abiotrophia_defectiva_ATCC_49176	Eubacterium_ramulus_ATCC_29099	0.3762010347	0.1327328801	0.2026943964	0.1195048892	0.2288417186	0.1786020726	0.001	0.1972021563	0.0010000001
Abiotrophia_defectiva_ATCC_49176	Eubacterium_rectale_ATCC_33656	0.3552631579	0.1643666253	0.1839799823	0.1654622975	0.1828843107	0.2707613826	0.2000395559	0.2682042375	0.2531681327
Abiotrophia_defectiva_ATCC_49176	Eubacterium_rectale_M104_1	0.3768768769	0.2428086706	0.1984965827	0.2395941059	0.257946989	0.2418767876	0.1456265972	0.2401209727	0.1837853379
Abiotrophia_defectiva_ATCC_49176	Eubacterium_saphenum_ATCC_49989	0.4968602826	0.189562023	0.0948890823	0.2196771745	0.1107758703	0.2005320056	0.08378301	0.2149193177	0.1011213336
Abiotrophia_defectiva_ATCC_49176	Eubacterium_siraeum_70_3	0.4365274365	0.3066735185	0.0590182794	0.3041796199	0.1146166335	0.1946580038	0.0538369294	0.1935136425	0.0784835552
Abiotrophia_defectiva_ATCC_49176	Eubacterium_siraeum_DSM_15702	0.4181069959	0.2971462594	0.0741019564	0.3007823665	0.1288118441	0.1941337114	0.0588573402	0.1914540447	0.0821459399
Abiotrophia_defectiva_ATCC_49176	Eubacterium_sulci_ATCC_35585	0.442562592	0.1567299629	0.1916166446	0.1655056885	0.1828409194	0.2902180917	0.2588929969	0.3583786927	0.3186110651
Abiotrophia_defectiva_ATCC_49176	Eubacterium_ventriosum_ATCC_27560	0.3595505618	0.1212901621	0.1703005177	0.1052954713	0.2368132523	0.1327721811	0.1538668252	0.1316610405	0.1820156135
Abiotrophia_defectiva_ATCC_49176	Exiguobacterium_aurantiacum_DSM_6208	0.4520460358	0.4144530659	0.4087072238	0.6038026117	0.5173456021	0.3555998386	0.3115264999	0.4914883692	0.4483509774
Abiotrophia_defectiva_ATCC_49176	Faecalibacterium_cf_prausnitzii_KLE1255	0.3864511162	0.1359793229	0.1389281235	0.1403691278	0.1759547823	0.1606877267	0.135566651	0.1576110617	0.1591541763
Abiotrophia_defectiva_ATCC_49176	Faecalibacterium_prausnitzii_L2_6	0.3861693862	0.1827820183	0.2595357472	0.2703883477	0.2421874533	0.1864122014	0.1853507298	0.2349689067	0.1750022779
Abiotrophia_defectiva_ATCC_49176	Faecalibacterium_prausnitzii_M21_2	0.3956734124	0.585464591	0.0623379385	0.6312698484	0.0311399034	0.4999776603	0.1205632256	0.5825859204	0.0642986057
Abiotrophia_defectiva_ATCC_49176	Faecalibacterium_prausnitzii_SL3_3	0.3899371069	0.5609294066	0.0790488931	0.6196848604	0.0390304577	0.371826177	0.2078474095	0.5290247424	0.1007792117
Abiotrophia_defectiva_ATCC_49176	Filifactor_alocis_ATCC_35896	0.4428678118	0.1898429784	0.1324265294	0.2133049947	0.1350416131	0.2024694811	0.1286916962	0.2164556406	0.1526271101
Abiotrophia_defectiva_ATCC_49176	Finegoldia_magna_ATCC_29328	0.4957789716	0.1615413339	0.1283881958	0.1607898722	0.1875567587	0.1604928625	0.1134565553	0.1577674958	0.141867429
Abiotrophia_defectiva_ATCC_49176	Flavonifractor_plautii_ATCC_29863	0.3942172073	0.1873341453	0.1624812272	0.1895795544	0.2203398596	0.1768112235	0.1476356215	0.1824006321	0.1757289612
Abiotrophia_defectiva_ATCC_49176	Fusobacterium_gonidiaformans_3_1_5R	0.5087719298	0.1616187627	0.1832992656	0.2621502446	0.0846136796	0.1612253197	0.175072574	0.1770292637	0.1654536957
Abiotrophia_defectiva_ATCC_49176	Fusobacterium_gonidiaformans_ATCC_25563	0.5084496694	0.119844597	0.2178640038	0.2289085152	0.1172450457	0.1625385022	0.157874844	0.1781779582	0.1499400501
Abiotrophia_defectiva_ATCC_49176	Fusobacterium_mortiferum_ATCC_9817	0.473220339	0.0768614158	0.3924536291	0.0846691727	0.4270297332	0.0759681944	0.3464595648	0.0958961923	0.3656239549
Abiotrophia_defectiva_ATCC_49176	Fusobacterium_necrophorum_D12	0.4971509972	0.2000487459	0.1455749092	0.295469814	0.0519059024	0.1368913584	0.2270270929	0.1188701992	0.2773075593
Abiotrophia_defectiva_ATCC_49176	Fusobacterium_nucleatum_subsp_animalis_3_1_33	0.4955555556	0.1983681674	0.1466457273	0.2392911753	0.1070530253	0.1671263293	0.1543255214	0.1541731365	0.1988216073
Abiotrophia_defectiva_ATCC_49176	Fusobacterium_nucleatum_subsp_animalis_7_1	0.4988962472	0.2071836968	0.138570966	0.2654912938	0.0813339766	0.2390266419	0.3599828198	0.2394373027	0.3597073095
Abiotrophia_defectiva_ATCC_49176	Fusobacterium_nucleatum_subsp_animalis_D11	0.4974169742	0.1921786946	0.1533004524	0.239071088	0.1072690709	0.1580842015	0.1677934227	0.1541955975	0.1977658161
Abiotrophia_defectiva_ATCC_49176	Fusobacterium_nucleatum_subsp_vincentii_3_1_27	0.5007173601	0.1917278793	0.1537429943	0.2911937927	0.0561034105	0.1645027978	0.1990337898	0.1784022192	0.2134255781
Abiotrophia_defectiva_ATCC_49176	Fusobacterium_nucleatum_subsp_vincentii_3_1_36A2	0.4912770412	0.2540926792	0.0881210605	0.3328904309	0.0144504817	0.1242659853	0.314864145	0.1223278748	0.3552642102
Abiotrophia_defectiva_ATCC_49176	Fusobacterium_nucleatum_subsp_vincentii_4_1_13	0.503591954	0.1912962751	0.1541666728	0.2911467163	0.0561496225	0.1645321139	0.1983823557	0.1784360531	0.2127477605
Abiotrophia_defectiva_ATCC_49176	Fusobacterium_periodonticum_1_1_41FAA	0.4842951059	0.1978833186	0.1492650473	0.0340172772	0.3236369475	0.1631376628	0.1587112568	0.1504641595	0.1998626396
Abiotrophia_defectiva_ATCC_49176	Fusobacterium_periodonticum_2_1_31	0.4812362031	0.1631805467	0.1479527718	0.1393810121	0.2117338441	0.1575439688	0.1474053088	0.1516007618	0.1802987509
Abiotrophia_defectiva_ATCC_49176	Fusobacterium_russii_ATCC_25533	0.4765570329	0.2741634512	0.0693562432	0.3251282435	0.0217076046	0.2106576658	0.2288193971	0.2321869595	0.2288193068
Abiotrophia_defectiva_ATCC_49176	Fusobacterium_sp_4_8	0.4841795438	0.2984667459	0.0466343032	0.3177372458	0.0286176866	0.1434593971	0.2508379081	0.1318251725	0.3047992352
Abiotrophia_defectiva_ATCC_49176	Fusobacterium_ulcerans_ATCC_49185	0.4372858122	0.2574232026	0.0892539262	0.3294181285	0.0185809275	0.3740136817	0.2694201749	0.4229677705	0.2365769353
Abiotrophia_defectiva_ATCC_49176	Fusobacterium_varium_ATCC_27725	0.4442176871	0.2422480323	0.1041504598	0.3274671754	0.0204960565	0.3588965446	0.4388143784	0.3678511565	0.444460352
Abiotrophia_defectiva_ATCC_49176	Gemella_haemolysans_ATCC_10379	0.5029112082	0.1575729439	0.236424935	0.0753418083	0.338333608	0.3087208733	0.1783846606	0.491578801	0.0991893194
Abiotrophia_defectiva_ATCC_49176	Gemella_moribillum_M424	0.4988730278	0.1847725845	0.1635740232	0.1909739882	0.1573726194	0.3586173934	0.1704764698	0.5284368551	0.1485529024
Abiotrophia_defectiva_ATCC_49176	Gemella_sanguinis_ATCC700632	0.4996415771	0.1916250395	0.1567215681	0.1964998067	0.1518468011	0.3795731206	0.297416637	0.343903359	0.3330863985
Abiotrophia_defectiva_ATCC_49176	Gemella_sanguinis_M325	0.4992548435	0.1850106508	0.1633359568	0.1912455825	0.1571010249	0.3605791961	0.1703413879	0.5148881946	0.1587407022
Abiotrophia_defectiva_ATCC_49176	Geobacillus_vulcani_PSS1	0.5045300113	0.4538425448	0.5498987354	0.5820890712	0.6474986987	0.4054317792	0.4311441282	0.5052508037	0.5127346793
Abiotrophia_defectiva_ATCC_49176	Gordonia_rubripertincta_NBRC_101908	0.5063218391	0.0289097888	0.3626376951	0.0262150642	1.0795641038	0.0371406061	0.3336624159	0.0458539183	1.0486448288
Abiotrophia_defectiva_ATCC_49176	Gordonia_terrae_C_6	0.5	0.0332070023	0.5719581889	0.0278381003	1.236261545	0.0335812865	0.5480114066	0.0315624154	1.2158114673
Abiotrophia_defectiva_ATCC_49176	Gordonia_terrae_NBRC_100016	0.5186651584	0.026885323	0.6157139386	0.0217190184	1.0882647294	0.0347569931	0.5550013201	0.0295777004	1.0385260694
Abiotrophia_defectiva_ATCC_49176	Gordonibacter_pamelaeae_7_10_1_bT_DSM_19378	0.4837490552	0.109986518	0.1009461782	0.0863702061	0.3059132696	0.151706942	0.070274428	0.1246129065	0.2171378601
Abiotrophia_defectiva_ATCC_49176	Granulicatella_adiacens_ATCC_49175	0.4808823529	0.1806953459	0.1676512626	0.1841197253	0.1642268826	0.1988385231	0.2370246892	0.2268515907	0.2717783407
Abiotrophia_defectiva_ATCC_49176	Granulicatella_elegans_ATCC_700633	0.4644688645	0.182626038	0.1657205696	0.1872238536	0.161122754	0.211668431	0.2501852525	0.2415327268	0.2870844523
Abiotrophia_defectiva_ATCC_49176	Grimontia_hollisae_CIP_101886	0.4862440191	0.2901317396	0.4576386359	0.5389833797	0.4576386341	0.38606835	0.2288193127	0.6134520918	0.2288192977
Abiotrophia_defectiva_ATCC_49176	Haemophilus_haemolyticus_M19501	0.4804246848	0.2319400824	0.4576386416	0.5488109619	0.4576386376	0.392293482	0.2288193165	0.7162405009	0.228819317
Abiotrophia_defectiva_ATCC_49176	Haemophilus_parainfluenzae_T3T1	0.4809711286	0.1185952508	0.3455965016	0.612460192	0.3655701425	0.1535029124	0.2828120581	0.6842344261	0.2463055809
Abiotrophia_defectiva_ATCC_49176	Haemophilus_sputorum_CCUG_13788	0.5	0.1248695064	0.3245672141	0.295110099	0.4576388083	0.199888377	0.2288193008	0.3843440032	0.2288193137
Abiotrophia_defectiva_ATCC_49176	Hafnia_alvei_ATCC_51873	0.4991869919	0.5892079476	0.457638635	1.2066575312	0.457638626	0.7196589182	0.2288192914	0.9651087132	0.0516112936
Abiotrophia_defectiva_ATCC_49176	Hafnia_alvei_BIDMC_31	0.5463100545	0.7892105424	1.6962549284	0.7389942519	2.0840734053	0.7790753193	1.6172241114	0.7503416549	2.0220967785
Abiotrophia_defectiva_ATCC_49176	Halococcus_morrhuae_DSM1307	0.549071618	0.1754192212	0.0512146936	0.261198038	0.0814780289	0.1763635518	0.0566455334	0.2158230294	0.1232916184
Abiotrophia_defectiva_ATCC_49176	Helicobacter_bilis_ATCC_43879	0.5152173913	0.1101690154	0.123374692	0.099678639	0.5593920305	0.1396008759	0.0984962763	0.0927758373	0.5447445588
Abiotrophia_defectiva_ATCC_49176	Helicobacter_canadensis_MIT_98_5491	0.5163352273	0.1970648344	0.081461791	0.3204808583	0.0260525946	0.1984120486	0.0784220185	0.1172673848	0.4724442774
Abiotrophia_defectiva_ATCC_49176	Helicobacter_cinaedi_CCUG_18818	0.5081272085	0.161344367	0.1129456618	0.108422673	0.4268865849	0.1600792417	0.1122042569	0.1018597424	0.395775156
Abiotrophia_defectiva_ATCC_49176	Helicobacter_pullorum_MIT_98_5489	0.5514018692	0.1609920598	0.1124684504	0.060427471	0.5407442055	0.1605933406	0.1120942602	0.0730064468	0.4698857766
Abiotrophia_defectiva_ATCC_49176	Helicobacter_pylori_26695	0.5674002751	0.1441578557	0.0813622436	0.2591016481	0.0876062995	0.1657191454	0.0626214527	0.0449698037	0.4589997655
Abiotrophia_defectiva_ATCC_49176	Helicobacter_winghamensis_ATCC_BAA_430	0.538573508	0.1341237927	0.0735833918	0.0750521639	0.4331085306	0.1554004149	0.0598571274	0.1018597419	0.3657233418
Abiotrophia_defectiva_ATCC_49176	Holdemania_filiformis_VPI_J1_31B_1_DSM_12042	0.460483871	0.1896963963	0.1392335333	0.2957459673	0.0516348212	0.1923590618	0.1224019342	0.2349410809	0.1096261428
Abiotrophia_defectiva_ATCC_49176	Kallipyga_massiliensis_ph2	0.4479400749	0.1521915685	0.1961550392	0.1612581907	0.1870884171	0.1585917536	0.2812526785	0.1546318046	0.359594451
Abiotrophia_defectiva_ATCC_49176	Kandleria_vitulina_DSM_20405	0.3712230216	0.3483466083	0.4419607339	0.3483466077	0.563936647	0.3187193744	0.3257415159	0.3482569012	0.4210817949
Abiotrophia_defectiva_ATCC_49176	Kingella_oralis_ATCC_51147	0.5305706522	0.1357136085	0.2285087941	0.2596742939	0.457638639	0.1546284014	0.173758388	0.2820892174	0.2288193177
Abiotrophia_defectiva_ATCC_49176	Klebsiella_pneumoniae_pneumoniae_MGH78578	0.5198555957	0.3384948787	0.5079091068	0.3384948786	1.406120558	0.3384948787	0.4621718943	0.3384948787	1.3628056084
Abiotrophia_defectiva_ATCC_49176	Klebsiella_sp_1_1_55	0.5287531807	0.3384948786	1.5350308332	0.3384948787	2.0857386333	0.3384948788	1.4716282025	0.3384948787	2.0226634043
Abiotrophia_defectiva_ATCC_49176	Kluyvera_ascorbata_ATCC_33433	0.5316390041	1.1861131251	0.4576386381	1.5163612641	0.4576386385	0.4763763131	0.0179104656	0.9656035285	0.0511283201
Abiotrophia_defectiva_ATCC_49176	Kocuria_palustris_PEL	0.4961783439	0.1580847725	0.4214626028	0.3868646943	0.4576386344	0.2379691656	0.2288193141	0.4475506101	0.2288193007
Abiotrophia_defectiva_ATCC_49176	Kocuria_rhizophila_DC2201	0.5223785166	0.3851514941	0.1308722284	0.5249489109	0.4576386391	0.3599607715	0.0976465408	0.6830714394	0.2288193078
Abiotrophia_defectiva_ATCC_49176	Kurthia_massiliensis_JC30	0.467032967	0.2182253657	0.3491754665	0.5809700577	0.3149142557	0.2408091096	0.3195827821	0.5792992699	0.2926273959
Abiotrophia_defectiva_ATCC_49176	Kytococcus_sedentarius_DSM_20547	0.519268452	0.1450659108	0.3395818936	0.1358456483	0.9457633963	0.1494949577	0.3113066859	0.2041730308	0.7943383203
Abiotrophia_defectiva_ATCC_49176	Lachnospira_multipara_ATCC_19207	0.4161931818	0.3491791433	0.2774217311	0.3322496361	0.3447401215	0.3544522488	0.2401499692	0.4015552631	0.275434495
Abiotrophia_defectiva_ATCC_49176	Lachnospiraceae_bacterium_sp_5_1_63FAA	0.4143279173	0.1524259159	0.1733641496	0.1521792489	0.2264898082	0.1569293115	0.1352306131	0.1567068158	0.1621188274
Abiotrophia_defectiva_ATCC_49176	Lachnospiraceae_bacterium_sp_8_1_57FAA	0.4116719243	0.1595750814	0.0122680212	0.1562382221	0.0526880508	0.1593719885	0.0190956988	0.1581517045	0.0376122645
Abiotrophia_defectiva_ATCC_49176	Lactobacillus_acidophilus_ATCC_4796	0.5364875702	0.0793794497	0.1452952646	0.0808650748	0.1998039295	0.072085463	0.1468045069	0.0721919771	0.1765961121
Abiotrophia_defectiva_ATCC_49176	Lactobacillus_acidophilus_NCFM	0.4679186228	0.0904800876	0.2158349059	0.1223357281	0.2260108796	0.0886143987	0.2046100379	0.111283971	0.3577069171
Abiotrophia_defectiva_ATCC_49176	Lactobacillus_amylolyticus_DSM_11664	0.5494853523	0.1734573246	0.0450632341	0.2142102883	0.0450694197	0.18134583	0.0374588421	0.2054722304	0.0374639585
Abiotrophia_defectiva_ATCC_49176	Lactobacillus_amylovorus_GRL_1112	0.4876093294	0.2138905556	0.1344560517	0.2159865891	0.1323600184	0.1891429073	0.192678527	0.196725128	0.2454910794
Abiotrophia_defectiva_ATCC_49176	Lactobacillus_animalis_KCTC_3501	0.4415308292	0.1772590325	0.1710875751	0.1803026353	0.168043972	0.2922079129	0.3044774797	0.3272829459	0.3497068123
Abiotrophia_defectiva_ATCC_49176	Lactobacillus_antri_DSM_16041	0.4880348078	0.1578465942	0.0836365142	0.234176493	0.1120737944	0.1636707778	0.0926897333	0.1329885402	0.3009104373
Abiotrophia_defectiva_ATCC_49176	Lactobacillus_brevis_ATCC_367	0.4795321637	0.1962972947	0.0855133775	0.3384947803	0.0096709566	0.20114936	0.0554594204	0.1633969147	0.3252086125
Abiotrophia_defectiva_ATCC_49176	Lactobacillus_brevis_subsp_gravesensis_ATCC_27305	0.450034459	0.0270009803	0.2626437077	0.0178576187	0.492447562	0.1423275562	0.0991709636	0.0867705737	0.2770095583
Abiotrophia_defectiva_ATCC_49176	Lactobacillus_buchneri_ATCC_11577	0.4362464183	0.0253196214	0.2918367402	0.0167312226	0.5543623269	0.0211423723	0.2479383369	0.0153457611	0.406246775
Abiotrophia_defectiva_ATCC_49176	Lactobacillus_casei_ATCC_334	0.4824561404	0.224550116	0.1215234181	0.3169665971	0.0308038292	0.2773542149	0.3342688967	0.3384948788	0.293249698
Abiotrophia_defectiva_ATCC_49176	Lactobacillus_casei_casei_BL23	0.4736462094	0.22494626	0.1211345478	0.3124060527	0.035280636	0.2767345691	0.3346846164	0.3601391815	0.2787285609
Abiotrophia_defectiva_ATCC_49176	Lactobacillus_coleohominis_101_4_CHN	0.4953604568	0.1585265643	0.1876880717	0.1678409377	0.180505671	0.1591194155	0.1720079215	0.1657529831	0.2091382682
Abiotrophia_defectiva_ATCC_49176	Lactobacillus_coryniformis_subsp_coryniformis_CECT_5711	0.4474212994	0.2144629487	0.2370961889	0.6473156478	0.1894430773	0.2091442979	0.2017190939	0.6331378617	0.0976511178
Abiotrophia_defectiva_ATCC_49176	Lactobacillus_crispatus_125_2_CHN	0.5594573025	0.1749607693	0.0871225914	0.249072708	0.0974510945	0.1822975232	0.0561253456	0.1224480443	0.2559677437
Abiotrophia_defectiva_ATCC_49176	Lactobacillus_curvatus_CRL_705	0.4889836532	0.1617030652	0.1866435424	0.168344671	0.1800019366	0.1564712851	0.1875655514	0.1637573924	0.2262033061
Abiotrophia_defectiva_ATCC_49176	Lactobacillus_delbrueckii_subsp_bulgaricus_ATCC_11842	0.4713855422	0.1230040062	0.2230445856	0.156993097	0.1913535107	0.1217682502	0.2113652766	0.1484131282	0.2177437954
Abiotrophia_defectiva_ATCC_49176	Lactobacillus_delbrueckii_subsp_bulgaricus_ATCC_BAA_365	0.5067300079	0.1478713037	0.0815592933	0.1884715673	0.0815592934	0.1560285375	0.054505268	0.1706919383	0.0545052918
Abiotrophia_defectiva_ATCC_49176	Lactobacillus_fermentum_ATCC_14931	0.5102040816	0.154837645	0.0984074099	0.329883364	0.0181242368	0.1737612235	0.077367939	0.1209539981	0.2769652484
Abiotrophia_defectiva_ATCC_49176	Lactobacillus_fermentum_IFO_3956	0.4666188083	0.1419972387	0.1223346806	0.1136498213	0.2346967863	0.1553497906	0.104921476	0.1306436599	0.2779514987
Abiotrophia_defectiva_ATCC_49176	Lactobacillus_gasseri_ATCC_33323	0.4614173228	0.2010200415	0.1473265661	0.1463241455	0.2020224621	0.1421094063	0.1856502273	0.0453074969	0.5011662274
Abiotrophia_defectiva_ATCC_49176	Lactobacillus_gastricus_PS3	0.4710242588	0.1580186831	0.149342819	0.301857964	0.1872337771	0.1618061037	0.1275783218	0.2447157182	0.1418378984
Abiotrophia_defectiva_ATCC_49176	Lactobacillus_helveticus_DPC_4571	0.4627659574	0.1108306202	0.1930620655	0.21906544	0.1292811677	0.1056510315	0.1733582228	0.1528643198	0.1689458636
Abiotrophia_defectiva_ATCC_49176	Lactobacillus_helveticus_DSM_20075	0.5160532498	0.1623298877	0.0884570115	0.2154796905	0.0884620794	0.1349718163	0.0968141732	0.1626454248	0.0968242854
Abiotrophia_defectiva_ATCC_49176	Lactobacillus_hilgardii_ATCC_8290	0.4423076923	0.0237370495	0.2894591575	0.0161483933	0.5531309373	0.020726717	0.2473187096	0.0153451854	0.4063323641
Abiotrophia_defectiva_ATCC_49176	Lactobacillus_iners_DSM_13335	0.5440640932	0.1596317509	0.1887148591	0.1632800915	0.185066516	0.1556754402	0.202021506	0.1590391746	0.2543804774
Abiotrophia_defectiva_ATCC_49176	Lactobacillus_jensenii_1153	0.5258814704	0.1610453667	0.187301312	0.1689877597	0.1793588478	0.1600957583	0.162414594	0.1599177432	0.2089168243
Abiotrophia_defectiva_ATCC_49176	Lactobacillus_johnsonii_DPC_6026	0.4456521739	0.1694439545	0.1323593713	0.1212867668	0.2270598409	0.1438932926	0.133407865	0.1149647143	0.3159258127
Abiotrophia_defectiva_ATCC_49176	Lactobacillus_johnsonii_NCC_533	0.4433962264	0.1589802616	0.1469129107	0.116439671	0.2319069365	0.1298368827	0.1510369068	0.0780432799	0.4040636064
Abiotrophia_defectiva_ATCC_49176	Lactobacillus_mucosae_LM1	0.5052337753	0.2334589404	0.1148876672	0.2348689728	0.1134776356	0.2835660928	0.1848841063	0.4198020338	0.1906841323
Abiotrophia_defectiva_ATCC_49176	Lactobacillus_oris_F0423	0.4929482874	0.2183787281	0.1299678794	0.2209239476	0.12742266	0.3320751745	0.3501425003	0.2781183457	0.4049171575
Abiotrophia_defectiva_ATCC_49176	Lactobacillus_paracasei_subsp_paracasei_8700_2	0.4844315713	0.2002031536	0.1454233369	0.3082402613	0.0393699357	0.2713565523	0.3382927213	0.3384948741	0.2932497009
Abiotrophia_defectiva_ATCC_49176	Lactobacillus_paracasei_subsp_paracasei_ATCC_25302	0.4765739385	0.2002031581	0.1454233323	0.3053292997	0.0422274491	0.281085604	0.3317655123	0.3357643783	0.2950815875
Abiotrophia_defectiva_ATCC_49176	Lactobacillus_pentosus_KCA1	0.4677944047	0.228550949	0.2074861652	0.4573585811	0.1477336021	0.2380715357	0.1631216354	0.4075840376	0.1096514045
Abiotrophia_defectiva_ATCC_49176	Lactobacillus_plantarum_JDM1	0.4235048679	0.1819713994	0.1663752083	0.1221941349	0.2261524728	0.204448958	0.1673627033	0.1867624945	0.4135893797
Abiotrophia_defectiva_ATCC_49176	Lactobacillus_plantarum_subsp_plantarum_ATCC_14917	0.4560669456	0.2571883152	0.063045094	0.3292977923	0.0186990529	0.2417756275	0.0596438628	0.1612936837	0.3440416114
Abiotrophia_defectiva_ATCC_49176	Lactobacillus_plantarum_WCFS1	0.4591492235	0.0342537698	0.3349184927	0.0010000003	0.3703771247	0.0491906328	0.3376485583	0.0509379152	0.6424475088
Abiotrophia_defectiva_ATCC_49176	Lactobacillus_reuteri_CF48_3A_	0.5050432277	0.0927693306	0.1383326663	0.2134719202	0.1323982029	0.1119263515	0.125670118	0.0296235083	0.3730439372
Abiotrophia_defectiva_ATCC_49176	Lactobacillus_reuteri_F275_JCM_1112	0.503628447	0.0376050541	0.1988267899	0.2148642655	0.131031423	0.0661075183	0.1766145831	0.0268091247	0.3897034714
Abiotrophia_defectiva_ATCC_49176	Lactobacillus_reuteri_MM2_3_	0.5071123755	0.0857152991	0.1595240362	0.2277616997	0.1183708033	0.1049015319	0.1466790993	0.0284158567	0.4184086204
Abiotrophia_defectiva_ATCC_49176	Lactobacillus_reuteri_MM4_1A_	0.5090403338	0.1707706889	0.1743153814	0.2949337547	0.0524321185	0.1411867442	0.2192561406	0.0241302774	0.5999512474
Abiotrophia_defectiva_ATCC_49176	Lactobacillus_reuteri_SD2112_ATCC_55730	0.5043165468	0.100590307	0.1562354926	0.2281454869	0.117994063	0.1197288595	0.1435732318	0.0341491362	0.4111240398
Abiotrophia_defectiva_ATCC_49176	Lactobacillus_rhamnosus_GG_ATCC_53103	0.4394904459	0.1699998052	0.1783468025	0.1173100939	0.2310365136	0.2224326102	0.4115442885	0.3282181999	0.3157687507
Abiotrophia_defectiva_ATCC_49176	Lactobacillus_rhamnosus_LMS2_1	0.4859813084	0.2193402615	0.1266376125	0.2861122941	0.061091606	0.2514317213	0.3516602696	0.3215156197	0.3046410627
Abiotrophia_defectiva_ATCC_49176	Lactobacillus_ruminis_ATCC_25644	0.4270353303	0.2090709025	0.0103507622	0.2589681223	0.0103354881	0.2020072416	0.0054695745	0.2277185788	0.0054335879
Abiotrophia_defectiva_ATCC_49176	Lactobacillus_sakei_subsp_sakei_23K	0.4532163743	0.1763388287	0.1720077969	0.1642053148	0.1841412934	0.1303223566	0.1886883979	0.1921831774	0.1886794136
Abiotrophia_defectiva_ATCC_49176	Lactobacillus_salivarius_HO66_ATCC_11741	0.5052790347	0.2154419365	0.0420906268	0.3379949134	0.0101616236	0.2246216162	0.034886126	0.140761212	0.3384246306
Abiotrophia_defectiva_ATCC_49176	Lactobacillus_salivarius_salivarius_UCC118	0.506006006	0.235175778	0.0697205593	0.3384948773	0.0096705872	0.1480251634	0.1484234734	0.2075633039	0.3505514658
Abiotrophia_defectiva_ATCC_49176	Lactobacillus_ultunensis_DSM_16047	0.4838957055	0.1583843506	0.1397302879	0.2629780444	0.0838010791	0.1420857614	0.1351658428	0.1195485058	0.3182911727
Abiotrophia_defectiva_ATCC_49176	Lactobacillus_vaginalis_ATCC_49540	0.5045170257	0.1531001079	0.1416591587	0.2138813807	0.1344652269	0.1597438281	0.1269449468	0.2618632282	0.1352516067
Abiotrophia_defectiva_ATCC_49176	Lactococcus_garvieae_ATCC_49156	0.4575923393	0.1584418332	0.1899047744	0.167769173	0.1805774346	0.1818290436	0.3714181982	0.1792739558	0.4844445186
Abiotrophia_defectiva_ATCC_49176	Lactococcus_raffinolactis_4877	0.4440631434	0.3722385226	0.3766100924	0.424768086	0.4551811017	0.308033715	0.2888762275	0.3465691697	0.3316957629
Abiotrophia_defectiva_ATCC_49176	Laribacter_hongkongensis_HLHK9	0.5203045685	0.1219226711	0.0911376196	0.0010000026	0.3984373406	0.1710138872	0.0539651502	0.142075924	0.7779794989
Abiotrophia_defectiva_ATCC_49176	Lautropia_mirabilis_ATCC_51599	0.5050697085	0.1379675499	0.2694623826	0.4587509245	0.4576386483	0.1585948673	0.2130460857	0.5648871123	0.2288192936
Abiotrophia_defectiva_ATCC_49176	Leminorella_grimontii_ATCC_33999	0.5107015458	0.0136743445	0.5754912735	0.0085288075	1.0639139785	0.0182722204	0.5256802758	0.0028044364	1.0073411752
Abiotrophia_defectiva_ATCC_49176	Leptotrichia_buccalis_C_1013_b	0.4714095745	0.0165862111	0.6649009441	0.0179433524	0.8024390882	0.0131112108	0.6277090138	0.0141118711	0.7757351917
Abiotrophia_defectiva_ATCC_49176	Leuconostoc_argentinum_KCTC_3773	0.4948524365	0.2336979371	0.1146486706	0.2429748899	0.105371717	0.5044397264	0.1725500311	0.5447349994	0.1322547586
Abiotrophia_defectiva_ATCC_49176	Leuconostoc_gelidum_JB7	0.4615384615	0.5257171173	0.1512726399	0.4998258783	0.1771638791	0.5070313093	0.1699584481	0.5304370185	0.1465527397
Abiotrophia_defectiva_ATCC_49176	Leuconostoc_mesenteroides_subsp_cremoris_ATCC_19254	0.4914463453	0.0990137367	0.2447547774	0.1952852461	0.1502509437	0.2076164322	0.2508780166	0.220216495	0.2508780166
Abiotrophia_defectiva_ATCC_49176	Listeria_grayi_DSM_20601	0.4761904762	0.1084904772	0.3686028048	0.0686708695	0.8355401038	0.0607231342	0.2760308093	0.0266996309	0.6821225024
Abiotrophia_defectiva_ATCC_49176	Listeria_monocytogenes_4a_L99	0.4238765929	0.0881048594	0.2285435775	0.0010000007	0.4304650725	0.0787867451	0.209375705	0.1663658111	0.3984910147
Abiotrophia_defectiva_ATCC_49176	Listeria_monocytogenes_4b_F2365	0.416	0.1006746107	0.2074286016	0.0010000023	0.4304650705	0.0912858899	0.1884998612	0.1629329887	0.5426987328
Abiotrophia_defectiva_ATCC_49176	Listeria_monocytogenes_Finland_1988	0.4121576486	0.1006929424	0.2074274979	0.0010000008	0.4304650724	0.0913024791	0.1884990053	0.1629376365	0.542743617
Abiotrophia_defectiva_ATCC_49176	Listeria_monocytogenes_FSL_R2_561	0.4120401338	0.1006929421	0.2074274981	0.0010000023	0.4304650705	0.0913024784	0.1884990066	0.1629376365	0.542743617
Abiotrophia_defectiva_ATCC_49176	Listeria_monocytogenes_J0161_FSL_R2_499	0.4113712375	0.100692942	0.2074274982	0.0010000009	0.4304650722	0.091302479	0.1884990053	0.1629376365	0.542743617
Abiotrophia_defectiva_ATCC_49176	Listeria_monocytogenes_serotype_7_SLCC_2482	0.4120401338	0.1006903232	0.2074276549	0.001000001	0.4304650721	0.0913001085	0.1884991282	0.1629841867	0.5425468471
Abiotrophia_defectiva_ATCC_49176	Listeria_monocytogenes_SLCC_2378	0.416	0.1006746107	0.2074286016	0.0010000023	0.4304650705	0.0912858899	0.1884998612	0.1629329887	0.5426987328
Abiotrophia_defectiva_ATCC_49176	Listeria_monocytogenes_SLCC_2540	0.4100334448	0.1006929424	0.2074274979	0.0010000009	0.4304650722	0.091302479	0.1884990053	0.1629376365	0.542743617
Abiotrophia_defectiva_ATCC_49176	Listeria_monocytogenes_SLCC_7179	0.4120401338	0.1006929421	0.2074274981	0.0010000023	0.4304650705	0.0913024784	0.1884990066	0.1629376365	0.542743617
Abiotrophia_defectiva_ATCC_49176	Lysinibacillus_fusiformis_ZB2	0.4779761905	0.4191551049	0.4274599141	0.588761133	0.4938157112	0.4026689989	0.3930671663	0.5828270854	0.4723974875
Abiotrophia_defectiva_ATCC_49176	Lysinibacillus_sphaericus_C3_41	0.4787297783	0.417912058	0.4116731651	0.5326815591	0.4800743592	0.4102519546	0.376682153	0.5317814659	0.4694108247
Abiotrophia_defectiva_ATCC_49176	Marvinbryantia_formatexigens_I_52_DSM_14469	0.3520686963	0.0608443636	0.1806178965	0.0609032809	0.1809489251	0.098065127	0.1423960831	0.0981650393	0.1426592706
Abiotrophia_defectiva_ATCC_49176	Megamonas_funiformis_YIT_11815	0.4729907773	0.4413035585	0.5625734985	0.4267432687	0.9602324374	0.4553741853	0.4862969042	0.4364440564	0.9149743419
Abiotrophia_defectiva_ATCC_49176	Megamonas_hypermegale_ART12_1	0.4635527247	0.0725899327	0.4721174917	0.0621532174	0.862774221	0.1201189552	0.4054629437	0.1135755614	0.799086454
Abiotrophia_defectiva_ATCC_49176	Megasphaera_elsdenii_DSM_20460	0.4601100413	0.1466366456	0.1884101239	0.1113739931	0.3041099147	0.1738298114	0.128249956	0.134044421	0.2173833752
Abiotrophia_defectiva_ATCC_49176	Melainabacterium_MEL_A1	0.5131876413	0.3381948044	0.0094912499	0.3384948699	0.0092107033	0.2046053387	0.1358079947	0.2861739212	0.1094532636
Abiotrophia_defectiva_ATCC_49176	Methanobrevibacter_ruminantium_M1	0.5779494382	0.0937425842	0.1248187725	0.0934095151	0.2251304741	0.117728689	0.1011497464	0.1174240909	0.2014448786
Abiotrophia_defectiva_ATCC_49176	Methanobrevibacter_smithii_ATCC_35061	0.6111547526	0.118712657	0.0632969744	0.1127295522	0.149081495	0.1409403848	0.0491184471	0.1354285204	0.1346650276
Abiotrophia_defectiva_ATCC_49176	Methanomassiliicoccus_luminyensis_B10	0.5901974132	0.1178615414	0.1084497301	0.2354697367	0.4576386367	0.1426011609	0.0877890067	0.2864122149	0.2288193149
Abiotrophia_defectiva_ATCC_49176	Methanosphaera_stadtmanae_DSM_3091	0.5693597561	0.1378136984	0.068496073	0.1458751695	0.1489955838	0.1372685303	0.0732215162	0.1547080637	0.1439256011
Abiotrophia_defectiva_ATCC_49176	Methylobacterium_mesophilicum_SR1_6_6	0.5317982456	0.306948021	0.9743749725	0.2510986298	1.5885702859	0.3269732556	0.9280808218	0.2836937276	1.553223898
Abiotrophia_defectiva_ATCC_49176	Methylobacterium_populi_BJ001	0.5268996118	0.0391219141	0.7732695042	0.0398242098	1.5275768365	0.0406839331	0.7510178491	0.0423742431	1.5034003286
Abiotrophia_defectiva_ATCC_49176	Methylobacterium_radiotolerans_JCM_2831	0.528109029	0.0385066773	0.729040922	0.0287692007	1.4338370052	0.0372607853	0.6953428624	0.7954256339	0.2172339515
Abiotrophia_defectiva_ATCC_49176	Methyloversatilis_universalis_FAM5	0.5341614907	0.1807715316	0.2057108049	0.3398810025	0.4576386217	0.1861574532	0.1390618071	0.4320521007	0.2288193114
Abiotrophia_defectiva_ATCC_49176	Methyloversatilis_universalis_Fam50001	0.5573671498	0.1466458869	0.2774035747	0.1297823113	0.7033764398	0.1599712608	0.2011473492	0.1343035842	0.6415684112
Abiotrophia_defectiva_ATCC_49176	Microbacterium_gubbeenense_DSM_15944	0.4639580603	0.1859338344	0.2137987628	0.1180721431	0.7089515702	0.1881029914	0.185127662	0.1183047695	0.6621499633
Abiotrophia_defectiva_ATCC_49176	Microbacterium_oleivorans_NBRC_103075	0.4761006289	0.2093000975	0.2292054593	0.1044661573	0.7932443141	0.2036672785	0.1919736918	0.127202479	0.7449824236
Abiotrophia_defectiva_ATCC_49176	Microbacterium_paraoxydans_77MFTsu3_2	0.4743107769	0.1565476344	0.235544299	0.1510492277	0.7645385202	0.174363321	0.1977670739	0.1646266163	0.7238761528
Abiotrophia_defectiva_ATCC_49176	Micrococcus_luteus_NCTC_2665	0.5152925532	0.1728961666	0.1042524362	0.1541107138	0.5710365	0.161150343	0.0963439521	0.1447396134	0.603524274
Abiotrophia_defectiva_ATCC_49176	Micromonospora_aurantiaca_ATCC_27029	0.4773960217	0.0882679701	0.3085253439	0.0710435084	0.9180016497	0.0832708881	0.2989041606	0.0830382289	0.9125744413
Abiotrophia_defectiva_ATCC_49176	Mitsuokella_jalaludinii_DSM_13811	0.4731543624	0.4334444131	0.4576386812	0.8153097039	0.4576386336	0.4594013307	0.2288192471	0.7835563235	0.2288192807
Abiotrophia_defectiva_ATCC_49176	Mitsuokella_multacida_DSM_20544	0.4625899281	0.1265389565	0.5337360264	0.1322587524	0.9749811626	0.1602845502	0.3616948758	0.1501409501	0.6990542031
Abiotrophia_defectiva_ATCC_49176	Mobiluncus_curtisii_ATCC_43063	0.455850682	0.0995238157	0.241578842	0.305985635	0.4576386602	0.1355085441	0.1912274894	0.4503854832	0.228819314
Abiotrophia_defectiva_ATCC_49176	Moraxella_catarrhalis_RH4	0.4989953115	0.1048405874	0.1922543973	0.0852774767	0.8360697882	0.1380957592	0.1598729703	0.1596024708	0.7405077763
Abiotrophia_defectiva_ATCC_49176	Morganella_morganii_subsp_morganii_KT	0.5017162471	0.0114927706	0.938946565	0.005992757	1.7136176875	0.0158569522	0.8886594418	0.0111519014	1.6803159408
Abiotrophia_defectiva_ATCC_49176	Mycobacterium_avium_subsp_avium_ATCC_25291	0.4899817851	0.1873042339	0.1185023831	0.3827522336	0.1951420753	0.1786255563	0.1214264366	0.3864155579	0.1848031716
Abiotrophia_defectiva_ATCC_49176	Mycobacterium_fortuitum_subsp_fortuitum_DSM_46621	0.5141700405	0.0092123766	0.6467051486	0.091678987	1.1797708631	0.0155733076	0.6214914388	0.6444420355	0.364604622
Abiotrophia_defectiva_ATCC_49176	Mycoplasma_hominis_ATCC_23114	0.6307017544	0.1624804911	0.0036140888	0.1929927486	0.00343423	0.1730729679	0.00355165	0.1877699729	0.0034650164
Abiotrophia_defectiva_ATCC_49176	Mycoplasma_pneumoniae_309	0.6133217993	0.1599401045	0.0157112607	0.193070555	0.0157112607	0.1726558958	0.0041622936	0.188066321	0.0041622935
Abiotrophia_defectiva_ATCC_49176	Neisseria_cinerea_ATCC_14685	0.5265993266	0.0979275238	0.2115245878	0.1868220056	0.4576386417	0.1287664961	0.1543471292	0.2540243053	0.228819318
Abiotrophia_defectiva_ATCC_49176	Neisseria_elongata_subsp_glycolytica_ATCC_29315	0.5172642762	0.1107848219	0.1405629106	0.2489934171	0.4576386364	0.1389315042	0.0872594643	0.3236154029	0.2288193119
Abiotrophia_defectiva_ATCC_49176	Neisseria_flavescens_SK114	0.5145819831	0.0220333917	0.3247858743	0.3529260102	0.4576386331	0.0931401003	0.2288193233	0.441236198	0.2288193109
Abiotrophia_defectiva_ATCC_49176	Neisseria_macacae_ATCC_33926	0.5161716172	0.022494515	0.3384057754	0.295235831	0.457638639	0.1137609683	0.2288193192	0.390924619	0.2288193195
Abiotrophia_defectiva_ATCC_49176	Neisseria_mucosa_ATCC_25996	0.5189223861	0.0230385271	0.4002886907	0.4123853334	0.4576386302	0.1668325196	0.2288193264	0.5094196198	0.2288192942
Abiotrophia_defectiva_ATCC_49176	Neisseria_subflava_NJ9703	0.5174418605	0.0220334867	0.3247967764	0.3555820176	0.4576386362	0.0933094221	0.2288193233	0.4498833505	0.2288193015
Abiotrophia_defectiva_ATCC_49176	Nevskia_ramosa_DSM_11499	0.5521865889	0.2276345422	0.4542287893	0.2016767806	0.8557109744	0.2178087341	0.2854827376	0.193266882	0.6833755521
Abiotrophia_defectiva_ATCC_49176	Oceanobacillus_picturae_strain_S1	0.4766525167	0.47281222	0.3697247695	0.7954580299	0.3310377875	0.4283680354	0.3453499439	0.7216966177	0.3497374069
Abiotrophia_defectiva_ATCC_49176	Ochrobactrum_anthropi_ATCC_49188	0.5031446541	0.0156471202	0.7581497157	0.0143923776	1.4037653734	0.0194604146	0.6669013624	0.0167048448	1.3183619869
Abiotrophia_defectiva_ATCC_49176	Odoribacter_laneus_YIT_12061	0.539021164	0.1904771296	0.4576386191	0.5602733265	0.4576388765	0.3395155038	0.2288193105	0.6563276572	0.2288192879
Abiotrophia_defectiva_ATCC_49176	Odoribacter_splanchnicus_1651_6_DSM_20712	0.5414181577	0.158466648	0.1775249448	0.3367267811	0.0108637529	0.1106387964	0.1853297879	0.1238117509	0.4926371972
Abiotrophia_defectiva_ATCC_49176	Olsenella_profusa_F019501	0.4737541528	0.0409754242	0.5377763136	0.0287523718	0.8556892499	0.030842066	0.498232821	0.025361217	0.799028678
Abiotrophia_defectiva_ATCC_49176	Olsenella_uli_DSM_7084	0.4590049054	0.0341123112	0.7222802685	0.3366550124	0.9415298402	0.1799530182	0.4643203546	0.669089967	0.1933090317
Abiotrophia_defectiva_ATCC_49176	Oribacterium_sinus_F0268	0.3593519882	0.2731233455	0.284827355	0.3934977784	0.2834919787	0.2929440589	0.2614015129	0.4082642789	0.2687254786
Abiotrophia_defectiva_ATCC_49176	Oxalobacter_formigenes_HOxBLS	0.5282738095	0.1295336705	0.1335540678	0.0890968707	0.2071428849	0.1322086174	0.0994651539	0.0706050652	0.2004521483
Abiotrophia_defectiva_ATCC_49176	Oxalobacter_formigenes_OXCC13	0.5114899926	0.1085299267	0.1571038162	0.1161616626	0.2380280049	0.108390695	0.1174169112	0.1276776704	0.2086981904
Abiotrophia_defectiva_ATCC_49176	Paenibacillus_alvei_DSM_29	0.4502062463	0.7242198231	0.2957853636	1.2151122515	0.2331568298	0.5900725051	0.2498443172	0.9847419586	0.272616311
Abiotrophia_defectiva_ATCC_49176	Paenibacillus_barengoltzii_G22	0.4226740604	0.1471914214	0.4541618275	0.31719314	0.5276387198	0.1238083757	0.4310758015	0.2654109177	0.5421465732
Abiotrophia_defectiva_ATCC_49176	Paenibacillus_daejeonensis_DSM_15491	0.4448484848	0.3751752015	0.3602461843	0.4078394378	0.4458824525	0.2775146352	0.2738992205	0.3559166297	0.3181788998
Abiotrophia_defectiva_ATCC_49176	Paenibacillus_graminis_C4D1M	0.5347871236	0.0921279849	1.25665285	0.0748594885	1.7512697082	0.082626802	0.9924394245	0.0600592084	1.5571348449
Abiotrophia_defectiva_ATCC_49176	Paenibacillus_lactis_154	0.4404052443	0.3798805196	0.3990697189	0.5489474064	0.578288031	0.2880454621	0.3568060953	0.4702642345	0.4799197985
Abiotrophia_defectiva_ATCC_49176	Parabacteroides_distasonis_ATCC_8503	0.5077208153	0.3211246518	0.1545614754	0.2764568778	0.4828981458	0.2302183057	0.1631928141	0.2072870022	0.477401654
Abiotrophia_defectiva_ATCC_49176	Parabacteroides_goldsteinii_dnLKV18	0.482300885	0.0674952484	0.3839278075	0.0415650666	0.7239755643	0.0949359258	0.3495545874	0.097443827	0.6464757396
Abiotrophia_defectiva_ATCC_49176	Parabacteroides_gordonii_DSM_23371	0.4927076728	0.0742553475	0.3286527311	0.2700980594	0.396283078	0.0860422947	0.3275523846	0.2382886536	0.4212200005
Abiotrophia_defectiva_ATCC_49176	Parabacteroides_johnsonii_DSM_18315	0.5139064475	0.107957177	0.2151864604	0.0979667185	0.5271841501	0.1458424789	0.1788150267	0.1438096394	0.464790567
Abiotrophia_defectiva_ATCC_49176	Parabacteroides_merdae_ATCC_43184	0.5184259838	0.2308669057	0.2385822977	0.1638659455	0.6306125673	0.1972537133	0.1986282592	0.1595596127	0.5596319775
Abiotrophia_defectiva_ATCC_49176	Parabacteroides_sp_D13	0.5178687459	0.1532067751	0.070366509	0.1157228272	0.3436752436	0.1587050718	0.059653557	0.1497752813	0.2838278017
Abiotrophia_defectiva_ATCC_49176	Paracoccus_yeei_ATCC_BAA_599	0.5233219568	0.1002732371	0.6213178342	0.0970114793	1.0969129883	0.1415670387	0.5453193436	0.1281670645	1.0528377079
Abiotrophia_defectiva_ATCC_49176	Paraprevotella_clara_YIT_11840	0.5304465494	0.3483466071	0.3948047683	0.3483466075	0.4576386237	0.6121146473	0.2288193106	0.7755946343	0.2288193524
Abiotrophia_defectiva_ATCC_49176	Paraprevotella_xylaniphila_YIT_11841	0.5286493861	0.3483466074	0.4496712076	0.3483466075	0.4576386231	0.6518120299	0.2288193057	0.7755946238	0.2288193156
Abiotrophia_defectiva_ATCC_49176	Parasutterella_excrementihominis_YIT_11859	0.5104311544	0.1613040272	0.028491275	0.1716916608	0.164338915	0.1721153752	0.027013516	0.1568775346	0.1652604367
Abiotrophia_defectiva_ATCC_49176	Parvimonas_micra_ATCC_33270	0.4835164835	0.0875103257	0.0899347744	0.1451729895	0.073537439	0.0619607004	0.1330033365	0.146036296	0.0662023815
Abiotrophia_defectiva_ATCC_49176	Pediococcus_acidilactici_7_4	0.5603576751	0.1714024686	0.0477150512	0.2271588305	0.0743627705	0.18092986	0.0252215764	0.2054452389	0.0403768184
Abiotrophia_defectiva_ATCC_49176	Pediococcus_acidilactici_DSM_20284	0.5620328849	0.1654519279	0.0240245731	0.2006567058	0.0756641771	0.1770546725	0.0063650638	0.1859444068	0.0407025148
Abiotrophia_defectiva_ATCC_49176	Pediococcus_pentosaceus_ATCC_25745	0.503511236	0.2308211811	0.1175254268	0.2468778429	0.1014687647	0.238942799	0.0985706388	0.3244750747	0.0676304095
Abiotrophia_defectiva_ATCC_49176	Peptoniphilus_harei_ACS_146_V_Sch2b	0.4832869081	0.1866233096	0.1617232982	0.1861938361	0.1621527715	0.1865938167	0.2287637429	0.2032828339	0.2660830875
Abiotrophia_defectiva_ATCC_49176	Peptoniphilus_indolicus_ATCC_29427	0.4839400428	0.1506390234	0.1977075842	0.1638605432	0.1844860644	0.1523401489	0.2149390177	0.1676735307	0.2417897471
Abiotrophia_defectiva_ATCC_49176	Peptoniphilus_lacrimalis_DSM_7455	0.4901129944	0.1804776353	0.1678689763	0.2126669143	0.1356796934	0.1709560264	0.157727273	0.1970758106	0.1843167198
Abiotrophia_defectiva_ATCC_49176	Peptoniphilus_timonensis_JC401	0.4964183381	0.1669545555	0.0179728999	0.2214609644	0.0040568813	0.174772281	0.0105042168	0.1898745533	0.0103160822
Abiotrophia_defectiva_ATCC_49176	Peptostreptococcus_anaerobius_DSM_2949	0.4590502409	0.0010000007	0.4304650725	0.0010000014	0.4304650716	0.2427822126	0.4154957741	0.253754661	0.5218399625
Abiotrophia_defectiva_ATCC_49176	Peptostreptococcus_stomatis_DSM_17678	0.4614295824	0.1714914701	0.1768551374	0.1864693493	0.1618772583	0.1758698175	0.2223787411	0.2530792716	0.2193258297
Abiotrophia_defectiva_ATCC_49176	Phascolarctobacterium_succinatutens_YIT_12067	0.4552183568	0.1592191591	0.0749517711	0.1897173746	0.0749887351	0.1699032804	0.0714245706	0.184594006	0.0715375839
Abiotrophia_defectiva_ATCC_49176	Plesiomonas_shigelloides_302_73	0.4933178385	0.42956489	0.503679659	0.0365178796	1.5385396211	0.3692754785	0.4923370354	0.0342340646	1.4835655381
Abiotrophia_defectiva_ATCC_49176	Porphyromonas_asaccharolytica_DSM_20707	0.5779036827	0.1847707982	0.15293234	0.2480533098	0.0937674633	0.1721150951	0.2288188435	0.2058096447	0.2288193191
Abiotrophia_defectiva_ATCC_49176	Porphyromonas_endodontalis_ATCC_35406	0.5441595442	0.2151564634	0.1245237942	0.2808723698	0.0630838577	0.2151694279	0.2288193157	0.2478354937	0.2288193143
Abiotrophia_defectiva_ATCC_49176	Porphyromonas_gingivalis_W83	0.5506944444	0.0923471049	0.2200334166	0.2210072323	0.1190537202	0.1308495593	0.1709987892	0.1089460483	0.3168887765
Abiotrophia_defectiva_ATCC_49176	Porphyromonas_somerae_DSM_23386	0.5455172414	0.243992199	0.0975643278	0.2930310318	0.0517163293	0.1154442669	0.4960918352	0.152222154	0.4886916717
Abiotrophia_defectiva_ATCC_49176	Porphyromonas_uenonis_60_3	0.5733333333	0.2310110829	0.1097007947	0.2893668327	0.0551421075	0.2120587518	0.2288193167	0.2422002705	0.2288193191
Abiotrophia_defectiva_ATCC_49176	Porphyromonas_uenonis_DSM_23387	0.5780141844	0.2209742874	0.1190845209	0.2777713742	0.0659830789	0.1979949151	0.2288193112	0.2262786559	0.2288192613
Abiotrophia_defectiva_ATCC_49176	Prevotella_albensis_DSM_11370	0.5303867403	0.1079740008	0.3761472784	0.0972702205	0.7942981527	0.1404515741	0.348378623	0.1211595903	0.7763528979
Abiotrophia_defectiva_ATCC_49176	Prevotella_bivia_DSM_20514	0.5402877698	0.329082088	0.0180110178	0.3414148151	0.0064807578	0.1927488217	0.2288193206	0.3983802179	0.2288193194
Abiotrophia_defectiva_ATCC_49176	Prevotella_brevis_ATCC_19188	0.5215605749	0.1008868197	0.3572029723	0.2980635374	0.4576386353	0.2314350307	0.2288193065	0.3418747182	0.2288193396
Abiotrophia_defectiva_ATCC_49176	Prevotella_bryantii_B14	0.5075757576	0.3114786242	0.1388941488	0.4068340276	0.4576386085	0.3012548698	0.182426906	0.6073655697	0.228819304
Abiotrophia_defectiva_ATCC_49176	Prevotella_bryantii_C21a	0.5310391363	0.3494857188	0.1711488127	0.2818824043	0.6836404536	0.3423071371	0.2120318611	0.2996878514	0.6798801268
Abiotrophia_defectiva_ATCC_49176	Prevotella_buccae_ATCC_33574	0.5176151762	0.3439613599	0.2541489591	0.5220249672	0.4576386332	0.2792668233	0.2288193197	0.5886977087	0.2288192887
Abiotrophia_defectiva_ATCC_49176	Prevotella_conceptionensis_9403948	0.495982469	0.2449674431	0.0966525401	0.3219601974	0.024669512	0.125274299	0.3051984699	0.2503362566	0.411775306
Abiotrophia_defectiva_ATCC_49176	Prevotella_copri_CB7_DSM_18205	0.5036927622	0.1261109593	0.0635410021	0.0964615457	0.4641555136	0.1553330212	0.0542963244	0.1475779054	0.4139083537
Abiotrophia_defectiva_ATCC_49176	Prevotella_corporis_DSM_18810	0.5688920455	0.3355927623	0.0119239838	0.342153523	0.0057901487	0.1623603946	0.28674356	0.2966907422	0.3754357943
Abiotrophia_defectiva_ATCC_49176	Prevotella_denticola_DSM20614	0.5512909979	0.3374233511	0.0102125065	0.3421535094	0.0057901308	0.1526656784	0.3850285342	0.3943136182	0.298904524
Abiotrophia_defectiva_ATCC_49176	Prevotella_denticola_F0289	0.5372928177	0.3374216977	0.0102140529	0.3421535015	0.0057901365	0.2734715291	0.2288193334	0.4270712539	0.2288193163
Abiotrophia_defectiva_ATCC_49176	Prevotella_disiens_FB035_09AN	0.5572953737	0.3366307204	0.0109535629	0.3421535098	0.0057901296	0.2436679799	0.2288193108	0.3635862202	0.2288193114
Abiotrophia_defectiva_ATCC_49176	Prevotella_disiens_JCM_6334	0.5647226174	0.3392541031	0.0085008773	0.34215351	0.0057901283	0.1604686031	0.3835804165	0.3031426185	0.3703778648
Abiotrophia_defectiva_ATCC_49176	Prevotella_enoeca_JCM_12259	0.5411849711	0.1570522805	0.1683516984	0.2466869453	0.0950449215	0.1572985956	0.174403729	0.2145228786	0.2288193195
Abiotrophia_defectiva_ATCC_49176	Prevotella_intermedia_17	0.5528571429	0.3341557991	0.0132674496	0.3421535044	0.0057901337	0.2341219498	0.2288193834	0.2963706396	0.2288193274
Abiotrophia_defectiva_ATCC_49176	Prevotella_intermedia_ATCC_25611	0.5671428571	0.3369778444	0.0106290256	0.3421535049	0.0057901334	0.1632317121	0.3109505582	0.2540800895	0.4037723131
Abiotrophia_defectiva_ATCC_49176	Prevotella_loescheii_DSM_19665	0.5279329609	0.3378489585	0.0098145935	0.3421535073	0.0057901326	0.1481906704	0.2754688649	0.2785481343	0.3896586575
Abiotrophia_defectiva_ATCC_49176	Prevotella_melaninogenica_ATCC_25845	0.5409377187	0.338766731	0.0089565381	0.3421535101	0.0057901285	0.2046599985	0.2288193205	0.3567003475	0.2288193138
Abiotrophia_defectiva_ATCC_49176	Prevotella_nanceiensis_DSM_19126	0.5307142857	0.2014431351	0.1373448302	0.2972854274	0.0477387566	0.1567482088	0.2664757034	0.1704620356	0.4743925509
Abiotrophia_defectiva_ATCC_49176	Prevotella_nigrescens_ATCC_33563	0.5534188034	0.3359186631	0.0116192891	0.3421535171	0.0057901281	0.2542577031	0.2288193096	0.3719268918	0.2288193172
Abiotrophia_defectiva_ATCC_49176	Prevotella_oralis_ATCC_33269	0.5020949721	0.1804619036	0.4425945569	0.4695653056	0.4576386324	0.2526814935	0.2288193091	0.3955651304	0.2288193098
Abiotrophia_defectiva_ATCC_49176	Prevotella_pallens_ATCC_700821	0.5488668555	0.2386416697	0.1025667113	0.2901061478	0.0544508977	0.2232505899	0.2288184906	0.2691979346	0.2288193188
Abiotrophia_defectiva_ATCC_49176	Prevotella_ruminicola_23	0.5422488357	0.3440429098	0.142609665	0.1445319213	0.7137328356	0.3246436203	0.2020261451	0.1593919342	0.7456544513
Abiotrophia_defectiva_ATCC_49176	Prevotella_salivae_DSM_15606	0.5229151014	0.0869192637	0.1909218515	0.3212891933	0.026560603	0.1157236257	0.1704507047	0.0175503381	0.5031532856
Abiotrophia_defectiva_ATCC_49176	Prevotella_shahii_JCM_12083	0.5060757684	0.1182467188	0.2068686017	0.3168874182	0.0294122191	0.1351200738	0.2138487423	0.1067175078	0.5243649541
Abiotrophia_defectiva_ATCC_49176	Prevotella_stercorea_DSM_18206	0.5026902383	0.1659579069	0.1705211234	0.215230139	0.1244549121	0.1218185519	0.2926117954	0.1270953102	0.5020877678
Abiotrophia_defectiva_ATCC_49176	Prevotella_timonensis_4401737	0.541218638	0.2217793973	0.1183317978	0.3255103398	0.0213503687	0.1622178758	0.2600897777	0.2639850565	0.401075355
Abiotrophia_defectiva_ATCC_49176	Prevotella_timonensis_CRIS_5C_B1	0.5290275762	0.2275372648	0.1129485804	0.3222617082	0.0243876251	0.197062489	0.2288193141	0.3084424821	0.2288193177
Abiotrophia_defectiva_ATCC_49176	Prevotella_veroralis_DSM_19559	0.5564853556	0.3372076868	0.0104141389	0.342153508	0.0057901302	0.1733604152	0.3580691615	0.2828851971	0.3862586249
Abiotrophia_defectiva_ATCC_49176	Propionibacterium_acidipropionici_ATCC_4875	0.4715447154	0.3483466079	0.4576387393	0.348346608	0.4576386364	0.4157899202	0.2288193039	0.7755946407	0.228819377
Abiotrophia_defectiva_ATCC_49176	Propionibacterium_acnes_KPA171202	0.4836852207	0.0749802841	0.5988200976	0.056330041	1.2455624767	0.1181491833	0.4923503947	0.1017560364	1.1376172714
Abiotrophia_defectiva_ATCC_49176	Propionibacterium_avidum_44067	0.4543028686	0.0994662174	0.4576386523	0.3308307688	0.4576386322	0.1988347138	0.2288193148	0.3576811348	0.2288193107
Abiotrophia_defectiva_ATCC_49176	Propionibacterium_freudenreichii_subsp_shermanii_CIRM_BIA1	0.4863013699	0.0448600962	0.326225747	0.0601502812	0.7465179086	0.0893091609	0.2310726561	0.0993633662	0.6332018007
Abiotrophia_defectiva_ATCC_49176	Propionibacterium_granulosum_DSM_20700	0.4966397849	0.0010000017	0.3984373416	0.0010000016	0.3984373417	0.1290856949	0.3834706331	0.1066522485	0.9258902285
Abiotrophia_defectiva_ATCC_49176	Propionibacterium_jensenii_DSM_20535	0.5088719899	0.3483466077	0.457638639	0.3483466077	0.457638639	0.6347698621	0.2288193193	0.7835562588	0.2288193194
Abiotrophia_defectiva_ATCC_49176	Propionibacterium_propionicum_F0230a	0.4645618557	0.0343684473	0.7224743906	0.0194889717	1.1948948323	0.0373397184	0.6831157902	0.0247174906	1.1581641498
Abiotrophia_defectiva_ATCC_49176	Proteus_mirabilis_ATCC_35198	0.4955699941	0.2937123844	0.4576386388	0.8608360396	0.4576386649	0.4510232186	0.2288193022	0.8153304447	0.1978054581
Abiotrophia_defectiva_ATCC_49176	Proteus_penneri_ATCC_35198	0.4973451327	0.5553560206	0.0425442681	0.899039699	0.5454175517	0.5036500429	0.050041208	0.821276378	0.5735549147
Abiotrophia_defectiva_ATCC_49176	Providencia_alcalifaciens_DSM_30120	0.4949554896	0.3403540387	0.0078458138	0.3411060356	0.0071076251	1.0179853167	1.1197706225	1.0179853083	1.4096049171
Abiotrophia_defectiva_ATCC_49176	Providencia_rettgeri_DSM_1131	0.5167597765	0.3384948743	0.0096708384	0.3384948715	0.0096708404	0.3384948787	0.9466813756	0.3384948787	1.4703738716
Abiotrophia_defectiva_ATCC_49176	Providencia_rustigianii_DSM_4541	0.4889683959	0.3401033179	0.0080919315	0.3409212288	0.0072890385	1.0179853156	1.0797877268	1.0179853157	1.3414705888
Abiotrophia_defectiva_ATCC_49176	Providencia_stuartii_ATCC_25827	0.505624297	0.3408350959	0.0073735898	0.3415207746	0.0067005012	1.8585746483	0.3816012355	2.0922580932	0.3426207849
Abiotrophia_defectiva_ATCC_49176	Pseudobutyrivibrio_ruminis_AD2017	0.365622724	0.1874854089	0.1594014226	0.1753282272	0.2235383196	0.1656087899	0.1205087467	0.1601788423	0.1505972278
Abiotrophia_defectiva_ATCC_49176	Pseudoflavonifractor_capillosus_strain_ATCC_29799	0.4001495886	0.1954404855	0.0467712307	0.2327787577	0.0467712382	0.196774071	0.0377742656	0.22016444	0.0321278658
Abiotrophia_defectiva_ATCC_49176	Pseudomonas_aeruginosa_NCGM2_S1	0.5256198347	0.8511767433	0.1357130301	1.7554252682	0.2984628	0.8180917024	0.1242890506	1.7151242936	0.3138535506
Abiotrophia_defectiva_ATCC_49176	Pseudomonas_alcaliphila_34	0.5295073091	0.0356622936	0.6759276757	0.0319616376	1.4377135955	0.0358321482	0.6276606619	0.0304221921	1.3801753858
Abiotrophia_defectiva_ATCC_49176	Pseudomonas_monteilii_NBRC_103158	0.5358877496	0.1254863746	0.4576386419	0.6046823718	0.4576386341	0.2670862871	0.2288193296	0.7215149962	0.228819292
Abiotrophia_defectiva_ATCC_49176	Pseudomonas_nitroreducens_HBP1	0.5337690632	0.413677124	0.3545886943	0.0215155938	1.255614048	0.3694466005	0.3299776652	0.0269777853	1.2195956699
Abiotrophia_defectiva_ATCC_49176	Pseudomonas_oleovorans_MOIL14HWK12	0.5368763557	0.265888791	0.3458529849	0.3642448665	0.6998960278	0.2911109499	0.3004254736	0.317683278	0.7188485284
Abiotrophia_defectiva_ATCC_49176	Pseudoramibacter_alactolyticus_ATCC_23263	0.493767313	0.1837879848	0.185039079	0.2341885249	0.2177154767	0.1719464884	0.1367148891	0.1962119845	0.1581775509
Abiotrophia_defectiva_ATCC_49176	Pyramidobacter_piscolens_W5455	0.499327957	0.0808548724	0.240695648	0.337180897	0.0104391878	0.1353978411	0.1747178482	0.1540752811	0.2288193194
Abiotrophia_defectiva_ATCC_49176	Ralstonia_sp_5_7_47FAA	0.5245806825	0.0404108444	0.4216329184	0.035031138	0.9942935393	0.096540522	0.3540704725	0.0842915805	0.9123552627
Abiotrophia_defectiva_ATCC_49176	Raoultella_planticola_ATCC_33531	0.5437131631	1.5210267822	0.457638639	1.567124533	0.457638639	0.6391422716	0.0378042666	0.7509192142	0.0467133502
Abiotrophia_defectiva_ATCC_49176	Rhodococcus_equi_ATCC_33707	0.4968481375	0.0351996076	0.6537634437	0.0445195539	1.3121536984	0.0373873714	0.6377799081	0.0457650776	1.2974067189
Abiotrophia_defectiva_ATCC_49176	Rhodococcus_equi_NBRC_101255	0.5026086957	0.0384491599	0.7535270385	0.0465218305	1.239684953	0.0386288366	0.7388260803	0.0486649958	1.2238010137
Abiotrophia_defectiva_ATCC_49176	Rhodococcus_rhodochrous_ATCC_21198	0.4997131383	0.0228834343	0.533173094	0.0260960852	0.9837241626	0.028326558	0.5147064408	0.0793290977	0.9161947712
Abiotrophia_defectiva_ATCC_49176	Roseburia_hominis_A2_183	0.3145038168	0.1352069153	0.2131396924	0.1507099898	0.1976366179	0.1975983829	0.1917152153	0.2329239224	0.1913134969
Abiotrophia_defectiva_ATCC_49176	Roseburia_intestinalis_L1_82	0.3621867882	0.3523072766	0.1409144655	0.3653229952	0.1856407224	0.274023132	0.1555409549	0.2707937361	0.2057454701
Abiotrophia_defectiva_ATCC_49176	Roseburia_inulinivorans_DSM_16841	0.3491577335	0.3239179515	0.1162526946	0.3192003518	0.1799494565	0.2407722828	0.1295235007	0.2363334017	0.167828739
Abiotrophia_defectiva_ATCC_49176	Roseomonas_mucosa_ATCC_BAA_692	0.5138653084	0.3369174333	0.4576386356	0.3483466072	0.4576386485	0.2927542119	0.2288193165	0.45986624	0.2288193109
Abiotrophia_defectiva_ATCC_49176	Rothia_aeria_F0474	0.5265734266	0.1522154597	0.1337370943	0.1577082355	0.4576386814	0.1578715921	0.1065502552	0.1976013812	0.2288193143
Abiotrophia_defectiva_ATCC_49176	Rothia_dentocariosa_ATCC_17931	0.5244233379	0.1538337475	0.1517942685	0.1707766934	0.4576386447	0.1579579124	0.1168619906	0.2040420629	0.2288193167
Abiotrophia_defectiva_ATCC_49176	Rothia_mucilaginosa_DY_18	0.5201668985	0.1596997927	0.1387349211	0.1011849541	0.4576388828	0.1723979565	0.1055277843	0.2271837198	0.2288193104
Abiotrophia_defectiva_ATCC_49176	Ruminococcaceae_bacterium_D16	0.4357197844	0.1091128599	0.1454513747	0.1517407423	0.1168192985	0.1502896226	0.1067637745	0.1557557728	0.1030881464
Abiotrophia_defectiva_ATCC_49176	Ruminococcus_albus_7	0.403887689	0.2033955048	0.1951255074	0.3034678776	0.2634389041	0.195524018	0.1639997477	0.2672414919	0.2009019598
Abiotrophia_defectiva_ATCC_49176	Ruminococcus_bicirculans_80_3	0.3543307087	0.1867996456	0.0817896437	0.2255191576	0.0961988259	0.1929898298	0.0883057878	0.1876553411	0.1104338759
Abiotrophia_defectiva_ATCC_49176	Ruminococcus_bromii_L2_63	0.5032310178	0.2852803182	0.0120308032	0.2844347116	0.0782584451	0.2355698869	0.0255103112	0.2320649511	0.065094883
Abiotrophia_defectiva_ATCC_49176	Ruminococcus_callidus_ATCC_2776001	0.4190544413	0.3479719366	0.1968481763	0.3916140709	0.2452337967	0.3478133783	0.1830586523	0.3825759459	0.2071071063
Abiotrophia_defectiva_ATCC_49176	Ruminococcus_champanellensis_18P13	0.420242915	0.1788094677	0.0043590667	0.174081684	0.091063801	0.1982317331	0.0259204052	0.1946543101	0.0926712024
Abiotrophia_defectiva_ATCC_49176	Ruminococcus_flavefaciens_ATCC_19208	0.3945480631	0.299454475	0.253585345	0.3483466076	0.3428070545	0.3047238176	0.2248027374	0.4061535028	0.2703519551
Abiotrophia_defectiva_ATCC_49176	Ruminococcus_flavefaciens_FD_1	0.4535211268	0.2951661667	0.2453699175	0.3483466081	0.3318404269	0.2920714613	0.209978272	0.3920955538	0.2436872014
Abiotrophia_defectiva_ATCC_49176	Ruminococcus_gauvreauii_DSM_19829	0.3938356164	0.3092038339	0.209951537	0.3266970066	0.3028485408	0.3248110653	0.1773955878	0.3201815765	0.2464008555
Abiotrophia_defectiva_ATCC_49176	Ruminococcus_gnavus_ATCC_29149	0.3876363636	0.1935501478	0.1353893154	0.2447515396	0.1279004952	0.1923590586	0.1451749121	0.2435738769	0.1283412926
Abiotrophia_defectiva_ATCC_49176	Ruminococcus_lactaris_ATCC_29176	0.3976284585	0.1538230371	0.075424752	0.1532977035	0.1232965622	0.1578006108	0.0741517653	0.1575862947	0.1005299797
Abiotrophia_defectiva_ATCC_49176	Ruminococcus_obeum_A2_162	0.3616541353	0.1976043465	0.0356661974	0.1944921941	0.0954698888	0.2024103336	0.0438210074	0.1995577454	0.0912162581
Abiotrophia_defectiva_ATCC_49176	Ruminococcus_sp_5_1_39BFAA	0.3343653251	0.1604958158	0.0197268347	0.1538145659	0.1009453791	0.1585622723	0.0226992419	0.1550511559	0.0695284969
Abiotrophia_defectiva_ATCC_49176	Ruminococcus_sp_SR1_5	0.3657616893	0.175986094	0.0487071225	0.1732888024	0.1038268937	0.1736403276	0.0546412207	0.1724984796	0.0858073889
Abiotrophia_defectiva_ATCC_49176	Ruminococcus_torques_ATCC_27756	0.4225460123	0.1899254255	0.0236512033	0.1855512844	0.0891843001	0.1742061313	0.0242905469	0.1720731586	0.0551571635
Abiotrophia_defectiva_ATCC_49176	Ruminococcus_torques_L2_14	0.3486445783	0.1810338043	0.0486509565	0.1774181006	0.1035019902	0.1746820699	0.0535333873	0.1727077574	0.0842241594
Abiotrophia_defectiva_ATCC_49176	Salmonella_enterica_enterica_sv_Typhimurium_LT2	0.5193312435	0.3384948787	0.7580524563	0.3384948787	1.5307953302	0.3384948787	0.6930670245	0.3384948787	1.4484729728
Abiotrophia_defectiva_ATCC_49176	Scardovia_inopinata_F0304	0.4574780059	0.2156901577	0.1326564499	0.2160703012	0.1322763063	0.257280667	0.1573449868	0.277024475	0.201685898
Abiotrophia_defectiva_ATCC_49176	Selenomonas_ruminantium_AC2024	0.4941176471	0.0978019588	0.7374473777	0.0858730203	1.1993648519	0.1440134004	0.638971757	0.1352320873	1.1068149947
Abiotrophia_defectiva_ATCC_49176	Serratia_fonticola_RB_25	0.5241343127	1.3540857633	0.457638639	1.5671245386	0.457638639	0.8982580903	0.1168622755	0.9758912202	0.041086805
Abiotrophia_defectiva_ATCC_49176	Serratia_liquefaciens_ATCC_27592	0.5313463515	1.3507495693	0.4576386385	1.5671245431	0.4576386388	0.9297691554	0.0861051184	0.9752864658	0.0416770917
Abiotrophia_defectiva_ATCC_49176	Silanimonas_lenta_DSM_16282	0.5871731009	0.1591391913	0.0542183936	0.114790453	0.5496503937	0.1683462782	0.0432983452	0.1455762438	0.511736204
Abiotrophia_defectiva_ATCC_49176	Slackia_exigua_ATCC_700122	0.5074415308	0.1644282824	0.0579127834	0.1986605858	0.1850012607	0.1843989528	0.043741452	0.18458893	0.1854866262
Abiotrophia_defectiva_ATCC_49176	Slackia_piriformis_YIT_12062	0.4466165414	0.1190952905	0.1185477975	0.0859248808	0.2990305018	0.1510353554	0.0814692322	0.1249255009	0.2011628988
Abiotrophia_defectiva_ATCC_49176	Solobacterium_moorei_DSM_22971	0.4620390456	0.1711531952	0.1771934124	0.1771300693	0.1712165383	0.2226319057	0.3162791465	0.2295599055	0.4160782463
Abiotrophia_defectiva_ATCC_49176	Solobacterium_moorei_F0204	0.4427312775	0.1701690647	0.1781775429	0.1766427513	0.1717038563	0.2144730465	0.307091692	0.2543299509	0.3593694742
Abiotrophia_defectiva_ATCC_49176	Staphylococcus_arlettae_CVD059	0.4867788462	0.8857665695	0.3146737744	1.2610300903	0.3087363186	0.8391198451	0.2720796505	1.0179853071	0.3518907749
Abiotrophia_defectiva_ATCC_49176	Staphylococcus_capitis_CR0101	0.5060679612	0.8464024315	0.3259055817	1.0243878108	0.34001714	0.7835304931	0.2924595797	0.9528228176	0.3134083929
Abiotrophia_defectiva_ATCC_49176	Staphylococcus_capitis_QN1	0.4871007371	0.8061607234	0.3525037169	1.0252433207	0.4554141557	0.7579130373	0.3222369478	0.9911493679	0.4137780298
Abiotrophia_defectiva_ATCC_49176	Staphylococcus_caprae_C87	0.4908536585	0.3376176541	0.3302280456	0.6616653414	0.4292251894	0.3359774105	0.2912050953	0.6614266914	0.3687740829
Abiotrophia_defectiva_ATCC_49176	Staphylococcus_cohnii_hu_01	0.4852272727	0.5230749455	0.4005017525	1.019346088	0.4435965011	0.5037756458	0.3658392455	0.9997527313	0.3863288708
Abiotrophia_defectiva_ATCC_49176	Staphylococcus_epidermidis_ATCC_12228	0.480495356	0.3280829838	0.3316027099	0.7794168448	0.3302540391	0.3367248282	0.285581856	0.7311791205	0.3082404505
Abiotrophia_defectiva_ATCC_49176	Staphylococcus_equorum_subsp_equorum_Mu2	0.490430622	0.5870784458	0.3269014005	0.8563829265	0.348185309	0.5369405032	0.2914737219	0.7768050587	0.3507497365
Abiotrophia_defectiva_ATCC_49176	Staphylococcus_haemolyticus_JCSC1435	0.4766645924	0.3808229485	0.3815053597	0.8666156807	0.3662694708	0.3876034919	0.3258543785	0.8219156873	0.3344449061
Abiotrophia_defectiva_ATCC_49176	Staphylococcus_hominis_subsp_hominis_C80	0.4849812265	0.3439389337	0.3051844123	0.5977967843	0.4456080949	0.3406979056	0.270086775	0.6081792951	0.3847656843
Abiotrophia_defectiva_ATCC_49176	Staphylococcus_intermedius_ATCC_27335	0.457392571	0.1611057633	0.1872408444	0.1713004788	0.1770461288	0.209596171	0.260943119	0.2988532549	0.2975963181
Abiotrophia_defectiva_ATCC_49176	Staphylococcus_lugdunensis_HKU09_01	0.4848858729	0.3084283012	0.2791190007	0.6594442136	0.3230569394	0.3096668355	0.2372061091	0.624903085	0.2985587862
Abiotrophia_defectiva_ATCC_49176	Staphylococcus_pasteuri_SP1	0.5147501505	0.4029203891	0.3215175736	0.8214908051	0.299526763	0.3991482464	0.284017645	0.8057672961	0.2288999271
Abiotrophia_defectiva_ATCC_49176	Staphylococcus_pettenkoferi_VCU012	0.501242236	0.2873945817	0.2584208718	0.2080738513	0.0010000002	0.1959154951	0.0010000001	0.2084607012	0.0010000023
Abiotrophia_defectiva_ATCC_49176	Staphylococcus_saprophyticus_subsp_saprophyticus_ATCC_15305	0.4818907305	0.279534824	0.3387682381	0.5040294725	0.4110496691	0.2700810511	0.3010146311	0.4891273161	0.359941677
Abiotrophia_defectiva_ATCC_49176	Staphylococcus_sciuri_subsp_sciuri_Z8	0.4894894895	0.773842934	0.3485737392	1.0840855637	0.3839175401	0.7099424019	0.3072827053	1.0179853332	0.3331109769
Abiotrophia_defectiva_ATCC_49176	Staphylococcus_simulans_ACS_120_V_Sch1	0.4689403167	0.4345261193	0.2975826244	0.9626294652	0.4228533453	0.3990592883	0.2832094054	0.9354437917	0.3664128217
Abiotrophia_defectiva_ATCC_49176	Staphylococcus_vitulinus_F1028	0.4981729598	0.7423430892	0.3453842389	1.056933892	0.3779707628	0.6876762313	0.3071651588	1.0089542579	0.318152079
Abiotrophia_defectiva_ATCC_49176	Staphylococcus_warneri_SG1	0.5012062726	0.4052049904	0.3264425402	0.7488651878	0.4811271767	0.3887829492	0.2937083064	0.7187588329	0.4525347692
Abiotrophia_defectiva_ATCC_49176	Staphylococcus_xylosus_DMB3_Bh1	0.506231454	0.4269507978	0.3465049854	0.7157608691	0.4092343245	0.4202306906	0.3011011096	0.7102316975	0.3545258097
Abiotrophia_defectiva_ATCC_49176	Staphylococcus_xylosus_NJ	0.5052204176	0.4265853241	0.3579622792	0.8932243276	0.3870288242	0.392801711	0.3532902013	0.8909337814	0.3314543868
Abiotrophia_defectiva_ATCC_49176	Stenotrophomonas_maltophilia_D457	0.5528358209	0.3123383734	0.4576385815	0.3483466078	0.4576386461	0.4040164504	0.2288193117	0.7507186007	0.2288193074
Abiotrophia_defectiva_ATCC_49176	Stenotrophomonas_rhizophila_PCA13	0.5487661575	0.2982952066	0.457638639	0.3483466077	0.457638639	0.4009971973	0.2288193195	0.7088448067	0.2288193194
Abiotrophia_defectiva_ATCC_49176	Stoquefichus_massiliensis_AP9	0.3529411765	0.2324860419	0.2241538504	0.3288897599	0.3011177191	0.2340117424	0.1757957001	0.3218087988	0.2361004866
Abiotrophia_defectiva_ATCC_49176	Streptococcus_agalactiae_A909	0.4551630435	0.184328988	0.1640176197	0.1890513667	0.159295241	0.3769322487	0.3818465582	0.376446602	0.4030038508
Abiotrophia_defectiva_ATCC_49176	Streptococcus_anginosus_1_2_62CV	0.4781591264	0.1038085527	0.1609187128	0.1563332638	0.155938267	0.1382526077	0.0903142453	0.1649947348	0.0878184527
Abiotrophia_defectiva_ATCC_49176	Streptococcus_australis_ATCC_700641	0.4790540541	0.2732967655	0.4120811334	0.2910849924	0.4845096303	0.2764642874	0.3873099714	0.3100998747	0.4350357321
Abiotrophia_defectiva_ATCC_49176	Streptococcus_constellatus_subsp_constellatus_SK53	0.4700793079	0.1680468629	0.1802997445	0.1783093155	0.1700372921	0.206132169	0.2780251036	0.3077404717	0.3056674212
Abiotrophia_defectiva_ATCC_49176	Streptococcus_constellatus_subsp_pharyngis_SK1060	0.4550682962	0.1671453902	0.1812012175	0.1765225089	0.1718240987	0.2097168675	0.27776487	0.3212731663	0.2955658401
Abiotrophia_defectiva_ATCC_49176	Streptococcus_cristatus_ATCC_51100	0.4628214038	0.2401190432	0.3584781943	0.3400296676	0.4355649556	0.2428394835	0.3391342919	0.3401100287	0.3846415132
Abiotrophia_defectiva_ATCC_49176	Streptococcus_dysgalactiae_subsp_dysgalactiae_ATCC_27957	0.4435087719	0.2008520064	0.1474946013	0.1999387107	0.148407897	0.2453477291	0.3117645558	0.341719911	0.3677730403
Abiotrophia_defectiva_ATCC_49176	Streptococcus_equinus_ATCC_9812	0.46458492	0.0949338236	0.1986733106	0.1018151286	0.2916328432	0.1192315727	0.1648628564	0.1262452518	0.2355188479
Abiotrophia_defectiva_ATCC_49176	Streptococcus_gallolyticus_subsp_gallolyticus_ATCC_43143	0.4316298343	0.2838603472	0.2136682857	0.3182828119	0.2952028422	0.1911152721	0.1648022434	0.2115222901	0.1989928597
Abiotrophia_defectiva_ATCC_49176	Streptococcus_gordonii_str_Challis_substr_CH1	0.44	0.2465392428	0.44572865	0.3861586161	0.5256953843	0.2548992164	0.4301893079	0.3824240382	0.4804908474
Abiotrophia_defectiva_ATCC_49176	Streptococcus_infantarius_subsp_infantarius_ATCC_BAA_102	0.4826311899	0.1515257232	0.262853851	0.1503690921	0.374899376	0.1358322426	0.1266177206	0.0909266651	0.2367040474
Abiotrophia_defectiva_ATCC_49176	Streptococcus_infantis_ATCC_700779	0.4549356223	0.2189766356	0.35203925	0.2404941041	0.4364956592	0.2211614189	0.3340177207	0.2394779481	0.3921428126
Abiotrophia_defectiva_ATCC_49176	Streptococcus_intermedius_JTH08	0.4615384615	0.1615016055	0.1868450021	0.173874557	0.1744720506	0.2370710975	0.3034426765	0.3574718613	0.35089864
Abiotrophia_defectiva_ATCC_49176	Streptococcus_lutetiensis_033	0.4798083504	0.1914557002	0.3132134546	0.254999786	0.3738181457	0.1986268467	0.3013227755	0.2527695581	0.3346907842
Abiotrophia_defectiva_ATCC_49176	Streptococcus_mitis_NCTC_12261	0.4488188976	0.2516043979	0.3450350837	0.3169025959	0.3600871612	0.2622317645	0.3332685365	0.3022520964	0.3747376611
Abiotrophia_defectiva_ATCC_49176	Streptococcus_mutans_ATCC_25175	0.4717741935	0.3483466077	0.4608110812	0.3483466086	0.6421773495	0.3059309735	0.4123459998	0.431778668	0.5179011851
Abiotrophia_defectiva_ATCC_49176	Streptococcus_oralis_Uo5	0.4381625442	0.315928603	0.3610611565	0.3393059111	0.3376838469	0.253417973	0.3506583975	0.2696805099	0.4073092511
Abiotrophia_defectiva_ATCC_49176	Streptococcus_parasanguinis_ATCC_903	0.4666666667	0.2342152784	0.3641809246	0.2707713355	0.4376122269	0.2362679209	0.3446604179	0.2639373284	0.3895002343
Abiotrophia_defectiva_ATCC_49176	Streptococcus_parauberis_KCTC_11537	0.4586466165	0.1718780246	0.1764685829	0.1806974121	0.1676491956	0.4371756873	0.2639018674	0.5579548618	0.2852524564
Abiotrophia_defectiva_ATCC_49176	Streptococcus_peroris_ATCC_700780	0.4697508897	0.1593364138	0.1890101938	0.1677666365	0.1805799711	0.2222200936	0.2864916539	0.2530889737	0.3336774856
Abiotrophia_defectiva_ATCC_49176	Streptococcus_pleomorphus_DSM_20574	0.41211226	0.2349750063	0.2028133209	0.3533583834	0.2661417004	0.2315471057	0.1659725487	0.309499501	0.2092508873
Abiotrophia_defectiva_ATCC_49176	Streptococcus_pseudopneumoniae_IS7493	0.4503546099	0.2194759453	0.2900023149	0.2534086665	0.3585948047	0.2196221824	0.2637539689	0.2448199155	0.3015145006
Abiotrophia_defectiva_ATCC_49176	Streptococcus_salivarius_JIM8777	0.4578397213	0.3203630011	0.353399273	0.3472774366	0.4615216089	0.234494541	0.3084396073	0.2652973781	0.3769456543
Abiotrophia_defectiva_ATCC_49176	Streptococcus_sanguinis_SK36	0.4369189907	0.2687462966	0.4502930989	0.383563739	0.5664196876	0.2736186588	0.4232703655	0.4075989876	0.5148882927
Abiotrophia_defectiva_ATCC_49176	Streptococcus_sp_2_1_36FAA	0.4140565317	0.0256071176	0.284329784	0.0960631509	0.2581120951	0.0191510094	0.248647257	0.0114141428	0.2842709648
Abiotrophia_defectiva_ATCC_49176	Streptococcus_sp_I_G2	0.4291158537	0.1076874151	0.2406591928	0.108592558	0.2397540497	0.0320811955	0.3777412909	0.0142484307	0.4658784063
Abiotrophia_defectiva_ATCC_49176	Streptococcus_sp_I_P16	0.4427934621	0.1079806309	0.2403659771	0.1094604977	0.2388861099	0.0323351124	0.3737596494	0.0273381855	0.4476402088
Abiotrophia_defectiva_ATCC_49176	Streptococcus_thermophilus_LMG_18311	0.4901664145	0.025044394	0.2931763336	0.1540986428	0.1906813055	0.0231258119	0.2686732414	0.0229139956	0.2951962611
Abiotrophia_defectiva_ATCC_49176	Streptococcus_thoraltensis_DSM_12221	0.4776219105	0.2121421529	0.1362044545	0.2125277138	0.1358188935	1.0179852681	0.3778327907	1.0179853125	0.4359920804
Abiotrophia_defectiva_ATCC_49176	Streptococcus_uberis_0140J	0.4620642515	0.1735260514	0.1748205563	0.1792909337	0.1690556738	0.2309656999	0.3311295702	0.3351895009	0.3849996736
Abiotrophia_defectiva_ATCC_49176	Streptococcus_vestibularis_F0396	0.4642609299	0.2194114796	0.3447520726	0.263078198	0.4355433048	0.223315893	0.3254976804	0.2582211402	0.3900238047
Abiotrophia_defectiva_ATCC_49176	Subdoligranulum_variabile_DSM_15176	0.3671274962	0.2063012973	0.1279674128	0.2038410322	0.1778720945	0.1923590617	0.1290863724	0.1997200428	0.1533719842
Abiotrophia_defectiva_ATCC_49176	Succinatimonas_hippei_YIT_12066	0.4390243902	0.1728838843	0.0113771665	0.1336316891	0.2546885048	0.1673940749	0.030136505	0.1431394397	0.2035753412
Abiotrophia_defectiva_ATCC_49176	Succinivibrio_dextrinosolvens_H5	0.4945205479	0.2563070217	0.041159025	0.3463609727	0.0133538871	0.2609042864	0.0202628023	0.3142776956	0.0112002032
Abiotrophia_defectiva_ATCC_49176	Sulfolobus_solfataricus_P2	0.5613207547	0.169331189	0.2797576309	0.3483466056	0.4576388539	0.1537374218	0.1743276294	0.3474773451	0.2288193561
Abiotrophia_defectiva_ATCC_49176	Sutterella_parvirubra_YIT_11816	0.5471039777	0.1607513494	0.0652333151	0.184939053	0.1527750329	0.1713155337	0.058143603	0.1706883574	0.1481713416
Abiotrophia_defectiva_ATCC_49176	Sutterella_wadsworthensis_3_1_45B	0.5153024911	0.1643553826	0.068868485	0.1584142297	0.2435280393	0.1758797751	0.063335872	0.1571660672	0.2319417107
Abiotrophia_defectiva_ATCC_49176	Tannerella_forsythia_ATCC_43037	0.5510899183	0.2475396128	0.3946113524	0.4039052722	0.4576386362	0.3666405982	0.228819306	0.4891299119	0.2288193052
Abiotrophia_defectiva_ATCC_49176	Tatumella_ptyseos_ATCC_33301	0.5322763307	0.7266678952	1.6180769564	0.6010968768	1.9736701265	0.7361120567	1.5804524916	0.6603927362	1.9500174247
Abiotrophia_defectiva_ATCC_49176	Trabulsiella_guamensis_ATCC_49490	0.5223404255	0.587620766	0.457638639	1.0128019203	0.4576386389	0.7119017653	0.2288193193	0.9675457103	0.0492326033
Abiotrophia_defectiva_ATCC_49176	Tropheryma_whipplei_str_Twist	0.5174013921	0.1592366568	0.0166042938	0.1701082922	0.0777313931	0.1629487725	0.0154815453	0.1647037204	0.0707293968
Abiotrophia_defectiva_ATCC_49176	Trueperella_pyogenes_MS249	0.4672518569	0.093852117	0.2919277361	0.0938521183	0.2919277341	0.3645613495	0.1459638682	0.7163199528	0.0464682656
Abiotrophia_defectiva_ATCC_49176	Ureaplasma_parvum_serovar_1_str_ATCC_27813	0.6154452325	0.1627227462	0.0057736037	0.1932580807	0.0057768635	0.1733109735	0.0057736038	0.1880376945	0.0057768635
Abiotrophia_defectiva_ATCC_49176	Ureaplasma_urealyticum_serovar_8_str_ATCC_27618	0.6184107002	0.1615536364	0.0662003102	0.1921431641	0.0662368478	0.1721418635	0.0662003101	0.1869227776	0.0662368476
Abiotrophia_defectiva_ATCC_49176	Ureibacillus_thermosphaericus_str_Thermo_BF	0.4709302326	0.1939812899	0.0611852027	0.3208500293	0.2363823504	0.2033111099	0.0436093177	0.3313703566	0.2027477056
Abiotrophia_defectiva_ATCC_49176	Varibaculum_cambriense_DSM_15806	0.4887436456	0.0161698323	0.4225649199	0.4593880783	0.4576386424	0.1732152241	0.2288193308	0.6474638042	0.1468174298
Abiotrophia_defectiva_ATCC_49176	Veillonella_atypica_ACS_049_V_Sch6	0.4685314685	0.2229262947	0.1608673342	0.4743243744	0.1636913479	0.2317284985	0.1337068853	0.5199047657	0.067879564
Abiotrophia_defectiva_ATCC_49176	Veillonella_dispar_ATCC_17748	0.4875862069	0.0872752596	0.2645115502	0.2248127582	0.4576386415	0.126829387	0.205238885	0.3858213522	0.2288193087
Abiotrophia_defectiva_ATCC_49176	Veillonella_parvula_Te3_DSM_2008	0.4566308244	0.1546218654	0.1183299078	0.1364804621	0.4439228015	0.1948175956	0.0851771362	0.1823120961	0.3630367746
Abiotrophia_defectiva_ATCC_49176	Veillonella_ratti_ACS_216_V_Col6b	0.4825462012	0.0342919001	0.3420391283	0.1888211407	0.4576387694	0.1211802398	0.2288193193	0.272136205	0.2288193561
Abiotrophia_defectiva_ATCC_49176	Veillonella_sp_3_1_44	0.5069090909	0.1459343362	0.08368677	0.1380334077	0.3949439689	0.1786250455	0.06121906	0.1948692143	0.3126750222
Abiotrophia_defectiva_ATCC_49176	Veillonella_sp_6_1_27	0.5104844541	0.2040579619	0.1509142651	0.15853305	0.5001789102	0.1940997865	0.1563090556	0.1463763273	0.5121171502
Abiotrophia_defectiva_ATCC_49176	Vibrio_fluvialis_560	0.4997176736	0.4932036534	0.4576386389	0.7266244361	0.4576386384	0.643524207	0.2288193194	0.5108523922	0.0208508319
Abiotrophia_defectiva_ATCC_49176	Vibrio_furnissii_NCTC_11218	0.5060307018	0.5936392699	0.4576386354	1.0392994779	0.457638628	0.7325674082	0.2288193041	0.9696788681	0.047150506
Abiotrophia_defectiva_ATCC_49176	Vibrio_mimicus_MB_451	0.4895470383	0.5632942553	0.4576386355	0.8388062197	0.4576386101	0.6932998872	0.2288193044	0.9560100967	0.0604921353
Abiotrophia_defectiva_ATCC_49176	Vibrio_parahaemolyticus_RIMD_2210633	0.5036702428	0.6398423597	0.4576386244	0.7755946215	0.4576386272	0.7755946243	0.228819331	0.7755946223	0.2288192844
Abiotrophia_defectiva_ATCC_49176	Weissella_cibaria_KACC_11862	0.4820548909	0.2275495347	0.1207970727	0.2414737474	0.1068728605	0.2012453349	0.1886068747	0.2195228557	0.2051777686
Abiotrophia_defectiva_ATCC_49176	Weissella_confusa_LBAE_C39_2	0.4772079772	0.2209247764	0.1274218312	0.229952109	0.1183944984	0.2901456203	0.2011275994	0.3283410655	0.2412781101
Abiotrophia_defectiva_ATCC_49176	Weissella_paramesenteroides_ATCC_33313	0.4917664671	0.1802961444	0.0122590707	0.1795883914	0.1656595849	0.1659675611	0.0346813756	0.1423641688	0.1698506714
Abiotrophia_defectiva_ATCC_49176	Yersinia_bercovieri_ATCC_43970	0.4940778342	0.3744897222	0.4576386401	0.969821205	0.4576386188	0.513050067	0.2288192965	0.8041228982	0.2087449026
Abiotrophia_defectiva_ATCC_49176	Yersinia_enterocolitica_subsp_enterocolitica_8081	0.5005506608	0.0570336475	0.8452586613	0.0450772379	1.5599840952	0.0518305896	0.7998293786	0.0401240839	1.5272368646
Abiotrophia_defectiva_ATCC_49176	Yersinia_frederiksenii_ATCC_33641	0.5132837407	0.5995109814	1.4519128747	0.5641559939	1.9909529935	0.6079874027	1.3814032974	0.5635167673	1.9187023272
Abiotrophia_defectiva_ATCC_49176	Yersinia_kristensenii_ATCC_33638	0.501897019	1.3947974313	0.4576385493	1.5671246028	0.4576385956	0.8669143619	0.1474558906	0.9644523216	0.0522519815
Abiotrophia_defectiva_ATCC_49176	Yersinia_pseudotuberculosis_YPIII	0.5024820739	0.5054683239	0.4576386299	0.705560641	0.4576386284	0.5052546547	0.2288192802	0.7110081627	0.2288192797
Abiotrophia_defectiva_ATCC_49176	Yersinia_rohdei_ATCC_43380	0.5075757576	0.705975402	0.4576386436	1.2144242949	0.4576386139	0.7932613498	0.2193464142	0.9634612893	0.0532193015
Abiotrophia_defectiva_ATCC_49176	Yokenella_regensburgei_ATCC_43003	0.5233887734	1.3140760828	0.457638572	1.5671246282	0.457638578	0.7835564156	0.2288192645	0.970812339	0.0460441507
Acidaminococcus_fermentans_DSM_20731	Acidaminococcus_intestini_RyC_MR95	0.3098134631	0.3050933556	0.0677508152	0.3509323476	0.0691848286	0.209995784	0.1129412133	0.2067826021	0.1322203044
Acidaminococcus_fermentans_DSM_20731	Acidaminococcus_sp_D21	0.3892116183	0.2924646161	0.0588621468	0.3327805518	0.0603566919	0.2288193362	0.0795553139	0.2288192976	0.1048060583
Acidaminococcus_fermentans_DSM_20731	Acinetobacter_calcoaceticus_PHEA_2	0.4560279557	0.4345612638	0.7968536483	0.2110494083	1.0203627757	0.2288193171	1.0025930623	0.1989348909	1.032477133
Acidaminococcus_fermentans_DSM_20731	Acinetobacter_haemolyticus_NIPH_261	0.4508196721	0.3051210771	0.1525175619	0.1343403265	0.323298312	0.1055420024	0.123277316	0.0647899563	0.1640293631
Acidaminococcus_fermentans_DSM_20731	Acinetobacter_johnsonii_SH046	0.4444444444	0.1650133489	0.6360586983	0.2981985969	0.9332215511	0.1532789451	0.6159430764	0.2288192957	1.0026005605
Acidaminococcus_fermentans_DSM_20731	Acinetobacter_junii_SH205	0.5332922318	0.4991858171	0.0369153135	0.6657715269	0.3923779787	0.4863326736	0.0371963391	0.6868660604	0.3777452993
Acidaminococcus_fermentans_DSM_20731	Acinetobacter_lwoffii_WJ10621	0.4403318443	0.2547615914	0.3820877846	0.1646690724	1.0493402513	0.2146889421	0.4124667441	0.1552792612	1.0761322076
Acidaminococcus_fermentans_DSM_20731	Acinetobacter_pittii_ANC_4052	0.4575581395	0.4576386387	1.1203505449	0.457638639	1.1203505453	0.2288193191	1.1203505454	0.2288193214	1.12035055
Acidaminococcus_fermentans_DSM_20731	Acinetobacter_radioresistens_NIPH_2130	0.4360100376	0.4576386369	0.1519122772	0.2047021498	1.0267175698	0.2288193195	0.300149998	0.2249313797	1.0064883854
Acidaminococcus_fermentans_DSM_20731	Actinobacillus_pleuropneumoniae_L20	0.4118786314	0.1153135107	1.0794050533	0.0400786002	1.4327452984	0.1017700136	0.9979427696	0.0308881332	1.3550430942
Acidaminococcus_fermentans_DSM_20731	Actinomyces_cardiffensis_F0333	0.5212620027	0.457638641	0.2092223819	0.4576386278	0.3499024525	0.2288193285	0.3047413554	0.228819315	0.3368362759
Acidaminococcus_fermentans_DSM_20731	Actinomyces_georgiae_DSM_6843	0.5548862115	0.4457982302	0.4108517202	0.4478690834	0.470308188	0.2288193749	0.3098064543	0.2288191692	0.3368363419
Acidaminococcus_fermentans_DSM_20731	Actinomyces_graevenitzii_C83	0.5028169014	0.3141200577	0.1820660311	0.1550116074	0.6433072177	0.1909431618	0.2272569455	0.1306158222	0.5892209788
Acidaminococcus_fermentans_DSM_20731	Actinomyces_naeslundii_str_Howell_279	0.4838070059	0.4311378028	0.1590050136	0.3477608225	0.6592668987	0.17839069	0.302571776	0.0942127694	0.8076393002
Acidaminococcus_fermentans_DSM_20731	Actinomyces_odontolyticus_ATCC_17982	0.641509434	0.2696440317	0.1821847882	0.0842384876	0.7086152228	0.228820194	0.1529650049	0.2288192361	0.344370214
Acidaminococcus_fermentans_DSM_20731	Actinomyces_oris_K20	0.472392638	0.4527398496	0.0293927365	0.3652126241	0.554556089	0.194319623	0.2069981789	0.1060601784	0.7365548361
Acidaminococcus_fermentans_DSM_20731	Actinomyces_turicensis_ACS_279_V_Col4	0.4962711864	0.4576386385	0.2324735842	0.457638639	0.3568598254	0.2288193214	0.2926052455	0.2288193194	0.337229357
Acidaminococcus_fermentans_DSM_20731	Actinomyces_urogenitalis_DSM_15434	0.485361093	0.4576386388	0.3039101433	0.457638639	0.4562469177	0.2288193194	0.3583202435	0.2288193193	0.4846299126
Acidaminococcus_fermentans_DSM_20731	Actinomyces_viscosus_C505	0.454241817	0.2143603978	0.2432782412	0.1514792686	0.3061593704	0.1038213347	0.1249979839	0.0741035412	0.154715778
Acidaminococcus_fermentans_DSM_20731	Adlercreutzia_equolifaciens_DSM_19450	0.5182215743	0.2617852132	0.001	0.2189277112	0.3373165882	0.2275475052	0.0059154762	0.1753545326	0.3207887185
Acidaminococcus_fermentans_DSM_20731	Aerococcus_viridans_ATCC_11563	0.4385607604	0.2228398841	0.324074839	0.2081970901	0.3766905823	0.1832422287	0.2922505601	0.1713167	0.3296635876
Acidaminococcus_fermentans_DSM_20731	Aeromonas_caviae_Ae398	0.4539048738	0.1534613796	0.3041772593	0.0880406645	0.3695979744	0.0707823036	0.1580370159	0.0399951614	0.188824158
Acidaminococcus_fermentans_DSM_20731	Aeromonas_hydrophila_subsp_hydrophila_ATCC_7966	0.4521028037	0.457638638	0.531313303	0.457638639	1.1196192717	0.2288193176	0.6304579489	0.2288193188	1.2797485619
Acidaminococcus_fermentans_DSM_20731	Aeromonas_jandaei_Riv2	0.4514388489	0.1282354797	0.3294031593	0.0936319444	0.3640066942	0.0577326028	0.1710867165	0.0425655263	0.1862537922
Acidaminococcus_fermentans_DSM_20731	Aeromonas_media_WS	0.4510966212	0.1601512614	0.2974873774	0.1063872724	0.3512513663	0.0676406549	0.1611786639	0.0441299737	0.1846893456
Acidaminococcus_fermentans_DSM_20731	Aeromonas_veronii_B565	0.4579659024	0.0075227843	0.0106555416	0.0949047455	0.3627338925	0.0670357748	0.1617835443	0.0402807422	0.188538577
Acidaminococcus_fermentans_DSM_20731	Afipia_birgiae_34632	0.4549848943	0.4576386709	0.1688608714	0.3011875453	0.9137818445	0.2288193138	0.3074832029	0.2288193239	0.9809363457
Acidaminococcus_fermentans_DSM_20731	Aggregatibacter_aphrophilus_NJ8700	0.4439344262	0.1866468955	0.2709917435	0.1466541052	0.3109845334	0.0873219355	0.1414973831	0.0665151973	0.1623041221
Acidaminococcus_fermentans_DSM_20731	Akkermansia_muciniphila_ATCC_BAA_835	0.4759284732	0.5120454337	0.0614070162	0.8588732645	0.1791612912	0.5289092991	0.0566718822	0.8818379354	0.168117489
Acidaminococcus_fermentans_DSM_20731	Alcaligenes_faecalis_subsp_faecalis_NBRC_13111	0.4241691843	0.4576386384	0.1583703516	0.4044528833	0.667351979	0.2288193195	0.2964910516	0.228819318	0.7878440341
Acidaminococcus_fermentans_DSM_20731	Alcaligenes_faecalis_subsp_faecalis_NCIB_8687	0.4342998149	0.4576386026	1.5962763921	0.4576390326	1.9923084247	0.2288192995	1.1028887635	0.2288192433	1.6763010509
Acidaminococcus_fermentans_DSM_20731	Alistipes_finegoldii_DSM_17242	0.3822027717	0.1701708862	0.2874677524	0.1150117526	0.3426268862	0.0833961595	0.1454231584	0.0516475716	0.1771717466
Acidaminococcus_fermentans_DSM_20731	Alistipes_indistinctus_YIT_12060	0.4238683128	0.3579090593	0.1374387681	0.4576386653	0.5340513656	0.2288193157	0.1857341898	0.228819313	0.599783686
Acidaminococcus_fermentans_DSM_20731	Alistipes_onderdonkii_DSM_19147	0.4027777778	0.3203016734	0.2879779219	0.3560721611	0.7551252594	0.2288193191	0.3396191208	0.2288193191	0.8096237574
Acidaminococcus_fermentans_DSM_20731	Alistipes_putredinis_DSM_17216	0.5229357798	0.3171904916	0.0093366471	0.0984969029	0.6150318882	0.2222698859	0.0392966016	0.0747988371	0.5849980747
Acidaminococcus_fermentans_DSM_20731	Alistipes_shahii_WAL_8301	0.3852520692	0.1682024309	0.289436208	0.1149539476	0.3426846908	0.0840288502	0.1447904693	0.0541280678	0.1746912508
Acidaminococcus_fermentans_DSM_20731	Alloprevotella_tannerae_ATCC_51259	0.4708588957	0.2131872507	0.2444513881	0.1584549325	0.2991837065	0.1067126851	0.1221066342	0.0787522372	0.1500670819
Acidaminococcus_fermentans_DSM_20731	Anaerobaculum_hydrogeniformans_OS1_ATCC_BAA_1850	0.464	0.3870020787	0.1148514096	0.4070383964	0.1341144301	0.2288193195	0.2569056263	0.2288193195	0.2852750574
Acidaminococcus_fermentans_DSM_20731	Anaerobiospirillum_succiniciproducens_DSM_640001	0.4614850798	0.3470156279	0.0502889622	0.4074333026	0.3012320177	0.2021465731	0.1600364779	0.1455756767	0.4994618505
Acidaminococcus_fermentans_DSM_20731	Anaerococcus_hydrogenalis_DSM_7454	0.5756914119	0.4147788917	0.0326418635	0.4576386436	0.0451035699	0.2288193061	0.1732120768	0.2288193243	0.214837125
Acidaminococcus_fermentans_DSM_20731	Anaerococcus_prevotii_DSM_20548	0.5148788927	0.3391508932	0.3324126584	0.457638639	0.3751799935	0.2288193193	0.3531700626	0.228819319	0.3938289249
Acidaminococcus_fermentans_DSM_20731	Anaerococcus_vaginalis_ATCC_51170	0.4389555399	0.4574451955	0.3057808851	0.4576386463	0.4355451969	0.2288193703	0.4188325105	0.2288193183	0.4374830971
Acidaminococcus_fermentans_DSM_20731	Anaerofustis_stercorihominis_DSM_17244	0.5101156069	0.2626592805	0.1130045877	0.3331983986	0.0801161703	0.2055648984	0.0887298532	0.228819319	0.0866615487
Acidaminococcus_fermentans_DSM_20731	Anaerostipes_caccae_DSM_14662	0.4983344437	0.3115057771	0.3520577349	0.4576386403	0.2603000985	0.2288193192	0.2629133035	0.2288193176	0.3030560357
Acidaminococcus_fermentans_DSM_20731	Anaerostipes_hadrus_DSM_3319	0.4594031922	0.4257825123	0.0369183382	0.457638635	0.0482928267	0.2288193195	0.1277995202	0.2288193197	0.1277995202
Acidaminococcus_fermentans_DSM_20731	Anaerostipes_sp_3_2_56FAA	0.493576741	0.2812287716	0.1985062785	0.4276081391	0.1062320902	0.2288193444	0.1913171751	0.2288193126	0.2324026678
Acidaminococcus_fermentans_DSM_20731	Anaerotruncus_colihominis_DSM_17241	0.5210597826	0.44110157	0.0853153051	0.431668438	0.1339811655	0.1770618388	0.2670186355	0.1746953779	0.2792272933
Acidaminococcus_fermentans_DSM_20731	Aneurinibacillus_aneurinilyticus_ATCC_12856	0.4944927536	0.4576386389	0.9227133716	0.4576386388	1.1034717325	0.2288193193	0.8992588254	0.2288193191	1.121014036
Acidaminococcus_fermentans_DSM_20731	Arcanobacterium_haemolyticum_DSM_20595	0.5213793103	0.2041658776	0.2534727613	0.1323069322	0.3253317066	0.1007335334	0.128085785	0.0610162162	0.1678031032
Acidaminococcus_fermentans_DSM_20731	Arcobacter_butzleri_RM4018	0.408388521	0.2659464599	0.0110968034	0.1856762207	0.271962418	0.1617819922	0.0670373274	0.0989112077	0.1299081111
Acidaminococcus_fermentans_DSM_20731	Arthrobacter_castelli_DSM_16402	0.4767090139	0.4184726738	0.3950221282	0.3053619562	0.925382804	0.22881931	0.4811012956	0.1732874659	0.8203380993
Acidaminococcus_fermentans_DSM_20731	Atopobium_minutum_10063974	0.5160370634	0.3595332752	0.4321526947	0.3484458153	0.5230827192	0.2288193123	0.519123614	0.2288193164	0.5408224381
Acidaminococcus_fermentans_DSM_20731	Atopobium_parvulum_DSM_20469	0.4956521739	0.3283497476	0.3714458228	0.3528527312	0.4493934478	0.228819226	0.392175876	0.2288193182	0.430154091
Acidaminococcus_fermentans_DSM_20731	Atopobium_rimae_ATCC_49626	0.4875798439	0.0656428105	0.6998689665	0.0710324567	1.0222154171	0.0565766972	0.6222035821	0.0618385597	0.9478998036
Acidaminococcus_fermentans_DSM_20731	Bacillus_altitudinis_41KF2b	0.4986041318	0.4576386729	0.7217328358	0.4576386291	0.8164069551	0.2288194093	0.6331699438	0.2288193121	0.7506763896
Acidaminococcus_fermentans_DSM_20731	Bacillus_atrophaeus_ATCC_49822_1	0.4741810105	0.457638639	0.7412742232	0.4576386389	0.9149830591	0.2288193195	0.659565181	0.228819319	0.832873776
Acidaminococcus_fermentans_DSM_20731	Bacillus_cereus_AH187_F4810_72	0.522054718	0.698749158	1.1459532006	0.5289033368	1.8304290537	0.5601780724	1.1395828797	0.4091305271	1.7923909954
Acidaminococcus_fermentans_DSM_20731	Bacillus_cereus_G9842	0.5186629526	0.8436994201	0.3836725452	0.6643611624	1.0906499683	0.6946679985	0.3309305459	0.526830895	1.0653059171
Acidaminococcus_fermentans_DSM_20731	Bacillus_clausii_KSM_K16	0.4914578588	0.4576383247	0.666125582	0.4576386291	0.8197835178	0.2288193195	0.5643736352	0.2288193019	0.7559153153
Acidaminococcus_fermentans_DSM_20731	Bacillus_endophyticus_2102	0.4895442359	0.457638639	0.6517060772	0.4576386363	0.8336558779	0.2288193195	0.6256305999	0.2288193186	0.8478957782
Acidaminococcus_fermentans_DSM_20731	Bacillus_firmus_DS1	0.4931818182	0.4576386374	0.7349899766	0.4576386415	0.8940465911	0.2288193114	0.6451121457	0.2288193092	0.8502440943
Acidaminococcus_fermentans_DSM_20731	Bacillus_flexus_27Col1_1E	0.5082843399	0.4576386209	0.9048408273	0.4576386238	1.0567635365	0.2288193033	0.8203272396	0.2288193097	1.0046323457
Acidaminococcus_fermentans_DSM_20731	Bacillus_fordii_DSM_16014	0.4746760895	0.4576382751	0.5359537698	0.457638559	0.6943950763	0.2288191966	0.5761823945	0.2288192974	0.8107684315
Acidaminococcus_fermentans_DSM_20731	Bacillus_halodurans_C_125	0.4783878505	0.4576386298	0.6473273731	0.4576385973	0.8250445678	0.2288193151	0.5648176761	0.2288193004	0.7622485482
Acidaminococcus_fermentans_DSM_20731	Bacillus_infantis_NRRL_B_14911	0.5008319468	0.4576386252	0.7771633189	0.4576385717	0.9468993372	0.2288193096	0.689967378	0.2288193049	0.8919140242
Acidaminococcus_fermentans_DSM_20731	Bacillus_mojavensis_RO_H_1	0.4957219251	0.457638639	0.6174714087	0.4576386389	0.7628748348	0.2288193187	0.622401126	0.0229378513	0.567779751
Acidaminococcus_fermentans_DSM_20731	Bacillus_mycoides_DSM_2048	0.4736543909	0.4576386382	0.710292815	0.457638639	0.8792917023	0.2288193195	0.66197607	0.2288193195	0.8323322893
Acidaminococcus_fermentans_DSM_20731	Bacillus_nealsonii_AAU1	0.4848311391	0.4576386309	0.688893842	0.4576386303	0.7607234734	0.2288193081	0.5886673805	0.228819315	0.6541230218
Acidaminococcus_fermentans_DSM_20731	Bacillus_pseudofirmus_OF4	0.460251046	0.457638639	0.6177186774	0.457638639	0.7838901015	0.2288193192	0.5676462576	0.2288193214	0.7426200766
Acidaminococcus_fermentans_DSM_20731	Bacillus_pumilus_ATCC_7061	0.4824207493	0.457638639	0.5384040702	0.457638639	0.705977191	0.2288193191	0.5692808323	0.2288193194	0.7407475042
Acidaminococcus_fermentans_DSM_20731	Bacillus_sonorensis_L12	0.4843320506	0.457638639	0.7595139453	0.457638639	0.9484389222	0.2288193194	0.6615553743	0.2288193191	0.854274544
Acidaminococcus_fermentans_DSM_20731	Bacillus_thermoamylovorans	0.4717090069	0.4576385743	0.6662059964	0.4576386313	0.7879395282	0.228819314	0.5880035179	0.2288193136	0.7493622659
Acidaminococcus_fermentans_DSM_20731	Bacillus_timonensis_JC401	0.4898078043	0.45763864	0.5591219562	0.4576386282	0.7084072011	0.2288193023	0.5777774066	0.2288193149	0.772734449
Acidaminococcus_fermentans_DSM_20731	Bacillus_vallismortis_DV1_F_3	0.4977924945	0.457638639	0.6410374891	0.457638639	0.7761210067	0.2288193198	0.5504786541	0.2288193195	0.7139422313
Acidaminococcus_fermentans_DSM_20731	Bacteroides_caccae_ATCC_43185	0.5239005736	0.3593348128	0.4228710515	0.7089882598	0.3656556097	0.2347287444	0.4125313547	0.4826540541	0.5240679279
Acidaminococcus_fermentans_DSM_20731	Bacteroides_cellulosilyticus_DSM_14838	0.5340282036	0.3036745616	0.2692815173	0.467598953	0.5346050601	0.4058228113	0.3640904511	0.7383622259	0.34509664
Acidaminococcus_fermentans_DSM_20731	Bacteroides_clarus_YIT_12056	0.4110344828	0.1707299712	0.2869086677	0.1072077152	0.3504309236	0.0812403961	0.1475789231	0.0520388621	0.176780456
Acidaminococcus_fermentans_DSM_20731	Bacteroides_coprocola_M16_DSM_17136	0.4850382742	0.2617534758	0.0769993238	0.2914148106	0.5059288834	0.2200514736	0.0480058315	0.3685096541	0.1642053747
Acidaminococcus_fermentans_DSM_20731	Bacteroides_coprophilus_DSM_18228	0.4706713781	0.1884907141	0.3774188118	0.3170667796	0.6399631995	0.1708618498	0.3391403387	0.2370641097	0.6959574234
Acidaminococcus_fermentans_DSM_20731	Bacteroides_dorei_DSM_17855	0.5201320132	0.4142984828	0.0660297609	0.2760315161	0.5585927862	0.3441303452	0.0436980999	0.1901214371	0.5482946985
Acidaminococcus_fermentans_DSM_20731	Bacteroides_eggerthii_1_2_48FAA	0.5069124424	0.3614728566	0.3261291903	0.4549471926	0.7116294656	0.251093375	0.275980417	0.3265038177	0.6787750678
Acidaminococcus_fermentans_DSM_20731	Bacteroides_eggerthii_DSM_20697	0.5191040843	0.3626333825	0.2882128865	0.4957947283	0.5935639349	0.2670664886	0.2308870803	0.3493600838	0.5793566798
Acidaminococcus_fermentans_DSM_20731	Bacteroides_faecis_MAJ27	0.3923611111	0.1636338386	0.2940048003	0.103772552	0.3538660867	0.0777747474	0.1510445718	0.0504802946	0.1783390248
Acidaminococcus_fermentans_DSM_20731	Bacteroides_finegoldii_DSM_17565	0.4937845304	0.2109326612	0.2003264502	0.1739470328	0.6683068803	0.1844957944	0.1494290673	0.1231064474	0.6287791006
Acidaminococcus_fermentans_DSM_20731	Bacteroides_fluxus_YIT_12057	0.4025885559	0.1551915796	0.3024470593	0.100042209	0.3575964298	0.0757746789	0.1530446402	0.0491849396	0.1796343795
Acidaminococcus_fermentans_DSM_20731	Bacteroides_fragilis_3_1_12	0.5226837061	0.3539973602	0.4355945245	0.7134680945	0.3625201534	0.2866804803	0.3658745	0.4881524112	0.5202196028
Acidaminococcus_fermentans_DSM_20731	Bacteroides_fragilis_638R	0.4987080103	0.4545420974	0.3675853868	0.3654520465	0.8659598926	0.3619491319	0.3117801673	0.4551106521	0.6935676219
Acidaminococcus_fermentans_DSM_20731	Bacteroides_fragilis_NCTC_9343	0.5073015873	0.3568971953	0.446075618	0.3687899638	0.8626220205	0.3005535856	0.3814645812	0.2746643068	0.8539213175
Acidaminococcus_fermentans_DSM_20731	Bacteroides_fragilis_YCH46	0.506683641	0.3688543743	0.4436714007	0.3807449554	0.8506672103	0.3020491386	0.3691513212	0.271540444	0.8467514964
Acidaminococcus_fermentans_DSM_20731	Bacteroides_graminisolvens_DSM_19988	0.4840182648	0.4576386377	0.5895275331	0.4576386388	0.9983855145	0.2288193191	0.5837524017	0.2288193195	1.0280059281
Acidaminococcus_fermentans_DSM_20731	Bacteroides_intestinalis_341_DSM_17393	0.4914134742	0.2154438316	0.3915034184	0.3412693202	0.6230237335	0.1967286643	0.3711750057	0.2871788066	0.660881924
Acidaminococcus_fermentans_DSM_20731	Bacteroides_massiliensis_B846dnLKV334	0.4124567474	0.4327397484	0.3851088427	0.4576386384	0.7491084369	0.2288193187	0.493500696	0.2288193193	0.8845782439
Acidaminococcus_fermentans_DSM_20731	Bacteroides_nordii_CL02T12C05	0.4086897488	0.1631077317	0.2945309063	0.1032249247	0.3544137139	0.0765848608	0.1522344584	0.0502604784	0.1785588407
Acidaminococcus_fermentans_DSM_20731	Bacteroides_oleiciplenus_YIT_12058	0.4346952445	0.1622619001	0.2953767387	0.1085203866	0.3491182523	0.0772681615	0.151551158	0.0516126694	0.1772066497
Acidaminococcus_fermentans_DSM_20731	Bacteroides_ovatus_ATCC_8483	0.5358024691	0.3242167934	0.2844229931	0.5375909112	0.4856173705	0.4260470075	0.3713131773	0.7700460255	0.3229210115
Acidaminococcus_fermentans_DSM_20731	Bacteroides_ovatus_SD_CC_2a	0.5010006671	0.2420186353	0.2698828407	0.234929297	0.691241317	0.2602792903	0.2727649974	0.2815824294	0.6588793335
Acidaminococcus_fermentans_DSM_20731	Bacteroides_ovatus_SD_CMC_3f	0.5046296296	0.2612343441	0.2610628801	0.2636446213	0.6713222901	0.2796941743	0.26574863	0.3132881337	0.6368859649
Acidaminococcus_fermentans_DSM_20731	Bacteroides_pectinophilus_ATCC_43243	0.513215859	0.2559084592	0.0162421915	0.2905312289	0.0176289122	0.2227336223	0.031396323	0.2213982001	0.0382858122
Acidaminococcus_fermentans_DSM_20731	Bacteroides_plebeius_M12_DSM_17135	0.4887323944	0.1986940545	0.1778205568	0.1495191088	0.5939662215	0.1832908105	0.1196481207	0.3226393433	0.1573761465
Acidaminococcus_fermentans_DSM_20731	Bacteroides_pyogenes_DSM20611	0.4295824487	0.4421992897	0.3509206729	0.1104826851	0.7390545093	0.228819303	0.4639230378	0.1002021211	0.6803307964
Acidaminococcus_fermentans_DSM_20731	Bacteroides_salyersiae_WAL_10018	0.4220867209	0.370885719	0.4105221142	0.2975941625	0.9164092119	0.2288193168	0.4531250234	0.2288193594	0.8994576142
Acidaminococcus_fermentans_DSM_20731	Bacteroides_sp_1_1_14	0.488355681	0.3366865248	0.1207958736	0.3284590204	0.4976200497	0.2842148485	0.1091830152	0.2880539886	0.4553780029
Acidaminococcus_fermentans_DSM_20731	Bacteroides_sp_1_1_30	0.4951253482	0.3033462933	0.112096662	0.2831961448	0.4056002815	0.2603456342	0.1091975252	0.2523015575	0.3848334769
Acidaminococcus_fermentans_DSM_20731	Bacteroides_sp_1_1_6	0.4945054945	0.2166345168	0.1779416708	0.135219618	0.6395669418	0.1933926078	0.150792372	0.1310764474	0.5793742988
Acidaminococcus_fermentans_DSM_20731	Bacteroides_sp_2_1_22	0.4864300626	0.2122804179	0.1724597341	0.1294085443	0.616593502	0.1901103007	0.1454028721	0.1254187956	0.5586246992
Acidaminococcus_fermentans_DSM_20731	Bacteroides_sp_2_1_33B	0.5441361917	0.2641998424	0.0329233256	0.2258644638	0.3255508398	0.232987242	0.015381507	0.1829194829	0.3084436616
Acidaminococcus_fermentans_DSM_20731	Bacteroides_sp_2_1_7	0.5324921136	0.2577940454	0.0485040976	0.18965577	0.3747475814	0.2290749294	0.0224066696	0.1486733132	0.3472023511
Acidaminococcus_fermentans_DSM_20731	Bacteroides_sp_2_2_4	0.4716850829	0.2710714827	0.1448760475	0.289944563	0.5798032954	0.2278315022	0.138433492	0.2573523952	0.5370416066
Acidaminococcus_fermentans_DSM_20731	Bacteroides_sp_20_3	0.5375722543	0.2833667713	0.0323645058	0.1787010304	0.3756170496	0.2348382441	0.026325074	0.1517704462	0.3368287134
Acidaminococcus_fermentans_DSM_20731	Bacteroides_sp_3_1_19	0.549436796	0.2633407938	0.0317312279	0.1805115868	0.3565554176	0.2309714879	0.0156559555	0.1548602918	0.3238428353
Acidaminococcus_fermentans_DSM_20731	Bacteroides_sp_3_1_23	0.4868421053	0.2231647149	0.1743407257	0.1360894881	0.626991236	0.20876182	0.1407476479	0.1321073427	0.5692190769
Acidaminococcus_fermentans_DSM_20731	Bacteroides_sp_3_1_33FAA	0.5199468085	0.348948665	0.090002822	0.2064810767	0.5589557126	0.2989410366	0.0655380841	0.1641913428	0.5206779892
Acidaminococcus_fermentans_DSM_20731	Bacteroides_sp_3_1_40A	0.5087248322	0.3503971438	0.0679045236	0.2080410813	0.5385824259	0.3003433084	0.0512684343	0.1711263405	0.5036869469
Acidaminococcus_fermentans_DSM_20731	Bacteroides_sp_3_2_5	0.5177257525	0.209944403	0.1537239283	0.1609598608	0.5652357903	0.197989528	0.1161263656	0.130133898	0.5365360617
Acidaminococcus_fermentans_DSM_20731	Bacteroides_sp_4_1_36	0.4993188011	0.2683433466	0.0291593735	0.2747419678	0.4222192412	0.2279574762	0.0141950707	0.240118748	0.3777617755
Acidaminococcus_fermentans_DSM_20731	Bacteroides_sp_4_3_47FAA	0.4963210702	0.3298373096	0.0429934596	0.2188118759	0.5585695845	0.2818450055	0.0306077685	0.1389481303	0.5679220725
Acidaminococcus_fermentans_DSM_20731	Bacteroides_sp_9_1_42FAA	0.5019685039	0.4278071556	0.2035964936	0.4725436856	0.5311442275	0.386024889	0.1679239179	0.3213086752	0.6256402016
Acidaminococcus_fermentans_DSM_20731	Bacteroides_sp_D1	0.4864300626	0.2122804179	0.1724597341	0.1294085443	0.616593502	0.1901103007	0.1454028721	0.1254187956	0.5586246992
Acidaminococcus_fermentans_DSM_20731	Bacteroides_sp_D2	0.5006738544	0.2770570917	0.1260584853	0.2918866924	0.5239337545	0.2363024471	0.1188830829	0.259053684	0.4859345312
Acidaminococcus_fermentans_DSM_20731	Bacteroides_sp_D20	0.4945280438	0.279893103	0.0704331005	0.1639817373	0.5071299062	0.2411603397	0.0540435181	0.1637781596	0.4397586221
Acidaminococcus_fermentans_DSM_20731	Bacteroides_sp_D22	0.4881944444	0.2233349282	0.1741555281	0.1360907984	0.6269573324	0.2087620024	0.1407385255	0.1321085316	0.5691882984
Acidaminococcus_fermentans_DSM_20731	Bacteroides_stercoris_ATCC_43183	0.5052700922	0.3864464148	0.3410933096	0.4658032582	0.727236923	0.279003781	0.3100800599	0.3668070509	0.6852374345
Acidaminococcus_fermentans_DSM_20731	Bacteroides_thetaiotaomicron_VPI_5482	0.5246690734	0.3349749464	0.4369188638	0.326182231	0.9003941841	0.3328371819	0.425305408	0.3002586989	0.9093252688
Acidaminococcus_fermentans_DSM_20731	Bacteroides_timonensis_AP1	0.4365241005	0.3823056734	0.4414596407	0.3133943942	0.9417102306	0.2288193081	0.5193334658	0.2288193139	0.9686066146
Acidaminococcus_fermentans_DSM_20731	Bacteroides_uniformis_ATCC_8492	0.5120994114	0.2258611813	0.2509406233	0.1899515847	0.7058862003	0.2165670643	0.2063170187	0.1361180176	0.7027458939
Acidaminococcus_fermentans_DSM_20731	Bacteroides_ureolyticus_DSM_20703	0.4317829457	0.3313079166	0.0202931166	0.1897302945	0.2679083442	0.1735358455	0.0552834797	0.1041253982	0.1246939213
Acidaminococcus_fermentans_DSM_20731	Bacteroides_vulgatus_ATCC_8482	0.5006265664	0.6911888159	0.1474411655	0.6622308086	0.5618636871	0.679937756	0.1411407963	0.6803611802	0.529241364
Acidaminococcus_fermentans_DSM_20731	Bacteroides_xylanisolvens_SD_CC_1b	0.4899792674	0.2104738656	0.1844121577	0.1266727539	0.6323080156	0.195356945	0.1632004482	0.1194689907	0.593713876
Acidaminococcus_fermentans_DSM_20731	Bacteroides_xylanisolvens_XB1A	0.4979508197	0.1828933766	0.2743770732	0.1322643052	0.7084462926	0.1780758441	0.2154870498	0.0997985108	0.6587105511
Acidaminococcus_fermentans_DSM_20731	Barnesiella_intestinihominis_YIT_11860	0.51875	0.2627484754	0.0855982942	0.2559391949	0.3036728396	0.2181267723	0.0641552803	0.1878869277	0.24559435
Acidaminococcus_fermentans_DSM_20731	Bartonella_quintana_Toulouse	0.5529583638	0.2830156158	0.0074545971	0.1505362403	0.6539989521	0.2422042499	0.0074545971	0.1160210934	0.6569137849
Acidaminococcus_fermentans_DSM_20731	Bifidobacterium_adolescentis_ATCC_15703	0.5186721992	0.594198454	0.0437127443	0.3829508401	0.6331023704	0.5256565994	0.0384475558	0.4067444948	0.5301399035
Acidaminococcus_fermentans_DSM_20731	Bifidobacterium_angulatum_DSM_20098	0.567839196	0.4308667572	0.248038253	0.3500198951	0.3596723566	0.2288193317	0.2393990956	0.2288192987	0.3043236048
Acidaminococcus_fermentans_DSM_20731	Bifidobacterium_animalis_lactis_AD011	0.61634757	0.4369531065	0.0649855778	0.4370841895	0.0651697568	0.2288193053	0.1437724061	0.2288193135	0.1443237585
Acidaminococcus_fermentans_DSM_20731	Bifidobacterium_animalis_lactis_BB_12	0.530758226	0.3386392409	0.0690417247	0.407180991	0.3027458843	0.2037123307	0.1506419316	0.1588340589	0.4199115605
Acidaminococcus_fermentans_DSM_20731	Bifidobacterium_animalis_lactis_Bi_07	0.5250181291	0.2725488647	0.0859801771	0.4126364296	0.2700132561	0.2114597054	0.1041576765	0.1667749788	0.372266044
Acidaminococcus_fermentans_DSM_20731	Bifidobacterium_animalis_lactis_Bl_04_ATCC_SD5219	0.5250181291	0.2725488647	0.0859801771	0.4126364296	0.2700132561	0.2114597054	0.1041576765	0.1667749788	0.372266044
Acidaminococcus_fermentans_DSM_20731	Bifidobacterium_animalis_lactis_CNCM_I_2494	0.4985569986	0.1679708907	0.2063027895	0.3876754041	0.332028619	0.1886022544	0.1607490874	0.1559598397	0.4371568737
Acidaminococcus_fermentans_DSM_20731	Bifidobacterium_animalis_lactis_DSM_10140	0.5250181291	0.2725488647	0.0859801771	0.4126364296	0.2700132561	0.2114597054	0.1041576765	0.1667749788	0.372266044
Acidaminococcus_fermentans_DSM_20731	Bifidobacterium_animalis_lactis_V9	0.5250181291	0.2725488647	0.0859801771	0.4126364296	0.2700132561	0.2114597054	0.1041576765	0.1667749788	0.372266044
Acidaminococcus_fermentans_DSM_20731	Bifidobacterium_bifidum_BGN4	0.5074415308	0.2780828001	0.173925491	0.2072564922	0.6072565298	0.19584806	0.1978275587	0.1286974235	0.6007313727
Acidaminococcus_fermentans_DSM_20731	Bifidobacterium_bifidum_NCIMB_41171	0.578611898	0.2531944144	0.1833230667	0.2175458454	0.2599885923	0.2288191731	0.1751051101	0.1658069337	0.2654880679
Acidaminococcus_fermentans_DSM_20731	Bifidobacterium_bifidum_PRL2010	0.5292119565	0.3044411725	0.1839664094	0.1566121218	0.7128432618	0.2792619765	0.173999261	0.1918661619	0.6281781045
Acidaminococcus_fermentans_DSM_20731	Bifidobacterium_bifidum_S17	0.5133991537	0.2781570741	0.1743319151	0.2056357964	0.6110747481	0.1957472422	0.1984324685	0.1281634939	0.6039349524
Acidaminococcus_fermentans_DSM_20731	Bifidobacterium_boum_DSM_20432	0.4385964912	0.4519168241	0.0036499463	0.452880152	0.0030354393	0.2272516734	0.0010000012	0.2272516753	0.0010000003
Acidaminococcus_fermentans_DSM_20731	Bifidobacterium_breve_HPH0326	0.5114982578	0.4119119102	0.2743603721	0.26149088	0.7983019332	0.177486028	0.307999749	0.0982121262	0.783643159
Acidaminococcus_fermentans_DSM_20731	Bifidobacterium_breve_UCC2003_NCIMB8807	0.5348525469	0.2559486482	0.3476492097	0.3302153816	0.744550096	0.1719166377	0.3088722983	0.2570365465	0.6788041342
Acidaminococcus_fermentans_DSM_20731	Bifidobacterium_catenulatum_DSM_16992	0.5931834663	0.2876992816	0.1837602823	0.2331752194	0.277007416	0.2288193098	0.1761395822	0.1745554176	0.2608804859
Acidaminococcus_fermentans_DSM_20731	Bifidobacterium_coryneforme_DSM_20216	0.4971949509	0.3212249303	0.1340254259	0.2245647085	0.2330739304	0.1465301707	0.0822891484	0.1130863137	0.1157330056
Acidaminococcus_fermentans_DSM_20731	Bifidobacterium_dentium_ATCC_27678	0.5224602626	0.2725781734	0.2569397737	0.2428835273	0.6707687408	0.2047776056	0.1763825059	0.0847392885	0.6027233982
Acidaminococcus_fermentans_DSM_20731	Bifidobacterium_gallicum_DSM_20093	0.62115797	0.412857043	0.2466519855	0.4128551261	0.2466697807	0.228819181	0.2384033467	0.2288189332	0.2386580259
Acidaminococcus_fermentans_DSM_20731	Bifidobacterium_kashiwanohense_DSM_21854	0.4483485594	0.2513158355	0.2063228035	0.2420532782	0.2155853608	0.1089412852	0.1198780339	0.1086195627	0.1201997566
Acidaminococcus_fermentans_DSM_20731	Bifidobacterium_longum_DJO10A	0.5224602626	0.319719863	0.1826584044	0.142103184	0.7636688172	0.3124687232	0.1980594004	0.152989786	0.7497660251
Acidaminococcus_fermentans_DSM_20731	Bifidobacterium_longum_E18	0.5256588072	0.1952242148	0.1960746157	0.2557664473	0.5409468026	0.2242116029	0.1849066036	0.3515776889	0.4517951511
Acidaminococcus_fermentans_DSM_20731	Bifidobacterium_longum_infantis_157F_NC	0.5985865724	0.3835604754	0.0352584355	0.3827384168	0.0494201163	0.2288191152	0.1048197402	0.2288193282	0.1128497173
Acidaminococcus_fermentans_DSM_20731	Bifidobacterium_longum_infantis_ATCC_15697	0.6002719239	0.4576386455	0.0669025223	0.4009974554	0.1766389373	0.2288192931	0.2899381728	0.2288193587	0.3618448045
Acidaminococcus_fermentans_DSM_20731	Bifidobacterium_longum_longum_ATCC_55813	0.5968660969	0.3172883763	0.1355288459	0.2157439253	0.2616622799	0.2288193114	0.1571063175	0.2059507313	0.215647209
Acidaminococcus_fermentans_DSM_20731	Bifidobacterium_longum_longum_BBMN68	0.5058905059	0.2636097319	0.1705848108	0.2255972544	0.6042487691	0.2641988402	0.1505559019	0.2531967013	0.5249223299
Acidaminococcus_fermentans_DSM_20731	Bifidobacterium_longum_longum_CCUG_52486	0.5985815603	0.2919766987	0.1802755173	0.1842269748	0.3308359249	0.2288193233	0.1827947088	0.1874210632	0.2628282883
Acidaminococcus_fermentans_DSM_20731	Bifidobacterium_longum_longum_JCM_1217	0.5131944444	0.3996463205	0.0337584741	0.4755050766	0.322200708	0.3829459195	0.030720007	0.5303171307	0.2199998478
Acidaminococcus_fermentans_DSM_20731	Bifidobacterium_longum_longum_JDM301	0.5076708508	0.2635316611	0.2547475691	0.2267371462	0.6276203971	0.2247890342	0.2524641791	0.2542650054	0.5428467055
Acidaminococcus_fermentans_DSM_20731	Bifidobacterium_longum_NCC2705	0.6011396011	0.3081748446	0.1413910058	0.2567844348	0.2068961388	0.228819318	0.1914288965	0.2288193152	0.199000614
Acidaminococcus_fermentans_DSM_20731	Bifidobacterium_mongoliense_DSM_21395	0.469346049	0.2928716582	0.1647669807	0.2399354662	0.2177031722	0.1416119438	0.0872073746	0.1161662813	0.1126530375
Acidaminococcus_fermentans_DSM_20731	Bifidobacterium_pseudocatenulatum_DSM_20438	0.6031294452	0.4343900932	0.2421576694	0.4343900932	0.2421576693	0.2288193136	0.2396523312	0.2288193006	0.2396523367
Acidaminococcus_fermentans_DSM_20731	Bifidobacterium_pseudolongum_subsp_Pseudolongum_DSM_20099	0.4686840253	0.4509403842	0.004272817	0.4519341307	0.0036389064	0.2272516756	0.0010000001	0.2272516746	0.0010000007
Acidaminococcus_fermentans_DSM_20731	Bifidobacterium_ruminantium_DSM_6489	0.4640338505	0.4471748479	0.0036530896	0.4495159323	0.0028357767	0.2259549516	0.0010000001	0.2259549507	0.0010000004
Acidaminococcus_fermentans_DSM_20731	Bifidobacterium_scardovii_JCM_12489	0.4731839783	0.2790865816	0.178552057	0.2736688847	0.1839697543	0.1240114011	0.1048079172	0.1234234255	0.1053958936
Acidaminococcus_fermentans_DSM_20731	Bifidobacterium_stercoris_ATCC_43183	0.4793447293	0.3715234141	0.0861152251	0.3604064936	0.0972321454	0.1697947502	0.0590245692	0.1647440808	0.0640752385
Acidaminococcus_fermentans_DSM_20731	Bifidobacterium_thermacidophilum_subsp_thermacidophilum_DSM_15837	0.4795564796	0.446820286	0.0037768733	0.449536882	0.0028284628	0.2259549515	0.0010000001	0.2259549516	0.0010000001
Acidaminococcus_fermentans_DSM_20731	Bifidobacterium_thermophilum_RBL67	0.4327731092	0.3481710219	0.1094676176	0.208955106	0.248683533	0.1569564511	0.0718628683	0.1051565114	0.123662808
Acidaminococcus_fermentans_DSM_20731	Bilophila_wadsworthia_3_1_6	0.5047554348	0.2972653827	0.1544874848	0.3673851398	0.2240781025	0.3303667737	0.0593713016	0.388613657	0.0593713031
Acidaminococcus_fermentans_DSM_20731	Blastococcus_massiliensis_AP3	0.4630102041	0.3512569914	0.1536160718	0.260084179	0.6856121716	0.2288193088	0.1936008002	0.228819326	0.7360862985
Acidaminococcus_fermentans_DSM_20731	Blautia_hansenii_VPI_C7_24_DSM_20583	0.5612947658	0.4170990242	0.1047185552	0.4576386439	0.0916474627	0.2288193164	0.2285555821	0.2288192834	0.2383485465
Acidaminococcus_fermentans_DSM_20731	Blautia_hydrogenotrophica_DSM_10507	0.5464959569	0.3183500067	0.1671524935	0.3948008907	0.1327523551	0.2283613664	0.2202506394	0.2288192968	0.2366878263
Acidaminococcus_fermentans_DSM_20731	Blautia_obeum_ATCC_29174	0.4364754098	0.3409240272	0.286976666	0.3886549009	0.2913758584	0.2288193425	0.3090107369	0.2288192992	0.3410933331
Acidaminococcus_fermentans_DSM_20731	Blautia_producta_DSM_2950	0.4954663212	0.3146640425	0.2549990603	0.4576386487	0.1626894068	0.2288195329	0.2666182664	0.2288193158	0.2858590763
Acidaminococcus_fermentans_DSM_20731	Blautia_wexlerae_DSM_19850	0.4454787234	0.3413650151	0.264961269	0.4576386453	0.3383316582	0.2288193077	0.001	0.2288193194	0.001
Acidaminococcus_fermentans_DSM_20731	Bordetella_hinzii_OH87_BAL007II	0.4741729541	0.3320136259	0.1256250133	0.1611388413	0.2964997975	0.1298681351	0.0989511843	0.0762453358	0.1525739836
Acidaminococcus_fermentans_DSM_20731	Brachybacterium_paraconglomeratum_LC44	0.4542626011	0.4576386356	0.5023387181	0.1544513117	1.3111844777	0.2288190447	0.4816357802	0.1929557913	0.8006697714
Acidaminococcus_fermentans_DSM_20731	Brachyspira_pilosicoli_B2904	0.4225449516	0.0333035367	0.5718816062	0.0312692528	0.8156911702	0.0483619715	0.4935687459	0.0541579824	0.7289303189
Acidaminococcus_fermentans_DSM_20731	Bradyrhizobium_elkanii_USDA_76	0.487654321	0.4576386231	2.2453567539	0.4576386349	2.219784128	0.2288193807	1.7269506718	0.228819276	2.2865134561
Acidaminococcus_fermentans_DSM_20731	Brevibacillus_agri_5_2	0.4865621501	0.4576386074	0.625129493	0.4576386054	0.7862848581	0.2288193142	0.6197777352	0.2288193127	0.8143201999
Acidaminococcus_fermentans_DSM_20731	Brevibacillus_agri_BAB_2500	0.477739726	0.4576386156	0.6251359642	0.4576386331	0.8036218751	0.2288193111	0.619750035	0.2288193127	0.8296026462
Acidaminococcus_fermentans_DSM_20731	Brevibacillus_borstelensis_AK1	0.4800462695	0.4576386321	0.3656138631	0.4576386168	0.5681730934	0.2288193083	0.4006833803	0.2288192712	0.6377051934
Acidaminococcus_fermentans_DSM_20731	Brevibacillus_brevis_NBRC_100599	0.4755681818	0.4576386323	0.6707476094	0.4576386065	0.8739454339	0.2288192373	0.6673621825	0.2288192905	0.8975592416
Acidaminococcus_fermentans_DSM_20731	Brevibacterium_casei_S18	0.4454040716	0.4576386388	0.2766969791	0.2452148944	0.8982307471	0.2288193192	0.3796477595	0.2288193192	0.8873672816
Acidaminococcus_fermentans_DSM_20731	Brevibacterium_linens_BL2	0.4735860783	0.4440286704	0.0316801927	0.2531033118	0.6342948932	0.2288193132	0.1019164052	0.2288193193	0.6388704471
Acidaminococcus_fermentans_DSM_20731	Brevibacterium_massiliense_5401308	0.4523650899	0.3482326041	0.0393756798	0.2619772227	0.5310434309	0.2288193205	0.1323444946	0.2288191671	0.5741865729
Acidaminococcus_fermentans_DSM_20731	Brevundimonas_bacteroides_DSM_4726	0.4933078394	0.457638556	1.1203505447	0.4576384974	1.1203505446	0.2288192455	1.1203505455	0.2288193068	1.1203505452
Acidaminococcus_fermentans_DSM_20731	Brevundimonas_diminuta_470_4	0.4724358974	0.4576386367	0.0755357234	0.195960113	1.0036814365	0.2288193195	0.273380596	0.190367233	1.0328254784
Acidaminococcus_fermentans_DSM_20731	Brochothrix_thermosphacta_DSM_20171	0.4703680599	0.457638639	0.5265029628	0.4576386387	0.6035430851	0.2288193195	0.5636681121	0.2288193191	0.6073364776
Acidaminococcus_fermentans_DSM_20731	Bulleidia_extructa_W1219	0.5535714286	0.4438626953	0.4183598634	0.457638639	0.5032253617	0.2288193194	0.3368362783	0.2288193194	0.3368362699
Acidaminococcus_fermentans_DSM_20731	Burkholderia_cepacia_GG4	0.4901960784	0.4576386916	2.1309703813	0.4576384921	2.6644887132	0.2288192669	1.5433467194	0.2288193424	2.1793774613
Acidaminococcus_fermentans_DSM_20731	Burkholderiales_bacterium_1_1_47	0.5365853659	0.2469409796	0.0693215248	0.1914784982	0.364322925	0.2000708342	0.0785153848	0.145793405	0.3655762089
Acidaminococcus_fermentans_DSM_20731	Butyricicoccus_pullicaecorum_1_2	0.4228687415	0.2885148852	0.3783095832	0.457638639	0.3869365821	0.2288193195	0.360538865	0.2288193185	0.4255132176
Acidaminococcus_fermentans_DSM_20731	Butyricimonas_synergistica_DSM_23225	0.4502046385	0.3902462173	0.396951504	0.1583294737	1.0816853584	0.2288193131	0.4677076911	0.1300091999	1.0515553371
Acidaminococcus_fermentans_DSM_20731	Butyricimonas_virosa_DSM_23226	0.4845901639	0.3809406391	0.3773660686	0.1499336024	1.0681656451	0.228819314	0.4735732699	0.1469348235	1.0615816631
Acidaminococcus_fermentans_DSM_20731	Butyrivibrio_crossotus_DSM_2876	0.5162264151	0.4576386283	0.1268722131	0.4576386386	0.189117759	0.2288193035	0.1204116138	0.2288193189	0.1204115909
Acidaminococcus_fermentans_DSM_20731	Butyrivibrio_fibrisolvens_16_4	0.5023761032	0.3233623007	0.0419331706	0.3729674683	0.0465759539	0.2288194926	0.1021858727	0.2288193202	0.1465082514
Acidaminococcus_fermentans_DSM_20731	Campylobacter_coli_JV20	0.5320197044	0.4461971147	0.0318240965	0.6070637968	0.3097451457	0.3834883399	0.0273956714	0.4586349457	0.3923749769
Acidaminococcus_fermentans_DSM_20731	Campylobacter_concisus_13826	0.4770444763	0.2811335826	0.0074821991	0.5895469153	0.2283583655	0.2489412673	0.0082275661	0.5491041995	0.2021227836
Acidaminococcus_fermentans_DSM_20731	Campylobacter_curvus_525_92	0.4996451384	0.3285768503	0.012436511	0.6092727514	0.2388089054	0.2973047592	0.0122084315	0.567065159	0.2270589064
Acidaminococcus_fermentans_DSM_20731	Campylobacter_fetus_subsp_fetus_82_40	0.4153846154	0.3161913159	0.0198773861	0.4576386389	0.3689011235	0.2288193195	0.0719355261	0.2288193188	0.500324572
Acidaminococcus_fermentans_DSM_20731	Campylobacter_gracilis_RM3268	0.3705179283	0.2594804375	0.0036905806	0.2403141338	0.2173245049	0.2186926714	0.0036905804	0.1549586913	0.0738606279
Acidaminococcus_fermentans_DSM_20731	Campylobacter_hominis_ATCC_BAA_381	0.4962962963	0.3248217739	0.0379260986	0.488360645	0.2639268721	0.2732212173	0.0320874489	0.4298410457	0.2481858082
Acidaminococcus_fermentans_DSM_20731	Campylobacter_hyointestinalis_subsp_hyointestinalis_LMG_9260	0.4285714286	0.2598417869	0.0110883555	0.2345330497	0.2231055877	0.2174256666	0.0113936523	0.1309539163	0.0978654023
Acidaminococcus_fermentans_DSM_20731	Campylobacter_jejuni_jejuni_81_176	0.4975507348	0.4655296586	0.0374827151	0.6398708709	0.2973239748	0.4158351607	0.0293019975	0.4813598535	0.3979706704
Acidaminococcus_fermentans_DSM_20731	Campylobacter_jejuni_jejuni_ICDCCJ07004	0.490819209	0.466771839	0.0376527902	0.6371697598	0.3012349238	0.4169783654	0.0295778573	0.4786723654	0.4020743678
Acidaminococcus_fermentans_DSM_20731	Campylobacter_jejuni_jejuni_M1	0.4968376669	0.5027441697	0.0390821173	0.6686871725	0.3056932313	0.4512260081	0.0331893556	0.5114281136	0.4059935256
Acidaminococcus_fermentans_DSM_20731	Campylobacter_jejuni_jejuni_NCTC_11168	0.4965083799	0.4656127526	0.0374364124	0.6367700828	0.3004329831	0.4158615977	0.0293058992	0.4782024311	0.4013355419
Acidaminococcus_fermentans_DSM_20731	Campylobacter_lari_RM2100	0.4069855733	0.2676102329	0.0080678173	0.1846768316	0.2729618074	0.21716743	0.0116518898	0.1060058549	0.1228134645
Acidaminococcus_fermentans_DSM_20731	Campylobacter_rectus_RM3267	0.3746105919	0.2753557946	0.0091209001	0.277594431	0.1800442079	0.2216868025	0.0071325169	0.1649503406	0.0638689769
Acidaminococcus_fermentans_DSM_20731	Campylobacter_showae_CSUNSWCD	0.3683800623	0.2792060704	0.0100337488	0.275858669	0.18177997	0.2202148751	0.0086044446	0.1602073319	0.0686119875
Acidaminococcus_fermentans_DSM_20731	Campylobacter_upsaliensis_JV21	0.562767475	0.3760797986	0.0429588636	0.3883865225	0.4418139694	0.2618614608	0.0979669878	0.3216619194	0.4522968908
Acidaminococcus_fermentans_DSM_20731	Candidatus_Nitrososphaera_gargensis_Ga9_2	0.5476353667	0.2919321455	0.0122922153	0.3369974599	0.0464581328	0.219885853	0.0536007929	0.2052977169	0.1411296149
Acidaminococcus_fermentans_DSM_20731	Capnocytophaga_granulosa_ATCC_51502	0.4526928675	0.4576386684	0.0408915307	0.4576385346	0.4286662418	0.2288193181	0.1655427641	0.2288192698	0.5751947369
Acidaminococcus_fermentans_DSM_20731	Capnocytophaga_ochracea_DSM_7271	0.4794034091	0.291409791	0.166228848	0.1969563176	0.2606823214	0.1138626037	0.1149567153	0.0824891701	0.146330149
Acidaminococcus_fermentans_DSM_20731	Capnocytophaga_sputigena_ATCC_33612	0.462034384	0.2146177048	0.2430209341	0.1787036073	0.2789350317	0.0757270831	0.1530922361	0.0696377805	0.1591815384
Acidaminococcus_fermentans_DSM_20731	Catenibacterium_mitsuokai_DSM_15897	0.5386250886	0.4176076565	0.0103368991	0.457638644	0.0289230282	0.2288193147	0.1049029342	0.2288193479	0.1544839134
Acidaminococcus_fermentans_DSM_20731	Cedecea_davisae_DSM_4568	0.4722069345	0.4576386389	0.7727830622	0.457638639	1.3717177897	0.2288193184	0.8439231403	0.2288193191	1.4865627732
Acidaminococcus_fermentans_DSM_20731	Cellulosilyticum_lentocellum_DSM_5427	0.4517631404	0.3976030536	0.445307474	0.3933924496	0.5272108955	0.2288192682	0.387085444	0.2288193758	0.4278192628
Acidaminococcus_fermentans_DSM_20731	Cellulosimicrobium_cellulans_J36	0.5311720698	0.4125196834	0.4166784137	0.3469336368	1.1203505447	0.2288193191	0.4139333067	0.2141387423	1.0927463784
Acidaminococcus_fermentans_DSM_20731	Cetobacterium_somerae_ATCC_BAA_47401	0.4561740243	0.0189891667	0.6948951867	0.0188766433	0.7100324218	0.0203849773	0.6080591609	0.020333597	0.6234661665
Acidaminococcus_fermentans_DSM_20731	Citrobacter_amalonaticus_Y19	0.4932150313	0.457638639	1.6574650003	0.4576386383	2.1265835769	0.2288193191	1.4672123934	0.2288193194	1.9037323338
Acidaminococcus_fermentans_DSM_20731	Citrobacter_freundii_ATCC_8090	0.4854469854	0.4576386389	1.7270266166	0.4576386389	2.3268348759	0.2288193195	1.491551868	0.2288193194	2.0951002136
Acidaminococcus_fermentans_DSM_20731	Citrobacter_freundii_UCI_31	0.5059186824	0.4576386385	3.6346185667	0.3932201334	3.5660921407	0.2288193194	2.5822148952	0.2288193193	2.9823813663
Acidaminococcus_fermentans_DSM_20731	Citrobacter_koseri_ATCC_BAA_895	0.5188284519	0.4172836919	3.2769420735	0.3298304977	3.3643939699	0.4299690584	3.2642568874	0.344039066	3.3501856107
Acidaminococcus_fermentans_DSM_20731	Citrobacter_sp_30_2	0.5412423625	2.4311462406	0.6561870733	2.8062157975	0.5702951256	2.3725728566	0.6801502266	2.8127018954	0.6115223089
Acidaminococcus_fermentans_DSM_20731	Citrobacter_youngae_ATCC_29220	0.5412423625	2.4363612766	0.6513124326	2.8170031625	0.5703118172	2.3762262771	0.6804206771	2.8157036009	0.6094400874
Acidaminococcus_fermentans_DSM_20731	Cloacibacillus_evryensis_DSM_19522	0.3840224247	0.3265560236	0.0583059203	0.3724912922	0.0481047218	0.1615775632	0.0672417562	0.1492348189	0.0795845006
Acidaminococcus_fermentans_DSM_20731	Clostridiales_sp_1_7_47FAA	0.4876748834	0.2407699948	0.3118937474	0.2717427393	0.3236550732	0.2193511932	0.2848366583	0.2288193059	0.3132253569
Acidaminococcus_fermentans_DSM_20731	Clostridium_asparagiforme_DSM_15981	0.4687298517	0.3090435048	0.4150741372	0.3445047389	0.4701943899	0.2819499855	0.4044323646	0.2906304522	0.4704706217
Acidaminococcus_fermentans_DSM_20731	Clostridium_bartlettii_DSM_16795	0.5256410256	0.2536591481	0.1654318569	0.2790341927	0.1949659243	0.1986570902	0.184682566	0.2288193195	0.1843449618
Acidaminococcus_fermentans_DSM_20731	Clostridium_beijerinckii_NCIMB_8052	0.4410692588	0.4576386309	0.821825716	0.4576385678	1.0066306371	0.2288193009	0.8011830332	0.228819308	0.9996961154
Acidaminococcus_fermentans_DSM_20731	Clostridium_bifermentans_ATCC_19299	0.5009584665	0.432068846	0.3870534268	0.457638639	0.3976877254	0.2288193195	0.4653540356	0.2288193191	0.4957657094
Acidaminococcus_fermentans_DSM_20731	Clostridium_bolteae_ATCC_BAA_613	0.4660961159	0.2182789253	0.4352449917	0.3331034683	0.3625393054	0.2045346943	0.3891616663	0.2288193195	0.3896255515
Acidaminococcus_fermentans_DSM_20731	Clostridium_botulinum_A_str_ATCC_19397	0.4392699811	0.457638639	0.5005404286	0.457638639	0.5633465947	0.2288193195	0.5447841281	0.2288193195	0.5624302337
Acidaminococcus_fermentans_DSM_20731	Clostridium_botulinum_A_str_ATCC_3502	0.4581749049	0.4145161194	0.5219704596	0.4576386326	0.5644716248	0.2288193024	0.5450985748	0.2288193038	0.5624791605
Acidaminococcus_fermentans_DSM_20731	Clostridium_botulinum_A_str_Hall	0.4429022082	0.4145160125	0.5219703039	0.457638639	0.5644713767	0.2288193192	0.5450983453	0.2288193182	0.5634366044
Acidaminococcus_fermentans_DSM_20731	Clostridium_botulinum_Bf	0.4362714014	0.4576387182	0.644602589	0.4576386295	0.6450589133	0.2288193738	0.5441750963	0.2288193119	0.5445464837
Acidaminococcus_fermentans_DSM_20731	Clostridium_botulinum_E1_str_BoNT_E_Beluga	0.437900128	0.4576386271	0.6433017091	0.4576386249	0.6433017092	0.228819305	0.5360047426	0.2288193095	0.5360047423
Acidaminococcus_fermentans_DSM_20731	Clostridium_botulinum_F_str_230613	0.4327597196	0.4576387804	0.6449188096	0.4576386279	0.6453228594	0.2288193225	0.5443410676	0.2288193198	0.5446942369
Acidaminococcus_fermentans_DSM_20731	Clostridium_butyricum_DSM_10702	0.482674772	0.4576407246	0.506004689	0.4572065913	0.7501252377	0.403118994	0.4231937071	0.3276596486	0.7319912667
Acidaminococcus_fermentans_DSM_20731	Clostridium_butyricum_E4_str_BoNT_E_BL5262	0.4862047823	0.444530162	0.3757612467	0.4576386373	0.4194231762	0.2288193185	0.4085972251	0.2288193194	0.4670546726
Acidaminococcus_fermentans_DSM_20731	Clostridium_cadaveris_AGR2141	0.4831317632	0.4576386389	0.5478035982	0.457638639	0.7451660941	0.2288193194	0.5977397364	0.2288193193	0.8059723882
Acidaminococcus_fermentans_DSM_20731	Clostridium_celatum_DSM_1785	0.4363161332	0.45763864	0.5031570189	0.4576386397	0.5047536511	0.2288193191	0.4839651223	0.2288193195	0.4839651225
Acidaminococcus_fermentans_DSM_20731	Clostridium_cellobioparum_DSM_1351	0.4680851064	0.4339562636	0.3887768511	0.4576387149	0.4985409391	0.2288193108	0.4426010859	0.2288192847	0.501270791
Acidaminococcus_fermentans_DSM_20731	Clostridium_citroniae_WAL_17108	0.4095052083	0.4465773315	0.3760790696	0.4576386365	0.6094361961	0.2288194069	0.4207179112	0.2288193203	0.6419856515
Acidaminococcus_fermentans_DSM_20731	Clostridium_clariflavum_DSM_19732	0.4006896552	0.3758613522	0.4360438372	0.4246444981	0.5089514208	0.2288193194	0.4657278947	0.2288193186	0.5469815734
Acidaminococcus_fermentans_DSM_20731	Clostridium_clostridioforme_CM201	0.4027595269	0.4576386653	0.6039095096	0.4576386292	0.622827521	0.2288193279	0.5913994894	0.228819318	0.6099053893
Acidaminococcus_fermentans_DSM_20731	Clostridium_difficile_CD196	0.5057821059	0.457638639	0.2569496105	0.4576386389	0.2986123188	0.2288193195	0.4170972239	0.2288193194	0.4655351188
Acidaminococcus_fermentans_DSM_20731	Clostridium_difficile_NAP07	0.5194235589	0.4576386389	0.1444268624	0.4576386362	0.1836603081	0.2288193193	0.3095715929	0.2288193192	0.3494880374
Acidaminococcus_fermentans_DSM_20731	Clostridium_difficile_NAP08	0.5196998124	0.4576386373	0.1447337424	0.4576386386	0.1840505492	0.2288193195	0.3102166502	0.2288193193	0.3502349116
Acidaminococcus_fermentans_DSM_20731	Clostridium_difficile_R20291	0.5036764706	0.457638627	0.2569496211	0.4576386379	0.2770402933	0.2288193195	0.4170972238	0.2288193194	0.4408991243
Acidaminococcus_fermentans_DSM_20731	Clostridium_glycolicum_ATCC_14880	0.4526248399	0.457638639	0.5830235526	0.4576386391	0.5935741575	0.2288193195	0.6069976826	0.2288193187	0.6177836482
Acidaminococcus_fermentans_DSM_20731	Clostridium_hathewayi_12489931	0.4724310777	0.4576386254	0.4933133565	0.457638996	0.5914134117	0.2288192968	0.4319475452	0.2288193051	0.4974782259
Acidaminococcus_fermentans_DSM_20731	Clostridium_hathewayi_DSM_13479	0.4700636943	0.45763866	0.467024422	0.4576387262	0.5833685518	0.228819336	0.4363615931	0.2288192982	0.4931428343
Acidaminococcus_fermentans_DSM_20731	Clostridium_hiranonis_TO_931_DSM_13275	0.5256975037	0.2560660261	0.0437785092	0.2850751271	0.0438132903	0.2147171162	0.0335464201	0.2288192948	0.0388642706
Acidaminococcus_fermentans_DSM_20731	Clostridium_hylemonae_DSM_15053	0.5396721311	0.3208808626	0.1581760709	0.3754048912	0.1580269666	0.2288193035	0.2301415863	0.2288192978	0.2712578873
Acidaminococcus_fermentans_DSM_20731	Clostridium_indolis_DSM_755	0.47509113	0.457638652	0.4821867552	0.3184185452	0.0010000004	0.2288190038	0.001	0.2288191457	0.0010000002
Acidaminococcus_fermentans_DSM_20731	Clostridium_innocuum_2959	0.408507765	0.429365945	0.5617325355	0.457638639	0.6363297082	0.2288193189	0.5964828915	0.228819319	0.6432957218
Acidaminococcus_fermentans_DSM_20731	Clostridium_leptum_DSM_753	0.5601688951	0.2489446909	0.0698023404	0.272658621	0.1306322254	0.2125412101	0.0487653757	0.226305067	0.1020165331
Acidaminococcus_fermentans_DSM_20731	Clostridium_methoxybenzovorans_SR3	0.47509113	0.4576392958	0.4920172517	0.4576381885	0.5667553925	0.2288193212	0.5069620254	0.2288194851	0.5509644635
Acidaminococcus_fermentans_DSM_20731	Clostridium_methylpentosum_R2_DSM_5476	0.5488888889	0.2520938264	0.0699138041	0.2716545729	0.109830957	0.214345823	0.0555861537	0.2237698417	0.1066719046
Acidaminococcus_fermentans_DSM_20731	Clostridium_nexile_DSM_1787	0.5663655316	0.2904364665	0.0582368315	0.323105612	0.083525871	0.2288197948	0.0802676265	0.2288193247	0.0802676265
Acidaminococcus_fermentans_DSM_20731	Clostridium_paraputrificum_AGR2156	0.4589528119	0.4576386398	0.6238625994	0.457638734	0.6367574721	0.228819319	0.5315820031	0.2288193165	0.5315496936
Acidaminococcus_fermentans_DSM_20731	Clostridium_perfringens_ATCC_13124	0.507788162	0.4576386338	0.7561309746	0.4576386293	0.7757696036	0.228819316	0.665936539	0.2288193139	0.6891770932
Acidaminococcus_fermentans_DSM_20731	Clostridium_ramosum_VPI_0427_DSM_1402	0.5132681564	0.3502772557	0.1244840812	0.45763863	0.0807069632	0.2288193206	0.1916701478	0.2288193114	0.2394568412
Acidaminococcus_fermentans_DSM_20731	Clostridium_saccharogumia_DSM_17460	0.4121295658	0.3717196405	0.3712361659	0.3982866823	0.4597213554	0.2288194146	0.4029071508	0.2288193075	0.4580227137
Acidaminococcus_fermentans_DSM_20731	Clostridium_saccharoperbutylacetonicum_N1_4_HMT	0.4415662651	0.4576385894	0.6998026792	0.4576386346	0.884564493	0.2288193331	0.6402595904	0.2288192806	0.8233148664
Acidaminococcus_fermentans_DSM_20731	Clostridium_sartagoforme_AAU1	0.4611398964	0.3798108364	0.548391384	0.4192496301	0.5693553974	0.2288193171	0.4263201105	0.2288193072	0.4399025595
Acidaminococcus_fermentans_DSM_20731	Clostridium_scindens_ATCC_35704	0.5205288796	0.1905972818	0.262524186	0.3457179567	0.1559316482	0.1646828836	0.2539446188	0.2288193246	0.2206101953
Acidaminococcus_fermentans_DSM_20731	Clostridium_sordellii_ATCC_9714	0.5176322418	0.4042989128	0.5031034724	0.4576386386	0.553056518	0.2288193196	0.5555135681	0.2288193194	0.6004359793
Acidaminococcus_fermentans_DSM_20731	Clostridium_sp_7_2_43FAA	0.5079787234	0.2892477008	0.2782192689	0.3566119443	0.2649314708	0.213489935	0.2793118608	0.228819319	0.292910665
Acidaminococcus_fermentans_DSM_20731	Clostridium_sp_L2_50	0.4926979247	0.2681081715	0.008436724	0.2975820765	0.0177029689	0.2256174901	0.003601104	0.2288193218	0.0274269439
Acidaminococcus_fermentans_DSM_20731	Clostridium_sp_M62_1	0.5021645022	0.204341974	0.3029833277	0.3572893048	0.1992029809	0.2288193171	0.0802675707	0.2288195828	0.001
Acidaminococcus_fermentans_DSM_20731	Clostridium_sp_SS2_1	0.4954954955	0.3396794491	0.0702933684	0.398082038	0.069583342	0.2288194383	0.1056905723	0.2288193173	0.1497834237
Acidaminococcus_fermentans_DSM_20731	Clostridium_sp_SY8519	0.4951856946	0.3480073142	0.0291595988	0.3480074804	0.0291998291	0.2288193189	0.0910399192	0.2288193195	0.0912020551
Acidaminococcus_fermentans_DSM_20731	Clostridium_spiroforme_DSM_1552	0.512839325	0.3226919594	0.0562012336	0.4294887317	0.0117218284	0.2288193657	0.0938428808	0.2288193449	0.1361143102
Acidaminococcus_fermentans_DSM_20731	Clostridium_sporogenes_ATCC_15579	0.4946841776	0.2529590356	0.3528815231	0.2624852401	0.4046548637	0.212048221	0.3694060139	0.2288193193	0.4090871598
Acidaminococcus_fermentans_DSM_20731	Clostridium_sporosphaeroides_DSM_1294	0.4076163611	0.4111739889	0.3329779715	0.457638656	0.4587126581	0.2288193057	0.4154882211	0.2288193106	0.469899091
Acidaminococcus_fermentans_DSM_20731	Clostridium_sticklandii_DSM_519	0.4502307185	0.457638597	0.4359997625	0.4576388405	0.4749840523	0.2288192974	0.5266537147	0.2288193092	0.5494376203
Acidaminococcus_fermentans_DSM_20731	Clostridium_symbiosum_ATCC_14940	0.4356629654	0.4473863421	0.3572056301	0.4047839265	0.4610660845	0.2288192245	0.0010000001	0.2288193692	0.0010000001
Acidaminococcus_fermentans_DSM_20731	Clostridium_symbiosum_WAL_14163	0.5010006671	0.3101993255	0.0542840277	0.3577148639	0.0587247625	0.2288193066	0.1070168896	0.2288193684	0.1329389744
Acidaminococcus_fermentans_DSM_20731	Clostridium_symbiosum_WAL_14673	0.4976525822	0.3104351792	0.0541620207	0.3580497435	0.0585908547	0.22881928	0.1071714246	0.2288193807	0.1332048698
Acidaminococcus_fermentans_DSM_20731	Clostridium_tyrobutyricum_DSM_2637	0.400270453	0.2929428254	0.3160642786	0.314727343	0.3200017976	0.2288193134	0.3253951968	0.228819361	0.3485583378
Acidaminococcus_fermentans_DSM_20731	Clostridium_viride_DSM_6836	0.4224446033	0.24829862	0.2671548696	0.261908771	0.3469055258	0.2198080232	0.2541319121	0.2288193226	0.3271088952
Acidaminococcus_fermentans_DSM_20731	Collinsella_aerofaciens_ATCC_25986	0.5432835821	0.0400712572	0.3824236329	0.276847735	0.1953134358	0.0318328353	0.3090873786	0.2206217399	0.1650076898
Acidaminococcus_fermentans_DSM_20731	Collinsella_intestinalis_DSM_13280	0.6263079223	0.247172441	0.156993253	0.2916413984	0.1593820196	0.2047835881	0.1259290594	0.2288193149	0.1395917353
Acidaminococcus_fermentans_DSM_20731	Collinsella_stercoris_DSM_13279	0.6094808126	0.2588409318	0.2147017525	0.309616256	0.2179971809	0.2186436355	0.1722896676	0.2288193199	0.204841078
Acidaminococcus_fermentans_DSM_20731	Collinsella_tanakaei_YIT_12063	0.433808554	0.3650375634	0.3879134046	0.408656262	0.4495843851	0.2288193194	0.4231604641	0.2288193195	0.4455305436
Acidaminococcus_fermentans_DSM_20731	Coprobacillus_sp_29_1	0.4950424929	0.4393208011	0.0147758568	0.4576386363	0.0470413516	0.2288193252	0.1339864575	0.2288193196	0.1779232338
Acidaminococcus_fermentans_DSM_20731	Coprobacillus_sp_D7	0.5231741573	0.4502087144	0.016817149	0.4213533196	0.2680306393	0.2288193169	0.1530070675	0.2219791734	0.3811349813
Acidaminococcus_fermentans_DSM_20731	Coprococcus_catus_GD_7	0.4239504474	0.4576385889	0.390246228	0.4576386352	0.601046177	0.2288193113	0.426102021	0.2288193037	0.648185707
Acidaminococcus_fermentans_DSM_20731	Coprococcus_comes_ATCC_27758	0.5155065472	0.3908931184	0.1048450619	0.4317621813	0.1224887194	0.2288193164	0.2547533466	0.2288192997	0.3042660749
Acidaminococcus_fermentans_DSM_20731	Coprococcus_eutactus_ATCC_27759	0.496408046	0.350954405	0.123773097	0.4080011041	0.1231598246	0.2288192955	0.2079044613	0.2288193061	0.2502233574
Acidaminococcus_fermentans_DSM_20731	Corynebacterium_ammoniagenes_DSM_20306	0.4742268041	0.349083407	0.0140633443	0.4457672934	0.0075727326	0.2272516758	0.0010000001	0.2272516749	0.0010000006
Acidaminococcus_fermentans_DSM_20731	Corynebacterium_amycolatum_SK46	0.4609425436	0.3597230666	0.0624603534	0.4450070734	0.0080576762	0.2272516764	0.0010000003	0.2272516755	0.0010000002
Acidaminococcus_fermentans_DSM_20731	Corynebacterium_aurimucosum_ATCC_700975	0.4514400536	0.2275250935	0.2301135456	0.1425890694	0.3150495695	0.1130055235	0.1158137958	0.0686991942	0.1601201247
Acidaminococcus_fermentans_DSM_20731	Corynebacterium_durum_F0235	0.504587156	0.2287940242	0.2288446149	0.1717008932	0.2859377449	0.1080439483	0.1207753706	0.0753568195	0.1534624983
Acidaminococcus_fermentans_DSM_20731	Corynebacterium_glucuronolyticum_ATCC_51867	0.490920882	0.2488182038	0.3301496307	0.4576386368	0.4015451041	0.2218865633	0.299531716	0.2288193149	0.434093848
Acidaminococcus_fermentans_DSM_20731	Corynebacterium_kroppenstedtii_DSM_44385	0.4629388817	0.262998765	0.1922164629	0.1364718426	0.3211667963	0.1208081186	0.1080112009	0.0626649667	0.1661543525
Acidaminococcus_fermentans_DSM_20731	Corynebacterium_propinquum_DSM_44285	0.4660846206	0.4173054126	0.0304370204	0.1780878547	0.2795507839	0.1393756027	0.0894437167	0.0855994841	0.1432198343
Acidaminococcus_fermentans_DSM_20731	Corynebacterium_striatum_ATCC_6940	0.4611842105	0.218395974	0.239242665	0.1344800126	0.3231586257	0.096995602	0.1318237166	0.0596345436	0.1691847755
Acidaminococcus_fermentans_DSM_20731	Corynebacterium_tuberculostearicum_SK141	0.504691689	0.1558031261	0.3080245165	0.4576386373	0.2961116469	0.1612764974	0.2703306439	0.2288193251	0.3565071091
Acidaminococcus_fermentans_DSM_20731	Corynebacterium_ulcerans_809	0.5188118812	0.2333210051	0.3374800531	0.4576386389	0.3543714068	0.2279463352	0.2930172359	0.2288194062	0.4216644577
Acidaminococcus_fermentans_DSM_20731	Corynebacterium_ureicelerivorans	0.4614860259	0.2952813151	0.0874233063	0.163816787	0.293821852	0.1332513476	0.0955679723	0.0805815388	0.148237779
Acidaminococcus_fermentans_DSM_20731	Cronobacter_sakazakii_ATCC_BAA_894	0.4836926479	0.4576385701	2.1277901543	0.4576385927	2.7202799021	0.2288193006	1.4843451212	0.2288193629	2.1386876047
Acidaminococcus_fermentans_DSM_20731	Cryptobacterium_curtum_DSM_15641	0.5425454545	0.1995653387	0.1068326628	0.4171150366	0.0358442483	0.1927882609	0.0979069018	0.2288193168	0.148786045
Acidaminococcus_fermentans_DSM_20731	Curtobacterium_flaccumfaciens_UCD_AKU	0.4851171628	0.457638643	0.1144171438	0.3126999744	0.638542848	0.2288193162	0.2508469853	0.22881932	0.6660127117
Acidaminococcus_fermentans_DSM_20731	Delftia_acidovorans_SPH_1	0.4505061867	0.4576386263	1.1203505451	0.457638767	1.12035055	0.2288193118	1.1203505452	0.2288193439	1.1203505476
Acidaminococcus_fermentans_DSM_20731	Dermacoccus_nishinomiyaensis	0.4715189873	0.4576386151	0.3718939788	0.4576386998	0.8013034188	0.2288193403	0.4121101022	0.2288193344	0.8835638836
Acidaminococcus_fermentans_DSM_20731	Desulfovibrio_desulfuricans_subsp_desulfuricans_DSM_642	0.4356435644	0.144578437	0.362670276	0.180673727	0.9458908089	0.1617163672	0.3248131088	0.1986940332	0.9188150503
Acidaminococcus_fermentans_DSM_20731	Desulfovibrio_piger_ATCC_29098	0.5065028902	0.2737561502	0.0337848764	0.1368696395	0.4214795329	0.2324484342	0.0345569812	0.0964989044	0.4108352464
Acidaminococcus_fermentans_DSM_20731	Desulfovibrio_sp_3_1_syn3	0.5052119527	0.2556393637	0.1403678874	0.1431407047	0.4763949651	0.2081740534	0.1319365022	0.0916935466	0.4813965457
Acidaminococcus_fermentans_DSM_20731	Dialister_invisus_DSM_15470	0.3665338645	0.2979051426	0.0098659392	0.3239159749	0.0135574186	0.2185230288	0.0102962906	0.196560153	0.0322591659
Acidaminococcus_fermentans_DSM_20731	Dialister_succinatiphilus_YIT_11850	0.299382716	0.3148346291	0.0608046547	0.354340088	0.064115808	0.1670806443	0.0617386748	0.1568687357	0.0719505827
Acidaminococcus_fermentans_DSM_20731	Dietzia_cinnamea_P4	0.4670967742	0.3393607865	0.2073688612	0.2823471602	0.6768746839	0.2288192706	0.2865772241	0.2288193156	0.7551599162
Acidaminococcus_fermentans_DSM_20731	Dorea_formicigenerans_ATCC_27755	0.4167803547	0.3731646588	0.3872084308	0.4011881045	0.4533102837	0.2288193124	0.4101868213	0.2288193047	0.4388523477
Acidaminococcus_fermentans_DSM_20731	Dorea_longicatena_DSM_13814	0.5342657343	0.2547000336	0.2313488767	0.2638358836	0.2901552375	0.2288193577	0.224584766	0.2288193233	0.284875031
Acidaminococcus_fermentans_DSM_20731	Dysgonomonas_gadei_ATCC_BAA_286	0.4421052632	0.4576386239	0.6344819801	0.4576386265	1.0209600998	0.2288193327	0.588935951	0.2288193129	1.0418413124
Acidaminococcus_fermentans_DSM_20731	Edwardsiella_tarda_ATCC_23685	0.5370684776	0.4576386387	0.8615611469	0.4576386388	1.2367103334	0.2288193192	0.939548632	0.2288193181	1.3292188961
Acidaminococcus_fermentans_DSM_20731	Edwardsiella_tarda_FL6_60	0.5074455899	0.3415662391	1.0667076245	0.3413695287	1.4619094183	0.3476626316	1.0170158945	0.3478264696	1.4194658169
Acidaminococcus_fermentans_DSM_20731	Eggerthella_lenta_DSM_2243	0.561891516	0.0291191927	0.3583554844	0.0490086424	0.5699182844	0.0306585006	0.3135302359	0.0442730217	0.5048151713
Acidaminococcus_fermentans_DSM_20731	Eggerthella_sp_1_3_56FAA	0.5654929577	0.1421633573	0.2036512467	0.1044534118	0.508821486	0.1195272044	0.1872879445	0.0887721869	0.4722551751
Acidaminococcus_fermentans_DSM_20731	Eggerthella_sp_YY7918	0.5423372988	0.1757010042	0.1913147719	0.4148942475	0.1319591772	0.1522810429	0.1747392412	0.3726372493	0.1354664154
Acidaminococcus_fermentans_DSM_20731	Eggerthia_catenaformis_OT_569	0.4494459834	0.457638639	0.5058666301	0.457638639	0.5058666302	0.2288193191	0.5071566557	0.2288193128	0.552469075
Acidaminococcus_fermentans_DSM_20731	Eikenella_corrodens_ATCC_23834	0.4217487142	0.3865793301	0.0530937993	0.1313516419	0.745590564	0.2288193191	0.1228253308	0.0747934644	0.689218189
Acidaminococcus_fermentans_DSM_20731	Enterobacter_aerogenes_KCTC_2190	0.4858638743	0.4576386392	0.9156599105	0.4576386389	1.5048233871	0.2288193186	1.0053987734	0.2288193186	1.6325088882
Acidaminococcus_fermentans_DSM_20731	Enterobacter_asburiae_LF7a	0.4782146652	0.4576386389	0.9634731094	0.4576386385	1.5526124437	0.228819319	1.0301071078	0.2288193174	1.6641927835
Acidaminococcus_fermentans_DSM_20731	Enterobacter_cancerogenus_ATCC_35316	0.5317919075	1.0628847735	0.2020366186	0.99268305	0.8149634124	0.9510552186	0.1694353645	0.9827234624	0.727467243
Acidaminococcus_fermentans_DSM_20731	Enterobacter_cloacae_EcWSU1	0.4778666667	0.457638639	0.9704561532	0.457638639	1.5595748011	0.228819319	1.0321692936	0.2288193185	1.6660782618
Acidaminococcus_fermentans_DSM_20731	Enterobacter_hormaechei_YT2	0.4851694915	0.4576386387	0.9646670604	0.4576386384	1.5502230866	0.2288193195	1.0394009057	0.2288193193	1.672997625
Acidaminococcus_fermentans_DSM_20731	Enterobacter_hormaechei_YT3	0.4873178629	0.4576386389	0.9646449206	0.4576386383	1.386381299	0.228819319	1.0393932773	0.2288193194	1.504832037
Acidaminococcus_fermentans_DSM_20731	Enterobacteriaceae_bacterium_9_2_54FAA	0.5282409898	1.9506007108	0.6367877286	2.3934421314	0.5265069968	1.9060131852	0.6616876629	2.4617466691	0.625349566
Acidaminococcus_fermentans_DSM_20731	Enterococcus_asini_ATCC_700915	0.4817891374	0.4576386081	0.5281518208	0.4576386564	0.6179629406	0.2288192894	0.4731483249	0.2288192648	0.5342992582
Acidaminococcus_fermentans_DSM_20731	Enterococcus_avium_ATCC_14025	0.5078979344	0.4576386323	0.4602684616	0.4576386461	0.6015017063	0.2288193086	0.4824847066	0.2288193149	0.576337176
Acidaminococcus_fermentans_DSM_20731	Enterococcus_caccae_ATCC_BAA_1240	0.4721352536	0.3998047027	0.4071637597	0.4576386349	0.5540795797	0.2288193161	0.4540670651	0.2288193142	0.5602714847
Acidaminococcus_fermentans_DSM_20731	Enterococcus_casseliflavus_ATCC_12755	0.5068836045	0.3484174501	0.3276724661	0.4576387019	0.4368065906	0.2288193203	0.3409775638	0.2288193057	0.4243199526
Acidaminococcus_fermentans_DSM_20731	Enterococcus_cecorum_DSM_20682	0.4792746114	0.2912964749	0.3934092869	0.4576386402	0.4427849484	0.2288193097	0.3983261301	0.2288193106	0.4970660253
Acidaminococcus_fermentans_DSM_20731	Enterococcus_dispar_ATCC_51266	0.4971282706	0.416527048	0.3614837491	0.4267423023	0.4062133638	0.2288193161	0.4214963028	0.2288193132	0.4536491064
Acidaminococcus_fermentans_DSM_20731	Enterococcus_durans_ATCC_6056	0.4946808511	0.3697903317	0.4166907031	0.3800271931	0.4650380567	0.2288193091	0.4443576106	0.2288194954	0.4597853724
Acidaminococcus_fermentans_DSM_20731	Enterococcus_faecalis_OG1RF_ATCC_47077	0.5859473024	0.3081754085	0.2110471834	0.2072889062	0.6092602446	0.3195306212	0.1756081813	0.220973775	0.526408244
Acidaminococcus_fermentans_DSM_20731	Enterococcus_faecalis_TX0104	0.5908221797	0.3859257575	0.1645261295	0.3206555935	0.5554473444	0.3584470829	0.1388366984	0.2757787859	0.5356809954
Acidaminococcus_fermentans_DSM_20731	Enterococcus_faecalis_TX1322	0.5878980892	0.3921732187	0.1519376353	0.3266213416	0.5241049361	0.3811409751	0.1103154185	0.2908509964	0.4922105529
Acidaminococcus_fermentans_DSM_20731	Enterococcus_faecalis_TX2134	0.6007653061	0.289401908	0.1379745487	0.2444949008	0.4839688755	0.3166975629	0.0645145804	0.2420932527	0.4284523789
Acidaminococcus_fermentans_DSM_20731	Enterococcus_faecalis_V583	0.5704402516	0.4156281403	0.1889885824	0.2740804788	0.5442613596	0.4117587024	0.1427068365	0.2394636086	0.5081850098
Acidaminococcus_fermentans_DSM_20731	Enterococcus_faecium_TX1330	0.5973154362	0.3459353077	0.1050133685	0.4033073521	0.1053644886	0.2288193773	0.1422195153	0.2288193147	0.1836974514
Acidaminococcus_fermentans_DSM_20731	Enterococcus_gallinarum_EG2	0.5021806854	0.3188320065	0.39404269	0.4576386363	0.5154951792	0.2288193051	0.3862343215	0.2288193154	0.5014937863
Acidaminococcus_fermentans_DSM_20731	Enterococcus_hirae_ATCC_9790	0.5079155673	0.3183178915	0.4187850091	0.3065184385	0.4873714332	0.2288193073	0.4207450721	0.2288196346	0.4497060814
Acidaminococcus_fermentans_DSM_20731	Enterococcus_phoeniculicola_ATCC_BAA_412	0.5363579863	0.310175107	0.3475681665	0.4576387078	0.4531281644	0.2288193139	0.3162462055	0.228819309	0.4374216088
Acidaminococcus_fermentans_DSM_20731	Enterococcus_saccharolyticus_DSM8903	0.5006821282	0.3494557846	0.3653430003	0.4576386439	0.3274996122	0.2288192393	0.2686226729	0.2288193477	0.2841298066
Acidaminococcus_fermentans_DSM_20731	Enterococcus_sp_7L76	0.5935691318	0.3470045552	0.1501925361	0.2662887382	0.5361639029	0.3008108047	0.1219251	0.2282536745	0.4872715368
Acidaminococcus_fermentans_DSM_20731	Erysipelotrichaceae_bacterium_5_2_54FAA	0.522875817	0.0118859107	0.40228229	0.1462605602	0.309399923	0.0114953038	0.354087107	0.0436918625	0.3597740466
Acidaminococcus_fermentans_DSM_20731	Erysipelotrichaceae_bacterium_sp_3_1_53	0.5170969993	0.3394728639	0.0050544215	0.3903927642	0.0064067407	0.2288193203	0.0452365131	0.2288193049	0.083594101
Acidaminococcus_fermentans_DSM_20731	Escherichia_albertii_KF1	0.4913513514	0.4041064322	3.2901434415	0.3343249337	3.359924424	0.2288193182	2.5800484092	0.2288193173	2.9769131156
Acidaminococcus_fermentans_DSM_20731	Escherichia_albertii_TW07627	0.4717498629	0.1720681267	1.5194432238	0.2507130079	2.0872459631	0.1682782295	1.4372985125	0.2288193178	2.0230880695
Acidaminococcus_fermentans_DSM_20731	Escherichia_coli_O157_H7_str_Sakai	0.5334023822	2.4748868803	0.6640951889	2.8412771645	0.575862431	2.4164517573	0.6788135537	2.8533272728	0.583341607
Acidaminococcus_fermentans_DSM_20731	Escherichia_coli_SE11	0.5312024353	0.565093262	3.1291346813	0.4447351905	3.2494909743	0.5779122573	3.1163158751	0.4578400199	3.2363863306
Acidaminococcus_fermentans_DSM_20731	Escherichia_coli_str_K_12_substr_MG1655	0.5341488277	2.485227018	0.6698000528	2.8545354113	0.5825035564	2.4301404543	0.6846996853	2.8578258413	0.5802210579
Acidaminococcus_fermentans_DSM_20731	Escherichia_coli_UTI89_UPEC	0.5254942768	2.3861921991	0.6441955036	2.7508656394	0.5469587965	2.3611448286	0.6759809393	2.8053504358	0.6166218077
Acidaminococcus_fermentans_DSM_20731	Escherichia_fergusonii_ATCC_35469	0.476113795	0.4576386389	1.7573090118	0.4576386383	2.3695918112	0.2288193193	1.5815492829	0.2288193173	2.1794157272
Acidaminococcus_fermentans_DSM_20731	Escherichia_hermannii_NBRC_105704	0.4543417367	0.0908897969	0.3667488418	0.0752194761	0.3824191628	0.0413549888	0.1874643302	0.034629912	0.1941894072
Acidaminococcus_fermentans_DSM_20731	Escherichia_sp_1_1_43	0.6255424675	0.3009629964	0.2638771043	0.347897672	0.2528737433	0.2288193153	0.2316753099	0.2288193135	0.2618324179
Acidaminococcus_fermentans_DSM_20731	Escherichia_sp_3_2_53FAA	0.5225366876	2.3737333378	0.6452745165	2.7358322204	0.548750502	2.3473694457	0.675431753	2.7908394319	0.6266876957
Acidaminococcus_fermentans_DSM_20731	Escherichia_sp_4_1_40B	0.5279214064	1.5158115058	1.5118277156	2.26597307	0.9996742867	1.6351273205	1.4412060563	2.5894956955	0.7732393796
Acidaminococcus_fermentans_DSM_20731	Eubacterium_biforme_DSM_3989	0.5882352941	0.3339923422	0.057141957	0.3873763819	0.0608293192	0.2288193081	0.1073542786	0.2288192691	0.1555083768
Acidaminococcus_fermentans_DSM_20731	Eubacterium_brachy_ATCC_33089	0.4612518629	0.2195837103	0.2990325804	0.2398623967	0.3133723897	0.2040599855	0.2958233855	0.2157475865	0.3066372002
Acidaminococcus_fermentans_DSM_20731	Eubacterium_cellulosolvens_6	0.3690221271	0.3245752765	0.2353522384	0.457638639	0.2256000767	0.2288193189	0.2408717435	0.2288193195	0.2519831761
Acidaminococcus_fermentans_DSM_20731	Eubacterium_cylindroides_T2_87	0.5035971223	0.3114192983	0.0541126667	0.3059321229	0.1064132054	0.0147609175	0.2987581251	0.0142917396	0.3370307774
Acidaminococcus_fermentans_DSM_20731	Eubacterium_desmolans_ATCC_43058	0.416254417	0.3484750522	0.3423028273	0.3495972008	0.3823512149	0.2288193117	0.001	0.2288192873	0.001
Acidaminococcus_fermentans_DSM_20731	Eubacterium_dolichum_DSM_3991	0.6192592593	0.4228034982	0.1708533422	0.3419357086	0.3046889075	0.2288193195	0.1783877568	0.2288193194	0.2272474987
Acidaminococcus_fermentans_DSM_20731	Eubacterium_eligens_ATCC_27750	0.3885714286	0.4576431437	0.4825361367	0.3190286379	0.001	0.2288192784	0.001	0.2288193155	0.0010000001
Acidaminococcus_fermentans_DSM_20731	Eubacterium_hallii_DSM_3353	0.4758179232	0.3133021869	0.0468953517	0.3675186071	0.0463923073	0.2067334865	0.1139415776	0.1960505753	0.1690550869
Acidaminococcus_fermentans_DSM_20731	Eubacterium_hallii_L2_7	0.3971731449	0.3156745492	0.2767725792	0.4576386786	0.2923724682	0.2288194681	0.001	0.2288193533	0.001
Acidaminococcus_fermentans_DSM_20731	Eubacterium_limosum_KIST612	0.3904063957	0.4576386366	0.3957289342	0.457638639	0.518474167	0.2288193192	0.4278643352	0.2288193193	0.5750401422
Acidaminococcus_fermentans_DSM_20731	Eubacterium_ramulus_ATCC_29099	0.5023632681	0.3531753433	0.0786942563	0.3356926744	0.3061644139	0.2288193195	0.001	0.2288193173	0.0010000001
Acidaminococcus_fermentans_DSM_20731	Eubacterium_rectale_ATCC_33656	0.521484375	0.4576386387	0.1931415558	0.4576386389	0.2603519804	0.2288193188	0.3023031759	0.2288193195	0.3600242316
Acidaminococcus_fermentans_DSM_20731	Eubacterium_rectale_M104_1	0.5339153794	0.4576386387	0.1317651527	0.4576386389	0.192095141	0.228819319	0.233180707	0.2288193195	0.2835836935
Acidaminococcus_fermentans_DSM_20731	Eubacterium_saphenum_ATCC_49989	0.4815686275	0.1636461689	0.2648676854	0.1476145495	0.3130541662	0.1397713003	0.2600222411	0.1954904595	0.2321954269
Acidaminococcus_fermentans_DSM_20731	Eubacterium_siraeum_70_3	0.5629188384	0.4557461676	0.0069384493	0.4576386652	0.0441171579	0.2288193151	0.0632792414	0.22881933	0.0975180636
Acidaminococcus_fermentans_DSM_20731	Eubacterium_siraeum_DSM_15702	0.5713235294	0.4294592954	0.0057901307	0.4576381275	0.0348214132	0.228819235	0.0526617741	0.2288193498	0.0905381192
Acidaminococcus_fermentans_DSM_20731	Eubacterium_sulci_ATCC_35585	0.4688172043	0.3233240341	0.3256512776	0.4576386409	0.34465985	0.2288192982	0.3895772056	0.2288193074	0.4246548075
Acidaminococcus_fermentans_DSM_20731	Eubacterium_ventriosum_ATCC_27560	0.5111751983	0.1577789606	0.2046962772	0.113208376	0.2986522078	0.1487177224	0.1685016046	0.1357707888	0.2200801042
Acidaminococcus_fermentans_DSM_20731	Exiguobacterium_aurantiacum_DSM_6208	0.5027590435	0.4576386234	0.5904675665	0.4576386349	0.7247686542	0.2288192956	0.5337605999	0.2288193082	0.6885640474
Acidaminococcus_fermentans_DSM_20731	Faecalibacterium_cf_prausnitzii_KLE1255	0.5038869258	0.2732287153	0.0534127315	0.3274689272	0.0345087573	0.2288193193	0.0816791115	0.2288193183	0.1057337549
Acidaminococcus_fermentans_DSM_20731	Faecalibacterium_prausnitzii_L2_6	0.5349162011	0.4576386387	0.0890844111	0.457638639	0.146366155	0.2288193195	0.1865329068	0.2288193193	0.2325293609
Acidaminococcus_fermentans_DSM_20731	Faecalibacterium_prausnitzii_M21_2	0.4345479082	0.4576386261	0.5839939298	0.4576386287	0.6248568455	0.228819313	0.5288360758	0.2288193255	0.5550184632
Acidaminococcus_fermentans_DSM_20731	Faecalibacterium_prausnitzii_SL3_3	0.435397039	0.4576386335	0.4904007903	0.4576386201	0.5602490025	0.2288193184	0.4670851666	0.2288193033	0.4961605693
Acidaminococcus_fermentans_DSM_20731	Filifactor_alocis_ATCC_35896	0.4661325564	0.2359161701	0.2484836892	0.3017391137	0.2987889887	0.2147258231	0.2291832641	0.2288193134	0.2978865201
Acidaminococcus_fermentans_DSM_20731	Finegoldia_magna_ATCC_29328	0.5094055681	0.114599983	0.2169262711	0.1269170694	0.2165899353	0.0983827738	0.2076079899	0.1286003259	0.1816213465
Acidaminococcus_fermentans_DSM_20731	Flavonifractor_plautii_ATCC_29863	0.4741035857	0.3561283391	0.1591441818	0.3880064679	0.1748883648	0.2288192802	0.2098650164	0.2288192043	0.2495084202
Acidaminococcus_fermentans_DSM_20731	Fusobacterium_gonidiaformans_3_1_5R	0.5119133574	0.2352620058	0.1663840265	0.325677884	0.1118387134	0.2288193195	0.0925149052	0.2288193196	0.0925149041
Acidaminococcus_fermentans_DSM_20731	Fusobacterium_gonidiaformans_ATCC_25563	0.5126903553	0.2937295381	0.0894259709	0.3435225501	0.0832467575	0.2288193195	0.0925149026	0.2288193194	0.0925149014
Acidaminococcus_fermentans_DSM_20731	Fusobacterium_mortiferum_ATCC_9817	0.4836557705	0.2919967116	0.2197619377	0.399193315	0.1586490265	0.2288193183	0.2279032038	0.2288193189	0.2651940023
Acidaminococcus_fermentans_DSM_20731	Fusobacterium_necrophorum_D12	0.4865056818	0.2395223956	0.1816373937	0.3444227743	0.1167113352	0.2288193194	0.1647200836	0.2288193185	0.1969880865
Acidaminococcus_fermentans_DSM_20731	Fusobacterium_nucleatum_subsp_animalis_3_1_33	0.5065502183	0.3638322987	0.0180251109	0.40815028	0.0174895054	0.2288193194	0.1134306711	0.2288193195	0.1460741107
Acidaminococcus_fermentans_DSM_20731	Fusobacterium_nucleatum_subsp_animalis_7_1	0.5043541364	0.3791559028	0.0189744813	0.4278466637	0.0188633529	0.2288193188	0.1285863132	0.2288193195	0.1661951323
Acidaminococcus_fermentans_DSM_20731	Fusobacterium_nucleatum_subsp_animalis_D11	0.5050872093	0.3638294209	0.018022571	0.4081422	0.0174870457	0.2288193195	0.1133977978	0.2288193189	0.1459896482
Acidaminococcus_fermentans_DSM_20731	Fusobacterium_nucleatum_subsp_vincentii_3_1_27	0.4747109827	0.2483644811	0.1561339248	0.3275585316	0.1106280752	0.2601584829	0.1260848908	0.2990805734	0.1107931933
Acidaminococcus_fermentans_DSM_20731	Fusobacterium_nucleatum_subsp_vincentii_3_1_36A2	0.4495738636	0.2706548983	0.2091492921	0.3517378485	0.166805345	0.2178575295	0.2401860089	0.3122360227	0.1750956218
Acidaminococcus_fermentans_DSM_20731	Fusobacterium_nucleatum_subsp_vincentii_4_1_13	0.4786695589	0.2484634609	0.1555690261	0.3441504035	0.0938816615	0.2602360227	0.1256145572	0.2991405854	0.1104003152
Acidaminococcus_fermentans_DSM_20731	Fusobacterium_periodonticum_1_1_41FAA	0.4811594203	0.3569931617	0.0132021726	0.403005694	0.0130561347	0.2288193191	0.097067595	0.2288193194	0.1306821916
Acidaminococcus_fermentans_DSM_20731	Fusobacterium_periodonticum_2_1_31	0.4747622531	0.3654159945	0.0141962868	0.4109130432	0.0140199327	0.2288193195	0.1063051661	0.2288193194	0.1397165475
Acidaminococcus_fermentans_DSM_20731	Fusobacterium_russii_ATCC_25533	0.367013373	0.1782064199	0.2794322191	0.1766179971	0.2810206419	0.0870938355	0.1417254832	0.0866154223	0.142203896
Acidaminococcus_fermentans_DSM_20731	Fusobacterium_sp_4_8	0.4709772226	0.4050401565	0.0392338136	0.4504476158	0.0431460079	0.1922352639	0.2195043331	0.1837961371	0.270139094
Acidaminococcus_fermentans_DSM_20731	Fusobacterium_ulcerans_ATCC_49185	0.4901574803	0.3104148665	0.2240781028	0.4519294001	0.1368354263	0.2288193194	0.2442629837	0.2288193195	0.2808518098
Acidaminococcus_fermentans_DSM_20731	Fusobacterium_varium_ATCC_27725	0.4895287958	0.4560836254	0.0618532617	0.4576386389	0.0997164948	0.2288193195	0.2081293143	0.2288193193	0.2465092187
Acidaminococcus_fermentans_DSM_20731	Gemella_haemolysans_ATCC_10379	0.516773733	0.2918163312	0.319264121	0.3059727674	0.3634148926	0.2288192995	0.3134225108	0.2288193363	0.3134224965
Acidaminococcus_fermentans_DSM_20731	Gemella_moribillum_M424	0.5294974508	0.2884501814	0.3179019968	0.3036718742	0.3724013144	0.2288192853	0.3134225145	0.2288193398	0.3134224943
Acidaminococcus_fermentans_DSM_20731	Gemella_sanguinis_ATCC700632	0.4953736655	0.3740032969	0.3687755413	0.3908218146	0.4471463968	0.2288193234	0.4359771808	0.2288193328	0.4785265861
Acidaminococcus_fermentans_DSM_20731	Gemella_sanguinis_M325	0.5285610991	0.2871286694	0.3157837191	0.304001773	0.3702135939	0.2288193194	0.3023122423	0.2288193306	0.3134225
Acidaminococcus_fermentans_DSM_20731	Geobacillus_vulcani_PSS1	0.4577056779	0.4576386342	0.7635916753	0.4576386157	0.92026449	0.2288193074	0.677243738	0.2288192792	0.7835563333
Acidaminococcus_fermentans_DSM_20731	Gordonia_rubripertincta_NBRC_101908	0.4524512699	0.3734508546	0.2913537151	0.1881990209	1.0396793996	0.2288192933	0.3451715768	0.2051381782	1.026770884
Acidaminococcus_fermentans_DSM_20731	Gordonia_terrae_C_6	0.4487028302	0.4576386862	0.3657191066	0.276807981	1.1500393061	0.2288193053	0.5175068024	0.22881934	1.1757675134
Acidaminococcus_fermentans_DSM_20731	Gordonia_terrae_NBRC_100016	0.4695652174	0.457638772	0.3827766262	0.3420799623	0.9406266731	0.2288193081	0.4864207484	0.2288192954	0.9749705387
Acidaminococcus_fermentans_DSM_20731	Gordonibacter_pamelaeae_7_10_1_bT_DSM_19378	0.6020689655	0.2800730419	0.0156335204	0.1740696443	0.4507621878	0.2288192574	0.0311955388	0.1506441721	0.4088220548
Acidaminococcus_fermentans_DSM_20731	Granulicatella_adiacens_ATCC_49175	0.4963976945	0.3128111887	0.3531166845	0.2962456477	0.4020303308	0.2288193183	0.3643677602	0.2288193195	0.3743031033
Acidaminococcus_fermentans_DSM_20731	Granulicatella_elegans_ATCC_700633	0.480258435	0.321389615	0.3669717613	0.3080137442	0.4305897862	0.2288193195	0.4044766122	0.2288193195	0.4147826279
Acidaminococcus_fermentans_DSM_20731	Grimontia_hollisae_CIP_101886	0.443902439	0.1617193555	0.2959192834	0.1132232959	0.344415343	0.0738132618	0.1550060572	0.0487039158	0.1801154025
Acidaminococcus_fermentans_DSM_20731	Haemophilus_haemolyticus_M19501	0.4469086022	0.1975513251	0.2600873139	0.1495774567	0.3080611822	0.0932042263	0.1356150923	0.070154976	0.158664343
Acidaminococcus_fermentans_DSM_20731	Haemophilus_parainfluenzae_T3T1	0.4601186552	0.2448160398	0.45099619	0.1244129363	0.8730456836	0.2288193195	0.4146546567	0.126836645	0.821352696
Acidaminococcus_fermentans_DSM_20731	Haemophilus_sputorum_CCUG_13788	0.4121253406	0.2459430283	0.2116956107	0.1670599225	0.2905787161	0.1227384332	0.1060808855	0.0865198316	0.1422994878
Acidaminococcus_fermentans_DSM_20731	Hafnia_alvei_ATCC_51873	0.4720700986	0.1034899904	0.3541486485	0.0768555832	0.3807830555	0.0438880659	0.1849312533	0.0242094996	0.0353781425
Acidaminococcus_fermentans_DSM_20731	Hafnia_alvei_BIDMC_31	0.5153189352	0.4576386389	2.9440751514	0.457638639	3.2478083098	0.2288193195	2.0412480066	0.2288193188	2.4804967644
Acidaminococcus_fermentans_DSM_20731	Halococcus_morrhuae_DSM1307	0.4993206522	0.3755047347	0.0084044896	0.4177301132	0.0399085257	0.1754792802	0.0533400393	0.1675509227	0.0612683965
Acidaminococcus_fermentans_DSM_20731	Helicobacter_bilis_ATCC_43879	0.5524475524	0.3080313324	0.0235801448	0.1194646474	0.6192400531	0.2288194047	0.053486351	0.0806305678	0.5986837112
Acidaminococcus_fermentans_DSM_20731	Helicobacter_canadensis_MIT_98_5491	0.4863701578	0.3541218567	0.0246926828	0.5436840158	0.1921198592	0.3313196935	0.024076495	0.4864292012	0.2061730608
Acidaminococcus_fermentans_DSM_20731	Helicobacter_cinaedi_CCUG_18818	0.5397260274	0.3409860702	0.0232269851	0.4449553344	0.2755980019	0.3023399774	0.0246226635	0.3803096144	0.2726087602
Acidaminococcus_fermentans_DSM_20731	Helicobacter_pullorum_MIT_98_5489	0.5457142857	0.3411551514	0.02561747	0.4273052202	0.2743208228	0.29489478	0.0256936744	0.3588781632	0.2400480858
Acidaminococcus_fermentans_DSM_20731	Helicobacter_pylori_26695	0.552957359	0.2611276972	0.0331757537	0.485887619	0.3439864378	0.2394643266	0.0151440132	0.4702864834	0.2607299659
Acidaminococcus_fermentans_DSM_20731	Helicobacter_winghamensis_ATCC_BAA_430	0.5339595376	0.2534967889	0.0085589609	0.4284134954	0.1845769274	0.212943839	0.0076524649	0.3653236347	0.1531170874
Acidaminococcus_fermentans_DSM_20731	Holdemania_filiformis_VPI_J1_31B_1_DSM_12042	0.6398872445	0.3424241928	0.160453464	0.4576385922	0.1070721547	0.228819528	0.2252323758	0.2288193271	0.274606206
Acidaminococcus_fermentans_DSM_20731	Kallipyga_massiliensis_ph2	0.4909877433	0.2130852636	0.3506270783	0.2220689327	0.4430113906	0.2222794511	0.3059263297	0.2288193186	0.3797828834
Acidaminococcus_fermentans_DSM_20731	Kandleria_vitulina_DSM_20405	0.421961326	0.4576386386	0.5058676074	0.457638639	0.5058676075	0.228819319	0.4823357786	0.2288193195	0.5270024369
Acidaminococcus_fermentans_DSM_20731	Kingella_oralis_ATCC_51147	0.4093226511	0.0724713304	0.3851673093	0.1182606294	0.3393780089	0.096807117	0.1320122021	0.0558188867	0.1730004323
Acidaminococcus_fermentans_DSM_20731	Klebsiella_pneumoniae_pneumoniae_MGH78578	0.5450427781	2.6213056069	0.7442886203	2.8102105365	0.6132504949	2.6200158094	0.7451833033	2.8150372083	0.6099023672
Acidaminococcus_fermentans_DSM_20731	Klebsiella_sp_1_1_55	0.5483549352	1.0419626273	0.2039228017	1.1209975049	0.6769604127	0.9353098642	0.1814121269	1.0892512088	0.6185494191
Acidaminococcus_fermentans_DSM_20731	Kluyvera_ascorbata_ATCC_33433	0.4933967248	0.1189854884	0.3386531503	0.0902938997	0.3673447392	0.0477509133	0.1810684061	0.0409900126	0.1878293068
Acidaminococcus_fermentans_DSM_20731	Kocuria_palustris_PEL	0.4512353706	0.1867207222	0.2709179166	0.1309167186	0.3267219198	0.0839571966	0.1448621221	0.060053316	0.168766003
Acidaminococcus_fermentans_DSM_20731	Kocuria_rhizophila_DC2201	0.4380442063	0.3151146935	0.1425239455	0.1616795279	0.2959591109	0.1189396318	0.1098796875	0.0718309255	0.1569883938
Acidaminococcus_fermentans_DSM_20731	Kurthia_massiliensis_JC30	0.463592233	0.4576384634	0.3660596336	0.457638624	0.570126592	0.2288192882	0.5054573097	0.2288193004	0.6578138541
Acidaminococcus_fermentans_DSM_20731	Kytococcus_sedentarius_DSM_20547	0.4089012517	0.4375401495	0.2618426864	0.1346730224	1.0323978364	0.2288193266	0.4055437782	0.2205728263	0.7730527409
Acidaminococcus_fermentans_DSM_20731	Lachnospira_multipara_ATCC_19207	0.4080622348	0.3599935563	0.3533751529	0.3479942326	0.4204466406	0.2288193193	0.4060952316	0.2288193193	0.4298854184
Acidaminococcus_fermentans_DSM_20731	Lachnospiraceae_bacterium_sp_5_1_63FAA	0.4732394366	0.247083064	0.1518458368	0.2754610072	0.1749568578	0.2100322396	0.1045164129	0.2279933642	0.1265996755
Acidaminococcus_fermentans_DSM_20731	Lachnospiraceae_bacterium_sp_8_1_57FAA	0.5464285714	0.2591992798	0.022541229	0.2913500825	0.0279500401	0.2288193343	0.0096317842	0.2288193571	0.0361325006
Acidaminococcus_fermentans_DSM_20731	Lactobacillus_acidophilus_ATCC_4796	0.6515704894	0.2877953799	0.0713880928	0.3407249292	0.0708005727	0.2288192593	0.0674173729	0.2288193165	0.1037787792
Acidaminococcus_fermentans_DSM_20731	Lactobacillus_acidophilus_NCFM	0.6053558844	0.3429661162	0.1337340046	0.3048218849	0.2823506465	0.22881931	0.1640147703	0.2288193139	0.2753668944
Acidaminococcus_fermentans_DSM_20731	Lactobacillus_amylolyticus_DSM_11664	0.6284233901	0.3144824249	0.055063039	0.3638246891	0.0551327863	0.2288193176	0.0621995687	0.2288204615	0.0969019352
Acidaminococcus_fermentans_DSM_20731	Lactobacillus_amylovorus_GRL_1112	0.5049928673	0.392717692	0.4095828519	0.3657703601	0.4826557389	0.228819321	0.3398510251	0.228819323	0.3601302124
Acidaminococcus_fermentans_DSM_20731	Lactobacillus_animalis_KCTC_3501	0.5249169435	0.3683721934	0.4217771403	0.3757048693	0.4927919555	0.2288193295	0.4634733097	0.2288193135	0.497013351
Acidaminococcus_fermentans_DSM_20731	Lactobacillus_antri_DSM_16041	0.6162943495	0.3348227869	0.0551028668	0.3313027691	0.2570823329	0.2915835021	0.0405706497	0.2627128085	0.2570823327
Acidaminococcus_fermentans_DSM_20731	Lactobacillus_brevis_ATCC_367	0.6532051282	0.3605633333	0.090635929	0.2862590237	0.4664253307	0.3302166368	0.0528601569	0.2417969961	0.4315127762
Acidaminococcus_fermentans_DSM_20731	Lactobacillus_brevis_subsp_gravesensis_ATCC_27305	0.5750156937	0.3460976813	0.100872838	0.1687719823	0.5561162825	0.2576718998	0.1017095185	0.20845056	0.4091121431
Acidaminococcus_fermentans_DSM_20731	Lactobacillus_buchneri_ATCC_11577	0.5798969072	0.0429368656	0.4002615922	0.1557870152	0.5704817768	0.0366185712	0.3226868825	0.0472243809	0.5778070733
Acidaminococcus_fermentans_DSM_20731	Lactobacillus_casei_ATCC_334	0.5888290713	0.3328409005	0.0760026577	0.175422269	0.4353622378	0.2288192989	0.0972469946	0.13473454	0.3965315598
Acidaminococcus_fermentans_DSM_20731	Lactobacillus_casei_casei_BL23	0.5851557323	0.3304577857	0.0786824887	0.1700111067	0.4423118041	0.2288192998	0.0959069482	0.1387074505	0.3939602607
Acidaminococcus_fermentans_DSM_20731	Lactobacillus_coleohominis_101_4_CHN	0.5296961326	0.2140531025	0.293324665	0.3394861128	0.1958061242	0.1809252773	0.2700363163	0.2288193935	0.2347995159
Acidaminococcus_fermentans_DSM_20731	Lactobacillus_coryniformis_subsp_coryniformis_CECT_5711	0.5082908163	0.2944766772	0.2884356136	0.4576386208	0.3662112537	0.2288194228	0.2737771262	0.2288193516	0.3882694443
Acidaminococcus_fermentans_DSM_20731	Lactobacillus_crispatus_125_2_CHN	0.6454005935	0.3224786648	0.0869404754	0.2393958122	0.46263042	0.2288193238	0.0908898105	0.202250406	0.4260516094
Acidaminococcus_fermentans_DSM_20731	Lactobacillus_curvatus_CRL_705	0.5404486744	0.2746892784	0.2579835256	0.3551406962	0.2154452111	0.2288193194	0.2250663138	0.2288193195	0.2446981664
Acidaminococcus_fermentans_DSM_20731	Lactobacillus_delbrueckii_subsp_bulgaricus_ATCC_11842	0.5433238636	0.28905733	0.1968328437	0.3298867896	0.2140823365	0.2288193067	0.2090679763	0.2288193163	0.2489374487
Acidaminococcus_fermentans_DSM_20731	Lactobacillus_delbrueckii_subsp_bulgaricus_ATCC_BAA_365	0.5758028379	0.2414366589	0.0962034823	0.2899944123	0.0982845237	0.1948220069	0.0811781113	0.2288193265	0.0855901284
Acidaminococcus_fermentans_DSM_20731	Lactobacillus_fermentum_ATCC_14931	0.5980991174	0.3356978669	0.0709791612	0.2131269039	0.4667954392	0.2832568923	0.0556934221	0.1628996869	0.4397990794
Acidaminococcus_fermentans_DSM_20731	Lactobacillus_fermentum_IFO_3956	0.5648702595	0.3177127078	0.0958560083	0.208637963	0.5039988769	0.2547994051	0.0754965822	0.1423777934	0.4775589236
Acidaminococcus_fermentans_DSM_20731	Lactobacillus_gasseri_ATCC_33323	0.6042402827	0.4020017579	0.2251498509	0.3502324599	0.621845918	0.2288193215	0.1731789766	0.2288192655	0.5466246337
Acidaminococcus_fermentans_DSM_20731	Lactobacillus_gastricus_PS3	0.4474576271	0.2074812442	0.2105802696	0.2474621447	0.2914658237	0.1902493728	0.1315131583	0.2012880408	0.2255177479
Acidaminococcus_fermentans_DSM_20731	Lactobacillus_helveticus_DPC_4571	0.5646067416	0.334832995	0.1219691303	0.3916497391	0.1217348713	0.2288193233	0.1452934907	0.2288193092	0.15710544
Acidaminococcus_fermentans_DSM_20731	Lactobacillus_helveticus_DSM_20075	0.622573688	0.307684188	0.0620342106	0.359663449	0.0621119409	0.2288192915	0.0687537902	0.2288193226	0.0774517934
Acidaminococcus_fermentans_DSM_20731	Lactobacillus_hilgardii_ATCC_8290	0.5662337662	0.0417736694	0.3901970668	0.1581099382	0.5539865221	0.0366092353	0.3191380726	0.0467330614	0.5710695243
Acidaminococcus_fermentans_DSM_20731	Lactobacillus_iners_DSM_13335	0.5540443808	0.2081833232	0.2740015443	0.364561264	0.1491880691	0.178360579	0.2415845746	0.2288193194	0.213966032
Acidaminococcus_fermentans_DSM_20731	Lactobacillus_jensenii_1153	0.5753228121	0.2852408767	0.2876027593	0.2804412876	0.3877558115	0.2288193132	0.2499714396	0.2288193369	0.3134224954
Acidaminococcus_fermentans_DSM_20731	Lactobacillus_johnsonii_DPC_6026	0.6181693989	0.3427741923	0.1150731721	0.3401949529	0.2221424608	0.2288193137	0.1362668133	0.2288193198	0.2308742452
Acidaminococcus_fermentans_DSM_20731	Lactobacillus_johnsonii_NCC_533	0.6266300618	0.3420672212	0.1240225777	0.2632074271	0.5274758503	0.2288193144	0.1419795464	0.2288193241	0.3368362708
Acidaminococcus_fermentans_DSM_20731	Lactobacillus_mucosae_LM1	0.4472361809	0.3017695284	0.3140966755	0.3135212023	0.3793693178	0.2288193115	0.2949354702	0.2288193811	0.3435270882
Acidaminococcus_fermentans_DSM_20731	Lactobacillus_oris_F0423	0.5234680574	0.3859131739	0.4981517412	0.4115890489	0.5529418472	0.2288193108	0.5481357169	0.2288193126	0.5529418472
Acidaminococcus_fermentans_DSM_20731	Lactobacillus_paracasei_subsp_paracasei_8700_2	0.5859531773	0.3324833055	0.0623291079	0.3924360197	0.2450389604	0.2288193209	0.0769659945	0.2288193107	0.3055878693
Acidaminococcus_fermentans_DSM_20731	Lactobacillus_paracasei_subsp_paracasei_ATCC_25302	0.5816464238	0.3279413132	0.0623316695	0.392927791	0.2403952651	0.2288193181	0.072524185	0.22881932	0.3012934401
Acidaminococcus_fermentans_DSM_20731	Lactobacillus_pentosus_KCA1	0.5075376884	0.3358180135	0.2709089871	0.2879333774	0.3999757359	0.2288193069	0.2818977897	0.2288194122	0.351563452
Acidaminococcus_fermentans_DSM_20731	Lactobacillus_plantarum_JDM1	0.5691056911	0.3632946331	0.1515316531	0.4257118854	0.3191240943	0.3751094641	0.0842190591	0.4099205753	0.2792656358
Acidaminococcus_fermentans_DSM_20731	Lactobacillus_plantarum_subsp_plantarum_ATCC_14917	0.5673076923	0.3290112457	0.1109393736	0.2486667845	0.4833145995	0.3324397246	0.0351969374	0.2227069413	0.4222816779
Acidaminococcus_fermentans_DSM_20731	Lactobacillus_plantarum_WCFS1	0.5766378245	0.2988347923	0.2386033045	0.2749561722	0.6019548445	0.2847304147	0.1924481879	0.2443854514	0.5581746396
Acidaminococcus_fermentans_DSM_20731	Lactobacillus_reuteri_CF48_3A_	0.6128391794	0.2927921485	0.0636199915	0.1962677153	0.4503618081	0.2414335694	0.0498868551	0.1427073096	0.4296170609
Acidaminococcus_fermentans_DSM_20731	Lactobacillus_reuteri_F275_JCM_1112	0.6094793057	0.2758431245	0.0831743861	0.1960128128	0.4657899212	0.2282762393	0.0652673821	0.1388064441	0.4480800659
Acidaminococcus_fermentans_DSM_20731	Lactobacillus_reuteri_MM2_3_	0.6107470511	0.2659659833	0.0922438533	0.2705082874	0.2874554454	0.2185281747	0.0744817872	0.2055556346	0.2874554368
Acidaminococcus_fermentans_DSM_20731	Lactobacillus_reuteri_MM4_1A_	0.5858915741	0.3152805133	0.1698478047	0.3367716032	0.3316104317	0.2660622929	0.1550213319	0.2753023136	0.3316104329
Acidaminococcus_fermentans_DSM_20731	Lactobacillus_reuteri_SD2112_ATCC_55730	0.6129458388	0.2733444121	0.0834626231	0.268613753	0.2874554445	0.2182991652	0.0736703391	0.2036610964	0.2874554445
Acidaminococcus_fermentans_DSM_20731	Lactobacillus_rhamnosus_GG_ATCC_53103	0.5526657997	0.355819825	0.1490098275	0.2202131631	0.4874826309	0.2288193149	0.1962560325	0.201645615	0.4482851441
Acidaminococcus_fermentans_DSM_20731	Lactobacillus_rhamnosus_LMS2_1	0.581054036	0.2809847261	0.0936913547	0.1308266308	0.4447970415	0.2288193243	0.0585772235	0.0968024556	0.3820825755
Acidaminococcus_fermentans_DSM_20731	Lactobacillus_ruminis_ATCC_25644	0.5581881533	0.2856188493	0.0447131789	0.3798686359	0.0088397811	0.2458655398	0.0309005154	0.311682326	0.0137793834
Acidaminococcus_fermentans_DSM_20731	Lactobacillus_sakei_subsp_sakei_23K	0.6105331599	0.3889965517	0.1475529739	0.44585093	0.1474953485	0.3455515749	0.1210675626	0.402723455	0.1215248089
Acidaminococcus_fermentans_DSM_20731	Lactobacillus_salivarius_HO66_ATCC_11741	0.5844522968	0.3211053892	0.0564066139	0.2165430401	0.4601738822	0.2288193184	0.1000749491	0.2279914184	0.405819689
Acidaminococcus_fermentans_DSM_20731	Lactobacillus_salivarius_salivarius_UCC118	0.5897615708	0.3655334514	0.0795574343	0.2799830111	0.4792128892	0.2288193189	0.1570805302	0.2288192749	0.4766354059
Acidaminococcus_fermentans_DSM_20731	Lactobacillus_ultunensis_DSM_16047	0.6268041237	0.3394401265	0.1168021561	0.2394494549	0.3335969746	0.3300191458	0.0777490679	0.2328069632	0.2578113349
Acidaminococcus_fermentans_DSM_20731	Lactobacillus_vaginalis_ATCC_49540	0.5024121296	0.2551039227	0.1283560687	0.2139309597	0.2887973434	0.2156542108	0.0898796235	0.1717416389	0.2402332605
Acidaminococcus_fermentans_DSM_20731	Lactococcus_garvieae_ATCC_49156	0.5143603133	0.3488321832	0.4787003783	0.39286006	0.590931199	0.2288193101	0.4981557945	0.2288193205	0.6152998887
Acidaminococcus_fermentans_DSM_20731	Lactococcus_raffinolactis_4877	0.4220689655	0.4309104882	0.4575915845	0.4576386465	0.4963739148	0.2288193274	0.4081782145	0.228819305	0.4523486142
Acidaminococcus_fermentans_DSM_20731	Laribacter_hongkongensis_HLHK9	0.4906991661	0.464032491	0.0310307955	0.3897190462	0.6601407636	0.4100256757	0.0271442995	0.3256805637	0.6823311437
Acidaminococcus_fermentans_DSM_20731	Lautropia_mirabilis_ATCC_51599	0.3620096352	0.2289002361	0.2287384029	0.1152933011	0.3423453374	0.0864434018	0.1423759174	0.0537964803	0.1750228391
Acidaminococcus_fermentans_DSM_20731	Leminorella_grimontii_ATCC_33999	0.4464944649	0.4576386354	0.2904345329	0.457638639	0.6994059353	0.2288193187	0.4384592653	0.2288193161	0.8495746738
Acidaminococcus_fermentans_DSM_20731	Leptotrichia_buccalis_C_1013_b	0.4303112314	0.0576554686	0.809606476	0.0889111055	0.8508097619	0.0539427849	0.7496307666	0.0772843164	0.7944049823
Acidaminococcus_fermentans_DSM_20731	Leuconostoc_argentinum_KCTC_3773	0.490797546	0.2765098666	0.3116349738	0.259754477	0.3988900279	0.2288192963	0.2727675839	0.2218806632	0.3455214247
Acidaminococcus_fermentans_DSM_20731	Leuconostoc_gelidum_JB7	0.4722972973	0.2692171158	0.3233861211	0.2490107292	0.412251385	0.2288193257	0.2749132955	0.2100523419	0.358927663
Acidaminococcus_fermentans_DSM_20731	Leuconostoc_mesenteroides_subsp_cremoris_ATCC_19254	0.5779550399	0.2615137854	0.136199917	0.1610168633	0.4917840102	0.2252976321	0.1049439687	0.2119059148	0.2508780166
Acidaminococcus_fermentans_DSM_20731	Listeria_grayi_DSM_20601	0.5495945103	0.4213471925	0.1434028264	0.5539274421	0.4115928844	0.239179852	0.1302266091	0.3398792195	0.4151240725
Acidaminococcus_fermentans_DSM_20731	Listeria_monocytogenes_4a_L99	0.5542682927	0.3099137206	0.1178777235	0.3594840245	0.3399743296	0.2470827347	0.1302552883	0.3242083404	0.3299724919
Acidaminococcus_fermentans_DSM_20731	Listeria_monocytogenes_4b_F2365	0.5393053016	0.3211339982	0.0987773823	0.3476678244	0.489902814	0.2594369286	0.1109613075	0.3128367782	0.4822682158
Acidaminococcus_fermentans_DSM_20731	Listeria_monocytogenes_Finland_1988	0.5342298289	0.3211443767	0.0987773451	0.3476640217	0.4899525653	0.2594475212	0.1109612423	0.312832991	0.4823179781
Acidaminococcus_fermentans_DSM_20731	Listeria_monocytogenes_FSL_R2_561	0.5351681957	0.3211443765	0.0987773452	0.3476640218	0.4899525654	0.2594475213	0.1109612423	0.3128329912	0.4823179785
Acidaminococcus_fermentans_DSM_20731	Listeria_monocytogenes_J0161_FSL_R2_499	0.5354523227	0.3211443766	0.0987773451	0.3476640218	0.4899525654	0.2594475212	0.1109612423	0.312832991	0.4823179781
Acidaminococcus_fermentans_DSM_20731	Listeria_monocytogenes_serotype_7_SLCC_2482	0.5360635697	0.3211339981	0.0987773823	0.3476751051	0.4898075561	0.2594430791	0.1109612697	0.3128438943	0.4821747124
Acidaminococcus_fermentans_DSM_20731	Listeria_monocytogenes_SLCC_2378	0.5393053016	0.3211339982	0.0987773823	0.3476678244	0.489902814	0.2594369286	0.1109613075	0.3128367782	0.4822682158
Acidaminococcus_fermentans_DSM_20731	Listeria_monocytogenes_SLCC_2540	0.536019536	0.3211443768	0.0987773451	0.3476640218	0.4899525654	0.2594475212	0.1109612423	0.312832991	0.4823179781
Acidaminococcus_fermentans_DSM_20731	Listeria_monocytogenes_SLCC_7179	0.5351681957	0.3211443765	0.0987773452	0.3476640218	0.4899525654	0.2594475213	0.1109612423	0.3128329912	0.4823179785
Acidaminococcus_fermentans_DSM_20731	Lysinibacillus_fusiformis_ZB2	0.4781582054	0.4576381228	0.4080748822	0.4576385711	0.5919194075	0.228819308	0.5061839915	0.2288191905	0.6909572652
Acidaminococcus_fermentans_DSM_20731	Lysinibacillus_sphaericus_C3_41	0.4861028977	0.4576386691	0.5596002	0.4576386331	0.7108166064	0.2288193048	0.5929494912	0.2288193073	0.7791985797
Acidaminococcus_fermentans_DSM_20731	Marvinbryantia_formatexigens_I_52_DSM_14469	0.5545762712	0.2085355487	0.1859642576	0.3557720897	0.0820160488	0.1839380774	0.1252676896	0.2288193033	0.1010935279
Acidaminococcus_fermentans_DSM_20731	Megamonas_funiformis_YIT_11815	0.3316690442	0.3393796877	0.7095537054	0.2709135631	1.1203505519	0.0884426263	0.8422601585	0.0420942279	1.1203505453
Acidaminococcus_fermentans_DSM_20731	Megamonas_hypermegale_ART12_1	0.4628330996	0.4576386331	0.1938468949	0.4576386416	0.5367540081	0.2288192845	0.344419894	0.2288193228	0.6954796388
Acidaminococcus_fermentans_DSM_20731	Megasphaera_elsdenii_DSM_20460	0.4005661713	0.0143177365	0.3279508948	0.0170254503	0.3750757839	0.0124437048	0.2728587549	0.0121271087	0.3054226631
Acidaminococcus_fermentans_DSM_20731	Melainabacterium_MEL_A1	0.5141579732	0.4221405548	0.2129885051	0.4134801454	0.2649509607	0.1855467595	0.2596353597	0.182965802	0.275121102
Acidaminococcus_fermentans_DSM_20731	Methanobrevibacter_ruminantium_M1	0.5227436823	0.3804304528	0.0580497503	0.3804304513	0.058049751	0.1481592536	0.0806600655	0.1481593342	0.0806599849
Acidaminococcus_fermentans_DSM_20731	Methanobrevibacter_smithii_ATCC_35061	0.6569069069	0.3690367446	0.0480107751	0.369045855	0.0480141971	0.2288194524	0.099042362	0.2288193525	0.0990609153
Acidaminococcus_fermentans_DSM_20731	Methanomassiliicoccus_luminyensis_B10	0.4982053123	0.3950686514	0.0625699876	0.2023133951	0.255325243	0.1412279461	0.087591373	0.0929957877	0.1358235302
Acidaminococcus_fermentans_DSM_20731	Methanosphaera_stadtmanae_DSM_3091	0.5772113943	0.3885656706	0.0488172243	0.3886714983	0.0488805621	0.2077517877	0.1264051908	0.2076872117	0.1267926476
Acidaminococcus_fermentans_DSM_20731	Methylobacterium_mesophilicum_SR1_6_6	0.4594748858	0.1564957907	1.000780594	0.2222304023	1.5181601853	0.1501376901	0.9385462934	0.2185908687	1.4768321357
Acidaminococcus_fermentans_DSM_20731	Methylobacterium_populi_BJ001	0.4508101852	0.457638639	0.69874495	0.3709656843	1.3942361884	0.2288193193	0.7908129425	0.2288193195	1.4759678285
Acidaminococcus_fermentans_DSM_20731	Methylobacterium_radiotolerans_JCM_2831	0.4878472222	0.1586316006	0.9698514196	0.2079740516	1.4979875212	0.0758580693	0.9177674941	0.0053057712	0.0324866833
Acidaminococcus_fermentans_DSM_20731	Methyloversatilis_universalis_FAM5	0.4137241839	0.3111519684	0.1275350412	0.1463042125	0.3113344261	0.1191194711	0.1096998483	0.0750108454	0.1538084739
Acidaminococcus_fermentans_DSM_20731	Methyloversatilis_universalis_Fam50001	0.4521515735	0.3183893902	0.1611815729	0.0495196407	0.8538636328	0.2288193193	0.1890794035	0.0389119274	0.8158841894
Acidaminococcus_fermentans_DSM_20731	Microbacterium_gubbeenense_DSM_15944	0.4722222222	0.4576386396	0.1084901674	0.4576386305	0.462103661	0.2288191088	0.2334831736	0.228819308	0.6039003934
Acidaminococcus_fermentans_DSM_20731	Microbacterium_oleivorans_NBRC_103075	0.4857496902	0.4576387778	0.2525551359	0.4576386393	0.6096733646	0.2288192203	0.2783689416	0.228819319	0.7532470508
Acidaminococcus_fermentans_DSM_20731	Microbacterium_paraoxydans_77MFTsu3_2	0.4904732637	0.4576386394	0.1630848203	0.3545850702	0.7138415055	0.2288193069	0.2365581515	0.2288192892	0.7620192127
Acidaminococcus_fermentans_DSM_20731	Micrococcus_luteus_NCTC_2665	0.4508591065	0.4247890851	0.0153119994	0.3242489694	0.4676345601	0.2288193204	0.1578036186	0.228819302	0.5805838149
Acidaminococcus_fermentans_DSM_20731	Micromonospora_aurantiaca_ATCC_27029	0.4857312723	0.3831180769	0.3064653388	0.2345753636	0.9968683026	0.2288193076	0.3738517613	0.144433096	0.8491924674
Acidaminococcus_fermentans_DSM_20731	Mitsuokella_jalaludinii_DSM_13811	0.3240875912	0.1423979298	0.3152407092	0.1089751058	0.3486635327	0.0613225502	0.1674967687	0.0510345629	0.1777847565
Acidaminococcus_fermentans_DSM_20731	Mitsuokella_multacida_DSM_20544	0.4834855938	0.4413971261	0.4252337658	0.3973789887	0.8602003664	0.2288193534	0.345891075	0.2288193149	0.7141209559
Acidaminococcus_fermentans_DSM_20731	Mobiluncus_curtisii_ATCC_43063	0.4800559832	0.3940917791	0.0176231132	0.138064179	0.3195744599	0.1080629201	0.120756399	0.0654136731	0.1634056459
Acidaminococcus_fermentans_DSM_20731	Moraxella_catarrhalis_RH4	0.4092827004	0.3702785657	0.0130628426	0.2486163794	0.8081570193	0.2288193188	0.1348107938	0.2217595561	0.8046330615
Acidaminococcus_fermentans_DSM_20731	Morganella_morganii_subsp_morganii_KT	0.4415584416	0.4576386386	0.8937301706	0.4576386387	1.8752614595	0.2288193199	1.0165264552	0.2288193195	1.8728871302
Acidaminococcus_fermentans_DSM_20731	Mycobacterium_avium_subsp_avium_ATCC_25291	0.5168539326	0.3633567522	0.1558999956	0.4576385827	0.341471736	0.2288192852	0.2354738161	0.2288193162	0.425497072
Acidaminococcus_fermentans_DSM_20731	Mycobacterium_fortuitum_subsp_fortuitum_DSM_46621	0.4791544334	0.4255747688	0.3858908028	0.2709819309	1.1079921993	0.2288187855	0.5261290213	0.1465147335	0.8471108283
Acidaminococcus_fermentans_DSM_20731	Mycoplasma_hominis_ATCC_23114	0.7075163399	0.2562529973	0.0026450424	0.2859426414	0.0024218007	0.215094335	0.0131141955	0.228819346	0.0162206423
Acidaminococcus_fermentans_DSM_20731	Mycoplasma_pneumoniae_309	0.6753670473	0.2564934657	0.0023754432	0.2855388177	0.002375443	0.2154965541	0.0118181304	0.2288197769	0.0153511116
Acidaminococcus_fermentans_DSM_20731	Neisseria_cinerea_ATCC_14685	0.40274765	0.2742001215	0.1834385178	0.1607609247	0.2968777138	0.0364431358	0.0364819626	0.0871146389	0.1417046805
Acidaminococcus_fermentans_DSM_20731	Neisseria_elongata_subsp_glycolytica_ATCC_29315	0.3957295374	0.2735030393	0.0421801733	0.1448512021	0.3127874364	0.1594801214	0.0693391974	0.0736327319	0.1551865874
Acidaminococcus_fermentans_DSM_20731	Neisseria_flavescens_SK114	0.3813855843	0.3314662594	0.1261723796	0.1292101795	0.3284284592	0.1164072819	0.1124120369	0.0636200595	0.1651992596
Acidaminococcus_fermentans_DSM_20731	Neisseria_macacae_ATCC_33926	0.3987297107	0.300186984	0.1574516549	0.1484009449	0.309237694	0.1024422736	0.1263770453	0.0711948866	0.1576244327
Acidaminococcus_fermentans_DSM_20731	Neisseria_mucosa_ATCC_25996	0.391994479	0.2196018763	0.2380367624	0.120131964	0.3375066749	0.0926359498	0.1361833682	0.0600267692	0.1687925493
Acidaminococcus_fermentans_DSM_20731	Neisseria_subflava_NJ9703	0.3849372385	0.3300803131	0.1275583256	0.127781061	0.3298575772	0.1153742508	0.1134450674	0.0640995902	0.1647197275
Acidaminococcus_fermentans_DSM_20731	Nevskia_ramosa_DSM_11499	0.4988009592	0.1280903037	0.5931727362	0.0977272938	0.9796334313	0.0758563506	0.4737030835	0.0502171721	0.8457068646
Acidaminococcus_fermentans_DSM_20731	Oceanobacillus_picturae_strain_S1	0.4940546968	0.4576386381	0.4595607603	0.457638624	0.6754352528	0.2288193534	0.5125782187	0.2288193142	0.7239843281
Acidaminococcus_fermentans_DSM_20731	Ochrobactrum_anthropi_ATCC_49188	0.4754477181	0.2472822663	0.9321484116	0.2296646098	1.5907182999	0.1769711578	0.8468231523	0.2266103538	1.5354938166
Acidaminococcus_fermentans_DSM_20731	Odoribacter_laneus_YIT_12061	0.4262526464	0.1603887119	0.2972499262	0.1143796	0.3432590385	0.0734542172	0.1553651007	0.0531491684	0.1756701509
Acidaminococcus_fermentans_DSM_20731	Odoribacter_splanchnicus_1651_6_DSM_20712	0.5107238606	0.4365434865	0.0266879529	0.8003233045	0.0755162232	0.3657159274	0.0229065575	0.7314607626	0.0708927423
Acidaminococcus_fermentans_DSM_20731	Olsenella_profusa_F019501	0.3936243936	0.0635022559	0.6614483638	0.0662202329	0.8989242976	0.0546861833	0.5807124829	0.0809242705	0.7905309046
Acidaminococcus_fermentans_DSM_20731	Olsenella_uli_DSM_7084	0.4388185654	0.074766913	0.9335781563	0.4576386268	0.8682813644	0.2288193106	0.4341373518	0.228819317	0.4341373479
Acidaminococcus_fermentans_DSM_20731	Oribacterium_sinus_F0268	0.4637978142	0.3032247106	0.3623534071	0.3636514027	0.4266151644	0.2288193176	0.3794799774	0.2288193192	0.4307384405
Acidaminococcus_fermentans_DSM_20731	Oxalobacter_formigenes_HOxBLS	0.5093214019	0.2499877254	0.1023589406	0.1902148016	0.2190750414	0.2220365284	0.0966933023	0.1440791448	0.2298956503
Acidaminococcus_fermentans_DSM_20731	Oxalobacter_formigenes_OXCC13	0.499260355	0.2204147595	0.1178932616	0.3916988664	0.0627175775	0.182615613	0.1138261856	0.3445141913	0.0528366405
Acidaminococcus_fermentans_DSM_20731	Paenibacillus_alvei_DSM_29	0.459616502	0.457638639	0.7061552383	0.457638639	0.8988445793	0.2288193195	0.6480293077	0.2288193192	0.8371205222
Acidaminococcus_fermentans_DSM_20731	Paenibacillus_barengoltzii_G22	0.470971564	0.4576386543	0.3764385922	0.4576386058	0.60529839	0.2288193264	0.4313800234	0.2288192918	0.6361562385
Acidaminococcus_fermentans_DSM_20731	Paenibacillus_daejeonensis_DSM_15491	0.5063510393	0.457638804	0.5465868161	0.4576386325	0.7799411009	0.2288193121	0.4948164167	0.2288193033	0.6923135027
Acidaminococcus_fermentans_DSM_20731	Paenibacillus_graminis_C4D1M	0.4861554846	0.4576386389	1.1203505452	0.4576386389	1.1203505475	0.2288193191	1.1203505453	0.2288193186	1.1203505454
Acidaminococcus_fermentans_DSM_20731	Paenibacillus_lactis_154	0.4821634062	0.457638639	0.6346651009	0.4576386386	0.7747764223	0.2288193194	0.5459334584	0.2288193195	0.6829367066
Acidaminococcus_fermentans_DSM_20731	Parabacteroides_distasonis_ATCC_8503	0.5345760673	0.4879998382	0.1629388234	0.4964825517	0.4958934792	0.3479664321	0.1364857953	0.3711660471	0.4307229767
Acidaminococcus_fermentans_DSM_20731	Parabacteroides_goldsteinii_dnLKV18	0.4661177961	0.3918876377	0.2143121109	0.3852152286	0.4345403339	0.2288193191	0.3083285693	0.2288193194	0.5398455475
Acidaminococcus_fermentans_DSM_20731	Parabacteroides_gordonii_DSM_23371	0.4927718416	0.3174214891	0.1996477896	0.3385284049	0.3995853906	0.2288193194	0.2379454417	0.2288193195	0.4694989807
Acidaminococcus_fermentans_DSM_20731	Parabacteroides_johnsonii_DSM_18315	0.5109855618	0.2975535379	0.1548754566	0.3144383407	0.4580673728	0.2628366148	0.1254857589	0.2538934033	0.4346716397
Acidaminococcus_fermentans_DSM_20731	Parabacteroides_merdae_ATCC_43184	0.5136645963	0.4865823044	0.1389083129	0.4586794197	0.5254702047	0.3579804976	0.1126373003	0.3388213861	0.4698894569
Acidaminococcus_fermentans_DSM_20731	Parabacteroides_sp_D13	0.5522012579	0.2743458663	0.0219125364	0.1793277155	0.3508386094	0.2310945923	0.01679449	0.1566530084	0.3144545808
Acidaminococcus_fermentans_DSM_20731	Paracoccus_yeei_ATCC_BAA_599	0.4605882353	0.1194992293	0.9413353631	0.317672986	1.1203505448	0.1107204827	0.8835720663	0.2288193301	1.1203505457
Acidaminococcus_fermentans_DSM_20731	Paraprevotella_clara_YIT_11840	0.403930131	0.1680414729	0.2895971658	0.1198387463	0.3377998925	0.0875296663	0.1412896531	0.059030997	0.1697883215
Acidaminococcus_fermentans_DSM_20731	Paraprevotella_xylaniphila_YIT_11841	0.402054292	0.1495230599	0.308115579	0.1191662416	0.3384723964	0.07501019	0.1538091294	0.0586589578	0.170160361
Acidaminococcus_fermentans_DSM_20731	Parasutterella_excrementihominis_YIT_11859	0.4142228739	0.2597454546	0.0098391361	0.2479999014	0.2096387375	0.2189292507	0.0098900686	0.1614611429	0.0673581759
Acidaminococcus_fermentans_DSM_20731	Parvimonas_micra_ATCC_33270	0.6414670659	0.2559554129	0.0301425399	0.2845350102	0.0292148273	0.1823985443	0.095142265	0.2288193069	0.0656982104
Acidaminococcus_fermentans_DSM_20731	Pediococcus_acidilactici_7_4	0.614893617	0.3155517671	0.0493771617	0.3684965465	0.048687008	0.2288193502	0.0334692717	0.2288193228	0.0615283766
Acidaminococcus_fermentans_DSM_20731	Pediococcus_acidilactici_DSM_20284	0.6136849608	0.3098848309	0.0398202962	0.3674936723	0.0339567127	0.2288193255	0.0129389194	0.2288193163	0.041397933
Acidaminococcus_fermentans_DSM_20731	Pediococcus_pentosaceus_ATCC_25745	0.516884907	0.2403737457	0.324050969	0.3501899185	0.2361451101	0.2288193483	0.2319372491	0.2288193095	0.242951182
Acidaminococcus_fermentans_DSM_20731	Peptoniphilus_harei_ACS_146_V_Sch2b	0.4225251076	0.2534055436	0.289864816	0.2906482027	0.3066676533	0.2288193198	0.2930483217	0.2288193194	0.3008942844
Acidaminococcus_fermentans_DSM_20731	Peptoniphilus_indolicus_ATCC_29427	0.4028294862	0.2617876488	0.2499687754	0.2584408014	0.2948742207	0.2288193167	0.2413124277	0.2288192835	0.2647585917
Acidaminococcus_fermentans_DSM_20731	Peptoniphilus_lacrimalis_DSM_7455	0.4445244957	0.1928478865	0.2974050871	0.2070711403	0.3353254752	0.195129077	0.2666563478	0.1887868657	0.320347673
Acidaminococcus_fermentans_DSM_20731	Peptoniphilus_timonensis_JC401	0.4726224784	0.2777310789	0.0116448393	0.3242659503	0.0072555531	0.2288193194	0.0097469582	0.2288193201	0.0097469581
Acidaminococcus_fermentans_DSM_20731	Peptostreptococcus_anaerobius_DSM_2949	0.472972973	0.4576390513	0.5010245337	0.4576386268	0.6840335571	0.2288192987	0.5504199614	0.2288193003	0.759207785
Acidaminococcus_fermentans_DSM_20731	Peptostreptococcus_stomatis_DSM_17678	0.4443656981	0.2793068051	0.306797373	0.4576386573	0.2664912663	0.2288193442	0.327727174	0.2288193013	0.353496484
Acidaminococcus_fermentans_DSM_20731	Phascolarctobacterium_succinatutens_YIT_12067	0.4373610082	0.3114940818	0.0320372784	0.3325447296	0.043766831	0.2873743818	0.0337338992	0.3020093874	0.0494287058
Acidaminococcus_fermentans_DSM_20731	Plesiomonas_shigelloides_302_73	0.4541691307	0.4576386392	0.5808878911	0.4576386392	1.1860186666	0.2288193194	0.6916711633	0.2288193184	1.3149710383
Acidaminococcus_fermentans_DSM_20731	Porphyromonas_asaccharolytica_DSM_20707	0.4582066869	0.2472374333	0.2104012056	0.226855154	0.2307834849	0.0997147354	0.1291045828	0.09933141	0.1294879083
Acidaminococcus_fermentans_DSM_20731	Porphyromonas_endodontalis_ATCC_35406	0.4658246657	0.1908163249	0.2668223133	0.1908057003	0.2668329384	0.0920434239	0.1367758947	0.0920377418	0.1367815765
Acidaminococcus_fermentans_DSM_20731	Porphyromonas_gingivalis_W83	0.4899713467	0.2585928542	0.1735603893	0.2987976813	0.188474101	0.2180795758	0.1717120071	0.2476705379	0.1990856641
Acidaminococcus_fermentans_DSM_20731	Porphyromonas_somerae_DSM_23386	0.4654178674	0.2557838198	0.4209810496	0.2068571326	0.4980204006	0.2288193134	0.421097265	0.1961168091	0.4712705765
Acidaminococcus_fermentans_DSM_20731	Porphyromonas_uenonis_60_3	0.4462934947	0.1952844667	0.2623541723	0.1940449224	0.2635937166	0.0966084777	0.1322108411	0.096603955	0.1322153635
Acidaminococcus_fermentans_DSM_20731	Porphyromonas_uenonis_DSM_23387	0.4534351145	0.2146693576	0.2429692814	0.2128716792	0.2447669597	0.1112984346	0.1175208837	0.1108019454	0.1180173739
Acidaminococcus_fermentans_DSM_20731	Prevotella_albensis_DSM_11370	0.4186902134	0.4336070821	0.2002643567	0.4576386244	0.5558324396	0.2288193069	0.3126293057	0.2288193079	0.6944583614
Acidaminococcus_fermentans_DSM_20731	Prevotella_bivia_DSM_20514	0.4267075979	0.1960706959	0.2615679428	0.1360950318	0.3215436064	0.0979199967	0.130899322	0.0641076084	0.1647117107
Acidaminococcus_fermentans_DSM_20731	Prevotella_brevis_ATCC_19188	0.4309352518	0.2040681983	0.2535704405	0.1565176583	0.3011209807	0.1042442006	0.1245751189	0.0786599932	0.1501593258
Acidaminococcus_fermentans_DSM_20731	Prevotella_bryantii_B14	0.3828529194	0.21994813	0.2376905094	0.1588953435	0.2987432953	0.1095119349	0.1193073843	0.0800418927	0.1487774258
Acidaminococcus_fermentans_DSM_20731	Prevotella_bryantii_C21a	0.4152847873	0.3224792021	0.2807146158	0.4576386407	0.5852598874	0.228819319	0.3294798906	0.2288193195	0.7266045543
Acidaminococcus_fermentans_DSM_20731	Prevotella_buccae_ATCC_33574	0.3852339181	0.2284736659	0.2291649729	0.1517420519	0.3058965869	0.1066041263	0.122215193	0.0760959497	0.1527233692
Acidaminococcus_fermentans_DSM_20731	Prevotella_conceptionensis_9403948	0.4523809524	0.3375153063	0.2325443796	0.0454877502	0.844318183	0.1749459483	0.3232402243	0.0750838933	0.8252424077
Acidaminococcus_fermentans_DSM_20731	Prevotella_copri_CB7_DSM_18205	0.4848260548	0.3315454247	0.0064026548	0.2798111113	0.4082295844	0.2651138844	0.004733525	0.2038931643	0.4058682045
Acidaminococcus_fermentans_DSM_20731	Prevotella_corporis_DSM_18810	0.4446142093	0.4331852283	0.3285980481	0.1639009921	0.897067964	0.2288193536	0.3206777887	0.0386767055	0.8359403961
Acidaminococcus_fermentans_DSM_20731	Prevotella_denticola_DSM20614	0.4546794399	0.457638657	0.3602151375	0.1967212791	0.9260744256	0.2288193659	0.3810490367	0.0876997584	0.8622102817
Acidaminococcus_fermentans_DSM_20731	Prevotella_denticola_F0289	0.432967033	0.214176037	0.2434626012	0.1528214906	0.3048171477	0.1076900671	0.1211292513	0.0774687769	0.1513505415
Acidaminococcus_fermentans_DSM_20731	Prevotella_disiens_FB035_09AN	0.4342507645	0.2271944189	0.2304442197	0.1621073294	0.2955313096	0.1128392059	0.1159801133	0.0818655618	0.1469537573
Acidaminococcus_fermentans_DSM_20731	Prevotella_disiens_JCM_6334	0.468069121	0.4576386395	0.3180195209	0.1719421052	0.9092951958	0.2288193195	0.3376617725	0.0522132009	0.8475994083
Acidaminococcus_fermentans_DSM_20731	Prevotella_enoeca_JCM_12259	0.4451219512	0.337205891	0.1204327487	0.1739918324	0.2836468061	0.1224435709	0.1063757475	0.08643074	0.1423885793
Acidaminococcus_fermentans_DSM_20731	Prevotella_intermedia_17	0.4374045802	0.2258141848	0.2318244536	0.145126432	0.3125122067	0.1085564348	0.120262884	0.0727887435	0.1560305758
Acidaminococcus_fermentans_DSM_20731	Prevotella_intermedia_ATCC_25611	0.4724943482	0.4576386434	0.3275003879	0.1682012873	0.9166170397	0.2288192808	0.367585598	0.0424452726	0.8765958652
Acidaminococcus_fermentans_DSM_20731	Prevotella_loescheii_DSM_19665	0.4437134503	0.4576386389	0.2692599618	0.2001049437	0.8336117527	0.2288193223	0.2966333202	0.0768526083	0.7852949218
Acidaminococcus_fermentans_DSM_20731	Prevotella_melaninogenica_ATCC_25845	0.4057532173	0.2779137901	0.1797248487	0.178324244	0.279314395	0.1208449669	0.1079743512	0.0829126343	0.1459066842
Acidaminococcus_fermentans_DSM_20731	Prevotella_nanceiensis_DSM_19126	0.437593985	0.2891455276	0.2563131653	0.1357844231	0.6592061923	0.22881935	0.266599259	0.1212453184	0.5997547226
Acidaminococcus_fermentans_DSM_20731	Prevotella_nigrescens_ATCC_33563	0.4371667936	0.2264655983	0.2311730385	0.1453449299	0.3122937085	0.1087941421	0.1200251762	0.0728721465	0.155947172
Acidaminococcus_fermentans_DSM_20731	Prevotella_oralis_ATCC_33269	0.4014760148	0.2440035554	0.2136350831	0.1574569114	0.3001817273	0.110211082	0.118608237	0.077541197	0.1512781222
Acidaminococcus_fermentans_DSM_20731	Prevotella_pallens_ATCC_700821	0.4125766871	0.1929548701	0.2646837687	0.1296506779	0.327987961	0.0920771292	0.1367421889	0.0635097527	0.1653095655
Acidaminococcus_fermentans_DSM_20731	Prevotella_ruminicola_23	0.4233784747	0.3783671723	0.2324482729	0.1742260313	0.7437197075	0.2288193147	0.3385379527	0.1613871268	0.7230413943
Acidaminococcus_fermentans_DSM_20731	Prevotella_salivae_DSM_15606	0.5496350365	0.3378479643	0.1147220411	0.0702810394	0.7178218196	0.2782169148	0.102239397	0.0180677642	0.6829805344
Acidaminococcus_fermentans_DSM_20731	Prevotella_shahii_JCM_12083	0.4591240876	0.2951608922	0.1997133384	0.0644182694	0.7320993417	0.2288193195	0.209068171	0.0320076661	0.7141954008
Acidaminococcus_fermentans_DSM_20731	Prevotella_stercorea_DSM_18206	0.4724592708	0.3212693263	0.1622616857	0.0746469645	0.7442445579	0.1923347784	0.2189072433	0.0162223643	0.7397037723
Acidaminococcus_fermentans_DSM_20731	Prevotella_timonensis_4401737	0.4713754647	0.3661986969	0.2318014347	0.2684244915	0.6282546475	0.2288192841	0.2592155862	0.2274071626	0.6105301668
Acidaminococcus_fermentans_DSM_20731	Prevotella_timonensis_CRIS_5C_B1	0.4390243902	0.2908429352	0.1667957032	0.2474179588	0.210220678	0.1230423846	0.1057769339	0.1115342096	0.1172851081
Acidaminococcus_fermentans_DSM_20731	Prevotella_veroralis_DSM_19559	0.4568265683	0.4576391928	0.3293738113	0.1697817753	0.9352865554	0.2288193156	0.3418663554	0.0480615243	0.8835197502
Acidaminococcus_fermentans_DSM_20731	Propionibacterium_acidipropionici_ATCC_4875	0.4895833333	0.1863684892	0.2712701497	0.1203906241	0.3372480146	0.0849315693	0.1438877499	0.0533718076	0.1754475114
Acidaminococcus_fermentans_DSM_20731	Propionibacterium_acnes_KPA171202	0.4886219975	0.457638651	0.33176369	0.4576386298	0.9795956936	0.2288192979	0.4614139964	0.2288193042	1.1061472449
Acidaminococcus_fermentans_DSM_20731	Propionibacterium_avidum_44067	0.4748858447	0.190212875	0.2674257639	0.1160852298	0.3415534092	0.0989151318	0.1299041875	0.0558552578	0.1729640614
Acidaminococcus_fermentans_DSM_20731	Propionibacterium_freudenreichii_subsp_shermanii_CIRM_BIA1	0.5360892388	0.4737986145	0.0607494113	0.8524921222	0.1420882447	0.4157696754	0.0540092304	0.7736128736	0.1282291936
Acidaminococcus_fermentans_DSM_20731	Propionibacterium_granulosum_DSM_20700	0.4555403557	0.3547870927	0.2883474	0.139758433	0.9821046432	0.2288193118	0.342697156	0.1435387928	0.9349662813
Acidaminococcus_fermentans_DSM_20731	Propionibacterium_jensenii_DSM_20535	0.4820971867	0.1703278491	0.2873107899	0.1181550089	0.33948363	0.0434958113	0.0480390536	0.04944374	0.1793755789
Acidaminococcus_fermentans_DSM_20731	Propionibacterium_propionicum_F0230a	0.4510309278	0.4576386466	0.4411099421	0.4364844698	0.8794822335	0.2288193128	0.5866782067	0.2288193112	1.0447824357
Acidaminococcus_fermentans_DSM_20731	Proteus_mirabilis_ATCC_35198	0.451145959	0.1379763048	0.319662334	0.0969770773	0.3606615616	0.0612729675	0.1675463519	0.0445061028	0.1843132162
Acidaminococcus_fermentans_DSM_20731	Proteus_penneri_ATCC_35198	0.5300515169	0.8936936122	0.0813968043	1.2656800256	0.2797051814	0.8157173404	0.077758465	1.2412768751	0.2525733016
Acidaminococcus_fermentans_DSM_20731	Providencia_alcalifaciens_DSM_30120	0.5211104685	0.8135796624	0.2900367343	0.8289423721	0.8125647793	0.8459373749	0.2195243892	0.8581686269	0.7539139489
Acidaminococcus_fermentans_DSM_20731	Providencia_rettgeri_DSM_1131	0.5264317181	0.1249450206	1.0429881	0.1097230362	1.5631255191	0.1247683921	0.9872044494	0.1044379568	1.5174699741
Acidaminococcus_fermentans_DSM_20731	Providencia_rustigianii_DSM_4541	0.5205558772	0.9597575556	0.0699015256	1.2347816126	0.3566514579	0.9018104033	0.0642563299	0.9936255598	0.536869631
Acidaminococcus_fermentans_DSM_20731	Providencia_stuartii_ATCC_25827	0.510567297	0.969999656	0.0696848732	1.4487350309	0.1674767674	0.9079040502	0.0655624609	1.3952845501	0.1735438372
Acidaminococcus_fermentans_DSM_20731	Pseudobutyrivibrio_ruminis_AD2017	0.4675236806	0.1871470437	0.2632057989	0.1844141594	0.2927824022	0.1213810444	0.2141727193	0.1201494736	0.2287216628
Acidaminococcus_fermentans_DSM_20731	Pseudoflavonifractor_capillosus_strain_ATCC_29799	0.527607362	0.3331938822	0.0700295765	0.3873654194	0.0697338549	0.2288193194	0.074829621	0.2288193195	0.0854181158
Acidaminococcus_fermentans_DSM_20731	Pseudomonas_aeruginosa_NCGM2_S1	0.5254237288	0.1244151427	1.1810332957	0.1165449176	1.6450091544	0.124537727	1.1543239165	0.1137946956	1.6624496895
Acidaminococcus_fermentans_DSM_20731	Pseudomonas_alcaliphila_34	0.4501698754	0.2714966953	0.8148051264	0.1818256515	1.5370893283	0.2146469312	0.8507555501	0.1747025357	1.5237907287
Acidaminococcus_fermentans_DSM_20731	Pseudomonas_monteilii_NBRC_103158	0.4827968923	0.1731842275	0.2844544115	0.1200057617	0.3376328773	0.0707452708	0.1580740478	0.054745491	0.1740738283
Acidaminococcus_fermentans_DSM_20731	Pseudomonas_nitroreducens_HBP1	0.476698484	0.1530217698	0.9355799159	0.2430339686	1.3514847109	0.1800673726	0.8825598652	0.2288193167	1.3619703762
Acidaminococcus_fermentans_DSM_20731	Pseudomonas_oleovorans_MOIL14HWK12	0.4869226489	0.4576386383	0.3827012292	0.457638639	0.8327284126	0.2288193195	0.5145977038	0.2288193194	0.9660812631
Acidaminococcus_fermentans_DSM_20731	Pseudoramibacter_alactolyticus_ATCC_23263	0.3513513514	0.18415608	0.2073782648	0.3955963761	0.1287482269	0.1634945737	0.1363896483	0.2288193193	0.1634096435
Acidaminococcus_fermentans_DSM_20731	Pyramidobacter_piscolens_W5455	0.3278931751	0.2619846925	0.1264219208	0.2872864334	0.1289016477	0.1332055467	0.0956137727	0.1196922314	0.1091270872
Acidaminococcus_fermentans_DSM_20731	Ralstonia_sp_5_7_47FAA	0.5485327314	1.588392647	0.6065864962	1.7410526346	0.5006904659	1.5493551116	0.6336657537	1.6743682786	0.5469475773
Acidaminococcus_fermentans_DSM_20731	Raoultella_planticola_ATCC_33531	0.5062531266	0.1026499473	0.3549886912	0.0842036109	0.373435028	0.0426413108	0.186178008	0.0374740766	0.1913452424
Acidaminococcus_fermentans_DSM_20731	Rhodococcus_equi_ATCC_33707	0.4610011641	0.4576386745	0.4014898469	0.2925161263	1.1406297508	0.2288193144	0.5788765689	0.2288193076	1.2154418096
Acidaminococcus_fermentans_DSM_20731	Rhodococcus_equi_NBRC_101255	0.4754098361	0.4462810314	0.5046347568	0.3185366351	1.0472654539	0.2288193138	0.670323499	0.2288193022	1.1431219171
Acidaminococcus_fermentans_DSM_20731	Rhodococcus_rhodochrous_ATCC_21198	0.4962920707	0.452085643	0.2276371534	0.325245751	0.7704271769	0.2288193065	0.3898342836	0.2158858365	0.7777397272
Acidaminococcus_fermentans_DSM_20731	Roseburia_hominis_A2_183	0.4898373984	0.3783969732	0.1097436148	0.4379917355	0.1096793018	0.2288192483	0.223401086	0.2288193195	0.1917193583
Acidaminococcus_fermentans_DSM_20731	Roseburia_intestinalis_L1_82	0.5293720459	0.4576386387	0.1254000668	0.4576386389	0.1801646232	0.2288193193	0.2230001797	0.2288193195	0.2741167314
Acidaminococcus_fermentans_DSM_20731	Roseburia_inulinivorans_DSM_16841	0.5270635995	0.457638639	0.1080621665	0.4576386389	0.1650023947	0.2288193186	0.1987847486	0.2288193195	0.2465812867
Acidaminococcus_fermentans_DSM_20731	Roseomonas_mucosa_ATCC_BAA_692	0.4628339141	0.1977737553	0.2598648835	0.1456871917	0.3119514473	0.0203137962	0.0244689709	0.070861835	0.1579574845
Acidaminococcus_fermentans_DSM_20731	Rothia_aeria_F0474	0.4701653487	0.4105564967	0.0306176881	0.1895421339	0.2680965048	0.1558995153	0.0729198041	0.0919145722	0.1369047472
Acidaminococcus_fermentans_DSM_20731	Rothia_dentocariosa_ATCC_17931	0.4132947977	0.3922021346	0.0245648154	0.1741969944	0.2834416446	0.1675762761	0.0612430431	0.0862834048	0.1425359139
Acidaminococcus_fermentans_DSM_20731	Rothia_mucilaginosa_DY_18	0.4290935673	0.3108242562	0.114577925	0.2144213047	0.2432173343	0.1382094334	0.0906098853	0.1048758267	0.1239434912
Acidaminococcus_fermentans_DSM_20731	Ruminococcaceae_bacterium_D16	0.5166184971	0.2527176298	0.1015216389	0.2827405852	0.1016210995	0.2119833509	0.1016676749	0.2288193178	0.1055161049
Acidaminococcus_fermentans_DSM_20731	Ruminococcus_albus_7	0.4082503556	0.2774560123	0.1928616192	0.4576386558	0.2392796472	0.2237587714	0.1528421676	0.2288192995	0.2770110284
Acidaminococcus_fermentans_DSM_20731	Ruminococcus_bicirculans_80_3	0.4910650465	0.300715609	0.0583130267	0.3260645256	0.0872944136	0.2906271202	0.0498585187	0.3067600799	0.083321699
Acidaminococcus_fermentans_DSM_20731	Ruminococcus_bromii_L2_63	0.5416342412	0.4228624279	0.0086233696	0.457638639	0.0359287111	0.2288193195	0.0663323072	0.2288193193	0.115961723
Acidaminococcus_fermentans_DSM_20731	Ruminococcus_callidus_ATCC_2776001	0.4342937456	0.3376692339	0.3528482106	0.4576386389	0.2604564629	0.2288193187	0.3727879327	0.2288193205	0.3783348014
Acidaminococcus_fermentans_DSM_20731	Ruminococcus_champanellensis_18P13	0.5015197568	0.2775914162	0.0052223165	0.3330343633	0.0247408251	0.2288193289	0.0353286332	0.2288193193	0.099270345
Acidaminococcus_fermentans_DSM_20731	Ruminococcus_flavefaciens_ATCC_19208	0.4279749478	0.3738185697	0.3588897118	0.4576386031	0.4421343629	0.2288193058	0.3939304273	0.228819312	0.4728516201
Acidaminococcus_fermentans_DSM_20731	Ruminococcus_flavefaciens_FD_1	0.3318284424	0.3489210635	0.3377927594	0.457638639	0.3925959912	0.2288193193	0.3525930567	0.2288193193	0.4291686438
Acidaminococcus_fermentans_DSM_20731	Ruminococcus_gauvreauii_DSM_19829	0.4546048334	0.3478762023	0.3277781033	0.3508703047	0.3653352852	0.2288193154	0.3527245772	0.2288193319	0.3793889178
Acidaminococcus_fermentans_DSM_20731	Ruminococcus_gnavus_ATCC_29149	0.5391644909	0.3685289357	0.1470357969	0.4293970129	0.1453687591	0.3304462275	0.1273765163	0.3998249134	0.1168360558
Acidaminococcus_fermentans_DSM_20731	Ruminococcus_lactaris_ATCC_29176	0.5127087872	0.3032911214	0.0724013721	0.351060739	0.0849928401	0.2288193125	0.0693296283	0.2288193091	0.1036176272
Acidaminococcus_fermentans_DSM_20731	Ruminococcus_obeum_A2_162	0.4952120383	0.323447258	0.0915612402	0.3675776495	0.1084417454	0.2288193263	0.1234585353	0.2288192995	0.1648316465
Acidaminococcus_fermentans_DSM_20731	Ruminococcus_sp_5_1_39BFAA	0.4941094941	0.2843116378	0.0333538987	0.3301410126	0.0445986236	0.2288193065	0.0221393472	0.2288193356	0.0607353998
Acidaminococcus_fermentans_DSM_20731	Ruminococcus_sp_SR1_5	0.525606469	0.3252752291	0.0844198044	0.3689790711	0.1019124705	0.2288193247	0.1106729505	0.228819317	0.1570273077
Acidaminococcus_fermentans_DSM_20731	Ruminococcus_torques_ATCC_27756	0.5569444444	0.2844157747	0.0462731842	0.3274836965	0.0523331556	0.2288192588	0.0342158155	0.22881933	0.0636947883
Acidaminococcus_fermentans_DSM_20731	Ruminococcus_torques_L2_14	0.493877551	0.3208503621	0.0928579525	0.3565598645	0.1196424522	0.2288192938	0.100921647	0.2288193788	0.1483587662
Acidaminococcus_fermentans_DSM_20731	Salmonella_enterica_enterica_sv_Typhimurium_LT2	0.5470737913	3.0674818439	0.4067185434	3.1468081027	0.35524461	3.0596608416	0.4117935082	3.137210056	0.3614726891
Acidaminococcus_fermentans_DSM_20731	Scardovia_inopinata_F0304	0.5314443677	0.2902545506	0.3187607158	0.2948771829	0.3812159571	0.2288193062	0.2729957964	0.2288192314	0.3187928089
Acidaminococcus_fermentans_DSM_20731	Selenomonas_ruminantium_AC2024	0.3404710921	0.4576386647	0.4409941027	0.4222237427	0.9082726513	0.2288193098	0.5579346078	0.2288192852	1.0065983134
Acidaminococcus_fermentans_DSM_20731	Serratia_fonticola_RB_25	0.4949548593	0.1121028518	0.3455357872	0.0902501005	0.3673885383	0.0458293898	0.1829899296	0.040273756	0.1885455621
Acidaminococcus_fermentans_DSM_20731	Serratia_liquefaciens_ATCC_27592	0.5005208333	0.1191176404	0.3385209986	0.0963614622	0.3612771759	0.0482957599	0.1805235593	0.0417178052	0.1871015142
Acidaminococcus_fermentans_DSM_20731	Silanimonas_lenta_DSM_16282	0.4185082873	0.4183116744	0.0241554384	0.3256805635	0.5399306141	0.2288193181	0.0901071272	0.2288193074	0.5394473474
Acidaminococcus_fermentans_DSM_20731	Slackia_exigua_ATCC_700122	0.4079341317	0.2767777088	0.0663534616	0.2084058995	0.3824826104	0.2288193638	0.0685126174	0.1876163509	0.3121151024
Acidaminococcus_fermentans_DSM_20731	Slackia_piriformis_YIT_12062	0.4799708667	0.309164555	0.0029862021	0.4217996189	0.045268335	0.2221471613	0.0400329499	0.1973847323	0.1886075204
Acidaminococcus_fermentans_DSM_20731	Solobacterium_moorei_DSM_22971	0.5104022191	0.406358358	0.3636641158	0.3907542475	0.4394534785	0.2288193106	0.425350163	0.2288193102	0.4746281422
Acidaminococcus_fermentans_DSM_20731	Solobacterium_moorei_F0204	0.5104311544	0.3880620619	0.3659734566	0.3788056016	0.4294041866	0.2288193127	0.4027983451	0.2288193035	0.4122089718
Acidaminococcus_fermentans_DSM_20731	Staphylococcus_arlettae_CVD059	0.5055915244	0.4189472673	0.4237141569	0.4576386354	0.5058676096	0.2288193088	0.4647096036	0.2288192984	0.655459714
Acidaminococcus_fermentans_DSM_20731	Staphylococcus_capitis_CR0101	0.5298993487	0.4576386313	0.4055698736	0.4576386229	0.5058659181	0.2288193048	0.4452963053	0.2288193151	0.6134856667
Acidaminococcus_fermentans_DSM_20731	Staphylococcus_capitis_QN1	0.5036144578	0.4352788979	0.3986034581	0.4576386385	0.5058651644	0.2288193123	0.473916467	0.2288193017	0.6554565462
Acidaminococcus_fermentans_DSM_20731	Staphylococcus_caprae_C87	0.5151695419	0.4090880859	0.4074576341	0.4576386311	0.5058658905	0.2288193057	0.4544402965	0.2288193029	0.6554574952
Acidaminococcus_fermentans_DSM_20731	Staphylococcus_cohnii_hu_01	0.4810627473	0.4576386432	0.5923926991	0.4576386312	0.7275509989	0.2288193356	0.6304868409	0.2288191735	0.7891856436
Acidaminococcus_fermentans_DSM_20731	Staphylococcus_epidermidis_ATCC_12228	0.5045317221	0.4293501897	0.4108611405	0.4576386366	0.6387300519	0.2288192958	0.4823861871	0.2288193066	0.7008832299
Acidaminococcus_fermentans_DSM_20731	Staphylococcus_equorum_subsp_equorum_Mu2	0.5090802578	0.457638612	0.340928875	0.457638583	0.5058659292	0.2288193162	0.414540955	0.2288193024	0.6554574956
Acidaminococcus_fermentans_DSM_20731	Staphylococcus_haemolyticus_JCSC1435	0.509957755	0.4576388247	0.4575731157	0.4576386478	0.5058668694	0.2288192919	0.5310146974	0.2288193068	0.6554587606
Acidaminococcus_fermentans_DSM_20731	Staphylococcus_hominis_subsp_hominis_C80	0.5064220183	0.4103194823	0.3982883288	0.4576386536	0.5058651557	0.2288193163	0.4595732143	0.2288193081	0.6337444072
Acidaminococcus_fermentans_DSM_20731	Staphylococcus_intermedius_ATCC_27335	0.4775800712	0.3517695154	0.3572863189	0.3306226072	0.4284617254	0.2288193167	0.3880975764	0.2288193193	0.4204672049
Acidaminococcus_fermentans_DSM_20731	Staphylococcus_lugdunensis_HKU09_01	0.5203106332	0.4576386387	0.3457795821	0.457638639	0.5820483125	0.2288193187	0.4455323176	0.2288193193	0.6326519539
Acidaminococcus_fermentans_DSM_20731	Staphylococcus_pasteuri_SP1	0.5338833235	0.4576386481	0.4124027672	0.4576386348	0.5058661439	0.2288192993	0.4465854065	0.2288193116	0.6135695614
Acidaminococcus_fermentans_DSM_20731	Staphylococcus_pettenkoferi_VCU012	0.5149481391	0.4576385939	0.2492684915	0.4576386512	0.476315361	0.2288192362	0.0010000001	0.2288193261	0.0010000001
Acidaminococcus_fermentans_DSM_20731	Staphylococcus_saprophyticus_subsp_saprophyticus_ATCC_15305	0.5065868263	0.4576386568	0.3982969934	0.4576386607	0.5058673507	0.2288193434	0.4906516133	0.2288193119	0.6554593898
Acidaminococcus_fermentans_DSM_20731	Staphylococcus_sciuri_subsp_sciuri_Z8	0.5160912815	0.4576386696	0.4590020516	0.4576386448	0.639067058	0.2288193144	0.4815450623	0.2288193078	0.6720151521
Acidaminococcus_fermentans_DSM_20731	Staphylococcus_simulans_ACS_120_V_Sch1	0.5	0.4576386388	0.5095547956	0.457638639	0.7059310091	0.2288193192	0.5291041193	0.228819319	0.7225703758
Acidaminococcus_fermentans_DSM_20731	Staphylococcus_vitulinus_F1028	0.5134488942	0.4576386268	0.3288555904	0.4576386345	0.6024467551	0.2288193086	0.4201451231	0.2288192959	0.6547570699
Acidaminococcus_fermentans_DSM_20731	Staphylococcus_warneri_SG1	0.520661157	0.4576386396	0.4538749819	0.4576386387	0.5058649196	0.2288193194	0.4836198354	0.2288193173	0.6554562236
Acidaminococcus_fermentans_DSM_20731	Staphylococcus_xylosus_DMB3_Bh1	0.526987812	0.457638639	0.4766303494	0.4576386389	0.6124814598	0.228819318	0.5119301086	0.2288193194	0.6711546967
Acidaminococcus_fermentans_DSM_20731	Staphylococcus_xylosus_NJ	0.5196581197	0.4576386388	0.4481889223	0.457638639	0.6800183369	0.2288193174	0.5098839122	0.2288193194	0.736900214
Acidaminococcus_fermentans_DSM_20731	Stenotrophomonas_maltophilia_D457	0.4396936822	0.2242801155	0.2333585239	0.1317601924	0.3258784457	0.1060902124	0.1227291063	0.0653799426	0.1634393755
Acidaminococcus_fermentans_DSM_20731	Stenotrophomonas_rhizophila_PCA13	0.4717791411	0.2022707882	0.2553678508	0.1397391507	0.3178994882	0.0943905546	0.1344287637	0.0672983023	0.1615210169
Acidaminococcus_fermentans_DSM_20731	Stoquefichus_massiliensis_AP9	0.4712643678	0.3521320746	0.3461120594	0.4159118072	0.4359973685	0.2288193277	0.3422807389	0.2288193559	0.4323507885
Acidaminococcus_fermentans_DSM_20731	Streptococcus_agalactiae_A909	0.4419551935	0.4576385869	0.556282304	0.4576386399	0.5828502553	0.2288193199	0.5721731636	0.228819311	0.5901661087
Acidaminococcus_fermentans_DSM_20731	Streptococcus_anginosus_1_2_62CV	0.5772005772	0.2184336882	0.1077550864	0.1989564268	0.2149779904	0.2272276916	0.0651930291	0.1894623117	0.1756457973
Acidaminococcus_fermentans_DSM_20731	Streptococcus_australis_ATCC_700641	0.4772117962	0.3641411649	0.4601758951	0.3629645456	0.5276197947	0.2288193137	0.4946163653	0.2288192612	0.5378179952
Acidaminococcus_fermentans_DSM_20731	Streptococcus_constellatus_subsp_constellatus_SK53	0.4855123675	0.2490349228	0.3912501713	0.3995000058	0.3714705994	0.2288193193	0.3614212231	0.2288193193	0.4308911034
Acidaminococcus_fermentans_DSM_20731	Streptococcus_constellatus_subsp_pharyngis_SK1060	0.4685956246	0.2848325933	0.3922918823	0.4094201213	0.3847456569	0.2288193141	0.3771352381	0.2288193406	0.4370178993
Acidaminococcus_fermentans_DSM_20731	Streptococcus_cristatus_ATCC_51100	0.4274647887	0.2999855155	0.4185856434	0.457638635	0.3895251769	0.228819373	0.4208300984	0.2288193787	0.4709368842
Acidaminococcus_fermentans_DSM_20731	Streptococcus_dysgalactiae_subsp_dysgalactiae_ATCC_27957	0.4386331939	0.3679504498	0.4825299328	0.457638651	0.5058715102	0.228819318	0.4104224451	0.2288193175	0.4491544211
Acidaminococcus_fermentans_DSM_20731	Streptococcus_equinus_ATCC_9812	0.5281791908	0.1983182991	0.1880760722	0.3538555984	0.0480519632	0.1978210093	0.1578737491	0.2288193091	0.1351203997
Acidaminococcus_fermentans_DSM_20731	Streptococcus_gallolyticus_subsp_gallolyticus_ATCC_43143	0.4544841537	0.2673642293	0.3952352573	0.3992750508	0.3565421158	0.2005197558	0.2315227468	0.2288193155	0.2573672441
Acidaminococcus_fermentans_DSM_20731	Streptococcus_gordonii_str_Challis_substr_CH1	0.4468227425	0.3053697988	0.5147869883	0.457638639	0.5596723348	0.2288193188	0.5157641824	0.2288193194	0.6001468869
Acidaminococcus_fermentans_DSM_20731	Streptococcus_infantarius_subsp_infantarius_ATCC_BAA_102	0.5363443896	0.3073676287	0.1925196742	0.2644688943	0.342230161	0.2288193197	0.1055992758	0.2011983105	0.2041137699
Acidaminococcus_fermentans_DSM_20731	Streptococcus_infantis_ATCC_700779	0.4454739843	0.2619538651	0.3933441329	0.2640897559	0.4592370246	0.2288193203	0.3774281723	0.2288193193	0.4272088197
Acidaminococcus_fermentans_DSM_20731	Streptococcus_intermedius_JTH08	0.4822546973	0.4405606314	0.3915875268	0.406086256	0.4815019307	0.2288193161	0.4999908076	0.2288193127	0.533780907
Acidaminococcus_fermentans_DSM_20731	Streptococcus_lutetiensis_033	0.4516574586	0.2547899814	0.3853528454	0.3695487365	0.3643709317	0.2288193196	0.3737096293	0.2288193211	0.4282740695
Acidaminococcus_fermentans_DSM_20731	Streptococcus_mitis_NCTC_12261	0.4667133847	0.3031936863	0.4279665662	0.2979209617	0.5040217979	0.2288193205	0.4458762569	0.2288193124	0.493406081
Acidaminococcus_fermentans_DSM_20731	Streptococcus_mutans_ATCC_25175	0.4226804124	0.4576386474	0.5405824702	0.4576386397	0.687366902	0.2288193058	0.5299031901	0.228819292	0.6147708974
Acidaminococcus_fermentans_DSM_20731	Streptococcus_oralis_Uo5	0.4210898797	0.4212416075	0.4839902671	0.392292829	0.5658629232	0.2288193195	0.4651294839	0.228819321	0.485741595
Acidaminococcus_fermentans_DSM_20731	Streptococcus_parasanguinis_ATCC_903	0.4532967033	0.329007012	0.4214320486	0.3284783844	0.4774676255	0.2288193144	0.4254237549	0.2288193078	0.4671021589
Acidaminococcus_fermentans_DSM_20731	Streptococcus_parauberis_KCTC_11537	0.4527532291	0.3776622514	0.3903832772	0.3999044516	0.4686045165	0.2288193196	0.438364242	0.2288193088	0.4583444798
Acidaminococcus_fermentans_DSM_20731	Streptococcus_peroris_ATCC_700780	0.4548042705	0.2399465169	0.3819954133	0.245562553	0.4497526151	0.2069873706	0.348844349	0.2161497608	0.4038366379
Acidaminococcus_fermentans_DSM_20731	Streptococcus_pleomorphus_DSM_20574	0.4807557733	0.2076505166	0.2972355889	0.4576386469	0.2133197753	0.166989212	0.2868198955	0.2288193159	0.3044373954
Acidaminococcus_fermentans_DSM_20731	Streptococcus_pseudopneumoniae_IS7493	0.4442877292	0.2515750912	0.3831906338	0.2521447568	0.4474039981	0.2220631633	0.343496218	0.2174770198	0.3887413666
Acidaminococcus_fermentans_DSM_20731	Streptococcus_salivarius_JIM8777	0.4178470255	0.3393843865	0.4501038664	0.4177338528	0.4918095203	0.2288193195	0.3732800129	0.2288193195	0.4397259731
Acidaminococcus_fermentans_DSM_20731	Streptococcus_sanguinis_SK36	0.4507501631	0.3360812371	0.5053407376	0.457638639	0.6256993774	0.2288193195	0.5151242969	0.2288193194	0.6450856226
Acidaminococcus_fermentans_DSM_20731	Streptococcus_sp_2_1_36FAA	0.5169731259	0.1573623366	0.1907159291	0.1724045891	0.2796491544	0.1721567689	0.1384796578	0.1711206345	0.2230189821
Acidaminococcus_fermentans_DSM_20731	Streptococcus_sp_I_G2	0.5481171548	0.1921424209	0.278951544	0.1879477815	0.3966061362	0.203939735	0.2376356445	0.1634903165	0.3907370818
Acidaminococcus_fermentans_DSM_20731	Streptococcus_sp_I_P16	0.5509924709	0.1919829252	0.2728939533	0.1877079361	0.3890864006	0.2037287469	0.2339959774	0.1636439872	0.3840476424
Acidaminococcus_fermentans_DSM_20731	Streptococcus_thermophilus_LMG_18311	0.5288110868	0.1519431252	0.2206732532	0.155431009	0.2266177182	0.1662793653	0.1712044828	0.1731610287	0.1767905418
Acidaminococcus_fermentans_DSM_20731	Streptococcus_thoraltensis_DSM_12221	0.4768211921	0.4576386346	0.6936563169	0.4576386479	0.726624883	0.2288193039	0.6190606767	0.2288192973	0.6410676242
Acidaminococcus_fermentans_DSM_20731	Streptococcus_uberis_0140J	0.467611336	0.2813118593	0.4281781472	0.4364828212	0.4127578235	0.2288192943	0.4164318269	0.2288193102	0.465246411
Acidaminococcus_fermentans_DSM_20731	Streptococcus_vestibularis_F0396	0.4344779257	0.2868275505	0.3910631644	0.3857085241	0.3944018815	0.2288193179	0.3815356224	0.2288193082	0.4341027932
Acidaminococcus_fermentans_DSM_20731	Subdoligranulum_variabile_DSM_15176	0.5493243243	0.3908892042	0.102141391	0.4508894383	0.10122562	0.2288193194	0.1814993837	0.2288193195	0.2165892313
Acidaminococcus_fermentans_DSM_20731	Succinatimonas_hippei_YIT_12066	0.5021067416	0.3053110706	0.0179411333	0.2471059766	0.3354158914	0.2288193003	0.0334599165	0.1629577027	0.3346160042
Acidaminococcus_fermentans_DSM_20731	Succinivibrio_dextrinosolvens_H5	0.3873546512	0.4022723603	0.0092033959	0.4559684273	0.0100212399	0.2084588714	0.1221626874	0.206279273	0.1352402786
Acidaminococcus_fermentans_DSM_20731	Sulfolobus_solfataricus_P2	0.5161734343	0.335520913	0.1221176585	0.1930479252	0.2645907102	0.1466861592	0.0821331573	0.0963509531	0.1324683589
Acidaminococcus_fermentans_DSM_20731	Sutterella_parvirubra_YIT_11816	0.4352678571	0.2694418172	0.0286400158	0.2539899917	0.2036486471	0.1854623356	0.0433569837	0.1520112779	0.0768080416
Acidaminococcus_fermentans_DSM_20731	Sutterella_wadsworthensis_3_1_45B	0.5234758234	0.3230105633	0.0280205487	0.3417261256	0.2628111754	0.2288193195	0.066801251	0.2288193195	0.2980405538
Acidaminococcus_fermentans_DSM_20731	Tannerella_forsythia_ATCC_43037	0.4378181818	0.1725207769	0.2851178613	0.1258027434	0.3318358954	0.080619522	0.1481997969	0.0633075928	0.1655117252
Acidaminococcus_fermentans_DSM_20731	Tatumella_ptyseos_ATCC_33301	0.4939481268	0.4576386389	1.2027842057	0.4576386362	1.4956800623	0.2288193192	1.3740443529	0.2288193138	1.6752476359
Acidaminococcus_fermentans_DSM_20731	Trabulsiella_guamensis_ATCC_49490	0.4763200871	0.1091315077	0.3485071311	0.0891732953	0.3684653436	0.0445031733	0.1843161459	0.0392951853	0.189524134
Acidaminococcus_fermentans_DSM_20731	Tropheryma_whipplei_str_Twist	0.5262357414	0.2641136341	0.0085905024	0.2831870388	0.0459431756	0.2204202777	0.005233173	0.2288193205	0.0325042039
Acidaminococcus_fermentans_DSM_20731	Trueperella_pyogenes_MS249	0.4767287234	0.4522529441	0.0034355351	0.4534386555	0.0026791699	0.2272516749	0.0010000007	0.2272516735	0.0010000015
Acidaminococcus_fermentans_DSM_20731	Ureaplasma_parvum_serovar_1_str_ATCC_27813	0.6417112299	0.2549376798	0.0057736244	0.2888846635	0.0029197714	0.2139108143	0.0173208733	0.2288193195	0.0200483232
Acidaminococcus_fermentans_DSM_20731	Ureaplasma_urealyticum_serovar_8_str_ATCC_27618	0.6424751719	0.2560661741	0.0662014733	0.29197815	0.0590560499	0.2150302418	0.0775502974	0.2288193197	0.0798028356
Acidaminococcus_fermentans_DSM_20731	Ureibacillus_thermosphaericus_str_Thermo_BF	0.5037593985	0.3073909051	0.0170649479	0.457638649	0.1816140977	0.2288192826	0.0498528518	0.2288192612	0.3893217151
Acidaminococcus_fermentans_DSM_20731	Varibaculum_cambriense_DSM_15806	0.5331472435	0.1944647203	0.2631739186	0.1422831828	0.3153554546	0.0904246466	0.1383946725	0.065064239	0.1637550801
Acidaminococcus_fermentans_DSM_20731	Veillonella_atypica_ACS_049_V_Sch6	0.3512304251	0.3213782108	0.25703183	0.2949767421	0.371554131	0.2288192596	0.2846180723	0.2288193157	0.4022939183
Acidaminococcus_fermentans_DSM_20731	Veillonella_dispar_ATCC_17748	0.3189066059	0.2354309619	0.2222076822	0.1487266502	0.3089119883	0.1084854399	0.1203338795	0.030171746	0.0337968363
Acidaminococcus_fermentans_DSM_20731	Veillonella_parvula_Te3_DSM_2008	0.4234952864	0.2746408971	0.1496601018	0.0299158631	0.6258612077	0.2288192175	0.1533149703	0.0200278253	0.5922111685
Acidaminococcus_fermentans_DSM_20731	Veillonella_ratti_ACS_216_V_Col6b	0.3434492968	0.3265947317	0.1310439077	0.1659789598	0.2916596791	0.1172239345	0.1115953849	0.0856981123	0.1431212066
Acidaminococcus_fermentans_DSM_20731	Veillonella_sp_3_1_44	0.4602821084	0.3350542487	0.0595198557	0.2240628858	0.3788139794	0.2288193126	0.1162475137	0.2100984033	0.3495988955
Acidaminococcus_fermentans_DSM_20731	Veillonella_sp_6_1_27	0.4619364375	0.3633982964	0.1312109908	0.2601145559	0.4529663203	0.2288193046	0.2179258856	0.2272660712	0.4521607729
Acidaminococcus_fermentans_DSM_20731	Vibrio_fluvialis_560	0.4697142857	0.1438735646	0.3137650742	0.1104392733	0.3471993655	0.0635179246	0.1653013946	0.0497814815	0.179037838
Acidaminococcus_fermentans_DSM_20731	Vibrio_furnissii_NCTC_11218	0.4727474972	0.1257875531	0.3318510856	0.08657878	0.371059859	0.0521253738	0.1766939455	0.0388251182	0.1899942009
Acidaminococcus_fermentans_DSM_20731	Vibrio_mimicus_MB_451	0.4530973451	0.1430936216	0.3145450172	0.1063367735	0.3513018654	0.0561408132	0.1726785062	0.0226050435	0.0336435242
Acidaminococcus_fermentans_DSM_20731	Vibrio_parahaemolyticus_RIMD_2210633	0.4596309112	0.1272475938	0.3303910448	0.0859535	0.3716851388	0.0514485086	0.1773708078	0.0395111126	0.1893082069
Acidaminococcus_fermentans_DSM_20731	Weissella_cibaria_KACC_11862	0.4979310345	0.2687719485	0.3534775318	0.3113275765	0.4200956008	0.2288192758	0.301919497	0.2288193123	0.3765870992
Acidaminococcus_fermentans_DSM_20731	Weissella_confusa_LBAE_C39_2	0.4975643702	0.2732001787	0.3697625708	0.2988721208	0.3968167101	0.2288205201	0.3384993418	0.228819517	0.387327656
Acidaminococcus_fermentans_DSM_20731	Weissella_paramesenteroides_ATCC_33313	0.6064339493	0.2804900723	0.0527727151	0.1874422709	0.4096926854	0.2568156393	0.0139356396	0.1395975329	0.3658284393
Acidaminococcus_fermentans_DSM_20731	Yersinia_bercovieri_ATCC_43970	0.4701534963	0.107509186	0.3501294525	0.0862780954	0.3713605434	0.0454044294	0.1834148901	0.0393015098	0.1895178092
Acidaminococcus_fermentans_DSM_20731	Yersinia_enterocolitica_subsp_enterocolitica_8081	0.4764019989	0.457638639	0.7148614595	0.4576386389	1.3122053849	0.2288193191	0.7963362422	0.2288193184	1.4386060092
Acidaminococcus_fermentans_DSM_20731	Yersinia_frederiksenii_ATCC_33641	0.4941239316	0.4576386387	1.4270690515	0.4576386387	2.0161951212	0.2288193193	1.1927606147	0.2288193195	1.7909004666
Acidaminococcus_fermentans_DSM_20731	Yersinia_kristensenii_ATCC_33638	0.4714599341	0.1011552513	0.3564833877	0.0817510709	0.3758875681	0.0418266281	0.1869926913	0.0370055803	0.191813739
Acidaminococcus_fermentans_DSM_20731	Yersinia_pseudotuberculosis_YPIII	0.4697986577	0.1567845612	0.3008540776	0.1089366721	0.3487019664	0.0638070838	0.1650122357	0.0461641037	0.1826552156
Acidaminococcus_fermentans_DSM_20731	Yersinia_rohdei_ATCC_43380	0.4680264609	0.1055214996	0.3521171393	0.0841849214	0.3734537176	0.0438522317	0.1849670874	0.038208053	0.1906112664
Acidaminococcus_fermentans_DSM_20731	Yokenella_regensburgei_ATCC_43003	0.4808917197	0.1061934468	0.3514451919	0.0770604559	0.380578183	0.0424784952	0.1863408242	0.0344474864	0.1943718319
Acidaminococcus_intestini_RyC_MR95	Acidaminococcus_sp_D21	0.2173913043	0.1611033697	0.002514313	0.1616325553	0.0025143168	0.1498877489	0.0025005319	0.1503681672	0.0025125736
Acidaminococcus_intestini_RyC_MR95	Acinetobacter_calcoaceticus_PHEA_2	0.5282258065	1.1488376179	1.3139786817	0.8377824558	1.6250346105	1.1846400871	1.2781761213	0.7754199404	1.6873972727
Acidaminococcus_intestini_RyC_MR95	Acinetobacter_haemolyticus_NIPH_261	0.493299298	0.0437353094	0.3430614093	0.5744345283	0.3618995508	0.1447756919	0.204690038	0.6171602634	0.1259592736
Acidaminococcus_intestini_RyC_MR95	Acinetobacter_johnsonii_SH046	0.5119705341	0.6775195267	0.4428310186	0.1253545612	0.9949959845	0.6816434379	0.4387071073	0.1200728822	1.0002776629
Acidaminococcus_intestini_RyC_MR95	Acinetobacter_junii_SH205	0.5117340287	0.6108359196	0.4800356217	0.9858151907	0.7531387414	0.61892241	0.4863070897	1.1437492503	0.7142715661
Acidaminococcus_intestini_RyC_MR95	Acinetobacter_lwoffii_WJ10621	0.5092063492	0.3500085626	0.1535363395	0.2241075327	0.8962430125	0.3511698854	0.1566424194	0.2328696371	0.8874809081
Acidaminococcus_intestini_RyC_MR95	Acinetobacter_pittii_ANC_4052	0.5279217041	0.322976042	0.7973745027	0.1056251504	1.014725395	0.3297509603	0.7905995849	0.1015095234	1.0188410223
Acidaminococcus_intestini_RyC_MR95	Acinetobacter_radioresistens_NIPH_2130	0.5065420561	0.4973315042	0.2475723727	0.1277948494	0.9925556959	0.4900794102	0.2585141664	0.1189657126	1.0013848328
Acidaminococcus_intestini_RyC_MR95	Actinobacillus_pleuropneumoniae_L20	0.502849905	1.0313667689	1.45144953	0.8444827423	1.6847824975	1.0975613589	1.4873927963	0.8250089979	1.6326349221
Acidaminococcus_intestini_RyC_MR95	Actinomyces_cardiffensis_F0333	0.5574229692	0.6499680521	0.2770879004	0.7392118793	0.3071857292	0.5911099063	0.2500403492	0.6594986154	0.2728606769
Acidaminococcus_intestini_RyC_MR95	Actinomyces_georgiae_DSM_6843	0.5908469945	0.8145762973	0.3078730451	0.8769897974	0.3294959821	0.5351493897	0.2046899195	0.6029129934	0.2149454044
Acidaminococcus_intestini_RyC_MR95	Actinomyces_graevenitzii_C83	0.5300506879	0.5756026435	0.2724999145	0.577906753	0.5424437922	0.512334553	0.2347705932	0.7068199871	0.4135305583
Acidaminococcus_intestini_RyC_MR95	Actinomyces_naeslundii_str_Howell_279	0.5178691841	0.6638551395	0.383942514	1.2311757729	0.6623954245	0.5992862005	0.3938712718	0.6324337154	0.740482201
Acidaminococcus_intestini_RyC_MR95	Actinomyces_odontolyticus_ATCC_17982	0.6391752577	0.4697924778	0.2125765496	0.4887128921	0.5405308906	0.386411879	0.1549995932	0.7179365687	0.3443702053
Acidaminococcus_intestini_RyC_MR95	Actinomyces_oris_K20	0.523743978	0.5370264593	0.4052631245	0.5257788809	0.5945716645	0.4798686253	0.4181271883	0.5062609268	0.6140896182
Acidaminococcus_intestini_RyC_MR95	Actinomyces_turicensis_ACS_279_V_Col4	0.5613559322	0.6858516309	0.2859801876	0.789383764	0.3297861709	0.599278147	0.2500493532	0.6878420197	0.2859840177
Acidaminococcus_intestini_RyC_MR95	Actinomyces_urogenitalis_DSM_15434	0.56	0.6773272335	0.2877742222	0.7769892503	0.3004291203	0.6095724913	0.257043473	0.7008763052	0.2753243615
Acidaminococcus_intestini_RyC_MR95	Actinomyces_viscosus_C505	0.5043830074	0.6655721719	0.3467099436	0.8284554889	0.3195627241	0.4893329016	0.1472638353	0.5428024091	0.1383522496
Acidaminococcus_intestini_RyC_MR95	Adlercreutzia_equolifaciens_DSM_19450	0.4772012579	0.1501407278	0.0010000065	0.1280184355	0.2181035955	0.1391324598	0.0095591128	0.1043334325	0.232935345
Acidaminococcus_intestini_RyC_MR95	Aerococcus_viridans_ATCC_11563	0.5247657296	0.5959665655	0.2413808738	0.667717656	0.2332154964	0.5287149262	0.209499982	0.5759508071	0.1922761072
Acidaminococcus_intestini_RyC_MR95	Aeromonas_caviae_Ae398	0.5198366394	1.070028369	0.279300577	1.4973069903	0.2080874739	0.8328924047	0.090003918	0.9530894544	0.069971076
Acidaminococcus_intestini_RyC_MR95	Aeromonas_hydrophila_subsp_hydrophila_ATCC_7966	0.5099183197	1.0105242628	0.970347124	0.7781594025	1.7083711928	1.0017629552	0.952481388	0.7638092667	1.720167461
Acidaminococcus_intestini_RyC_MR95	Aeromonas_jandaei_Riv2	0.5257854179	0.5774786659	0.3613921936	0.9384296888	0.30123369	0.6872328646	0.1142805086	0.8292908234	0.0906041829
Acidaminococcus_intestini_RyC_MR95	Aeromonas_media_WS	0.5185403178	1.0491324926	0.2827832231	1.3727243029	0.2288512534	0.8018014827	0.0951857388	0.9243063622	0.0747682577
Acidaminococcus_intestini_RyC_MR95	Aeromonas_veronii_B565	0.5161479742	0.7856648943	0.3266944898	1.1969978152	0.2581390032	0.6458404773	0.1211792399	0.8105268808	0.0937315054
Acidaminococcus_intestini_RyC_MR95	Afipia_birgiae_34632	0.5228091236	0.6442192399	0.407511906	0.8308890975	0.9409773126	0.5727369893	0.4172110486	0.8393629767	0.9146680878
Acidaminococcus_intestini_RyC_MR95	Aggregatibacter_aphrophilus_NJ8700	0.4990112063	0.7186289405	0.3378671481	0.9951575611	0.2917790454	0.5300538408	0.1404770121	0.7685934296	0.1007204144
Acidaminococcus_intestini_RyC_MR95	Akkermansia_muciniphila_ATCC_BAA_835	0.4637681159	0.2927786499	0.0197117577	0.5431680046	0.180587359	0.2770749425	0.019132571	0.5047587516	0.222690232
Acidaminococcus_intestini_RyC_MR95	Alcaligenes_faecalis_subsp_faecalis_NBRC_13111	0.4967085577	0.6065219508	0.3776154097	1.2315047698	0.6601335117	0.5513376636	0.3580170724	1.1738603208	0.6237074882
Acidaminococcus_intestini_RyC_MR95	Alcaligenes_faecalis_subsp_faecalis_NCIB_8687	0.4602774275	0.9324021052	0.858140083	0.9168755309	1.3095984618	0.8635716954	0.9008391798	0.8829370085	1.3095984618
Acidaminococcus_intestini_RyC_MR95	Alistipes_finegoldii_DSM_17242	0.4821173104	0.1927186835	0.3611579875	0.34405422	0.400296269	0.2476246392	0.1875485463	0.3729326605	0.1666638759
Acidaminococcus_intestini_RyC_MR95	Alistipes_indistinctus_YIT_12060	0.5	0.0960950007	0.384915302	0.1598640919	0.7827111501	0.1021819222	0.2979819589	0.1300157697	0.7217538922
Acidaminococcus_intestini_RyC_MR95	Alistipes_onderdonkii_DSM_19147	0.458302583	0.1096457704	0.4575680317	0.1134738795	0.8441370878	0.105870145	0.4293107317	0.0889174733	0.8049637336
Acidaminococcus_intestini_RyC_MR95	Alistipes_putredinis_DSM_17216	0.4863973619	0.1207990605	0.0546551019	0.0959883262	0.4895628577	0.1090557612	0.0548911079	0.0883439657	0.4746927135
Acidaminococcus_intestini_RyC_MR95	Alistipes_shahii_WAL_8301	0.4959647836	0.2192267273	0.3048011838	0.3319460803	0.4023142922	0.2410854224	0.1886384157	0.3429046023	0.1716685523
Acidaminococcus_intestini_RyC_MR95	Alloprevotella_tannerae_ATCC_51259	0.5332302937	0.1440944772	0.2554026852	0.1522019324	0.4322716503	0.1480076322	0.2041513806	0.1485454331	0.2040617472
Acidaminococcus_intestini_RyC_MR95	Anaerobaculum_hydrogeniformans_OS1_ATCC_BAA_1850	0.4468412943	0.0654559269	0.2393611909	0.0650012779	0.2404410071	0.0597247001	0.2685842285	0.0611566011	0.2678801855
Acidaminococcus_intestini_RyC_MR95	Anaerobiospirillum_succiniciproducens_DSM_640001	0.4773869347	0.2017505879	0.1822484651	0.3163653711	0.3544403824	0.1945020361	0.1791061446	0.3057175838	0.3344304447
Acidaminococcus_intestini_RyC_MR95	Anaerococcus_hydrogenalis_DSM_7454	0.5517509728	0.6157679189	0.6042720006	0.6157679191	0.6042720008	0.5851571661	0.5826571661	0.5851571669	0.5826571669
Acidaminococcus_intestini_RyC_MR95	Anaerococcus_prevotii_DSM_20548	0.5813148789	0.6939124458	0.2980591253	0.82015922	0.2517826147	0.6284782198	0.2643941172	0.7313541562	0.2469328193
Acidaminococcus_intestini_RyC_MR95	Anaerococcus_vaginalis_ATCC_51170	0.5386740331	0.311230639	0.4140651529	0.7914909395	0.2828912526	0.318776254	0.369468041	0.7305693528	0.2586758471
Acidaminococcus_intestini_RyC_MR95	Anaerofustis_stercorihominis_DSM_17244	0.4676539361	0.1045774496	0.2062246588	0.1012031651	0.2390501107	0.0965192748	0.1630673525	0.0930799286	0.1885177635
Acidaminococcus_intestini_RyC_MR95	Anaerostipes_caccae_DSM_14662	0.4856140351	0.7919748529	0.41829402	0.820038557	0.3967191132	0.6846175674	0.5775125193	0.6880249029	0.5698137998
Acidaminococcus_intestini_RyC_MR95	Anaerostipes_hadrus_DSM_3319	0.4347826087	0.5820590955	0.2966470496	0.613942841	0.3242388966	0.1500052896	0.001	0.1506965703	0.001
Acidaminococcus_intestini_RyC_MR95	Anaerostipes_sp_3_2_56FAA	0.4793152639	0.6520409679	0.5393516495	0.663351363	0.532332198	0.6000534237	0.54297585	0.6126515686	0.5342497954
Acidaminococcus_intestini_RyC_MR95	Anaerotruncus_colihominis_DSM_17241	0.5071736011	0.0315757714	0.3265309264	0.0316131764	0.3265961348	0.0269660512	0.2952895185	0.0269906347	0.2953762702
Acidaminococcus_intestini_RyC_MR95	Aneurinibacillus_aneurinilyticus_ATCC_12856	0.5399883246	1.3391960946	0.5127526794	1.5735797642	0.6129178865	1.1893777572	0.4962921602	1.3729159681	0.7100633486
Acidaminococcus_intestini_RyC_MR95	Arcanobacterium_haemolyticum_DSM_20595	0.5885596141	0.767858095	0.3296622898	0.7952542877	0.3250962577	0.5292510666	0.1406108084	0.6163718099	0.1260906785
Acidaminococcus_intestini_RyC_MR95	Arcobacter_butzleri_RM4018	0.4745387454	0.1102992364	0.0866138015	0.1599194519	0.4309853968	0.1103309316	0.095013609	0.2170400911	0.1926459709
Acidaminococcus_intestini_RyC_MR95	Arthrobacter_castelli_DSM_16402	0.5470905819	0.8191582784	0.3940775763	0.6711450254	1.0024128701	0.7494191452	0.3902267669	0.7228151519	0.9593144392
Acidaminococcus_intestini_RyC_MR95	Atopobium_minutum_10063974	0.5874822191	0.7899120465	0.3374129259	0.839605266	0.3801124144	0.7832994328	0.3304337269	0.8565776806	0.3571327743
Acidaminococcus_intestini_RyC_MR95	Atopobium_parvulum_DSM_20469	0.5796269727	0.7038584221	0.2674408827	0.9823608465	0.2725767708	0.6517997096	0.2398085798	0.8982588941	0.2412622714
Acidaminococcus_intestini_RyC_MR95	Atopobium_rimae_ATCC_49626	0.5669014085	0.6768575531	0.3508428122	0.605936642	1.1782183979	0.5808729092	0.3711374795	0.6612944669	1.0696206624
Acidaminococcus_intestini_RyC_MR95	Bacillus_altitudinis_41KF2b	0.5522054718	0.4681396543	0.4744677118	0.7356048173	0.5663209689	0.361924884	0.3640160102	0.6423577794	0.4684255774
Acidaminococcus_intestini_RyC_MR95	Bacillus_atrophaeus_ATCC_49822_1	0.5420560748	0.5950653585	0.5409207018	0.9490988144	0.5966218083	0.4821245803	0.4307644956	0.8280826535	0.4801685323
Acidaminococcus_intestini_RyC_MR95	Bacillus_cereus_AH187_F4810_72	0.4985285462	0.0504793272	0.6686961852	0.0070076774	1.3563538599	0.0368355042	0.5276000969	0.0080660402	1.2191901574
Acidaminococcus_intestini_RyC_MR95	Bacillus_cereus_G9842	0.5002925688	0.0340555329	0.67661835	0.0088564479	1.3562462855	0.0192406117	0.5429229687	0.0094574138	1.2251669911
Acidaminococcus_intestini_RyC_MR95	Bacillus_clausii_KSM_K16	0.5502555366	1.1122314218	0.3961936691	1.2596690487	0.4701665283	0.7995770308	0.2956207528	0.9854984203	0.3668397728
Acidaminococcus_intestini_RyC_MR95	Bacillus_endophyticus_2102	0.5595553203	0.4522703427	0.5032707659	0.8081035275	0.5432147765	0.4089678723	0.4330634858	0.7358054264	0.503411107
Acidaminococcus_intestini_RyC_MR95	Bacillus_firmus_DS1	0.5310344828	1.2299260556	0.4464162904	1.2528362489	0.53805428	0.9982354199	0.3838775416	1.2043804938	0.4739004066
Acidaminococcus_intestini_RyC_MR95	Bacillus_flexus_27Col1_1E	0.5432432432	0.8614390501	0.5785783889	0.9833137893	0.6609559283	0.7371129752	0.4652993893	0.843416364	0.5772755584
Acidaminococcus_intestini_RyC_MR95	Bacillus_fordii_DSM_16014	0.5119331742	0.7632621214	0.2991471833	0.9784712384	0.3566131288	0.7089908432	0.2742767871	0.9941779112	0.395684871
Acidaminococcus_intestini_RyC_MR95	Bacillus_halodurans_C_125	0.5404304828	1.1371853262	0.3998611276	1.2999797438	0.4078476514	0.8499030796	0.3050873579	1.0505629008	0.3627719213
Acidaminococcus_intestini_RyC_MR95	Bacillus_infantis_NRRL_B_14911	0.5427613192	0.5996596046	0.5372482316	0.8649955729	0.6050092762	0.4824407547	0.4297770243	0.7648801337	0.5086671896
Acidaminococcus_intestini_RyC_MR95	Bacillus_mojavensis_RO_H_1	0.5400322407	0.4973864031	0.4761780151	0.8548297831	0.4991014486	0.4674148569	0.3932963712	0.804367496	0.443026756
Acidaminococcus_intestini_RyC_MR95	Bacillus_mycoides_DSM_2048	0.5469798658	1.1351655206	0.44062415	1.663968265	0.4669760877	0.8930356432	0.3655068264	1.3729159157	0.4314959762
Acidaminococcus_intestini_RyC_MR95	Bacillus_nealsonii_AAU1	0.5381088825	1.2418522898	0.4462814171	1.4734999474	0.4794012332	1.0222677295	0.3436698075	1.2804793312	0.3706817104
Acidaminococcus_intestini_RyC_MR95	Bacillus_pseudofirmus_OF4	0.5220500596	1.1657680437	0.457164	1.3309642522	0.5043520323	0.9839292953	0.389109296	1.2169604233	0.4188675316
Acidaminococcus_intestini_RyC_MR95	Bacillus_pumilus_ATCC_7061	0.5452981651	1.0736939884	0.4105732173	1.2576495318	0.361864232	0.9908290288	0.3859468045	1.2028277954	0.362545167
Acidaminococcus_intestini_RyC_MR95	Bacillus_sonorensis_L12	0.5435139573	0.6623450554	0.4538338028	0.9119543535	0.5682596241	0.5189042958	0.3890074388	0.8081400221	0.4480228175
Acidaminococcus_intestini_RyC_MR95	Bacillus_thermoamylovorans	0.5347501436	1.3155326157	0.4308914127	1.5602250572	0.4873803799	1.0557372897	0.3544505324	1.3729159189	0.4257113195
Acidaminococcus_intestini_RyC_MR95	Bacillus_timonensis_JC401	0.5371997657	0.381675444	0.4228185298	0.4413663184	0.5344363489	0.3026798074	0.4198832464	0.4473881038	0.5124302004
Acidaminococcus_intestini_RyC_MR95	Bacillus_vallismortis_DV1_F_3	0.5618838992	0.3967006319	0.5299828677	0.7682970522	0.5497015739	0.2852246555	0.4168595002	0.6596507738	0.4327964422
Acidaminococcus_intestini_RyC_MR95	Bacteroides_caccae_ATCC_43185	0.5219707057	0.1706303951	0.5462888191	0.1980386516	0.9603871998	0.128883245	0.4833856335	0.1283880058	0.923739973
Acidaminococcus_intestini_RyC_MR95	Bacteroides_cellulosilyticus_DSM_14838	0.5316698656	0.1188594366	0.3851440407	0.2295171207	0.6876838121	0.1803907252	0.5153848453	0.3975855987	0.6876838104
Acidaminococcus_intestini_RyC_MR95	Bacteroides_clarus_YIT_12056	0.5070993915	0.1676821854	0.4296916081	0.3864515055	0.3932300547	0.2525564642	0.1867265754	0.4175843719	0.1592219238
Acidaminococcus_intestini_RyC_MR95	Bacteroides_coprocola_M16_DSM_17136	0.4765739385	0.1567179861	0.1060388731	0.1073283064	0.6074517337	0.1447087822	0.0702478173	0.2693926107	0.1642053752
Acidaminococcus_intestini_RyC_MR95	Bacteroides_coprophilus_DSM_18228	0.4601638124	0.1040467789	0.4183249584	0.0959190791	0.8893072912	0.0961089185	0.3993754663	0.0934987854	0.8622802175
Acidaminococcus_intestini_RyC_MR95	Bacteroides_dorei_DSM_17855	0.4908579466	0.0917006446	0.2501309649	0.0844203243	0.6755228382	0.1123216643	0.1694201543	0.0778987067	0.624131992
Acidaminococcus_intestini_RyC_MR95	Bacteroides_eggerthii_1_2_48FAA	0.5061898212	0.171045019	0.4400081669	0.1581727423	0.9030011373	0.1094559414	0.381540228	0.0941566858	0.847690633
Acidaminococcus_intestini_RyC_MR95	Bacteroides_eggerthii_DSM_20697	0.5189263593	0.1735276437	0.3763763884	0.2773338863	0.6741426111	0.1460217175	0.2900866309	0.1374454473	0.6976956025
Acidaminococcus_intestini_RyC_MR95	Bacteroides_faecis_MAJ27	0.5006756757	0.2318389152	0.4189988198	0.4431724005	0.3837765722	0.2874182464	0.1809162784	0.4718560286	0.1501766475
Acidaminococcus_intestini_RyC_MR95	Bacteroides_finegoldii_DSM_17565	0.4714076246	0.0968926851	0.2624154603	0.0972202528	0.6876838145	0.1027590403	0.1966401056	0.0833409104	0.6470459236
Acidaminococcus_intestini_RyC_MR95	Bacteroides_fluxus_YIT_12057	0.5164907652	0.3297369662	0.402682478	0.5289838659	0.3694746613	0.3686773827	0.1673730888	0.5589238874	0.1356653354
Acidaminococcus_intestini_RyC_MR95	Bacteroides_fragilis_3_1_12	0.5016903313	0.2017179541	0.4996626009	0.1978555317	0.9405373676	0.176668105	0.4187215586	0.1452909948	0.8870607205
Acidaminococcus_intestini_RyC_MR95	Bacteroides_fragilis_638R	0.4760601915	0.185827029	0.5388731056	0.2089473723	0.9636250409	0.1470633523	0.4693468568	0.1566448703	0.906608616
Acidaminococcus_intestini_RyC_MR95	Bacteroides_fragilis_NCTC_9343	0.4865771812	0.2127684831	0.5138234584	0.2093577355	0.9688150079	0.1881445659	0.4482316108	0.1675136754	0.920326544
Acidaminococcus_intestini_RyC_MR95	Bacteroides_fragilis_YCH46	0.4899328859	0.2383496573	0.4773364284	0.2145406417	0.9440861554	0.2088410663	0.3995500707	0.1661398733	0.8842279882
Acidaminococcus_intestini_RyC_MR95	Bacteroides_graminisolvens_DSM_19988	0.5351742275	0.1915153236	0.7971904747	0.1537515972	1.295607375	0.1046629787	0.7034380288	0.0627028199	1.2090098939
Acidaminococcus_intestini_RyC_MR95	Bacteroides_intestinalis_341_DSM_17393	0.4993141289	0.1101934921	0.4570412244	0.0911315294	0.925748297	0.1030091022	0.4534875064	0.0842486945	0.9211170518
Acidaminococcus_intestini_RyC_MR95	Bacteroides_massiliensis_B846dnLKV334	0.487267722	0.0773945085	0.6509004794	0.0794572324	1.0782640751	0.0692004685	0.6102319243	0.0718384873	1.0327246394
Acidaminococcus_intestini_RyC_MR95	Bacteroides_nordii_CL02T12C05	0.5102717031	0.2342734091	0.4185930708	0.4432534529	0.3837630635	0.2866724619	0.1810405758	0.4677641086	0.1508586338
Acidaminococcus_intestini_RyC_MR95	Bacteroides_oleiciplenus_YIT_12058	0.5129396151	0.2059226134	0.4233182031	0.4594488377	0.3810638327	0.2824195013	0.1817494026	0.4748390727	0.1496794736
Acidaminococcus_intestini_RyC_MR95	Bacteroides_ovatus_ATCC_8483	0.5153294194	0.1198186662	0.4109664539	0.1208517175	0.8572876056	0.1696842206	0.5432143191	0.1840484217	0.9732735509
Acidaminococcus_intestini_RyC_MR95	Bacteroides_ovatus_SD_CC_2a	0.4958041958	0.1094204826	0.3382002069	0.1043261487	0.75808591	0.1142809994	0.3785574113	0.1153683658	0.7918286987
Acidaminococcus_intestini_RyC_MR95	Bacteroides_ovatus_SD_CMC_3f	0.4975711312	0.1060499744	0.3381136247	0.1228652121	0.7468882061	0.1165947597	0.3750704835	0.1352920344	0.7822014039
Acidaminococcus_intestini_RyC_MR95	Bacteroides_pectinophilus_ATCC_43243	0.4738924051	0.1580113298	0.0031277455	0.1585210237	0.0032116014	0.1652073642	0.0054852371	0.1657844811	0.005574583
Acidaminococcus_intestini_RyC_MR95	Bacteroides_plebeius_M12_DSM_17135	0.4724292101	0.0993315863	0.2079833925	0.0968303892	0.5672732903	0.1016669167	0.1538239947	0.1508388983	0.1573761443
Acidaminococcus_intestini_RyC_MR95	Bacteroides_pyogenes_DSM20611	0.5017642908	0.0778176182	0.59200279	0.0763165602	0.7677838659	0.0696650098	0.5560386171	0.0666636693	0.7119462939
Acidaminococcus_intestini_RyC_MR95	Bacteroides_salyersiae_WAL_10018	0.4952830189	0.0724679992	0.634443528	0.0610053362	1.1016235834	0.0650928763	0.5784478884	0.057793051	1.0333668182
Acidaminococcus_intestini_RyC_MR95	Bacteroides_sp_1_1_14	0.4776785714	0.1730830587	0.1808995516	0.1212442838	0.6253893012	0.169495401	0.1560125269	0.1144100313	0.5960523909
Acidaminococcus_intestini_RyC_MR95	Bacteroides_sp_1_1_30	0.4793814433	0.1774118072	0.1521279897	0.1378267355	0.5022803785	0.1661421577	0.1458358148	0.1228087444	0.495062319
Acidaminococcus_intestini_RyC_MR95	Bacteroides_sp_1_1_6	0.4953338119	0.1304232137	0.2082078719	0.0982306608	0.6231208033	0.1228575553	0.1956560903	0.0914380771	0.6033429877
Acidaminococcus_intestini_RyC_MR95	Bacteroides_sp_2_1_22	0.4835886214	0.1291216403	0.1991235858	0.0968665595	0.5928834363	0.1214663434	0.1870848226	0.0900536003	0.573858327
Acidaminococcus_intestini_RyC_MR95	Bacteroides_sp_2_1_33B	0.5315195753	0.1134646488	0.1156736969	0.1671641861	0.3732010521	0.1024287155	0.0891246638	0.0860083116	0.4040774097
Acidaminococcus_intestini_RyC_MR95	Bacteroides_sp_2_1_7	0.5163007319	0.1048706525	0.1356991466	0.1320314866	0.4189495532	0.0822573326	0.1135088059	0.1152974875	0.3756949653
Acidaminococcus_intestini_RyC_MR95	Bacteroides_sp_2_2_4	0.4703757225	0.1659639822	0.1769421873	0.0989972195	0.6786247812	0.1586073385	0.1638615394	0.0921633055	0.6570905184
Acidaminococcus_intestini_RyC_MR95	Bacteroides_sp_20_3	0.5332885003	0.1063655594	0.1374777301	0.2030351106	0.3383519494	0.1024288269	0.0936852259	0.1757804604	0.3056176916
Acidaminococcus_intestini_RyC_MR95	Bacteroides_sp_3_1_19	0.5371955234	0.1178657892	0.1082900503	0.200652087	0.3254439005	0.1024288316	0.0870327393	0.1767722959	0.2987418153
Acidaminococcus_intestini_RyC_MR95	Bacteroides_sp_3_1_23	0.4818313953	0.1659639826	0.1650294892	0.1236790702	0.5934555389	0.1586073389	0.1527611985	0.1165784487	0.5739291712
Acidaminococcus_intestini_RyC_MR95	Bacteroides_sp_3_1_33FAA	0.4915014164	0.1367083045	0.1481500693	0.0872997098	0.5980106369	0.1333272791	0.1106270784	0.0830234118	0.5530031067
Acidaminococcus_intestini_RyC_MR95	Bacteroides_sp_3_1_40A	0.4889836532	0.1324336138	0.1444751484	0.0893043668	0.595301323	0.1255095538	0.1183995678	0.0846729349	0.5579424518
Acidaminococcus_intestini_RyC_MR95	Bacteroides_sp_3_2_5	0.4921763869	0.1072914489	0.1916884032	0.094721516	0.5749883571	0.0985066876	0.1805513315	0.0875806795	0.5566350012
Acidaminococcus_intestini_RyC_MR95	Bacteroides_sp_4_1_36	0.4960742327	0.1460378301	0.0504700885	0.1064779197	0.4933267232	0.1310989772	0.0364796678	0.1091639317	0.4552119286
Acidaminococcus_intestini_RyC_MR95	Bacteroides_sp_4_3_47FAA	0.4780763791	0.1180899773	0.1510355641	0.0863996685	0.6155875178	0.1159735311	0.1194278485	0.0804730459	0.5793356564
Acidaminococcus_intestini_RyC_MR95	Bacteroides_sp_9_1_42FAA	0.4854570637	0.1000806604	0.3919596796	0.0869246426	0.8718269686	0.0918830742	0.3558474231	0.0794940084	0.8370829345
Acidaminococcus_intestini_RyC_MR95	Bacteroides_sp_D1	0.4835886214	0.1291216403	0.1991235858	0.0968665595	0.5928834363	0.1214663434	0.1870848226	0.0900536003	0.573858327
Acidaminococcus_intestini_RyC_MR95	Bacteroides_sp_D2	0.4922096317	0.1659639827	0.1586019201	0.1236387078	0.5949421052	0.1586073388	0.1468777263	0.1165394143	0.5753668256
Acidaminococcus_intestini_RyC_MR95	Bacteroides_sp_D20	0.4921203438	0.1752347653	0.0803075525	0.119338361	0.5065961235	0.1631276931	0.063131739	0.1132106889	0.4750462814
Acidaminococcus_intestini_RyC_MR95	Bacteroides_sp_D22	0.4832361516	0.1659639827	0.1648890023	0.1236867161	0.5931739385	0.1586073389	0.1526311555	0.1165858424	0.5736568379
Acidaminococcus_intestini_RyC_MR95	Bacteroides_stercoris_ATCC_43183	0.5013793103	0.2303958517	0.4070299692	0.3554073582	0.6876838118	0.1272668122	0.413547742	0.257278885	0.6876838113
Acidaminococcus_intestini_RyC_MR95	Bacteroides_thetaiotaomicron_VPI_5482	0.5154379332	0.1957155394	0.5085792439	0.2196918198	0.9405509631	0.1890738324	0.5284581869	0.2033835343	0.9687792876
Acidaminococcus_intestini_RyC_MR95	Bacteroides_timonensis_AP1	0.5148048452	0.0740359117	0.6872619005	0.0740359386	1.1566769523	0.0657466975	0.6572600713	0.0657466996	1.1292961044
Acidaminococcus_intestini_RyC_MR95	Bacteroides_uniformis_ATCC_8492	0.5024054983	0.1589043008	0.2127277125	0.2999856559	0.4093705836	0.1601417712	0.183209284	0.2751845647	0.4093705835
Acidaminococcus_intestini_RyC_MR95	Bacteroides_ureolyticus_DSM_20703	0.4742676168	0.1742599498	0.0127098211	0.2067372868	0.4231824244	0.1301337547	0.0618104456	0.2922052381	0.1801184462
Acidaminococcus_intestini_RyC_MR95	Bacteroides_vulgatus_ATCC_8482	0.4878209348	0.1137146893	0.5654324311	0.1108836269	1.0184412381	0.1447033953	0.5479396275	0.1416395168	1.0007677196
Acidaminococcus_intestini_RyC_MR95	Bacteroides_xylanisolvens_SD_CC_1b	0.4873280232	0.1251677767	0.2157098407	0.0961596488	0.6063264412	0.1124122414	0.2248092728	0.0884695455	0.6039815782
Acidaminococcus_intestini_RyC_MR95	Bacteroides_xylanisolvens_XB1A	0.4946313529	0.1072541367	0.3568075266	0.1203453231	0.6876838122	0.1010415477	0.3016607811	0.0845057261	0.6874246637
Acidaminococcus_intestini_RyC_MR95	Barnesiella_intestinihominis_YIT_11860	0.5065982405	0.148853457	0.0898261135	0.1800166549	0.2455332828	0.1364845609	0.0687392604	0.1688456174	0.1851964684
Acidaminococcus_intestini_RyC_MR95	Bartonella_quintana_Toulouse	0.4587080948	0.1549218249	0.0236160506	0.10208179	0.6467228494	0.1441118412	0.0237582262	0.1022545749	0.6428173979
Acidaminococcus_intestini_RyC_MR95	Bifidobacterium_adolescentis_ATCC_15703	0.4944812362	0.6381490064	0.254834208	1.0030330354	0.3671067256	0.6130385411	0.2600636348	0.9569169831	0.3893404144
Acidaminococcus_intestini_RyC_MR95	Bifidobacterium_angulatum_DSM_20098	0.5838926174	0.3841209837	0.0177424644	0.3826168225	0.0712018546	0.2903834388	0.0166571973	0.2733529305	0.0747651251
Acidaminococcus_intestini_RyC_MR95	Bifidobacterium_animalis_lactis_AD011	0.6102883866	0.366070643	0.1654973435	0.3664307958	0.1657352236	0.3530799808	0.1771762694	0.353451721	0.1774216024
Acidaminococcus_intestini_RyC_MR95	Bifidobacterium_animalis_lactis_BB_12	0.5019127774	0.2567528388	0.0622014044	0.549351293	0.3159962517	0.2496395702	0.0843144081	0.5151606931	0.3100940138
Acidaminococcus_intestini_RyC_MR95	Bifidobacterium_animalis_lactis_Bi_07	0.4965089216	0.2364637521	0.0530959663	0.5172928596	0.3056514357	0.2219091343	0.0766664635	0.4726684442	0.2889382144
Acidaminococcus_intestini_RyC_MR95	Bifidobacterium_animalis_lactis_Bl_04_ATCC_SD5219	0.4965089216	0.2364637521	0.0530959663	0.5172928596	0.3056514357	0.2219091343	0.0766664635	0.4726684442	0.2889382144
Acidaminococcus_intestini_RyC_MR95	Bifidobacterium_animalis_lactis_CNCM_I_2494	0.4962121212	0.2440430482	0.0567287591	0.5144868424	0.4489206493	0.2377092997	0.0819051972	0.4761133929	0.4630479979
Acidaminococcus_intestini_RyC_MR95	Bifidobacterium_animalis_lactis_DSM_10140	0.4965089216	0.2364637521	0.0530959663	0.5172928596	0.3056514357	0.2219091343	0.0766664635	0.4726684442	0.2889382144
Acidaminococcus_intestini_RyC_MR95	Bifidobacterium_animalis_lactis_V9	0.4965089216	0.2364637521	0.0530959663	0.5172928596	0.3056514357	0.2219091343	0.0766664635	0.4726684442	0.2889382144
Acidaminococcus_intestini_RyC_MR95	Bifidobacterium_bifidum_BGN4	0.4784254353	0.3277488647	0.0227513629	0.192533054	0.4607742876	0.2953316843	0.0232690791	0.150142894	0.4509805804
Acidaminococcus_intestini_RyC_MR95	Bifidobacterium_bifidum_NCIMB_41171	0.5948529412	0.2862731011	0.0175506442	0.2670306582	0.093927682	0.2540112926	0.0171442079	0.2285201205	0.0857795833
Acidaminococcus_intestini_RyC_MR95	Bifidobacterium_bifidum_PRL2010	0.502894356	0.3965324434	0.0412103532	0.2226034658	0.5244272783	0.3612130581	0.0370199713	0.1861748037	0.5039640795
Acidaminococcus_intestini_RyC_MR95	Bifidobacterium_bifidum_S17	0.4803625378	0.3278289441	0.0227700065	0.1724103991	0.4828634008	0.2954144311	0.0232881594	0.1291042223	0.4739894305
Acidaminococcus_intestini_RyC_MR95	Bifidobacterium_boum_DSM_20432	0.5049157303	0.6767391117	0.2199790779	0.7620593416	0.2109081137	0.4737310084	0.0955983571	0.5335354423	0.0892401479
Acidaminococcus_intestini_RyC_MR95	Bifidobacterium_breve_HPH0326	0.4821428571	0.4920958664	0.0440764492	0.3246577779	0.5740264319	0.4014286934	0.0404584187	0.2017119825	0.5758407787
Acidaminococcus_intestini_RyC_MR95	Bifidobacterium_breve_UCC2003_NCIMB8807	0.4931506849	0.3306309769	0.2243033705	0.3802564388	0.6306150733	0.3306309716	0.1423969483	0.3370693809	0.5520958615
Acidaminococcus_intestini_RyC_MR95	Bifidobacterium_catenulatum_DSM_16992	0.5826287471	0.2480494145	0.0200348933	0.2475748707	0.0588883682	0.2006230008	0.044570057	0.1963220255	0.0716436317
Acidaminococcus_intestini_RyC_MR95	Bifidobacterium_coryneforme_DSM_20216	0.5584507042	0.2490126033	0.1689225894	0.3335698289	0.4020436675	0.1905702471	0.1717163202	0.4841348307	0.1481301803
Acidaminococcus_intestini_RyC_MR95	Bifidobacterium_dentium_ATCC_27678	0.4772557793	0.3743782224	0.0707306006	0.324546751	0.5170730149	0.2773279078	0.0362965597	0.2042949232	0.4302035841
Acidaminococcus_intestini_RyC_MR95	Bifidobacterium_gallicum_DSM_20093	0.6103108415	0.4006911484	0.0169527186	0.4012192896	0.0169517656	0.3020164104	0.0181913917	0.3026626271	0.0182768327
Acidaminococcus_intestini_RyC_MR95	Bifidobacterium_kashiwanohense_DSM_21854	0.522043387	0.3657486698	0.1868171518	0.3911084294	0.2705412044	0.3305364472	0.1737299115	0.4482412808	0.1541124387
Acidaminococcus_intestini_RyC_MR95	Bifidobacterium_longum_DJO10A	0.4829123328	0.4419196923	0.2672270592	0.6080259419	0.6006135457	0.4941108581	0.295251678	0.6080259423	0.6276533204
Acidaminococcus_intestini_RyC_MR95	Bifidobacterium_longum_E18	0.4873323398	0.4118873435	0.2031311754	0.7882591391	0.3746793351	0.4663732516	0.2159689323	0.8156783523	0.3798400886
Acidaminococcus_intestini_RyC_MR95	Bifidobacterium_longum_infantis_157F_NC	0.600148368	0.2382722136	0.0177535798	0.278923453	0.0304968808	0.2227348452	0.0144860349	0.2342496541	0.0251726964
Acidaminococcus_intestini_RyC_MR95	Bifidobacterium_longum_infantis_ATCC_15697	0.6058238636	0.5184367911	0.1880796254	0.6040278524	0.1826131793	0.5222783271	0.2026463523	0.598062234	0.1964475296
Acidaminococcus_intestini_RyC_MR95	Bifidobacterium_longum_longum_ATCC_55813	0.5962546816	0.2703967559	0.1824976261	0.3995236977	0.2205421011	0.2692165136	0.1734594522	0.3754834772	0.2193020967
Acidaminococcus_intestini_RyC_MR95	Bifidobacterium_longum_longum_BBMN68	0.4897360704	0.4099101313	0.2239040601	0.6656994201	0.522516726	0.4083908961	0.2332021959	0.653755003	0.475066013
Acidaminococcus_intestini_RyC_MR95	Bifidobacterium_longum_longum_CCUG_52486	0.5970149254	0.2490886848	0.0178081507	0.1578948674	0.1773227579	0.2325434957	0.0295781723	0.0606264465	0.2440632171
Acidaminococcus_intestini_RyC_MR95	Bifidobacterium_longum_longum_JCM_1217	0.47728965	0.3919403638	0.1929424285	0.7760788565	0.3902892201	0.3890019818	0.2011046253	0.7342185141	0.3603236132
Acidaminococcus_intestini_RyC_MR95	Bifidobacterium_longum_longum_JDM301	0.476900149	0.4259319287	0.2150056026	0.8036645481	0.3771029096	0.4238778587	0.1908701997	0.7776446998	0.3780369794
Acidaminococcus_intestini_RyC_MR95	Bifidobacterium_longum_NCC2705	0.5965439519	0.2084388912	0.180693142	0.3187711402	0.205715029	0.2132406503	0.1890041423	0.3242632139	0.1748299392
Acidaminococcus_intestini_RyC_MR95	Bifidobacterium_mongoliense_DSM_21395	0.5317406143	0.3963166292	0.2302004077	0.5529879929	0.3654739735	0.3037430165	0.1487340216	0.5621652839	0.1351251053
Acidaminococcus_intestini_RyC_MR95	Bifidobacterium_pseudocatenulatum_DSM_20438	0.5880574452	0.3879963439	0.018709557	0.3886636955	0.0186684891	0.3037481399	0.018008313	0.304444094	0.0179703205
Acidaminococcus_intestini_RyC_MR95	Bifidobacterium_pseudolongum_subsp_Pseudolongum_DSM_20099	0.5289957567	0.4219559085	0.181083617	0.4603789246	0.2429817756	0.3637497122	0.1072912045	0.4417852616	0.0989947233
Acidaminococcus_intestini_RyC_MR95	Bifidobacterium_ruminantium_DSM_6489	0.4989185292	0.5779754991	0.1261393293	0.6502250714	0.1219354007	0.4097285354	0.0560442164	0.4718564366	0.0524292322
Acidaminococcus_intestini_RyC_MR95	Bifidobacterium_scardovii_JCM_12489	0.5293715847	0.4087669204	0.1366944144	0.3914861901	0.2646342228	0.3309900479	0.153648597	0.4203998517	0.1587526771
Acidaminococcus_intestini_RyC_MR95	Bifidobacterium_stercoris_ATCC_43183	0.524602026	0.5863220512	0.2980690671	0.6700336961	0.2962626744	0.3935710941	0.1632241371	0.4500396703	0.1538127078
Acidaminococcus_intestini_RyC_MR95	Bifidobacterium_thermacidophilum_subsp_thermacidophilum_DSM_15837	0.4873828407	0.5140294539	0.1298601066	0.5888501518	0.1255065742	0.3230916195	0.0610852898	0.3758637734	0.0580146783
Acidaminococcus_intestini_RyC_MR95	Bifidobacterium_thermophilum_RBL67	0.5020979021	0.6104091591	0.3559037791	0.795254288	0.3250962572	0.4107616961	0.1603590365	0.6916210578	0.1135491432
Acidaminococcus_intestini_RyC_MR95	Bilophila_wadsworthia_3_1_6	0.456744868	0.0700768729	0.2081699479	0.2771990672	0.2240781019	0.2167508864	0.0593712991	0.3297211788	0.0593713025
Acidaminococcus_intestini_RyC_MR95	Blastococcus_massiliensis_AP3	0.5428211587	0.4086560243	0.2182318912	0.7305686063	0.668453444	0.3396741098	0.1875787756	0.7698522034	0.6543028135
Acidaminococcus_intestini_RyC_MR95	Blautia_hansenii_VPI_C7_24_DSM_20583	0.5171130952	0.7168814583	0.6856739611	0.7168814584	0.6856739613	0.7211958921	0.6808017179	0.721195892	0.6808017179
Acidaminococcus_intestini_RyC_MR95	Blautia_hydrogenotrophica_DSM_10507	0.5193965517	0.5667747548	0.5642747548	0.5667747541	0.5642747541	0.5579763985	0.5554763985	0.5579763985	0.5554763984
Acidaminococcus_intestini_RyC_MR95	Blautia_obeum_ATCC_29174	0.5010252905	0.6050813025	0.2375340446	0.7099556261	0.2680911967	0.5355706379	0.2056664488	0.6254887972	0.2284784456
Acidaminococcus_intestini_RyC_MR95	Blautia_producta_DSM_2950	0.4715168154	0.7850066794	0.711609215	0.7850066785	0.7116092134	0.7590139681	0.7225448135	0.759013968	0.7225448134
Acidaminococcus_intestini_RyC_MR95	Blautia_wexlerae_DSM_19850	0.4810298103	0.2065570815	0.2482972936	0.4255057409	0.2903202362	0.1536858402	0.001	0.1552112809	0.0010000001
Acidaminococcus_intestini_RyC_MR95	Bordetella_hinzii_OH87_BAL007II	0.5195791935	0.2194229953	0.0965888955	0.2691718562	0.4127766626	0.1850024957	0.1001133315	0.3543709064	0.1697575017
Acidaminococcus_intestini_RyC_MR95	Brachybacterium_paraconglomeratum_LC44	0.5412339646	1.1283419998	0.587407649	1.4682480422	1.0405891444	0.892389083	0.4617983746	1.372915917	0.9263353742
Acidaminococcus_intestini_RyC_MR95	Brachyspira_pilosicoli_B2904	0.4762900976	0.2846060623	0.1519041694	0.4857956755	0.1519041694	0.2204100834	0.1519041695	0.4333256847	0.1519041691
Acidaminococcus_intestini_RyC_MR95	Bradyrhizobium_elkanii_USDA_76	0.543977591	0.846901227	0.4520392275	0.7948934168	1.1537246445	0.7508804821	0.4351886423	0.7898896454	1.1103504511
Acidaminococcus_intestini_RyC_MR95	Brevibacillus_agri_5_2	0.5460122699	1.1107500622	0.3782321455	1.4888105872	0.3703061011	0.9902681559	0.3337469959	1.3729161115	0.3816653213
Acidaminococcus_intestini_RyC_MR95	Brevibacillus_agri_BAB_2500	0.5408626561	1.0796236123	0.3677379605	1.5973346503	0.3513126571	0.9590072185	0.3232335585	1.3729159309	0.3932427111
Acidaminococcus_intestini_RyC_MR95	Brevibacillus_borstelensis_AK1	0.532173913	0.2717789321	0.277616629	0.4539929038	0.3253266604	0.247172247	0.2471299623	0.42057732	0.3223823239
Acidaminococcus_intestini_RyC_MR95	Brevibacillus_brevis_NBRC_100599	0.5449943757	1.1861351844	0.401448944	1.6639682652	0.3934847937	1.0633673599	0.3562470611	1.3729159637	0.4331404115
Acidaminococcus_intestini_RyC_MR95	Brevibacterium_casei_S18	0.5237515225	0.7791109317	0.3412396135	0.241233715	0.879116845	0.7510466068	0.3693039383	0.2883572227	0.8319933244
Acidaminococcus_intestini_RyC_MR95	Brevibacterium_linens_BL2	0.5405071119	0.3319166436	0.1070339504	0.5460166568	0.5743338884	0.2811872773	0.0853905437	0.5914364719	0.5289140733
Acidaminococcus_intestini_RyC_MR95	Brevibacterium_massiliense_5401308	0.52124834	0.3429710297	0.1161428768	0.5326068819	0.5877436631	0.3236927591	0.1139939417	0.6111069391	0.509243606
Acidaminococcus_intestini_RyC_MR95	Brevundimonas_bacteroides_DSM_4726	0.5609137056	0.3129080269	0.2236514441	0.1770557496	0.9100263336	0.212199923	0.1488896961	0.1116945986	0.8101966805
Acidaminococcus_intestini_RyC_MR95	Brevundimonas_diminuta_470_4	0.5311496468	0.1051181549	0.1828386408	0.0824885979	0.8332060342	0.0918050363	0.2210563364	0.0901414925	0.8871393946
Acidaminococcus_intestini_RyC_MR95	Brochothrix_thermosphacta_DSM_20171	0.5293383271	0.9563253986	0.3466098069	1.2219125658	0.3808659187	0.8945540269	0.3231256695	1.1301945205	0.3481057051
Acidaminococcus_intestini_RyC_MR95	Bulleidia_extructa_W1219	0.6112311015	0.2922164872	0.3044834191	0.5445524067	0.3388049527	0.2803630327	0.2798198222	0.5056725511	0.3210168011
Acidaminococcus_intestini_RyC_MR95	Burkholderia_cepacia_GG4	0.554855643	0.4090396014	1.2144291578	0.3525056274	1.8315147752	0.3543712673	1.1189601317	0.3341698087	1.8142617538
Acidaminococcus_intestini_RyC_MR95	Burkholderiales_bacterium_1_1_47	0.5023112481	0.1465117434	0.0583881651	0.2119827235	0.2182694084	0.1381511884	0.0634841124	0.1950018579	0.218695158
Acidaminococcus_intestini_RyC_MR95	Butyricicoccus_pullicaecorum_1_2	0.5080106809	0.2733230471	0.3753162146	0.472667282	0.355160353	0.2700671499	0.3129021133	0.4942808704	0.2548993645
Acidaminococcus_intestini_RyC_MR95	Butyricimonas_synergistica_DSM_23225	0.5247457627	0.0689417224	0.6461102632	0.0629395958	1.1607649802	0.0613098357	0.6034940541	0.055165756	1.1192948591
Acidaminococcus_intestini_RyC_MR95	Butyricimonas_virosa_DSM_23226	0.5446780552	0.0692513582	0.6221136666	0.0630992365	1.1453373025	0.0657428453	0.6078386069	0.0663313913	1.1350428114
Acidaminococcus_intestini_RyC_MR95	Butyrivibrio_crossotus_DSM_2876	0.4709730172	0.6409204697	0.4544743556	0.6409207713	0.4544751771	0.3522723634	0.1204093709	0.3530630665	0.1204069494
Acidaminococcus_intestini_RyC_MR95	Butyrivibrio_fibrisolvens_16_4	0.4896206156	0.4883375981	0.3836976802	0.5287781335	0.3619344956	0.4779538018	0.3549932413	0.4987684571	0.3398173877
Acidaminococcus_intestini_RyC_MR95	Campylobacter_coli_JV20	0.4992458522	0.4205356445	0.1868594046	0.7597301644	0.425435516	0.3959169186	0.1757241467	0.680732948	0.457722378
Acidaminococcus_intestini_RyC_MR95	Campylobacter_concisus_13826	0.4503058104	0.1281334069	0.036946104	0.1682416303	0.3974706328	0.1143061529	0.0480679942	0.1617725095	0.3925709028
Acidaminococcus_intestini_RyC_MR95	Campylobacter_curvus_525_92	0.4464973056	0.1789970085	0.0584574726	0.6811371946	0.320160279	0.1815045694	0.0639830029	0.7080662153	0.3288168797
Acidaminococcus_intestini_RyC_MR95	Campylobacter_fetus_subsp_fetus_82_40	0.4516853933	0.1204056427	0.0592185766	0.1218841958	0.5747425478	0.1302685796	0.0618883828	0.1169865622	0.5918495712
Acidaminococcus_intestini_RyC_MR95	Campylobacter_gracilis_RM3268	0.4519459889	0.1220822312	0.0511216847	0.1630601177	0.2916365189	0.1090319905	0.0536518003	0.1954025787	0.1962522221
Acidaminococcus_intestini_RyC_MR95	Campylobacter_hominis_ATCC_BAA_381	0.4289195776	0.1692411556	0.0174687386	0.1661949426	0.3502187738	0.1566164694	0.017468738	0.160549726	0.3384148517
Acidaminococcus_intestini_RyC_MR95	Campylobacter_hyointestinalis_subsp_hyointestinalis_LMG_9260	0.4643939394	0.1165026261	0.0617858658	0.1215795418	0.4090708243	0.1083409518	0.0589855763	0.1838559358	0.1981766634
Acidaminococcus_intestini_RyC_MR95	Campylobacter_jejuni_jejuni_81_176	0.4578947368	0.4233443806	0.1775565329	0.7529843086	0.3165804417	0.411625244	0.1740219969	0.6164324706	0.4364676054
Acidaminococcus_intestini_RyC_MR95	Campylobacter_jejuni_jejuni_ICDCCJ07004	0.4467275495	0.4254123955	0.178664034	0.7568859363	0.3203756339	0.4137404524	0.1751430985	0.6066151452	0.4555482703
Acidaminococcus_intestini_RyC_MR95	Campylobacter_jejuni_jejuni_M1	0.4499241275	0.4359636558	0.1835882794	0.8502243139	0.4290258566	0.4248316814	0.1800302935	0.7688250605	0.4806204312
Acidaminococcus_intestini_RyC_MR95	Campylobacter_jejuni_jejuni_NCTC_11168	0.4522197141	0.4235683903	0.1776729544	0.7710118114	0.376637668	0.4118494365	0.1741380089	0.7244231862	0.4171993626
Acidaminococcus_intestini_RyC_MR95	Campylobacter_lari_RM2100	0.5081967213	0.1503358282	0.0137338181	0.145527835	0.4333839998	0.139195047	0.0138844375	0.1834364954	0.1982465698
Acidaminococcus_intestini_RyC_MR95	Campylobacter_rectus_RM3267	0.4601701469	0.1689690312	0.0121851524	0.2066693824	0.1780275678	0.1583655377	0.011359157	0.1954359873	0.1708130388
Acidaminococcus_intestini_RyC_MR95	Campylobacter_showae_CSUNSWCD	0.4527863777	0.1762795638	0.0113971088	0.2509653684	0.189403308	0.1664095013	0.0102679789	0.2396343237	0.1804630693
Acidaminococcus_intestini_RyC_MR95	Campylobacter_upsaliensis_JV21	0.5181467181	0.1018249073	0.1439956701	0.1270354407	0.4822726775	0.0875922677	0.1463144258	0.1204986614	0.481553994
Acidaminococcus_intestini_RyC_MR95	Candidatus_Nitrososphaera_gargensis_Ga9_2	0.5961138099	0.1668279695	0.0486191593	0.1560072573	0.142260271	0.1527707803	0.0291885968	0.141199279	0.1303532465
Acidaminococcus_intestini_RyC_MR95	Capnocytophaga_granulosa_ATCC_51502	0.5040530582	0.351593032	0.148846614	0.7545512289	0.4101578214	0.3290771095	0.1461633219	0.7170838093	0.396202845
Acidaminococcus_intestini_RyC_MR95	Capnocytophaga_ochracea_DSM_7271	0.5496453901	0.5193731521	0.196706155	0.8333950229	0.3187394685	0.4353717597	0.1562573581	0.518620713	0.142382534
Acidaminococcus_intestini_RyC_MR95	Capnocytophaga_sputigena_ATCC_33612	0.535	0.5429256702	0.2795914	0.7791710127	0.3277768032	0.4787676142	0.1490247163	0.6135920979	0.1265539698
Acidaminococcus_intestini_RyC_MR95	Catenibacterium_mitsuokai_DSM_15897	0.4992366412	0.6287403294	0.4310119681	0.6287403288	0.4310119679	0.5166601498	0.3391031915	0.5166601499	0.3391031916
Acidaminococcus_intestini_RyC_MR95	Cedecea_davisae_DSM_4568	0.5450597177	1.2952439971	0.8463129058	0.9417098011	2.1184558183	1.2373635362	0.8449912475	0.9094873296	2.1371461533
Acidaminococcus_intestini_RyC_MR95	Cellulosilyticum_lentocellum_DSM_5427	0.5116744496	0.7327281433	0.3040641241	0.938629579	0.3121267061	0.5510101177	0.220716875	0.6979032633	0.2160695972
Acidaminococcus_intestini_RyC_MR95	Cellulosimicrobium_cellulans_J36	0.5623409669	0.5992008806	0.5211496647	0.2987703737	0.8215801714	0.6962633317	0.4240872134	0.2987703733	0.8215801721
Acidaminococcus_intestini_RyC_MR95	Cetobacterium_somerae_ATCC_BAA_47401	0.4905537459	0.014406349	0.7246944708	0.0143290189	0.7396189598	0.0156836423	0.6395465737	0.0156433622	0.6547446318
Acidaminococcus_intestini_RyC_MR95	Citrobacter_amalonaticus_Y19	0.5531363401	1.5985668413	0.8876508229	0.9262025068	2.2822250176	1.3729159589	0.9748670591	0.9390094163	2.2284107896
Acidaminococcus_intestini_RyC_MR95	Citrobacter_freundii_ATCC_8090	0.5541303232	1.6639682656	0.9646047836	0.906056544	2.4391570815	1.3729159802	1.0657808616	0.9241824186	2.3933712334
Acidaminococcus_intestini_RyC_MR95	Citrobacter_freundii_UCI_31	0.5605128205	0.9296304117	2.2726839951	0.5772987004	2.7031827768	0.9458594948	2.3743181715	0.771345014	2.7077773455
Acidaminococcus_intestini_RyC_MR95	Citrobacter_koseri_ATCC_BAA_895	0.5154639175	0.6814149708	1.3517265674	0.6154523678	1.9128565611	0.6886571561	1.2820532157	0.6237819681	1.8271034778
Acidaminococcus_intestini_RyC_MR95	Citrobacter_sp_30_2	0.5479811222	0.9869945442	1.3965800294	0.8673536932	1.8646399355	0.9936255634	1.3249570597	0.8324467843	1.7568715315
Acidaminococcus_intestini_RyC_MR95	Citrobacter_youngae_ATCC_29220	0.5456932773	0.9881713388	1.404840779	0.8793539523	1.878351082	0.9936255637	1.3268944704	0.8347200253	1.760702772
Acidaminococcus_intestini_RyC_MR95	Cloacibacillus_evryensis_DSM_19522	0.4315117104	0.0365499608	0.2629812173	0.0363019967	0.2820630927	0.0365575285	0.222726398	0.0528960372	0.2200033117
Acidaminococcus_intestini_RyC_MR95	Clostridiales_sp_1_7_47FAA	0.4581560284	0.0302396434	0.467350087	0.0303055635	0.4673573492	0.0687492902	0.3784850226	0.0719909558	0.3754442448
Acidaminococcus_intestini_RyC_MR95	Clostridium_asparagiforme_DSM_15981	0.4507138001	0.00675518	0.536887685	0.0257156783	0.6530335222	0.0077100781	0.5001057399	0.0231729682	0.6031560267
Acidaminococcus_intestini_RyC_MR95	Clostridium_bartlettii_DSM_16795	0.5110477548	0.524092407	0.3684436356	0.5884279369	0.336412852	0.4963809239	0.3845497768	0.5148165169	0.3625512425
Acidaminococcus_intestini_RyC_MR95	Clostridium_beijerinckii_NCIMB_8052	0.5165165165	1.2345349175	0.535096316	1.6324131079	0.5014061625	1.0504834778	0.5179025232	1.3729159416	0.5076605868
Acidaminococcus_intestini_RyC_MR95	Clostridium_bifermentans_ATCC_19299	0.53515625	0.7826171335	0.3072793163	0.7826772126	0.3072878198	0.7393400197	0.2880065237	0.7393977331	0.2880154567
Acidaminococcus_intestini_RyC_MR95	Clostridium_bolteae_ATCC_BAA_613	0.4603721571	0.809585751	0.6253187829	0.8095857508	0.6253187846	0.7388695993	0.5915275772	0.7388695993	0.5915275774
Acidaminococcus_intestini_RyC_MR95	Clostridium_botulinum_A_str_ATCC_19397	0.4987405542	1.0285833814	0.4701664688	1.2282954983	0.4423019197	0.9763092824	0.4374326844	1.1627672644	0.4133020271
Acidaminococcus_intestini_RyC_MR95	Clostridium_botulinum_A_str_ATCC_3502	0.5133587786	1.0302700747	0.4709221447	1.229843597	0.442773705	0.9774568346	0.4382087039	1.1631091994	0.4140967645
Acidaminococcus_intestini_RyC_MR95	Clostridium_botulinum_A_str_Hall	0.5053560176	1.0302697631	0.4709220009	1.2298431267	0.4427735555	0.9774565544	0.4382085651	1.1631087494	0.4140966579
Acidaminococcus_intestini_RyC_MR95	Clostridium_botulinum_Bf	0.4942820839	1.2724057087	0.494042379	1.3954570004	0.4613239407	1.0661837694	0.4295675339	1.2129226345	0.4005395913
Acidaminococcus_intestini_RyC_MR95	Clostridium_botulinum_E1_str_BoNT_E_Beluga	0.5257861635	0.5989806911	0.6461633125	0.7108232136	0.6267275687	0.4915796964	0.5148412096	0.6052702629	0.499851974
Acidaminococcus_intestini_RyC_MR95	Clostridium_botulinum_F_str_230613	0.4920229738	1.2733016977	0.4942813496	1.3959038721	0.4621730645	1.0666224803	0.4296597056	1.2133629367	0.400553443
Acidaminococcus_intestini_RyC_MR95	Clostridium_butyricum_DSM_10702	0.4810126582	0.5275054757	1.1459551564	0.4141412652	1.3372727976	0.5968647076	1.0289019499	0.4763770938	1.2322413067
Acidaminococcus_intestini_RyC_MR95	Clostridium_butyricum_E4_str_BoNT_E_BL5262	0.4670542636	0.5617240201	0.9755528856	0.5769974779	0.9524452335	0.7775725994	0.6489893637	0.7982211428	0.6177495883
Acidaminococcus_intestini_RyC_MR95	Clostridium_cadaveris_AGR2141	0.5216548158	0.4597260748	0.4453297788	0.7912211263	0.5330365043	0.4259774017	0.4351199564	0.7686519688	0.5203086988
Acidaminococcus_intestini_RyC_MR95	Clostridium_celatum_DSM_1785	0.5106934543	0.3349941016	0.4643796637	0.3676496419	0.5015417162	0.3171701288	0.4128458272	0.34322507	0.4521560906
Acidaminococcus_intestini_RyC_MR95	Clostridium_cellobioparum_DSM_1351	0.5142135186	0.4750867121	0.1912811828	0.7543957992	0.187674433	0.418676112	0.1911336459	0.7078352195	0.1832850632
Acidaminococcus_intestini_RyC_MR95	Clostridium_citroniae_WAL_17108	0.476963011	0.2729605962	0.2933460059	0.5033154345	0.360995208	0.2507606935	0.2530894799	0.5088711959	0.29074075
Acidaminococcus_intestini_RyC_MR95	Clostridium_clariflavum_DSM_19732	0.481557377	0.3692638231	0.2570357102	0.4469560434	0.3282261757	0.3626025207	0.2270235285	0.4473466841	0.2734678171
Acidaminococcus_intestini_RyC_MR95	Clostridium_clostridioforme_CM201	0.4798177083	1.0239583866	0.3363722653	0.9762412905	0.4242847618	0.9606505149	0.3225687522	0.9860773621	0.3833848056
Acidaminococcus_intestini_RyC_MR95	Clostridium_difficile_CD196	0.4751131222	0.9318846111	0.7499060532	0.9371812159	0.7309668043	0.9254211317	0.7593777481	0.9256397098	0.7424670499
Acidaminococcus_intestini_RyC_MR95	Clostridium_difficile_NAP07	0.5046174142	0.8300081357	0.7214355664	0.8313449798	0.701376944	0.8075737992	0.7000487424	0.807121558	0.6934508716
Acidaminococcus_intestini_RyC_MR95	Clostridium_difficile_NAP08	0.5019788918	0.8310966726	0.7221434919	0.8338167809	0.7030174104	0.8124609373	0.7049318515	0.8134667579	0.7037365743
Acidaminococcus_intestini_RyC_MR95	Clostridium_difficile_R20291	0.4716612378	0.9318846119	0.7499060539	0.9371884688	0.7309901928	0.9254211316	0.7593777469	0.9256437824	0.7424790736
Acidaminococcus_intestini_RyC_MR95	Clostridium_glycolicum_ATCC_14880	0.493835172	0.6215768397	0.5706641532	0.7989726943	0.5587805979	0.5997561604	0.5360287229	0.7788894477	0.5253396204
Acidaminococcus_intestini_RyC_MR95	Clostridium_hathewayi_12489931	0.5279698303	0.5156060668	0.3694920898	0.8399280984	0.4218823088	0.4121119016	0.2636819141	0.7625689956	0.2876251669
Acidaminococcus_intestini_RyC_MR95	Clostridium_hathewayi_DSM_13479	0.5246321177	0.3953487358	0.3771065257	0.7679800935	0.4421173557	0.2870843368	0.2861979328	0.7047884933	0.3016677889
Acidaminococcus_intestini_RyC_MR95	Clostridium_hiranonis_TO_931_DSM_13275	0.4992150706	0.1621574412	0.0350370836	0.162714737	0.0351139743	0.1453197931	0.0311807791	0.1454343017	0.0315965522
Acidaminococcus_intestini_RyC_MR95	Clostridium_hylemonae_DSM_15053	0.5108315863	0.4495361645	0.3308653426	0.4720821088	0.2992290377	0.4459581212	0.3176744892	0.4649763581	0.2987681065
Acidaminococcus_intestini_RyC_MR95	Clostridium_indolis_DSM_755	0.5052631579	0.7444230022	0.2928213287	1.0395217698	0.2841201795	0.1621222409	0.001	0.1642980812	0.0010000001
Acidaminococcus_intestini_RyC_MR95	Clostridium_innocuum_2959	0.50066313	0.2643106651	0.552031247	0.4428676726	0.6013046907	0.2536600325	0.5175829873	0.4348037569	0.563926693
Acidaminococcus_intestini_RyC_MR95	Clostridium_leptum_DSM_753	0.5469448584	0.0378122928	0.2009836228	0.0322635891	0.2756431219	0.0345474614	0.1749030826	0.0297974001	0.2414568985
Acidaminococcus_intestini_RyC_MR95	Clostridium_methoxybenzovorans_SR3	0.5043370508	0.3697814315	0.2799455554	0.6286423524	0.3291814271	0.3588463219	0.23715721	0.6051661105	0.2849609335
Acidaminococcus_intestini_RyC_MR95	Clostridium_methylpentosum_R2_DSM_5476	0.5353773585	0.1386968517	0.0835474733	0.2036588484	0.0835474737	0.1013695365	0.1048844837	0.1650644823	0.1048844837
Acidaminococcus_intestini_RyC_MR95	Clostridium_nexile_DSM_1787	0.5221637866	0.1639591245	0.1283176839	0.2506557438	0.135948552	0.1923289021	0.0802676265	0.2698219436	0.0802676265
Acidaminococcus_intestini_RyC_MR95	Clostridium_paraputrificum_AGR2156	0.4867724868	1.1361929419	0.4825530649	1.1361975884	0.4825522192	0.9693033569	0.3948841495	0.9693604829	0.394872425
Acidaminococcus_intestini_RyC_MR95	Clostridium_perfringens_ATCC_13124	0.5595238095	0.8074758874	0.6529043566	0.7881894093	0.6844591547	0.8913712025	0.5156424029	0.877926475	0.5376394539
Acidaminococcus_intestini_RyC_MR95	Clostridium_ramosum_VPI_0427_DSM_1402	0.4828358209	0.6410964059	0.5688834458	0.6538674381	0.5589705915	0.6931856885	0.6906856884	0.6931856873	0.690685686
Acidaminococcus_intestini_RyC_MR95	Clostridium_saccharogumia_DSM_17460	0.5141318977	0.2629872453	0.3418965468	0.373463502	0.4254618776	0.2645492703	0.2922472785	0.3537230187	0.3713841567
Acidaminococcus_intestini_RyC_MR95	Clostridium_saccharoperbutylacetonicum_N1_4_HMT	0.5101674641	0.4618139279	0.5452374817	0.7499752574	0.5527195489	0.4214510963	0.4123356073	0.6411209854	0.4737802614
Acidaminococcus_intestini_RyC_MR95	Clostridium_sartagoforme_AAU1	0.5185185185	0.4112388704	0.5183200583	0.4112388704	0.5183200583	0.2892906554	0.3666900912	0.289405227	0.3665821981
Acidaminococcus_intestini_RyC_MR95	Clostridium_scindens_ATCC_35704	0.4884586746	0.0103565362	0.2901963142	0.0050000001	0.3043287294	0.0102761783	0.2800613467	0.0050000051	0.2904274556
Acidaminococcus_intestini_RyC_MR95	Clostridium_sordellii_ATCC_9714	0.5441650548	0.2548995137	0.553295268	0.4896609255	0.519688473	0.2433560019	0.5192614973	0.444983718	0.5218684336
Acidaminococcus_intestini_RyC_MR95	Clostridium_sp_7_2_43FAA	0.5020920502	0.0230046723	0.4458456609	0.0230390599	0.4458732698	0.0236116672	0.3657042289	0.0236471733	0.3657342678
Acidaminococcus_intestini_RyC_MR95	Clostridium_sp_L2_50	0.4675431389	0.1620832534	0.0376683241	0.1610293692	0.0792375329	0.1592355109	0.0219853309	0.1583703649	0.0595712464
Acidaminococcus_intestini_RyC_MR95	Clostridium_sp_M62_1	0.4827586207	0.1014658281	0.3029833395	0.1022416107	0.3029833387	0.2827110274	0.0802675882	0.283549547	0.0802675788
Acidaminococcus_intestini_RyC_MR95	Clostridium_sp_SS2_1	0.4686346863	0.5714080863	0.5397082953	0.5913526461	0.5266145135	0.5101756736	0.5076756736	0.5258333149	0.5258333149
Acidaminococcus_intestini_RyC_MR95	Clostridium_sp_SY8519	0.4538063562	0.090916271	0.1304644448	0.0619995835	0.2050835895	0.0947573732	0.0838707614	0.0624253198	0.1602867316
Acidaminococcus_intestini_RyC_MR95	Clostridium_spiroforme_DSM_1552	0.481918239	0.3187848103	0.1920462638	0.3742017958	0.198292156	0.3014338361	0.1921947289	0.3523891244	0.196155759
Acidaminococcus_intestini_RyC_MR95	Clostridium_sporogenes_ATCC_15579	0.4521098459	0.8351023511	0.7055966345	0.8401989333	0.6968316074	0.8305293788	0.7134611633	0.8330504464	0.7091254688
Acidaminococcus_intestini_RyC_MR95	Clostridium_sporosphaeroides_DSM_1294	0.4512893983	0.5937748656	0.1569042688	0.8299429522	0.156904269	0.5550030046	0.1569042688	0.7957213019	0.1569042687
Acidaminococcus_intestini_RyC_MR95	Clostridium_sticklandii_DSM_519	0.5222804718	0.1972797422	0.4313938479	0.2396459855	0.4302890899	0.2219724656	0.3873512969	0.2392073185	0.4105847833
Acidaminococcus_intestini_RyC_MR95	Clostridium_symbiosum_ATCC_14940	0.4693741678	0.308003675	0.3343241179	0.3365081977	0.3821598987	0.156786035	0.001	0.1576610963	0.0010000001
Acidaminococcus_intestini_RyC_MR95	Clostridium_symbiosum_WAL_14163	0.4766288952	0.2699971862	0.0320453054	0.2860546672	0.0477762905	0.2777108215	0.0366671723	0.2871656929	0.050528815
Acidaminococcus_intestini_RyC_MR95	Clostridium_symbiosum_WAL_14673	0.4772727273	0.2700428163	0.0320504545	0.286159989	0.0477940261	0.2777611811	0.0366745421	0.2872729357	0.0505465302
Acidaminococcus_intestini_RyC_MR95	Clostridium_tyrobutyricum_DSM_2637	0.4589273591	0.6245432789	0.280151675	0.6572764411	0.2751484263	0.5764272895	0.2587331451	0.6043985001	0.2551107745
Acidaminococcus_intestini_RyC_MR95	Clostridium_viride_DSM_6836	0.5038979447	0.1509820308	0.2219592132	0.1138017087	0.3175676595	0.1431273822	0.2054823756	0.100967222	0.2958958296
Acidaminococcus_intestini_RyC_MR95	Collinsella_aerofaciens_ATCC_25986	0.5222929936	0.3886944961	0.3861944961	0.4564404737	0.4539404737	0.337907489	0.335407489	0.3888553788	0.3888553788
Acidaminococcus_intestini_RyC_MR95	Collinsella_intestinalis_DSM_13280	0.6130573248	0.2662987569	0.2246506781	0.3524894041	0.2097312173	0.2153674385	0.2151017883	0.2864004783	0.1922752179
Acidaminococcus_intestini_RyC_MR95	Collinsella_stercoris_DSM_13279	0.5961538462	0.3583690141	0.203777908	0.4070064174	0.2120203981	0.2903100411	0.1643467975	0.342655564	0.1702919937
Acidaminococcus_intestini_RyC_MR95	Collinsella_tanakaei_YIT_12063	0.5180965147	0.8245562981	0.3363519729	0.8542011916	0.3603503994	0.7766950445	0.3102780137	0.8732324723	0.3345831666
Acidaminococcus_intestini_RyC_MR95	Coprobacillus_sp_29_1	0.4640423921	0.4872895936	0.4815158873	0.4876273116	0.4814788985	0.4691318344	0.4651304555	0.4692490557	0.4649922133
Acidaminococcus_intestini_RyC_MR95	Coprobacillus_sp_D7	0.501120239	0.64513248	0.6426324798	0.7317137431	0.5551389036	0.6061434791	0.6036434791	0.6769548579	0.5575345265
Acidaminococcus_intestini_RyC_MR95	Coprococcus_catus_GD_7	0.4962302947	0.3499830294	0.3486720982	0.7819252362	0.2548696567	0.329512975	0.3181149216	0.7336493876	0.2360082234
Acidaminococcus_intestini_RyC_MR95	Coprococcus_comes_ATCC_27758	0.4778106509	0.5767636501	0.3155986179	0.6912653218	0.3552964973	0.5871485954	0.3116081916	0.6818761276	0.3398126465
Acidaminococcus_intestini_RyC_MR95	Coprococcus_eutactus_ATCC_27759	0.4848254932	0.0102653734	0.3035430224	0.0338234263	0.3405710588	0.0762846957	0.2257048887	0.0754018144	0.2816520724
Acidaminococcus_intestini_RyC_MR95	Corynebacterium_ammoniagenes_DSM_20306	0.5332472563	0.4443663408	0.1508573777	0.7159065363	0.215814927	0.3767030741	0.1059140458	0.5151508944	0.0911947331
Acidaminococcus_intestini_RyC_MR95	Corynebacterium_amycolatum_SK46	0.5389527458	0.0965248824	0.2693750725	0.4346474692	0.2457174583	0.1966721138	0.1250543411	0.4854339328	0.0943541407
Acidaminococcus_intestini_RyC_MR95	Corynebacterium_aurimucosum_ATCC_700975	0.5353602115	0.5926087171	0.2695277505	0.9508446746	0.2991645265	0.4667925828	0.1510205553	0.7246801074	0.1080393015
Acidaminococcus_intestini_RyC_MR95	Corynebacterium_durum_F0235	0.5377926421	0.6005552757	0.2576743794	0.8775560655	0.3113792947	0.5020912331	0.1451374468	0.599967039	0.1288248125
Acidaminococcus_intestini_RyC_MR95	Corynebacterium_glucuronolyticum_ATCC_51867	0.5726167626	0.1919723602	0.3142679049	0.27777834	0.4411359769	0.163902229	0.288454449	0.2638577434	0.3929430251
Acidaminococcus_intestini_RyC_MR95	Corynebacterium_kroppenstedtii_DSM_44385	0.5348837209	0.2194051492	0.223977355	0.3721921032	0.3956066218	0.1898416208	0.1971790493	0.4025584257	0.1617262483
Acidaminococcus_intestini_RyC_MR95	Corynebacterium_propinquum_DSM_44285	0.5335120643	0.4522277915	0.1844536615	0.8611912143	0.3141067699	0.4249450036	0.1579951522	0.6044446913	0.1280785367
Acidaminococcus_intestini_RyC_MR95	Corynebacterium_striatum_ATCC_6940	0.5397135417	0.6841808026	0.3436085053	0.9646050727	0.2968711262	0.4592100964	0.1522843028	0.6054064784	0.1279182383
Acidaminococcus_intestini_RyC_MR95	Corynebacterium_tuberculostearicum_SK141	0.5584064821	0.475773697	0.2016350206	0.6682048187	0.2323135748	0.4351976762	0.1783918787	0.5978497898	0.210731125
Acidaminococcus_intestini_RyC_MR95	Corynebacterium_ulcerans_809	0.5718085106	0.6332452625	0.2593691238	0.8414119127	0.33732621	0.604788815	0.2418303727	0.7931071049	0.315292034
Acidaminococcus_intestini_RyC_MR95	Corynebacterium_ureicelerivorans	0.5349152542	0.209168699	0.1571850654	0.292399689	0.4089053575	0.1823479999	0.1394287018	0.3530703155	0.1699742668
Acidaminococcus_intestini_RyC_MR95	Cronobacter_sakazakii_ATCC_BAA_894	0.5415977961	1.2854047914	0.9336449276	0.8958980106	1.9393072517	1.2592349647	0.9416541825	0.9035670115	1.8924101748
Acidaminococcus_intestini_RyC_MR95	Cryptobacterium_curtum_DSM_15641	0.562170309	0.1340243747	0.0460954054	0.1927794897	0.1307389746	0.1190312504	0.0625978333	0.1941902052	0.1211217524
Acidaminococcus_intestini_RyC_MR95	Curtobacterium_flaccumfaciens_UCD_AKU	0.5486725664	0.5389961589	0.1960655823	0.8301450578	0.6973968316	0.4777058246	0.1672169074	0.7271746295	0.6839597992
Acidaminococcus_intestini_RyC_MR95	Delftia_acidovorans_SPH_1	0.5325607064	0.3442027445	0.7761478004	0.1135412235	1.006809322	0.3813357263	0.739014819	0.1145034266	1.0058471187
Acidaminococcus_intestini_RyC_MR95	Dermacoccus_nishinomiyaensis	0.5533374922	0.6689976408	0.4513529044	0.2259252145	0.8944253316	0.7389104116	0.3814401334	0.249683324	0.8706672214
Acidaminococcus_intestini_RyC_MR95	Desulfovibrio_desulfuricans_subsp_desulfuricans_DSM_642	0.4799465241	0.5347912499	0.6570156645	0.3786848454	1.2380743735	0.608130869	0.567384982	0.4108923709	1.2508211337
Acidaminococcus_intestini_RyC_MR95	Desulfovibrio_piger_ATCC_29098	0.4625585023	0.3716189904	0.2506266655	0.589598622	0.4455811543	0.3235969613	0.2658414675	0.5310237201	0.4390283744
Acidaminococcus_intestini_RyC_MR95	Desulfovibrio_sp_3_1_syn3	0.4572072072	0.2399188028	0.0216553856	0.4442386916	0.0567241937	0.2273150225	0.0215444361	0.3269773039	0.1503481107
Acidaminococcus_intestini_RyC_MR95	Dialister_invisus_DSM_15470	0.4686520376	0.1428271724	0.0296056779	0.1149436262	0.1709973685	0.1455610992	0.0311856465	0.1143362843	0.1798140837
Acidaminococcus_intestini_RyC_MR95	Dialister_succinatiphilus_YIT_11850	0.3908396947	0.0920083165	0.1859096611	0.1749089863	0.2002128163	0.0701160119	0.2148987165	0.1678809744	0.2008391569
Acidaminococcus_intestini_RyC_MR95	Dietzia_cinnamea_P4	0.5412667946	0.2183926404	0.1693118085	0.1349133232	0.7661150886	0.2354212393	0.131264203	0.1467605454	0.7697817412
Acidaminococcus_intestini_RyC_MR95	Dorea_formicigenerans_ATCC_27755	0.4832992502	0.2598789141	0.2584337342	0.5083107226	0.2807052712	0.2413526429	0.2288142401	0.4924421735	0.2050100724
Acidaminococcus_intestini_RyC_MR95	Dorea_longicatena_DSM_13814	0.4939759036	0.1540805916	0.2464383666	0.2078927577	0.3023187639	0.1586007899	0.2156488995	0.2029428527	0.275298886
Acidaminococcus_intestini_RyC_MR95	Dysgonomonas_gadei_ATCC_BAA_286	0.537966538	0.2179683438	0.7245048267	0.2345202714	1.194487067	0.1202673699	0.637938308	0.1367366526	1.1113461824
Acidaminococcus_intestini_RyC_MR95	Edwardsiella_tarda_ATCC_23685	0.5298287064	0.0093774602	0.7321185179	0.006799269	1.1823995308	0.0082372231	0.6723692043	0.0072613046	1.1341978957
Acidaminococcus_intestini_RyC_MR95	Edwardsiella_tarda_FL6_60	0.5005973716	0.0090034497	0.7912017211	0.006270931	1.2761324669	0.0081878983	0.7306466379	0.0073599378	1.2302433505
Acidaminococcus_intestini_RyC_MR95	Eggerthella_lenta_DSM_2243	0.5060606061	0.4198745796	0.1866060687	0.5795320465	0.2919428479	0.4240944011	0.1955836329	0.5906400449	0.2918684289
Acidaminococcus_intestini_RyC_MR95	Eggerthella_sp_1_3_56FAA	0.5328798186	0.2522848812	0.0872309896	0.6009431258	0.285438455	0.2576514669	0.0968066451	0.604152722	0.2888940863
Acidaminococcus_intestini_RyC_MR95	Eggerthella_sp_YY7918	0.4808868502	0.0405969556	0.3142397507	0.0495719737	0.468638984	0.0387316186	0.3070326982	0.0475630034	0.4585596073
Acidaminococcus_intestini_RyC_MR95	Eggerthia_catenaformis_OT_569	0.5301783265	0.3064572884	0.4498225405	0.4799994411	0.5366107155	0.2458824855	0.3593287537	0.4582293257	0.4076746826
Acidaminococcus_intestini_RyC_MR95	Eikenella_corrodens_ATCC_23834	0.4524886878	0.0686560514	0.2024576544	0.0240242286	0.8168813409	0.0582767259	0.1847038736	0.0369216579	0.721789116
Acidaminococcus_intestini_RyC_MR95	Enterobacter_aerogenes_KCTC_2190	0.5520455722	1.4653843517	0.856367236	0.9785365307	2.2035611563	1.3729159218	0.8614209776	1.011093958	2.1759043143
Acidaminococcus_intestini_RyC_MR95	Enterobacter_asburiae_LF7a	0.5439242504	0.0221737949	1.038555319	0.0014843171	1.8062610468	0.0086502018	0.9647959512	0.0011688628	1.7292013672
Acidaminococcus_intestini_RyC_MR95	Enterobacter_cancerogenus_ATCC_35316	0.5360824742	0.0155704539	0.6699679237	0.0064109797	1.385625277	0.0110475272	0.5736904755	0.007363349	1.3025169046
Acidaminococcus_intestini_RyC_MR95	Enterobacter_cloacae_EcWSU1	0.5415124273	0.0213341118	1.0484364478	0.0010027108	1.8153817607	0.0085719078	0.9671601643	0.0011133672	1.7315886491
Acidaminococcus_intestini_RyC_MR95	Enterobacter_hormaechei_YT2	0.5467928496	0.017410488	1.029952744	0.0010518277	1.810020917	0.0186149126	0.9339256523	0.0011407279	1.7414952651
Acidaminococcus_intestini_RyC_MR95	Enterobacter_hormaechei_YT3	0.5446236559	0.0242451017	1.0194485172	0.0012818087	1.632747818	0.0243715402	0.9222358941	0.0013758643	1.5602444591
Acidaminococcus_intestini_RyC_MR95	Enterobacteriaceae_bacterium_9_2_54FAA	0.5292479109	0.9672320435	1.2012393344	0.8420173532	1.6649081953	1.0110409646	1.1698059368	0.7969587425	1.602655151
Acidaminococcus_intestini_RyC_MR95	Enterococcus_asini_ATCC_700915	0.5384615385	0.5310779924	0.4201602052	0.4931754351	0.5375970889	0.4169506033	0.327842552	0.3984836614	0.414147258
Acidaminococcus_intestini_RyC_MR95	Enterococcus_avium_ATCC_14025	0.5653495441	0.3570467625	0.388529367	0.9045877165	0.4267896952	0.3304578356	0.3415056539	0.8863182795	0.3657554769
Acidaminococcus_intestini_RyC_MR95	Enterococcus_caccae_ATCC_BAA_1240	0.5331664581	0.8515266594	0.3044859901	0.843020462	0.3754884403	0.7890348437	0.2892814598	0.8656564943	0.3448406005
Acidaminococcus_intestini_RyC_MR95	Enterococcus_casseliflavus_ATCC_12755	0.5497150095	0.7379298144	0.2311754089	1.0766403047	0.2073021568	0.6262254863	0.2013549972	0.9319285481	0.175594443
Acidaminococcus_intestini_RyC_MR95	Enterococcus_cecorum_DSM_20682	0.5357607282	0.2063983167	0.3729065844	0.4342931046	0.44759313	0.2020055685	0.3526017856	0.4522365184	0.4060896357
Acidaminococcus_intestini_RyC_MR95	Enterococcus_dispar_ATCC_51266	0.5547024952	0.8762314126	0.27867329	0.9191546332	0.3197352681	0.7853898514	0.2475874687	0.8206321618	0.2800059318
Acidaminococcus_intestini_RyC_MR95	Enterococcus_durans_ATCC_6056	0.5613802256	0.3286472477	0.3686899968	0.4053377694	0.4368137488	0.3057771629	0.3379052171	0.3893460298	0.3827064973
Acidaminococcus_intestini_RyC_MR95	Enterococcus_faecalis_OG1RF_ATCC_47077	0.5468013468	0.0950026597	0.2870775915	0.0148283706	0.7028441609	0.0457177376	0.2870657242	0.0152767774	0.6291720383
Acidaminococcus_intestini_RyC_MR95	Enterococcus_faecalis_TX0104	0.5543403964	0.0110638787	0.353647043	0.0418122785	0.6892256214	0.011182753	0.2951036243	0.0376101635	0.6458870127
Acidaminococcus_intestini_RyC_MR95	Enterococcus_faecalis_TX1322	0.5512295082	0.0137862766	0.3383289509	0.0550495636	0.6415815414	0.0118521452	0.2820711541	0.0669021883	0.5836206568
Acidaminococcus_intestini_RyC_MR95	Enterococcus_faecalis_TX2134	0.5541006203	0.034033079	0.3156232173	0.1291920377	0.5637128778	0.015997613	0.2770149541	0.1219808549	0.5262253094
Acidaminococcus_intestini_RyC_MR95	Enterococcus_faecalis_V583	0.534006734	0.0125842143	0.3718517309	0.011776708	0.7055147777	0.0107941948	0.3228257025	0.0115165522	0.6326110385
Acidaminococcus_intestini_RyC_MR95	Enterococcus_faecium_TX1330	0.5540246555	0.0276508179	0.2977687131	0.1404801338	0.2977687135	0.0107832548	0.2593932377	0.0710438069	0.2977687142
Acidaminococcus_intestini_RyC_MR95	Enterococcus_gallinarum_EG2	0.5628891656	0.8072698458	0.2947031735	1.249166136	0.2581582043	0.7190213174	0.2644636164	1.1106850906	0.2268962236
Acidaminococcus_intestini_RyC_MR95	Enterococcus_hirae_ATCC_9790	0.5636604775	0.2925939955	0.3335152226	0.4390361974	0.3335152225	0.2441471871	0.3335152226	0.3731818575	0.3335152226
Acidaminococcus_intestini_RyC_MR95	Enterococcus_phoeniculicola_ATCC_BAA_412	0.5711574953	0.3241313991	0.2506057987	0.8016123583	0.2490432768	0.3002594603	0.2043868055	0.746824351	0.1790012401
Acidaminococcus_intestini_RyC_MR95	Enterococcus_saccharolyticus_DSM8903	0.537230341	0.2578235488	0.3400477386	0.2632304284	0.341441847	0.2061164656	0.2561750733	0.2039450911	0.263301125
Acidaminococcus_intestini_RyC_MR95	Enterococcus_sp_7L76	0.5469075747	0.0130402422	0.311745805	0.190099177	0.4751125371	0.0104050145	0.2481657713	0.0865141686	0.5252580492
Acidaminococcus_intestini_RyC_MR95	Erysipelotrichaceae_bacterium_5_2_54FAA	0.4918287938	0.0478064058	0.2659715127	0.047895741	0.2660705258	0.0418332375	0.2611065529	0.0420433023	0.2610045257
Acidaminococcus_intestini_RyC_MR95	Erysipelotrichaceae_bacterium_sp_3_1_53	0.4858208955	0.0274852349	0.2270514054	0.1085424506	0.2020933423	0.0207478808	0.188656906	0.070613946	0.1907599418
Acidaminococcus_intestini_RyC_MR95	Escherichia_albertii_KF1	0.5440302539	0.9858371573	2.2021437083	0.7134589197	2.5623597863	1.0560582445	2.2944524086	0.8375646663	2.625087748
Acidaminococcus_intestini_RyC_MR95	Escherichia_albertii_TW07627	0.5388375883	1.5422959559	1.0961071732	1.0072266677	2.3002261973	1.3729159187	1.1177236138	0.9669351345	2.2318468974
Acidaminococcus_intestini_RyC_MR95	Escherichia_coli_O157_H7_str_Sakai	0.5376803848	0.9941642594	1.4172626726	0.895703129	1.8993913416	1.0037657512	1.3534520275	0.92901925	1.8354810577
Acidaminococcus_intestini_RyC_MR95	Escherichia_coli_SE11	0.5322496067	0.8438004339	2.4068971061	0.62030886	2.5445681384	0.8384213216	2.3272803417	0.6157684809	2.4658083958
Acidaminococcus_intestini_RyC_MR95	Escherichia_coli_str_K_12_substr_MG1655	0.5383806519	0.9941611809	1.4156216172	0.913570646	1.9074391255	1.0043497236	1.3542560417	0.9303657895	1.8372815157
Acidaminococcus_intestini_RyC_MR95	Escherichia_coli_UTI89_UPEC	0.5255788907	0.9841184508	1.3522781271	0.8271315354	1.7932749889	0.9589471036	1.2798359961	0.8047127653	1.7040359624
Acidaminococcus_intestini_RyC_MR95	Escherichia_fergusonii_ATCC_35469	0.5432819968	1.6639682648	0.9614506252	1.1444856035	2.2785322792	1.372915921	1.1629022578	1.1267016438	2.2427939557
Acidaminococcus_intestini_RyC_MR95	Escherichia_hermannii_NBRC_105704	0.5271017699	1.1849853946	0.2601410725	1.5087985748	0.2061722051	0.8319065027	0.0901682286	0.9780321564	0.0658139599
Acidaminococcus_intestini_RyC_MR95	Escherichia_sp_1_1_43	0.6182410423	0.5461053505	0.3763953289	0.546105351	0.376395327	0.4513937143	0.3294462688	0.4513937144	0.3294462688
Acidaminococcus_intestini_RyC_MR95	Escherichia_sp_3_2_53FAA	0.5225176343	0.9815858396	1.3392801213	0.8041176577	1.7641530264	0.9489257635	1.2587291948	0.7571547964	1.6670925152
Acidaminococcus_intestini_RyC_MR95	Escherichia_sp_4_1_40B	0.5304487179	1.0066550541	1.4187412381	0.9109624329	1.9250226886	1.0179708891	1.3591343547	0.8632051715	1.8309580961
Acidaminococcus_intestini_RyC_MR95	Eubacterium_biforme_DSM_3989	0.5816485226	0.5294997928	0.3068968591	0.5474902581	0.3037924121	0.4680496638	0.3084067742	0.493579566	0.295047884
Acidaminococcus_intestini_RyC_MR95	Eubacterium_brachy_ATCC_33089	0.5195488722	0.1806750375	0.3431602845	0.1816751848	0.3422372777	0.1671060812	0.3350095988	0.1680332939	0.3341578094
Acidaminococcus_intestini_RyC_MR95	Eubacterium_cellulosolvens_6	0.4735006974	0.6118813332	0.2585036031	0.6657282313	0.2635454028	0.5835793207	0.2439960027	0.635314368	0.2472538054
Acidaminococcus_intestini_RyC_MR95	Eubacterium_cylindroides_T2_87	0.4912547529	0.4110291523	0.2012741349	0.5391834703	0.2609159371	0.3575861554	0.1667466485	0.4645751465	0.2157344623
Acidaminococcus_intestini_RyC_MR95	Eubacterium_desmolans_ATCC_43058	0.4957924264	0.7398963587	0.2909746255	0.7398963587	0.2909746255	0.1531122101	0.0010000001	0.1536039002	0.001
Acidaminococcus_intestini_RyC_MR95	Eubacterium_dolichum_DSM_3991	0.612244898	0.5565263647	0.2955424809	0.5565263647	0.2955424809	0.3443429541	0.1826257607	0.3444494021	0.1825066133
Acidaminococcus_intestini_RyC_MR95	Eubacterium_eligens_ATCC_27750	0.496868476	0.896018791	0.2945331504	1.0188437614	0.3498043647	0.157548683	0.0010000001	0.1580530033	0.001
Acidaminococcus_intestini_RyC_MR95	Eubacterium_hallii_DSM_3353	0.4457099468	0.3923142685	0.1717666731	0.4875442062	0.2360237247	0.3485339498	0.1466784744	0.4456325778	0.2076337998
Acidaminococcus_intestini_RyC_MR95	Eubacterium_hallii_L2_7	0.5041322314	0.5653770235	0.2670875484	0.6099897987	0.2737460189	0.168473965	0.001	0.1690473252	0.0010000001
Acidaminococcus_intestini_RyC_MR95	Eubacterium_limosum_KIST612	0.5089974293	0.8122697288	0.3689639933	0.7545203774	0.4953122942	0.7722437105	0.3506618232	0.7823532943	0.4576281797
Acidaminococcus_intestini_RyC_MR95	Eubacterium_ramulus_ATCC_29099	0.449963477	0.0896462573	0.223515184	0.1409726677	0.4282238244	0.1484683115	0.001	0.1524140195	0.001
Acidaminococcus_intestini_RyC_MR95	Eubacterium_rectale_ATCC_33656	0.4768907563	0.730369225	0.3508533752	0.7772640685	0.3470422549	0.6605988884	0.3534364156	0.7001083809	0.3477871952
Acidaminococcus_intestini_RyC_MR95	Eubacterium_rectale_M104_1	0.5114122682	0.4438653829	0.1059834144	0.471617071	0.100856487	0.3446530992	0.0982613648	0.3667906882	0.0994073504
Acidaminococcus_intestini_RyC_MR95	Eubacterium_saphenum_ATCC_49989	0.5557299843	0.1582918693	0.1102069244	0.1706845356	0.1149162606	0.1413946086	0.1236699113	0.1542317025	0.1325224355
Acidaminococcus_intestini_RyC_MR95	Eubacterium_siraeum_70_3	0.5304487179	0.3197815017	0.02599926	0.3290835592	0.0239068691	0.2072915655	0.0220756543	0.2192556403	0.0181181845
Acidaminococcus_intestini_RyC_MR95	Eubacterium_siraeum_DSM_15702	0.5433753943	0.282627725	0.0656560737	0.1588736386	0.2006875534	0.2110138542	0.0180607787	0.2131115848	0.0217123248
Acidaminococcus_intestini_RyC_MR95	Eubacterium_sulci_ATCC_35585	0.5281385281	0.6200899996	0.3064775285	0.6829105711	0.3578774015	0.5956891999	0.2881301982	0.6519207027	0.3472633899
Acidaminococcus_intestini_RyC_MR95	Eubacterium_ventriosum_ATCC_27560	0.4853846154	0.3995568149	0.1819520416	0.4641100123	0.2163045405	0.372959045	0.1668824341	0.4389449914	0.2002461969
Acidaminococcus_intestini_RyC_MR95	Exiguobacterium_aurantiacum_DSM_6208	0.552745219	1.189678846	0.3930447532	1.5251163227	0.3991121088	0.9129326594	0.2907061892	1.2616685484	0.3543194041
Acidaminococcus_intestini_RyC_MR95	Faecalibacterium_cf_prausnitzii_KLE1255	0.4804511278	0.1114950856	0.139251654	0.1152265805	0.1769607826	0.1328118268	0.1316852787	0.1210021809	0.1850348958
Acidaminococcus_intestini_RyC_MR95	Faecalibacterium_prausnitzii_L2_6	0.5159377317	0.2616744944	0.1741729653	0.2053689151	0.3066878228	0.1773013431	0.1763597069	0.145297775	0.2764056514
Acidaminococcus_intestini_RyC_MR95	Faecalibacterium_prausnitzii_M21_2	0.4881033311	0.3263105775	0.4637760508	0.5381148916	0.4752409177	0.2795778565	0.3771609036	0.5494312994	0.3181444393
Acidaminococcus_intestini_RyC_MR95	Faecalibacterium_prausnitzii_SL3_3	0.4857336957	0.3041524518	0.4027593881	0.5193565497	0.4034872654	0.2582699043	0.3245470771	0.5400741002	0.2493413817
Acidaminococcus_intestini_RyC_MR95	Filifactor_alocis_ATCC_35896	0.5381818182	0.1426324164	0.171406441	0.1876244054	0.214271085	0.1346014208	0.1652311732	0.1764569551	0.2007086895
Acidaminococcus_intestini_RyC_MR95	Finegoldia_magna_ATCC_29328	0.566539924	0.1350543172	0.1914146922	0.1357643644	0.1908806187	0.1371542206	0.1693342684	0.1378197233	0.1687924037
Acidaminococcus_intestini_RyC_MR95	Flavonifractor_plautii_ATCC_29863	0.5211551377	0.2272487266	0.2129568389	0.2378482315	0.2311513031	0.1884163432	0.2027522094	0.2095845582	0.2121509506
Acidaminococcus_intestini_RyC_MR95	Fusobacterium_gonidiaformans_3_1_5R	0.4720062208	0.1007519434	0.266791891	0.1009433054	0.2666880393	0.1561465308	0.092514904	0.1566853365	0.092514904
Acidaminococcus_intestini_RyC_MR95	Fusobacterium_gonidiaformans_ATCC_25563	0.4714620797	0.0816354045	0.2335385758	0.0819941669	0.2334886322	0.1524708588	0.0925148997	0.1529967096	0.0925149016
Acidaminococcus_intestini_RyC_MR95	Fusobacterium_mortiferum_ATCC_9817	0.4701335207	0.0150899039	0.4936932722	0.0147539175	0.535540447	0.0155426289	0.4390860522	0.0155131443	0.4821546504
Acidaminococcus_intestini_RyC_MR95	Fusobacterium_necrophorum_D12	0.469924812	0.0888024039	0.3090317682	0.0965764384	0.3437157324	0.089292925	0.2808050469	0.1020630017	0.31079617
Acidaminococcus_intestini_RyC_MR95	Fusobacterium_nucleatum_subsp_animalis_3_1_33	0.4742589704	0.1589490833	0.1643192941	0.1127161226	0.2689143614	0.1515693928	0.1472481497	0.1049576799	0.248159473
Acidaminococcus_intestini_RyC_MR95	Fusobacterium_nucleatum_subsp_animalis_7_1	0.4696261682	0.2373293286	0.0876661788	0.1445807717	0.2378656461	0.1916170676	0.1080829362	0.1249079095	0.2287296654
Acidaminococcus_intestini_RyC_MR95	Fusobacterium_nucleatum_subsp_animalis_D11	0.472741433	0.1595653986	0.1677113595	0.1129788836	0.2704786422	0.1518001009	0.1510367505	0.1052105659	0.2497631223
Acidaminococcus_intestini_RyC_MR95	Fusobacterium_nucleatum_subsp_vincentii_3_1_27	0.4815373022	0.0954040004	0.2948466502	0.0999065227	0.3233772303	0.0941071543	0.2799181099	0.0931702003	0.303968306
Acidaminococcus_intestini_RyC_MR95	Fusobacterium_nucleatum_subsp_vincentii_3_1_36A2	0.447172619	0.0876705273	0.3870935027	0.0903402336	0.4249728275	0.0889629349	0.3659816375	0.089110505	0.3990969261
Acidaminococcus_intestini_RyC_MR95	Fusobacterium_nucleatum_subsp_vincentii_4_1_13	0.4845283019	0.1005509131	0.2887924098	0.1005179578	0.3218321429	0.0943688692	0.278783068	0.0931725718	0.3030435908
Acidaminococcus_intestini_RyC_MR95	Fusobacterium_periodonticum_1_1_41FAA	0.4532095901	0.2094308986	0.1187901108	0.1174251081	0.2685159403	0.1739824129	0.1248329422	0.1108406164	0.2420329013
Acidaminococcus_intestini_RyC_MR95	Fusobacterium_periodonticum_2_1_31	0.4497272019	0.1378692943	0.1587183593	0.1134356753	0.2338840502	0.1169485996	0.1714544441	0.1056439697	0.2303488261
Acidaminococcus_intestini_RyC_MR95	Fusobacterium_russii_ATCC_25533	0.4645726808	0.7054754559	0.3400593963	0.7056802574	0.3400252627	0.4995279145	0.1455646663	0.5040784662	0.1448062414
Acidaminococcus_intestini_RyC_MR95	Fusobacterium_sp_4_8	0.412	0.1007088963	0.2945397385	0.1008289609	0.3612952524	0.1011455347	0.2688317996	0.1157403366	0.315621126
Acidaminococcus_intestini_RyC_MR95	Fusobacterium_ulcerans_ATCC_49185	0.466620306	0.3587147228	0.1179347114	0.3614831736	0.1547919285	0.3748051561	0.0593713028	0.4081010819	0.0671590399
Acidaminococcus_intestini_RyC_MR95	Fusobacterium_varium_ATCC_27725	0.4628214038	0.3346151448	0.1071007782	0.3514017568	0.1300379924	0.3369864367	0.0593713033	0.375364019	0.0636250677
Acidaminococcus_intestini_RyC_MR95	Gemella_haemolysans_ATCC_10379	0.5842857143	0.5590299026	0.2187547942	0.5997516245	0.2676570491	0.5537787108	0.2118641219	0.5817491132	0.2422094793
Acidaminococcus_intestini_RyC_MR95	Gemella_moribillum_M424	0.5818584071	0.5652637772	0.2096319734	0.7809331725	0.219569081	0.5544775979	0.2024783876	0.7440311461	0.2008156342
Acidaminococcus_intestini_RyC_MR95	Gemella_sanguinis_ATCC700632	0.5768688293	0.7576431241	0.3174408538	0.8549198085	0.3593774345	0.7285215166	0.3064348699	0.8809265804	0.3241658117
Acidaminococcus_intestini_RyC_MR95	Gemella_sanguinis_M325	0.577402788	0.5684917812	0.2045402204	0.7921499153	0.2204496782	0.523157524	0.1781973502	0.7147554333	0.1935392547
Acidaminococcus_intestini_RyC_MR95	Geobacillus_vulcani_PSS1	0.5412166003	0.4155144708	0.5216847903	0.4761810955	0.6517259396	0.2972420378	0.4372210376	0.4091582808	0.5427493047
Acidaminococcus_intestini_RyC_MR95	Gordonia_rubripertincta_NBRC_101908	0.5317044793	0.1670395323	0.2581879617	0.0286085108	1.1053398826	0.1314065806	0.2355120253	0.0352418054	1.0818056305
Acidaminococcus_intestini_RyC_MR95	Gordonia_terrae_C_6	0.5244470314	0.0262236299	0.6453758206	0.0204399382	1.2761136319	0.0249153413	0.6279524753	0.020917045	1.2574949503
Acidaminococcus_intestini_RyC_MR95	Gordonia_terrae_NBRC_100016	0.5370902818	0.0148550058	0.6623883766	0.0140189599	1.139246738	0.0150300335	0.5944790039	0.0137770897	1.0843366982
Acidaminococcus_intestini_RyC_MR95	Gordonibacter_pamelaeae_7_10_1_bT_DSM_19378	0.5568011958	0.1072561146	0.0596735742	0.1383973919	0.2460403508	0.0941018989	0.0710595845	0.1270746901	0.2467436529
Acidaminococcus_intestini_RyC_MR95	Granulicatella_adiacens_ATCC_49175	0.569683908	0.6277763593	0.2691274539	0.7355551851	0.2757275144	0.6009207987	0.2540631465	0.6725266335	0.2525654075
Acidaminococcus_intestini_RyC_MR95	Granulicatella_elegans_ATCC_700633	0.5584878745	0.6788712323	0.2822715179	0.7931094134	0.2846247703	0.6614208425	0.2710266017	0.7417090321	0.2683233853
Acidaminococcus_intestini_RyC_MR95	Grimontia_hollisae_CIP_101886	0.5169082126	0.8841226215	0.3102848687	1.2190624017	0.254461572	0.6901767116	0.1137898674	0.8518318741	0.0868473402
Acidaminococcus_intestini_RyC_MR95	Haemophilus_haemolyticus_M19501	0.5203740815	0.6842423071	0.3435982544	0.8355570858	0.3183791246	0.4905526089	0.1470605502	0.5881357095	0.1307966999
Acidaminococcus_intestini_RyC_MR95	Haemophilus_parainfluenzae_T3T1	0.511627907	0.5157092318	0.7439610298	0.4365402432	1.0518468423	0.513517072	0.7409913966	0.4395355749	1.0343816523
Acidaminococcus_intestini_RyC_MR95	Haemophilus_sputorum_CCUG_13788	0.4847457627	0.6886384756	0.3428655609	0.9838388357	0.2936654997	0.5466230909	0.1377154706	0.7341646061	0.1064585508
Acidaminococcus_intestini_RyC_MR95	Hafnia_alvei_ATCC_51873	0.5461413923	1.0934712649	0.2753934273	1.4789500039	0.2111469716	0.1162406783	0.0422309559	0.9494583549	0.0705762542
Acidaminococcus_intestini_RyC_MR95	Hafnia_alvei_BIDMC_31	0.5656970913	0.6778468551	1.4751463154	0.6632945902	1.9171490734	0.6797815326	1.3910316999	0.6735250629	1.846501792
Acidaminococcus_intestini_RyC_MR95	Halococcus_morrhuae_DSM1307	0.5517477724	0.2019518608	0.0561470977	0.2458915043	0.1257832255	0.1731473316	0.0527785293	0.2205206746	0.1022465737
Acidaminococcus_intestini_RyC_MR95	Helicobacter_bilis_ATCC_43879	0.5224550898	0.1172662182	0.0738173528	0.1266232929	0.5258102209	0.1079395146	0.0796999888	0.0911454151	0.5407847736
Acidaminococcus_intestini_RyC_MR95	Helicobacter_canadensis_MIT_98_5491	0.4567049808	0.1233011735	0.1321345447	0.0793213266	0.4994924892	0.1156490624	0.1411971946	0.0745723547	0.5107851049
Acidaminococcus_intestini_RyC_MR95	Helicobacter_cinaedi_CCUG_18818	0.510607169	0.0941666489	0.1393923391	0.1188145841	0.3897443564	0.0934044362	0.1338771953	0.1100327884	0.3835559105
Acidaminococcus_intestini_RyC_MR95	Helicobacter_pullorum_MIT_98_5489	0.5019305019	0.0954631498	0.1494655185	0.1051336453	0.4465597323	0.0944315314	0.1371747124	0.0987632007	0.4348908783
Acidaminococcus_intestini_RyC_MR95	Helicobacter_pylori_26695	0.5512265512	0.1114539854	0.0757118572	0.0784945277	0.5267343068	0.1023075673	0.0791642784	0.069738396	0.5094083966
Acidaminococcus_intestini_RyC_MR95	Helicobacter_winghamensis_ATCC_BAA_430	0.48984375	0.1091722491	0.0588541983	0.1128131486	0.3581425307	0.1010012452	0.0566001214	0.1055869925	0.3505208145
Acidaminococcus_intestini_RyC_MR95	Holdemania_filiformis_VPI_J1_31B_1_DSM_12042	0.6063829787	0.3948564333	0.290896386	0.4448009146	0.2944047091	0.380460038	0.2923024234	0.4279298473	0.2856812002
Acidaminococcus_intestini_RyC_MR95	Kallipyga_massiliensis_ph2	0.5518491661	0.2162865176	0.2635797311	0.2766977627	0.3603175668	0.2021443555	0.230849392	0.2562936292	0.3256836121
Acidaminococcus_intestini_RyC_MR95	Kandleria_vitulina_DSM_20405	0.5047814208	0.9731324784	0.3944698988	1.134118764	0.4088700537	0.7414014492	0.3049519672	0.8950676734	0.3362455635
Acidaminococcus_intestini_RyC_MR95	Kingella_oralis_ATCC_51147	0.4669603524	0.386679677	0.3841796769	0.7365739911	0.3348763071	0.3356752135	0.1728734501	0.4552829895	0.1529388209
Acidaminococcus_intestini_RyC_MR95	Klebsiella_pneumoniae_pneumoniae_MGH78578	0.5488058152	0.8120282048	1.9993259819	0.7822106643	2.0200098907	0.8208897452	1.9931788857	0.6777950983	2.0924411511
Acidaminococcus_intestini_RyC_MR95	Klebsiella_sp_1_1_55	0.5514403292	0.019175397	0.7128835827	0.0050685687	1.3661950287	0.0156809321	0.6364318244	0.0068774047	1.294654813
Acidaminococcus_intestini_RyC_MR95	Kluyvera_ascorbata_ATCC_33433	0.5578231293	0.5133546772	0.3720795261	1.1262999498	0.2699219798	0.6357471424	0.1228614609	0.947179498	0.0709560606
Acidaminococcus_intestini_RyC_MR95	Kocuria_palustris_PEL	0.5280103026	0.7952542868	0.3250962579	0.7952542872	0.3250962578	0.5626186211	0.1350495488	0.6059230222	0.1278321483
Acidaminococcus_intestini_RyC_MR95	Kocuria_rhizophila_DC2201	0.5231175694	0.6282521911	0.3373475423	0.795254287	0.3250962579	0.4854933404	0.1479037619	0.6557672901	0.1195247698
Acidaminococcus_intestini_RyC_MR95	Kurthia_massiliensis_JC30	0.5280966767	0.1634429232	0.4282588881	0.2184737529	0.5037700061	0.1885852317	0.3612745392	0.2206760016	0.4909430321
Acidaminococcus_intestini_RyC_MR95	Kytococcus_sedentarius_DSM_20547	0.5159106297	0.2231630155	0.2364468338	0.1023411866	0.979219798	0.2323042114	0.2064450208	0.0893601621	0.9622304448
Acidaminococcus_intestini_RyC_MR95	Lachnospira_multipara_ATCC_19207	0.4993036212	0.3084055204	0.2513103095	0.3986409475	0.3129665646	0.2905644844	0.2334013561	0.3840435654	0.2740096923
Acidaminococcus_intestini_RyC_MR95	Lachnospiraceae_bacterium_sp_5_1_63FAA	0.4432757325	0.3733713688	0.041544055	0.3825421439	0.0447378969	0.28620499	0.0293847745	0.2925801722	0.0329224068
Acidaminococcus_intestini_RyC_MR95	Lachnospiraceae_bacterium_sp_8_1_57FAA	0.5084615385	0.163876156	0.0092532963	0.1644403856	0.0092882221	0.1540303751	0.0069871706	0.1567029103	0.0069797217
Acidaminococcus_intestini_RyC_MR95	Lactobacillus_acidophilus_ATCC_4796	0.6231313926	0.3040117246	0.218239192	0.3754592104	0.177229218	0.2718120216	0.2002248918	0.330526718	0.1489348548
Acidaminococcus_intestini_RyC_MR95	Lactobacillus_acidophilus_NCFM	0.5592960979	0.4593721771	0.3334162536	0.7906717646	0.7092718465	0.435086965	0.3146506847	0.769325115	0.5798887396
Acidaminococcus_intestini_RyC_MR95	Lactobacillus_amylolyticus_DSM_11664	0.5773279352	0.2890629325	0.0780940225	0.3307583666	0.0780272192	0.2806974754	0.0964650324	0.3170423534	0.0964068018
Acidaminococcus_intestini_RyC_MR95	Lactobacillus_amylovorus_GRL_1112	0.5815602837	0.7317103065	0.2976765317	0.8770061852	0.3280688835	0.531824701	0.2130696295	0.6311102909	0.2195449992
Acidaminococcus_intestini_RyC_MR95	Lactobacillus_animalis_KCTC_3501	0.579264214	0.8727477076	0.2970261829	1.0272452811	0.3303168134	0.8030324938	0.2733734787	1.0622884887	0.2657544435
Acidaminococcus_intestini_RyC_MR95	Lactobacillus_antri_DSM_16041	0.5714285714	0.3694525045	0.1582467463	0.6580994326	0.106070907	0.3099067629	0.1316370838	0.5760878425	0.1248897726
Acidaminococcus_intestini_RyC_MR95	Lactobacillus_brevis_ATCC_367	0.6238846946	0.3439292525	0.1417462455	0.7630986952	0.3791178173	0.2839928952	0.1395564898	0.6643400973	0.4044569354
Acidaminococcus_intestini_RyC_MR95	Lactobacillus_brevis_subsp_gravesensis_ATCC_27305	0.5340525961	0.3595645945	0.1066655006	0.8117648366	0.4538505412	0.3057640988	0.1068219702	0.6858831997	0.409112144
Acidaminococcus_intestini_RyC_MR95	Lactobacillus_buchneri_ATCC_11577	0.5350938151	0.3341678486	0.0870493699	0.7881959048	0.4723737466	0.2876884522	0.0901026918	0.670953313	0.5045331831
Acidaminococcus_intestini_RyC_MR95	Lactobacillus_casei_ATCC_334	0.5329912023	0.0339341305	0.2492195316	0.0268072506	0.5449822417	0.1065005707	0.1193660801	0.0152947378	0.4758671575
Acidaminococcus_intestini_RyC_MR95	Lactobacillus_casei_casei_BL23	0.5352011494	0.0355485563	0.2505842157	0.0285216905	0.5471918879	0.1091531634	0.1193660825	0.0164613775	0.4781382473
[truncated: 296,379 more rows]
