# Supplementary material for: Human gut microbe co-cultures have greater potential than monocultures for food waste remediation to commodity chemicals
Source: Sci Rep. 2018 Oct 22;8:15594. doi: 10.1038/s41598-018-33733-z (PMC6197241; doi:10.1038/s41598-018-33733-z)
Supplement: Supplementary file 3 — Data [file 41598_2018_33733_MOESM3_ESM.zip › Data/InputTables/UniqueMets_AGORA.txt]

Metabolite abbreviation	Metabolite name	Charged formula	Charge
10fthf	10-Formyltetrahydrofolate	C20H21N7O7	-2
10fthf5glu	10-formyltetrahydrofolate-[Glu](5)	C40H45N11O19	-6
10m3hddcaACP	10-methyl-3-hydroxy-dodecanoyl-ACP	C24H45N2O9PRS	-1
10m3hundecACP	10-methyl-3-hydroxy-undecanoyl-ACP	C23H43N2O9PRS	-1
10m3oddcaACP	10-methyl-3-oxo-dodecanoyl-ACP	C24H43N2O9PRS	-1
10m3oundecACP	10-methyl-3-oxo-undecanoyl-ACP	C23H41N2O9PRS	-1
10mddcaACP	10-methyl-dodecanoyl-ACP	C24H45N2O8PRS	-1
10mtddec2eACP	10-methyl-trans-dodec-2-enoyl-ACP	C24H43N2O8PRS	-1
10mtundec2eACP	10-methyl-trans-undec-2-enoyl-ACP	C23H41N2O8PRS	-1
10mundecACP	10-methyl-undecanoyl-ACP	C23H43N2O8PRS	-1
11m3hddcaACP	11-methyl-3-hydroxy-dodecanoyl-ACP	C24H45N2O9PRS	-1
11m3oddcaACP	11-methyl-3-oxo-dodecanoyl-ACP	C24H43N2O9PRS	-1
11mddcaACP	11-methyl-dodecanoyl-ACP	C24H45N2O8PRS	-1
11mtddec2eACP	11-methyl-trans-dodec-2-enoyl-ACP	C24H43N2O8PRS	-1
12daihdglyc	1,2-Dianteisoheptadecanoyl-sn-glycerol	C37H72O5	0
12daipdglyc	1,2-Dianteisopentadecanoyl-sn-glycerol	C33H64O5	0
12dgr120	1,2-Diacyl-sn-glycerol (didodecanoyl, n-C12:0)	C27H52O5	0
12dgr140	1,2-Diacyl-sn-glycerol (ditetradecanoyl, n-C14:0)	C31H60O5	0
12dgr141	1,2-Diacyl-sn-glycerol (ditetradec-7-enoyl, n-C14:1)	C31H56O5	0
12dgr160	1,2-Diacyl-sn-glycerol (dihexadecanoyl, n-C16:0)	C35H68O5	0
12dgr161	1,2-Diacyl-sn-glycerol (dihexadec-9-enoyl, n-C16:1)	C35H64O5	0
12dgr180	1,2-Diacyl-sn-glycerol (dioctadecanoyl, n-C18:0)	C39H76O5	0
12dgr181	1,2-Diacyl-sn-glycerol (dioctadec-11-enoyl, n-C18:1)	C39H72O5	0
12dihdglyc	1,2-Diisoheptadecanoyl-sn-glycerol	C37H72O5	0
12dipdglyc	1,2-Diisopentadecanoyl-sn-glycerol	C33H64O5	0
12ditdglyc	1,2-Diisotetradecanoyl-sn-glycerol	C31H60O5	0
12dixdglyc	1,2-Diisohexadecanoyl-sn-glycerol	C35H68O5	0
12ethd	1,2-Ethanediol	C2H6O2	0
12m3hmyrsACP	12-methyl-3-hydroxy-tetra-decanoyl-ACP	C26H49N2O9PRS	-1
12m3htridecACP	12-methyl-3-hydroxy-tridecanoyl-ACP	C25H47N2O9PRS	-1
12m3omyrsACP	12-methyl-3-oxo-tetra-decanoyl-ACP	C26H47N2O9PRS	-1
12m3otridecACP	12-methyl-3-oxo-tridecanoyl-ACP	C25H45N2O9PRS	-1
12mmyrsACP	12-methyl-tetra-decanoyl-ACP	C26H49N2O8PRS	-1
12mtmrs2eACP	12-methyl-trans-tetra-dec-2-enoyl-ACP	C26H47N2O8PRS	-1
12mtridecACP	12-methyl-tridecanoyl-ACP	C25H47N2O8PRS	-1
12mttritec2eACP	12-methyl-trans-tridec-2-enoyl-ACP	C25H45N2O8PRS	-1
12npthldl	1,2-Naphthalenediol	C10H8O2	0
12ppd_R	(R)-propane-1,2-diol	C3H8O2	0
12ppd_S	(S)-propane-1,2-diol	C3H8O2	0
13dampp	trimethylenediaminium	C3H12N2	2
13dpg	3-Phospho-D-glyceroyl phosphate	C3H4O10P2	-4
13m3hmyrsACP	13-methyl-3-hydroxy-tetra-decanoyl-ACP	C26H49N2O9PRS	-1
13m3omyrsACP	13-methyl-3-oxo-tetra-decanoyl-ACP	C26H47N2O9PRS	-1
13mmyrsACP	13-methyl-tetra-decanoyl-ACP	C26H49N2O8PRS	-1
13mtmrs2eACP	13-methyl-trans-tetra-dec-2-enoyl-ACP	C26H47N2O8PRS	-1
13ppd	Propane-1,3-diol	C3H8O2	0
14dhnptcoa	1,4-Dihydroxy-2-naphthoyl-CoA	C32H38N7O19P3S	-4
14m3hpalmACP	14-methyl-3-hydroxy-hexa-decanoyl-ACP	C28H53N2O9PRS	-1
14m3hpentdecACP	14-methyl-3-hydroxy-pentadecanoyl-ACP	C27H51N2O9PRS	-1
14m3opalmACP	14-methyl-3-oxo-hexa-decanoyl-ACP	C28H51N2O9PRS	-1
14m3opentdecACP	14-methyl-3-oxo-pentadecanoyl-ACP	C27H49N2O9PRS	-1
14mpalmACP	14-methyl-hexa-decanoyl-ACP	C28H53N2O8PRS	-1
14mpentdecACP	14-methyl-pentadecanoyl-ACP	C27H51N2O8PRS	-1
14mtpalm2eACP	14-methyl-trans-hexa-dec-2-enoyl-ACP	C28H51N2O8PRS	-1
14mtpentdec2eACP	14-methyl-trans-pentadec-2-enoyl-ACP	C27H49N2O8PRS	-1
15dap	1,5-Diaminopentane	C5H16N2	2
15m3hpalmACP	15-methyl-3-hydroxy-hexa-decanoyl-ACP	C28H53N2O9PRS	-1
15m3opalmACP	15-methyl-3-oxo-hexa-decanoyl-ACP	C28H51N2O9PRS	-1
15mpalmACP	15-methyl-hexa-decanoyl-ACP	C28H53N2O8PRS	-1
15mtpalm2eACP	15-methyl-trans-hexa-dec-2-enoyl-ACP	C28H51N2O8PRS	-1
15phytn	15-cis-Phytoene	C40H64	0
17ahprgnlone	17alpha-hydroxypregnenolone	C21H32O3	0
17ahprgstrn	17alpha-hydroxyprogesterone	C21H30O3	0
1agpe120	1-Acyl-sn-glycero-3-phosphoethanolamine (n-C12:0)	C17H36NO7P1	0
1agpe140	1-Acyl-sn-glycero-3-phosphoethanolamine (n-C14:0)	C19H40NO7P1	0
1agpe141	1-Acyl-sn-glycero-3-phosphoethanolamine (n-C14:1)	C19H38NO7P1	0
1agpe160	1-Acyl-sn-glycero-3-phosphoethanolamine (n-C16:0)	C21H44NO7P1	0
1agpe161	1-Acyl-sn-glycero-3-phosphoethanolamine (n-C16:1)	C21H42NO7P1	0
1agpe180	1-Acyl-sn-glycero-3-phosphoethanolamine (n-C18:0)	C23H48NO7P1	0
1agpe181	1-Acyl-sn-glycero-3-phosphoethanolamine (n-C18:1)	C23H46NO7P1	0
1agpg120	1-Acyl-sn-glycero-3-phosphoglycerol (n-C12:0)	C18H36O9P1	-1
1agpg140	1-Acyl-sn-glycero-3-phosphoglycerol (n-C14:0)	C20H40O9P1	-1
1agpg141	1-Acyl-sn-glycero-3-phosphoglycerol (n-C14:1)	C20H38O9P1	-1
1agpg160	1-Acyl-sn-glycero-3-phosphoglycerol (n-C16:0)	C22H44O9P1	-1
1agpg161	1-Acyl-sn-glycero-3-phosphoglycerol (n-C16:1)	C22H42O9P1	-1
1agpg180	1-Acyl-sn-glycero-3-phosphoglycerol (n-C18:0)	C24H48O9P1	-1
1agpg181	1-Acyl-sn-glycero-3-phosphoglycerol (n-C18:1)	C24H46O9P1	-1
1aihpdecg3p	1-anteisoheptadecanoyl-sn-glycerol 3-phosphate (14-methyl-hexadecanoyl, anteiso-C17)	C20H39O7P	-2
1aipdecg3p	1-anteisopentadecanoyl-sn-glycerol 3-phosphate (12-methyl-tetradecanoyl, anteiso-C15)	C18H36O7P	-1
1ddecg3p	1-acyl-sn-glycerol 3-phosphate(2-)	C15H29O7P1	-2
1h2npt	1-Hydroxy-2-naphthoate	C11H7O3	-1
1hdec9eg3p	1-hexadec-9-enoyl-sn-glycerol 3-phosphate	C19H35O7P1	-2
1hdecg3p	1-hexadecanoyl-sn-glycerol 3-phosphate	C19H37O7P1	-2
1ihdecg3p	1-isohexadecanoyl-sn-glycerol 3-phosphate (14-methyl-pentadecanoyl, iso-C16)	C19H38O7P	-1
1ihpdecg3p	1-isoheptadecanoyl-sn-glycerol 3-phosphate (15-methyl-hexadecanoyl, iso-C17)	C20H39O7P	-2
1ipdecg3p	1-isopentadecanoyl-sn-glycerol 3-phosphate (13-methyl-tetradecanoyl, iso-C15)	C18H36O7P	-1
1itdecg3p	1-isotetradecanoyl-sn-glycerol 3-phosphate (12-methyl-tridecanoyl, iso-C14)	C17H34O7P	-1
1mpyr	1-methylpyrrolinium	C5H10N	1
1odec11eg3p	1-octadec-11-enoyl-sn-glycerol 3-phosphate	C21H39O7P1	-2
1odecg3p	1-octadecanoyl-sn-glycerol 3-phosphate	C21H41O7P1	-2
1p2cbxl	1-pyrroline-2-carboxylate	C5H6NO2	-1
1p3h5c	L-1-Pyrroline-3-hydroxy-5-carboxylate	C5H6NO3	-1
1p4h2cbxl	1-Pyrroline-4-hydroxy-2-carboxylate	C5H6NO3	-1
1pipdn2c	1-piperideine-2-carboxylate	C6H9NO2	0
1pyr5c	1-Pyrroline-5-carboxylate	C5H6NO2	-1
1tdec7eg3p	1-tetradec-7-enoyl-sn-glycerol 3-phosphate	C17H31O7P1	-2
1tdecg3p	1-tetradecanoyl-sn-glycerol 3-phosphate	C17H33O7P1	-2
23camp	2,3-Cyclic AMP	C10H11N5O6P	-1
23ccmp	2,3-Cyclic CMP	C9H11N3O7P	-1
23cgmp	2,3-Cyclic GMP	C10H11N5O7P	-1
23cump	2',3'-cyclic UMP(1-)	C9H10N2O8P	-1
23ddhb	2,3-Dihydro-2,3-dihydroxybenzoate	C7H7O4	-1
23dhb	2,3-Dihydroxybenzoate	C7H5O4	-1
23dhba	(2,3-Dihydroxybenzoyl)adenylate	C17H17N5O10P	-1
23dhdp	2,3-Dihydrodipicolinate	C7H5NO4	-2
23dhmb	(R)-2,3-Dihydroxy-3-methylbutanoate	C5H9O4	-1
23dhmp	(R)-2,3-Dihydroxy-3-methylpentanoate	C6H11O4	-1
23doguln	(4R,5S)-4,5,6-trihydroxy-2,3-dioxohexanoate	C6H7O7	-1
23dpg	2,3-bisphosphonato-D-glycerate(5-)	C3H3O10P2	-5
24dhhed	2,4-Dihydroxyhept-2-enedioate	C7H8O6	-2
25aics	(S)-2-[5-Amino-1-(5-phospho-D-ribosyl)imidazole-4-carboxamido]succinate	C13H15N4O12P	-4
25d5o2a	Muconolactone	C6H5O4	-1
25dhpp	2,5-Diamino-6-hydroxy-4-(5-phosphoribosylamino)-pyrimidine	C9H14N5O8P	-2
25dkglcn	2,5-diketo-D-gluconate	C6H7O7	-1
25dop	2,5-Dioxopentanoate	C5H5O4	-1
25drapp	2,5-Diamino-6-(ribosylamino)-4-(3H)-pyrimidinone 5-phosphate	C9H14N5O8P	-2
26dap_LL	LL-2,6-Diaminoheptanedioate	C7H14N2O4	0
26dap_M	meso-2,6-Diaminoheptanedioate	C7H14N2O4	0
2acamsucc	2-(Acetamidomethylene)succinate	C7H7NO5	-2
2aeppn	2-Aminoethylphosphonate	C2H7NO3P	-1
2agpe120	2-Acyl-sn-glycero-3-phosphoethanolamine (n-C12:0)	C17H36NO7P1	0
2agpe140	2-Acyl-sn-glycero-3-phosphoethanolamine (n-C14:0)	C19H40NO7P1	0
2agpe141	2-Acyl-sn-glycero-3-phosphoethanolamine (n-C14:1)	C19H38NO7P1	0
2agpe160	2-Acyl-sn-glycero-3-phosphoethanolamine (n-C16:0)	C21H44NO7P1	0
2agpe161	2-Acyl-sn-glycero-3-phosphoethanolamine (n-C16:1)	C21H42NO7P1	0
2agpe180	2-Acyl-sn-glycero-3-phosphoethanolamine (n-C18:0)	C23H48NO7P1	0
2agpe181	2-Acyl-sn-glycero-3-phosphoethanolamine (n-C18:1)	C23H46NO7P1	0
2agpg120	2-Acyl-sn-glycero-3-phosphoglycerol (n-C12:0)	C18H36O9P1	-1
2agpg140	2-Acyl-sn-glycero-3-phosphoglycerol (n-C14:0)	C20H40O9P1	-1
2agpg141	2-Acyl-sn-glycero-3-phosphoglycerol (n-C14:1)	C20H38O9P1	-1
2agpg160	2-Acyl-sn-glycero-3-phosphoglycerol (n-C16:0)	C22H44O9P1	-1
2agpg161	2-Acyl-sn-glycero-3-phosphoglycerol (n-C16:1)	C22H42O9P1	-1
2agpg180	2-Acyl-sn-glycero-3-phosphoglycerol (n-C18:0)	C24H48O9P1	-1
2agpg181	2-Acyl-sn-glycero-3-phosphoglycerol (n-C18:1)	C24H46O9P1	-1
2ahbut	(S)-2-Aceto-2-hydroxybutanoate	C6H9O4	-1
2ahhmd	2-Amino-4-hydroxy-6-hydroxymethyl-7,8-dihydropteridine diphosphate	C7H8N5O8P2	-3
2ahhmp	2-Amino-4-hydroxy-6-hydroxymethyl-7,8-dihydropteridine	C7H9N5O2	0
2ameph	(2-Aminoethyl)phosphonate	C2H7NO3P	-1
2aobut	L-2-amino-3-oxobutanoic acid	C4H7NO3	0
2c25dho	2-Carboxy-2,5-dihydro-5-oxofuran-2-acetate	C7H4O6	-2
2cpr5p	1-(2-Carboxyphenylamino)-1-deoxy-D-ribulose 5-phosphate	C12H13NO9P	-3
2d3dxylt	2-Dehydro-3-deoxy-D-xylonate	C5H7O5	-1
2dda7p	2-Dehydro-3-deoxy-D-arabino-heptonate 7-phosphate	C7H10O10P	-3
2ddecg3p	2-dodecanoyl-sn-glycerol 3-phosphate	C15H30O7P1	-1
2ddg6p	2-Dehydro-3-deoxy-D-gluconate 6-phosphate	C6H8O9P	-3
2ddglcn	2-Dehydro-3-deoxy-D-gluconate	C6H9O6	-1
2ddpent	2-Dehydro-3-deoxy-L-pentonate	C5H7O5	-1
2dh3dgal	2-Dehydro-3-deoxy-D-galactonate	C6H9O6	-1
2dh3dgal6p	2-Dehydro-3-deoxy-D-galactonate 6-phosphate	C6H8O9P	-3
2dh3dglc	2-Dehydro-3-deoxy-D-glucarate	C6H6O7	-2
2dhglcn	2-Dehydro-D-gluconate	C6H9O7	-1
2dhguln	2-Dehydro-L-gulonate	C6H9O7	-1
2dhp	2-Dehydropantoate	C6H9O4	-1
2dmmq7	2-Demethylmenaquinone 7	C45H62O2	0
2dmmq8	2-Demethylmenaquinone 8	C50H70O2	0
2dmmql8	2-Demethylmenaquinol 8	C50H72O2	0
2dr1p	2-Deoxy-D-ribose 1-phosphate	C5H9O7P	-2
2dr5p	2-deoxy-D-ribose 5-phosphate(2-)	C5H9O7P	-2
2h3oppan	2-Hydroxy-3-oxopropanoate	C3H3O4	-1
2hb	2-Hydroxybutyrate	C4H7O3	-1
2hdec9eg3p	2-hexadec-9-enoyl-sn-glycerol 3-phosphate	C19H36O7P1	-1
2hdecg3p	2-hexadecanoyl-sn-glycerol 3-phosphate	C19H38O7P1	-1
2hh24dd	2-Hydroxyhepta-2-4-dienedioate	C7H6O5	-2
2hmc	2-Hydroxymuconate	C6H4O5	-2
2hydog	2-hydroxyglutarate	C5H6O5	-2
2hydogcoa	2-hydroxyglutaryl-CoA	C26H38N7O20P3S	-4
2hymeph	2-(Hydroxymethyl)phenol	C7H8O2	0
2hyoxplac	2-Hydroxyphenylacetate	C8H7O3	-1
2ins	2-Inosose	C6H10O6	0
2ippm	2-Isopropylmaleate	C7H8O4	-2
2kmb	2-keto-4-methylthiobutyrate	C5H7O3S	-1
2m1hbtpp	2-Methyl-1-hydroxybutyl-TPP	C17H26N4O8P2S	-2
2m1hptpp	2-Methyl-1-hydroxypropyl-TPP	C16H24N4O8P2S	-2
2maacoa	2-methylacetoacetyl-CoA(4-)	C26H38N7O18P3S	-4
2mahmp	2-Methyl-4-amino-5-hydroxymethylpyrimidine diphosphate	C6H8N3O7P2	-3
2mb2coa	2-methylcrotonoyl-CoA(4-)	C26H38N7O17P3S	-4
2mbcoa	2-methylbutanoyl-CoA(4-)	C26H40N7O17P3S	-4
2mbut	2-methylbutyrate	C5H9O2	-1
2mbutACP	2-methylbutanoyl-ACP,2-methylbutyryl-ACP	C16H29N2O8PRS	-1
2mcacn	(Z)-but-2-ene-1,2,3-tricarboxylate	C7H5O6	-3
2mcit	2-methylcitrate(3-)	C7H7O7	-3
2me4p	2-C-methyl-D-erythritol 4-phosphate	C5H11O7P	-2
2mecdp	2-C-methyl-D-erythritol 2,4-cyclodiphosphate	C5H10O9P2	-2
2mmal	(R)-2-Methylmalate	C5H6O5	-2
2mmale	2-Methylmaleate	C5H4O4	-2
2mnptl	2-Methylnaphthalene	C11H10	0
2mop	2-methyl-3-oxopropanoate	C4H5O3	-1
2mp2coa	2-Methylprop-2-enoyl-CoA	C25H36N7O17P3S	-4
2mpdhl	S-(2-Methylpropanoyl)-dihydrolipoamide	C12H23NO2S2	0
2mpropACP	2-methylpropionyl-ACP,isobutyryl-ACP	C15H27N2O8PRS	-1
2obut	2-Oxobutanoate	C4H5O3	-1
2odec11eg3p	2-octadec-11-enoyl-sn-glycerol 3-phosphate	C21H40O7P1	-1
2odecg3p	2-octadecanoyl-sn-glycerol 3-phosphate	C21H42O7P1	-1
2ohed	2-Oxohept-3-ene-1,7-dioate	C7H6O5	-2
2ohph	2-Octaprenyl-6-hydroxyphenol	C46H70O2	0
2ombz	2-Octaprenyl-6-methoxy-1,4-benzoquinone	C47H70O3	0
2ombzl	2-Octaprenyl-6-methoxy-1,4-benzoquinol	C47H72O3	0
2omfuc	2-o-methylfucose (rare sugar in rhamnogalacturonan II)	C7H14O5	0
2omhmbl	2-Octaprenyl-3-methyl-5-hydroxy-6-methoxy-1,4-benzoquinol	C48H74O4	0
2ommb	2-Octaprenyl-3-methyl-6-methoxy-1,4-benzoquinone	C48H72O3	0
2ommbl	2-Octaprenyl-3-methyl-6-methoxy- 1,4-benzoquinol	C48H74O3	0
2omph	2-Octaprenyl-6-methoxyphenol	C47H72O2	0
2omxyl	2-O-methylxylose (rare sugar in rhamnogalacturonan II)	C6H12O5	0
2oph	2-Octaprenylphenol	C46H70O	0
2oxoadp	2-oxoadipate(2-)	C6H6O5	-2
2p4c2me	2-phospho-4-(cytidine 5-diphospho)-2-C-methyl-D-erythritol	C14H22N3O17P3	-4
2pg	D-Glycerate 2-phosphate	C3H4O7P	-3
2pglyc	2-phosphonatoglycolate(3-)	C2H2O6P	-3
2s5epchc	2-Succinyl-5-enolpyruvyl-6-hydroxy-3-cyclohexene-1-carboxylate	C14H13O9	-3
2shchc	2-Succinyl-6-hydroxy-2,4-cyclohexadiene-1-carboxylate	C11H10O6	-2
2tdec7eg3p	2-tetradec-7-enoyl-sn-glycerol 3-phosphate	C17H32O7P1	-1
2tdecg3p	2-tetradecanoyl-sn-glycerol 3-phosphate	C17H34O7P1	-1
33hmeoxobut	2-Oxo-3-hydroxyisovalerate	C5H7O4	-1
34dhb	Protocatechuate	C7H5O4	-1
34dhmald	3,4-Dihydroxymandelaldehyde	C8H8O4	0
34dhoxpeg	3,4-Dihydroxyphenylethyleneglycol	C8H10O4	0
34dhpac	3,4-Dihydroxyphenylacetaldehyde	C8H8O3	0
34dhpha	(3,4-dihydroxyphenyl)acetate	C8H7O4	-1
34dhphe	L-dopa	C9H11NO4	0
34hpp	3-(4-hydroxyphenyl)pyruvate	C9H7O4	-1
35cgmp	3',5'-cyclic GMP(1-)	C10H11N5O7P	-1
35dacap	(3S,5S)-3,5-Diaminocaproate	C6H15N2O2	1
36dahx	(3S)-3,6-Diaminohexanoate	C6H15N2O2	1
3a2opp	3-Amino-2-oxopropyl phosphate	C3H7NO5P	-1
3abutcoa	L-3-Aminobutyryl-CoA	C25H39N8O17P3S	-4
3aib	(S)-3-aminoisobutyric acid	C4H9NO2	0
3aib_D	D-3-Amino-isobutanoate	C4H9NO2	0
3amp	3'-AMP(2-)	C10H12N5O7P	-2
3btcoa	3-Butenoyl-CoA	C25H36N7O17P3S	-4
3c2hmp	3-Carboxy-2-hydroxy-4-methylpentanoate	C7H10O5	-2
3c3hmp	3-Carboxy-3-hydroxy-4-methylpentanoate	C7H10O5	-2
3c4mop	3-Carboxy-4-methyl-2-oxopentanoate	C7H8O5	-2
3cmp	3-cmp	C9H12N3O8P	-2
3cmuc	3-Carboxy-cis,cis-muconate	C7H3O6	-3
3cvobz	3-[(1-Carboxyvinyl)oxy]benzoate	C10H6O5	-2
3ddlhept	3-deoxy-d-lyxo-heptulosaric acid (rare sugar in rhamnogalacturonan II)	C7H9O8	-1
3dhguln	3-dehydro-L-gulonate	C6H9O7	-1
3dhgulnp	3-keto-L-gulonate-6-phosphate	C6H8O10P	-3
3dhq	3-Dehydroquinate	C7H9O6	-1
3dhsk	3-Dehydroshikimate	C7H7O5	-1
3gmp	3-GMP	C10H12N5O8P	-2
3h3mop	(R)-3-Hydroxy-3-methyl-2-oxopentanoate	C6H9O4	-1
3haACP	(3R)-3-Hydroxyacyl-[acyl-carrier protein]	C15H27N2O9PRS	-1
3hadpcoa	(3S)-3-Hydroxyadipyl-CoA	C27H39N7O20P3S	-5
3hanthrn	3-hydroxyanthranilate	C7H7NO3	0
3hbbut	(R)-3-((R)-3-Hydroxybutanoyloxy)butanoate	C8H13O5	-1
3hbcoa	(S)-3-hydroxybutanoyl-CoA(4-)	C25H38N7O18P3S	-4
3hbcoa_R	(R)-3-hydroxybutanoyl-CoA(4-)	C25H38N7O18P3S	-4
3hcddec5eACP	(R)-3-hydroxy-cis-dodec-5-enoyl-[acyl-carrier protein]	C23H41N2O9PRS	-1
3hcinnm	3-hydroxycinnamic acid	C9H7O3	-1
3hcmrs7eACP	(R)-3-hydroxy-cis-myristol-7-eoyl-[acyl-carrier protein]	C25H45N2O9PRS	-1
3hcpalm9eACP	(R)-3-hydroxy-cis-palm-9-eoyl-[acyl-carrier protein]	C27H49N2O9PRS	-1
3hcvac11eACP	(R)-3-hydroxy-cis-vacc-11-enoyl-[acyl-carrier protein]	C29H53N2O9PRS	-1
3hdcoa	(S)-3-Hydroxydecanoyl-CoA	C31H50N7O18P3S	-4
3hddcoa	(S)-3-Hydroxydodecanoyl-CoA	C33H54N7O18P3S	-4
3hddecACP	(R)-3-Hydroxydodecanoyl-[acyl-carrier protein]	C23H43N2O9PRS	-1
3hdecACP	(R)-3-Hydroxydecanoyl-[acyl-carrier protein]	C21H39N2O9PRS	-1
3hgACPm	3-hydroxyglutaryl-ACP methyl ester	C17H29N2O11PRS	-1
3hhcoa	(S)-3-Hydroxyhexanoyl-CoA	C27H42N7O18P3S	-4
3hhdcoa	(S)-3-Hydroxyhexadecanoyl-CoA	C37H62N7O18P3S	-4
3hhexACP	(R)-3-Hydroxyhexanoyl-[acyl-carrier protein]	C17H31N2O9PRS	-1
3hibutcoa	(S)-3-Hydroxyisobutyryl-CoA	C25H38N7O18P3S	-4
3hmbcoa	(2S,3S)-3-hydroxy-2-methylbutanoyl-CoA(4-)	C26H40N7O18P3S	-4
3hmp	3-hydroxy-2-methylpropanoate	C4H7O3	-1
3hmrsACP	(R)-3-Hydroxytetradecanoyl-[acyl-carrier protein]	C25H47N2O9PRS	-1
3hocoa	(S)-3-Hydroxyoctanoyl-CoA	C29H46N7O18P3S	-4
3hoctACP	(R)-3-Hydroxyoctanoyl-[acyl-carrier protein]	C19H35N2O9PRS	-1
3hoctaACP	(R)-3-Hydroxyoctadecanoyl-[acyl-carrier protein]	C29H55N2O9PRS	-1
3hpACPm	3-hydroxypimeloyl-ACP methyl ester	C19H33N2O11PRS	-1
3hpalmACP	R-3-hydroxypalmitoyl-[acyl-carrier protein]	C27H51N2O9PRS	-1
3hpcoa	3-hydroxypropanoyl-CoA(4-)	C24H36N7O18P3S	-4
3hphac	3-Hydroxyphenylacetate	C8H7O3	-1
3hpp	3-hydroxypropionate	C3H5O3	-1
3hppnl	3-Hydroxypropanal	C3H6O2	0
3hpppn	3-(3-hydroxy-phenyl)propionate	C9H9O3	-1
3htdcoa	(S)-3-Hydroxytetradecanoyl-CoA	C35H58N7O18P3S	-4
3ig3p	C-(3-Indolyl)-glycerol 3-phosphate	C11H12NO6P	-2
3m1hbtpp	3-Methyl-1-hydroxybutyl-TPP	C17H26N4O8P2S	-2
3mb2coa	3-methylbut-2-enoyl-CoA(4-)	C26H38N7O17P3S	-4
3mbutACP	3-methylbutanoyl-ACP,isovaleryl-ACP	C16H29N2O8PRS	-1
3mcat	3-Methylcatechol	C7H8O2	0
3mgcoa	trans-3-methylglutaconyl-CoA(5-)	C27H37N7O19P3S	-5
3mob	3-methyl-2-oxobutanoate	C5H7O3	-1
3mop	3-methyl-2-oxopentanoate	C6H9O3	-1
3msaclt	3-Methylsalicylate	C8H7O3	-1
3ocddec5eACP	3-oxo-cis-dodec-5-enoyl-[acyl-carrier protein]	C23H39N2O9PRS	-1
3ocmrs7eACP	3-oxo-cis-myristol-7-eoyl-[acyl-carrier protein]	C25H43N2O9PRS	-1
3ocpalm9eACP	3-oxo-cis-palm-9-eoyl-[acyl-carrier protein]	C27H47N2O9PRS	-1
3ocvac11eACP	3-oxo-cis-vacc-11-enoyl-[acyl-carrier protein]	C29H51N2O9PRS	-1
3odcoa	3-Oxodecanoyl-CoA	C31H48N7O18P3S	-4
3oddcoa	3-Oxododecanoyl-CoA	C33H52N7O18P3S	-4
3oddecACP	3-Oxododecanoyl-[acyl-carrier protein]	C23H41N2O9PRS	-1
3odecACP	3-Oxodecanoyl-[acyl-carrier protein]	C21H37N2O9PRS	-1
3ogACPm	3-ketoglutaryl-ACP methyl ester	C17H27N2O11PRS	-1
3ohcoa	3-Oxohexanoyl-CoA	C27H40N7O18P3S	-4
3ohdcoa	3-oxopalmitoyl-CoA(4-)	C37H60N7O18P3S	-4
3ohexACP	3-Oxohexanoyl-[acyl-carrier protein]	C17H29N2O9PRS	-1
3omrsACP	3-Oxotetradecanoyl-[acyl-carrier protein]	C25H45N2O9PRS	-1
3oocoa	3-Oxooctanoyl-CoA	C29H44N7O18P3S	-4
3ooctACP	3-Oxooctanoyl-[acyl-carrier protein]	C19H33N2O9PRS	-1
3ooctdACP	3-Oxooctadecanoyl-[acyl-carrier protein]	C29H53N2O9PRS	-1
3opACPm	3-ketopimeloyl-ACP methyl ester	C19H31N2O11PRS	-1
3opalmACP	3-Oxohexadecanoyl-[acyl-carrier protein]	C27H49N2O9PRS	-1
3ophb	3-Octaprenyl-4-hydroxybenzoate	C47H69O3	-1
3otdcoa	3-Oxotetradecanoyl-CoA	C35H56N7O18P3S	-4
3oxoadp	3-Oxoadipate	C6H6O5	-2
3padsel	3'-Phosphoadenylylselenate	C10H11N5O13P2Se	-4
3pg	3-Phospho-D-glycerate	C3H4O7P	-3
3php	3-phosphonatooxypyruvate(3-)	C3H2O7P	-3
3psme	5-O-(1-Carboxyvinyl)-3-phosphoshikimate	C10H9O10P	-4
3uib	3-Ureidoisobutyrate	C5H9N2O3	-1
3ump	3'-UMP(2-)	C9H11N2O9P	-2
44dpnspr	4,4-Diaponeurosporene	C30H42	0
4abut	4-Aminobutanoate	C4H9NO2	0
4abutn	4-Aminobutanal	C4H10NO	1
4abz	4-Aminobenzoate	C7H6NO2	-1
4adcho	4-amino-4-deoxychorismate	C10H10NO5	-1
4ahmmp	4-Amino-5-hydroxymethyl-2-methylpyrimidine	C6H9N3O	0
4ampm	4-Amino-2-methyl-5-phosphomethylpyrimidine	C6H8N3O4P	-2
4c2me	4-(cytidine 5-diphospho)-2-C-methyl-D-erythritol	C14H23N3O14P2	-2
4fumacac	4-fumarylacetoacetate(2-)	C8H6O6	-2
4gubut	4-Guanidinobutanoate	C5H11N3O2	0
4gudbd	4-Guanidinobutanamide	C5H13N4O	1
4h2oglt	4-hydroxy-2-oxoglutarate(2-)	C5H4O6	-2
4h2opntn	4-Hydroxy-2-oxopentanoate	C5H7O4	-1
4hba	4-Hydroxy-benzyl alcohol	C7H8O2	0
4hbald	4-Hydroxybenzaldehyde (iJN746)	C7H6O2	0
4hbutcoa	4-Hydroxybutyryl-CoA	C25H38N7O18P3S	-4
4hbz	4-hydroxybenzoate	C7H5O3	-1
4hdxbutn	4-Hydroxybutanoate	C4H7O3	-1
4hmcachl	4-Hydroxymethylcatechol	C7H8O3	0
4hmsaclt	4-Hydroxymethylsalicylate	C8H7O4	-1
4hoxpacd	(4-hydroxyphenyl)acetaldehyde	C8H8O2	0
4hphac	4-hydroxyphenylacetate	C8H7O3	-1
4hpro_D	cis-4-Hydroxy-D-proline	C5H9NO3	0
4hpro_LT	trans-4-hydroxy-L-proline	C5H9NO3	0
4hthr	4-Hydroxy-L-threonine	C4H9NO4	0
4izp	4-Imidazolone-5-propanoate	C6H7N2O3	-1
4m3hhexACP	4-methyl-3-hydroxy-hexanoyl-ACP	C18H33N2O9PRS	-1
4m3hpentACP	4-methyl-3-hydroxy-pentanoyl-ACP	C17H31N2O9PRS	-1
4m3ohexACP	4-methyl-3-oxo-hexanoyl-ACP	C18H31N2O9PRS	-1
4m3opentACP	4-methyl-3-oxo-pentanoyl-ACP	C17H29N2O9PRS	-1
4mcat	4-Methylcatechol	C7H8O2	0
4mhetz	4-Methyl-5-(2-hydroxyethyl)-thiazole	C6H9NOS	0
4mhexACP	4-methyl-hexanoyl-ACP	C18H33N2O8PRS	-1
4mlacac	4-maleylacetoacetate	C8H6O6	-2
4mop	4-methyl-2-oxopentanoate	C6H9O3	-1
4mpentACP	4-methyl-pentanoyl-ACP	C17H31N2O8PRS	-1
4mpetz	4-Methyl-5-(2-phosphoethyl)-thiazole	C6H8NO4PS	-2
4mthex2eACP	4-methyl-trans-hex-2-enoyl-ACP	C18H31N2O8PRS	-1
4mtpent2eACP	4-methyl-trans-pent-2-enoyl-ACP	C17H29N2O8PRS	-1
4pasp	4-Phospho-L-aspartate	C4H6NO7P	-2
4per	4-Phospho-D-erythronate	C4H6O8P	-3
4ppan	D-4'-Phosphopantothenate	C9H15NO8P	-3
4ppcys	N-((R)-4-Phosphopantothenoyl)-L-cysteine	C12H20N2O9PS	-3
4r5au	4-(1-D-Ribitylamino)-5-aminouracil	C9H16N4O6	0
56dihindlcrbxlt	5,6-dihydroxyindole-2-carboxylate	C9H6NO4	-1
56dthm	5,6-dihydrothymine	C5H8N2O2	0
56dura	5,6-dihydrouracil	C4H6N2O2	0
5a3ohex	3-keto-5-aminohexanoate	C6H10NO3	-1
5aizc	5-amino-1-(5-phospho-D-ribosyl)imidazole-4-carboxylate	C9H11N3O9P	-3
5aop	5-Amino-4-oxopentanoate	C5H9NO3	0
5apentam	5-Aminopentanamide	C5H13N2O	1
5aprbu	5-Amino-6-(5-phosphoribitylamino)uracil	C9H15N4O9P	-2
5apru	5-Amino-6-(5-phosphoribosylamino)uracil	C9H13N4O9P	-2
5aptn	5-Aminopentanoate	C5H11NO2	0
5c2o3ed	5-Carboxy-2-oxohept-3-enedioate	C8H5O7	-3
5cm2hmu	5-Carboxymethyl-2-hydroxymuconate	C8H5O7	-3
5cmhmsa	5-Carboxymethyl-2-hydroxymuconate semialdehyde	C8H6O6	-2
5dgclur	5-Deoxy glucuronic acid	C6H9O6	-1
5dglcn	5-Dehydro-D-gluconate	C6H9O7	-1
5dh4dglc	5-Dehydro-4-deoxy-D-glucarate	C6H6O7	-2
5dpmev	(R)-5-Diphosphomevalonate	C6H10O10P2	-4
5drib	5-deoxyribose	C5H10O4	0
5forthf	5-Formiminotetrahydrofolate	C20H22N8O6	-2
5fth4mpt	N(5)-formyl-5,6,7,8-tetrahydromethanopterin	C31H42N6O17P	-3
5fthf	5-formyltetrahydrofolate(2-)	C20H21N7O7	-2
5htrp	5-hydroxy-L-tryptophan	C11H12N2O3	0
5hxkyn	5-hydroxykynurenine	C10H12N2O4	0
5hxkynam	5-Hydroxykynurenamine	C9H13N2O2	1
5hxudidzcba	5-Hydroxy-2-oxo-4-ureido-2,5-dihydro-1H-imidazole-5-carboxylate	C5H5N4O5	-1
5m3hhexACP	5-methyl-3-hydroxy-hexanoyl-ACP	C18H33N2O9PRS	-1
5m3ohexACP	5-methyl-3-oxo-hexanoyl-ACP	C18H31N2O9PRS	-1
5mdr1p	5-Methylthio-5-deoxy-D-ribose 1-phosphate	C6H11O7PS	-2
5mdru1p	5-Methylthio-5-deoxy-D-ribulose 1-phosphate	C6H11O7PS	-2
5mhexACP	5-methyl-hexanoyl-ACP	C18H33N2O8PRS	-1
5mta	5-Methylthioadenosine	C11H15N5O3S	0
5mtc	5-Methylcytosine	C5H7N3O	0
5mthex2eACP	5-methyl-trans-hex-2-enoyl-ACP	C18H31N2O8PRS	-1
5mthf	5-Methyltetrahydrofolate	C20H24N7O6	-1
5mthglu	5_Methyltetrahydropteroyltri_L_glutamate	C25H34N8O12	0
5mtr	5-Methylthio-D-ribose	C6H12O4S	0
5odhf2a	5-Oxo-4,5-dihydrofuran-2-acetate	C6H5O4	-1
5oxpro	5-oxoprolinate	C5H6NO3	-1
5pmev	(R)-5-phosphonatomevalonate(3-)	C6H10O7P	-3
5prdmbz	N1-(5-Phospho-alpha-D-ribosyl)-5,6-dimethylbenzimidazole	C14H17N2O7P	-2
5thf	pentaglutamyl folate (THF)	C39H45N11O18	-6
6a2ohxnt	6-amino-2-oxohexanoic acid	C6H11NO3	0
6adxft	6-Amino-6-deoxyfutalosine	C19H19N5O6	0
6hmhpt	6-hydroxymethyl dihydropterin	C7H9N5O2	0
6hmhptpp	6-hydroxymethyl-dihydropterin pyrophosphate	C7H8N5O8P2	-3
6m3hheptACP	6-methyl-3-hydroxy-heptanoyl-ACP	C19H35N2O9PRS	-1
6m3hocACP	6-methyl-3-hydroxy-octanoyl-ACP	C20H37N2O9PRS	-1
6m3oheptACP	6-methyl-3-oxo-heptanoyl-ACP	C19H33N2O9PRS	-1
6m3oocACP	6-methyl-3-oxo-octanoyl-ACP	C20H35N2O9PRS	-1
6mheptACP	6-methyl-heptanoyl-ACP	C19H35N2O8PRS	-1
6mocACP	6-methyl-octanoyl-ACP	C20H37N2O8PRS	-1
6mthept2eACP	6-methyl-trans-hept-2-enoyl-ACP	C19H33N2O8PRS	-1
6mtoct2eACP	6-methyl-trans-oct-2-enoyl-ACP	C20H35N2O8PRS	-1
6pgc	6-Phospho-D-gluconate	C6H10O10P	-3
6pgg	6-Phospho-beta-D-glucosyl-(1,4)-D-glucose	C12H21O14P	-2
6pgl	6-phospho-D-glucono-1,5-lactone	C6H9O9P	-2
6pthp	6-pyruvoyl-5,6,7,8-tetrahydropterin	C9H11N5O3	0
7m3hocACP	7-methyl-3-hydroxy-octanoyl-ACP	C20H37N2O9PRS	-1
7m3oocACP	7-methyl-3-oxo-octanoyl-ACP	C20H35N2O9PRS	-1
7mocACP	7-methyl-octanoyl-ACP	C20H37N2O8PRS	-1
7mtoct2eACP	7-methyl-trans-oct-2-enoyl-ACP	C20H35N2O8PRS	-1
8aonn	8-Amino-7-oxononanoate	C9H17NO3	0
8m3hdcaACP	8-methyl-3-hydroxy-decanoyl-ACP	C22H41N2O9PRS	-1
8m3hnonACP	8-methyl-3-hydroxy-nonanoyl-ACP	C21H39N2O9PRS	-1
8m3odcaACP	8-methyl-3-oxo-decanoyl-ACP	C22H39N2O9PRS	-1
8m3ononACP	8-methyl-3-oxo-nonanoyl-ACP	C21H37N2O9PRS	-1
8mdcaACP	8-methyl-decanoyl-ACP	C22H41N2O8PRS	-1
8mnonACP	8-methyl-nonanoyl-ACP	C21H39N2O8PRS	-1
8mtdec2eACP	8-methyl-trans-dec-2-enoyl-ACP	C22H39N2O8PRS	-1
8mtnon2eACP	8-methyl-trans-non-2-enoyl-ACP	C21H37N2O8PRS	-1
9m3hdcaACP	9-methyl-3-hydroxy-decanoyl-ACP	C22H41N2O9PRS	-1
9m3odcaACP	9-methyl-3-oxo-decanoyl-ACP	C22H39N2O9PRS	-1
9mdcaACP	9-methyl-decanoyl-ACP	C22H41N2O8PRS	-1
9mtdec2eACP	9-methyl-trans-dec-2-enoyl-ACP	C22H39N2O8PRS	-1
ACP	acyl carrier protein	C11H21N2O7PRS	-1
C02147	dihydrolipoate	C8H15O2S2	-1
C02442	N-methyltyraminium	C9H14NO	1
C11821	5-Hydroxyisourate	C5H4N4O4	0
CE5656	lipoyl-AMP(1-)	C18H25N5O8PS2	-1
Cit_Mg	Citrate-Mg	C6H5O7Mg	-1
HC00319	Malonate	C3H2O4	-2
HC00591	2-oxoglutaramate	C5H6NO4	-1
HC00695	S-Succinyldihydrolipoamide	C12H20NO4S2	-1
HC00900	Methylmalonate	C4H4O4	-2
HC00955	L-3-Cyanoalanine	C4H6N2O2	0
HC01104	4-nitrophenyl phosphate(2-)	C6H4NO6P	-2
HC01231	N-[(R)-pantothenoyl]-L-cysteinate	C12H21N2O6S	-1
HC01376	S-(2-Methylbutanoyl)-dihydrolipoamide	C13H25NO2S2	0
HC01377	S-(3-Methylbutanoyl)-dihydrolipoamide	C13H25NO2S2	0
HC01434	oxalatosuccinate(3-)	C6H3O7	-3
HC01435	3-Carboxy-1-hydroxypropyl-ThPP	C16H21N4O10P2S	-3
HC01577	gamma-Glutamyl-beta-cyanoalanine	C9H12N3O5	-1
HC01609	UroporphyrinogenI	C40H36N4O16	-8
HC01651	Formamidopyrimidine nucleoside triphosphate	C10H14N5O15P3	-4
HC01652	2,5-Diaminopyrimidine nucleoside triphosphate	C9H14N5O14P3	-4
HC01668	Propinol adenylate	C13H18N5O8P	0
HC01700	gamma-Glutamyl-3-aminopropiononitrile	C8H13N3O3	0
HC01710	2,5-Diamino-6-(5-triphosphoryl-3,4-trihydroxy-2-oxopentyl)- amino-4-oxopyrimidine	C9H14N5O14P3	-4
HC02097	3-Oxostearoyl-ACP	X	0
HC02098	3-Hydroxystearoyl-ACP	X	0
HC02099	(2E)-Octadecenoyl-ACP	X	0
HC02121	S-(hydroxymethyl)glutathione(1-)	C11H18N3O7S	-1
L2aadp	L-2-aminoadipate(1-)	C6H10NO4	-1
L2aadp6sa	L-allysine	C6H11NO3	0
L_dpchrm	L-dopachromate	C9H6NO4	-1
Largn	L-Arogenate	C10H12NO5	-1
Lcyst	L-cysteate(1-)	C3H6NO5S	-1
Lcystin	L-cystine	C6H12N2O4S2	0
Lfmkynr	N-formyl-L-kynurenine	C11H12N2O4	0
Lkynr	L-kynurenine	C10H12N2O3	0
Lpipecol	L-pipecolic acid	C6H11NO2	0
M00512	1-Alkenyl-2-acylglycerol	C6H8O4R2	0
M01966	D-Glucose 1,6-bisphosphate	C6H14O12P2	0
N1aspmd	N(1)-acetylspermidinium(2+)	C9H23N3O	2
Nacasp	N-acetyl-L-aspartate(2-)	C6H7NO5	-2
Naccitr_L	N-Acetyl-L-citrulline	C8H15N3O4	0
PGP	Peptidoglycan polymer (n subunits)	C39H64N8O19X	0
PGPm1	Peptidoglycan polymer (n-1 subunits)	X	0
Ser_Thr	protein-linked serine or threonine residue (O-glycosylation site)	XH	0
Sfglutth	S-formylglutathionate(1-)	C11H16N3O7S	-1
Ssq23epx	(S)-2,3-epoxysqualene	C30H50O	0
T_antigen	T antigen (core 1)	C14H24NO10X	0
Tn_antigen	Tn antigen	C8H14NO5X	0
Tyr_ggn	Tyr-194 of apo-glycogenin protein (primer for glycogen synthesis)	XOH	0
aa	Acrylamide	C3H5NO	0
aacald	Aminoacetaldehyde	C2H6NO	1
aacoa	Acetoacetyl-CoA	C25H36N7O18P3S	-4
aact	ammonioacetone	C3H8NO	1
aadpsae	alpha-Aminoadipoyl-S-acyl enzyme	C6H9NO3RS	-1
ab14lac_L	L-Arabinono-1,4-lactone	C5H8O5	0
ab6p3hxl	D-arabino-6-Phospho-hex-3-ulose	C6H11O9P	-2
abt	L-arabinitol	C5H12O5	0
abt_D	D-Arabitol	C5H12O5	0
ac	acetate	C2H3O2	-1
acACP	Acetyl-ACP	C13H23N2O8PRS	-1
acaadp	N2-Acetyl-L-aminoadipate	C8H11NO5	-2
acaadpdp	N2-Acetyl-L-aminoadipyl-delta-phosphate	C8H12NO8P	-2
acaadpsal	N2-Acetyl-L-aminoadipate semialdehyde	C8H12NO4	-1
acac	acetoacetate	C4H5O3	-1
acald	acetaldehyde	C2H4O	0
acamoxm	N_Acetyl_L_2_amino_6_oxopimelate	C9H11NO6	-2
acbdma14gapuc	N-Acetyl-beta-D-mannosaminyl-1,4-N-acetyl-D- glucosaminyldiphosphoundecaprenol	C71H116N2O17P2	-2
accoa	Acetyl-CoA	C23H34N7O17P3S	-4
acerA	Aceric acid (3-C-carboxy-5-deoxy-l-xylose) (rare sugar in rhamnogalacturonan II)	C6H9O6	-1
acg5p	N-acetyl-L-gamma-glutamyl phosphate(3-)	C7H9NO8P	-3
acg5sa	2-acetamido-5-oxopentanoate	C7H10NO4	-1
acgal	N-acetyl-D-galactosamine	C8H15NO6	0
acgal6p	N-Acetyl-D-galactosamine 6-phosphate	C8H14NO9P	-2
acgalglcur	Dimer GalNAc-GlcA	C14H22NO12	-1
acgalidour	Dimer GalNAc-IdoA	C14H22NO12	-1
acgalidour2s	Dimer GalNAc-IdoA2S	C14H21NO15S	-2
acgam	N-acetyl-D-glucosamine	C8H15NO6	0
acgam1p	N-Acetyl-D-glucosamine 1-phosphate	C8H14NO9P	-2
acgam6p	N-acetyl-D-glucosamine 6-phosphate(2-)	C8H14NO9P	-2
acglu	N-acetyl-L-glutamate(2-)	C7H9NO5	-2
achms	O-Acetyl-L-homoserine	C6H11NO4	0
aclys	N2-Acetyl-L-lysine	C8H16N2O3	0
acmalt	Acetyl-maltose	C14H24O12	0
acmam	N-Acetyl-D-muramoate	C11H18NO8	-1
acmama	N-Acetyl-D-muramoyl-L-alanine	C14H23N2O9	-1
acmana	N-acetyl-D-mannosamine	C8H15NO6	0
acmanap	N-acetyl-D-mannosamine 6-phosphate(2-)	C8H14NO9P	-2
acnam	N-acetylneuraminate	C11H18NO9	-1
acon_C	cis-Aconitate	C6H3O6	-3
acon_T	trans-Aconitate	C6H3O6	-3
aconm	E-3-carboxy-2-pentenedioate 6-methyl ester	C7H6O6	-2
acorn	N(2)-acetyl-L-ornithine	C7H14N2O3	0
acryl	acrylate	C3H3O2	-1
acser	O-Acetyl-L-serine	C5H9NO4	0
actACP	Acetoacetyl-ACP	C15H25N2O9PRS	-1
actn_R	(R)-Acetoin	C4H8O2	0
actn_S	(S)-Acetoin	C4H8O2	0
actp	Acetyl phosphate	C2H3O5P	-2
ad	Acetamide	C2H5NO	0
adcobdam	Adenosyl cobyrinate diamide	C55H68CoN11O15	-4
adcobhex	adenosyl-cobyric acid	C55H76CoN15O11	0
adcobn	Adenosylcobyric-acid	C55H76CoN15O11	0
ade	Adenine	C5H5N5	0
adhlam	S-Acetyldihydrolipoamide	C10H19NO2S2	0
adn	Adenosine	C10H13N5O4	0
adocbi	Adenosyl cobinamide	C58H84CoN16O11	1
adocbip	Adenosyl cobinamide phosphate	C58H83CoN16O14P	-1
adocbl	Adenosylcobalamin	C72H100CoN18O17P	0
adp	ADP	C10H12N5O10P2	-3
adpglc	ADP alpha-D-glucoside(2-)	C16H23N5O15P2	-2
adphep_DD	ADP-D-glycero-D-manno-heptose	C17H25N5O16P2	-2
adphep_LD	ADP-L-glycero-D-manno-heptose	C17H25N5O16P2	-2
adprib	ADPribose	C15H21N5O14P2	-2
adsel	Adenylylselenate	C10H12N5O10PSe	-2
agdpcbi	Adenosine-GDP-cobinamide	C68H95CoN21O21P2	-1
agm	agmatinium(2+)	C5H16N4	2
ahcys	S-Adenosyl-L-homocysteine	C14H20N6O5S	0
ahdt	7,8-dihydroneopterin 3'-triphosphate(4-)	C9H12N5O13P3	-4
ai15tca1	Anteisopentadecanoyllipoteichoic acid (n=24), linked, unsubstituted	C117H228O135P24	-24
ai15tcaacgam	Anteisopentadecanoyllipoteichoic acid (n=24), linked, N-acetyl-D-glucosamine	C309H540N24O255P24	-24
ai15tcaala_D	Anteisopentadecanoyllipoteichoic acid (n=24), linked, D-alanine substituted	C189H324N24O135P24	0
ai15tcaglc	Anteisopentadecanoyllipoteichoic acid (n=24), linked, glucose substituted	C261H468O255P24	-24
ai17tca1	Anteisoheptadecanoyllipoteichoic acid (n=24), linked, unsubstituted	C121H236O135P24	-24
ai17tcaacgam	Anteisoheptadecanoyllipoteichoic acid (n=24), linked, N-acetyl-D-glucosamine	C313H548N24O255P24	-24
ai17tcaala_D	Anteisoheptadecanoyllipoteichoic acid (n=24), linked, D-alanine substituted	C193H332N24O135P24	0
ai17tcaglc	Anteisoheptadecanoyllipoteichoic acid (n=24), linked, glucose substituted	C265H476O255P24	-24
aicar	5-Amino-1-(5-Phospho-D-ribosyl)imidazole-4-carboxamide	C9H13N4O8P	-2
aihpdcoa	fa12coa,Anteiso-C17:0 CoA Anteisoheptadecanoyl-CoA	C38H64N7O17P3S	-4
aipdcoa	fa4coa,Anteiso-C15:0 CoA Anteisopentadecanoyl-CoA	C36H60N7O17P3S	-4
air	5-amino-1-(5-phospho-D-ribosyl)imidazole	C8H12N3O7P	-2
akg	2-Oxoglutarate	C5H4O5	-2
ala_B	beta-alanine	C3H7NO2	0
ala_D	D-alanine	C3H7NO2	0
ala_L	L-alanine	C3H7NO2	0
alaala	D-Alanyl-D-alanine	C6H12N2O3	0
alaasp	L-alanyl-L-aspartate	C7H11N2O5	-1
alac_S	(S)-2-Acetolactate	C5H7O4	-1
alagln	L-alanyl-L-glutamine	C8H15N3O4	0
alaglu	L-alanyl-L-glutamate	C8H13N2O5	-1
alagly	L-alanylglycine	C5H10N2O3	0
alahis	L-alanyl-L-histidine	C9H14N4O3	0
alaleu	L-alanyl-L-leucine	C9H18N2O3	0
alathr	L-alanyl-L-threonine	C7H14N2O4	0
allphn	Allophanate	C2H3N2O3	-1
alltn	Allantoin	C4H6N4O3	0
alltn_R	(R)-Allantoin	C4H6N4O3	0
alltt	allantoate	C4H7N4O4	-1
alpro	S-Aminomethyldihydrolipoylprotein	CH6NS2X	1
altrn	D-Altronate	C6H11O7	-1
amet	S-Adenosyl-L-methionine	C15H23N6O5S	1
ametam	S-Adenosylmethioninamine	C14H24N6O3S	2
amob	S-Adenosyl-4-methylthio-2-oxobutanoate	C15H19N5O6S	0
amopbut_L	2-Amino-3-oxo-4-phosphonooxybutyrate	C4H6NO7P	-2
amp	AMP	C10H12N5O7P	-2
amylopect900	Amylopectin, 900 repeat units	C5400H9002O4501	0
amylose300	amylose (n=300 repeat units, alpha-1,4-glc)	C1800H3002O1501	0
anth	anthranilate	C7H6NO2	-1
ap4a	P(1),P(4)-bis(5'-adenosyl) tetraphosphate(4-)	C20H24N10O19P4	-4
apio_D	D-Apiose (rare sugar in rhamnogalacturonan II)	C5H10O5	0
apoACP	apoprotein [acyl carrier protein]	RHO	0
apoC_Lys_btn	Holocarboxylase (biotin covalent bound to Lys residue of apoC)	C16H27N4O3SX	0
appl	1-Aminopropan-2-ol	C3H10NO	1
applp	D-1-Aminopropan-2-ol O-phosphate	C3H9NO4P	-1
aps	5'-adenylyl sulfate(2-)	C10H12N5O10PS	-2
ara5p	D-Arabinose 5-phosphate	C5H9O8P	-2
arab_D	D-Arabinose	C5H10O5	0
arab_L	L-arabinose	C5H10O5	0
arabinan101	Arabinan, polymer of 1,5-a-L-linked arabinofuranose units substituted by 1,3 or 1,2 linked branches, MW ~ 15000 Da (REF: www.meg... <Preview truncated at 128 characters>	C509H812O410	-2
arabinogal	Larch arabinogalactan, gal/ara 6:1, small amount of glcur, MW ~ 116000	C3862H6376O3218	0
arabinoxyl	Arabinoxylan, 30 xyl_D, 18 arab_L, 3 gal, 3 glc_D	C276H446O223	0
arabt_L	L-Arabinonate	C5H9O6	-1
arabttr	Arabinotriose	C15H26O13	0
arach	arachidate	C20H39O2	-1
arachcoa	arachidyl coenzyme A	C41H70N7O17P3S	-4
arbt	Arbutin	C12H16O7	0
arbt6p	Arbutin 6-phosphate	C12H15O10P	-2
arg_L	L-argininium(1+)	C6H15N4O2	1
argsuc	N(omega)-(L-Arginino)succinate	C10H17N4O6	-1
arsenb	Arsenobetaine	C5H12AsO2	0
ascb6p	L-ascorbate-6-phosphate	C6H7O9P	-2
ascb_L	L-ascorbate	C6H7O6	-1
asn_L	L-asparagine	C4H8N2O3	0
aso3	arsenite	AsO3	-3
aso4	arsenate	AsO4	-3
asp_L	L-aspartate(1-)	C4H6NO4	-1
aspsa	L-Aspartate 4-semialdehyde	C4H7NO3	0
atnodp	all-trans-Nonaprenyl diphosphate; solanesyl diphosphate	C45H73O7P2	-3
atp	ATP	C10H12N5O13P3	-4
b2coa	crotonoyl-CoA(4-)	C25H36N7O17P3S	-4
bamppald	beta-Aminopropion aldehyde	C3H8NO	1
bbtcoa	gamma-butyrobetainyl-CoA	C28H46N8O17P3S	-3
betald	betaine aldehyde	C5H12NO	1
bglc	beta-glucans	C1200000H2000002O1000001	0
bhb	(R)-3-hydroxybutyrate	C4H7O3	-1
biocyt	Biocytin	C16H28N4O4S	0
biomass	Produced biomass	X	0
btal	Butanal	C4H8O	0
btamp	Biotinyl-5'-AMP	C20H27N7O9PS	-1
btcoa	Butanoyl-CoA	C25H38N7O17P3S	-4
btd_RR	R_R__2_3_Butanediol	C4H10O2	0
btd_SS	(S,S)-2,3-Butanediol	C4H10O2	0
btn	Biotin	C10H15N2O3S	-1
btn_co2	Carboxybiotin-carboxyl-carrier protein	C17H26N4O5SX	-1
btnso	d-biotin d-sulfoxide	C10H15N2O4S	-1
btoh	butanol	C4H10O	0
but	butyrate	C4H7O2	-1
but2eACP	But-2-enoyl-[acyl-carrier protein]	C15H25N2O8PRS	-1
butACP	Butyryl-ACP (n-C4:0ACP)	C15H27N2O8PRS	-1
butpi	Butanoyl phosphate	C4H7O5P	-2
butso3	butanesulfonate	C4H9O3S	-1
bz	benzoate	C7H5O2	-1
bz12diol	cis-1,2-dihydroxycyclohexa-3,5-diene-1-carboxylate	C7H7O4	-1
bzam	Benzamide	C7H7NO	0
ca2	calcium(2+)	Ca	2
cala	N-carbamoyl-beta-alaninate	C4H7N2O3	-1
camp	3',5'-cyclic AMP(1-)	C10H11N5O6P	-1
caro	beta-carotene	C40H56	0
catechol	Catechol	C6H5O2	-1
cbasp	N-Carbamoyl-L-aspartate	C5H6N2O5	-2
cbi	Cobinamide	C48H72CoN11O8	0
cbl1	Cob(I)alamin	C62H88CoN13O14P	-1
cbl2	Cob(II)alamin	C62H92CoN13O14P	0
cbmt	Carbamate	CH2NO2	-1
cbp	Carbamoyl phosphate	CH2NO5P	-2
ccmuac	cis,cis-Muconate	C6H4O4	-2
cd2	Cadmium	Cd	2
cddec5eACP	cis-dodec-5-enoyl-[acyl-carrier protein] (n-C12:1)	C23H41N2O8PRS	-1
cdec3eACP	cis-dec-3-enoyl-[acyl-carrier protein] (n-C10:1)	C21H37N2O8PRS	-1
cdhxft	Cyclic dehypoxanthine futalosine	C14H13O7	-1
cdp	CDP	C9H12N3O11P2	-3
cdpdaihpdecg	CDP-1,2-dianteisoheptadecanoylglycerol (14-methyl-hexadecanoyl, anteiso-C17)	C46H83N3O15P2	-2
cdpdaipdecg	CDP-1,2-dianteisopentadecanoylglycerol (12-methyl-tetradecanoyl, anteiso-C15)	C42H75N3O15P2	-2
cdpdddecg	CDP-1,2-didodecanoylglycerol	C36H63N3O15P2	-2
cdpddg	CDP-4-dehydro-6-deoxy-D-glucose	C15H21N3O15P2	-2
cdpdhdec9eg	CDP-1,2-dihexadec-9-enoylglycerol	C44H75N3O15P2	-2
cdpdhdecg	CDP-1,2-dihexadecanoylglycerol	C44H79N3O15P2	-2
cdpdihdecg	CDP-1,2-diisohexadecanoylglycerol (14-methyl-pentadecanoyl, iso-C16)	C44H79N3O15P2	-2
cdpdihpdecg	CDP-1,2-diisoheptadecanoylglycerol (15-methyl-hexadecanoyl, iso-C17)	C46H83N3O15P2	-2
cdpdipdecg	CDP-1,2-diisopentadecanoylglycerol (13-methyl-tetradecanoyl, iso-C15)	C42H75N3O15P2	-2
cdpditdecg	CDP-1,2-diisotetradecanoylglycerol (12-methyl-tridecanoyl, iso-C14)	C40H71N3O15P2	-2
cdpdodec11eg	CDP-1,2-dioctadec-11-enoylglycerol	C48H83N3O15P2	-2
cdpdodecg	CDP-1,2-dioctadecanoylglycerol	C48H87N3O15P2	-2
cdpdtdec7eg	CDP-1,2-ditetradec-7-enoylglycerol	C40H67N3O15P2	-2
cdpdtdecg	CDP-1,2-ditetradecanoylglycerol	C40H71N3O15P2	-2
cdpea	CDP-ethanolamine(1-)	C11H19N4O11P2	-1
cdpglc	CDPglucose	C15H23N3O16P2	-2
cdpglyc	CDPglycerol	C12H19N3O13P2	-2
cechddd	cis-3-(3-carboxyethyl)-3,5-cyclohexadiene-1,2-diol	C9H11O4	-1
cellb	cellobiose	C12H22O11	0
cellul	Cellulose, chain length 500 glc_D assumed, DOI: 10.1002/anie.200460587	C3000H5002O2501	0
cenchddd	cis-3-(3-carboxyethenyl)-3,5-cyclohexadiene-1,2-diol	C9H9O4	-1
cfesp	Corrinoid Iron sulfur protein	C19CoN4R21	0
cgly	L-cysteinylglycine	C5H10N2O3S	0
ch4	Methane	CH4	0
ch4s	Methanethiol	CH4S	0
chloropha	Chlorophyll a	C55H71N4O5Mg	0
chlphyllide	Chlorophyllide	C35H33N4O5Mg	0
chol	Choline	C5H14NO	1
cholate	Cholate	C24H39O5	-1
cholcoa	choloyl-CoA(4-)	C45H70N7O20P3S	-4
cholp	choline phosphate(1-)	C5H13NO4P	-1
chols	Choline sulfate	C5H13NO4S	0
chor	chorismate	C10H8O6	-2
chsterol	cholesterol	C27H46O	0
chtbs	N,N-diacetylchitobiose	C16H28N2O11	0
cinnm	trans-Cinnamate	C9H7O2	-1
cit	Citrate	C6H5O7	-3
citmal	(S)-Citramalate	C5H6O5	-2
citr_L	L-citrulline	C6H13N3O3	0
ckdo	CMP-3-deoxy-D-manno-octulosonate	C17H24N3O15P	-2
cl	Chloride	Cl	-1
clpn140	cardiolipin (tetratetradecanoyl, n-C14:0)	C65H124O17P2	-2
clpn160	cardiolipin (tetrahexadecanoyl, n-C16:0)	C73H140O17P2	-2
clpn180	cardiolipin (tetraoctadecanoyl, n-C18:0)	C81H156O17P2	-2
clpnai15	cardiolipin (12-methyl-tetradecanoyl, anteiso-C15)	C69H132O17P2	-2
clpnai17	cardiolipin (14-methyl-hexadecanoyl, anteiso-C17)	C77H148O17P2	-2
clpni14	cardiolipin (12-methyl-tridecanoyl, iso-C14)	C65H124O17P2	-2
clpni15	cardiolipin (13-methyl-tetradecanoyl, iso-C15)	C69H132O17P2	-2
clpni16	cardiolipin (14-methyl-pentadecanoyl, iso-C16)	C73H140O17P2	-2
clpni17	cardiolipin (15-methyl-hexadecanoyl, iso-C17)	C77H148O17P2	-2
cmp	CMP	C9H12N3O8P	-2
cmpacna	CMP-N-acetyl-beta-neuraminate(2-)	C20H29N4O16P	-2
cmusa	cis,cis-2-amino-3-(3-oxoprop-1-enyl)but-2-enedioate	C7H6NO5	-1
co1dam	Cob(I)yrinate a,c diamide	C45H56CoN6O12	-5
co2	carbon dioxide	CO2	0
co2dam	Cob(II)yrinate a,c diamide	C45H56CoN6O12	-4
coF420	Coenzyme F420	C29H34N5O18P	-4
coF420h	Reduced coenzyme F420	C29H36N5O18P	-4
coa	Coenzyme A	C21H32N7O16P3S	-4
cob	Coenzyme B	C11H19NO7PS	-3
cobalt2	Co2+	Co	2
cobya	Cobyrinate	C45H52N4O14Co	-6
codhpre6	cobalt-dihydro-precorrin 6	C44H47N4O16Co	-7
colipa	core oligosaccharide lipid A	C176H303N2O100P4	-11
com	Coenzyme M	C2H5O3S2	-1
comSScob	CoM-S-S-CoB	C13H22NO10PS3	-4
copre2	cobalt-precorrin 2	C42H38N4O16Co	-8
copre3	cobalt-precorrin 3	C43H40N4O16Co	-8
copre4	cobalt-precorrin 4	C44H43N4O16Co	-7
copre5	cobalt-precorrin 5	C45H45N4O16Co	-7
copre5b	Cobalt-precorrin-5b	C43H42CoN4O16	-8
copre6	cobalt-precorrin 6	C44H45N4O16Co	-7
copre8	cobalt-precorrin 8	C45H52N4O14Co	-6
core2	Core 2	C22H37N2O15X	0
core3	Core 3	C16H27N2O10X	0
core4	Core 4	C24H40N3O15X	0
core5	Core 5	C16H27N2O10X	0
core6	Core 6	C16H27N2O10X	0
core7	Core 7	C16H27N2O10X	0
core8	Core 8	C14H24NO10X	0
cpppg1	Coproporphyrinogen I	C36H40N4O8	-4
cpppg3	Coproporphyrinogen III	C36H40N4O8	-4
crn	L-Carnitine	C7H15NO3	0
crncoa	L-Carnitinyl-CoA	C28H46N8O18P3S	-3
cro4	chromate	CrO4	-2
csn	cytosine	C4H5N3O	0
cspg_a	chondroitin sulfate A (GalNAc4S-GlcA) proteoglycan	C45H66N2O45S3X	-5
cspg_a_degr	Dimer GalNAc4S-GlcA	C14H21NO15S	-2
cspg_ab_rest	Not degradable product CSABCPASE_A/B, Gal4S-Gal-Xyl-L-Ser-protein	C17H28O17SX	-1
cspg_b	chondroitin sulfate B / dermatan sulfate (IdoA2S-GalNAc4S) proteoglycan	C45H65N2O48S4X	-6
cspg_b_degr	Dimer GalNAc4S-IdoA2S	C14H20NO18S2	-3
cspg_c	chondroitin sulfate C (GalNAc6S-GlcA) proteoglycan	C45H66N2O45S3X	-5
cspg_c_degr	Dimer GalNAc6S-GlcA	C14H21NO15S	-2
cspg_c_rest	Not degradable product CSABCPASE_C, Gal6S-Gal-Xyl-L-Ser-protein	C17H28O17SX	-1
ctbt	crotonobetaine	C7H13NO2	0
ctbtcoa	crotonobetainyl-CoA	C28H44N8O17P3S	-3
ctp	CTP	C9H12N3O14P3	-4
cu2	Cu2+	Cu	2
cyan	hydrogen cyanide	CHN	0
cynt	Cyanate	CNO	-1
cys_L	L-cysteine	C3H7NO2S	0
cysam	cysteaminium	C2H8NS	1
cyst_L	L-cystathionine	C7H14N2O4S	0
cytd	Cytidine	C9H13N3O5	0
d5kg	2-deoxy-5-keto-D-gluconic acid	C6H9O6	-1
d5kgp	6-phosphonato-5-dehydro-2-deoxy-D-gluconate(3-)	C6H8O9P	-3
dad_2	2-deoxyadenosine	C10H13N5O3	0
dad_5	5-Deoxyadenosine	C10H13N5O3	0
dadp	dADP	C10H12N5O9P2	-3
damp	dAMP(2-)	C10H12N5O6P	-2
dann	7,8-Diaminononanoate	C9H21N2O2	1
datp	dATP	C10H12N5O12P3	-4
db4p	3,4-dihydroxy-2-butanone 4-phosphate	C4H7O6P	-2
dc2coa	trans-Dec-2-enoyl-CoA	C31H48N7O17P3S	-4
dcaACP	Decanoyl-ACP (n-C10:0ACP)	C21H39N2O8PRS	-1
dcacoa	Decanoyl-CoA (n-C10:0CoA)	C31H50N7O17P3S	-4
dcamp	N6-(1,2-Dicarboxyethyl)-AMP	C14H14N5O11P	-4
dcdp	dCDP	C9H12N3O10P2	-3
dcmp	dCMP	C9H12N3O7P	-2
dctp	dCTP	C9H12N3O13P3	-4
dcyt	Deoxycytidine	C9H13N3O4	0
dd2coa	trans-Dodec-2-enoyl-CoA	C33H52N7O17P3S	-4
ddca	laurate	C12H23O2	-1
ddcaACP	Dodecanoyl-ACP (n-C12:0ACP)	C23H43N2O8PRS	-1
ddcacoa	Dodecanoyl-CoA (n-C12:0CoA)	C33H54N7O17P3S	-4
decdp	all trans Decaprenyl diphosphate	C50H81O7P2	-3
dextran40	Dextran 40, 1,6-alpha-D-Glucan	C480H800O400	0
dextrin	Dextrin	C36H62O31	0
dgal6p	6-Phospho-D-galactose	C6H11O9P	-2
dgdp	dGDP	C10H12N5O10P2	-3
dgmp	dGMP	C10H12N5O7P	-2
dgsn	Deoxyguanosine	C10H13N5O4	0
dgtp	dGTP	C10H12N5O13P3	-4
dh6na	1,4-dihydroxy-6-naphthoate	C11H7O4	-1
dha	glycerone	C3H6O3	0
dhap	Dihydroxyacetone phosphate	C3H5O6P	-2
dhbpt	6,7-dihydrobiopterin	C9H13N5O3	0
dhcinnm	2,3-dihydroxicinnamic acid	C9H7O4	-1
dhdpacoa	cis-dihydrodiol derivative of phenylacetyl-CoA	C29H40N7O20P3S	-4
dhea	3beta-hydroxyandrost-5-en-17-one	C19H28O2	0
dheas	3beta-hydroxyandrost-5-en-17-one 3-sulfate(1-)	C19H27O5S	-1
dhf	7,8-Dihydrofolate	C19H19N7O6	-2
dhlam	dihydrolipoamide	C8H17NOS2	0
dhlpro	Dihydrolipolprotein	H2S2X	0
dhmphze	Dihydromethanophenazine	C37H52N2O	0
dhmtp	dhmtp[c]	C6H9O3S	-1
dhna	1,4-Dihydroxy-2-naphthoate	C11H7O4	-1
dhnacoa	1,4-Dihydroxy-2-naphthoyl-CoA	C32H38N7O19P3S	-4
dhnpt	Dihydroneopterin	C9H13N5O4	0
dhor_S	(S)-dihydroorotate	C5H5N2O4	-1
dhpmp	Dihydroneopterin monophosphate	C9H12N5O7P	-2
dhpppn	3-(2,3-Dihydroxyphenyl)propanoate	C9H9O4	-1
dhpt	Dihydropteroate	C14H13N6O3	-1
dhptd	4,5-dihydroxy-2,3-pentanedione	C5H8O4	0
dhsql	Dehydrosqualene	C30H48	0
dhxft	Dehypoxanthine futalosinate	C14H15O7	-1
diact	Diacetyl	C4H6O2	0
diglcpg140	Diglucosyl-1,2 dimyristoylglycerol	C43H80O15	0
diglcpg160	Diglucosyl-1,2 dipalmitoylglycerol	C47H88O15	0
diglcpg180	Diglucosyl-1,2 distearoylglycerol	C51H96O15	0
diglcpgai15	Diglucosyl-1,2 dianteisopentadecanoylglycerol	C45H84O15	0
diglcpgai17	Diglucosyl-1,2 dianteisoheptadecanoylglycerol	C49H92O15	0
diglcpgi14	Diglucosyl-1,2 diisotetradecanoylglycerol	C43H80O15	0
diglcpgi15	Diglucosyl-1,2 diisopentadecanoylglycerol	C45H84O15	0
diglcpgi16	Diglucosyl-1,2 diisohexadecanoylglycerol	C47H88O15	0
diglcpgi17	Diglucosyl-1,2 diisoheptadecanoylglycerol	C49H92O15	0
din	Deoxyinosine	C10H12N4O4	0
dkdi	D-2,3-Diketo 4-deoxy-epi-inositol	C6H8O5	0
dkmpp	2,3-diketo-5-methylthio-1-phosphopentane	C6H9O6PS	-2
dma	Dimethylamine	C2H8N	1
dmbzid	5,6-Dimethylbenzimidazole	C9H10N2	0
dmgly	N,N-dimethylglycine	C4H9NO2	0
dmlarg	NG,NG-Dimethyl-L-arginine	C8H19N4O2	1
dmlz	6,7-Dimethyl-8-(1-D-ribityl)lumazine	C13H18N4O6	0
dmphqno	Demethylphylloquinone	C30H44O2	0
dmpp	Dimethylallyl diphosphate	C5H9O7P2	-3
dms	Dimethyl sulfide	C2H6S	0
dmso	Dimethyl sulfoxide	C2H6OS	0
dna5mtc	DNA 5-methylcytosine	C11H19O8PR2	0
dnacsn	DNA cytosine	C10H17O8PR2	0
dnad	Deamino-NAD+	C21H24N6O15P2	-2
dnarep	DNA replication	X	0
dopa	dopaminium(1+)	C8H12NO2	1
dpcoa	Dephospho-CoA	C21H33N7O13P2S	-2
drib	2-deoxy-D-ribose	C5H10O4	0
dsT_antigen	disialyl-T antigen	C36H56N3O26X	-2
dscl	dihydrosirohydrochlorin	C42H41N4O16	-7
dtbt	Dethiobiotin	C10H17N2O3	-1
dtdp	dTDP	C10H13N2O11P2	-3
dtdp4aaddg	dTDP-4-acetamido-4,6-dideoxy-D-galactose	C18H27N3O15P2	-2
dtdp4addg	dTDP-4-amino-4,6-dideoxy-D-galactose	C16H26N3O14P2	-1
dtdp4d6dg	dTDP-4-dehydro-6-deoxy-alpha-D-glucose(2-)	C16H22N2O15P2	-2
dtdp4d6dm	dTDP-4-dehydro-6-deoxy-L-mannose(2-)	C16H22N2O15P2	-2
dtdpglu	dTDP-glucose(2-)	C16H24N2O16P2	-2
dtdprmn	dTDP-L-rhamnose	C16H24N2O15P2	-2
dtmp	dTMP	C10H13N2O8P	-2
dttp	dTTP	C10H13N2O14P3	-4
dudp	dUDP	C9H11N2O11P2	-3
dump	dUMP	C9H11N2O8P	-2
duri	Deoxyuridine	C9H12N2O5	0
dutp	dUTP	C9H11N2O14P3	-4
dvprotochloroph	Divinylprotochlorophyllide	C35H28N4O5Mg	-2
dxyl5p	1-deoxy-D-xylulose 5-phosphate	C5H9O7P	-2
e3mmal	D-erythro-3-Methylmalate	C5H6O5	-2
e4hglu	erythro-4-hydroxy-L-glutamate(1-)	C5H8NO5	-1
e4p	D-Erythrose 4-phosphate	C4H7O7P	-2
egACPm	Enoylglutaryl-ACP methyl ester	C17H27N2O10PRS	-1
eig3p	D-erythro-1-(Imidazol-4-yl)glycerol 3-phosphate	C6H9N2O6P	-2
epACPm	Enoylpimeloyl-ACP methyl ester	C19H31N2O10PRS	-1
estrone	estrone	C18H22O2	0
estrones	estrone 3-sulfate(1-)	C18H21O5S	-1
etha	etha[c]	C2H8NO	1
ethamp	O-phosphonatoethanaminium(1-)	C2H7NO4P	-1
ethso3	ethanesulfonate	C2H5O3S	-1
etoh	ethanol	C2H6O	0
f1a	F1alpha	C22H37N2O15X	0
f1p	D-Fructose 1-phosphate	C6H11O9P	-2
f26bp	beta-D-fructofuranose 2,6-bisphosphate(4-)	C6H10O12P2	-4
f6p	D-Fructose 6-phosphate	C6H11O9P	-2
fa1	Fatty acid (Iso-C14:0)	C14H27O2	-1
fa11	Fatty acid (Iso-C17:0)	C17H33O2	-1
fa12	Fatty acid (Anteiso-C17:0)	C17H33O2	-1
fa3	Fatty acid (Iso-C15:0)	C15H29O2	-1
fa4	Fatty acid (Anteiso-C15:0)	C15H29O2	-1
fa6	Fatty acid (iso-C16:0)	C16H31O2	-1
fad	Flavin adenine dinucleotide oxidized	C27H31N9O15P2	-2
fadh2	Flavin adenine dinucleotide reduced	C27H33N9O15P2	-2
fald	formaldehyde	CH2O	0
fc1p	L-Fuculose 1-phosphate	C6H11O8P	-2
fcl_L	L-fuculose	C6H12O5	0
fdp	D-Fructose 1,6-bisphosphate	C6H10O12P2	-4
fdxox	Oxidized ferredoxin	X	0
fdxrd	Reduced ferredoxin	XH2	0
fe2	Fe2+	Fe	2
fe3	Fe3+	Fe	3
fecrm	Ferrichrome	C27H42FeN9O12	0
fgam	N2-Formyl-N1-(5-phospho-D-ribosyl)glycinamide	C8H13N2O9P	-2
ficytC	Ferricytochrome c	C42H54FeN8O6S2	3
fmfur	Formylmethanofuran	C35H39N4O16	-5
fmn	FMN	C17H19N4O9P	-2
fmnh2	Reduced FMN	C17H21N4O9P	-2
focytC	Ferrocytochrome C	C42H54FeN8O6S2	2
fol	Folate	C19H18N7O6	-1
for	Formate	CH1O2	-1
forglu	N-Formimidoyl-L-glutamate	C6H8N2O4	-2
formcoa	formyl-CoA(4-)	C22H32N7O17P3S	-4
fpram	2-(Formamido)-N1-(5-phospho-D-ribosyl)acetamidine	C8H15N3O8P	-1
fprica	5-Formamido-1-(5-phospho-D-ribosyl)imidazole-4-carboxamide	C10H13N4O9P	-2
frdp	Farnesyl diphosphate	C15H25O7P2	-3
frmd	Formamide	CH3NO	0
fru	D-Fructose	C6H12O6	0
fruur	D-Fructuronate	C6H9O7	-1
ftz	Futalosinate	C19H17N4O7	-1
fuc1p_L	L-Fucose 1-phosphate	C6H11O8P	-2
fuc_L	L-fucose	C6H12O5	0
fum	Fumarate	C4H2O4	-2
g15lac	Gluconolactone	C6H10O6	0
g1p	D-Glucose 1-phosphate	C6H11O9P	-2
g1p_B	beta D-Glucose 1-phosphate	C6H11O9P	-2
g3p	Glyceraldehyde 3-phosphate	C3H5O6P	-2
g3pc	sn-Glycero-3-phosphocholine	C8H20NO6P	0
g3pe	sn-Glycero-3-phosphoethanolamine	C5H14NO6P	0
g3pg	Glycerophosphoglycerol	C6H14O8P	-1
g6p	D-Glucose 6-phosphate	C6H11O9P	-2
g6p_B	beta-D-glucose 6-phosphate	C6H11O9P	-2
gACPm	Glutaryl-ACP methyl ester	C17H29N2O10PRS	-1
gagicolipa	galactosyl-glucosyl-inner core oligosaccharide lipid A	C157H271N2O84P4	-11
gal	D-Galactose	C6H12O6	0
gal1p	(2R,3R,4S,5R,6R)-3,4,5-trihydroxy-6-(hydroxymethyl)oxan-2-yl phosphate	C6H11O9P	-2
galam6p	D-galactosamine-6-phosphate	C6H13NO8P	-1
galct_D	D-Galactarate	C6H8O8	-2
galctn_D	D-Galactonate	C6H11O7	-1
galmannan	Carob galactomannan, Gal:Man ratio 22/78. 220 gal, 780 man assumed	C6000H10002O5001	0
galt	galactitol	C6H14O6	0
galt1p	Galactitol 1-phosphate	C6H13O9P	-2
galur	D-Galacturonate	C6H9O7	-1
gam	D-Glucosamine	C6H14NO5	1
gam1p	D-Glucosamine 1-phosphate	C6H13NO8P	-1
gam26s	Glucosamine 2,6-sulfate	C6H11NO11S2	-2
gam6p	D-Glucosamine 6-phosphate	C6H13NO8P	-1
gar	N1-(5-Phospho-D-ribosyl)glycinamide	C7H14N2O8P	-1
gbbtn	gamma-butyrobetaine	C7H15NO2	0
gcald	glycolaldehyde	C2H4O2	0
gd1b_hs	GD1b	C66H111N4O38FULLRCO	-2
gdp	GDP	C10H12N5O11P2	-3
gdpddman	GDP-4-dehydro-6-deoxy-alpha-D-mannose(2-)	C16H21N5O15P2	-2
gdpfuc	GDP-L-fucose(2-)	C16H23N5O15P2	-2
gdpmann	GDP-alpha-D-mannose(2-)	C16H23N5O16P2	-2
gdpmanur	GDP-D-mannuronate	C16H20N5O17P2	-3
gdptp	Guanosine 3-diphosphate 5-triphosphate	C10H11N5O20P5	-7
gg4abut	gamma-glutamyl-gamma aminobutyric acid	C9H15O5N2	-1
ggagicolipa	glucosyl-galactosyl-glucosyl-inner core oligosaccharide lipid A	C163H281N2O89P4	-11
ggbutal	gamma-glutamyl-gamma-butyraldehyde	C9H16O4N2	0
ggdp	2-trans,6-trans,10-trans-geranylgeranyl diphosphate(3-)	C20H33O7P2	-3
gggagicolipa	glucosyl-glucosyl-galactosyl-glucosyl-inner core oligosaccharide lipid A	C169H291N2O94P4	-11
gicolipa	glucosyl-inner core oligosaccharide lipid A	C151H261N2O79P4	-11
glc_D	D-glucose	C6H12O6	0
glc_bD	beta D-glucose	C6H12O6	0
glcmannan	Konjac glucomannan, MW 77,500 (PMID:17962981), Man:Glc ~ 2:1. -> 286 man, 143 glc_D	C2574H4292O2146	0
glcn	D-gluconate	C6H11O7	-1
glcr	D-glucarate(2-)	C6H8O8	-2
glcur	D-glucuronate	C6H9O7	-1
gln_L	L-glutamine	C5H10N2O3	0
glu1sa	L-Glutamate 1-semialdehyde	C5H9NO3	0
glu5p	L-Glutamate 5-phosphate	C5H8NO7P	-2
glu5sa	L-Glutamate 5-semialdehyde	C5H9NO3	0
glu_D	D-Glutamate	C5H8NO4	-1
glu_L	L-glutamate(1-)	C5H8NO4	-1
glucys	gamma-L-Glutamyl-L-cysteine	C8H13N2O5S	-1
glutaccoa	Glutaconoyl-CoA	C26H36N7O19P3S	-4
glutar	Glutarate	C5H6O4	-2
glutcoa	glutaryl-CoA(5-)	C26H37N7O19P3S	-5
glutrna	L-Glutamyl-tRNA(Glu)	C5H7NO3R	0
glx	glyoxylate	C2H1O3	-1
gly	Glycine	C2H5NO2	0
glyald	D-Glyceraldehyde	C3H6O3	0
glyasn	Glycyl-L-asparagine	C6H11N3O4	0
glyasp	Glycyl-L-aspartate	C6H9N2O5	-1
glyb	glycine betaine	C5H11NO2	0
glyc	Glycerol	C3H8O3	0
glyc3p	Glycerol 3-phosphate	C3H7O6P	-2
glyc45tca	glycerol teichoic acid (n=45), linked, unsubstituted	X	0
glyc45tcaala_D	glycerol teichoic acid (n=45), linked, D-ala substituted	X	0
glyc45tcaglc	glycerol teichoic acid (n=45), linked, glucose substituted	X	0
glyc_R	D-glycerate	C3H5O4	-1
glyclt	glycolate	C2H3O3	-1
glycogen	glycogen	C6H10O5	0
glycogenb	glycogen(n-1)	X	0
glycys	Gly-Cys	C5H10N2O3S	0
glygln	Glycyl-L-glutamine	C7H13N3O4	0
glyglu	Glycyl-L-glutamate	C7H11N2O5	-1
glygn2	glycogen, structure 2 (glycogenin-1,6-{7[1,4-Glc], 4[1,4-Glc]})	C66H111O56X	0
glygn4	glycogen, structure 4 (glycogenin-1,6-{2[1,4-Glc], [1,4-Glc]})	C18H31O16X	0
glygn5	glycogen, structure 5 (glycogenin-2[1,4-Glc])	C12H21O11X	0
glyleu	Glycylleucine	C8H16N2O3	0
glymet	Glycyl-L-methionine	C7H14N2O3S	0
glyphe	Glycylphenylalanine	C11H14N2O3	0
glypro	Glycylproline	C7H12N2O3	0
glytyr	Glycyl-L-tyrosine	C11H14N2O4	0
gmhep17bp	D-Glycero-D-manno-heptose 1,7-bisphosphate	C7H12O13P2	-4
gmhep1p	D-Glycero-D-manno-heptose 1-phosphate	C7H13O10P	-2
gmhep7p	D-Glycero-D-manno-heptose 7-phosphate	C7H13O10P	-2
gmp	GMP	C10H12N5O8P	-2
gncore1	GlcNAc-alpha-1,4-Core 1	C22H37N2O15X	0
gncore2	GlcNAc-alpha-1,4-Core 2	C30H50N3O20X	0
grdp	Geranyl diphosphate	C10H17O7P2	-3
gsn	Guanosine	C10H13N5O5	0
gt1b_hs	GT1b	C77H127N5O46FULLRCO	-3
gthox	Oxidized glutathione	C20H30N6O12S2	-2
gthrd	Reduced glutathione	C10H16N3O6S	-1
gtp	GTP	C10H12N5O14P3	-4
gtspmd	Glutathionylspermidine	C17H36N6O5S	2
gua	Guanine	C5H5N5O	0
gullac	L-gulono-1,4-lactone	C6H10O6	0
h	proton	H	1
h2	Hydrogen	H2	0
h2mb4p	1-hydroxy-2-methyl-2-(E)-butenyl 4-diphosphate	C5H9O8P2	-3
h2o	Water	H2O	0
h2o2	Hydrogen peroxide	H2O2	0
h2s	Hydrogen sulfide	H2S	0
h4mpt	5,6,7,8-tetrahydromethanopterin	C30H42N6O16P	-3
hLkynr	3-hydroxy-L-kynurenine	C10H12N2O4	0
ha	hyaluronan	C28H40N2O22	-2
ha_deg1	hyaluronan degradation product 1	C22H33N2O16	-1
ha_pre1	hyaluronan biosynthesis, precursor 1	C14H20NO11	-1
hacon_C	cis-Homoaconitate (iAF692)	C7H5O6	-3
hcit	Homocitrate	C7H7O7	-3
hco3	Bicarbonate	CHO3	-1
hcys_L	L-homocysteine	C4H9NO2S	0
hdca	Hexadecanoate (n-C16:0)	C16H31O2	-1
hdcea	Hexadecenoate (n-C16:1)	C16H29O2	-1
hdcoa	Hexadecenoyl-CoA (n-C16:1CoA)	C37H60N7O17P3S	-4
hdd2coa	trans-Hexadec-2-enoyl-CoA	C37H60N7O17P3S	-4
hdeACP	cis-hexadec-9-enoyl-[acyl-carrier protein] (n-C16:1)	C27H49N2O8PRS	-1
hemeO	Heme O	C49H56FeN4O5	-2
hepdp	all-trans-Heptaprenyl diphosphate	C35H57O7P2	-3
hethmpp	Hydroxy ethyl Thiamin diphosphate	C14H20N4O8P2S	-2
hexACP	Hexanoyl-ACP (n-C6:0ACP)	C17H31N2O8PRS	-1
hexdp	all-trans-Hexaprenyl diphosphate	C30H49O7P2	-3
hexs	hexanesulfonate	C6H13O3S	-1
hg2	Hg2+	Hg	2
hgbam	Hydrogenobyrinate a,c diamide	C45H58N6O12	-4
hgbyr	Hydrogenobyrinate	C45H54N4O14	-6
hgentis	homogentisate	C8H7O4	-1
hhlipa	heptosyl-heptosyl-kdo2-lipidA	C124H220N2O51P2	-6
hicit	Homoisocitrate (iMM904)	C7H7O7	-3
his_L	L-histidine	C6H9N3O2	0
hisp	L-Histidinol phosphate	C6H11N3O4P	-1
hista	histamium	C5H10N3	1
histd	L-Histidinol	C6H12N3O	1
histl_L	L-Histidinal	C6H10N3O	1
hkmpp	2-Hydroxy-3-keto-5-methylthiopentenyl-1-phosphate	C6H9O6PS	-2
hkndd	2-Hydroxy-6-oxonona-2,4-diene-1,9-dioate	C9H8O6	-2
hkntd	2-hydroxy-6-ketononatrienedioate	C9H6O6	-2
hlipa	heptosyl-kdo2-lipidA	C117H208N2O45P2	-6
hmbil	Hydroxymethylbilane	C40H38N4O17	-8
hmgcoa	Hydroxymethylglutaryl-CoA	C27H39N7O20P3S	-5
hmgth	hydroxymethylglutathione	C11H18N3O7S	-1
hmppp9mme	13(1)-Hydroxy-Mg-protoporphyrin IX 13-monomethyl ester	C35H33N4O5Mg	-1
hoacoa	3-hydroxyadipyl-CoA	C27H40N7O20P3S	-4
hololys2	Holo-Lys2	HRS	0
hom_L	L-homoserine	C4H9NO3	0
homogal	Homogalacturonan, 100 galacturonate residues. Assumed to be methylated/ acetylated in every 5th residue. Citrus HG consists of 7... <Preview truncated at 128 characters>	C660H840O660	-120
hphaccoa	4-Hydroxyphenylacetyl-CoA	C29H38N7O18P3S	-4
hphhlipa	heptosyl-phospho-heptosyl-heptosyl-kdo2-lipidA	C131H231N2O60P3	-8
hpyr	3-hydroxypyruvate	C3H3O4	-1
hqn	Hydroquinone	C6H6O2	0
hspg	heparan sulfate proteoglycan	C79H113N5O101S12X	-13
hspg_degr_1	Product 1 HEPARL1_e, IdoA-GlcN2,6diS-GlcA-GlcN2,3,6triS	C24H33O36N2S5	-7
hspg_degr_10	Product AS3TASE_HS2, GlcN2S-IdoA-GlcNAc-GlcA-Gal-Gal-Xyl-L-Ser (protein)	C43H66N2O38SX	-3
hspg_degr_11	Product GAM2STASE_HS3, GlcN-IdoA-GlcNAc-GlcA-Gal-Gal-Xyl-L-Ser (protein)	C43H67N2O35X	-2
hspg_degr_12	Product GLCNACASE_HS2, GlcA-GlcNAc-IdoA-Gal-Gal-Xyl-L-Ser (protein)	C37H56NO31X	-2
hspg_degr_13	Product GLCAASE_HS, GlcNAc-IdoA-Gal-Gal-Xyl-L-Ser (protein)	C31H49NO25X	-1
hspg_degr_14	Product GLCNACASE_HS3, IdoA-Gal-Gal-Xyl-L-Ser (protein)	C23H36O20X	-1
hspg_degr_15	Product IDOURASE_HS3, Gal-Gal-Xyl-L-Ser (protein)	C17H29O14X	0
hspg_degr_2	Product 2 HEPARL1_e, IdoA2S-GlcN2,6diS-IdoA2S-GlcNAc3S-GlcA-Gal-Gal-Xyl-L-Ser (protein)	C49H71N2O56S5X	-6
hspg_degr_3	Product IDOURASE_HS1, GlcN2,6diS-GlcA-GlcN2,3,6triS	C18H26O30N2S5	-6
hspg_degr_4	Product AS6TASE_HS1, GlcN2S-GlcA-GlcN2,3diS	C18H28O24N2S3	-4
hspg_degr_5	Product AS3TASE_HS1, GlcN2S-GlcA-GlcN2S	C18H29O21N2S2	-3
hspg_degr_6	Product GAM2STASE_HS2, GlcN-GlcA-GlcN	C18H31O15N2	-1
hspg_degr_7	Product IS2TASE_HS1, IdoA-GlcN2,6diS-IdoA-GlcNAc3S-GlcA-Gal-Gal-Xyl-L-Ser (protein)	C49H71N2O50S3X	-6
hspg_degr_8	Product IDOURASE_HS2, GlcN2,6diS-IdoA-GlcNAc3S-GlcA-Gal-Gal-Xyl-L-Ser (protein)	C43H64N2O44S3X	-5
hspg_degr_9	Product AS6TASE_HS2, GlcN2S-IdoA-GlcNAc3S-GlcA-Gal-Gal-Xyl-L-Ser (protein)	C43H65N2O41S2X	-4
hspg_rest	Undegradable product GALASE_HS, Xyl-L-Ser (protein)	C5H9O4X	0
hx2coa	trans-Hex-2-enoyl-CoA	C27H40N7O17P3S	-4
hxal	hexanal	C6H12O	0
hxan	Hypoxanthine	C5H4N4O	0
hxcoa	Hexanoyl-CoA (n-C6:0CoA)	C27H42N7O17P3S	-4
i14tca1	Isotetradecanoyllipoteichoic acid (n=24), linked, unsubstituted	C115H224O135P24	-24
i14tcaacgam	Isotetradecanoyllipoteichoic acid (n=24), linked, N-acetyl-D-glucosamine	C307H536N24O255P24	-24
i14tcaala_D	Isotetradecanoyllipoteichoic acid (n=24), linked, D-alanine substituted	C187H320O135N24P24	0
i14tcaglc	Isotetradecanoyllipoteichoic acid (n=24), linked, glucose substituted	C259H464O255P24	-24
i15tca1	Isopentadecanoyllipoteichoic acid (n=24), linked, unsubstituted	C117H228O135P24	-24
i15tcaacgam	Isopentadecanoyllipoteichoic acid (n=24), linked, N-acetyl-D-glucosamine	C309H540N24O255P24	-24
i15tcaala_D	Isopentadecanoyllipoteichoic acid (n=24), linked, D-alanine substituted	C189H324O135N24P24	0
i15tcaglc	Isopentadecanoyllipoteichoic acid (n=24), linked, glucose substituted	C261H468O255P24	-24
i16tca1	Isohexadecanoyllipoteichoic acid (n=24), linked, unsubstituted	C119H232O135P24	-24
i16tcaacgam	Isohexadecanoyllipoteichoic acid (n=24), linked, N-acetyl-D-glucosamine	C311H544N24O255P24	-24
i16tcaala_D	Isohexadecanoyllipoteichoic acid (n=24), linked, D-alanine substituted	C191H328O135N24P24	0
i16tcaglc	Isohexadecanoyllipoteichoic acid (n=24), linked, glucose substituted	C263H472O255P24	-24
i17tca1	Isoheptadecanoyllipoteichoic acid (n=24), linked, unsubstituted	C121H236O135P24	-24
i17tcaacgam	Isoheptadecanoyllipoteichoic acid (n=24), linked, N-acetyl-D-glucosamine	C313H548N24O255P24	-24
i17tcaala_D	Isoheptadecanoyllipoteichoic acid (n=24), linked, D-alanine substituted	C193H332O135N24P24	0
i17tcaglc	Isoheptadecanoyllipoteichoic acid (n=24), linked, glucose substituted	C265H476O255P24	-24
iasp	Iminoaspartate	C4H3NO4	-2
ibcoa	isobutyryl-CoA(4-)	C25H38N7O17P3S	-4
ichor	Isochorismate	C10H8O6	-2
icit	Isocitrate	C6H5O7	-3
icolipa	inner core oligosaccharide lipid A (E coli)	C145H251N2O74P4	-11
id3acald	indol-3-ylacetaldehyde	C10H9NO	0
idon_L	L-Idonate	C6H11O7	-1
idour	L-iduronate	C6H9O7	-1
idp	IDP(3-)	C10H11N4O11P2	-3
ihdcoa	fa6coa,Iso-C16:0 CoA Isohexadecanoyl-CoA	C37H62N7O17P3S	-4
ihpdcoa	fa11coa, Iso-C17:0 CoA Isoheptadecanoyl-CoA	C38H64N7O17P3S	-4
ile_L	L-isoleucine	C6H13NO2	0
im4ac	imidazol-4-ylacetate	C5H5N2O2	-1
im4act	imidazole-4-acetaldehyde	C5H6N2O	0
imacp	3-(Imidazol-4-yl)-2-oxopropyl phosphate	C6H7N2O5P	-2
imogly	Iminoglycine	C2H3NO2	0
imp	IMP	C10H11N4O8P	-2
ind3ac	indole-3-acetate	C10H8NO2	-1
ind3acam	Indole-3-acetamide	C10H10N2O	0
ind3ppa	Indole-3-propionate	C11H10NO2	-1
indole	Indole	C8H7N	0
indpyr	Indolepyruvate	C11H8NO3	-1
inost	myo-inositol	C6H12O6	0
ins	Inosine	C10H12N4O5	0
inulin	Chicory inulin, 30 monosaccharide units (29 fru, 1 glc) on average	C180H302O151	0
ipdcoa	fa3coa,Iso-C15:0 CoA Isopentadecanoyl-CoA	C36H60N7O17P3S	-4
ipdp	Isopentenyl diphosphate	C5H9O7P2	-3
isetac	Isethionic acid	C2H5O4S	-1
isobut	Isobutyrate, 2-Methylpropanoate	C4H7O2	-1
isocapr	Isocaproate	C6H11O2	-1
isomal	Isomaltose, Brachiose	C12H22O11	0
isoval	Isovalerate, 3-Methylbutanoate	C5H9O2	-1
ispre	Isoprene	C5H8	0
itdcoa	fa1coa,Iso-C14:0 CoA Isotetradecanoyl-CoA	C35H58N7O17P3S	-4
itp	ITP(3-)	C10H11N4O14P3	-4
ivcoa	Isovaleryl-CoA	C26H40N7O17P3S	-4
k	potassium	K	1
kdo	3-Deoxy-D-manno-2-octulosonate	C8H13O8	-1
kdo2lipid4	KDO(2)-lipid IV(A)	C84H148N2O37P2	-6
kdo2lipid4L	KDO(2)-lipid IV(A) with laurate	C96H170N2O38P2	-6
kdo8p	3-Deoxy-D-manno-octulosonate 8-phosphate	C8H12O11P	-3
kdolipid4	KDO-lipid IV(A)	C76H137N2O30P2	-5
kesto	Kestose (2 fru, 1 glc inulin-type fructo-oligosaccharide)	C18H32O16	0
kestopt	Kestopentaose (4 fru, 1 glc inulin-type fructo-oligosaccharide)	C30H52O26	0
kestottr	Kestotetraose (3 fru, 1 glc inulin-type fructo-oligosaccharide)	C24H42O21	0
kphphhlipa	kdo-phospho-heptosyl-phospho-heptosyl-heptosyl-kdo2-lipidA	C139H241N2O70P4	-11
l2a6o	L-2-Amino-6-oxopimelate	C7H10NO5	-1
l2aadipad	L-2-Aminoadipate adenylate	C16H22N6O10P	-1
lac6p	Lactose 6-phosphate	C12H21O14P	-2
lac_D	(R)-lactate	C3H5O3	-1
lac_L	(S)-lactate	C3H5O3	-1
laccoa	Lactoyl-CoA	C24H36N7O18P3S	-4
lald_D	(R)-lactaldehyde	C3H6O2	0
lald_L	(S)-lactaldehyde	C3H6O2	0
lanost	lanosterol	C30H50O	0
lcts	Lactose	C12H22O11	0
leu_L	L-leucine	C6H13NO2	0
levan1000	Levan, 1000 fructose units	C6000H10002O5001	0
levanb	Levanbiose	C12H22O11	0
levanttr	Levantriose	C18H32O16	0
levantttr	Levantetraose	C24H42O21	0
lgt_S	(R)-S-lactoylglutathionate(1-)	C13H20N3O8S	-1
lichn	Lichenin from Icelandic moss, 170 glucose residues. DOI: 10.1039/JR9570001951	C1020H1702O851	0
lipa	KDO(2)-lipid (A)	C110H196N2O39P2	-6
lipidA	2,3,23-Tetrakis(beta-hydroxymyristoyl)-D-glucosaminyl-1,6-beta-D-glucosamine 1,4-bisphosphate	C68H126N2O23P2	-4
lipidAds	Lipid A Disaccharide	C68H127N2O20P	-2
lipidX	2,3-Bis(3-hydroxytetradecanoyl)-beta-D-glucosaminyl 1-phosphate	C34H64NO12P	-2
lipoate	lipoate	C8H14O2S2	0
lmn2	Laminaribiose	C12H22O11	0
lmn30	laminarin (n=30 repeat units, beta -1,3 glc)	C180H302O151	0
lpam	lipoamide	C8H15NOS2	0
lpro	Lipoylprotein	S2X	0
lys_L	L-lysinium(1+)	C6H15N2O2	1
lyx_L	L-Lyxose	C5H10O5	0
m12dahglyc	Monoglucosyl-1,2 dianteisoheptadecanoylglycerol	C43H82O10	0
m12dapglyc	Monoglucosyl-1,2 dianteisopentadecanoylglycerol	C39H74O10	0
m12dihglyc	Monoglucosyl-1,2 diisoheptadecanoylglycerol	C43H82O10	0
m12dipglyc	Monoglucosyl-1,2 diisopentadecanoylglycerol	C39H74O10	0
m12ditglyc	Monoglucosyl-1,2 diisotetradecanoylglycerol	C37H70O10	0
m12dixglyc	Monoglucosyl-1,2 diisohexadecanoylglycerol	C41H78O10	0
m12dmglyc	Monoglucosyl-1,2 dimyristoylglycerol	C37H70O10	0
m12dpglyc	Monoglucosyl-1,2 dipalmitoylglycerol	C41H78O10	0
m12dsglyc	Monoglucosyl-1,2 distearoylglycerol	C45H86O10	0
madg	alpha-Methyl-D-glucoside	C7H14O6	0
malACP	Malonyl-[acyl-carrier protein]	C14H22N2O10PRS	-2
mal_D	D-Malate	C4H4O5	-2
mal_L	(S)-malate(2-)	C4H4O5	-2
malcoa	Malonyl-CoA	C24H33N7O19P3S	-5
malcoam	Malonyl-CoA methyl ester	C25H36N7O19P3S	-4
malt	Maltose	C12H22O11	0
malt6p	Maltose 6-phosphate	C12H21O14P	-2
malthp	maltoheptaose	C42H72O36	0
malthx	Maltohexaose	C36H62O31	0
maltpt	maltopentaose	C30H52O26	0
malttr	maltotriose	C18H32O16	0
maltttr	Maltotetraose	C24H42O21	0
malylcoa	Malyl-CoA (iSO783)	C25H36N7O20P3S	-4
man	D-Mannose	C6H12O6	0
man1p	D-Mannose 1-phosphate	C6H11O9P	-2
man6p	D-Mannose 6-phosphate	C6H11O9P	-2
mana	D-Mannonate	C6H11O7	-1
mannan	Alpha-mannan, yeast, has a MW of about 25000 (PMID: 5461381), equals ~ 140 mannose units. ID according to iMM904	C840H1402O701	0
mantr	mannotriose (beta-1,4)	C18H32O16	0
mbdg	beta-Methylglucoside	C7H14O6	0
mcom	Methyl Coenzyme M	C3H7O3S2	-1
mcrea	m-Cresotic acid	C8H7O3	-1
mecfsp	Methylcorrinoid iron sulfur protein	C20H3CoN4R21	1
melib	Melibiose	C12H22O11	0
melt	Melilotate	C9H9O3	-1
meoh	methanol	CH4O1	0
mercplac	3-Mercaptolactate	C3H5O3S	-1
mercppyr	3-mercaptopyruvate	C3H3O3S	-1
met_D	D-Methionine	C5H10NO2S	0
met_L	L-methionine	C5H11NO2S	0
metala	L-methionyl-L-alanine	C8H16N2O3S	0
methf	5,10-Methenyltetrahydrofolate	C20H20N7O6	-1
metsox_R_L	L-methionine-R-sulfoxide	C5H11NO3S	0
metsox_S_L	L-Methionine Sulfoxide	C5H11NO3S	0
mev_R	(R)-mevalonate	C6H11O4	-1
mfur	Methanofuran	C34H40N4O15	-4
mg2	magnesium	Mg	2
mh4mpt	5-Methyl-5,6,7,8-tetrahydromethanopterin	C31H44N6O16P	-3
mi1p_D	1D-myo-inositol 1-phosphate(2-)	C6H11O9P	-2
mi3p_D	1D-myo-inositol 3-phosphate(2-)	C6H11O9P	-2
mi4p_D	1D-myo-inositol 4-phosphate(2-)	C6H11O9P	-2
micit	(2S,3R)-3-hydroxybutane-1,2,3-tricarboxylate	C7H7O7	-3
mlthf	5,10-Methylenetetrahydrofolate	C20H21N7O6	-2
mma	methylammonium	C1H6N	1
mmcoa_R	(R)-methylmalonyl-CoA(5-)	C25H35N7O19P3S	-5
mmcoa_S	(S)-methylmalonyl-CoA(5-)	C25H35N7O19P3S	-5
mmet	S-Methyl-L-methionine	C6H14NO2S	1
mmtsa	(S)-Methylmalonate semialdehyde	C4H5O3	-1
mn2	Mn2+	Mn	2
mnl	D-Mannitol	C6H14O6	0
mnl1p	D-Mannitol 1-phosphate	C6H13O9P	-2
mobd	Molybdate	MoO4	-2
mops	3-(n-Morpholino)Propanesulfonic Acid	C7H14NO4S	-1
mphze	Methanophenazine	C37H50N2O	0
mppp9	Mg-protoporphyrin IX (iMEO21, iAF692)	C34H31N4O4Mg	-1
mppp9mme	Mg-Protoporphyrin IX 13-monomethyl ester	C35H33N4O4Mg	-1
mql7	Menaquinol 7	C46H66O2	0
mql8	Menaquinol 8	C51H74O2	0
mqn7	Menaquinone 7	C46H64O2	0
mqn8	Menaquinone 8	C51H72O2	0
msa	3-oxopropanoate	C3H3O3	-1
mso3	methanesulfonate	CH3O3S	-1
mtethnpn	5,10-Methylenetetrahydromethanopterin	C31H42N6O16P	-3
mthgxl	methylglyoxal	C3H4O2	0
mtth4mpt	5,10-Methenyl-5,6,7,8-tetrahydromethanopterin	C31H41N6O16P	-2
mucl	mucolactone	C6H5O4	-1
myrsACP	Myristoyl-ACP (n-C14:0ACP)	C25H47N2O8PRS	-1
myrstca1	Myristoyllipoteichoic acid (n=24), linked, unsubstituted	C115H224O135P24	-24
myrstcaacgam	Myristoyllipoteichoic acid (n=24), linked, N-acetyl-D-glucosamine	C307H536N24O255P24	-24
myrstcaala_D	Myristoyllipoteichoic acid (n=24), linked, D-alanine substituted	C187H320N24O135P24	0
myrstcaglc	Myristoyllipoteichoic acid (n=24), linked, glucose substituted	C259H464O255P24	-24
n2	Nitrogen	N2	0
n2o	Nitrous oxide	N2O	0
n6all26d	N6-Acetyl-LL-2,6-diaminoheptanedioate	C9H15N2O5	-1
n8aspmd	N(8)-acetylspermidinium(2+)	C9H23N3O	2
na1	Sodium	Na	1
nac	Nicotinate	C6H4NO2	-1
nad	Nicotinamide adenine dinucleotide	C21H26N7O14P2	-1
nadh	Nicotinamide adenine dinucleotide - reduced	C21H27N7O14P2	-2
nadp	Nicotinamide adenine dinucleotide phosphate	C21H25N7O17P3	-3
nadph	Nicotinamide adenine dinucleotide phosphate - reduced	C21H26N7O17P3	-4
ncam	Nicotinamide	C6H6N2O	0
ncptrc	N-Carbamoylputrescine	C5H14N3O	1
nflgln	N-Formimino-L-glutamate	C6H9N2O4	-1
nforglu	N-Formyl-L-glutamate	C6H7NO5	-2
nh4	Ammonium	H4N	1
ni2	nickel	Ni	2
nicrns	Nicotinate D-ribonucleoside	C11H13NO6	0
nicrnt	Nicotinate D-ribonucleotide	C11H12NO9P	-2
nmn	NMN	C11H14N2O8P	-1
nmptrc	N-methylputrescinium(2+)	C5H16N2	2
no	Nitric oxide	NO	0
no2	Nitrite	NO2	-1
no3	Nitrate	NO3	-1
np2msucc	Naphthyl-2-methyl-succinic acid	C15H12O4	-2
np2msucccoa	Naphthyl-2-methyl-succinyl-CoA	C36H43N7O19P3S	-5
nwharg	N-(omega)-Hydroxyarginine	C6H15N4O3	1
o2	O2	O2	0
o2s	superoxide	O2	-1
oaa	Oxaloacetate	C4H2O5	-2
oazur	Oxidized azurin	X	2
oc2coa	trans-Oct-2-enoyl-CoA	C29H44N7O17P3S	-4
ocACP	Octanoyl-ACP (n-C8:0ACP)	C19H35N2O8PRS	-1
occoa	Octanoyl-CoA (n-C8:0CoA)	C29H46N7O17P3S	-4
ocdca	octadecanoate (n-C18:0)	C18H35O2	-1
ocdcaACP	Octadecanoyl-ACP (n-C18:0ACP)	C29H55N2O8PRS	-1
ocdcea	octadecenoate (n-C18:1)	C18H33O2	-1
ocmhmxbq	2-Octaprenyl-3-methyl-5-hydroxy-6-methoxy-1,4-benzoquinone	C48H71O4	-1
octa	octanoate (n-C8:0)	C8H15O2	-1
octdp	all-trans-Octaprenyl diphosphate	C40H65O7P2	-3
octeACP	cis-octadec-11-enoyl-[acyl-carrier protein] (n-C18:1)	C29H53N2O8PRS	-1
odecoa	Octadecenoyl-CoA (n-C18:1CoA)	C39H64N7O17P3S	-4
ohpb	2-Oxo-3-hydroxy-4-phosphobutanoate	C4H4O8P	-3
op4en	2-Oxopent-4-enoate	C5H5O3	-1
orn	Ornithine	C5H13N2O2	1
orot	Orotate	C5H3N2O4	-1
orot5p	Orotidine 5'-phosphate	C10H10N2O11P	-3
oxa	oxalate(2-)	C2O4	-2
oxadpcoa	3-Oxoadipyl-CoA	C27H37N7O20P3S	-5
oxag	Oxaloglutarate (iMM904)	C7H5O7	-3
oxalc	4-Oxalocrotonate	C6H4O5	-2
oxam	Oxamate	C2H2NO3	-1
oxcoa	oxalyl-CoA	C23H32N7O19P3S	-4
oxglyc	Oxaloglycolate	C4H2O6	-2
oxomppp9mme	13(1)-Oxo-Mg-protoporphyrin IX 13-monomethyl ester	C35H31N4O5Mg	-1
oxptn	5-Oxopentanoate	C5H7O3	-1
oxur	Oxalureate	C3H3N2O4	-1
pa120	1,2-didodecanoyl-sn-glycerol 3-phosphate	C27H51O8P1	-2
pa140	1,2-ditetradecanoyl-sn-glycerol 3-phosphate	C31H59O8P1	-2
pa141	1,2-ditetradec-7-enoyl-sn-glycerol 3-phosphate	C31H55O8P1	-2
pa160	1,2-dihexadecanoyl-sn-glycerol 3-phosphate	C35H67O8P1	-2
pa161	1,2-dihexadec-9-enoyl-sn-glycerol 3-phosphate	C35H63O8P1	-2
pa180	1,2-dioctadecanoyl-sn-glycerol 3-phosphate	C39H75O8P1	-2
pa181	1,2-dioctadec-11-enoyl-sn-glycerol 3-phosphate	C39H71O8P1	-2
paai15	1,2-dianteisopentadecanoyl-sn-glycerol 3-phosphate (12-methyl-tetradecanoyl, anteiso-C15)	C33H63O8P	-2
paai17	1,2-dianteisoheptadecanoyl-sn-glycerol 3-phosphate (14-methyl-hexadecanoyl, anteiso-C17)	C37H71O8P	-2
pac	phenylacetate	C8H7O2	-1
pacald	phenylacetaldehyde	C8H8O	0
pad	2-Phenylacetamide	C8H9NO	0
pai14	1,2-diisotetradecanoyl-sn-glycerol 3-phosphate (12-methyl-tridecanoyl, iso-C14)	C31H59O8P	-2
pai15	1,2-diisopentadecanoyl-sn-glycerol 3-phosphate (13-methyl-tetradecanoyl, iso-C15)	C33H63O8P	-2
pai16	1,2-diisohexadecanoyl-sn-glycerol 3-phosphate (14-methyl-pentadecanoyl, iso-C16)	C35H67O8P	-2
pai17	1,2-diisoheptadecanoyl-sn-glycerol 3-phosphate (15-methyl-hexadecanoyl, iso-C17)	C37H71O8P	-2
palmACP	Palmitoyl-ACP (n-C16:0ACP)	C27H51N2O8PRS	-1
palmtca1	Palmitoyllipoteichoic acid (n=24), linked, unsubstituted	C119H232O135P24	-24
palmtcaacgam	Palmitoyllipoteichoic acid (n=24), linked, N-acetyl-D-glucosamine	C311H544N24O255P24	-24
palmtcaala_D	Palmitoyllipoteichoic acid (n=24), linked, D-alanine substituted	C191H328O135N24P24	0
palmtcaglc	Palmitoyllipoteichoic acid (n=24), linked, glucose substituted	C263H472O255P24	-24
pan4p	Pantetheine 4'-phosphate	C11H21N2O7PS	-2
pant_R	(R)-Pantoate	C6H11O4	-1
pap	adenosine 3',5'-bismonophosphate(4-)	C10H11N5O10P2	-4
paps	(2R,3S,4R,5R)-5-(6-amino-9H-purin-9-yl)-4-hydroxy-2-({[(sulfonatooxy)phosphinato]oxy}methyl)oxolan-3-yl phosphate	C10H11N5O13P2S	-4
pb	Lead	Pb	2
pcresol	p-Cresol	C7H7O	-1
pdx5p	Pyridoxine 5'-phosphate	C8H10NO6P	-2
pe120	phosphatidylethanolamine (didodecanoyl, n-C12:0)	C29H58N1O8P1	0
pe140	phosphatidylethanolamine (ditetradecanoyl, n-C14:0)	C33H66N1O8P1	0
pe141	phosphatidylethanolamine (ditetradec-7-enoyl, n-C14:1)	C33H62N1O8P1	0
pe160	phosphatidylethanolamine (dihexadecanoyl, n-C16:0)	C37H74N1O8P1	0
pe161	phosphatidylethanolamine (dihexadec-9enoyl, n-C16:1)	C37H70N1O8P1	0
pe180	phosphatidylethanolamine (dioctadecanoyl, n-C18:0)	C41H82N1O8P1	0
pe181	phosphatidylethanolamine (dioctadec-11-enoyl, n-C18:1)	C41H78N1O8P1	0
peai15	Phosphatidylethanolamine (12-methyl-tetradecanoyl, anteiso-C15)	C35H70NO8P	0
peai17	Phosphatidylethanolamine (14-methyl-hexadecanoyl, anteiso-C17)	C39H78NO8P	0
peamn	2-phenylethanaminium	C8H12N	1
pect	pectins	C2535H3509O2535	-1
pecticgal	Pectic galactan (potato), gal: arab-L: rmn: galur = 78: 9: 4: 9 (www.megazyme.com). Assumed to consist of 100 sugars per macromo... <Preview truncated at 128 characters>	C597H971O503	-11
pei14	Phosphatidylethanolamine (12-methyl-tridecanoyl, iso-C14)	C33H66NO8P	0
pei15	Phosphatidylethanolamine (13-methyl-tetradecanoyl, iso-C15)	C35H70NO8P	0
pei16	Phosphatidylethanolamine (14-methyl-pentadecanoyl, iso-C16)	C37H74NO8P	0
pei17	Phosphatidylethanolamine (15-methyl-hexadecanoyl, iso-C17)	C39H78NO8P	0
pendp	all-trans-Pentaprenyl diphosphate	C25H41O7P2	-3
pep	Phosphoenolpyruvate	C3H2O6P	-3
peptmet_L	Peptide-L-methionine	XC3H7S	0
peptmetox_L	Peptide-L-methionine (R)-S-oxide	XC3H7OS	0
pg120	Phosphatidylglycerol (didodecanoyl, n-C12:0)	C30H58O10P1	-1
pg140	Phosphatidylglycerol (ditetradecanoyl, n-C14:0)	C34H66O10P1	-1
pg141	Phosphatidylglycerol (ditetradec-7-enoyl, n-C14:1)	C34H62O10P1	-1
pg160	Phosphatidylglycerol (dihexadecanoyl, n-C16:0)	C38H74O10P1	-1
pg161	Phosphatidylglycerol (dihexadec-9-enoyl, n-C16:1)	C38H70O10P1	-1
pg180	Phosphatidylglycerol (dioctadecanoyl, n-C18:0)	C42H82O10P1	-1
pg181	Phosphatidylglycerol (dioctadec-11-enoyl, n-C18:1)	C42H78O10P1	-1
pgai15	Phosphatidylglycerol (12-methyl-tetradecanoyl, anteiso-C15)	C36H70O10P	-1
pgai17	Phosphatidylglycerol (14-methyl-hexadecanoyl, anteiso-C17)	C40H78O10P	-1
pgi14	Phosphatidylglycerol (12-methyltridecanoyl, iso-C14)	C34H66O10P	-1
pgi15	Phosphatidylglycerol (13-methyltetradecanoyl, iso-C15)	C36H70O10P	-1
pgi16	Phosphatidylglycerol (14-methylpentadecanoyl, iso-C16)	C38H74O10P	-1
pgi17	Phosphatidylglycerol (15-methyl-hexadecanoyl, iso-C17)	C40H78O10P	-1
pgp120	Phosphatidylglycerophosphate (didodecanoyl, n-C12:0)	C30H57O13P2	-3
pgp140	Phosphatidylglycerophosphate (ditetradecanoyl, n-C14:0)	C34H65O13P2	-3
pgp141	Phosphatidylglycerophosphate (ditetradec-7-enoyl, n-C14:1)	C34H61O13P2	-3
pgp160	Phosphatidylglycerophosphate (dihexadecanoyl, n-C16:0)	C38H73O13P2	-3
pgp161	Phosphatidylglycerophosphate (dihexadec-9-enoyl, n-C16:1)	C38H69O13P2	-3
pgp180	Phosphatidylglycerophosphate (dioctadecanoyl, n-C18:0)	C42H81O13P2	-3
pgp181	Phosphatidylglycerophosphate (dioctadec-11-enoyl, n-C18:1)	C42H77O13P2	-3
pgpai15	Phosphatidylglycerophosphate (12-methyl-tetradecanoyl, anteiso-C15)	C36H69O13P2	-3
pgpai17	Phosphatidylglycerophosphate (14-methyl-hexadecanoyl, anteiso-C17)	C40H77O13P2	-3
pgpi14	Phosphatidylglycerophosphate (12-methyltridecanoyl, iso-C14)	C34H65O13P2	-3
pgpi15	Phosphatidylglycerophosphate (13-methyltetradecanoyl, iso-C15)	C36H69O13P2	-3
pgpi16	Phosphatidylglycerophosphate (14-methylpentadecanoyl, iso-C16)	C38H73O13P2	-3
pgpi17	Phosphatidylglycerophosphate (15-methyl-hexadecanoyl, iso-C17)	C40H77O13P2	-3
ph2s	Polysulfide	H2S2	0
phaccoa	phenylacetyl-CoA(4-)	C29H38N7O17P3S	-4
phe_L	L-phenylalanine	C9H11NO2	0
pheme	Protoheme	C34H30FeN4O4	-2
phenol	Phenol	C6H6O	0
phhlipa	phospho-heptosyl-heptosyl-kdo2-lipidA	C124H219N2O54P3	-8
phom	O-phosphonato-L-homoserine(2-)	C4H8NO6P	-2
phphhlipa	phospho-heptosyl-phospho-heptosyl-heptosyl-kdo2-lipidA	C131H230N2O63P4	-10
phppa	p-hydroxyphenylpropionic acid	C9H9O3	-1
phpyr	keto-phenylpyruvate	C9H7O3	-1
phthr	O-Phospho-4-hydroxy-L-threonine	C4H8NO7P	-2
phyQ	phylloquinone	C31H46O2	0
phyldpp	Phytyl diphosphate	C20H39O7P2	-3
phytn	Phytoene	C40H64	0
pi	hydrogenphosphate	HO4P	-2
pime	Pimelate	C7H10O4	-2
plac	Phenyllactate	C9H9O3	-1
plasmetha	Plasmenylethanolamine	C8H13NO7PR2	-1
pmACP	Pimeloyl-ACP	C18H30N2O10PRS	-2
pmACPm	Pimeloyl-ACP methyl ester	C19H33N2O10PRS	-1
pmcoa	Pimeloyl-CoA	C28H41N7O19P3S	-5
pmtcoa	Palmitoyl-CoA (n-C16:0CoA)	C37H62N7O17P3S	-4
pnp	4-Hydroxynitrobenzene, p-Nitrophenol	C6H4NO3	-1
pnto_R	(R)-Pantothenate	C9H16NO5	-1
ppa	propionate	C3H5O2	-1
ppaca	Phosphonoacetaldehyde	C2H3O4P	-2
ppal	Propanal	C3H6O	0
ppap	Propanoyl phosphate	C3H5O5P	-2
ppbng	Porphobilinogen	C10H13N2O4	-1
ppcoa	Propanoyl-CoA	C24H36N7O17P3S	-4
ppgpp	Guanosine 3,5-bis(diphosphate)	C10H11N5O17P4	-6
pphn	Prephenate	C10H8O6	-2
pphtd	Prephytoene diphosphate	C40H65O7P2	-3
ppi	Diphosphate	HO7P2	-3
ppp9	Protoporphyrin	C34H32N4O4	-2
pppg9	Protoporphyrinogen IX	C34H38N4O4	-2
pppi	triphosphate(5-)	HO10P3	-4
pppn	Phenylpropanoate	C9H9O2	-1
pprdn	Piperideine	C5H9N	0
pqq	Pyrroloquinoline-quinone	C14H3N2O8	-3
pqqh2	Reduced pyrroloquinoline-quinone	C14H5N2O8	-3
pram	5-Phospho-beta-D-ribosylamine	C5H11NO7P	-1
pran	N-(5-Phospho-D-ribosyl)anthranilate	C12H13NO9P	-3
prbamp	1-(5-Phosphoribosyl)-AMP	C15H19N5O14P2	-4
prbatp	1-(5-Phosphoribosyl)-ATP	C15H19N5O20P4	-6
pre1	Precorrin 1	C41H38N4O16	-8
pre3a	Precorrin 3 A	C43H43N4O16	-7
pre3b	Precorrin 3B	C43H44N4O17	-6
pre4	Precorrin 4	C44H44N4O17	-8
pre5	Precorrin 5	C45H46N4O17	-8
pre6a	Precorrin 6A	C44H47N4O16	-7
pre6b	Precorrin 6B	C44H49N4O16	-7
pre8	Precorrin 8	C45H53N4O14	-7
prfp	1-(5-Phosphoribosyl)-5-[(5-phosphoribosylamino)methylideneamino]imidazole-4-carboxamide	C15H21N5O15P2	-4
prgnlone	pregnenolone	C21H32O2	0
prgstrn	progesterone	C21H30O2	0
prl45tca	Prenol-45n teichoic acid	C206H386N2O242P47	-47
prl45tcaala	Prenol-45n teichoic acid-alanine substituted	C341H566N47O242P47	-2
prl45tcaglc	Prenol-45n teichoic acid-glucose substituted	C476H836N2O467P47	-47
prlp	5-[(5-phospho-1-deoxyribulos-1-ylamino)methylideneamino]-1-(5-phosphoribosyl)imidazole-4-carboxamide	C15H21N5O15P2	-4
pro_D	D-proline	C5H9NO2	0
pro_L	L-proline	C5H9NO2	0
prodslfd	Protein disulfide	XS2	0
prodthl	Protein dithiol	XS2H2	0
proteinsynth	Protein biosynthesis	X	0
protochloroph	Protochlorophyllide	C35H30MgN4O5	-1
prpncoa	acryloyl-CoA(4-)	C24H34N7O17P3S	-4
prpp	5-Phospho-alpha-D-ribose 1-diphosphate	C5H8O14P3	-5
ps120	phosphatidylserine (didodecanoyl, n-C12:0)	C30H57N1O10P1	-1
ps140	phosphatidylserine (ditetradecanoyl, n-C14:0)	C34H65N1O10P1	-1
ps141	phosphatidylserine (ditetradec-7-enoyl, n-C14:1)	C34H61N1O10P1	-1
ps160	phosphatidylserine (dihexadecanoyl, n-C16:0)	C38H73N1O10P1	-1
ps161	phosphatidylserine (dihexadec-9-enoyl, n-C16:1)	C38H69N1O10P1	-1
ps180	phosphatidylserine (dioctadecanoyl, n-C18:0)	C42H81N1O10P1	-1
ps181	phosphatidylserine (dioctadec-11-enoyl, n-C18:1)	C42H77N1O10P1	-1
psai15	Phosphatidylserine (12-methyl-tetradecanoyl, anteiso-C15)	C36H69NO10P	-1
psai17	Phosphatidylserine (14-methyl-hexadecanoyl, anteiso-C17)	C40H77NO10P	-1
psd5p	Pseudouridine 5-phosphate	C9H11N2O9P	-2
pser_D	D-O-Phosphoserine	C3H6NO6P	-2
pser_L	O-Phospho-L-serine	C3H6NO6P	-2
psi14	Phosphatidylserine (12-methyl-tridecanoyl, iso-C14)	C34H65NO10P	-1
psi15	Phosphatidylserine (13-methyl-tetradecanoyl, iso-C15)	C36H69NO10P	-1
psi16	Phosphatidylserine (14-methyl-pentadecanoyl, iso-C16)	C38H73NO10P	-1
psi17	Phosphatidylserine (15-methyl-hexadecanoyl, iso-C17)	C40H77NO10P	-1
pslac	(2R)-O-phospho-3-sulfolactic acid	C3H3O9PS	-4
ptrc	Putrescine	C4H14N2	2
ptth	pantetheine	C11H22N2O4S	0
pullulan1200	pullulan (n=1200 repeat units, alpha-1,4 and alph-1,6 bounds)	C7200H12002O6001	0
pyam5p	Pyridoxamine 5'-phosphate	C8H12N2O5P	-1
pydam	Pyridoxamine	C8H13N2O2	1
pydx	Pyridoxal	C8H9NO3	0
pydx5p	Pyridoxal 5'-phosphate	C8H8NO6P	-2
pydxn	Pyridoxine	C8H11NO3	0
pyr	pyruvate	C3H3O3	-1
q8	Ubiquinone-8	C49H74O4	0
q8h2	Ubiquinol-8	C49H76O4	0
quint	Quinate	C7H11O6	-1
quln	quinolinate(2-)	C7H3NO4	-2
r1p	alpha-D-Ribose 1-phosphate	C5H9O8P	-2
r5p	alpha-D-Ribose 5-phosphate	C5H9O8P	-2
raffin	Raffinose	C18H32O16	0
razur	Reduced azurin	X	1
rb15bp	D-Ribulose 1,5-bisphosphate	C5H8O11P2	-4
rbflvrd	Reduced riboflavin	C17H22N4O6	0
rbl_D	D-ribulose	C5H10O5	0
rbl_L	L-Ribulose	C5H10O5	0
rbt	D-ribitol	C5H12O5	0
rdmbzi	N1-(alpha-D-ribosyl)-5,6-dimethylbenzimidazole	C14H18N2O4	0
retinal	retinal	C20H28O	0
retinol	retinol	C20H30O	0
retn	all-trans-retinoate	C20H27O2	-1
rhamnogalurI	Potato rhamnogalacturonan I, MW assumed ~200000, 62 galur, 20 rmn, 12 gal, 3 arab-L, 1 xyl-D (www.megazyme.com, PMID: 16661590)	C5840H7862O5281	-620
rhamnogalurII	Wine rhamnogalacturonan II, MW ~ 5-10 kDa, 37% galur, 16% rmn, 3% fuc-L, 11% arab-L, 6% gal, 5% glcur, 4% 2omfuc, 3% 2omxyl, 6% ... <Preview truncated at 128 characters>	C317H445O273	-27
rhcys	S-Ribosyl-L-homocysteine	C9H17NO6S	0
rib_D	D-ribose	C5H10O5	0
ribflv	Riboflavin	C17H20N4O6	0
rml	L-Rhamnulose	C6H12O5	0
rml1p	L-Rhamnulose 1-phosphate	C6H11O8P	-2
rmn	L-Rhamnose	C6H12O5	0
rnam	N-Ribosylnicotinamide	C11H15N2O5	1
rnatrans	RNA transcription	X	0
ru5p_D	D-ribulose 5-phosphate(2-)	C5H9O8P	-2
ru5p_L	L-Ribulose 5-phosphate	C5H9O8P	-2
s	Sulfur	S	0
s17bp	Sedoheptulose 1,7-bisphosphate	C7H12O13P2	-4
s7p	Sedoheptulose 7-phosphate	C7H13O10P	-2
sT_antigen	sialyl-T antigen	C25H40N2O18X	-1
sTn_antigen	sialyl-Tn antigen	C19H30N2O13X	-1
sacald	Sulfoacetaldehyde	C2H3O4S	-1
saccrp_L	L-saccharopinate(1-)	C11H19N2O6	-1
salc	Salicylic acid, o-Hydroxybenzoic acid	C7H5O3	-1
salc6p	Salicin 6-phosphate	C13H17O10P	-2
salcn	Salicin	C13H18O7	0
sarcs	Sarcosine	C3H7NO2	0
sbt6p	D-Sorbitol 6-phosphate	C6H13O9P	-2
sbt_D	D-glucitol	C6H14O6	0
sbt_L	L-Sorbitol (iMM904)	C6H14O6	0
sbzcoa	O-Succinylbenzoyl-CoA	C32H39N7O20P3S	-5
scl	sirohydrochlorin	C42H39N4O16	-7
seahcys	Se-Adenosylselenohomocysteine	C14H20N6O5Se	0
sel	selenate	O4Se	-2
selcyst	Selenocystathionine	C7H14N2O4Se	0
selhcys	Selenohomocysteine	C4H9NO2Se	0
seln	Selenide	HSe	-1
selni	selenite	SeO3	-2
selnp	Selenophosphate	H2O3PSe	-1
ser_D	D-serine	C3H7NO3	0
ser_L	L-serine	C3H7NO3	0
sheme	Siroheme	C42H36FeN4O16	-8
skm	Shikimate	C7H9O5	-1
skm5p	Shikimate 5-phosphate	C7H8O8P	-3
sl26da	N-Succinyl-LL-2,6-diaminoheptanedioate	C11H16N2O7	-2
sl2a6o	N-Succinyl-2-L-amino-6-oxoheptanedioate	C11H12NO8	-3
so3	Sulfite	O3S	-2
so4	sulfate	O4S	-2
spmd	Spermidine	C7H22N3	3
sprm	spermine(4+)	C10H30N4	4
sql	squalene	C30H50	0
srbL1p	L-Sorbose 1-phosphate	C6H12O9P	-1
srtn	serotonin(1+)	C10H13N2O	1
starch1200	starch n=1200 repeat units (300 repeat units amylose, 900 repeat units amylopectin, corresponds to potatoe starch)	C7200H12002O6001	0
stcoa	Stearoyl-CoA (n-C18:0CoA)	C39H66N7O17P3S	-4
strch1	starch, structure 1 (1,6-{7[1,4-Glc], 4[1,4-Glc]})	C66H112O56	0
strch2	starch, structure 2 (1,6-{2[1,4-Glc], [1,4-Glc]})	C18H32O16	0
sttca1	Stearoyllipoteichoic acid (n=24), linked, unsubstituted	C123H240O135P24	-24
sttcaacgam	Stearoyllipoteichoic acid (n=24), linked, N-acetyl-D-glucosamine	C315H552N24O255P24	-24
sttcaala_D	Stearoyllipoteichoic acid (n=24), linked, D-alanine substituted	C195H336N24O135P24	0
sttcaglc	Stearoyllipoteichoic acid (n=24), linked, glucose substituted	C267H480O255P24	-24
stys	Stachyose	C24H42O21	0
suc6p	Sucrose 6-phosphate	C12H21O14P	-2
sucarg	N2-Succinyl-L-arginine	C10H17N4O5	-1
sucbz	o-Succinylbenzoate	C11H8O5	-2
succ	Succinate	C4H4O4	-2
succitr_L	N-succinyl-L-citrulline	C10H16N3O6	-1
succoa	Succinyl-CoA	C25H35N7O19P3S	-5
sucglu	N2-Succinyl-L-glutamate	C9H10NO7	-3
sucgsa	N2-Succinyl-L-glutamate 5-semialdehyde	C9H11NO6	-2
suchms	O-Succinyl-L-homoserine	C8H12NO6	-1
sucorn	N2-Succinyl-L-ornithine	C9H15N2O5	-1
sucr	Sucrose	C12H22O11	0
sucsal	Succinic semialdehyde	C4H5O3	-1
sulfac	sulfoacetate	C2H2O5S	-2
t3c11vaceACP	trans-3-cis-11-vacceoyl-[acyl-carrier protein]	C29H51N2O8PRS	-1
t3c5ddeceACP	trans-3-cis-5-dodecenoyl-[acyl-carrier protein]	C23H39N2O8PRS	-1
t3c7mrseACP	trans-3-cis-7-myristoleoyl-[acyl-carrier protein]	C25H43N2O8PRS	-1
t3c9palmeACP	trans-3-cis-9-palmitoleoyl-[acyl-carrier protein]	C27H47N2O8PRS	-1
tag6p_D	D-Tagatose 6-phosphate	C6H11O9P	-2
tagdp_D	D-Tagatose 1,6-biphosphate	C6H10O12P2	-4
tagur	D-Tagaturonate	C6H9O7	-1
tartr_L	L-tartrate	C4H4O6	-2
tartr_M	meso-Tartrate	C4H4O6	-2
taur	Taurine	C2H7NO3S	0
tcam	minor teichoic acid (acetylgalactosamine glucose phosphate, n=30)	X	0
tcb	Tricarballylate	C6H5O6	-3
tcynt	thiocyanate	CNS	-1
td2coa	trans-Tetradec-2-enoyl-CoA	C35H56N7O17P3S	-4
tdcoa	Tetradecanoyl-CoA (n-C14:0CoA)	C35H58N7O17P3S	-4
tddec2eACP	trans-Dodec-2-enoyl-[acyl-carrier protein]	C23H41N2O8PRS	-1
tdeACP	cis-tetradec-7-enoyl-[acyl-carrier protein] (n-C14:1)	C25H45N2O8PRS	-1
tdec2eACP	trans-Dec-2-enoyl-[acyl-carrier protein]	C21H37N2O8PRS	-1
teich_45_BS	teichuronic acid (GlcA + GalNac, 45 repeating unit)	X	0
tet	Tetrathionate	O6S4	-2
thbpt	5,6,7,8-tetrahydrobiopterin	C9H15N5O3	0
thbpt4acam	4a-hydroxytetrahydrobiopterin	C9H15N5O4	0
thdp	2,3,4,5-Tetrahydrodipicolinate	C7H7NO4	-2
thex2eACP	trans-Hex-2-enoyl-[acyl-carrier protein]	C17H29N2O8PRS	-1
thf	5,6,7,8-Tetrahydrofolate	C19H21N7O6	-2
thfglu	Tetrahydrofolyl-[Glu](2)	C24H27N8O9	-3
thglu	Tetrahydropteroyltri_L_glutamate	C24H32N8O12	0
thm	Thiamin	C12H17N4OS	1
thmmp	Thiamin monophosphate	C12H16N4O4PS	-1
thmpp	Thiamine diphosphate	C12H16N4O7P2S	-2
thp2c	1-piperideine-6-carboxylate	C6H8NO2	-1
thr_L	L-threonine	C4H9NO3	0
thrp	L-Threonine O-3-phosphate	C4H8NO6P	-2
thym	Thymine	C5H6N2O2	0
thymd	Thymidine	C10H14N2O5	0
tma	trimethylamine	C3H10N	1
tmao	Trimethylamine N-oxide	C3H9NO	0
tmrs2eACP	trans-Tetradec-2-enoyl-[acyl-carrier protein]	C25H45N2O8PRS	-1
toct2eACP	trans-Oct-2-enoyl-[acyl-carrier protein]	C19H33N2O8PRS	-1
toctd2eACP	trans-octadec-2-enoyl-[acyl-carrier protein]	C29H53N2O8PRS	-1
tpalm2eACP	trans-Hexadec-2-enoyl-[acyl-carrier protein]	C27H49N2O8PRS	-1
trdox	Oxidized thioredoxin	X	0
trdrd	Reduced thioredoxin	XH2	0
tre	Trehalose	C12H22O11	0
tre6p	alpha,alpha-Trehalose 6-phosphate	C12H21O14P	-2
trnaglu	tRNA (Glu)	R	0
trp_L	L-tryptophan	C11H12N2O2	0
trypta	tryptaminium	C10H13N2	1
tsul	thiosulfate(2-)	O3S2	-2
ttc_ggdp	trans,trans,cis-Geranylgeranyl diphosphate	C20H33O7P2	-3
ttdca	tetradecanoate (n-C14:0)	C14H27O2	-1
ttdcea	tetradecenoate (n-C14:1)	C14H25O2	-1
tym	tyraminium	C8H12NO	1
tyr_L	L-tyrosine	C9H11NO3	0
u23ga	UDP-2,3-bis(3-hydroxytetradecanoyl)glucosamine	C43H75N3O20P2	-2
u3aga	UDP-3-O-(3-hydroxytetradecanoyl)-N-acetylglucosamine	C31H51N3O19P2	-2
u3hga	UDP-3-O-(3-hydroxytetradecanoyl)-D-glucosamine	C29H50N3O18P2	-1
uGgla	UDP-N-acetylmuramoyl-L-alanyl-gamma-D-glutamyl-L-lysyl-D-alanyl-D-alanine	C40H62N9O26P2	-3
uaGgla	Undecaprenyl-diphospho-N-acetylmuramoyl-L-alanyl-gamma-D-glutamyl-L-lysyl-D-alanyl-D-alanine	C86H140N7O21P2	-3
uaaAgla	Undecaprenyl-diphospho-N-acetylmuramoyl-(N-acetylglucosamine)-L-alanyl-D-glutamyl-L-lysyl-D-alanyl-D-alanine	C94H153N8O26P2	-3
uaaAgtla	Undecaprenyl-diphospho-N-acetylmuramoyl-(N-acetylglucosamine)-L-alanyl-D-glutaminyl-L-lysyl-D-alanyl-D-alanine	C94H155N9O25P2	-2
uaaGgla	Undecaprenyl-diphospho-N-acetylmuramoyl-(N-acetylglucosamine)-L-alanyl-gamma-D-glutamyl-L-lysyl-D-alanyl-D-alanine	C94H153N8O26P2	-3
uaaGgtla	Undecaprenyl-diphospho-N-acetylmuramoyl-(N-acetylglucosamine)-L-alanyl-D-isoglutaminyl-L-lysyl-D-alanyl-D-alanine	C94H155N9O25P2	-2
uaagmda	Undecaprenyl-diphospho-N-acetylmuramoyl-(N-acetylglucosamine)-L-ala-D-glu-meso-2,6-diaminopimeloyl-D-ala-D-ala	C95H152N8O28P2	-4
uaagtmda	Undecaprenyl-diphospho-N-acetylmuramoyl-(N-acetylglucosamine)-L-alanyl-D-glutaminyl-meso-2,6-diaminopimeloyl-D-alanyl-D-alanine	C95H154N9O27P2	-3
uaccg	UDP-N-acetyl-3-O-(1-carboxyvinyl)-D-glucosamine	C20H26N3O19P2	-3
uacgam	UDP-N-acetyl-alpha-D-glucosamine(2-)	C17H25N3O17P2	-2
uacmam	UDP-N-acetyl-D-mannosamine	C17H25N3O17P2	-2
uacmamu	UDP-N-acetyl-D-mannosaminouronate	C17H22N3O18P2	-3
uagmda	Undecaprenyl-diphospho-N-acetylmuramoyl-L-alanyl-D-glutamyl-meso-2,6-diaminopimeloyl-D-alanyl-D-alanine	C87H139N7O23P2	-4
uama	UDP-N-acetylmuramoyl-L-alanine	C23H33N4O20P2	-3
uamag	UDP-N-acetylmuramoyl-L-alanyl-D-glutamate	C28H39N5O23P2	-4
uamr	UDP-N-acetylmuramate	C20H28N3O19P2	-3
udcpdp	Undecaprenyl diphosphate	C55H89O7P2	-3
udcpp	Undecaprenyl phosphate	C55H89O4P	-2
udp	UDP	C9H11N2O12P2	-3
udpacgal	UDP-N-acetyl-D-galactosamine(2-)	C17H25N3O17P2	-2
udpg	UDPglucose	C15H22N2O17P2	-2
udpgal	UDP-D-galactose(2-)	C15H22N2O17P2	-2
udpgalfur	UDP-D-galacto-1,4-furanose	C15H22N2O17P2	-2
udpglcur	UDP-D-glucuronate	C15H19N2O18P2	-3
ugmd	UDP-N-acetylmuramoyl-L-alanyl-D-gamma-glutamyl-meso-2,6-diaminopimelate	C35H51N7O26P2	-4
ugmda	UDP-N-acetylmuramoyl-L-alanyl-D-glutamyl-meso-2,6-diaminopimeloyl-D-alanyl-D-alanine	C41H61N9O28P2	-4
ump	UMP	C9H11N2O9P	-2
unaga	Undecaprenyl diphospho N-acetyl-glucosamine	C63H103NO12P2	-2
up4g	P1,P4-Bis(5-uridyl) tetraphosphate; UppppU	C18H22N4O23P4	-4
uppg3	Uroporphyrinogen III	C40H36N4O16	-8
ura	uracil	C4H4N2O2	0
urate	Urate	C5H4N4O3	0
urcan	Urocanate	C6H5N2O2	-1
urdgly	Ureidoglycine	C3H7N3O3	0
urdglyc	(-)-Ureidoglycolate	C3H5N2O4	-1
urea	Urea	CH4N2O	0
uri	Uridine	C9H12N2O6	0
utp	UTP	C9H11N2O15P3	-4
val_L	L-valine	C5H11NO2	0
xan	Xanthine	C5H4N4O2	0
xmp	Xanthosine 5'-phosphate	C10H11N4O9P	-2
xol7ah	7alpha-hydroxy-5beta-cholestan-3-one	C27H46O2	0
xol7ah2al	3alpha,7alpha-dihydroxy-5beta-cholestan-26-al	C27H46O3	0
xol7ah3	5beta-cholestane-3alpha,7alpha,26-triol	C27H48O3	0
xol7aone	7alpha-hydroxycholest-4-en-3-one	C27H44O2	0
xtsn	xanthosine	C10H12N4O6	0
xu1p_D	D-Xylulose 1-phosphate	C5H9O8P	-2
xu1p_L	L-Xylulose 1-phosphate	C5H9O8P	-2
xu5p_D	D-xylulose 5-phosphate(2-)	C5H9O8P	-2
xu5p_L	L-Xylulose 5-phosphate	C5H9O8P	-2
xyl_D	aldehydo-D-xylose	C5H10O5	0
xylan	Oat spelt xylan, MW 79200 (DOI: 10.1002/masy.200551405) = 528 xyl_D	C2640H4226O2113	0
xylhl_L	L-xylo-Hexulonolactone	C6H8O6	0
xyllac_D	D-Xylonolactone	C5H8O5	0
xylt	xylitol	C5H12O5	0
xylt_D	D-Xylonate	C5H9O6	-1
xylu_D	D-xylulose	C5H10O5	0
xylu_L	L-xylulose	C5H10O5	0
xyluglc	Xyluglucan, PMID:16663672, Fry SC 1989. 600 glc_D, 360 xyl_D, 108 gal, 60 fuc_L, 6 arab_L	C6438H10610O5245	0
zn2	Zinc	Zn	2
