# Supplementary material for: Human gut microbe co-cultures have greater potential than monocultures for food waste remediation to commodity chemicals
Source: Sci Rep. 2018 Oct 22;8:15594. doi: 10.1038/s41598-018-33733-z (PMC6197241; doi:10.1038/s41598-018-33733-z)
Supplement: Supplementary file 3 — Data [file 41598_2018_33733_MOESM3_ESM.zip › Data/InputTables/UniqueRxns_AGORA.txt]

Reaction abbreviation	Reaction name	Reaction formula	EC Number	Subsystem	KEGG Orthology	KEGG Reaction	COG
12DGR180ti	1,2 diacylglycerol transport (extracellular to cytoplasm, n-C18:0)	12dgr180[e] -> 12dgr180[c]		Transport, extracellular
12PPDSDH	S Propane 1 2 diol dehydratase	12ppd_S[c] -> h2o[c] + ppal[c]	4.2.1.28	Propanoate metabolism	K01699 K13919 K13920	R02376	COG4909
12PPDt	S-Propane-1,2-diol facilitated transport	12ppd_S[e] <=> 12ppd_S[c]		Transport, extracellular
13DAMPPOX	1,3-Diaminopropane:oxygen oxidoreductase (deaminating)	13dampp[c] + h2o[c] + o2[c] <=> bamppald[c] + h2o2[c] + nh4[c]		beta-Alanine metabolism
13PPDHr	1,3-propanediol dehydrogenase, reversible	3hppnl[c] + h[c] + nadh[c] <=> 13ppd[c] + nad[c]	1.1.1.202	Glycerophospholipid metabolism	K00086	R03119	COG1454
13PPDt	1,3-propanediol transporter via diffusion	13ppd[e] <=> 13ppd[c]		Transport, extracellular
15DAPt	1,5-Diaminopentane (cadaverine) export	15dap[c] -> 15dap[e]		Transport, extracellular
1H2NPTH	Salicylate hydroxylase (EC 1.14.13.1)	nadh[c] + o2[c] + 2 h[c] + 1h2npt[c] <=> h2o[c] + nad[c] + co2[c] + 12npthldl[c]	1.14.13.1	Polycyclic aromatic hydrocarbon degradation	K00480	R05632	COG0654
1P4H2CBXLAH	1-Pyrroline-4-hydroxy-2-carboxylate aminohydrolase (decyclizing)	h2o[c] + h[c] + 1p4h2cbxl[c] <=> nh4[c] + 25dop[c]	3.5.4.22	Arginine and Proline Metabolism		R02280
1PPDCRx	Delta1-piperideine-2-carboxylate reductase	Lpipecol[c] + nad[c] <=> 1pipdn2c[c] + h[c] + nadh[c]	1.5.1.21	Lysine metabolism	K13609	R02201
1PPDCRy	Delta1-piperideine-2-carboxylate reductase	Lpipecol[c] + nadp[c] <=> 1pipdn2c[c] + h[c] + nadph[c]	1.5.1.21	Lysine metabolism	K13609	R02203
23DHMPO	(R)-2,3-Dihydroxy-3-methylpentanoate:NADP+ oxidoreductase	23dhmp[c] + nadp[c] <=> 3h3mop[c] + h[c] + nadph[c]	1.1.1.86	Valine, leucine, and isoleucine metabolism	K00053	R05068	COG0059
23PDE2	2,3-Cyclic UMP 3-nucleotidohydrolase	h2o[c] + 23cump[c] -> 3ump[c] + h[c]	3.1.4.16	Nucleotide interconversion	K01119	R03538	COG0737
23PDE4	2,3-Cyclic CMP 3-nucleotidohydrolase	23ccmp[c] + h2o[c] -> 3cmp[c] + h[c]	3.1.4.16	Nucleotide interconversion	K01119	R03929	COG0737
23PDE7	2,3-Cyclic AMP 3-nucleotidohydrolase	h2o[c] + 23camp[c] -> 3amp[c] + h[c]	3.1.4.16	Nucleotide interconversion	K01119	R03537	COG0737
23PDE9	2,3-Cyclic GMP 3-nucleotidohydrolase	23cgmp[c] + h2o[c] -> 3gmp[c] + h[c]	3.1.4.16	Nucleotide interconversion	K01119	R05135	COG0737
25DOPOX	2,5-dioxopentanoate:NADP+ 5-oxidoreductase	h2o[c] + nadp[c] + 25dop[c] <=> nadph[c] + akg[c] + 2 h[c]	1.2.1.3, 1.2.1.26	Pentose and glucuronate interconversions	K00128 K13877	R00264	COG1012
25K5O2AI	5-oxo-4,5-dihydrofuran-2-acetate Delta3-Delta2-isomerase	25d5o2a[c] <=> 5odhf2a[c]	5.3.3.4	Benzoate degradation	K03464	R06990
26DAPLLAT	L,L-diaminopimelate aminotransferase	26dap_LL[c] + akg[c] <=> h[c] + h2o[c] + thdp[c] + glu_L[c]	2.6.1.83	Lysine metabolism	K10206	R07613	COG0436
26DAPLLATi	L,L-diaminopimelate aminotransferase (irreversible)	h[c] + h2o[c] + thdp[c] + glu_L[c] -> 26dap_LL[c] + akg[c]	2.6.1.83	Lysine metabolism	K10206	R07613	COG0436
26DAPt2r	meso-2,6-Diaminoheptanedioate transport via proton symport, reversible	h[e] + 26dap_M[e] <=> h[c] + 26dap_M[c]		Transport, extracellular
2ACAMSUCCAH	2-(Acetamidomethylene)succinate amidohydrolase (deaminating,decarboxylating)	h[c] + 2 h2o[c] + 2acamsucc[c] <=> co2[c] + nh4[c] + ac[c] + sucsal[c]	3.5.1.29	Vitamin B6 metabolism		R01649
2AHBUTI	(S)-2-Aceto-2-hydroxybutanoate isomerase	2ahbut[c] <=> 3h3mop[c]	1.1.1.86, 5.4.99.3	Valine, leucine, and isoleucine metabolism	K00053	R05069	COG0059
2DDPENTHL	2-Dehydro-3-deoxy-L-arabinonate hydro-lyase	2ddpent[c] -> h2o[c] + 25dop[c]	4.2.1.43	Ascorbate and aldarate metabolism	K13876	R02278	COG0329
2DH3DGLCA	2-dehydro-3-deoxyglucarate aldolase (EC 4.1.2.20)	pyr[c] + 2h3oppan[c] <=> 2dh3dglc[c]	4.1.2.20	Ascorbate and aldarate metabolism	K01630	R03277	COG3836
2DHPL	2 dehydropantoate formaldehyde lyase 3 methyl 2 oxobutanoate forming	2dhp[c] <=> 3mob[c] + fald[c]	4.1.2.12	CoA synthesis		R01216
2DMMQ8abc	2-Demethylmenaquinone 8 uptake via ABC transporter	h2o[c] + atp[c] + 2dmmq8[e] -> h[c] + pi[c] + adp[c] + 2dmmq8[c]		Transport, extracellular
2HBO	2-Hydroxybutyrate:NAD+ oxidoreductase	2hb[c] + nad[c] <=> h[c] + 2obut[c] + nadh[c]		Propanoate metabolism
2HH24DDH1	2hh24dd hydratase	h2o[c] + 2hh24dd[c] <=> 24dhhed[c]		Tyrosine metabolism		R06897
2HMCOXT	4-oxalocrotonate tautomerase	2hmc[c] <=> oxalc[c]	5.3.2.6	Benzoate degradation	K01821	R03966	COG1942
2HYDOGCOAD	2-hydroxyglutaryl-CoA dehydratase	2hydogcoa[c] -> glutaccoa[c] + h2o[c]		Butanoate metabolism
2HYDOGCOAT	(E)-Glutaconate CoA-transferase (2-hydroxyglutarate)	2hydog[c] + accoa[c] + h[c] <=> ac[c] + 2hydogcoa[c]	2.8.3.12	Butanoate metabolism	K01039 K01040
2HYDOGDH	2-hydroxyglutarate dehydrogenase	akg[c] + nadh[c] + h[c] <=> 2hydog[c] + nad[c]	1.1.99.2	Butanoate metabolism	K00109
2HYOXPLACt2r	2-Hydroxyphenylacetate transport in via proton symport reversible	h[e] + 2hyoxplac[e] <=> h[c] + 2hyoxplac[c]		Transport, extracellular
2INSD	2-Inosose dehydratase	2ins[c] -> h2o[c] + dkdi[c]	4.2.1.44	Inositol phosphate metabolism	K03335	R05659	COG1082
2MBCOATA	2-methylbutanoyl-CoA[acyl-carrier-protein] transferase	2mbcoa[c] + ACP[c] <=> coa[c] + 2mbutACP[c]	2.3.1.180	Glycerophospholipid metabolism	K00648		COG0332
2MBUTt2r	2-methylbutyrate transport via proton symport	2mbut[e] + h[e] <=> 2mbut[c] + h[c]		Transport, extracellular
2MEBCOADH	(S)-2-methylbutanoyl-CoA:enzyme N6-(dihydrolipoyl)lysine S-(2-methylbutanoyl)transferase	dhlam[c] + 2mbcoa[c] <=> coa[c] + HC01376[c]	2.3.1.168	Valine, leucine, and isoleucine metabolism	K09699	R03174
2MECOAOX	(S)-2-methylbutanoyl-coa[c]:acceptor 2,3-oxidoreductase	fad[c] + 2mbcoa[c] <=> fadh2[c] + 2mb2coa[c]	1.3.8.1, 1.3.8.7, 1.3.99.12	Valine, leucine, and isoleucine metabolism	K00248 K00249 K09478 K11410		COG1960
2MMALD	(R)-2-methylmalate dehydratase	2mmal[c] <=> 2mmale[c] + h2o[c]	4.2.1.35	Valine, leucine, and isoleucine metabolism	K01703 K01704		COG0065
2MMALD2	3-isopropylmalate/(R)-2-methylmalate dehydratase	2mmale[c] + h2o[c] <=> e3mmal[c]	4.2.1.35	Valine, leucine, and isoleucine metabolism	K01703 K01704		COG0065
2OBUTt2r	2-Oxobutanoate transport via proton symport, reversible	h[e] + 2obut[e] <=> h[c] + 2obut[c]		Transport, extracellular
2OMMBOX	oxidoreductase	nadph[c] + o2[c] + 2ommb[c] -> h2o[c] + nadp[c] + ocmhmxbq[c]	1.14.13.-	Ubiquinone and other terpenoid-quinone biosynthesis	K03184	R06146	COG0654
2OMPHH	2-octaprenyl-6-methoxyphenol hydroxylase	o2[c] + 2omph[c] -> h2o[c] + 2ombz[c]	1.14.13.-	Ubiquinone and other terpenoid-quinone biosynthesis	K03185		COG0654
2S6HCC	2 succinyl 6 hydroxy 2 4 cyclohexadiene 1 carboxylate synthase	akg[c] + h[c] + ichor[c] <=> 2shchc[c] + co2[c] + pyr[c]	4.2.99.20,2.2.1.9	Ubiquinone and other terpenoid-quinone biosynthesis	K08680 K02551		COG0596 COG1165
33HPHACt2r	3-Hydroxyphenylacetate transport in via proton symport reversible	h[e] + 3hphac[e] <=> h[c] + 3hphac[c]		Transport, extracellular
34DCCBR	protocatechuate 3,4-dioxygenase	o2[c] + 34dhb[c] <=> 2 h[c] + 3cmuc[c]	1.13.11.3	Benzoate degradation	K00448 K00449	R01631	COG3485
34DHOXPEGOX	3,4-Dihydroxyphenylethyleneglycol:NAD+ oxidoreductase	h[c] + nadh[c] + 34dhmald[c] <=> nad[c] + 34dhoxpeg[c]		Tyrosine metabolism
34DHPHAt2r	(3,4-dihydroxyphenyl)acetate transport in via proton symport reversible	h[e] + 34dhpha[e] <=> h[c] + 34dhpha[c]		Transport, extracellular
34HPPOR	4-Hydroxyphenylpyruvate:oxygen oxidoreductase	o2[c] + 34hpp[c] -> co2[c] + hgentis[c]	1.13.11.27	Tyrosine metabolism	K00457	R02521	COG3185
35DACAPDH	L-3,5-diaminohexanoate dehydrogenase	h2o[c] + 35dacap[c] + nad[c] <=> 2 h[c] + 5a3ohex[c] + nadh[c] + nh4[c]	1.4.1.11	Lysine metabolism	K18012	R03349
36DAHXI	(3S)-3,6-Diaminohexanoate 5,6-aminomutase	36dahx[c] <=> 35dacap[c]	5.4.3.3	Lysine metabolism	K01844 K18011	R03275
3ABUTCOAL	3-aminobutyryl-CoA ammonia-lyase	3abutcoa[c] + h[c] -> b2coa[c] + nh4[c]	4.3.1.14	Lysine metabolism	K18014	R03030
3BTCOAI	Vinylacetyl-CoA delta3-delta2-isomerase	3btcoa[c] <=> b2coa[c]	5.3.3.3	Butanoate metabolism	K14534	R03031	COG2368
3CARLPDH	3-Carboxy-1-hydroxypropyl-ThPP:lipoamide	lpam[c] + HC01435[c] <=> thmpp[c] + HC00695[c]	1.2.4.2	Citric acid cycle	K00164	R03316	COG0567
3DGUR	3-Dehydro-L-gulonate:NAD+ 2-oxidoreductase	nadp[c] + 3dhguln[c] <=> nadph[c] + h[c] + 23doguln[c]	1.1.1.130	Pentose and glucuronate interconversions	K08092	R02639	COG2055
3HACPR1	3-hydroxyacyl-ACP-dehydratase (FabZ)	3hgACPm[c] -> egACPm[c] + h2o[c]		Biotin metabolism	K02372		COG0764
3HACPR2	3-hydroxyacyl-ACP-dehydratase (FabZ)	3hpACPm[c] -> epACPm[c] + h2o[c]		Biotin metabolism	K02372		COG0764
3HAD100	3-hydroxyacyl-[acyl-carrier-protein] dehydratase (n-C10:0)	3hdecACP[c] -> h2o[c] + tdec2eACP[c]	4.2.1.59	Fatty acid synthesis	K01716 K02372 K16363 K00668 K11533 K00665	R04535	COG0764
3HAD10M11	10-methyl-3-hydroxy-undecanoyl-ACP hydro-lyase	10m3hundecACP[c] -> 10mtundec2eACP[c] + h2o[c]	4.2.1.59	Fatty acid synthesis	K01716 K02372		COG0764
3HAD10M12	10-methyl-3-hydroxy-dodecanoyl-ACP hydro-lyase	10m3hddcaACP[c] -> 10mtddec2eACP[c] + h2o[c]	4.2.1.59	Fatty acid synthesis	K01716 K02372		COG0764
3HAD11M12	11-methyl-3-hydroxy-dodecanoyl-ACP hydro-lyase	11m3hddcaACP[c] -> 11mtddec2eACP[c] + h2o[c]	4.2.1.59	Fatty acid synthesis	K01716 K02372		COG0764
3HAD120	3-hydroxyacyl-[acyl-carrier-protein] dehydratase (n-C12:0)	3hddecACP[c] -> h2o[c] + tddec2eACP[c]	4.2.1.59	Fatty acid synthesis	K01716 K02372 K16363 K00668 K00665 K11533	R04965	COG0764
3HAD121	3-hydroxyacyl-[acyl-carrier-protein] dehydratase (n-C12:1)	3hcddec5eACP[c] <=> h2o[c] + t3c5ddeceACP[c]	4.2.1.59	Fatty acid synthesis	K01716 K02372 K16363 K00668 K00665 K11533	R04965	COG0764
3HAD12M13	12-methyl-3-hydroxy-tridecanoyl-ACP hydro-lyase	12m3htridecACP[c] -> h2o[c] + 12mttritec2eACP[c]	4.2.1.59	Fatty acid synthesis	K01716 K02372		COG0764
3HAD12M14	12-methyl-3-hydroxy-tetra-decanoyl-ACP hydro-lyase	12m3hmyrsACP[c] -> h2o[c] + 12mtmrs2eACP[c]	4.2.1.59	Fatty acid synthesis	K01716 K02372		COG0764
3HAD13M14	13-methyl-3-hydroxy-tetra-decanoyl-ACP hydro-lyase	13m3hmyrsACP[c] -> 13mtmrs2eACP[c] + h2o[c]	4.2.1.59	Fatty acid synthesis	K01716 K02372		COG0764
3HAD140	3-hydroxyacyl-[acyl-carrier-protein] dehydratase (n-C14:0)	3hmrsACP[c] -> h2o[c] + tmrs2eACP[c]	4.2.1.59	Fatty acid synthesis	K01716 K02372 K16363 K00668 K11533 K00665	R04568	COG0764
3HAD141	3-hydroxyacyl-[acyl-carrier-protein] dehydratase (n-C14:1)	3hcmrs7eACP[c] <=> h2o[c] + t3c7mrseACP[c]	4.2.1.59	Fatty acid synthesis	K01716 K02372 K16363 K00668 K00665 K11533	R04965	COG0764
3HAD14M15	14-methyl-3-hydroxy-pentadecanoyl-ACP hydro-lyase	14m3hpentdecACP[c] -> 14mtpentdec2eACP[c] + h2o[c]	4.2.1.59	Fatty acid synthesis	K01716 K02372		COG0764
3HAD14M16	14-methyl-3-hydroxy-hexa-decanoyl-ACP hydro-lyase	14m3hpalmACP[c] -> 14mtpalm2eACP[c] + h2o[c]	4.2.1.59	Fatty acid synthesis	K01716 K02372		COG0764
3HAD15M16	15-methyl-3-hydroxy-hexa-decanoyl-ACP hydro-lyase	15m3hpalmACP[c] -> 15mtpalm2eACP[c] + h2o[c]	4.2.1.59	Fatty acid synthesis	K01716 K02372		COG0764
3HAD160	3-hydroxyacyl-[acyl-carrier-protein] dehydratase (n-C16:0)	3hpalmACP[c] -> h2o[c] + tpalm2eACP[c]	4.2.1.59	Fatty acid synthesis	K01716 K02372 K16363 K00668 K11533 K00665	R04544	COG0764
3HAD161	3-hydroxyacyl-[acyl-carrier-protein] dehydratase (n-C16:1)	3hcpalm9eACP[c] <=> h2o[c] + t3c9palmeACP[c]	4.2.1.59	Fatty acid synthesis	K01716 K02372 K16363 K00668 K00665 K11533	R04965	COG0764
3HAD180	3-hydroxyacyl-[acyl-carrier-protein] dehydratase (n-C18:0)	3hoctaACP[c] -> h2o[c] + toctd2eACP[c]	4.2.1.59	Fatty acid synthesis	K01716 K02372		COG0764
3HAD181	3-hydroxyacyl-[acyl-carrier-protein] dehydratase (n-C18:1)	3hcvac11eACP[c] <=> h2o[c] + t3c11vaceACP[c]	4.2.1.59	Fatty acid synthesis	K01716 K02372 K16363 K00668 K00665 K11533	R04965	COG0764
3HAD40	3-hydroxyacyl-[acyl-carrier-protein] dehydratase (n-C4:0)	3haACP[c] -> but2eACP[c] + h2o[c]	4.2.1.59	Fatty acid synthesis	K01716 K02372 K16363 K00668 K11533 K00665	R04428	COG0764
3HAD4M5	4-methyl-3-hydroxy-pentanoyl-ACP hydro-lyase	4m3hpentACP[c] -> h2o[c] + 4mtpent2eACP[c]	4.2.1.59	Fatty acid synthesis	K01716 K02372		COG0764
3HAD4M6	4-methyl-3-hydroxy-hexanoyl-ACP hydro-lyase	4m3hhexACP[c] -> 4mthex2eACP[c] + h2o[c]	4.2.1.59	Fatty acid synthesis	K01716 K02372		COG0764
3HAD5M6	5-methyl-3-hydroxy-hexanoyl-ACP hydro-lyase	5m3hhexACP[c] -> h2o[c] + 5mthex2eACP[c]	4.2.1.59	Fatty acid synthesis	K01716 K02372		COG0764
3HAD60	3-hydroxyacyl-[acyl-carrier-protein] dehydratase (n-C6:0)	3hhexACP[c] -> h2o[c] + thex2eACP[c]	4.2.1.59	Fatty acid synthesis	K01716 K02372 K16363 K00668 K11533 K00665	R04954	COG0764
3HAD6M7	6-methyl-3-hydroxy-heptanoyl-ACP hydro-lyase	6m3hheptACP[c] -> 6mthept2eACP[c] + h2o[c]	4.2.1.59	Fatty acid synthesis	K01716 K02372		COG0764
3HAD6M8	6-methyl-3-hydroxy-octanoyl-ACP hydro-lyase	6m3hocACP[c] -> 6mtoct2eACP[c] + h2o[c]	4.2.1.59	Fatty acid synthesis	K01716 K02372		COG0764
3HAD7M8	7-methyl-3-hydroxy-octanoyl-ACP hydro-lyase	7m3hocACP[c] -> 7mtoct2eACP[c] + h2o[c]	4.2.1.59	Fatty acid synthesis	K01716 K02372		COG0764
3HAD80	3-hydroxyacyl-[acyl-carrier-protein] dehydratase (n-C8:0)	3hoctACP[c] -> h2o[c] + toct2eACP[c]	4.2.1.59	Fatty acid synthesis	K00668 K11533 K00665	R04537	COG0764
3HAD8M10	8-methyl-3-hydroxy-decanoyl-ACP hydro-lyase	8m3hdcaACP[c] -> h2o[c] + 8mtdec2eACP[c]	4.2.1.59	Fatty acid synthesis	K01716 K02372		COG0764
3HAD8M9	8-methyl-3-hydroxy-nonanoyl-ACP hydro-lyase	8m3hnonACP[c] -> 8mtnon2eACP[c] + h2o[c]	4.2.1.59	Fatty acid synthesis	K01716 K02372		COG0764
3HAD9M10	9-methyl-3-hydroxy-decanoyl-ACP hydro-lyase	9m3hdcaACP[c] -> 9mtdec2eACP[c] + h2o[c]	4.2.1.59	Fatty acid synthesis	K01716 K02372		COG0764
3HAO	3-hydroxyanthranilate 3,4-dioxygenase	o2[c] + 3hanthrn[c] <=> h[c] + cmusa[c]		Tryptophan metabolism
3HBBUTH	R-3-R-3-Hydroxybutanoyloxy-butanoate hydroxybutanoylhydrolase	h2o[c] + 3hbbut[c] <=> h[c] + 2 bhb[c]	3.1.1.22	Butanoate metabolism	K07518	R00048
3HBCD	3-hydroxybutyryl-CoA dehydratase	4hbutcoa[c] <=> 3btcoa[c] + h2o[c]	4.2.1.55	Butanoate metabolism	K14534	R05337	COG2368
3HBCOAE	(S)-3-Hydroxybutanoyl-coa[c] 3-epimerase	3hbcoa[c] <=> 3hbcoa_R[c]	5.1.2.3	Butanoate metabolism	K01782 K01825	R03276	COG1250 COG1024
3HBCOAHL	3-hydroxyisobutyryl-CoA hydrolase	h2o[c] + 3hibutcoa[c] -> h[c] + coa[c] + 3hmp[c]	3.1.2.4	Valine, leucine, and isoleucine metabolism	K05605	R05064
3HBCOAOX	(R)-3-Hydroxybutanoyl-CoA:NADP+ oxidoreductase	3hbcoa_R[c] + nadp[c] <=> h[c] + nadph[c] + aacoa[c]	1.1.1.36	Glyoxylate and dicarboxylate metabolism	K00023	R01977	COG1028
3HCINNMH	3-hydroxycinnamate hydroxylase	3hcinnm[c] + h[c] + nadh[c] + o2[c] -> dhcinnm[c] + h2o[c] + nad[c]	1.14.13.-	Phenylalanine metabolism	K05712	R06787	COG0654
3HCINNMt2r	3-hydroxycinnamic acid transport in via proton symport reversible	h[e] + 3hcinnm[e] <=> h[c] + 3hcinnm[c]		Transport, extracellular
3HLYTCL	3-Hydroxy-L-tyrosine carboxy-lyase	h[c] + 34dhphe[c] <=> co2[c] + dopa[c]		Tyrosine metabolism
3HPCOAHYD	3-hydroxyisobutyryl-Coenzyme A hydrolase	h2o[c] + 3hpcoa[c] <=> h[c] + coa[c] + 3hpp[c]		beta-Alanine metabolism
3HPHACOX	3-Hydroxyphenylacetate,NADH:oxygen oxidoreductase (3-hydroxylating)	nadh[c] + o2[c] + h[c] + 3hphac[c] -> h2o[c] + nad[c] + 34dhpha[c]	1.14.13.3	Tyrosine metabolism	K00483 K00484 K16901	R03299	COG2368 COG1853
3HPPD	3-hydroxypropionate dehydrogenase	nad[c] + 3hpp[c] <=> h[c] + nadh[c] + msa[c]		Propanoate metabolism
3HPPPNH	3-(3-hydroxy-phenyl)propionate hydroxylase	3hpppn[c] + h[c] + nadh[c] + o2[c] -> dhpppn[c] + h2o[c] + nad[c]	1.14.13.-	Phenylalanine metabolism	K05712	R06786	COG0654
3KGK	3-keto-L-gulonate kinase	3dhguln[c] + atp[c] <=> h[c] + 3dhgulnp[c] + adp[c]	2.7.1.53	Pentose and glucuronate interconversions		R07127
3MEBCOADH	3-methylbutanoyl-CoA:enzyme N6-(dihydrolipoyl)lysine	dhlam[c] + ivcoa[c] <=> coa[c] + HC01376[c]	2.3.1.168	Valine, leucine, and isoleucine metabolism	K09699	R04097
3MOBDC2	Branched-chain alpha-keto acid dehydrogenase, E1 component, beta subunit (EC 1.2.4.4)	thmpp[c] + h[c] + 3mob[c] -> co2[c] + 2m1hptpp[c]	1.2.4.4	Valine, leucine, and isoleucine metabolism	K00166 K00167 K11381	R07599	COG1071 COG0022
3MOBS	3-methyl-2-oxobutanoate synthase	h[c] + coa[c] + 3c3hmp[c] <=> h2o[c] + accoa[c] + 3mob[c]	2.3.3.13,4.1.3.12	Valine, leucine, and isoleucine metabolism	K01649	R01213	COG0119
3MOPDC2	3 methyl 2 oxopentanoate decarboxylase	thmpp[c] + h[c] + 3mop[c] -> co2[c] + 2m1hbtpp[c]	1.2.4.4	Valine, leucine, and isoleucine metabolism	K00166 K00167 K11381	R07603	COG1071 COG0022
3MOPt2r	3-Methyl-2-oxopentanoate transport via proton symport reversible	3mop[e] + h[e] <=> h[c] + 3mop[c]		Transport, extracellular
3OAACPR1	3-ketoacyl-ACP-reductase (FabG)	3ogACPm[c] + nadph[c] + h[c] -> 3hgACPm[c] + nadp[c]		Biotin metabolism	K00059		COG1028
3OAACPR2	3-ketoacyl-ACP-reductase (FabG)	3opACPm[c] + nadph[c] + h[c] -> 3hpACPm[c] + nadp[c]		Biotin metabolism	K00059		COG1028
3OAR100	3-oxoacyl-[acyl-carrier-protein] reductase (n-C10:0)	3odecACP[c] + h[c] + nadph[c] <=> 3hdecACP[c] + nadp[c]	1.1.1.100	Fatty acid synthesis	K00059 K11533 K00665	R04534	COG1028
3OAR10M11	10-methyl-3-oxo-undecanoyl-ACPNADP+ oxidoreductase	nadph[c] + h[c] + 10m3oundecACP[c] <=> nadp[c] + 10m3hundecACP[c]	1.1.1.100	Fatty acid synthesis	K00059		COG1028
3OAR10M12	10-methyl-3-oxo-dodecanoyl-ACPNADP+ oxidoreductase	nadph[c] + h[c] + 10m3oddcaACP[c] <=> 10m3hddcaACP[c] + nadp[c]	1.1.1.100	Fatty acid synthesis	K00059		COG1028
3OAR11M12	11-methyl-3-oxo-dodecanoyl-ACPNADP+ oxidoreductase	nadph[c] + h[c] + 11m3oddcaACP[c] <=> 11m3hddcaACP[c] + nadp[c]	1.1.1.100	Fatty acid synthesis	K00059		COG1028
3OAR120	3-oxoacyl-[acyl-carrier-protein] reductase (n-C12:0)	3oddecACP[c] + h[c] + nadph[c] <=> 3hddecACP[c] + nadp[c]	1.1.1.100	Fatty acid synthesis	K00059 K00667 K00668 K11533	R04964	COG1028
3OAR12M13	12-methyl-3-oxo-tridecanoyl-ACPNADP+ oxidoreductase	nadph[c] + h[c] + 12m3otridecACP[c] <=> 12m3htridecACP[c] + nadp[c]	1.1.1.100	Fatty acid synthesis	K00059		COG1028
3OAR12M14	12-methyl-3-oxo-tetra-decanoyl-ACPNADP+ oxidoreductase	nadph[c] + h[c] + 12m3omyrsACP[c] <=> 12m3hmyrsACP[c] + nadp[c]	1.1.1.100	Fatty acid synthesis	K00059		COG1028
3OAR13M14	13-methyl-3-oxo-tetra-decanoyl-ACPNADP+ oxidoreductase	nadph[c] + 13m3omyrsACP[c] + h[c] <=> 13m3hmyrsACP[c] + nadp[c]	1.1.1.100	Fatty acid synthesis	K00059		COG1028
3OAR140	3-oxoacyl-[acyl-carrier-protein] reductase (n-C14:0)	3omrsACP[c] + h[c] + nadph[c] <=> 3hmrsACP[c] + nadp[c]	1.1.1.100	Fatty acid synthesis	K00059 K00667 K11533 K00665	R04566	COG1028
3OAR141	3-oxoacyl-[acyl-carrier-protein] reductase (n-C14:1)	h[c] + nadph[c] + 3ocmrs7eACP[c] -> nadp[c] + 3hcmrs7eACP[c]	1.1.1.100	Fatty acid synthesis	K00059		COG1028
3OAR14M15	14-methyl-3-oxo-pentadecanoyl-ACPNADP+ oxidoreductase	14m3opentdecACP[c] + nadph[c] + h[c] <=> nadp[c] + 14m3hpentdecACP[c]	1.1.1.100	Fatty acid synthesis	K00059		COG1028
3OAR14M16	14-methyl-3-oxo-hexa-decanoyl-ACPNADP+ oxidoreductase	nadph[c] + 14m3opalmACP[c] + h[c] <=> 14m3hpalmACP[c] + nadp[c]	1.1.1.100	Fatty acid synthesis	K00059		COG1028
3OAR15M16	15-methyl-3-oxo-hexa-decanoyl-ACPNADP+ oxidoreductase	15m3opalmACP[c] + nadph[c] + h[c] <=> 15m3hpalmACP[c] + nadp[c]	1.1.1.100	Fatty acid synthesis	K00059		COG1028
3OAR160	3-oxoacyl-[acyl-carrier-protein] reductase (n-C16:0)	3opalmACP[c] + h[c] + nadph[c] <=> 3hpalmACP[c] + nadp[c]	1.1.1.100	Fatty acid synthesis	K00059 K00667 K11533 K00665	R04543	COG1028
3OAR180	3-oxoacyl-[acyl-carrier-protein] reductase (n-C18:0)	3ooctdACP[c] + h[c] + nadph[c] <=> 3hoctaACP[c] + nadp[c]	1.1.1.100	Fatty acid synthesis	K00059		COG1028
3OAR40	3-oxoacyl-[acyl-carrier-protein] reductase (n-C4:0)	actACP[c] + h[c] + nadph[c] <=> 3haACP[c] + nadp[c]	1.1.1.100	Fatty acid synthesis	K00059 K00667 K11533 K00665	R04533	COG1028
3OAR4M5	4-methyl-3-oxo-pentanoyl-ACPNADP+ oxidoreductase	nadph[c] + h[c] + 4m3opentACP[c] <=> 4m3hpentACP[c] + nadp[c]	1.1.1.100	Fatty acid synthesis	K00059		COG1028
3OAR4M6	4-methyl-3-oxo-hexanoyl-ACPNADP+ oxidoreductase	nadph[c] + 4m3ohexACP[c] + h[c] <=> 4m3hhexACP[c] + nadp[c]	1.1.1.100	Fatty acid synthesis	K00059		COG1028
3OAR5M6	5-methyl-3-oxo-hexanoyl-ACPNADP+ oxidoreductase	nadph[c] + h[c] + 5m3ohexACP[c] <=> nadp[c] + 5m3hhexACP[c]	1.1.1.100	Fatty acid synthesis	K00059		COG1028
3OAR60	3-oxoacyl-[acyl-carrier-protein] reductase (n-C6:0)	3ohexACP[c] + h[c] + nadph[c] <=> 3hhexACP[c] + nadp[c]	1.1.1.100	Fatty acid synthesis	K00059 K00667 K11533 K00665	R04953	COG1028
3OAR6M7	6-methyl-3-oxo-heptanoyl-ACPNADP+ oxidoreductase	nadph[c] + h[c] + 6m3oheptACP[c] <=> 6m3hheptACP[c] + nadp[c]	1.1.1.100	Fatty acid synthesis	K00059		COG1028
3OAR6M8	6-methyl-3-oxo-octanoyl-ACPNADP+ oxidoreductase	nadph[c] + h[c] + 6m3oocACP[c] <=> 6m3hocACP[c] + nadp[c]	1.1.1.100	Fatty acid synthesis	K00059		COG1028
3OAR7M8	7-methyl-3-oxo-octanoyl-ACPNADP+ oxidoreductase	nadph[c] + h[c] + 7m3oocACP[c] <=> 7m3hocACP[c] + nadp[c]	1.1.1.100	Fatty acid synthesis	K00059		COG1028
3OAR80	3-oxoacyl-[acyl-carrier-protein] reductase (n-C8:0)	3ooctACP[c] + h[c] + nadph[c] <=> 3hoctACP[c] + nadp[c]	1.1.1.100	Fatty acid synthesis	K00667 K11533 K00665	R04536	COG1028
3OAR8M10	8-methyl-3-oxo-decanoyl-ACPNADP+ oxidoreductase	nadph[c] + 8m3odcaACP[c] + h[c] <=> 8m3hdcaACP[c] + nadp[c]	1.1.1.100	Fatty acid synthesis	K00059		COG1028
3OAR8M9	8-methyl-3-oxo-nonanoyl-ACPNADP+ oxidoreductase	nadph[c] + h[c] + 8m3ononACP[c] <=> 8m3hnonACP[c] + nadp[c]	1.1.1.100	Fatty acid synthesis	K00059		COG1028
3OAR9M10	9-methyl-3-oxo-decanoyl-ACPNADP+ oxidoreductase	nadph[c] + h[c] + 9m3odcaACP[c] <=> 9m3hdcaACP[c] + nadp[c]	1.1.1.100	Fatty acid synthesis	K00059		COG1028
3OAS100	3-oxoacyl-[acyl-carrier-protein] synthase (n-C10:0)	h[c] + malACP[c] + ocACP[c] -> 3odecACP[c] + ACP[c] + co2[c]	2.3.1.41	Fatty acid synthesis	K00647 K09458 K00667 K11533 K00665	R04960	COG0304
3OAS10M11	10-methyl-undecanoyl-ACPmalonyl-[acyl-carrier-protein] C-acyltransferase (decarboxylating)	h[c] + malACP[c] + 10mundecACP[c] -> ACP[c] + 12m3otridecACP[c] + co2[c]	2.3.1.41	Fatty acid synthesis	K00647		COG0304
3OAS10M12	10-methyl-dodecanoyl-ACPmalonyl-[acyl-carrier-protein] C-acyltransferase (decarboxylating)	10mddcaACP[c] + h[c] + malACP[c] -> ACP[c] + co2[c] + 12m3omyrsACP[c]	2.3.1.41	Fatty acid synthesis	K00647		COG0304
3OAS11M12	11-methyl-dodecanoyl-ACPmalonyl-[acyl-carrier-protein] C-acyltransferase (decarboxylating)	h[c] + malACP[c] + 11mddcaACP[c] -> 13m3omyrsACP[c] + ACP[c] + co2[c]	2.3.1.41	Fatty acid synthesis	K00647		COG0304
3OAS120	3-oxoacyl-[acyl-carrier-protein] synthase (n-C12:0)	dcaACP[c] + h[c] + malACP[c] -> 3oddecACP[c] + ACP[c] + co2[c]	2.3.1.41	Fatty acid synthesis	K00647 K09458 K00667 K11533 K00665	R04963	COG0304
3OAS121	3-oxoacyl-[acyl-carrier-protein] synthase (n-C12:1)	h[c] + malACP[c] + cdec3eACP[c] <=> ACP[c] + co2[c] + 3ocddec5eACP[c]	2.3.1.41	Fatty acid synthesis	K00647		COG0304
3OAS12M13	12-methyl-tridecanoyl-ACPmalonyl-[acyl-carrier-protein] C-acyltransferase (decarboxylating)	h[c] + malACP[c] + 12mtridecACP[c] -> 14m3opentdecACP[c] + ACP[c] + co2[c]	2.3.1.41	Fatty acid synthesis	K00647		COG0304
3OAS12M14	12-methyl-tetra-decanoyl-ACPmalonyl-[acyl-carrier-protein] C-acyltransferase (decarboxylating)	h[c] + malACP[c] + 12mmyrsACP[c] -> 14m3opalmACP[c] + ACP[c] + co2[c]	2.3.1.41	Fatty acid synthesis	K00647		COG0304
3OAS13M14	13-methyl-tetra-decanoyl-ACPmalonyl-[acyl-carrier-protein] C-acyltransferase (decarboxylating)	13mmyrsACP[c] + h[c] + malACP[c] -> 15m3opalmACP[c] + ACP[c] + co2[c]	2.3.1.41	Fatty acid synthesis	K00647		COG0304
3OAS140	3-oxoacyl-[acyl-carrier-protein] synthase (n-C14:0)	ddcaACP[c] + h[c] + malACP[c] -> 3omrsACP[c] + ACP[c] + co2[c]	2.3.1.41	Fatty acid synthesis	K00647 K09458 K00667 K11533 K00665	R04726	COG0304
3OAS141	3-oxoacyl-[acyl-carrier-protein] synthase (n-C14:1)	h[c] + malACP[c] + cddec5eACP[c] <=> ACP[c] + co2[c] + 3ocmrs7eACP[c]	2.3.1.41	Fatty acid synthesis	K00647		COG0304
3OAS160	3-oxoacyl-[acyl-carrier-protein] synthase (n-C16:0)	h[c] + malACP[c] + myrsACP[c] -> 3opalmACP[c] + ACP[c] + co2[c]	2.3.1.41	Fatty acid synthesis	K00647 K09458 K00667 K00665 K11533	R04968	COG0304
3OAS161	3-oxoacyl-[acyl-carrier-protein] synthase (n-C16:1)	h[c] + malACP[c] + tdeACP[c] <=> ACP[c] + co2[c] + 3ocpalm9eACP[c]	2.3.1.41	Fatty acid synthesis	K00647		COG0304
3OAS180	3-oxoacyl-[acyl-carrier-protein] synthase (n-C18:0)	h[c] + malACP[c] + palmACP[c] -> 3ooctdACP[c] + ACP[c] + co2[c]	2.3.1.41	Fatty acid synthesis	K10203 K10245 K10246 K00647 K09458 K11533	R07762	COG0304
3OAS181	3-oxoacyl-[acyl-carrier-protein] synthase (n-C18:1)	h[c] + malACP[c] + hdeACP[c] <=> ACP[c] + co2[c] + 3ocvac11eACP[c]	2.3.1.41	Fatty acid synthesis	K00647		COG0304
3OAS2M3	2-methylpropionyl-ACPmalonyl-[acyl-carrier-protein] C-acyltransferase (decarboxylating)	h[c] + malACP[c] + 2mpropACP[c] -> ACP[c] + 4m3opentACP[c] + co2[c]	2.3.1.41	Fatty acid synthesis	K00647		COG0304
3OAS3M4	3-methylbutanoyl-ACPmalonyl-[acyl-carrier-protein] C-acyltransferase (decarboxylating)	h[c] + 3mbutACP[c] + malACP[c] -> 5m3ohexACP[c] + ACP[c] + co2[c]	2.3.1.41	Fatty acid synthesis	K00647		COG0304
3OAS4M3O6	4-methyl-3-oxo-hexanoyl-ACPmalonyl-[acyl-carrier-protein] C-acyltransferase (decarboxylating)	h[c] + malACP[c] + 2mbutACP[c] -> 4m3ohexACP[c] + ACP[c] + co2[c]	2.3.1.41	Fatty acid synthesis	K00647		COG0304
3OAS4M5	4-methyl-pentanoyl-ACPmalonyl-[acyl-carrier-protein] C-acyltransferase (decarboxylating)	4mpentACP[c] + h[c] + malACP[c] -> ACP[c] + co2[c] + 6m3oheptACP[c]	2.3.1.41	Fatty acid synthesis	K00647		COG0304
3OAS4M6	4-methyl-hexanoyl-ACPmalonyl-[acyl-carrier-protein] C-acyltransferase (decarboxylating)	h[c] + malACP[c] + 4mhexACP[c] -> ACP[c] + co2[c] + 6m3oocACP[c]	2.3.1.41	Fatty acid synthesis	K00647		COG0304
3OAS5M6	5-methyl-hexanoyl-ACPmalonyl-[acyl-carrier-protein] C-acyltransferase (decarboxylating)	h[c] + malACP[c] + 5mhexACP[c] -> ACP[c] + co2[c] + 7m3oocACP[c]	2.3.1.41	Fatty acid synthesis	K00647		COG0304
3OAS60	3-oxoacyl-[acyl-carrier-protein] synthase (n-C6:0)	butACP[c] + h[c] + malACP[c] -> 3ohexACP[c] + ACP[c] + co2[c]	2.3.1.41	Fatty acid synthesis	K00667 K11533 K00665	R04952	COG0304
3OAS6M7	6-methyl-heptanoyl-ACPmalonyl-[acyl-carrier-protein] C-acyltransferase (decarboxylating)	6mheptACP[c] + h[c] + malACP[c] -> ACP[c] + 8m3ononACP[c] + co2[c]	2.3.1.41	Fatty acid synthesis	K00647		COG0304
3OAS6M8	6-methyl-octanoyl-ACPmalonyl-[acyl-carrier-protein] C-acyltransferase (decarboxylating)	h[c] + 6mocACP[c] + malACP[c] -> 8m3odcaACP[c] + ACP[c] + co2[c]	2.3.1.41	Fatty acid synthesis	K00647		COG0304
3OAS7M8	7-methyl-octanoyl-ACPmalonyl-[acyl-carrier-protein] C-acyltransferase (decarboxylating)	7mocACP[c] + h[c] + malACP[c] -> 9m3odcaACP[c] + ACP[c] + co2[c]	2.3.1.41	Fatty acid synthesis	K00647		COG0304
3OAS80	3-oxoacyl-[acyl-carrier-protein] synthase (n-C8:0)	h[c] + hexACP[c] + malACP[c] -> 3ooctACP[c] + ACP[c] + co2[c]	2.3.1.41	Fatty acid synthesis	K00647 K09458 K00667 K11533 K00665	R04957	COG0304
3OAS8M10	8-methyl-decanoyl-ACPmalonyl-[acyl-carrier-protein] C-acyltransferase (decarboxylating)	h[c] + malACP[c] + 8mdcaACP[c] -> ACP[c] + 10m3oddcaACP[c] + co2[c]	2.3.1.41	Fatty acid synthesis	K00647		COG0304
3OAS8M9	8-methyl-nonanoyl-ACPmalonyl-[acyl-carrier-protein] C-acyltransferase (decarboxylating)	8mnonACP[c] + h[c] + malACP[c] -> ACP[c] + 10m3oundecACP[c] + co2[c]	2.3.1.41	Fatty acid synthesis	K00647		COG0304
3OAS9M10	9-methyl-decanoyl-ACPmalonyl-[acyl-carrier-protein] C-acyltransferase (decarboxylating)	h[c] + malACP[c] + 9mdcaACP[c] -> ACP[c] + 11m3oddcaACP[c] + co2[c]	2.3.1.41	Fatty acid synthesis	K00647		COG0304
3OXCOAT	3-oxoadipyl-CoA thiolase	coa[c] + oxadpcoa[c] -> accoa[c] + succoa[c]	2.3.1.174	Benzoate degradation	K00632 K02615 K07513 K07823 K07508 K07509	R00829	COG0183
42A12BOOX	4-(2-Aminoethyl)-1,2-benzenediol:oxygen oxidoreductase(deaminating)(flavin-containing)	h2o[c] + o2[c] + dopa[c] <=> h2o2[c] + nh4[c] + 34dhpac[c]		Tyrosine metabolism
4ABZt2	4-aminobenzoic acid transport via proton symport	h[e] + 4abz[e] -> h[c] + 4abz[c]		Transport, extracellular
4C2HM6SADH	4 carboxy 2 hydroxymuconate 6 semialdehyde dehydrogenase	h2o[c] + nad[c] + 5cmhmsa[c] -> 2 h[c] + nadh[c] + 5cm2hmu[c]	1.1.1.312	Tyrosine metabolism	K00151	R04418	COG1012
4HBADH	4-hydroxy-benzyl-alcohol dehydrogenase	nad[c] + 4hba[c] <=> h[c] + nadh[c] + 4hbald[c]		Aminobenzoate degradation
4HBALDDH	4 Hydroxybenzaldehyde NADP oxidoreductase	h2o[c] + nadp[c] + 4hbald[c] -> 2 h[c] + nadph[c] + 4hbz[c]		Aminobenzoate degradation
4HBNOX	4-Hydroxybutanoate:NAD+ oxidoreductase	nad[c] + 4hdxbutn[c] <=> nadh[c] + h[c] + sucsal[c]	1.1.1.61	Butanoate metabolism	K00043 K08318 K18120	R01644	COG2084
4HBZCL	4 hydroxybenzoate carboxy lyase phenol forming	h[c] + 4hbz[c] <=> co2[c] + phenol[c]		Aminobenzoate degradation
4HBZt2	4-Hydroxybenzoate transport via proton symport	h[e] + 4hbz[e] <=> h[c] + 4hbz[c]		Transport, extracellular
4HOXPACDt2r	(4-hydroxyphenyl)acetaldehyde transport in via proton symport reversible	h[e] + 4hoxpacd[e] <=> h[c] + 4hoxpacd[c]		Transport, extracellular
4HP34DHPD	4-hydroxyphenylacetate,nadh[c]:oxygen oxidoreductase (3-hydroxylating)	nadh[c] + o2[c] + h[c] + 4hphac[c] -> h2o[c] + nad[c] + 34dhpha[c]	1.14.13.3	Tyrosine metabolism	K00483 K00484 K16901	R02698	COG2368 COG1853
4HPHACDC	4-hydroxyphenylacetate decarboxylase	4hphac[c] -> pcresol[c] + co2[c]	4.1.1.83	Tyrosine metabolism	K18427 K18428	R07312
4HPHACDC2	4-hydroxyphenylacetate decarboxylase (yielding 4-methylcatechol)	34dhpha[c] + h[c] -> 4mcat[c] + co2[c]	4.1.1.83	Tyrosine metabolism	K18427 K18428
4HPROI	trans-4-Hydroxy-L-proline 2-epimerase	4hpro_LT[c] <=> 4hpro_D[c]	5.1.1.8	Arginine and Proline Metabolism	K12658	R03296	COG3938
4HPROOX	cis-4-Hydroxy-D-proline:oxygen oxidoreductase (deaminating)	o2[c] + 4hpro_D[c] -> h2o2[c] + 1p4h2cbxl[c] + h[c]	1.4.3.3	Arginine and Proline Metabolism	K00273	R04221
4HTHRS	4-Hydroxy-L-threonine synthase	h2o[c] + phthr[c] -> 4hthr[c] + pi[c]	4.2.3.1	Vitamin B6 metabolism	K01733	R05086	COG0498
4MCATt2r	4-methylcatechol transport via proton symport	4mcat[e] + h[e] <=> 4mcat[c] + h[c]		Transport, extracellular
4MOPDC2	4-methyl-2-oxopentanoate decarboxylase	thmpp[c] + h[c] + 4mop[c] -> co2[c] + 3m1hbtpp[c]	1.2.4.4	Valine, leucine, and isoleucine metabolism	K00165	R07601
4NTPPH2	4-Nitrophenyl phosphate phosphohydrolase	h2o[c] + HC01104[c] -> h[c] + pi[c] + pnp[c]	3.1.3.1,3.1.3.2,3.1.3.41	Aminobenzoate degradation	K01077 K01101 K01113 K01078 K01093 K03788 K09474	R03024	COG1785 COG0647 COG3540 COG3700 COG0671
5A3OHEXCLE	3-keto-5-aminohexanoate cleavage enzyme	accoa[c] + 5a3ohex[c] -> 3abutcoa[c] + acac[c]		Butanoate metabolism	K18013
5AIZCDC	5aizc decarboxylase	h[c] + 5aizc[c] -> co2[c] + air[c]	4.1.1.21	Purine catabolism	K01587 K11808	R04209
5APTLPO	5-Aminopentanoate:lipoate oxidoreductase (cyclizing)	5aptn[c] + lipoate[c] <=> h[c] + pro_D[c] + C02147[c]	1.4.1.12,1.21.4.1	Arginine and Proline Metabolism	K10793 K10794 K10795 K10796	R02825
5APTNt2r	5-Aminopentanoate transport via proton symport	5aptn[e] + h[e] <=> 5aptn[c] + h[c]		Transport, extracellular
5C2O3EDDC	5 carboxy 2 oxohept 3 enedioate decarboxylation	h[c] + 5c2o3ed[c] -> co2[c] + 2hh24dd[c]	4.1.1.68	Tyrosine metabolism	K05921	R04380	COG0179
5CM2HMUDI	5 carboxymethyl 2 hydroxymuconate delta isomerase	5cm2hmu[c] <=> 5c2o3ed[c]	5.3.3.10	Tyrosine metabolism	K01826	R04379	COG3232
5DGCLURI	5-deoxy-glucuronate isomerase (EC 5.3.1.-)	5dgclur[c] <=> d5kg[c]	5.3.1.30	Inositol phosphate metabolism	K03337	R08503	COG3718
5DGLCNR	5-dehydro-D-gluconate reductase	5dglcn[c] + h[c] + nadph[c] <=> glcn[c] + nadp[c]	1.1.1.69	Pentose phosphate pathway	K00046	R01740	COG1028
5DOAN	5-deoxyadenosine nuclosidase	dad_5[c] + h2o[c] -> 5drib[c] + ade[c]		Arginine and Proline Metabolism			COG0496
5FMFURT	5-formyltransferase	h[c] + fmfur[c] + h4mpt[c] <=> mfur[c] + 5fth4mpt[c]	2.3.1.101	Methane metabolism	K00672	R03390	COG2037
5GLUP5T1	(5-Glutamyl)-peptide:amino-acid 5-glutamyltransferase	glu_L[c] + HC00955[c] <=> h2o[c] + HC01577[c]	2.3.2.2	Glutathione metabolism	K00681	R03970	COG0405
5GLUP5T2	(5-Glutamyl)-peptide:amino-acid 5-glutamyltransferase	glu_L[c] + h[c] + HC00955[c] -> h2o[c] + co2[c] + HC01700[c]	2.3.2.2	Glutathione metabolism	K00681		COG0405
5HLTDL	5-Hydroxy-L-tryptophan decarboxy-lyase	h[c] + 5htrp[c] <=> co2[c] + srtn[c]		Tryptophan metabolism
5HXKYNDCL	5-Hydroxykynurenamine decarboxy-lyase	h[c] + 5hxkyn[c] <=> co2[c] + 5hxkynam[c]		Tryptophan metabolism
5MTHCYST	Methyltransferase	ahcys[c] + h[c] + 5mthglu[c] <=> amet[c] + thglu[c]	2.1.1.-	Methionine and cysteine metabolism	K00599		COG0500
6P3HXI	6-phospho-3-hexuloisomerase	ab6p3hxl[c] <=> f6p[c]	5.3.1.27	Methane metabolism	K08094 K13831	R05339	COG0794 COG0269 COG0684
6PGALSZ	6-phospho-beta-galactosidase	h2o[c] + lac6p[c] <=> dgal6p[c] + glc_D[c]	3.2.1.85	Galactose metabolism	K01220	R03256	COG2723
6PGALSZ2i	6-phospho-beta-galactosidase	h2o[c] + lac6p[c] -> dgal6p[c] + glc_bD[c]	3.2.1.85	Galactose metabolism	K01220	R03256	COG2723
6PHBG	6-phospho-beta-glucosidase	h2o[c] + salc6p[c] -> 2hymeph[c] + g6p[c]	3.2.1.86	Glycolysis/gluconeogenesis	K01223	R05134	COG2723
6PHBG2	Salicin 6 phosphate glucohydrolase	h2o[c] + salc6p[c] -> 2hymeph[c] + g6p_B[c]	3.2.1.86	Glycolysis/gluconeogenesis	K01223	R05134	COG2723
A5PISO	arabinose-5-phosphate isomerase	ru5p_D[c] <=> ara5p[c]	5.3.1.13	Pentose and glucuronate interconversions	K06041	R01530	COG0794 COG0517
AACGLYDH	aldehyde dehydrogenase (aminoacetaldehyde, nad[c])	h2o[c] + nad[c] + aacald[c] <=> nadh[c] + gly[c] + 2 h[c]	1.2.1.3	Pyruvate metabolism	K00128 K00149 K14085		COG1012
AACOAT	Acetoacetyl-CoA:acetate CoA-transferase	atp[c] + coa[c] + acac[c] -> aacoa[c] + amp[c] + ppi[c]	6.2.1.16	Propanoate metabolism	K01907	R01357	COG0365
AACPS1	acyl-[acyl-carrier-protein] synthetase (n-C14:0)	ACP[c] + atp[c] + ttdca[c] <=> amp[c] + myrsACP[c] + ppi[c]		Fatty acid synthesis
AACPS6	acyl-[acyl-carrier-protein] synthetase (n-C18:0)	ACP[c] + atp[c] + ocdca[c] -> amp[c] + ocdcaACP[c] + ppi[c]	6.2.1.20	Fatty acid synthesis	K01909 K05939		COG0204 COG0318
AACPS7	acyl-[acyl-carrier-protein] synthetase (n-C12:0)	ACP[c] + atp[c] + ddca[c] -> amp[c] + ddcaACP[c] + ppi[c]	6.2.1.20	Fatty acid synthesis	K01909 K05939		COG0204 COG0318
AACTOOR	Aminoacetone:oxygen oxidoreductase(deaminating)(flavin-containing)	h2o[c] + o2[c] + aact[c] -> h2o2[c] + nh4[c] + mthgxl[c]	1.4.3.4	Glycine, serine, alanine and threonine metabolism	K00276	R02529	COG1231 COG3733
AADPSAEDH	L-2-Aminoadipate-6-semialdehyde:NAD(P)+ 6-oxidoreductase	2 h[c] + nadph[c] + aadpsae[c] <=> nadp[c] + hololys2[c] + L2aadp6sa[c]		Lysine metabolism
AADPSAEDH2	L-2-Aminoadipate-6-semialdehyde:NAD(P)+ 6-oxidoreductase	hololys2[c] + l2aadipad[c] <=> 2 h[c] + amp[c] + aadpsae[c]		Lysine metabolism
AADSACYCL	2-Aminoadipate 6-semialdehyde	L2aadp6sa[c] <=> h[c] + h2o[c] + thp2c[c]	1.4.1.18	Tropane, piperidine and pyridine alkaloid biosynthesis		R02317
AATAi	2-aminoadipate transaminase, irreversible	L2aadp[c] + akg[c] <=> glu_L[c] + 2oxoadp[c]		Lysine metabolism
AB14LACH	L-Arabinono-1,4-lactone lactonohydrolase	h2o[c] + ab14lac_L[c] <=> h[c] + arabt_L[c]	3.1.1.15	Ascorbate and aldarate metabolism	K13874	R02526	COG3386
AB6P3HXLL	D-arabino-3-Hexulose 6-phosphate formaldehyde-lyase	fald[c] + ru5p_D[c] <=> ab6p3hxl[c]	4.1.2.43	Methane metabolism	K08093 K13812 K13831	R05338	COG0269 COG1795 COG0684
AB6PGH	Arbutin 6-phosphate glucohydrolase	arbt6p[c] + h2o[c] -> g6p[c] + hqn[c]	3.2.1.86	Glycolysis/gluconeogenesis	K01222	R05133	COG1486
AB6PGH2	Arbutin 6-phosphate glucohydrolase	h2o[c] + arbt6p[c] -> g6p_B[c] + hqn[c]	3.2.1.86	Glycolysis/gluconeogenesis	K01222	R05133	COG1486
ABTA	4-aminobutyrate transaminase	4abut[c] + akg[c] -> glu_L[c] + sucsal[c]	2.6.1.19	Glutamate metabolism	K14268 K00823 K07250 K13524	R01648	COG0160
ABTAr	4-aminobutyrate transaminase	4abut[c] + akg[c] <=> glu_L[c] + sucsal[c]	2.6.1.19	Glutamate metabolism	K14268 K00823 K07250 K13524	R01648	COG0160
ABTDG	D-arabitol dehydrogenase	abt_D[c] + nad[c] <=> h[c] + nadh[c] + xylu_D[c]	1.1.1.11	Pentose and glucuronate interconversions	K00007	R05604
ABTOXy	L-arabinitol:NADP oxidoreductase	nadp[c] + abt[c] <=> h[c] + nadph[c] + arab_L[c]	1.1.1.21	Pentose and glucuronate interconversions	K00011	R01759	COG0656
ABUTD	Aminobutyraldehyde dehydrogenase	h2o[c] + nad[c] + 4abutn[c] -> 2 h[c] + nadh[c] + 4abut[c]	1.2.1.19	beta-Alanine metabolism	K00137 K12254 K00149 K14085 K00128	R02549	COG1012
ABUTR	4-Aminobutyraldehyde:nad[c]+ oxidoreductase	h2o[c] + nadp[c] + 4abutn[c] <=> nadph[c] + 2 h[c] + 4abut[c]	1.2.1.3	beta-Alanine metabolism	K00149 K14085 K00128	R01986	COG1012
ABUTt2	4-aminobutyrate reversible transport in via proton symport, irreversible	h[e] + 4abut[e] -> h[c] + 4abut[c]	T2.A.18	Transport, extracellular
ABUTt2r	4-aminobutyrate reversible transport in via proton symport	h[e] + 4abut[e] <=> h[c] + 4abut[c]	T2.A.18	Transport, extracellular
AC2DHOR	gluconate 2-dehydrogenase (acceptor)	glcn[c] + fad[c] -> 2dhglcn[c] + fadh2[c]	1.1.99.3	Pentose phosphate pathway	K06151 K06152	R01741	COG2303
ACACCTr	Acetyl-CoA:acetoacetyl-CoA transferase, reversible	ac[c] + aacoa[c] <=> accoa[c] + acac[c]	2.8.3.8	Butanoate metabolism	K01034 K01035	R01359	COG1788 COG2057
ACACT1r	acetyl-CoA C-acetyltransferase	2 accoa[c] <=> coa[c] + aacoa[c]	2.3.1.9	Tryptophan metabolism	K00626	R00238	COG0183
ACACt2	acetoacetate transport via proton symport	h[e] + acac[e] <=> h[c] + acac[c]		Transport, extracellular
ACACT2r	acetyl-CoA C-acyltransferase (butanoyl-CoA) (r)	accoa[c] + btcoa[c] <=> 3ohcoa[c] + coa[c]	2.3.1.16	Fatty acid oxidation	K00626 K07508 K07509	R01177	COG0183
ACACT3r	acetyl-CoA C-acyltransferase (hexanoyl-CoA) (r)	accoa[c] + hxcoa[c] <=> 3oocoa[c] + coa[c]	2.3.1.16	Fatty acid oxidation	K00632 K07513 K07508 K07509	R04747	COG0183
ACACT4r	acetyl-CoA C-acyltransferase (octanoyl-CoA) (r)	accoa[c] + occoa[c] <=> 3odcoa[c] + coa[c]	2.3.1.16	Fatty acid oxidation	K00632 K07513 K07508 K07509	R03778	COG0183
ACACT5r	acetyl-CoA C-acyltransferase (decanoyl-CoA) (r)	accoa[c] + dcacoa[c] <=> 3oddcoa[c] + coa[c]	2.3.1.16	Fatty acid oxidation	K00632 K07513 K07508 K07509	R04742	COG0183
ACACT6r	acetyl-CoA C-acyltransferase (dodecanoyl-CoA) (r)	accoa[c] + ddcacoa[c] <=> 3otdcoa[c] + coa[c]	2.3.1.16	Fatty acid oxidation	K00632 K07513 K07508 K07509	R03858	COG0183
ACACT7r	acetyl-CoA C-acyltransferase (tetradecanoyl-CoA) (r)	accoa[c] + tdcoa[c] <=> 3ohdcoa[c] + coa[c]	2.3.1.16	Fatty acid oxidation	K00632 K07513 K07508 K07509	R03991	COG0183
ACALD	acetaldehyde dehydrogenase (acetylating)	acald[c] + coa[c] + nad[c] <=> accoa[c] + h[c] + nadh[c]	1.2.1.10	Pyruvate metabolism	K00132 K04021 K04072 K04073	R00228	COG4569 COG1012 COG0119
ACALDt	acetaldehyde reversible transport	acald[e] <=> acald[c]		Transport, extracellular
ACBIPGT	Adenosyl cobinamide phosphate guanyltransferase	adocbip[c] + gtp[c] + h[c] -> agdpcbi[c] + ppi[c]	2.7.1.156	Vitamin B12 metabolism	K02231	R05222	COG2087
ACCOAC	acetyl-CoA carboxylase	atp[c] + hco3[c] + accoa[c] -> adp[c] + h[c] + pi[c] + malcoa[c]	6.4.1.2	Fatty acid oxidation	K01961 K01962 K01963 K01964 K02160 K11262 K15036 K15037	R00742	COG0825 COG0439 COG0777 COG0511
ACCOAC2	Acetyl-CoA carbolylase	atp[c] + accoa[c] + co2[c] + h2o[c] -> adp[c] + 2 h[c] + malcoa[c] + pi[c]	6.4.1.2	Fatty acid oxidation	K01961 K01962 K01963 K01964 K02160 K11262 K15036 K15037	R00742	COG0825 COG0439 COG0777 COG0511
ACCOACL	Acetyl-CoA carbon-dioxide ligase ADP-forming	accoa[c] + apoC_Lys[c] <=> apoC_Lys_btn[c] + malcoa[c]	6.4.1.2	Pyruvate metabolism	K01962 K01963 K02160	R04386	COG0825 COG0777
ACCOAL	acetate-CoA ligase (ADP-forming)	atp[c] + coa[c] + ppa[c] -> adp[c] + pi[c] + ppcoa[c]	6.2.1.13	Propanoate metabolism	K01905	R00920	COG0365
ACCOAL2	Acetate:CoA ligase (ADP-forming)	atp[c] + coa[c] + ac[c] <=> adp[c] + pi[c] + accoa[c]	6.2.1.13	Glycolysis/gluconeogenesis	K01905	R00229	COG0365
ACCOALYS1	Lysine biosynthesis AAA pathway 2/AcetylCoA to Lysine	h[c] + atp[c] + acaadp[c] <=> adp[c] + acaadpdp[c]		Lysine metabolism
ACCOALYS2	Lysine biosynthesis AAA pathway 2/AcetylCoA to Lysine	nadph[c] + acaadpdp[c] <=> nadp[c] + pi[c] + acaadpsal[c]		Lysine metabolism
ACCOALYS3	Lysine biosynthesis AAA pathway 2/AcetylCoA to Lysine	glu_L[c] + acaadpsal[c] <=> aclys[c] + akg[c]		Lysine metabolism
ACCOAT	acetyl-CoA: 4-hydroxybutanoate CoA transferase	accoa[c] + 4hdxbutn[c] <=> ac[c] + 4hbutcoa[c]	2.8.3.-	Butanoate metabolism	K18122	R05336
ACEDIPIT	Acetyl-L,L-diaminopimelate aminotransferase	akg[c] + n6all26d[c] <=> glu_L[c] + acamoxm[c]	2.6.1.-	Lysine metabolism	K00841	R04467	COG0436
ACGALK3	N-acetylgalactosamine kinase (6-phosphate)	acgal[c] + atp[c] -> acgal6p[c] + adp[c] + h[c]	2.7.1.157	Aminosugar metabolism	K18674
ACGALt2r	N-acetylgalactosamine reversible transport via proton symport	h[e] + acgal[e] <=> h[c] + acgal[c]		Transport, extracellular
ACGAM2E	N-acetylglucosamine 2-epimerase	acgam[c] <=> acmana[c]	5.1.3.8	Aminosugar metabolism	K01787	R01207
ACGAMH	N-Acetyl-D-glucosamine amidohydrolase	h2o[c] + acgam[c] <=> ac[c] + gam[c]	3.5.1.33	Aminosugar metabolism		R01200
ACGAMK	N-acetylglucosamine kinase	atp[c] + acgam[c] -> adp[c] + h[c] + acgam6p[c]	2.7.1.59	Aminosugar metabolism	K00884	R01201	COG2829
ACGAMPM	phosphoacetylglucosamine mutase	acgam6p[c] <=> acgam1p[c]	5.4.2.3	Aminosugar metabolism	K01836	R08193	COG1109
ACGAMT	UDP-N-acetylglucosamine:undecaprenylphosphate N-acetylglucosamine -1-phosphate transferase	uacgam[c] + udcpp[c] -> ump[c] + unaga[c]	2.7.8.33	Cell wall biosynthesis	K02851	R08856	COG0472
ACGAMtr2	acgam[c] transport via proton symport	h[e] + acgam[e] <=> h[c] + acgam[c]		Transport, extracellular
ACGApts	N-Acetyl-D-glucosamine transport via PEP:Pyr PTS	acgam[e] + pep[c] -> acgam6p[c] + pyr[c]	2.7.1.69	Transport, extracellular	K02802 K02803 K02804		COG2190 COG1264 COG1263
ACGK	acetylglutamate kinase	acglu[c] + atp[c] -> acg5p[c] + adp[c]	2.7.2.8	Arginine and Proline Metabolism	K00930 K05828 K12659	R02649	COG0548
ACGS	N-acetylglutamate synthase	accoa[c] + glu_L[c] -> acglu[c] + coa[c] + h[c]	2.3.1.1	Urea cycle	K00618 K00620 K11067 K14681 K14682	R00259	COG1246 COG1364 COG0165 COG1246 COG0548
ACHBPL	(S)-2-Aceto-2-hydroxybutanoate pyruvate-lyase (carboxylating)	hethmpp[c] + 2obut[c] <=> thmpp[c] + 2ahbut[c]	2.2.1.6	Valine, leucine, and isoleucine metabolism	K11258 K01652 K01653	R04673	COG0028 COG0440 COG3978
ACHBS	2-aceto-2-hydroxybutanoate synthase	h[c] + 2obut[c] + pyr[c] <=> co2[c] + 2ahbut[c]		Pyruvate metabolism
ACITL	ATP-Citrate lyase	coa[c] + atp[c] + cit[c] -> accoa[c] + pi[c] + adp[c] + oaa[c]		Citric acid cycle
ACKr	acetate kinase	ac[c] + atp[c] <=> actp[c] + adp[c]	2.7.2.1	Pyruvate metabolism	K00925	R00315	COG0282
ACLDC	acetolactate decarboxylase	alac_S[c] + h[c] -> actn_R[c] + co2[c]	4.1.1.5	Butanoate metabolism	K01575	R02948	COG3527
ACLS	acetolactate synthase	h[c] + 2 pyr[c] <=> co2[c] + alac_S[c]	2.2.1.6	Valine, leucine, and isoleucine metabolism	K00161 K00162 K00163 K01568 K11258 K01652 K01653		COG1071 COG0022 COG2609 COG0028 COG0440 COG3978
ACLS_a	pyruvatethiamin diphosphate acetaldehydetransferase	h[c] + pyr[c] + thmpp[c] -> hethmpp[c] + co2[c]	2.2.1.6	Valine, leucine, and isoleucine metabolism	K00161 K00162 K00163 K01568 K11258 K01652 K01653	R00014	COG1071 COG0022 COG2609 COG0028 COG0440 COG3978
ACLS_b	2-Acetolactate pyruvate-lyase (carboxylating)	thmpp[c] + alac_S[c] <=> pyr[c] + hethmpp[c]	2.2.1.6	Valine, leucine, and isoleucine metabolism	K01652 K01653	R04672	COG0028 COG0440
ACLYSHYc	N-acetyl-lysine deacetylase (EC 3.5.1.-)	h2o[c] + aclys[c] <=> ac[c] + lys_L[c]	3.5.1.-	Lysine metabolism	K01436	R06845	COG1473
ACMANAtr	N-acetyl-D-mannosamine proton symport	h[e] + acmana[e] <=> h[c] + acmana[c]		Transport, extracellular
ACNAMabc	N-acetylneuraminic acid uptake via ABC transporter	acnam[e] + h2o[c] + atp[c] -> acnam[c] + adp[c] + pi[c] + h[c]		Transport, extracellular
ACNAMS	N-acetylneuraminate synthase	h2o[c] + pep[c] + acmana[c] -> pi[c] + acnam[c]	2.5.1.56,4.1.3.19	Aminosugar metabolism	K01654	R01804	COG2089
ACNAMt2r	N-acetylneuraminate proton symport, reversible	acnam[e] + h[e] <=> acnam[c] + h[c]		Transport, extracellular
ACNML	N-Acetylneuraminate lyase	acnam[c] -> acmana[c] + pyr[c]	4.1.3.3	Aminosugar metabolism	K01639	R01811	COG0329
ACOAAGPAT140	myristoyl-1-acylglycerol-3-phosphate O-acyltransferase	1tdecg3p[c] + tdcoa[c] -> coa[c] + pa140[c]	2.3.1.51	Glycerophospholipid metabolism	K00655		COG0204
ACOAAGPAT160	palmitoyl-1-acylglycerol-3-phosphate O-acyltransferase	pmtcoa[c] + 1hdecg3p[c] -> pa160[c] + coa[c]	2.3.1.51	Glycerophospholipid metabolism	K00655		COG0204
ACOAAGPAT180	stearoyl-1-acylglycerol-3-phosphate O-acyltransferase	stcoa[c] + 1odecg3p[c] -> pa180[c] + coa[c]	2.3.1.51	Glycerophospholipid metabolism	K00655		COG0204
ACOAAGPATAI15	anteisopentadecanoyl-1-acylglycerol-3-phosphate O-acyltransferase	1aipdecg3p[c] + aipdcoa[c] -> paai15[c] + coa[c] + h[c]	2.3.1.51	Glycerophospholipid metabolism	K00655		COG0204
ACOAAGPATAI17	anteisoheptadecanoyl-1-acylglycerol-3-phosphate O-acyltransferase	1aihpdecg3p[c] + aihpdcoa[c] -> coa[c] + paai17[c]	2.3.1.51	Glycerophospholipid metabolism	K00655		COG0204
ACOAAGPATI14	isotetradecanoyl-1-acylglycerol-3-phosphate O-acyltransferase	itdcoa[c] + 1itdecg3p[c] -> pai14[c] + coa[c] + h[c]	2.3.1.51	Glycerophospholipid metabolism	K00655		COG0204
ACOAAGPATI15	isopentadecanoyl-1-acylglycerol-3-phosphate O-acyltransferase	ipdcoa[c] + 1ipdecg3p[c] -> coa[c] + pai15[c] + h[c]	2.3.1.51	Glycerophospholipid metabolism	K00655		COG0204
ACOAAGPATI16	isohexadecanoyl-1-acylglycerol-3-phosphate O-acyltransferase	ihdcoa[c] + 1ihdecg3p[c] -> coa[c] + pai16[c] + h[c]	2.3.1.51	Glycerophospholipid metabolism	K00655		COG0204
ACOAAGPATI17	isoheptadecanoyl-1-acylglycerol-3-phosphate O-acyltransferase	ihpdcoa[c] + 1ihpdecg3p[c] -> pai17[c] + coa[c]	2.3.1.51	Glycerophospholipid metabolism	K00655		COG0204
ACOAD1	acyl-CoA dehydrogenase (butanoyl-CoA)	b2coa[c] + h[c] + nadh[c] <=> btcoa[c] + nad[c]	1.3.8.1	Butanoate metabolism	K00209	R01171	COG1960
ACOAD1f	acyl-CoA dehydrogenase (butanoyl-CoA)	btcoa[c] + fad[c] <=> b2coa[c] + fadh2[c]	1.3.8.1	Butanoate metabolism	K00232 K00248 K06445 K09478 K00249	R01175	COG1960
ACOAD1fi	acyl-CoA dehydrogenase (butanoyl-CoA)	btcoa[c] + fad[c] -> b2coa[c] + fadh2[c]	1.3.8.1	Butanoate metabolism	K00232 K00248 K06445 K09478 K00249	R01175	COG1960
ACOAD1i	acyl-CoA dehydrogenase (butanoyl-CoA)	b2coa[c] + h[c] + nadh[c] -> btcoa[c] + nad[c]	1.3.8.1	Butanoate metabolism	K00209	R01171	COG1960
ACOAD2	acyl-CoA dehydrogenase (hexanoyl-CoA)	h[c] + hx2coa[c] + nadh[c] <=> hxcoa[c] + nad[c]	1.3.8.1	Butanoate metabolism	K00248		COG1960
ACOAD20	(S)-2-methylbutanoyl-CoA:oxygen 2,3-oxidoreductase	o2[c] + 2 2mbcoa[c] -> 2 h2o[c] + 2 2mb2coa[c]	1.3.8.1	Valine, leucine, and isoleucine metabolism	K00248		COG1960
ACOAD3rev	acyl-CoA dehydrogenase (octanoyl-CoA), reversed	h[c] + nadh[c] + oc2coa[c] -> nad[c] + occoa[c]	1.3.8.7,1.3.8.8	Fatty acid synthesis	K00249		COG1960
ACOAD4rev	acyl-CoA dehydrogenase (decanoyl-CoA), reversed	h[c] + nadh[c] + dc2coa[c] -> nad[c] + dcacoa[c]	1.3.8.7,1.3.8.8	Fatty acid synthesis	K00249		COG1960
ACOAD5rev	acyl-CoA dehydrogenase (dodecanoyl-CoA), reversed	h[c] + nadh[c] + dd2coa[c] -> nad[c] + ddcacoa[c]	1.3.8.7,1.3.8.8	Fatty acid synthesis	K00249		COG1960
ACOAD6rev	acyl-CoA dehydrogenase (tetradecanoyl-CoA), reversed	h[c] + nadh[c] + td2coa[c] -> nad[c] + tdcoa[c]	1.3.8.7,1.3.8.8	Fatty acid synthesis	K00249		COG1960
ACOAD7i	acyl-CoA dehydrogenase (hexadecanoyl-CoA), irreversible	h[c] + nadh[c] + hdd2coa[c] -> nad[c] + pmtcoa[c]	1.3.8.7,1.3.8.8	Fatty acid synthesis	K00249		COG1960
ACOAD8	3-Methylbutanoyl-CoA:(acceptor) 2,3-oxidoreductase	fad[c] + ivcoa[c] <=> fadh2[c] + 3mb2coa[c]	1.3.8.4	Valine, leucine, and isoleucine metabolism	K00253 K00249	R04095	COG1960
ACOADH2	acyl-CoA dehydrogenase (Isobutiryl-CoA)	2 ibcoa[c] + o2[c] -> 2 2mp2coa[c] + 2 h2o[c]	1.3.8.1	Valine, leucine, and isoleucine metabolism	K00248		COG1960
ACOATA	Acetyl-CoA ACP transacylase	accoa[c] + ACP[c] <=> coa[c] + acACP[c]	2.3.1.38	Fatty acid oxidation	K00648 K00665 K00668 K11533	R01624	COG0332
ACOCT	N-acetylornithine carbamoyltransferase	cbp[c] + acorn[c] -> pi[c] + Naccitr_L[c]	2.1.3.9	Arginine and Proline Metabolism	K09065	R07245	COG0078
ACODAr	Acetylornithine deacetylase, reversible	h2o[c] + acorn[c] <=> ac[c] + orn[c]	3.5.1.14,3.5.1.16	Urea cycle	K01438 K14677	R00669	COG0624
ACONMT	Trans-aconitate methyltransferase	acon_T[c] + amet[c] -> aconm[c] + ahcys[c]	2.1.1.144	Arginine and Proline Metabolism	K00598	R05763	COG0500
ACONT	aconitase	cit[c] <=> icit[c]	4.2.1.3	Citric acid cycle	K01681 K01682	R01324	COG1049 COG1048
ACONTa	aconitase (half-reaction A, Citrate hydro-lyase)	cit[c] <=> acon_C[c] + h2o[c]	4.2.1.3	Citric acid cycle	K01681 K01682	R01325	COG1049 COG1048
ACONTb	aconitase (half-reaction B, Isocitrate hydro-lyase)	acon_C[c] + h2o[c] <=> icit[c]	4.2.1.3	Citric acid cycle	K01680	R01900	COG1049
ACOTA	acetylornithine transaminase	acorn[c] + akg[c] <=> acg5sa[c] + glu_L[c]	2.6.1.11	Arginine and Proline Metabolism	K00818 K00821 K05830	R02283	COG4992
ACPACT	[Acyl-carrier-protein] acetyltransferase	coa[c] + ddcaACP[c] <=> ACP[c] + ddcacoa[c]		Fatty acid synthesis
ACPpds	[acyl-carrier-protein] phosphodiesterase	ACP[c] + h2o[c] -> apoACP[c] + h[c] + pan4p[c]	3.1.4.14	CoA synthesis	K08682	R01623	COG3124
ACPS1	acyl-carrier protein synthase	apoACP[c] + coa[c] -> ACP[c] + h[c] + pap[c]	2.7.8.7	CoA synthesis	K00997 K06133	R01625	COG0736 COG2091
ACS	acetyl-CoA synthetase	atp[c] + coa[c] + ac[c] -> amp[c] + ppi[c] + accoa[c]	6.2.1.1	Glycolysis/gluconeogenesis	K01895	R00235	COG0365
ACS2	acetyl-CoA synthase (propionate)	coa[c] + atp[c] + ppa[c] <=> amp[c] + ppi[c] + ppcoa[c]	6.2.1.1	Propanoate metabolism	K01895		COG0365
ACTD	acetoin dehydrogenase	actn_R[c] + nad[c] -> diact[c] + h[c] + nadh[c]	1.1.1.5	Butanoate metabolism	K00004 K03366	R02855	COG1028 COG1063
ACTNDH	acetoin dehydrogenase complex	actn_R[c] + coa[c] + nad[c] <=> nadh[c] + acald[c] + accoa[c] + h[c]	2.3.1.190	Butanoate metabolism
ACTNdiff	R acetoin diffusion	actn_R[e] <=> actn_R[c]		Transport, extracellular
ACtr	acetate transporter	ac[e] <=> ac[c]		Transport, extracellular
ACYP	acylphosphatase	h2o[c] + 13dpg[c] -> h[c] + pi[c] + 3pg[c]	3.6.1.7	Glycolysis/gluconeogenesis	K01512	R01515	COG1254
ACYP_2	acylphosphatase (2)	actp[c] + h2o[c] -> ac[c] + h[c] + pi[c]	3.6.1.7	Pyruvate metabolism	K01512	R00317	COG1254
ADA	Adenosine deaminase	h2o[c] + h[c] + adn[c] -> nh4[c] + ins[c]	3.5.4.4	Purine catabolism	K01488	R01560	COG1816
ADAD	deoxycytidine kinase	atp[c] + dcyt[c] <=> adp[c] + dcmp[c] + h[c]	2.7.1.74	Nucleotide interconversion	K00893
ADCL	4-aminobenzoate synthase	4adcho[c] -> 4abz[c] + h[c] + pyr[c]	4.1.3.38	Folate metabolism	K02619 K03342	R05553	COG0147 COG0115
ADCOBASr	adenosylcobinamide amidohydrolase	appl[c] + adcobn[c] <=> h2o[c] + adocbi[c]	3.5.1.90	Vitamin B12 metabolism	K08260	R05226	COG1865
ADCPS1	adenosylcobinamide-phosphate synthase	adcobhex[c] + appl[c] + atp[c] -> adocbi[c] + adp[c] + h[c] + pi[c]	6.3.1.10	Vitamin B12 metabolism	K02225 K02227	R07302	COG1270
ADCPS2	adenosylcobinamide-phosphate synthase	adcobhex[c] + applp[c] + atp[c] -> adocbip[c] + adp[c] + h[c] + pi[c]	6.3.1.10	Vitamin B12 metabolism	K02225 K02227	R06529	COG1270
ADCS	4-amino-4-deoxychorismate synthase	chor[c] + gln_L[c] -> 4adcho[c] + glu_L[c]	2.6.1.85	Folate metabolism	K01664 K01665 K03342 K13950	R01716	COG0512 COG0147 COG0115
ADCYRS	adenosylcobyric acid synthase (glutamine-hydrolysing)	adcobdam[c] + 4 atp[c] + 4 gln_L[c] + 4 h2o[c] -> adcobhex[c] + 4 adp[c] + 4 glu_L[c] + 4 h[c] + 4 pi[c]	6.3.5.10	Vitamin B12 metabolism	K02232	R05225	COG1492
ADD	adenine deaminase	ade[c] + h2o[c] + h[c] -> hxan[c] + nh4[c]	3.5.4.2	Nucleotide interconversion	K01486	R01244	COG1001
ADEt2	adenine transport in via proton symport	ade[e] + h[e] -> ade[c] + h[c]		Transport, extracellular
ADEt2r	adenine transport in via proton symport, reversible	h[e] + ade[e] <=> h[c] + ade[c]		Transport, extracellular
ADK1	adenylate kinase	atp[c] + amp[c] <=> 2 adp[c]	2.7.4.3	Nucleotide interconversion	K00939	R00127	COG0563
ADK10	adenylate kinase (dTTP)	dttp[c] + amp[c] <=> adp[c] + dtdp[c]		Nucleotide interconversion
ADK11	adenylate kinase (dUTP)	dutp[c] + amp[c] <=> adp[c] + dudp[c]		Nucleotide interconversion
ADK2	adenylate kinase (Inorganic triphosphate)	amp[c] + pppi[c] <=> adp[c] + ppi[c]	2.7.4.3	Nucleotide interconversion	K00939		COG0563
ADK3	adentylate kinase (GTP)	amp[c] + gtp[c] <=> adp[c] + gdp[c]		Nucleotide interconversion
ADK5	adenylate kinase (CTP)	ctp[c] + amp[c] <=> adp[c] + cdp[c]		Nucleotide interconversion
ADK7	adenylate kinase (dATP)	datp[c] + amp[c] <=> adp[c] + dadp[c]		Nucleotide interconversion
ADK8	adenylate kinase (dCTP)	dctp[c] + amp[c] <=> adp[c] + dcdp[c]		Nucleotide interconversion
ADK9	adenylate kinase (dGTP)	dgtp[c] + amp[c] <=> adp[c] + dgdp[c]		Nucleotide interconversion
ADMDCr	Adenosylmethionine decarboxylase	amet[c] + h[c] <=> ametam[c] + co2[c]	4.1.1.50	Arginine and Proline Metabolism	K01611	R00178	COG1586
ADNCNT3tc	adenosine transport CNT3	h[e] + adn[e] <=> h[c] + adn[c]		Transport, extracellular
ADNCYC	adenylate cyclase	atp[c] -> ppi[c] + camp[c]	4.6.1.1	Nucleotide interconversion	K01768 K05851 K05873 K08041 K08042 K08043 K08044 K08045 K08046 K08047 K08048 K08049 K11029 K11265	R00089	COG2114 COG3072 COG1437
ADNK1	adenosine kinase	atp[c] + adn[c] -> adp[c] + h[c] + amp[c]	2.7.1.20	Nucleotide interconversion	K00856 K00893 K15519	R00185	COG0524 COG1428
ADNt2	adenosine transport in via proton symport	adn[e] + h[e] -> adn[c] + h[c]		Transport, extracellular
ADNUC	adenosine hydrolase	adn[c] + h2o[c] -> ade[c] + rib_D[c]	3.2.2.8	Purine catabolism	K01239 K10213	R01245	COG1957
ADOCBIK	Adenosyl cobinamide kinase	adocbi[c] + atp[c] -> adocbip[c] + adp[c] + h[c]	2.7.1.156	Vitamin B12 metabolism	K02231	R05221	COG2087
ADOCBIK2	Adenosyl cobinamide kinase (GTP)	adocbi[c] + gtp[c] -> adocbip[c] + gdp[c] + h[c]	2.7.1.156	Vitamin B12 metabolism	K02231	R06558	COG2087
ADOCBLabc	Adenosylcobalamin transport via ABC system	adocbl[e] + atp[c] + h2o[c] -> adocbl[c] + adp[c] + h[c] + pi[c]		Transport, extracellular
ADOCBLS	Adenosylcobalamin 5-phosphate synthase	agdpcbi[c] + rdmbzi[c] -> adocbl[c] + gmp[c] + h[c]	3.1.3.73	Vitamin B12 metabolism	K02233	R05223	COG0368
ADPRDP	ADPribose diphosphatase	h2o[c] + adprib[c] -> 2 h[c] + amp[c] + r5p[c]	3.6.1.13	Nucleotide interconversion	K01515 K08312 K13987 K13988 K01517	R01054	COG0494
ADPT	adenine phosphoribosyltransferase	ade[c] + prpp[c] -> amp[c] + ppi[c]	2.4.2.7	Nucleotide salvage pathway	K00759 K00760	R00190	COG0503 COG0634
ADSELK	adenylyl-selenate kinase	atp[c] + adsel[c] -> adp[c] + h[c] + 3padsel[c]	2.7.1.25	Nucleotide interconversion	K00860 K00955 K13811	R00509	COG2895 COG0529
ADSK	adenylyl-sulfate kinase	atp[c] + aps[c] -> adp[c] + h[c] + paps[c]	2.7.1.25	Nucleotide interconversion	K00860 K00955 K13811	R00509	COG2895 COG0529
ADSL1r	adenylsuccinate lyase	dcamp[c] <=> amp[c] + fum[c]	4.3.2.2	Purine synthesis	K01756	R01083	COG0015
ADSL2r	adenylosuccinate lyase	25aics[c] <=> aicar[c] + fum[c]	4.3.2.2	Purine synthesis	K01756	R04559	COG0015
ADSS	adenylosuccinate synthase	asp_L[c] + gtp[c] + imp[c] -> 2 h[c] + pi[c] + gdp[c] + dcamp[c]	6.3.4.4	Nucleotide interconversion	K01939	R01135	COG0104
ADXFTDA	Aminodeoxyfutalosine deaminase	6adxft[c] + h2o[c] -> ftz[c] + nh4[c]		Ubiquinone and other terpenoid-quinone biosynthesis
ADXFTNS	Aminodeoxyfutalosine nucleosidase	6adxft[c] + h2o[c] -> dhxft[c] + ade[c] + h[c]		Ubiquinone and other terpenoid-quinone biosynthesis
ADXFTSNT	Aminodeoxyfutalosine synthase	3cvobz[c] + amet[c] + h2o[c] -> 6adxft[c] + met_L[c] + hco3[c]		Ubiquinone and other terpenoid-quinone biosynthesis
AEPPT	2 aminoethylphosphonate pyruvate transaminase	2aeppn[c] + pyr[c] -> ala_L[c] + ppaca[c]	2.6.1.37	Phosphonate and phosphinate metabolism	K03430 K09469	R04152	COG0075
AGDC	N-acetylglucosamine-6-phosphate deacetylase	h2o[c] + acgam6p[c] -> gam6p[c] + ac[c]	3.5.1.25	Aminosugar metabolism	K01443	R02059	COG1820
AGDC2	N-acetylgalactosamine-6-phosphate amidohydrolase	acgal6p[c] + h2o[c] -> ac[c] + galam6p[c]	3.5.1.25	Aminosugar metabolism	K01443		COG1820
AGMD	Agmantine deiminase	agm[c] + h2o[c] -> nh4[c] + ncptrc[c]	3.5.3.12	Arginine and Proline Metabolism	K10536	R01416	COG2957
AGMHE	ADP-D-glycero-D-manno-heptose epimerase	adphep_DD[c] -> adphep_LD[c]	5.1.3.20	Lipopolysaccharide biosynthesis	K03274	R05176	COG0451
AGMT	agmatinase	agm[c] + h2o[c] -> ptrc[c] + urea[c]	3.5.3.11	Arginine and Proline Metabolism	K01480	R01157	COG0010
AGPAT120	1-tetradecanoyl-sn-glycerol 3-phosphate O-acyltransferase (n-C12:0)	1ddecg3p[c] + ddcaACP[c] -> ACP[c] + pa120[c]	2.3.1.51	Glycerophospholipid metabolism	K00655		COG0204
AGPAT140	1-tetradecanoyl-sn-glycerol 3-phosphate O-acyltransferase (n-C14:0)	1tdecg3p[c] + myrsACP[c] -> ACP[c] + pa140[c]	2.3.1.51	Glycerophospholipid metabolism	K00655		COG0204
AGPAT141	1-tetradec-7-enoyl-sn-glycerol 3-phosphate O-acyltransferase (n-C14:1)	1tdec7eg3p[c] + tdeACP[c] -> ACP[c] + pa141[c]	2.3.1.51	Glycerophospholipid metabolism	K00655		COG0204
AGPAT160	1-hexadecanoyl-sn-glycerol 3-phosphate O-acyltransferase (n-C16:0)	1hdecg3p[c] + palmACP[c] -> ACP[c] + pa160[c]	2.3.1.51	Glycerophospholipid metabolism	K00655		COG0204
AGPAT161	1-hexadec-7-enoyl-sn-glycerol 3-phosphate O-acyltransferase (n-C16:1)	1hdec9eg3p[c] + hdeACP[c] -> ACP[c] + pa161[c]	2.3.1.51	Glycerophospholipid metabolism	K00655		COG0204
AGPAT180	1-octadecanoyl-sn-glycerol 3-phosphate O-acyltransferase (n-C18:0)	1odecg3p[c] + ocdcaACP[c] -> ACP[c] + pa180[c]	2.3.1.51	Glycerophospholipid metabolism	K00655		COG0204
AGPAT181	1-octadec-7-enoyl-sn-glycerol 3-phosphate O-acyltransferase (n-C18:1)	1odec11eg3p[c] + octeACP[c] -> ACP[c] + pa181[c]	2.3.1.51	Glycerophospholipid metabolism	K00655		COG0204
AGPR	N-acetyl-g-glutamyl-phosphate reductase	acg5sa[c] + nadp[c] + pi[c] <=> acg5p[c] + h[c] + nadph[c]	1.2.1.38	Urea cycle	K00145 K05829 K12659	R03443	COG0002 COG0548
AGTi	Alanine glyoxylate aminotransferase (irreversible)	ala_L[c] + glx[c] -> gly[c] + pyr[c]	2.6.1.44	Alanine and aspartate metabolism	K00827 K00830 K14272	R00369
AHC	adenosylhomocysteinase	h2o[c] + ahcys[c] <=> adn[c] + hcys_L[c]	3.3.1.1	Methionine and cysteine metabolism	K01251	R00192	COG0499
AHCYSNS	S-adenosylhomocysteine nucleosidase	ahcys[c] + h2o[c] -> ade[c] + rhcys[c]	3.2.2.9	Glycerophospholipid metabolism	K01243		COG0775
AHCYSNS_r	S-adenosylhomocysteine nucleosidase reversible	ahcys[c] + h2o[c] <=> ade[c] + rhcys[c]	3.2.2.9	Methionine and cysteine metabolism	K01243 K18284	R00194	COG0775
AHCYSts	Transport of S-adenosyl-L-homocysteine, secretion	ahcys[c] -> ahcys[e]		Transport, extracellular
AHEXASE3	Hexosaminidase	h2o[c] + chtbs[c] <=> 2 acgam[c]	3.2.1.52	Aminosugar metabolism	K01207	R00022	COG1472
AHMMPS	4-amino-5-hydroxymethyl-2-methylpyrimidine synthetase	air[c] + h2o[c] -> 4ahmmp[c] + gcald[c] + pi[c] + 0.5 o2[c]		Thiamine metabolism
AHSERL2	O-acetylhomoserine (thiol)-lyase	achms[c] + h2s[c] -> ac[c] + h[c] + hcys_L[c]	2.5.1.49	Methionine and cysteine metabolism	K01740	R01287	COG2873
AHSERL3	O-Acetyl-L-homoserine acetate-lyase	trdrd[c] + achms[c] + tsul[c] <=> ac[c] + trdox[c] + so3[c] + hcys_L[c] + h[c]	2.5.1.49	Methionine and cysteine metabolism	K01740	R02026	COG2873
AICART	phosphoribosylaminoimidazolecarboxamide formyltransferase	10fthf[c] + aicar[c] <=> fprica[c] + thf[c]	2.1.2.3	Purine synthesis	K00602 K01492	R04560	COG0138
AIHDUDPMG	anteisoheptadecanoyl-UDP-glucosyltransferase (monoglucosyl)	udpg[c] + 12daihdglyc[c] <=> udp[c] + m12dahglyc[c] + h[c]		Glycerophospholipid metabolism
AIHDUPDG	anteisoheptadecanoyl-UDP-glucosyltransferase (diglucosyl)	udpg[c] + m12dahglyc[c] <=> udp[c] + diglcpgai17[c] + h[c]		Glycerophospholipid metabolism
AIHPDCOATA	14-methyl-hexa-decanoyl-ACP[acyl-carrier-protein] transferase	14mpalmACP[c] + coa[c] <=> ACP[c] + aihpdcoa[c]	2.3.1.180	Glycerophospholipid metabolism	K00648		COG0332
AIPDCOATA	12-methyl-tetra-decanoyl-ACP[acyl-carrier-protein] transferase	12mmyrsACP[c] + coa[c] <=> ACP[c] + aipdcoa[c]	2.3.1.180	Glycerophospholipid metabolism	K00648		COG0332
AIPDUDPG	anteisopentadecanoyl-UDP-glucosyltransferase (diglucosyl)	udpg[c] + m12dapglyc[c] <=> udp[c] + diglcpgai15[c] + h[c]		Glycerophospholipid metabolism
AIPDUDPMG	anteisopentadecanoyl-UDP-glucosyltransferase (monoglucosyl)	udpg[c] + 12daipdglyc[c] <=> udp[c] + m12dapglyc[c] + h[c]		Glycerophospholipid metabolism
AIRC4	Phosphoribosylaminoimidazole carboxylase	atp[c] + air[c] + hco3[c] -> h[c] + pi[c] + adp[c] + 5aizc[c]	4.1.1.21	Purine synthesis	K11808
AKGMAL	alpha-ketoglutarate/malate transporter	akg[c] + mal_L[e] <=> akg[e] + mal_L[c]		Transport, extracellular
AKGS	2-Oxogluterate synthase	co2[c] + nadh[c] + succoa[c] -> coa[c] + nad[c] + akg[c]	1.2.4.2,1.8.1.4,2.3.1.61	Pyruvate metabolism	K00164 K00382	R08549	COG0567 COG1249 COG0508
AKGt2r	2-oxoglutarate reversible transport via symport	akg[e] + h[e] <=> akg[c] + h[c]	TC-2.A.1.6,2.A.1.6	Transport, extracellular			COG0477
AKO	a-ketoglutarate oxidase	akg[c] + fad[c] + h2o[c] -> co2[c] + fadh2[c] + succ[c]		Citric acid cycle
AKP1	alkaline phosphatase (Dihydroneopterin)	ahdt[c] + 3 h2o[c] -> dhnpt[c] + 2 h[c] + 3 pi[c]	3.1.3.1	Folate metabolism	K01077 K01113	R04620	COG1785
AKR1D	aldo-keto reductase family 1, member D1 (delta 4-3-ketosteroid-5-beta-reductase)	h[c] + nadph[c] + xol7aone[c] <=> nadp[c] + xol7ah[c]		Bile acid synthesis
ALAALA	D-alanine--D-alanine ligase (EC 6.3.2.4)	2 ala_D[c] + atp[c] -> pi[c] + h[c] + adp[c] + alaala[c]	6.3.2.4	Alanine and aspartate metabolism	K01921	R01150	COG1181
ALAALAD	D-alanine-D-alanine dipeptidase	h2o[c] + alaala[c] -> 2 ala_D[c]		Alanine and aspartate metabolism
ALAASP1c	Hydrolysis of L-alanyl-L-aspartate	h2o[c] + alaasp[c] <=> ala_L[c] + asp_L[c]	3.4.11.23	Peptide metabolism	K07751		COG0260
ALAASPabc	L-alanyl-L-aspartate transport via ABC system	alaasp[e] + atp[c] + h2o[c] -> alaasp[c] + adp[c] + h[c] + pi[c]	TC-3.A.1.5,3.A.1.5	Transport, extracellular
ALACI	(S)-2-Acetolactate isomerase	alac_S[c] <=> 33hmeoxobut[c]	5.4.99.3,1.1.1.86	Valine, leucine, and isoleucine metabolism	K00053	R05071	COG0059
ALAD_L	L-alanine dehydrogenase	ala_L[c] + h2o[c] + nad[c] -> h[c] + nadh[c] + nh4[c] + pyr[c]	1.4.1.1	Alanine and aspartate metabolism	K00259	R00396	COG0686
ALAD_R	Alanine dehydrogenase (EC 1.4.1.1)	h2o[c] + ala_L[c] + nad[c] <=> nh4[c] + h[c] + pyr[c] + nadh[c]	1.4.1.1	Alanine and aspartate metabolism	K00259	R00396	COG0686
ALAGLN1c	Hydrolysis of L-alanyl-L-glutamine	h2o[c] + alagln[c] <=> ala_L[c] + gln_L[c]	3.4.11.23	Peptide metabolism	K07751		COG0260
ALAGLNabc	L-alanyl-L-glutamine transport via ABC system	alagln[e] + atp[c] + h2o[c] -> alagln[c] + adp[c] + h[c] + pi[c]	TC-3.A.1.5,3.A.1.5	Transport, extracellular
ALAGLU1c	Hydrolysis of L-alanyl-L-glutamate	h2o[c] + alaglu[c] <=> ala_L[c] + glu_L[c]	3.4.11.23	Peptide metabolism	K07751		COG0260
ALAGLUabc	L-alanyl-L-glutamate transport via ABC system	alaglu[e] + atp[c] + h2o[c] -> alaglu[c] + adp[c] + h[c] + pi[c]	TC-3.A.1.5,3.A.1.5	Transport, extracellular
ALAGLY1c	Hydrolysis of L-alanylglycine	h2o[c] + alagly[c] <=> ala_L[c] + gly[c]	3.4.11.23	Peptide metabolism	K07751		COG0260
ALAGLYabc	L-alanylglycine transport via ABC system	alagly[e] + atp[c] + h2o[c] -> alagly[c] + adp[c] + h[c] + pi[c]	TC-3.A.1.5,3.A.1.5	Transport, extracellular
ALAHIS1c	Hydrolysis of L-alanyl-L-histidine	h2o[c] + alahis[c] <=> ala_L[c] + his_L[c]	3.4.11.23	Peptide metabolism	K07751		COG0260
ALAHISabc	L-alanyl-L-histidine transport via ABC system	alahis[e] + atp[c] + h2o[c] -> alahis[c] + adp[c] + h[c] + pi[c]	TC-3.A.1.5,3.A.1.5	Transport, extracellular
ALALEU1c	Hydrolysis of L-alanyl-L-leucine	h2o[c] + alaleu[c] <=> ala_L[c] + leu_L[c]	3.4.11.23	Peptide metabolism	K07751		COG0260
ALALEUabc	L-alanyl-L-leucine transport via ABC system	alaleu[e] + atp[c] + h2o[c] -> alaleu[c] + adp[c] + h[c] + pi[c]	TC-3.A.1.5,3.A.1.5	Transport, extracellular
ALAPGPL	D-alanine-polyphosphoribitol ligase	45 atp[c] + 45 ala_D[c] + prl45tca[c] -> 45 amp[c] + 45 ppi[c] + 45 h2o[c] + prl45tcaala[c]	6.1.1.13	Cell wall biosynthesis	K03367		COG1020
ALAR	alanine racemase	ala_L[c] <=> ala_D[c]	5.1.1.1	Alanine and aspartate metabolism	K01775	R00401	COG0787
ALAS	5-aminolevulinate synthase	h[c] + gly[c] + succoa[c] -> coa[c] + co2[c] + 5aop[c]	2.3.1.37	Glycine, serine, alanine and threonine metabolism	K00643	R00830	COG0156
ALAt2r	L-alanine reversible transport via proton symport	h[e] + ala_L[e] <=> h[c] + ala_L[c]		Transport, extracellular
ALAt4r	Alanine-Sodium symporter	ala_L[e] + na1[e] <=> ala_L[c] + na1[c]		Transport, extracellular
ALATA_D	D-alanine transaminase	akg[c] + ala_D[c] <=> glu_D[c] + pyr[c]	2.6.1.21	Glutamate metabolism	K00824	R01148	COG0115
ALATA_L	L-alanine transaminase	akg[c] + ala_L[c] <=> pyr[c] + glu_L[c]	2.6.1.2	Glutamate metabolism	K00814 K14260 K14272	R00258	COG0436
ALATHR1c	Hydrolysis of L-alanyl-L-threonine	h2o[c] + alathr[c] <=> ala_L[c] + thr_L[c]	3.4.11.23	Peptide metabolism	K07751		COG0260
ALATHRabc	L-alanyl-L-threonine transport via ABC system	alathr[e] + atp[c] + h2o[c] -> alathr[c] + adp[c] + h[c] + pi[c]	TC-3.A.1.5,3.A.1.5	Transport, extracellular
ALCD1	alcohol dehydrogenase (methanol)	nad[c] + meoh[c] <=> h[c] + nadh[c] + fald[c]	1.1.1.244	Miscellaneous	K00093	R00605
ALCD19	alcohol dehydrogenase (glycerol)	glyald[c] + h[c] + nadh[c] <=> glyc[c] + nad[c]	1.1.1.1	Pyruvate metabolism	K00011	R01036	COG0604 COG1062 COG1064 COG1454 COG0656
ALCD2x	alcohol dehydrogenase (ethanol)	etoh[c] + nad[c] <=> acald[c] + h[c] + nadh[c]	1.1.1.1	Glycolysis/gluconeogenesis	K04022 K00001 K00121 K13951 K13952 K13953 K13954 K13980	R00754	COG0604 COG1062 COG1064 COG1454
ALCD2y	alcohol dehydrogenase (ethanol, NADP)	etoh[c] + nadp[c] <=> acald[c] + h[c] + nadph[c]	1.1.1.2	Glycolysis/gluconeogenesis	K00002	R00746	COG0656
ALCD4	alcohol dehydrogenase (butanol)	btoh[c] + nad[c] <=> btal[c] + h[c] + nadh[c]	1.1.1.-	Pyruvate metabolism	K00100	R03544	COG0111 COG0677 COG0743 COG1063
ALDD1	aldehyde dehydrogenase (formaldehyde, NAD)	fald[c] + h2o[c] + nad[c] -> for[c] + 2 h[c] + nadh[c]	1.2.1.46	Methane metabolism	K00148	R00604
ALDD2x	aldehyde dehydrogenase (acetaldehyde, NAD)	h2o[c] + nad[c] + acald[c] -> 2 h[c] + nadh[c] + ac[c]	1.2.1.3	Glycolysis/gluconeogenesis	K00149 K14085	R00710	COG1012
ALDD8x	aldehyde dehydrogenase D glyceraldehyde NAD	glyald[c] + h2o[c] + nad[c] -> glyc_R[c] + 2 h[c] + nadh[c]	1.2.1.12	Glycolysis/gluconeogenesis	K00134 K10705		COG0057
ALGD	GDP-D-mannose:NAD+ 6-oxidoreductase	h2o[c] + 2 nad[c] + gdpmann[c] <=> 2 nadh[c] + 3 h[c] + gdpmanur[c]	1.1.1.132	Fructose and mannose metabolism	K00066	R00880
ALKP	alkaline phosphatase	h2o[c] + dhap[c] -> pi[c] + dha[c]	3.1.3.1	Glycerophospholipid metabolism	K01077	R01010	COG1785
ALLTAH	Allantoate amidinohydrolase	h2o[c] + alltt[c] <=> urea[c] + urdglyc[c]	3.5.3.4	Purine catabolism	K01477	R02422
ALLTAMH2	allantoate amidinohydrolase decarboxylating	2 h[c] + h2o[c] + alltt[c] -> co2[c] + nh4[c] + urdgly[c]	3.5.3.9	Purine catabolism	K02083		COG0624
ALLTN	allantoinase	alltn[c] + h2o[c] -> alltt[c] + h[c]	3.5.2.5	Purine catabolism	K01466 K16842	R02425	COG0044
ALLTNR	(S)(+)-Allantoin racemase	alltn[c] <=> alltn_R[c]	5.1.99.3	Purine catabolism		R03925
ALLTNRS	ALLTNRS (unclear reaction, KEGG)	h[c] + 5hxudidzcba[c] -> co2[c] + alltn_R[c]		Purine catabolism		R06605
ALLTNS	2-oxo-4-hydroxy-4-carboxy-5-ureidoimidazoline decarboxylase	h[c] + 5hxudidzcba[c] -> co2[c] + alltn[c]	4.1.1.97	Purine catabolism	K13485 K16840 K13484 K16838	R06604
ALLTNt2r	Allatoin transport in via proton symport	alltn[e] + h[e] <=> alltn[c] + h[c]		Transport, extracellular
ALPHNH	allophanate hydrolase	allphn[c] + 3 h[c] + h2o[c] -> 2 co2[c] + 2 nh4[c]	3.5.1.54	Arginine and Proline Metabolism	K01457 K14541	R00005	COG0154
ALTRH	altronate hydrolase	altrn[c] -> 2ddglcn[c] + h2o[c]	4.2.1.7	Pentose and glucuronate interconversions	K01685 K16849 K16850	R01540	COG2721
AMAA	N-acetylmuramoyl-L-alanine amidase	acmama[c] + h2o[c] -> acmam[c] + ala_L[c]	3.5.1.28	Cell wall biosynthesis	K01446 K01447 K01448 K01449	R04112	COG0860 COG5632 COG3773
AMALT1	Amylomaltase (maltotriose)	malt[c] + malttr[c] -> glc_D[c] + maltttr[c]	2.4.1.25	Starch and sucrose metabolism	K00705		COG1640
AMALT2	Amylomaltase (maltotetraose)	malt[c] + maltttr[c] -> glc_D[c] + maltpt[c]	2.4.1.25	Starch and sucrose metabolism	K00705		COG1640
AMALT3	Amylomaltase (maltopentaose)	malt[c] + maltpt[c] -> glc_D[c] + malthx[c]	2.4.1.25	Starch and sucrose metabolism	K00705		COG1640
AMALT4	Amylomaltase (maltohexaose)	malt[c] + malthx[c] -> glc_D[c] + malthp[c]	2.4.1.25	Starch and sucrose metabolism	K00705		COG1640
AMAMTi	3-Aminopropanoate:2-oxoglutarate aminotransferase, irreversible	glu_L[c] + msa[c] -> akg[c] + ala_B[c]	2.6.1.19,2.6.1.55	beta-Alanine metabolism	K00823 K07250 K13524 K15372	R00908	COG0160
AMANAPEr	N-acetylmannosamine 6-phosphate epimerase	acmanap[c] <=> acgam6p[c]	5.1.3.9	Aminosugar metabolism	K01788 K13967	R02087	COG3010
AMANK	N-acetyl-D-mannosamine kinase	atp[c] + acmana[c] -> adp[c] + h[c] + acmanap[c]	2.7.1.60	Aminosugar metabolism	K00885 K12409 K13967	R02705	COG1940
AMAOTr	adenosylmethionine-8-amino-7-oxononanoate transaminase	8aonn[c] + amet[c] <=> amob[c] + dann[c]	2.6.1.62	Biotin metabolism	K00833	R03231	COG0161
AMETDNAMT	S-Adenosyl-L-methionine DNA cytosine-5--methyltransferase	amet[c] + dnacsn[c] -> h[c] + ahcys[c] + dna5mtc[c]	2.1.1.37	Methionine and cysteine metabolism	K00558 K17398 K17399	R04858	COG0270
AMETt2	S-adenosyl-L-methionine transport in via proton symport	amet[e] + h[e] -> amet[c] + h[c]		Transport, extracellular
AMID	amidase	4gudbd[c] + h2o[c] -> 4gubut[c] + nh4[c]	3.5.1.4	Arginine and Proline Metabolism	K01426	R03180	COG0154
AMID2	amidase	h2o[c] + pad[c] -> nh4[c] + pac[c]	3.5.1.4	Arginine and Proline Metabolism	K01426	R02540	COG0154
AMID4	amidase	ad[c] + h2o[c] -> ac[c] + nh4[c]	3.5.1.4	Arginine and Proline Metabolism	K01426	R00321	COG0154
AMID5	amidase	aa[c] + h2o[c] -> acryl[c] + nh4[c]	3.5.1.4	Arginine and Proline Metabolism	K01426	R05551	COG0154
AMMQLT8	S-adenosylmethione:2-demthylmenaquinole methyltransferase (menaquinone 8)	2dmmql8[c] + amet[c] -> ahcys[c] + h[c] + mql8[c]	2.1.1.163	Ubiquinone and other terpenoid-quinone biosynthesis	K03183		COG2226
AMMQT72	S-adenosylmethione,2-demthylmenaquinone methyltransferase (menaquinone 7)	nadp[c] + ahcys[c] + mql7[c] -> nadph[c] + amet[c] + 2dmmq7[c]	2.1.1.163	Ubiquinone and other terpenoid-quinone biosynthesis	K03183		COG2226
AMMQT7rev	S-adenosylmethione:2-demthylmenaquinone methyltransferase (menaquinone 7), reversed	h[c] + ahcys[c] + mqn7[c] -> amet[c] + 2dmmq7[c]	2.1.1.163	Ubiquinone and other terpenoid-quinone biosynthesis	K03183		COG2226
AMMQT8r	S-adenosylmethione:2-demthylmenaquinone methyltransferase (menaquinone 8)	2dmmq8[c] + amet[c] <=> ahcys[c] + mqn8[c] + h[c]	2.1.1.163	Ubiquinone and other terpenoid-quinone biosynthesis	K03183		COG2226
AMOPBHL	4-hydroxythreonine-4-phosphate dehydrogenase	h[c] + amopbut_L[c] -> co2[c] + 3a2opp[c]	1.1.1.262	Vitamin B6 metabolism	K00097	R07406	COG1995
AMPDA	Adenosine monophosphate deaminase	h2o[c] + h[c] + amp[c] <=> nh4[c] + imp[c]		Nucleotide interconversion
AMPMS2	4-amino-2-methyl-5-phosphomethylpyrimidine synthetase	air[c] + h2o[c] + nad[c] -> 4ampm[c] + 2 for[c] + 3 h[c] + nadh[c]		Thiamine metabolism			COG0422
AMPN	AMP nucleosidase	amp[c] + h2o[c] -> ade[c] + r5p[c]	3.2.2.4	Nucleotide interconversion	K01241	R00182	COG0775
AMPSO3OX	AMP,sulfite:(FAD) oxidoreductase	fad[c] + amp[c] + so3[c] + 2 h[c] <=> aps[c] + fadh2[c]	1.8.99.2	Sulfur metabolism	K00394 K00395	R08553
AMPt2r	AMP transport in/out via proton symport	h[e] + amp[e] <=> h[c] + amp[c]		Transport, extracellular
AMPTASECG	alanyl aminopeptidase (cys-gly)	h2o[c] + cgly[c] -> cys_L[c] + gly[c]	3.4.11.2	Glutathione metabolism	K01255 K01256 K01270 K07751 K11140 K15428 K11142	R00899	COG0308 COG0260 COG2195
AMPTASEGC	Gly-Cys aminopeptidase	glycys[c] + h2o[c] -> gly[c] + cys_L[c]		Peptide metabolism
AMY1e	alpha-amylase, extracellular (strch1 -> strch2)	8 h2o[e] + strch1[e] -> 8 glc_D[e] + strch2[e]	3.2.1.1	Starch and sucrose metabolism	K01176		COG0366
AMY2e	alpha-amylase, extracellular (glygn2 -> glygn4)	8 h2o[e] + glygn2[e] -> 8 glc_D[e] + glygn4[e]	3.2.1.1	Starch and sucrose metabolism	K01176		COG0366
AMYe	starch hydrolysis by alpha-1,4-amylase and alpha-1,6 pullulanase	499 h2o[e] + starch1200[e] -> 100 glc_D[e] + 100 malt[e] + 300 malttr[e]	3.2.1.1	Starch and sucrose metabolism	K01176		COG0366
AMYLe	amylose hydrolysis by alpha-1,4-amylase	amylose300[e] + 199 h2o[e] -> 100 glc_D[e] + 100 malt[e]	3.2.1.1	Starch and sucrose metabolism	K00703 K16148		COG0366 COG1449
AMYLOPECTe	Amylopectin hydrolysis	299 h2o[e] + amylopect900[e] -> 300 malttr[e]		Starch and sucrose metabolism
ANOX	L-Arabinose:NAD+ 1-oxidoreductase	nad[c] + arab_L[c] <=> nadh[c] + h[c] + ab14lac_L[c]	1.1.1.46	Ascorbate and aldarate metabolism	K13873	R01757	COG0673
ANPRT	anthranilate phosphoribosyltransferase	anth[c] + prpp[c] -> ppi[c] + pran[c]	2.4.2.18	Tryptophan metabolism	K00766	R01073	COG0547
ANS	anthranilate synthase	chor[c] + gln_L[c] -> anth[c] + glu_L[c] + h[c] + pyr[c]	4.1.3.27	Tryptophan metabolism	K01656 K01657 K01658 K13497 K13501 K13503	R00986	COG0147 COG0512 COG0134 COG0135
ANS2	anthranilate synthase 2	chor[c] + nh4[c] -> anth[c] + h2o[c] + h[c] + pyr[c]	4.1.3.27	Tryptophan metabolism	K01656 K01657 K01658 K13497 K13501 K13503	R00985	COG0147 COG0512 COG0134 COG0135
AOBUTDs	L-2-amino-3-oxobutanoate decarboxylation (spontaneous)	2aobut[c] + h[c] -> aact[c] + co2[c]		Glycine, serine, alanine and threonine metabolism		R03758
AOXHEXCYCL	6-Amino-2-oxohexanoate cyclation	6a2ohxnt[c] <=> 1pipdn2c[c] + h2o[c]		Lysine metabolism		R04175
AOXSr	8-amino-7-oxononanoate synthase	ala_L[c] + h[c] + pmcoa[c] <=> 8aonn[c] + co2[c] + coa[c]	2.3.1.47	Biotin metabolism	K00652	R03210	COG0156
AOXSr2	8-amino-7-oxononanoate synthase (pimeloyl-ACP)	ala_L[c] + h[c] + pmACP[c] <=> 8aonn[c] + co2[c] + ACP[c]	2.3.1.47	Biotin metabolism	K00652		COG0156
AP4AH	Ap4A hydrolase	ap4a[c] + h2o[c] -> 2 adp[c] + 2 h[c]	3.6.1.41	Nucleotide interconversion	K01525	R00125	COG0639
APAT	apolipoprotein N acyl transferase	accoa[c] + h2o[c] + thdp[c] <=> acamoxm[c] + coa[c]	2.3.1.-	Glycerophospholipid metabolism	K05822	R04364	COG1614
APATr	B-alanine-pyruvate aminotransferase	ala_B[c] + pyr[c] <=> ala_L[c] + msa[c]	2.6.1.18	beta-Alanine metabolism	K00822	R00907	COG0161
APENTAMAH	5-Aminopentanamide amidohydrolase	5apentam[c] + h2o[c] -> nh4[c] + 5aptn[c]	3.5.1.30	Lysine metabolism		R02273
APPLDH	aminopropanol dehydrogenase	aact[c] + h[c] + nadh[c] -> appl[c] + nad[c]	1.1.1.75	Glycine, serine, alanine and threonine metabolism		R03759
APRAUR	5-amino-6-(5-phosphoribosylamino)uracil reductase	5apru[c] + h[c] + nadph[c] -> 5aprbu[c] + nadp[c]	1.1.1.193	Vitamin B2 metabolism	K00082 K11752	R03458	COG0117 COG1985
APSRdmq	Adenosine phosphosulfate reductase (2-demethylmenaquinone)	paps[c] + 2dmmql8[c] -> 2 h[c] + pap[c] + so3[c] + 2dmmq8[c]	1.8.4.8	Sulfur metabolism	K00390		COG0175
APSRmq	Adenosine phosphosulfate reductase (Menaquinol)	paps[c] + mql8[c] -> 2 h[c] + pap[c] + so3[c] + mqn8[c]	1.8.4.8	Sulfur metabolism	K00390		COG0175
APTNAT	5-aminopentanoate:2-oxoglutarate aminotransferase	5aptn[c] + akg[c] <=> glu_L[c] + oxptn[c]	2.6.1.48	Lysine metabolism	K14268	R02274	COG0160
ARABASE3e	arabinotriose arabinosidase	arabttr[e] + 2 h2o[e] -> 3 arab_L[e]	3.2.1.55	Plant polysaccharide degradation	K01209		COG3534
ARABDPT	ATP:D-arabinose 5-phosphotransferase	atp[c] + arab_D[c] <=> h[c] + adp[c] + ara5p[c]	2.7.1.54	Pentose and glucuronate interconversions		R01573
ARABDt2	D-Arabinose transport via proton symport	h[e] + arab_D[e] <=> h[c] + arab_D[c]		Transport, extracellular
ARABI	arabinose isomerase	arab_D[c] <=> rbl_D[c]	5.3.1.3	Pentose phosphate pathway		R01577
ARABINANASEe	Arabinan degradation, extracellular	arabinan101[e] + 100 h2o[e] -> 97 arab_L[e] + gal[e] + rmn[e] + 2 galur[e]	3.2.1.55	Plant polysaccharide degradation	K01209		COG3534
ARABINOGALASEe	Arabinogalactan degradation by beta-galactosidase, endo-arabinofuranosidase and beta-glucuronidase, extracellular/periplasmatic	arabinogal[e] + 659 h2o[e] -> 552 gal[e] + 92 arab_L[e] + 15 glcur[e] + 15 h[e]	3.2.1.23,3.2.1.99,3.2.1.31	Plant polysaccharide degradation	K01190 K06113 K01195		COG3250 COG3507
ARABINOXYL_DEGe	Arabinoxylan degradation, gut microbiota specific	arabinoxyl[e] + 53 h2o[e] -> 3 gal[e] + 3 glc_D[e] + 18 arab_L[e] + 30 xyl_D[e]		Plant polysaccharide degradation
ARABt	D-arabinose reversible transport	arab_D[e] <=> arab_D[c]		Transport, extracellular
ARABTH	L-Arabinonate hydro-lyase	arabt_L[c] <=> h2o[c] + 2ddpent[c]	4.2.1.25	Ascorbate and aldarate metabolism	K13875	R02522	COG0129
ARAI	L-arabinose isomerase	arab_L[c] <=> rbl_L[c]	5.3.1.4	Pentose and glucuronate interconversions	K01804	R01761	COG2160
ARB_Dabc	L-arabinose transport via ABC system	arab_D[e] + atp[c] + h2o[c] -> adp[c] + arab_D[c] + h[c] + pi[c]		Transport, extracellular
ARBabc	L-arabinose transport via ABC system	arab_L[e] + atp[c] + h2o[c] -> adp[c] + arab_L[c] + h[c] + pi[c]	3.A.1.2	Transport, extracellular
ARBt2r	L-arabinose transport via proton symport	arab_L[e] + h[e] <=> arab_L[c] + h[c]		Transport, extracellular
ARBTpts	arbutin transport via PEP:Pyr PTS	arbt[e] + pep[c] -> arbt6p[c] + pyr[c]		Transport, extracellular	K02749 K02750 K02752		COG1264 COG1263
ARGabc	L-arginine transport via ABC system	arg_L[e] + atp[c] + h2o[c] -> adp[c] + arg_L[c] + h[c] + pi[c]	TC-3.A.1.3,3.A.1.3	Transport, extracellular
ARGDA	Arginine deiminase	h2o[c] + arg_L[c] -> nh4[c] + citr_L[c]	3.5.3.6	Arginine and Proline Metabolism	K01478	R00552	COG2235
ARGDC	arginine decarboxylase	arg_L[c] + h[c] -> agm[c] + co2[c]	4.1.1.19	Arginine and Proline Metabolism	K01583 K01584 K01585 K02626	R00566	COG1982 COG1166 COG1945
ARGN	arginase	h2o[c] + arg_L[c] -> orn[c] + urea[c]	3.5.3.1	Urea cycle	K01476	R00551	COG0010
ARGSL	argininosuccinate lyase	argsuc[c] <=> fum[c] + arg_L[c]	4.3.2.1	Alanine and aspartate metabolism	K01755 K14681	R01086	COG0165 COG1246
ARGSSr	argininosuccinate synthase, reversible	asp_L[c] + atp[c] + citr_L[c] <=> amp[c] + argsuc[c] + h[c] + ppi[c]	6.3.4.5	Alanine and aspartate metabolism	K01940	R01954	COG0137
ARGt2	L arginine transport in via proton symport	arg_L[e] + h[e] -> arg_L[c] + h[c]		Transport, extracellular
ARGt2r	L-arganine reversible transport via proton symport	arg_L[e] + h[e] <=> arg_L[c] + h[c]		Transport, extracellular			COG0833
AROH	L-Arogenate hydro-lyase	Largn[c] + h[c] -> co2[c] + h2o[c] + phe_L[c]	4.2.1.51	Phenylalanine metabolism	K01713 K04518 K05359 K14170	R00691	COG1605 COG0077
ARSENBabc	arsenobetaine transport in via ABC system	h2o[c] + atp[c] + arsenb[e] -> adp[c] + pi[c] + h[c] + arsenb[c]		Transport, extracellular
ARSENBt2	arsenobetaine transport in via proton symport	h[e] + arsenb[e] <=> h[c] + arsenb[c]		Transport, extracellular
AS3TASE_HS1	N-acetylglucosamine-3-sulfatase, heparin degradation	hspg_degr_4[e] + h2o[e] -> hspg_degr_5[e] + h[e] + so4[e]	3.1.6.14	Heparan sulfate degradation	K01137
AS3TASE_HS2	N-acetylglucosamine-3-sulfatase, heparin degradation	hspg_degr_9[e] + h2o[e] -> hspg_degr_10[e] + h[e] + so4[e]	3.1.6.14	Heparan sulfate degradation	K01137
AS6TASE_HS1	N-acetylglucosamine-6-sulfatase, heparin degradation	hspg_degr_3[e] + 2 h2o[e] -> hspg_degr_4[e] + 2 h[e] + 2 so4[e]	3.1.6.14	Heparan sulfate degradation	K01137
AS6TASE_HS2	N-acetylglucosamine-6-sulfatase, heparin degradation	hspg_degr_8[e] + h2o[e] -> hspg_degr_9[e] + h[e] + so4[e]	3.1.6.14	Heparan sulfate degradation	K01137
ASAD	aspartate-semialdehyde dehydrogenase	aspsa[c] + nadp[c] + pi[c] <=> 4pasp[c] + h[c] + nadph[c]	1.2.1.11	Glycine, serine, alanine and threonine metabolism	K00133	R02291	COG0136
ASCBPL	L-ascorbate 6-phosphate lactonase	ascb6p[c] + h2o[c] -> 3dhgulnp[c] + h[c]	3.1.1.-	Ascorbate and aldarate metabolism	K03476	R07677	COG2220
ASNabc	L-asparagine transport via ABC system	asn_L[e] + atp[c] + h2o[c] -> adp[c] + asn_L[c] + h[c] + pi[c]		Transport, extracellular
ASNS1	asparagine synthase (glutamine-hydrolysing)	h2o[c] + atp[c] + asp_L[c] + gln_L[c] -> h[c] + glu_L[c] + amp[c] + ppi[c] + asn_L[c]	6.3.5.4	Alanine and aspartate metabolism	K01953	R00578	COG0367
ASNS2	asparagine synthetase	asp_L[c] + atp[c] + nh4[c] -> amp[c] + asn_L[c] + h[c] + ppi[c]	6.3.1.1	Alanine and aspartate metabolism	K01914	R00483	COG2502
ASNt2r	L-asparagine reversible transport via proton symport	asn_L[e] + h[e] <=> asn_L[c] + h[c]		Transport, extracellular
ASO3t	arsenite transport via diffusion	aso3[e] <=> aso3[c]		Transport, extracellular
ASO4t	Arsenate transport via permease	aso4[e] <=> aso4[c]		Transport, extracellular
ASP1DC	aspartate 1-decarboxylase	h[c] + asp_L[c] -> co2[c] + ala_B[c]	4.1.1.15	beta-Alanine metabolism	K01579 K01580	R00489	COG0076 COG0853
ASPabc	L-aspartate transport via ABC system	asp_L[e] + atp[c] + h2o[c] -> adp[c] + asp_L[c] + h[c] + pi[c]		Transport, extracellular
ASPCT	aspartate carbamoyltransferase	asp_L[c] + cbp[c] -> cbasp[c] + h[c] + pi[c]	2.1.3.2	Pyrimidine synthesis	K00608 K00609 K00610 K11540 K11541	R01397	COG0540 COG1781
ASPK	aspartate kinase	asp_L[c] + atp[c] <=> 4pasp[c] + adp[c]	2.7.2.4	Glycine, serine, alanine and threonine metabolism	K00928 K12524 K12525 K12526	R00480	COG0527 COG0460 COG0019
ASPKi	aspartate kinase, irreversible	atp[c] + asp_L[c] <=> adp[c] + 4pasp[c]	2.7.2.4	Glycine, serine, alanine and threonine metabolism	K00928 K12524 K12525 K12526	R00480	COG0527 COG0460 COG0019
ASPNH4L	L Aspartate ammonia ligase ADP forming	atp[c] + nh4[c] + asp_L[c] <=> h[c] + pi[c] + adp[c] + asn_L[c]	6.3.1.4	Alanine and aspartate metabolism		R00482
ASPO1	L-aspartate oxidase	asp_L[c] + h2o[c] + o2[c] -> h2o2[c] + nh4[c] + oaa[c]	1.4.3.16	NAD metabolism	K00278 K03334	R00357	COG0029
ASPO2	L-aspartate oxidase	asp_L[c] + nad[c] -> 2 h[c] + iasp[c] + nadh[c]	1.4.3.16	NAD metabolism	K06989	R07410	COG0029
ASPO5	L-aspartate oxidase	asp_L[c] + fum[c] -> h[c] + iasp[c] + succ[c]	1.4.3.16	NAD metabolism	K00278		COG0029
ASPO6	L-aspartate oxidase	asp_L[c] + o2[c] -> h2o2[c] + h[c] + iasp[c]	1.4.3.16	NAD metabolism	K00278	R00481	COG0029
ASPO7	L-aspartate oxidase	asp_L[c] + fmn[c] -> iasp[c] + fmnh2[c] + h[c]	1.4.3.16	NAD metabolism	K06989	R07407	COG0029
ASPT	L-aspartase	asp_L[c] -> fum[c] + nh4[c]	4.3.1.1	Alanine and aspartate metabolism	K01744	R00490	COG1027
ASPt2	L-aspartate transport in via proton symport	asp_L[e] + h[e] -> asp_L[c] + h[c]		Transport, extracellular
ASPt2_2	Aspartate transport via proton symport (2 H)	asp_L[e] + 2 h[e] <=> asp_L[c] + 2 h[c]		Transport, extracellular
ASPt2_3	L-asparate transport via proton symport (3 H)	asp_L[e] + 3 h[e] -> asp_L[c] + 3 h[c]		Transport, extracellular
ASPt2r	L-aspartate reversible transport via proton symport	asp_L[e] + h[e] <=> asp_L[c] + h[c]		Transport, extracellular			COG2704
ASPTA	aspartate transaminase	akg[c] + asp_L[c] <=> glu_L[c] + oaa[c]	2.6.1.1	Alanine and aspartate metabolism	K00811 K00812 K00813 K11358 K14454 K14455	R00355	COG0436 COG1448
ASPte	diffusion of aspartate	asp_L[c] -> asp_L[e]		Transport, extracellular
AST	Arginine succinyltransferase	arg_L[c] + succoa[c] -> coa[c] + h[c] + sucarg[c]	2.3.1.109	Arginine and Proline Metabolism	K00673	R00832	COG3138
ATPPRT	ATP phosphoribosyltransferase	atp[c] + prpp[c] -> ppi[c] + prbatp[c]	2.4.2.17	Histidine metabolism	K00765 K02502	R01071	COG0040 COG3705
ATPS3	ATP synthase three protons for one ATP	adp[c] + 3 h[e] + pi[c] -> atp[c] + h2o[c] + 2 h[c]	3.6.3.14	Energy metabolism	K02111 K02112		COG0056 COG0055 COG0355
ATPS4	ATP synthase (four protons for one ATP)	adp[c] + 4 h[e] + pi[c] -> atp[c] + 3 h[c] + h2o[c]	3.6.3.14	Energy metabolism	K02111 K02112		COG0056 COG0055 COG0355
ATPS4r	ATP synthase (four protons for one ATP)	adp[c] + 4 h[e] + pi[c] <=> atp[c] + h2o[c] + 3 h[c]	3.6.3.14	Energy metabolism	K02111 K02112		COG0056 COG0055 COG0355
BACCLi	biotin-[acetyl-CoA-carboxylase] ligase, irreversible	ppi[c] + btamp[c] -> h[c] + atp[c] + btn[c]	6.2.1.11,6.3.4.9,6.3.4.10,6.3.4.11,6.3.4.15	Biotin metabolism	K01942 K01947 K03524	R01074	COG0340 COG1521 COG1654
BAMPPALDOX	beta-Aminopropion aldehyde:NAD+ oxidoreductase	h2o[c] + nad[c] + bamppald[c] <=> 2 h[c] + nadh[c] + ala_B[c]		beta-Alanine metabolism
BBTCOAOX	Butyrobetainyl-CoA conversion to crotonobetainyl-CoA	bbtcoa[c] + nad[c] <=> ctbtcoa[c] + nadh[c] + h[c]		Fatty acid oxidation
BCDO	beta-Carotene dioxygenase	o2[c] + caro[c] <=> 2 retinal[c]		Vitamin A metabolism
BCOAACT	butyrate---acetoacetate CoA-transferase	btcoa[c] + acac[c] <=> but[c] + aacoa[c]	2.8.3.9	Butanoate metabolism	K01034 K01035	R01365	COG1788 COG2057
BDH	(R)-3-Hydroxybutanoate:NAD+ oxidoreductase	bhb[c] + nad[c] <=> acac[c] + h[c] + nadh[c]	1.1.1.30	Butanoate metabolism	K00019	R01361	COG1028
BETALDHx	betaine-aldehyde dehydrogenase	betald[c] + h2o[c] + nad[c] -> glyb[c] + 2 h[c] + nadh[c]	1.2.1.8	Glycine, serine, alanine and threonine metabolism	K00130 K14085	R02565	COG1012
BETALDHy	betaine-aldehyde dehydrogenase	betald[c] + h2o[c] + nadp[c] -> glyb[c] + 2 h[c] + nadph[c]	1.2.1.8	Glycine, serine, alanine and threonine metabolism	K00130 K14085	R02566	COG1012
BGLA	1,4-beta-D-Glucan glucohydrolase	h2o[c] + cellb[c] -> 2 glc_D[c]	3.2.1.21	Starch and sucrose metabolism	K01188	R00306	COG1472
BGLA1	6-phospho-beta-glucosidase	6pgg[c] + h2o[c] -> g6p[c] + glc_D[c]	3.2.1.86	Glycolysis/gluconeogenesis	K01221	R00839
BGLAr	1,4-beta-D-Glucan glucohydrolase, reversible	h2o[c] + cellb[c] <=> 2 glc_bD[c]	3.2.1.21	Starch and sucrose metabolism	K01188 K05349 K05350	R00026	COG1472 COG2723
BGLC_DEGe	beta-glucan degradation, assumed extracellular	bglc[e] + 199999 h2o[e] -> 200000 glc_D[e]	3.2.1.74	Plant polysaccharide degradation
BHBtp	Transport of (R)-3-hydroxybutanoate [extraorganism-cytosol](passive)	bhb[e] <=> bhb[c]		Transport, extracellular
BHMT	betaine-homocysteine S-methyltransferase	hcys_L[c] + glyb[c] <=> dmgly[c] + met_L[c]		Glycine, serine, alanine and threonine metabolism
biomass0	biomass0	0		Exchange/demand reaction
BPNT	3,5-bisphosphate nucleotidase	h2o[c] + pap[c] -> pi[c] + amp[c]	3.1.3.7	Nucleotide interconversion	K01082	R00188	COG1218
BSORx	Biotin sulfoxide reductase	btnso[c] + h[c] + nadh[c] -> btn[c] + h2o[c] + nad[c]	1.-.-.-	Biotin metabolism	K00540		COG0243
BSORy	Biotin sulfoxide reductase	btnso[c] + h[c] + nadph[c] -> btn[c] + h2o[c] + nadp[c]	1.-.-.-	Biotin metabolism	K00540		COG0243
BTALDH	Butanal:NAD+ oxidoreductase	btal[c] + coa[c] + nad[c] <=> btcoa[c] + nadh[c] + h[c]	1.2.1.10,1.2.1.57,1.2.1.87	Butanoate metabolism	K00132 K04073 K04072	R01172	COG1012 COG0119
BTCOAACCOAT	Butyryl-CoA:acetate CoA-transferase	btcoa[c] + ac[c] -> accoa[c] + but[c]	2.8.3.8	Butanoate metabolism	K01034 K01035	R01179	COG1788 COG2057
BTCOADH	Conversion of crotonoyl-CoA to butyryl-CoA by Bcd-Etf complex	2 h[c] + 2 nadh[c] + fdxox[c] + b2coa[c] <=> btcoa[c] + 2 nad[c] + fdxrd[c]		Butanoate metabolism
BTDD_RR	R R butanediol dehydrogenase	btd_RR[c] + nad[c] <=> actn_R[c] + h[c] + nadh[c]	1.1.1.4	Butanoate metabolism	K00004 K03366	R02946	COG1028 COG1063
BTDt1_RR	R R butanediol transport inout via diffusion reversible	btd_RR[c] <=> btd_RR[e]		Transport, extracellular
BTNabc	Biotin transport via ABC system	btn[e] + atp[c] + h2o[c] -> btn[c] + adp[c] + h[c] + pi[c]		Transport, extracellular
BTNCL	Biotin-carboxyl-carrier-protein carbon-dioxide ligase ADP-forming	atp[c] + hco3[c] + apoC_Lys_btn[c] <=> h[c] + adp[c] + pi[c] + apoC_Lys[c]	6.3.4.14	Biotin metabolism	K11263 K01961 K11262	R04385	COG0439 COG4770
BTNCLi	Biotin-carboxyl-carrier-protein carbon-dioxide ligase ADP-forming, irreversible	atp[c] + hco3[c] + apoC_Lys_btn[c] -> h[c] + adp[c] + pi[c] + apoC_Lys[c]	6.3.4.14	Biotin metabolism	K11263 K01961 K11262	R04385	COG0439 COG4770
BTND1	biotinidase (biotin)	h2o[c] + biocyt[c] <=> btn[c] + lys_L[c]	3.5.1.12	Biotin metabolism	K01435	R01077
BTOHt2r	Butanol transport via proton symport, reversible	h[e] + btoh[e] <=> h[c] + btoh[c]		Transport, extracellular
BTS4	Biotin synthase	amet[c] + dtbt[c] + s[c] -> btn[c] + dad_5[c] + h[c] + met_L[c]	2.8.1.6	Biotin metabolism	K01012		COG0502
BUP2	beta-ureidopropionase (D-3-amino-isobutanoate forming)	h2o[c] + 2 h[c] + 3uib[c] -> nh4[c] + co2[c] + 3aib_D[c]	3.5.1.6	Pyrimidine catabolism	K01431	R04666
BUTCT	Acetyl-CoA:butyrate-CoA transferase	accoa[c] + but[c] -> ac[c] + btcoa[c]	2.8.3.8	Butanoate metabolism	K01034 K01035	R01179	COG1788 COG2057
BUTCTr	Acetyl-CoA:butyrate-CoA transferase, reversible	ac[c] + btcoa[c] <=> accoa[c] + but[c]	2.8.3.8	Butanoate metabolism	K01034 K01035	R01179	COG1788 COG2057
BUTKr	Butyrate kinase, reversible	but[c] + atp[c] <=> butpi[c] + adp[c]	2.7.2.7	Butanoate metabolism	K00929	R01688	COG3426
BUTSO3abc	butanesulfonate transport via ABC system	atp[c] + butso3[e] + h2o[c] -> adp[c] + butso3[c] + h[c] + pi[c]		Transport, extracellular
BUTt2r	Butyrate transport via proton symport, reversible	h[e] + but[e] <=> h[c] + but[c]		Transport, extracellular
BZ12DOX	benzoate 1,2-dioxygenase	bz[c] + h[c] + nadh[c] + o2[c] -> bz12diol[c] + nad[c]	1.14.12.10	Benzoate degradation	K05549 K05550 K05784	R05621	COG5517 COG2146 COG0543
BZ12DOXy	Benzoate 1,2-dioxygenase, NADP	bz[c] + h[c] + nadph[c] + o2[c] -> bz12diol[c] + nadp[c]	1.14.12.10	Benzoate degradation	K05549 K05550 K05784	R05622	COG5517 COG2146 COG0543
BZAMAH	Acylamide aminohydrolase	h2o[c] + bzam[c] -> nh4[c] + bz[c]	3.5.1.4	Aminobenzoate degradation	K01426	R05590	COG0154
BZDIOLDH	1,2-dihydrodihydroxybenzoate dehydrogenase	bz12diol[c] + nad[c] -> catechol[c] + co2[c] + nadh[c] + h[c]	1.3.1.25	Benzoate degradation	K05783	R00813	COG1028
C180SN	Fatty acid biosynthesis (n-C18:0)	23 h[c] + 16 nadph[c] + actACP[c] + 7 malACP[c] <=> 16 nadp[c] + 8 h2o[c] + 7 ACP[c] + 7 co2[c] + ocdcaACP[c]		Fatty acid synthesis
C180SNrev	Fatty acid synthesis (n-C18:0), reversed	7 co2[c] + 8 h2o[c] + 16 nadp[c] + 7 ACP[c] + ocdcaACP[c] -> 23 h[c] + 16 nadph[c] + actACP[c] + 7 malACP[c]		Fatty acid synthesis
CA2abc	calcium transport via ABC system	h2o[c] + atp[c] + ca2[e] -> pi[c] + h[c] + adp[c] + ca2[c]		Transport, extracellular
CADVt	Lysine/Cadaverine antiporter	15dap[c] + h[e] + lys_L[e] <=> 15dap[e] + h[c] + lys_L[c]		Transport, extracellular
CAt4i	Calcium transport via proton antiport, irreversible	h[c] + ca2[e] -> h[e] + ca2[c]	TC-2.A.19,2.A.19	Transport, extracellular
CATDOX	catechol 1,2-dioxygenase;	catechol[c] + o2[c] -> ccmuac[c] + h[c]	1.13.11.1	Benzoate degradation	K03381	R00817
CBIAT	Cobinamide adenyltransferase	atp[c] + cbi[c] + h[c] <=> adocbi[c] + pppi[c]	2.5.1.17	Vitamin B12 metabolism	K00798	R07268	COG2109
CBL1abc	Cob(1)alamin transport via ABC system	atp[c] + cbl1[e] + h2o[c] -> adp[c] + cbl1[c] + h[c] + pi[c]		Transport, extracellular
CBL2abc	Cob(II)alamin transport via ABC system	cbl2[e] + atp[c] + h2o[c] -> cbl2[c] + adp[c] + h[c] + pi[c]		Transport, extracellular
CBL2D	NADH cobIIalamin oxidoreductase	h[c] + nad[c] + 2 cbl1[c] <=> nadh[c] + 2 cbl2[c]	1.16.1.4	Vitamin B12 metabolism		R00099
CBLAT	cob(I)alamin adenosyltransferase	atp[c] + cbl1[c] + h[c] <=> adocbl[c] + pppi[c]	2.5.1.17	Vitamin B12 metabolism	K04032	R01492	COG2109
CBMK	Carbamate kinase	nh4[c] + co2[c] + atp[c] <=> 2 h[c] + adp[c] + cbp[c]	2.7.2.2	Arginine and Proline Metabolism	K00926	R00150	COG0549
CBMKr	Carbamate kinase	atp[c] + co2[c] + nh4[c] <=> adp[c] + cbp[c] + 2 h[c]	2.7.2.2	Arginine and Proline Metabolism	K00926	R00150	COG0549
CBMTHL	carbamate hydro-lyase	h2o[c] + cynt[c] -> cbmt[c]	4.2.1.104	Nitrogen metabolism	K01725	R07315	COG1513
CBMTHL2	carbamate hydro-lyase	2 h[c] + cbmt[c] <=> co2[c] + nh4[c]	4.2.1.104	Nitrogen metabolism	K01725	R07316	COG1513
CBPS	carbamoyl-phosphate synthase (glutamine-hydrolysing)	h2o[c] + 2 atp[c] + hco3[c] + gln_L[c] -> 2 adp[c] + 2 h[c] + pi[c] + glu_L[c] + cbp[c]	6.3.5.5	Pyrimidine synthesis	K01954 K01955 K01956 K11540 K11541	R00575	COG0505 COG0458
CCOuq	Cytochrome Cbb3 oxidase (Ubiquinol)	4 h[c] + 0.5 o2[c] + q8h2[c] -> h2o[c] + 4 h[e] + q8[c]	1.10.3.10	Oxidative phosphorylation		R09504
CD2abc1	cadmium transport out via ABC system	h2o[c] + cd2[c] + atp[c] -> pi[c] + h[c] + cd2[e] + adp[c]	T3.A.3	Transport, extracellular
CD2t6r	cadmium transport out via antiport, reversible	h[e] + k[e] + cd2[c] <=> h[c] + k[c] + cd2[e]		Transport, extracellular
CDAPPA120	CDP-Diacylglycerol pyrophostatase (n-C12:0)	cdpdddecg[c] + h2o[c] -> cmp[c] + 2 h[c] + pa120[c]	3.6.1.26	Glycerophospholipid metabolism	K01521		COG2134
CDAPPA140	CDP-Diacylglycerol pyrophostatase (n-C14:0)	cdpdtdecg[c] + h2o[c] -> cmp[c] + 2 h[c] + pa140[c]	3.6.1.26	Glycerophospholipid metabolism	K01521		COG2134
CDAPPA141	CDP-Diacylglycerol pyrophostatase (n-C14:1)	cdpdtdec7eg[c] + h2o[c] -> cmp[c] + 2 h[c] + pa141[c]	3.6.1.26	Glycerophospholipid metabolism	K01521		COG2134
CDAPPA160	CDP-Diacylglycerol pyrophostatase (n-C16:0)	cdpdhdecg[c] + h2o[c] -> cmp[c] + 2 h[c] + pa160[c]	3.6.1.26	Glycerophospholipid metabolism	K01521		COG2134
CDAPPA161	CDP-Diacylglycerol pyrophostatase (n-C16:1)	cdpdhdec9eg[c] + h2o[c] -> cmp[c] + 2 h[c] + pa161[c]	3.6.1.26	Glycerophospholipid metabolism	K01521		COG2134
CDAPPA180	CDP-Diacylglycerol pyrophostatase (n-C18:0)	cdpdodecg[c] + h2o[c] -> cmp[c] + 2 h[c] + pa180[c]	3.6.1.26	Glycerophospholipid metabolism	K01521		COG2134
CDAPPA181	CDP-Diacylglycerol pyrophostatase (n-C18:1)	cdpdodec11eg[c] + h2o[c] -> cmp[c] + 2 h[c] + pa181[c]	3.6.1.26	Glycerophospholipid metabolism	K01521		COG2134
CDOSKT	3-deoxy-D-manno-octulosonic acid transferase	ckdo[c] + kdolipid4[c] <=> cmp[c] + kdo2lipid4[c] + h[c]	2.4.99.13	Lipopolysaccharide biosynthesis	K02527	R05074	COG1519
CDPEAS	R07384	2 h[c] + cmp[c] + plasmetha[c] <=> cdpea[c] + M00512[c]		Cell wall biosynthesis
CDPGHL	CDPglucose 4,6-hydro-lyase	cdpglc[c] -> cdpddg[c] + h2o[c]	4.2.1.45	Aminosugar metabolism	K01709	R02426	COG0451
CDPGLYCGPT	CDP-glycerol polyglycerophosphate glycerophosphotransferase	acbdma14gapuc[c] + 45 cdpglyc[c] <=> 45 cmp[c] + 45 h[c] + prl45tca[c]	2.7.8.12	Cell wall biosynthesis	K09809		COG1887
CDPMEK	4-(cytidine 5-diphospho)-2-C-methyl-D-erythritol kinase	4c2me[c] + atp[c] -> 2p4c2me[c] + adp[c] + h[c]	2.7.1.148	Terpenoid backbone biosynthesis	K00919	R05634	COG1947
CELBpts	cellobiose transport via PEPPyr PTS	cellb[e] + pep[c] -> 6pgg[c] + pyr[c]		Transport, extracellular	K02759 K02760 K02761		COG1447 COG1440 COG1455
CELLBabc	Cellobiose transport via ATP transporter	atp[c] + cellb[e] + h2o[c] -> adp[c] + cellb[c] + h[c] + pi[c]		Transport, extracellular
CELLBK	beta-glucoside kinase, cellobiose kinase	atp[c] + cellb[c] <=> h[c] + adp[c] + 6pgg[c]	2.7.1.85	Starch and sucrose metabolism		R01441
CELLUL_DEGe	Cellulose degradation, assumed extracellular	cellul[e] + 499 h2o[e] -> 500 glc_D[e]	3.2.1.21	Plant polysaccharide degradation	K01188 K05349 K05350		COG1472 COG2723
CGLYabc	L-cysteinylglycine transport via ABC system	cgly[e] + atp[c] + h2o[c] -> cgly[c] + adp[c] + h[c] + pi[c]	TC-3.A.1.5,3.A.1.5	Transport, extracellular
CGLYt	L-cysteinylglycine transport via proton symport	cgly[e] + h[e] -> cgly[c] + h[c]		Transport, extracellular
CGLYt3_2_	Cys-Gly transport in via proton symport	2 h[e] + cgly[e] -> 2 h[c] + cgly[c]		Transport, extracellular
CH4St	methanethiol diffusion	ch4s[c] <=> ch4s[e]		Transport, extracellular
CH4t	Methane diffusion	ch4[c] <=> ch4[e]		Transport, extracellular
CHCOAL	6-carboxyhexanoate-CoA ligase	atp[c] + coa[c] + pime[c] -> amp[c] + pmcoa[c] + ppi[c]	6.2.1.14	Glycerophospholipid metabolism	K01906	R03209	COG1424
CHDHR	Chorismate dehydratase	chor[c] -> 3cvobz[c] + h2o[c]		Ubiquinone and other terpenoid-quinone biosynthesis
CHLabc	choline transport via ABC system	atp[c] + chol[e] + h2o[c] -> adp[c] + chol[c] + h[c] + pi[c]		Transport, extracellular
CHLOROPHCPT	chlorophyllide-a:phytyl-diphosphate phytyltransferase	chlphyllide[c] + phyldpp[c] <=> ppi[c] + chloropha[c]	2.5.1.62	Porphyrin and chlorophyll metabolism		R06284
CHLt2r	choline transport via proton symport, reversible	chol[e] + h[e] <=> chol[c] + h[c]		Transport, extracellular
CHOLabc	Choline ABC transport	h2o[c] + atp[c] + chols[e] -> adp[c] + pi[c] + h[c] + chols[c]		Transport, extracellular
CHOLD	choline dehydrogenase	chol[c] + nad[c] -> betald[c] + h[c] + nadh[c]	1.1.99.1	Glycine, serine, alanine and threonine metabolism	K11440	R08557	COG1454
CHOLK	Choline kinase	atp[c] + chol[c] <=> h[c] + adp[c] + cholp[c]		Glycerophospholipid metabolism
CHOLOX	choline oxidase	h2o[c] + 2 o2[c] + chol[c] <=> h[c] + 2 h2o2[c] + glyb[c]	1.1.3.17	Glycine, serine, alanine and threonine metabolism		R08212
CHOLSH	Choline sulfate sulfohydrolase	h2o[c] + chols[c] -> h[c] + chol[c] + so4[c]	3.1.6.6	Glycine, serine, alanine and threonine metabolism	K01133	R01028	COG3119
CHOLTMAL	Choline-TMA lyase	chol[c] -> tma[c] + acald[c]	4.3.99.4	Others		R10285
CHORM	chorismate mutase	chor[c] -> pphn[c]	5.4.99.5	Phenylalanine metabolism	K01850 K04092 K04093 K04516 K06208 K06209 K13853 K14187	R01715	COG1605 COG4401 COG4492 COG2876 COG0287
CHORS	chorismate synthase	3psme[c] -> chor[c] + pi[c]	4.2.3.5	Phenylalanine metabolism	K01736	R01714	COG0082
CHORt	chorismate transport in/out via proton symport	h[e] + chor[e] <=> h[c] + chor[c]		Transport, extracellular
CHRPL	Chorismate pyruvate lyase	chor[c] -> 4hbz[c] + pyr[c]	4.1.3.40	Ubiquinone and other terpenoid-quinone biosynthesis	K03181	R01302	COG3161
CHSTEROLup	Cholesterol uptake (extracellular)	chsterol[e] -> chsterol[c]		Transport, extracellular
CHTBSabc	Chitobiose transport via ABC system	chtbs[e] + atp[c] + h2o[c] -> chtbs[c] + adp[c] + h[c] + pi[c]		Transport, extracellular
CINNDO	Cinnamate dioxygenase	cinnm[c] + h[c] + nadh[c] + o2[c] -> cenchddd[c] + nad[c]	1.14.12.19,1.14.12.-	Phenylalanine metabolism	K05708 K05709 K05710	R06783	COG2146 COG4638 COG5517
CINNMR	Cinnamate reductase	fdxrd[c] + cinnm[c] <=> fdxox[c] + pppn[c]		Phenylalanine metabolism
CINNMt2r	trans-Cinnamate transport in via proton symport reversible	h[e] + cinnm[e] <=> h[c] + cinnm[c]		Transport, extracellular
CIT_Mgt	citrate-Mg transport in via proton symport	Cit_Mg[e] + h[e] -> Cit_Mg[c] + h[c]		Transport, extracellular
CITCAt	citrate-ca2[c]:H+ symporter	ca2[e] + h[e] + cit[e] <=> ca2[c] + h[c] + cit[c]		Transport, extracellular
CITCAti	citrate-ca2[c]:H+ symporter irreversible	h[e] + ca2[e] + cit[e] -> h[c] + cit[c] + ca2[c]		Transport, extracellular
CITL	Citrate lyase	cit[c] -> ac[c] + oaa[c]	4.1.3.6	Citric acid cycle	K01643 K01644 K01646	R00362	COG3052 COG3051 COG2301
CITMALL	Citramalate lyase	citmal[c] <=> pyr[c] + ac[c]	4.1.3.22	C5-Branched dibasic acid metabolism		R00325
CITRAMALS	citramalate synthase	accoa[c] + pyr[c] + h2o[c] -> coa[c] + 2mmal[c] + h[c]	2.3.1.182	Valine, leucine, and isoleucine metabolism	K09011	R07399	COG0119
CITRH	L Citrulline N5 carbamoyldihydrolase	h2o[c] + 2 h[c] + citr_L[c] <=> nh4[c] + co2[c] + orn[c]	3.5.1.20	Urea cycle		R00665
CITt10	Citrate-Mg2+:H+ symporter	h[e] + cit[e] + mg2[e] <=> h[c] + cit[c] + mg2[c]		Transport, extracellular
CITt10i	Citrate-Mg2+:H+ symporter, irreversible	h[e] + cit[e] + mg2[e] -> h[c] + cit[c] + mg2[c]		Transport, extracellular
CITt11	Citrate transport in via Mn complex	mn2[e] + h[e] + cit[e] <=> mn2[c] + h[c] + cit[c]		Transport, extracellular
CITt15	Citrate transport in via Zn complex	zn2[e] + h[e] + cit[e] <=> zn2[c] + h[c] + cit[c]		Transport, extracellular
CITt2	citrate transport in via proton symport	h[e] + cit[e] -> h[c] + cit[c]		Transport, extracellular
CITt7	Citrate transport via succinate antiport	cit[e] + succ[c] <=> cit[c] + succ[e]		Transport, extracellular
CLOXAtex2	chloride transport via oxalate countertransport (2:1)	2 cl[e] + oxa[c] -> 2 cl[c] + oxa[e]		Transport, extracellular
CLPNH180	cardiolipin hydrolase periplasm n C18 0	h[c] + pa180[c] + pg180[c] -> h2o[c] + clpn180[c]		Glycerophospholipid metabolism
CLPNS140	myristoyl-cardiolipin synthase	2 pg140[c] <=> glyc[c] + clpn140[c]	2.7.8.-	Glycerophospholipid metabolism	K01005
CLPNS160	palmitoyl-cardiolipin synthase	2 pg160[c] <=> glyc[c] + clpn160[c]	2.7.8.-	Glycerophospholipid metabolism	K01005
CLPNS180	stearoyl-cardiolipin synthase	2 pg180[c] <=> glyc[c] + clpn180[c]	2.7.8.-	Glycerophospholipid metabolism	K01005
CLPNSAI15	anteisopentadecanoyl-cardiolipin synthase	2 pgai15[c] <=> glyc[c] + clpnai15[c]	2.7.8.-	Glycerophospholipid metabolism	K01005
CLPNSAI17	anteisoheptadecanoyl-cardiolipin synthase	2 pgai17[c] <=> clpnai17[c] + glyc[c]	2.7.8.-	Glycerophospholipid metabolism	K01005
CLPNSI14	isotetradecanoyl-cardiolipin synthase	2 pgi14[c] <=> clpni14[c] + glyc[c]	2.7.8.-	Glycerophospholipid metabolism	K01005
CLPNSI15	isopentadecanoyl-cardiolipin synthase	2 pgi15[c] <=> clpni15[c] + glyc[c]	2.7.8.-	Glycerophospholipid metabolism	K01005
CLPNSI16	isohexadecanoyl-cardiolipin synthase	2 pgi16[c] <=> glyc[c] + clpni16[c]	2.7.8.-	Glycerophospholipid metabolism	K01005
CLPNSI17	isoheptadecanoyl-cardiolipin synthase	2 pgi17[c] <=> glyc[c] + clpni17[c]	2.7.8.-	Glycerophospholipid metabolism	K01005
CMLDC	4-carboxymuconolactone decarboxylase	h[c] + 2c25dho[c] -> 5odhf2a[c] + co2[c]	4.1.1.44	Benzoate degradation	K01607 K14727	R03470	COG0596 COG0599
CMPDAi	dCMP deaminase (CMP), irreversible	h2o[c] + h[c] + cmp[c] -> nh4[c] + ump[c]	3.5.4.12	Pyrimidine catabolism	K01493		COG2131
CMPN	CMP nucleosidase	cmp[c] + h2o[c] -> csn[c] + r5p[c]	3.2.2.10	Nucleotide interconversion		R00510
CMPSAS	CMP sialic acid synthase	acnam[c] + ctp[c] -> ppi[c] + cmpacna[c]	2.7.7.43	Aminosugar metabolism	K00983	R01117	COG1083
CMPt2	CMP transport via proton symport	h[e] + cmp[e] <=> h[c] + cmp[c]		Transport, extracellular
CO2t	CO2 transporter via diffusion	co2[e] <=> co2[c]		Transport, extracellular
Coabc	Cobalt transport via ABC system	atp[c] + cobalt2[e] + h2o[c] -> adp[c] + cobalt2[c] + h[c] + pi[c]		Transport, extracellular
COAt	CoA transporter	coa[e] <=> coa[c]		Transport, extracellular
COBALTt5	cobalt transport in/out via permease (no H+)	cobalt2[c] <=> cobalt2[e]	T1.A.35	Transport, extracellular
COBB	Coenzyme B12 biosynthesis/Uroporphyrinogen III to Coenzyme B12	2 h2o[c] + 2 atp[c] + 2 gln_L[c] + hgbyr[c] -> 2 h[c] + 2 pi[c] + 2 glu_L[c] + 2 adp[c] + hgbam[c]		Vitamin B12 metabolism
COBCOMOX	Coenzyme B:coenzyme M:methanophenazine oxidoreductase	comSScob[c] + dhmphze[c] <=> com[c] + cob[c] + mphze[c]	1.8.98.1	Methane metabolism	K03388 K03389 K03390 K08264 K08265	R04540	COG1150 COG1148 COG2048
COCHL	cobaltochelatase	atp[c] + cobalt2[c] + h2o[c] + hgbam[c] -> adp[c] + co2dam[c] + 3 h[c] + pi[c]	6.6.1.2	Vitamin B12 metabolism	K02230 K09882 K09883	R05227	COG1429 COG0714
CODH_ACS	CODH/Acetyl-CoA synthase (Wood-Ljundahl)	co2[c] + coa[c] + fdxrd[c] + mecfsp[c] -> accoa[c] + cfesp[c] + fdxox[c] + h[c] + h2o[c]	2.3.1.169	Wood-Ljungdahl Pathway	K14138	R09317	COG1152 COG1614
COF420_NADP_OX	F420-dependent NADP oxidoreductase	h[c] + coF420[c] + nadph[c] <=> coF420h[c] + nadp[c]	1.5.1.40	Methane metabolism		R09749
COF420H	Coenzyme F420 hydrogenase	coF420[c] + h2[c] + 2 h[c] -> coF420h[c] + 2 h[e]	1.12.98.1	Methane metabolism	K00440 K00441 K00442 K00443	R03025	COG3259 COG1035 COG1941 COG0680
CPC2MT	precorrin-2 C20-methyltransferase	amet[c] + copre2[c] -> ahcys[c] + copre3[c] + h[c]	2.1.1.130	Vitamin B12 metabolism	K00593		COG2243
CPC3MT	precorrin-3B C17-methyltransferase	amet[c] + copre3[c] -> ahcys[c] + copre4[c]	2.1.1.131	Vitamin B12 metabolism	K05934 K13541 K13540	R05809	COG2073 COG1010 COG2243
CPC4MT	precorrin-4 C11-methyltransferase	amet[c] + copre4[c] -> ahcys[c] + copre5[c] + h[c]	2.1.1.133	Vitamin B12 metabolism	K05936	R05810	COG2875
CPC5MT	precorrin-5 C1-methyltransferase	amet[c] + copre5[c] + h2o[c] -> acald[c] + ahcys[c] + copre6[c] + h[c]	2.1.1.195	Vitamin B12 metabolism	K02189	R07772	COG2073
CPC5MT1	Precorrin-5 C1-methyltransferase, step 1	h2o[c] + copre5[c] <=> h[c] + acald[c] + copre5b[c]	2.1.1.195	Vitamin B12 metabolism	K02189		COG2073
CPC5MT2	Precorrin-5 C1-methyltransferase, step 2	amet[c] + copre5b[c] <=> ahcys[c] + copre6[c]	2.1.1.195	Vitamin B12 metabolism	K02189		COG2073
CPC6MT	precorrin-6Y C5,15-methyltransferase (decarboxylating)	2 amet[c] + codhpre6[c] -> 2 ahcys[c] + co2[c] + copre8[c] + h[c]	2.1.1.132	Vitamin B12 metabolism	K02191	R07774	COG2241 COG2242
CPC6R	precorrin-6A reductase	copre6[c] + h[c] + nadph[c] -> codhpre6[c] + nadp[c]	1.3.1.54	Vitamin B12 metabolism	K05895	R05812	COG2099
CPC8MM	precorrin-8X methylmutase	copre8[c] <=> cobya[c]	5.4.1.2	Vitamin B12 metabolism	K06042	R05814	COG2082
CPPPGO	coproporphyrinogen oxidase (O2 required)	o2[c] + 2 h[c] + cpppg3[c] -> 2 h2o[c] + 2 co2[c] + pppg9[c]	1.3.3.3	Heme synthesis	K00228	R03220	COG0408
CPPPGO2	Oxygen Independent coproporphyrinogen-III oxidase	2 amet[c] + cpppg3[c] -> 2 co2[c] + 2 dad_5[c] + 2 met_L[c] + pppg9[c]	1.3.99.22	Vitamin B12 metabolism	K02495	R06895	COG0635
CRNabc	L-carnitine transport via ABC system	atp[c] + crn[e] + h2o[c] -> adp[c] + crn[c] + h[c] + pi[c]		Transport, extracellular
CRNBTCT	gamma-butyrobetainyl-CoA: carnitine CoA transferase	bbtcoa[c] + crn[c] <=> crncoa[c] + gbbtn[c]	2.8.3.21	Fatty acid oxidation	K08298	R10644	COG1804
CRNCBCT	crotonobetainyl-CoA: carnitine CoA transferase	crn[c] + ctbtcoa[c] <=> crncoa[c] + ctbt[c]	2.8.3.21	Fatty acid oxidation	K08298	R10643	COG1804
CRNCDH	Carnityl-CoA dehydratse	crncoa[c] <=> ctbtcoa[c] + h2o[c]	4.2.1.149	Others	K08299	R10675	COG1024
CRNt7	Carnitine/butyrobetaine antiporter	crn[e] + gbbtn[c] <=> crn[c] + gbbtn[e]		Transport, extracellular
CRO4t3	chromate transport out via proton antiport	h[e] + cro4[c] <=> h[c] + cro4[e]	TC-2.A.51,2.A.51	Transport, extracellular
CS4TASE	chondro-4-sulfatase	cspg_a_degr[e] + h2o[e] -> acgalglcur[e] + h[e] + so4[e]	3.1.6.9	Chondroitin sulfate degradation
CS4TASE2	chondro-4-sulfatase	cspg_b_degr[e] + h2o[e] -> acgalidour2s[e] + h[e] + so4[e]	3.1.6.9	Chondroitin sulfate degradation
CS6TASE	chondro-6-sulfatase	cspg_c_degr[e] + h2o[e] -> acgalglcur[e] + h[e] + so4[e]	3.1.6.4	Chondroitin sulfate degradation	K01132
CSABCASE_A_e	Chondroitin sulfate lyase ABC, CS_A	cspg_a[e] + 2 h2o[e] -> 2 cspg_a_degr[e] + cspg_ab_rest[e]	4.2.2.20	Chondroitin sulfate degradation	K08961
CSABCASE_B_e	Chondroitin sulfate lyase ABC, CS_B	cspg_b[e] + 2 h2o[e] -> cspg_a_degr[e] + cspg_b_degr[e] + cspg_ab_rest[e]	4.2.2.20	Chondroitin sulfate degradation	K08961
CSABCASE_C_e	Chondroitin sulfate lyase ABC, CS_C	cspg_c[e] + 2 h2o[e] -> 2 cspg_c_degr[e] + cspg_c_rest[e]	4.2.2.20	Chondroitin sulfate degradation	K08961
CSND	Cytosine deaminase	h2o[c] + h[c] + csn[c] -> nh4[c] + ura[c]	3.5.4.1	Pyrimidine catabolism	K01485	R00974	COG0402
CSNt2	cytosine transport in via proton symport	csn[e] + h[e] -> csn[c] + h[c]		Transport, extracellular
CSNt6	cytosine transport inout via proton symporter	csn[e] + h[e] <=> csn[c] + h[c]		Transport, extracellular
CTBTabc	Crotono-betaine ABC transport	ctbt[e] + atp[c] + h2o[c] -> pi[c] + ctbt[c] + h[c] + adp[c]		Transport, extracellular
CTBTt	Crotonobetaine transport	ctbt[c] -> ctbt[e]		Transport, extracellular
CTPS1	CTP synthase (NH3)	nh4[c] + atp[c] + utp[c] -> adp[c] + 2 h[c] + pi[c] + ctp[c]	6.3.4.2	Nucleotide interconversion	K01937	R00571	COG0504
CTPS2	CTP synthase (glutamine)	h2o[c] + atp[c] + gln_L[c] + utp[c] -> adp[c] + 2 h[c] + pi[c] + glu_L[c] + ctp[c]	6.3.4.2	Pyrimidine synthesis	K01937	R00573	COG0504
Cuabc	Copper transport via ABC system	atp[c] + cu2[e] + h2o[c] -> adp[c] + cu2[c] + h[c] + pi[c]	T3.A.3	Transport, extracellular
Cut1	Copper export via ATPase	atp[c] + cu2[c] + h2o[c] -> adp[c] + cu2[e] + h[c] + pi[c]	T3.A.3	Transport, extracellular
CYFO	Aerobic reductase, extracellular (Riboflavin)	o2[e] + 2 rbflvrd[e] -> 2 h2o[e] + 2 ribflv[e]		Energy metabolism
CYNTt2	Cyanate transport via proton symport	cynt[e] + h[e] -> cynt[c] + h[c]		Transport, extracellular
CYO1b	cytochrome-c oxidase (2 protons)	2 h[c] + 2 focytC[c] + 0.5 o2[c] -> 2 ficytC[c] + h2o[c]	1.9.3.1	Oxidative phosphorylation	K02274 K02275 K02276	R00081	COG0843 COG1622 COG1845
CYOmq	Cytochrome oxidase, proton pump (Menaquinol)	4 h[c] + 0.5 o2[c] + mql8[c] -> h2o[c] + 4 h[e] + mqn8[c]	1.10.3.12	Oxidative phosphorylation	K02826 K02827 K02828 K02829		COG1622 COG0843 COG1845 COG3125
CYOO3	cytochrome-c oxidase (H+/e- = 2)	0.5 o2[c] + 6 h[c] + 2 focytC[c] -> h2o[c] + 4 h[e] + 2 ficytC[c]	1.9.3.1	Oxidative phosphorylation	K02274		COG0843
CYOR3	Cytochrome-c reductase (menaquinol 7: 3 protons)	h[c] + 2 ficytC[c] + mql7[c] <=> 3 h[e] + 2 focytC[c] + mqn7[c]	1.10.2.2	Oxidative phosphorylation	K00411		COG0723
CYRDAAT	cob(I)yrinic acid a,c-diamide adenosyltransferase	atp[c] + co1dam[c] + h[c] -> adcobdam[c] + pppi[c]	2.5.1.17	Vitamin B12 metabolism	K00798	R05220	COG2109
CYRDAR	cob(II)yrinic acid a,c-diamide reductase	2 co2dam[c] + nadh[c] -> 2 co1dam[c] + h[c] + nad[c]	1.16.8.1	Vitamin B12 metabolism	K13786	R05218	COG1853
CYRDAS	Cob(II)yrinate a,c-diamide synthase (glutamine-hydrolysing)	2 atp[c] + cobya[c] + 2 gln_L[c] + h2o[c] -> 2 adp[c] + co2dam[c] + 2 glu_L[c] + h[c] + ppi[c]	6.3.1.-	Vitamin B12 metabolism	K02224	R05815	COG1797
CYSabc	L-cysteine transport via ABC system	atp[c] + cys_L[e] + h2o[c] -> adp[c] + cys_L[c] + h[c] + pi[c]		Transport, extracellular
CYSDS	Cysteine Desulfhydrase	cys_L[c] + h2o[c] -> h2s[c] + nh4[c] + pyr[c]	4.4.1.1	Methionine and cysteine metabolism	K01758 K01760 K14155 K17217	R00782	COG0626 COG1168
CYSS	cysteine synthase	acser[c] + h2s[c] -> ac[c] + cys_L[c] + h[c]	2.5.1.47	Methionine and cysteine metabolism	K01738 K12339 K13034 K17069 K10150	R00897	COG0031 COG2873
CYSS3r	cysteine synthase (Thiosulfate)	acser[c] + trdrd[c] + tsul[c] <=> ac[c] + trdox[c] + so3[c] + cys_L[c] + h[c]	2.5.1.47	Methionine and cysteine metabolism	K01740 K17069 K12339 K13034 K10150	R04859	COG0031
CYSt2r	L-cysteine reversible transport via proton symport	cys_L[e] + h[e] <=> cys_L[c] + h[c]		Transport, extracellular
CYSTGL	cystathionine g-lyase	h2o[c] + cyst_L[c] -> nh4[c] + 2obut[c] + cys_L[c]	4.4.1.1	Methionine and cysteine metabolism	K01758 K17217	R01001	COG0626
CYSTL	cystathionine b-lyase	cyst_L[c] + h2o[c] -> hcys_L[c] + nh4[c] + pyr[c]	4.4.1.8	Methionine and cysteine metabolism	K01760 K14155	R01286	COG0626 COG1168
CYSTS	cystathionine beta-synthase	hcys_L[c] + ser_L[c] -> h2o[c] + cyst_L[c]	4.2.1.22	Methionine and cysteine metabolism	K01697	R01290	COG0031 COG0517
CYSTS2	L-Serine hydro-lyase (adding homocysteine)	h2s[c] + ser_L[c] <=> h2o[c] + cys_L[c]	4.2.1.22	Glycine, serine, alanine and threonine metabolism		R00891
CYTB_B3	menauinol oxidase (7:2 protons)	4 h[c] + mql7[c] + 0.5 o2[c] -> h2o[c] + 4 h[e] + mqn7[c]	1.10.3.12	Energy metabolism	K02826		COG1622
CYTBD	cytochrome oxidase bd (ubiquinol-8: 2 protons)	2 h[c] + 0.5 o2[c] + q8h2[c] -> h2o[c] + 2 h[e] + q8[c]	1.10.3.14	Energy metabolism			COG1622
CYTBD2	cytochrome oxidase bd (menaquinol-8: 2 protons)	2 h[c] + mql8[c] + 0.5 o2[c] -> h2o[c] + 2 h[e] + mqn8[c]	1.10.3.12	Energy metabolism	K02826		COG1622
CYTD	cytidine deaminase	h2o[c] + h[c] + cytd[c] -> nh4[c] + uri[c]	3.5.4.5	Pyrimidine catabolism	K01489	R01878	COG0295
CYTDH	Cytidine hydrolase	cytd[c] + h2o[c] -> csn[c] + rib_D[c]	3.2.2.8	Nucleotide interconversion	K10213	R02137	COG1957
CYTDK1	ATPcytidine 5-phosphotransferase	atp[c] + cytd[c] -> adp[c] + h[c] + cmp[c]	2.7.1.48	Nucleotide interconversion	K00876	R00513	COG0572
CYTDK2	cytidine kinase (GTP)	cytd[c] + gtp[c] -> cmp[c] + gdp[c] + h[c]	2.7.1.48	Nucleotide interconversion	K00876	R00517	COG0572
CYTDK3	ITPcytidine 5-phosphotransferase	cytd[c] + itp[c] -> cmp[c] + idp[c] + h[c]	2.7.4.14	Nucleotide interconversion	K00876	R00962	COG0283
CYTDK4	UTPcytidine 5-phosphotransferase	cytd[c] + utp[c] -> udp[c] + cmp[c] + h[c]	2.7.1.48	Nucleotide interconversion	K00876	R00516	COG0572
CYTDt2	cytidine transport in via proton symport	h[e] + cytd[e] -> h[c] + cytd[c]		Transport, extracellular
CYTDt2r	cytidine transport in via proton symport, reversible	h[e] + cytd[e] <=> h[c] + cytd[c]		Transport, extracellular
CYTDt4	cytidine transport in via sodium symport	na1[e] + cytd[e] -> na1[c] + cytd[c]		Transport, extracellular
CYTK1	cytidylate kinase (CMP)	atp[c] + cmp[c] <=> adp[c] + cdp[c]	2.7.4.14	Nucleotide interconversion	K00945 K13799 K13800 K13809	R00512	COG0283
CYTK2	cytidylate kinase (dCMP)	atp[c] + dcmp[c] <=> adp[c] + dcdp[c]	2.7.4.14	Nucleotide interconversion	K00945	R01665	COG0283
D_GLY3PRi	glyceraldehyde-3-phosphate dehydrogenase (NADP+) irreversible	g3p[c] + nadp[c] + h2o[c] -> 3pg[c] + 2 h[c] + nadph[c]	1.2.1.9	Glycolysis/gluconeogenesis	K00131	R01058	COG1012
D_LACD	D-Lactate dehydrogenase irreversible	2 ficytC[c] + lac_D[c] -> 2 focytC[c] + pyr[c] + 2 h[c]	1.1.2.4,1.1.2.5	Pyruvate metabolism	K00102	R00197
D_LACt2	D-lactate transport via proton symport	h[e] + lac_D[e] <=> h[c] + lac_D[c]		Transport, extracellular
D_PROHOX	pro-D[c]:oxygen oxidoreductase (deaminating)	o2[c] + pro_D[c] -> h2o2[c] + 1p2cbxl[c] + h[c]	1.4.3.3	Glycine, serine, alanine and threonine metabolism	K00273	R02894
D4DGCD	5-Dehydro-4-deoxy-D-glucarate hydro-lyase (decarboxylating)	h[c] + 5dh4dglc[c] <=> h2o[c] + co2[c] + 25dop[c]	4.2.1.41	Ascorbate and aldarate metabolism	K01707	R02279
D5KGK	2-Deoxy-5-Keto-D-gluconate kinase	atp[c] + d5kg[c] -> adp[c] + h[c] + d5kgp[c]	2.7.1.92	Inositol phosphate metabolism	K03338	R05661	COG0524
D5KGPA	2-Deoxy-5-keto-D-gluconate 6-phosphate aldolase	d5kgp[c] -> dhap[c] + msa[c]	4.1.2.29	Inositol phosphate metabolism	K03339	R05378	COG0191
DAAD	D-Amino acid dehydrogenase	ala_D[c] + fad[c] + h2o[c] -> fadh2[c] + nh4[c] + pyr[c]	1.4.99.1	Alanine and aspartate metabolism	K00285		COG0665
DACTt3	diacetyl transport out via proton antiport	diact[c] + h[e] -> diact[e] + h[c]		Transport, extracellular
DADA	Deoxyadenosine deaminase	h2o[c] + h[c] + dad_2[c] -> nh4[c] + din[c]	3.5.4.4	Nucleotide interconversion	K01488	R02556	COG1816
DADNK	deoxyadenosine kinase	atp[c] + dad_2[c] -> adp[c] + h[c] + damp[c]	2.7.1.76	Nucleotide interconversion	K10353	R02089	COG1428
DADNt2r	deoxyadenosine transport in via proton symport reversible	h[e] + dad_2[e] <=> h[c] + dad_2[c]		Transport, extracellular
DAGK120	diacylglycerol kinase (n-C12:0)	12dgr120[c] + atp[c] -> adp[c] + h[c] + pa120[c]	2.7.1.107	Glycerophospholipid metabolism	K00901		COG0818
DAGK140	diacylglycerol kinase (n-C14:0)	12dgr140[c] + atp[c] -> adp[c] + h[c] + pa140[c]	2.7.1.107	Glycerophospholipid metabolism	K00901		COG0818
DAGK141	diacylglycerol kinase (n-C14:1)	12dgr141[c] + atp[c] -> adp[c] + h[c] + pa141[c]	2.7.1.107	Glycerophospholipid metabolism	K00901		COG0818
DAGK160	diacylglycerol kinase (n-C16:0)	12dgr160[c] + atp[c] -> adp[c] + h[c] + pa160[c]	2.7.1.107	Glycerophospholipid metabolism	K00901		COG0818
DAGK161	diacylglycerol kinase (n-C16:1)	12dgr161[c] + atp[c] -> adp[c] + h[c] + pa161[c]	2.7.1.107	Glycerophospholipid metabolism	K00901		COG0818
DAGK180	diacylglycerol kinase (n-C18:0)	12dgr180[c] + atp[c] -> adp[c] + h[c] + pa180[c]	2.7.1.107	Glycerophospholipid metabolism	K00901		COG0818
DAGK181	diacylglycerol kinase (n-C18:1)	12dgr181[c] + atp[c] -> adp[c] + h[c] + pa181[c]	2.7.1.107	Glycerophospholipid metabolism	K00901		COG0818
DALAt2r	D-alanine transport via proton symport	h[e] + ala_D[e] <=> h[c] + ala_D[c]	TC-2.A.3.1,2.A.3.1	Transport, extracellular
DAPabc	M-diaminopimelic acid ABC transport	26dap_M[e] + atp[c] + h2o[c] -> 26dap_M[c] + adp[c] + h[c] + pi[c]		Transport, extracellular
DAPAT	Cadaverine aminotranferase	15dap[c] + akg[c] -> glu_L[c] + h[c] + h2o[c] + pprdn[c]		Lysine metabolism
DAPDA	N-acetyl-L,L-diaminopimelate deacetylase	h2o[c] + n6all26d[c] <=> 26dap_LL[c] + ac[c]	3.5.1.47	Lysine metabolism	K05823	R02733	COG1473
DAPDAi	N-acetyl-L,L-diaminopimelate deacetylase irreversible	h2o[c] + n6all26d[c] -> 26dap_LL[c] + ac[c]	3.5.1.47	Lysine metabolism	K05823	R02733	COG1473
DAPDC	diaminopimelate decarboxylase	26dap_M[c] + h[c] -> co2[c] + lys_L[c]	4.1.1.20	Lysine metabolism	K01586 K12526	R00451	COG0019
DAPDH	diaminopimelate dehydrogenase	2 h[c] + nh4[c] + nadph[c] + thdp[c] -> nadp[c] + 26dap_M[c]		Lysine metabolism
DAPE	diaminopimelate epimerase	26dap_LL[c] <=> 26dap_M[c]	5.1.1.7	Lysine metabolism	K01778	R02735	COG0253
DAPMDH	Meso-diaminopimelate D-dehydrogenase	h2o[c] + 26dap_M[c] + nadp[c] <=> nadph[c] + l2a6o[c] + nh4[c] + h[c]	1.4.1.16	Folate metabolism	K03340	R02755
DASYN120	CDP-diacylglycerol synthetase (n-C12:0)	ctp[c] + h[c] + pa120[c] -> cdpdddecg[c] + ppi[c]	2.7.7.41	Glycerophospholipid metabolism	K00981		COG0575
DASYN140	CDP-diacylglycerol synthetase (n-C14:0)	ctp[c] + h[c] + pa140[c] -> cdpdtdecg[c] + ppi[c]	2.7.7.41	Glycerophospholipid metabolism	K00981		COG0575
DASYN141	CDP-diacylglycerol synthetase (n-C14:1)	ctp[c] + h[c] + pa141[c] -> cdpdtdec7eg[c] + ppi[c]	2.7.7.41	Glycerophospholipid metabolism	K00981		COG0575
DASYN160	CDP-diacylglycerol synthetase (n-C16:0)	ctp[c] + h[c] + pa160[c] -> cdpdhdecg[c] + ppi[c]	2.7.7.41	Glycerophospholipid metabolism	K00981		COG0575
DASYN161	CDP-diacylglycerol synthetase (n-C16:1)	ctp[c] + h[c] + pa161[c] -> cdpdhdec9eg[c] + ppi[c]	2.7.7.41	Glycerophospholipid metabolism	K00981		COG0575
DASYN180	CDP-diacylglycerol synthetase (n-C18:0)	ctp[c] + h[c] + pa180[c] -> cdpdodecg[c] + ppi[c]	2.7.7.41	Glycerophospholipid metabolism	K00981		COG0575
DASYN181	CDP-diacylglycerol synthetase (n-C18:1)	ctp[c] + h[c] + pa181[c] -> cdpdodec11eg[c] + ppi[c]	2.7.7.41	Glycerophospholipid metabolism	K00981		COG0575
DASYNAI15	anteisopentadecanoyl-phosphatidate cytidylyltransferase	paai15[c] + h[c] + ctp[c] -> cdpdaipdecg[c] + ppi[c]	2.7.7.41	Glycerophospholipid metabolism	K00981		COG0575
DASYNAI17	anteisoheptadecanoyl-phosphatidate cytidylyltransferase	ctp[c] + paai17[c] + h[c] -> ppi[c] + cdpdaihpdecg[c]	2.7.7.41	Glycerophospholipid metabolism	K00981		COG0575
DASYNI14	isotetradecanoyl-phosphatidate cytidylyltransferase	pai14[c] + ctp[c] + h[c] -> cdpditdecg[c] + ppi[c]	2.7.7.41	Glycerophospholipid metabolism	K00981		COG0575
DASYNI15	isopentadecanoyl-phosphatidate cytidylyltransferase	ctp[c] + pai15[c] + h[c] -> cdpdipdecg[c] + ppi[c]	2.7.7.41	Glycerophospholipid metabolism	K00981		COG0575
DASYNI16	isohexadecanoyl-phosphatidate cytidylyltransferase	ctp[c] + pai16[c] + h[c] -> ppi[c] + cdpdihdecg[c]	2.7.7.41	Glycerophospholipid metabolism	K00981		COG0575
DASYNI17	isoheptadecanoyl-phosphatidate cytidylyltransferase	pai17[c] + ctp[c] + h[c] -> ppi[c] + cdpdihpdecg[c]	2.7.7.41	Glycerophospholipid metabolism	K00981		COG0575
DATPt	Dinucleoside transport (dATP)	datp[e] <=> datp[c]		Transport, extracellular
DB4PS	3,4-Dihydroxy-2-butanone-4-phosphate synthase	ru5p_D[c] -> db4p[c] + for[c] + h[c]	4.1.99.12	Vitamin B2 metabolism	K02858 K14652	R07281	COG0108 COG0807
DBTS	dethiobiotin synthase	atp[c] + co2[c] + dann[c] -> adp[c] + dtbt[c] + 3 h[c] + pi[c]	6.3.3.3	Biotin metabolism	K01935	R03182	COG0132
DCMPDA	dCMP deaminase	h2o[c] + h[c] + dcmp[c] <=> nh4[c] + dump[c]	3.5.4.12	Pyrimidine catabolism	K01493	R01663	COG2131
DCT	Dopachrome tautomerase	L_dpchrm[c] <=> 56dihindlcrbxlt[c]		Tyrosine metabolism
DCTPAH	dCTP aminohydrolase (dUMP-forming)	dctp[c] + 2 h2o[c] -> dump[c] + nh4[c] + ppi[c]		Pyrimidine catabolism
DCTPD	dCTP deaminase	dctp[c] + h2o[c] + h[c] -> dutp[c] + nh4[c]	3.5.4.13	Nucleotide interconversion	K01494	R02325	COG0717
DCTPD2	dCTP deaminase	ctp[c] + h2o[c] + h[c] -> nh4[c] + utp[c]	3.5.4.13	Nucleotide interconversion	K01494	R00568	COG0717
DCYTD	deoxycytidine deaminase	h2o[c] + h[c] + dcyt[c] -> nh4[c] + duri[c]	3.5.4.14	Pyrimidine catabolism	K10989 K01489	R02485	COG0295
DCYTt2r	deoxycytidine transport in via proton symport reversible	h[e] + dcyt[e] <=> h[c] + dcyt[c]		Transport, extracellular
DDCAt	Fatty acid (dodecanoate) transport via facilitated irreversible diffusion	ddca[e] <=> ddca[c]		Transport, extracellular
DDGALK	2-dehydro-3-deoxygalactonokinase	2dh3dgal[c] + atp[c] -> 2dh3dgal6p[c] + adp[c] + h[c]	2.7.1.58	Galactose metabolism	K00883 K18126	R03387	COG3734 COG0524
DDGLCNt2r	2-dehydro-3-deoxy-D-gluconate transport via proton symport, reversible	2ddglcn[e] + h[e] <=> 2ddglcn[c] + h[c]		Transport, extracellular
DDGLKr	2-dehydro-3-deoxygluconate kinase (EC 2.7.1.45)	2ddglcn[c] + atp[c] <=> adp[c] + 2ddg6p[c] + h[c]	2.7.1.45	Pentose and glucuronate interconversions	K00874 K18126	R01541	COG0524
DDPA	3-deoxy-D-arabino-heptulosonate 7-phosphate synthetase	e4p[c] + h2o[c] + pep[c] -> 2dda7p[c] + pi[c]	4.1.2.15	Phenylalanine metabolism	K01626 K03856 K13853	R01826	COG0722 COG2876 COG1605
DDPGA	2-dehydro-3-deoxy-phosphogluconate aldolase	4h2oglt[c] <=> glx[c] + pyr[c]	4.1.2.14	Arginine and Proline Metabolism	K01625 K18123	R00470	COG0800
DDPGALA	2-dehydro-3-deoxy-6-phosphogalactonate aldolase	2dh3dgal6p[c] <=> g3p[c] + pyr[c]	4.1.2.21	Galactose metabolism	K01631 K11395	R01064	COG0800 COG0329
DEXTRAN40e	alpha-dextrin endo-1,6-alpha-glucosidase/ pullulanase	dextran40[e] + 40 h2o[e] -> 40 malt[e]	3.2.1.41	Plant polysaccharide degradation	K01200		COG1523
DEXTRINabc	Dextrin uptake via ABC transporter	dextrin[e] + h2o[c] + atp[c] -> dextrin[c] + adp[c] + pi[c] + h[c]		Transport, extracellular
DEXTRINASE	Maltodextrin glucosidase (dextrin)	dextrin[c] + 5 h2o[c] -> 6 glc_D[c]	3.2.1.20	Starch and sucrose metabolism	K01187		COG0366
DGK1	deoxyguanylate kinase (dGMP:ATP)	atp[c] + dgmp[c] <=> adp[c] + dgdp[c]	2.7.4.8	Nucleotide interconversion	K00942	R02090	COG0194
DGSNt2	deoxyguanosine transport in via proton symport	dgsn[e] + h[e] -> dgsn[c] + h[c]		Transport, extracellular
DGSNt2r	Deoxyguanosine transport via proton symport reversible	dgsn[e] + h[e] <=> dgsn[c] + h[c]		Transport, extracellular
DH6NAOT4	1,4-dihydroxy-6-naphthoate octaprenyltransferase (predicted reaction)	dh6na[c] + octdp[c] + h[c] -> 2dmmql8[c] + ppi[c] + co2[c]		Ubiquinone and other terpenoid-quinone biosynthesis
DH6NPHS	1,4-dihydroxy-6-naphthoate synthase (predicted reaction)	cdhxft[c] -> dh6na[c] + glyald[c]		Ubiquinone and other terpenoid-quinone biosynthesis
DHAD1	dihydroxy-acid dehydratase (2,3-dihydroxy-3-methylbutanoate)	23dhmb[c] -> 3mob[c] + h2o[c]	4.2.1.9	Valine, leucine, and isoleucine metabolism	K01687	R01209	COG0129
DHAD2	Dihydroxy-acid dehydratase (2,3-dihydroxy-3-methylpentanoate)	23dhmp[c] -> 3mop[c] + h2o[c]	4.2.1.9	Valine, leucine, and isoleucine metabolism	K01687	R05070	COG0129
DHAK	dihydroxyacetone kinase	atp[c] + dha[c] -> adp[c] + dhap[c] + h[c]	2.7.1.29	Glycerophospholipid metabolism	K00863 K05878 K05879	R01011	COG2376
DHAPT	Dihydroxyacetone phosphotransferase	dha[c] + pep[c] -> dhap[c] + pyr[c]	2.7.1.121	Pyruvate metabolism		R01012	COG1925
DHBD	2,3-dihydro-2,3-dihydroxybenzoate dehydrogenase	23ddhb[c] + nad[c] <=> 23dhb[c] + h[c] + nadh[c]	1.3.1.28	Biosynthesis of siderophore group nonribosomal peptides	K00216	R01505	COG1028
DHBS	2,3-dihydroxybenzoate adenylate synthase	23dhb[c] + atp[c] + h[c] -> 23dhba[c] + ppi[c]	2.7.7.58	Others	K02312	R01504	COG1021
DHCIND	2,3-dihydroxycinnamate dehydrogenase	cenchddd[c] + nad[c] -> dhcinnm[c] + h[c] + nadh[c]	1.3.1.87	Phenylalanine metabolism	K05711	R06785	COG1028
DHCINDO	2,3-dihydroxycinnamate 1,2-dioxygenase	dhcinnm[c] + o2[c] -> h[c] + hkntd[c]	1.13.11.16	Phenylalanine metabolism	K05713	R06788
DHCINNMt2r	2,3-dihydroxicinnamic acid transport in via proton symport reversible	h[e] + dhcinnm[e] <=> h[c] + dhcinnm[c]		Transport, extracellular
DHDPRy	dihydrodipicolinate reductase (NADPH)	23dhdp[c] + h[c] + nadph[c] -> nadp[c] + thdp[c]	1.3.1.26	Lysine metabolism	K00215	R04199	COG0289
DHDPRyr	Dihydrodipicolinate reductase (NADPH), reversible	23dhdp[c] + h[c] + nadph[c] <=> nadp[c] + thdp[c]	1.3.1.26	Lysine metabolism	K00215	R04199	COG0289
DHDPS	dihydrodipicolinate synthase	aspsa[c] + pyr[c] -> 23dhdp[c] + 2 h2o[c] + h[c]	4.3.3.7	Lysine metabolism	K01714	R10147	COG0329
DHEDAA	2,4-dihydroxyhept-2-ene-1,7-dioic acid aldolase	24dhhed[c] -> sucsal[c] + pyr[c]	4.1.2.52	Tyrosine metabolism	K02510	R01647	COG3836
DHFOR2	dihydrofolate reductase	dhf[c] + nadp[c] <=> fol[c] + nadph[c]	1.5.1.3	Folate metabolism	K00287 K13998	R02236	COG0262
DHFR	dihydrofolate reductase	h[c] + nadph[c] + dhf[c] <=> nadp[c] + thf[c]	1.5.1.3	Folate metabolism	K13938	R00939	COG0262 COG1028
DHFS	dihydrofolate synthase	atp[c] + dhpt[c] + glu_L[c] -> adp[c] + dhf[c] + h[c] + pi[c]	6.3.2.12	Folate metabolism	K01930 K11754	R02237	COG0285
DHLCOALT	2-methylpropanoyl-coa[c]:enzyme N6-(dihydrolipoyl)lysine	dhlam[c] + ibcoa[c] <=> coa[c] + 2mpdhl[c]	2.3.1.168	Valine, leucine, and isoleucine metabolism	K09699	R02662
DHNAOPT	1,4-dihydroxy-2-naphthoate octaprenyltransferase (EC 2.5.1.74)	dhna[c] + phyldpp[c] <=> co2[c] + ppi[c] + h[c] + dmphqno[c]	2.5.1.74	Ubiquinone and other terpenoid-quinone biosynthesis	K02548	R06858	COG1575
DHNAOT	1,4-dihydroxy-2-naphthoate octaprenyltransferase	dhna[c] + octdp[c] -> 2dmmq8[c] + co2[c] + h[c] + ppi[c]		Ubiquinone and other terpenoid-quinone biosynthesis
DHNAOT4	1,4-dihydroxy-2-naphthoate octaprenyltransferase	dhna[c] + h[c] + octdp[c] -> 2dmmql8[c] + co2[c] + ppi[c]	2.5.1.74	Ubiquinone and other terpenoid-quinone biosynthesis	K02548		COG1575
DHNAOT7	1,4-dihydroxy-2-naphthoate polyprenyltransferase	ppi[c] + co2[c] + nadh[c] + 2dmmq7[c] -> hepdp[c] + nad[c] + dhna[c]	2.5.1.74	Ubiquinone and other terpenoid-quinone biosynthesis	K02548		COG1575
DHNAS	1,4-dihydroxy-2-naphthoyl-CoA synthase	sbzcoa[c] + h[c] -> dhnacoa[c] + h2o[c]		Ubiquinone and other terpenoid-quinone biosynthesis
DHNPA	dihydroneopterin aldolase	dhnpt[c] -> 2ahhmp[c] + gcald[c]	4.1.2.25	Folate metabolism	K01633 K13940 K13939	R03504	COG1539 COG0801 COG0294
DHNPA2	dihydroneopterin aldolase	dhnpt[c] -> 6hmhpt[c] + gcald[c]	4.1.2.25	Folate metabolism	K01633		COG1539
DHORD2	dihydoorotic acid dehydrogenase (quinone8)	dhor_S[c] + q8[c] -> orot[c] + q8h2[c]	1.3.5.2	Pyrimidine synthesis	K00254		COG0167
DHORD5	dihydroorotic acid (menaquinone-8)	dhor_S[c] + mqn8[c] -> mql8[c] + orot[c]	1.3.5.2	Pyrimidine synthesis	K00254		COG0167
DHORDfum	Fumarate dependent DHORD	dhor_S[c] + fum[c] -> orot[c] + succ[c]	1.3.98.1	Pyrimidine synthesis	K00226		COG0167
DHORDi	(S)-Dihydroorotateoxygen oxidoreductase	dhor_S[c] + o2[c] -> orot[c] + h2o2[c]	1.3.3.1	Pyrimidine synthesis	K00226	R01867	COG0167
DHORTS	dihydroorotase	h2o[c] + dhor_S[c] <=> h[c] + cbasp[c]	3.5.2.3	Pyrimidine synthesis	K01465	R01993	COG0044 COG0418
DHPDO	3,4-dihydroxyphenylacetate 2,3-dioxygenase	34dhpha[c] + o2[c] -> 5cmhmsa[c] + h[c]	1.13.11.15	Tyrosine metabolism	K00455	R03303	COG3384
DHPM1	dihydropyrimidinase (5,6-dihydrouracil)	h2o[c] + 56dura[c] -> h[c] + cala[c]	3.5.2.2	Pyrimidine catabolism	K01464	R02269	COG0044
DHPM2	dihydropyrimidinase (dihydrothymine)	h2o[c] + 56dthm[c] -> h[c] + 3uib[c]	3.5.2.2	Pyrimidine catabolism	K01464	R03055	COG0044
DHPPD	2,3-dihydroxyphenylpropionate dehydrogenase	cechddd[c] + nad[c] -> dhpppn[c] + h[c] + nadh[c]	1.3.1.87	Phenylalanine metabolism	K05711	R06784	COG1028
DHPPDA	diaminohydroxyphosphoribosylaminopyrimidine deaminase	25dhpp[c] + h2o[c] + h[c] -> 5apru[c] + nh4[c]	3.5.4.26	Vitamin B2 metabolism	K01498 K11752	R03459	COG0117 COG1985
DHPPDA2	diaminohydroxyphosphoribosylaminopryrimidine deaminase (25drapp)	25drapp[c] + h2o[c] + h[c] -> 5apru[c] + nh4[c]	3.5.4.26	Vitamin B2 metabolism	K01498 K11752	R03459	COG0117 COG1985
DHPPPNt2r	3-(2,3-Dihydroxyphenyl)propanoate transport in via proton symport reversible	h[e] + dhpppn[e] <=> h[c] + dhpppn[c]		Transport, extracellular
DHPR	6,7-dihydropteridine reductase	h[c] + nadh[c] + dhbpt[c] -> nad[c] + thbpt[c]	1.5.1.34	Tetrahydrobiopterin metabolism	K00357	R01793
DHPS	dihydropteroate synthase	2ahhmp[c] + 4abz[c] -> dhpt[c] + h2o[c]	2.5.1.15	Folate metabolism	K00796 K13939 K13941	R03066	COG1539 COG0801 COG0294
DHPS2	dihydropteroate synthase	4abz[c] + 6hmhptpp[c] -> dhpt[c] + ppi[c]	2.5.1.15	Folate metabolism	K00796 K13939 K13941		COG1539 COG0801 COG0294
DHQS	3-dehydroquinate synthase	2dda7p[c] -> 3dhq[c] + pi[c]	4.2.3.4	Phenylalanine metabolism	K01735 K13829	R03083	COG0703 COG0337
DHQTi	3-dehydroquinate dehydratase, irreversible	3dhq[c] -> 3dhsk[c] + h2o[c]	4.2.1.10	Phenylalanine metabolism	K03785 K03786 K13832 K13830	R03084	COG0710 COG0757 COG0169
DHSKDH	3-Dehydroshikimate hydro-lyase	3dhsk[c] <=> h2o[c] + 34dhb[c]	4.2.1.118	Phenylalanine metabolism		R01627
DHSQLD	Dehydrosqualene desaturase (EC 1.14.99.-)	3 fad[c] + dhsql[c] -> 3 fadh2[c] + 44dpnspr[c]	1.3.8.2	Terpenoid backbone biosynthesis	K10209	R07653	COG1233
DINSt2	deoxyinosine transport in via proton symport	din[e] + h[e] -> din[c] + h[c]		Transport, extracellular
DKDID	D-2,3-Diketo 4-deoxy-epi-inositol dehydratase	h2o[c] + dkdi[c] -> h[c] + d5kg[c]		Inositol phosphate metabolism
DKDID2	D-2,3-Dikety 4-deoxy-epi-inisitol dehydratase	h2o[c] + dkdi[c] -> h[c] + 5dgclur[c]	3.7.1.22	Inositol phosphate metabolism	K03336	R08603	COG0028
DKGLCNR1	2,5-diketo-D-gluconate reductase	25dkglcn[c] + h[c] + nadph[c] -> 2dhguln[c] + nadp[c]	1.1.1.346	Ascorbate and aldarate metabolism	K06221	R08878	COG0656
DKMPPD2	Acireductone Dixoygenase 1 (homo sapiens)	o2[c] + dhmtp[c] -> h[c] + for[c] + 2kmb[c]	1.13.11.54	Methionine and cysteine metabolism	K08967	R07364	COG1791
DKMPPD3	acireductone synthase (homo sapiens)	h2o[c] + dkmpp[c] -> pi[c] + dhmtp[c] + h[c]	3.1.3.77	Methionine and cysteine metabolism	K08966	R07394	COG4359
DM_2HYMEPH	Sink needed to allow 2-(Hydroxymethyl)phenol to leave system	2hymeph[c] ->		Exchange/demand reaction
DM_2obut[c]	Demand rection for 2-oxobutanoate	2obut[c] ->		Exchange/demand reaction
DM_4HBA	Sink needed to allow 4-hydroxy-benzoate to leave system	4hba[c] ->		Exchange/demand reaction
DM_5DRIB	Sink needed to allow 5-deoxyribose to leave system	5drib[c] ->		Exchange/demand reaction
DM_5MTR	Sink needed to allow 5-Methylthio-D-ribose to leave system	5mtr[c] ->		Exchange/demand reaction
DM_adocbl(c)	demand reaction for adenosylcobalamin	adocbl[c] ->		Exchange/demand reaction
DM_AMOB	Sink needed to allow S-Adenosyl-4-methylthio-2-oxobutanoate to leave the system	amob[c] ->		Exchange/demand reaction
DM_atp_c_	DM atp(c)	h2o[c] + atp[c] -> adp[c] + h[c] + pi[c]	3.6.1.3,3.6.1.5,3.6.1.8,3.6.1.15,3.6.3.1,3.6.3.2,3.6.3.3,3.6.3.4,3.6.3.5,3.6.3.6,3.6.3.7,3.6.3.8,3.6.3.9,3.6.3.10,3.6.3.11,3.6.3.12,3.6.3.14,3.6.3.15,3.6.3.16,3.6.3.17,3.6.3.18,3.6.3.19,3.6.3.20,3.6.3.21,3.6.3.22,3.6.3.23,3.6.3.24,3.6.3.25,3.6.3.26,3.6.3.27,3.6.3.28,3.6.3.29,3.6.3.30,3.6.3.31,3.6.3.32,3.6.3.33,3.6.3.34,3.6.3.35,3.6.3.36,3.6.3.37,3.6.3.38,3.6.3.39,3.6.3.40,3.6.3.41,3.6.3.42,3.6.3.…	Exchange/demand reaction	K01509 K01510 K01533 K01553 K04765 K06928 K14641 K14642 K17686	R00086	COG2217 COG1618
DM_btn	Demand for biotin	btn[c] ->		Exchange/demand reaction
DM_clpn140(c)	demand reaction for cardiolipin (tetratetradecanoyl, n-C14:0)	clpn140[c] ->		Exchange/demand reaction
DM_clpn160(c)	demand reaction for cardiolipin (tetrahexadecanoyl, n-C16:0)	clpn160[c] ->		Exchange/demand reaction
DM_clpn180(c)	demand reaction for cardiolipin (tetraoctadecanoyl, n-C18:0)	clpn180[c] ->		Exchange/demand reaction
DM_clpnai15(c)	demand reaction for cardiolipin (12-methyl-tetradecanoyl, anteiso-C15)	clpnai15[c] ->		Exchange/demand reaction
DM_clpnai17(c)	demand reaction for cardiolipin (14-methyl-hexadecanoyl, anteiso-C17)	clpnai17[c] ->		Exchange/demand reaction
DM_clpni14(c)	demand reaction for cardiolipin (12-methyl-tridecanoyl, iso-C14)	clpni14[c] ->		Exchange/demand reaction
DM_clpni15(c)	demand reaction for cardiolipin (13-methyl-tetradecanoyl, iso-C15)	clpni15[c] ->		Exchange/demand reaction
DM_clpni16(c)	demand reaction for cardiolipin (14-methyl-pentadecanoyl, iso-C16)	clpni16[c] ->		Exchange/demand reaction
DM_clpni17(c)	demand reaction for cardiolipin (15-methyl-hexadecanoyl, iso-C17)	clpni17[c] ->		Exchange/demand reaction
DM_dad_5	Demand for 5-deoxyadenosine	dad_5[c] ->		Exchange/demand reaction
DM_dhptd(c)	Demand reaction for 4,5-dihydroxy-2,3-pentanedione	dhptd[c] <=>		Exchange/demand reaction
DM_GCALD	Sink needed to allow glycol aldehyde to leave system	gcald[c] ->		Exchange/demand reaction
DM_hcys_L[c]	Demand for homocysteine	hcys_L[c] ->		Exchange/demand reaction
DM_HQN	Sink needed to allow Hydroquinone to leave system	hqn[c] ->		Exchange/demand reaction
DM_kdo2lipid4L(c)	demand reaction for KDO(2)-lipid IV(A) with laurate	kdo2lipid4L[c] ->		Exchange/demand reaction
DM_pheme(c)	Demand reaction for heme	pheme[c] ->		Exchange/demand reaction
DM_q8h2[c]	Demand rection for Ubiquinol-8	q8h2[c] ->		Exchange/demand reaction
DM_teich_45_BS(c)	demand reaction for teichuronic acid (GlcA + GalNac, 45 repeating unit)	teich_45_BS[c] ->		Exchange/demand reaction
DM_thmpp(c)	demand reaction for Thiamine diphosphate	thmpp[c] ->		Exchange/demand reaction
DMATT	dimethylallyltranstransferase	dmpp[c] + ipdp[c] -> ppi[c] + grdp[c]	2.5.1.1	Cholesterol metabolism	K00787 K00795 K00804 K13787 K13789 K14066	R01658	COG0142
DMLARGAH	NG,NG-Dimethyl-L-arginine dimethylamidohydrolase	h2o[c] + dmlarg[c] <=> citr_L[c] + dma[c]	3.5.3.18	Others	K01482	R02513
DMPPL	dimethylallyl-diphosphate diphosphate-lyase (isoprene-forming)	dmpp[c] -> ppi[c] + ispre[c]	4.2.3.27	Terpenoid backbone biosynthesis	K12742	R08199
DMPPS	1-hydroxy-2-methyl-2-(E)-butenyl 4-diphosphate reductase (dmpp)	h2mb4p[c] + h[c] + nadh[c] -> dmpp[c] + h2o[c] + nad[c]	1.17.1.2	Terpenoid backbone biosynthesis	K03527	R08210	COG0761
DMPPS2r	4-hydroxy-3-methylbut-2-enyl diphosphate reductase (NADP), reversible	nadph[c] + h[c] + h2mb4p[c] <=> h2o[c] + dmpp[c] + nadp[c]	1.17.1.2	Terpenoid backbone biosynthesis	K03527	R07219	COG0761
DMQMT	3-Dimethylubiquinonol 3-methyltransferase	2omhmbl[c] + amet[c] -> ahcys[c] + h[c] + q8h2[c]	2.1.1.64	Ubiquinone and other terpenoid-quinone biosynthesis	K00568 K00591	R05614	COG2227
DMQMT2	3-demethylubiquinone-9 3-o-methyltransferase	amet[c] + ocmhmxbq[c] <=> q8[c] + ahcys[c]	2.1.1.64	Ubiquinone and other terpenoid-quinone biosynthesis	K00568	R05614	COG2227
DMSOR1	Dimethyl sulfoxide reductase (Menaquinol 8)	dmso[c] + mql8[c] -> dms[c] + h2o[c] + mqn8[c]	1.8.5.3	Energy metabolism	K07306		COG0243
DMSOR2	Dimethyl sulfoxide reductase (Demethylmenaquinol 8)	2dmmql8[c] + dmso[c] -> 2dmmq8[c] + dms[c] + h2o[c]	1.8.5.3	Energy metabolism	K07306		COG0243
DMSORdmq	Dimethyl sulfoxide reductase (2-demethylmenaquinone)	2dmmql8[c] + dmso[e] -> 2dmmq8[c] + dms[e] + h2o[e]		Sulfur metabolism
DMSORmq	Dimethyl sulfoxide reductase (Menaquinol)	mql8[c] + dmso[e] -> mqn8[c] + dms[e] + h2o[e]		Sulfur metabolism
DNMPPA	Dihydroneopterin monophosphate dephosphorylase	dhpmp[c] + h2o[c] -> dhnpt[c] + pi[c]	3.6.1.-	Folate metabolism	K01529	R04621	COG0494
DNTPPA	Dihydroneopterin triphosphate pyrophosphatase	ahdt[c] + h2o[c] -> dhpmp[c] + h[c] + ppi[c]	3.6.1.-	Folate metabolism	K01529	R04638	COG0494
DOGULNR	2,3 dioxo-L-gulonate reductase	23doguln[c] + h[c] + nadh[c] -> 3dhguln[c] + nad[c]	1.1.1.-	Pentose and glucuronate interconversions	K08092	R02637	COG2055
DPCOAK	dephospho-CoA kinase	atp[c] + dpcoa[c] -> adp[c] + h[c] + coa[c]	2.7.1.24	CoA synthesis	K00859 K02318	R00130	COG0237
DPCOAt	dpcoa[c] transporter	2 h[e] + dpcoa[e] <=> 2 h[c] + dpcoa[c]		Transport, extracellular
DPGM	Diphosphoglyceromutase	13dpg[c] <=> h[c] + 23dpg[c]		Glycolysis/gluconeogenesis
DPMVDc	diphosphomevalonate decarboxylase, cytosol	atp[c] + 5dpmev[c] -> adp[c] + pi[c] + co2[c] + ipdp[c]	4.1.1.33	Squalene and cholesterol synthesis	K01597	R01121	COG3407
DPR	2-dehydropantoate 2-reductase	2dhp[c] + h[c] + nadph[c] -> nadp[c] + pant_R[c]	1.1.1.169	CoA synthesis	K00077	R02472	COG1893
DPRr	2 dehydropantoate 2 reductase	2dhp[c] + h[c] + nadph[c] <=> nadp[c] + pant_R[c]	1.1.1.169	CoA synthesis	K00077	R02472	COG1893
DRBK	Deoxyribokinase	atp[c] + drib[c] -> adp[c] + h[c] + 2dr5p[c]	2.7.1.15	Pentose phosphate pathway	K00852	R02750	COG0524
dreplication	DNA replication c0	-> dnarep[c]		Exchange/demand reaction
DRIBabc	Deoxyribose transport via ABC system	atp[c] + h2o[c] + drib[e] -> adp[c] + h[c] + pi[c] + drib[c]		Transport, extracellular
DRIBI	D ribose aldose ketose isomerase	rib_D[c] <=> rbl_D[c]	5.3.1.20	Pentose and glucuronate interconversions		R01081
DRPAr	2-Deoxy-D-ribose-5-phosphate acetaldehyde-lyase	2dr5p[c] <=> acald[c] + g3p[c]	4.1.2.4	Pentose phosphate pathway	K01619	R01066	COG0274
DSERt2r	d_Serine transport via proton symport	h[e] + ser_D[e] <=> h[c] + ser_D[c]	TC-2.A.3.1,2.A.3.1	Transport, extracellular
DTMPK	dTMP kinase	atp[c] + dtmp[c] -> adp[c] + dtdp[c]	2.7.4.9	Nucleotide interconversion	K00943	R02094	COG0125
DTMPt	dtmp[c] transport in/out via proton symport	h[e] + dtmp[e] <=> h[c] + dtmp[c]		Transport, extracellular
DTTPti	dTTP irreversible uniport	dttp[c] -> dttp[e]		Transport, extracellular
DURAD	dihydrouracil dehydrogenase (NADP)	nadp[c] + 56dura[c] <=> h[c] + nadph[c] + ura[c]	1.3.1.2	Pyrimidine catabolism	K00207	R00978
DURAD2	dihydrothymin dehydrogenase (NADP)	nadp[c] + 56dthm[c] <=> h[c] + nadph[c] + thym[c]	1.3.1.2	Pyrimidine catabolism	K00207	R01415
DURIK1	deoxyuridine kinase (ATP:Deoxyuridine)	atp[c] + duri[c] -> adp[c] + h[c] + dump[c]	2.7.1.21	Nucleotide interconversion	K00857	R02099	COG1435
DURIPP	deoxyuridine phosphorylase	pi[c] + duri[c] <=> 2dr1p[c] + ura[c]	2.4.2.2	Nucleotide interconversion	K00757 K00758 K00756 K03783 K03784	R02484	COG0213 COG2820 COG0005 COG0813
DURIt2	deoxyuridine transport in via proton symport	duri[e] + h[e] -> duri[c] + h[c]		Transport, extracellular			COG1972
DUTPDP	dUTP diphosphatase	h2o[c] + dutp[c] -> h[c] + ppi[c] + dump[c]	3.6.1.23	Pyrimidine catabolism	K01520 K01519 K02428	R02100	COG0756 COG0127
DVPROTOCHLOROPH1	Divinylprotochlorophyllide synthesis 1	h2o[c] + nad[c] + mppp9mme[c] <=> h[c] + nadh[c] + hmppp9mme[c]		Porphyrin and chlorophyll metabolism
DVPROTOCHLOROPH2	Divinylprotochlorophyllide synthesis 2	nad[c] + hmppp9mme[c] <=> h[c] + nadh[c] + oxomppp9mme[c]		Porphyrin and chlorophyll metabolism
DVPROTOCHLOROPH3	Divinylprotochlorophyllide synthesis 3	nad[c] + oxomppp9mme[c] <=> 2 h[c] + nadh[c] + dvprotochloroph[c]		Porphyrin and chlorophyll metabolism
DXFTOR	Dehypoxanthine futalosine:S-adenosyl-L-methionine oxidoreductase (cyclizing)	dhxft[c] + amet[c] -> cdhxft[c] + met_L[c] + dad_5[c] + h[c]		Ubiquinone and other terpenoid-quinone biosynthesis
DXPRIi	1-deoxy-D-xylulose reductoisomerase	dxyl5p[c] + h[c] + nadph[c] -> 2me4p[c] + nadp[c]	1.1.1.267	Terpenoid backbone biosynthesis	K00099	R05688	COG0743
DXPRIr	1-deoxy-D-xylulose reductoisomerase, reversible	dxyl5p[c] + h[c] + nadph[c] <=> 2me4p[c] + nadp[c]	1.1.1.267	Terpenoid backbone biosynthesis	K00099	R05688	COG0743
DXPS	1-deoxy-D-xylulose 5-phosphate synthase	g3p[c] + h[c] + pyr[c] -> co2[c] + dxyl5p[c]	4.1.3.37	Terpenoid backbone biosynthesis	K01662	R05636	COG1154
E4PD	Erythrose 4-phosphate dehydrogenase	e4p[c] + h2o[c] + nad[c] <=> 4per[c] + 2 h[c] + nadh[c]	1.2.1.72	Vitamin B6 metabolism	K03472	R01825	COG0057
EACPR1	Enoyl-ACP-reductase (FabI)	egACPm[c] + nadph[c] + h[c] -> gACPm[c] + nadp[c]		Biotin metabolism	K00208		COG0623
EACPR2	Enoyl-ACP-reductase (FabI)	epACPm[c] + nadph[c] + h[c] -> pmACPm[c] + nadp[c]		Biotin metabolism	K00208		COG0623
EAR100x	enoyl-[acyl-carrier-protein] reductase (NADH) (n-C10:0)	h[c] + nadh[c] + tdec2eacp[c] -> dcaacp[c] + nad[c]	1.3.1.9	Fatty acid synthesis	K00208 K02371 K00668 K11533	R04961	COG0623 COG2070
EAR100y	enoyl-[acyl-carrier-protein] reductase (NADPH) (n-C10:0)	h[c] + nadph[c] + tdec2eacp[c] -> dcaacp[c] + nadp[c]	1.3.1.10	Fatty acid synthesis	K10780 K00665	R04962	COG0623 COG1028
EAR10M11	10mtundec2eACP[c][e]:nad[c]P+ oxidoreductase (A-specific)	nadph[c] + h[c] + 10mtundec2eACP[c] -> nadp[c] + 10mundecACP[c]	1.3.1.10	Fatty acid synthesis	K00208		COG0623
EAR10M11x	10-methyl-trans-undec-2-enoyl-ACPNAD+ oxidoreductase (A-specific)	10mtundec2eACP[c] + h[c] + nadh[c] -> nad[c] + 10mundecACP[c]	1.3.1.9	Fatty acid synthesis	K11611		COG0623
EAR10M12	10mtddec2eACP[c][e]:nad[c]P+ oxidoreductase (A-specific)	nadph[c] + h[c] + 10mtddec2eACP[c] -> nadp[c] + 10mddcaACP[c]	1.3.1.10	Fatty acid synthesis	K00208		COG0623
EAR10M12x	10-methyl-trans-dodec-2-enoyl-ACPNAD+ oxidoreductase (A-specific)	10mtddec2eACP[c] + h[c] + nadh[c] -> 10mddcaACP[c] + nad[c]	1.3.1.9	Fatty acid synthesis	K11611		COG0623
EAR11M12	11mtddec2eACP[c][e]:nad[c]P+ oxidoreductase (A-specific)	nadph[c] + h[c] + 11mtddec2eACP[c] -> nadp[c] + 11mddcaACP[c]	1.3.1.10	Fatty acid synthesis	K00208		COG0623
EAR11M12x	11-methyl-trans-dodec-2-enoyl-ACPNAD+ oxidoreductase (A-specific)	11mtddec2eACP[c] + h[c] + nadh[c] -> 11mddcaACP[c] + nad[c]	1.3.1.9	Fatty acid synthesis	K11611		COG0623
EAR120x	enoyl-[acyl-carrier-protein] reductase (NADH) (n-C12:0)	h[c] + nadh[c] + tddec2eACP[c] -> ddcaACP[c] + nad[c]	1.3.1.9	Fatty acid synthesis	K00208 K02371 K00667 K11533	R04724	COG0623 COG2070
EAR120y	enoyl-[acyl-carrier-protein] reductase (NADPH) (n-C12:0)	h[c] + nadph[c] + tddec2eACP[c] -> ddcaACP[c] + nadp[c]	1.3.1.10	Fatty acid synthesis	K10780 K00665	R04725	COG0623 COG1028
EAR121x	enoyl-[acyl-carrier-protein] reductase (NADH) (n-C12:1)	h[c] + nadh[c] + t3c5ddeceACP[c] <=> nad[c] + cddec5eACP[c]	1.3.1.9	Fatty acid synthesis	K11611		COG0623 COG2070
EAR12M13	12mttritec2eACP[c][e]:nad[c]P+ oxidoreductase (A-specific)	nadph[c] + h[c] + 12mttritec2eACP[c] -> nadp[c] + 12mtridecACP[c]	1.3.1.10	Fatty acid synthesis	K00208		COG0623 COG2070
EAR12M13x	12-methyl-trans-tridec-2-enoyl-ACPNAD+ oxidoreductase (A-specific)	h[c] + nadh[c] + 12mttritec2eACP[c] -> 12mtridecACP[c] + nad[c]	1.3.1.9	Fatty acid synthesis	K11611		COG0623 COG2070
EAR12M14	12mtmrs2eACP[c][e]:nad[c]P+ oxidoreductase (A-specific)	nadph[c] + h[c] + 12mtmrs2eACP[c] -> nadp[c] + 12mmyrsACP[c]	1.3.1.10	Fatty acid synthesis	K00208		COG0623 COG2070
EAR12M14x	12-methyl-trans-tetra-dec-2-enoyl-ACPNAD+ oxidoreductase (A-specific)	h[c] + nadh[c] + 12mtmrs2eACP[c] -> 12mmyrsACP[c] + nad[c]	1.3.1.9	Fatty acid synthesis	K11611		COG0623 COG2070
EAR13M14	13mtmrs2eACP[c][e]:nad[c]P+ oxidoreductase (A-specific)	nadph[c] + h[c] + 13mtmrs2eACP[c] -> nadp[c] + 13mmyrsACP[c]	1.3.1.10	Fatty acid synthesis	K00208		COG0623 COG2070
EAR13M14x	13-methyl-trans-tetra-dec-2-enoyl-ACPNAD+ oxidoreductase (A-specific)	h[c] + 13mtmrs2eACP[c] + nadh[c] -> 13mmyrsACP[c] + nad[c]	1.3.1.9	Fatty acid synthesis	K11611		COG0623 COG2070
EAR140x	enoyl-[acyl-carrier-protein] reductase (NADH) (n-C14:0)	h[c] + nadh[c] + tmrs2eACP[c] -> myrsACP[c] + nad[c]	1.3.1.9	Fatty acid synthesis	K00208 K02371 K00668 K11533	R04966	COG0623 COG2070
EAR140y	enoyl-[acyl-carrier-protein] reductase (NADPH) (n-C14:0)	h[c] + nadph[c] + tmrs2eACP[c] -> myrsACP[c] + nadp[c]	1.3.1.10	Fatty acid synthesis	K10780 K00665	R04967	COG0623 COG1028
EAR141x	enoyl-[acyl-carrier-protein] reductase (NADH) (n-C14:1)	h[c] + nadh[c] + t3c7mrseACP[c] <=> nad[c] + tdeACP[c]	1.3.1.9	Fatty acid synthesis	K11611		COG0623 COG2070
EAR14M15	14mtpentdec2eACP[c][e]:nad[c]P+ oxidoreductase (A-specific)	nadph[c] + h[c] + 14mtpentdec2eACP[c] -> nadp[c] + 14mpentdecACP[c]	1.3.1.10	Fatty acid synthesis	K00208		COG0623 COG2070
EAR14M15x	14-methyl-trans-pentadec-2-enoyl-ACPNAD+ oxidoreductase (A-specific)	14mtpentdec2eACP[c] + h[c] + nadh[c] -> 14mpentdecACP[c] + nad[c]	1.3.1.9	Fatty acid synthesis	K11611		COG0623 COG2070
EAR14M16	14mtpalm2eACP[c][e]:nad[c]P+ oxidoreductase (A-specific)	nadph[c] + h[c] + 14mtpalm2eACP[c] -> nadp[c] + 14mpalmACP[c]	1.3.1.10	Fatty acid synthesis	K00208		COG0623 COG2070
EAR14M16x	14-methyl-trans-hexa-dec-2-enoyl-ACPNAD+ oxidoreductase (A-specific)	14mtpalm2eACP[c] + h[c] + nadh[c] -> 14mpalmACP[c] + nad[c]	1.3.1.9	Fatty acid synthesis	K11611		COG0623 COG2070
EAR15M16	15mtpalm2eACP[c][e]:nad[c]P+ oxidoreductase (A-specific)	nadph[c] + h[c] + 15mtpalm2eACP[c] -> nadp[c] + 15mpalmACP[c]	1.3.1.10	Fatty acid synthesis	K00208		COG0623 COG2070
EAR15M16x	15-methyl-trans-hexa-dec-2-enoyl-ACPNAD+ oxidoreductase (A-specific)	h[c] + 15mtpalm2eACP[c] + nadh[c] -> 15mpalmACP[c] + nad[c]	1.3.1.9	Fatty acid synthesis	K11611		COG0623 COG2070
EAR160x	enoyl-[acyl-carrier-protein] reductase (NADH) (n-C16:0)	h[c] + nadh[c] + tpalm2eACP[c] -> nad[c] + palmACP[c]	1.3.1.9	Fatty acid synthesis	K00208 K02371 K00668 K11533	R04969	COG0623 COG2070
EAR160y	enoyl-[acyl-carrier-protein] reductase (NADPH) (n-C16:0)	h[c] + nadph[c] + tpalm2eACP[c] -> nadp[c] + palmACP[c]	1.3.1.10	Fatty acid synthesis	K10780 K00665	R04970	COG0623 COG1028
EAR161x	enoyl-[acyl-carrier-protein] reductase (NADH) (n-C16:1)	h[c] + nadh[c] + t3c9palmeACP[c] <=> nad[c] + hdeACP[c]	1.3.1.9	Fatty acid synthesis	K11611		COG0623 COG2070
EAR180x	enoyl-[acyl-carrier-protein] reductase (NADH) (n-C18:0)	h[c] + nadh[c] + toctd2eACP[c] -> nad[c] + ocdcaACP[c]	1.3.1.9	Fatty acid synthesis	K11611		COG0623 COG2070
EAR180y	enoyl-[acyl-carrier-protein] reductase (NADPH) (n-C18:0)	h[c] + nadph[c] + tod2eacp[c] -> nadp[c] + ocdcaACP[c]	1.3.1.10	Fatty acid synthesis	K00208		COG0623 COG1028
EAR181x	enoyl-[acyl-carrier-protein] reductase (NADH) (n-C18:1)	h[c] + nadh[c] + t3c11vaceACP[c] <=> nad[c] + octeACP[c]	1.3.1.9	Fatty acid synthesis	K11611		COG0623 COG2070
EAR40x	enoyl-[acyl-carrier-protein] reductase (NADH) (n-C4:0)	but2eACP[c] + h[c] + nadh[c] -> butACP[c] + nad[c]	1.3.1.9	Fatty acid synthesis	K11611		COG0623 COG2070
EAR40y	enoyl-[acyl-carrier-protein] reductase (NADPH) (n-C4:0)	but2eACP[c] + h[c] + nadph[c] -> butACP[c] + nadp[c]	1.3.1.10	Fatty acid synthesis	K10780 K00209 K00665	R04430	COG0623 COG1028
EAR4M5	4mtpent2eACP[c][e]:nad[c]P+ oxidoreductase (A-specific)	nadph[c] + h[c] + 4mtpent2eACP[c] -> nadp[c] + 4mpentACP[c]	1.3.1.10	Fatty acid synthesis	K00208		COG0623 COG1028
EAR4M5x	4-methyl-trans-pent-2-enoyl-ACPNAD+ oxidoreductase (A-specific)	h[c] + nadh[c] + 4mtpent2eACP[c] -> 4mpentACP[c] + nad[c]	1.3.1.9	Fatty acid synthesis	K11611		COG0623 COG2070
EAR4M6	4mthex2eACP[c][e]:nad[c]P+ oxidoreductase (A-specific)	nadph[c] + h[c] + 4mthex2eACP[c] -> nadp[c] + 4mhexACP[c]	1.3.1.10	Fatty acid synthesis	K00208		COG0623 COG1028
EAR4M6x	4-methyl-trans-hex-2-enoyl-ACPNAD+ oxidoreductase (A-specific)	4mthex2eACP[c] + h[c] + nadh[c] -> 4mhexACP[c] + nad[c]	1.3.1.9	Fatty acid synthesis	K11611		COG0623 COG2070
EAR5M6	5mthex2eACP[c][e]:nad[c]P+ oxidoreductase (A-specific)	nadph[c] + h[c] + 5mthex2eACP[c] -> nadp[c] + 5mhexACP[c]	1.3.1.10	Fatty acid synthesis	K00208		COG0623 COG1028
EAR5M6x	5-methyl-trans-hex-2-enoyl-ACPNAD+ oxidoreductase (A-specific)	h[c] + nadh[c] + 5mthex2eACP[c] -> nad[c] + 5mhexACP[c]	1.3.1.9	Fatty acid synthesis	K11611		COG0623 COG2070
EAR60x	enoyl-[acyl-carrier-protein] reductase (NADH) (n-C6:0)	h[c] + nadh[c] + thex2eACP[c] -> hexACP[c] + nad[c]	1.3.1.9	Fatty acid synthesis	K00668 K11533	R04955	COG0623 COG2070
EAR60y	enoyl-[acyl-carrier-protein] reductase (NADPH) (n-C6:0)	h[c] + nadph[c] + thex2eACP[c] -> hexACP[c] + nadp[c]	1.3.1.10	Fatty acid synthesis	K00665	R04956	COG0623 COG1028
EAR6M7	6mthept2eACP[c][e]:nad[c]P+ oxidoreductase (A-specific)	nadph[c] + h[c] + 6mthept2eACP[c] -> nadp[c] + 6mheptACP[c]	1.3.1.10	Fatty acid synthesis	K00208		COG0623 COG2070
EAR6M7x	6-methyl-trans-hept-2-enoyl-ACPNAD+ oxidoreductase (A-specific)	6mthept2eACP[c] + h[c] + nadh[c] -> 6mheptACP[c] + nad[c]	1.3.1.9	Fatty acid synthesis	K11611		COG0623 COG2070
EAR6M8	6mtoct2eACP[c][e]:nad[c]P+ oxidoreductase (A-specific)	nadph[c] + h[c] + 6mtoct2eACP[c] -> nadp[c] + 6mocACP[c]	1.3.1.10	Fatty acid synthesis	K00208		COG0623 COG1028
EAR6M8x	6-methyl-trans-oct-2-enoyl-ACPNAD+ oxidoreductase (A-specific)	h[c] + 6mtoct2eACP[c] + nadh[c] -> 6mocACP[c] + nad[c]	1.3.1.9	Fatty acid synthesis	K11611		COG0623 COG2070
EAR7M8	7mtoct2eACP[c][e]:nad[c]P+ oxidoreductase (A-specific)	nadph[c] + h[c] + 7mtoct2eACP[c] -> nadp[c] + 7mocACP[c]	1.3.1.10	Fatty acid synthesis	K00208		COG0623 COG1028
EAR7M8x	7-methyl-trans-oct-2-enoyl-ACPNAD+ oxidoreductase (A-specific)	7mtoct2eACP[c] + h[c] + nadh[c] -> 7mocACP[c] + nad[c]	1.3.1.9	Fatty acid synthesis	K11611		COG0623 COG2070
EAR80x	enoyl-[acyl-carrier-protein] reductase (NADH) (n-C8:0)	h[c] + nadh[c] + toct2eacp[c] -> nad[c] + ocacp[c]	1.3.1.9	Fatty acid synthesis	K00208 K02371 K00668 K11533	R04958	COG0623 COG2070
EAR80y	enoyl-[acyl-carrier-protein] reductase (NADPH) (n-C8:0)	h[c] + nadph[c] + toct2eacp[c] -> nadp[c] + ocacp[c]	1.3.1.10	Fatty acid synthesis	K10780 K00665	R04959	COG0623 COG1028
EAR8M10	8mtdec2eACP[c][e]:nad[c]P+ oxidoreductase (A-specific)	nadph[c] + h[c] + 8mtdec2eACP[c] -> nadp[c] + 8mdcaACP[c]	1.3.1.10	Fatty acid synthesis	K00208		COG0623 COG1028
EAR8M10x	8-methyl-trans-dec-2-enoyl-ACPNAD+ oxidoreductase (A-specific)	h[c] + nadh[c] + 8mtdec2eACP[c] -> 8mdcaACP[c] + nad[c]	1.3.1.9	Fatty acid synthesis	K11611		COG0623 COG2070
EAR8M9	8mtnon2eACP[c][e]:nad[c]P+ oxidoreductase (A-specific)	nadph[c] + h[c] + 8mtnon2eACP[c] -> nadp[c] + 8mnonACP[c]	1.3.1.10	Fatty acid synthesis	K00208		COG0623 COG1028
EAR8M9x	8-methyl-trans-non-2-enoyl-ACPNAD+ oxidoreductase (A-specific)	8mtnon2eACP[c] + h[c] + nadh[c] -> 8mnonACP[c] + nad[c]	1.3.1.9	Fatty acid synthesis	K11611		COG0623 COG2070
EAR9M10	9mtdec2eACP[c][e]:nad[c]P+ oxidoreductase (A-specific	nadph[c] + h[c] + 9mtdec2eACP[c] -> nadp[c] + 9mdcaACP[c]	1.3.1.10	Fatty acid synthesis	K00208		COG0623 COG1028
EAR9M10x	9-methyl-trans-dec-2-enoyl-ACPNAD+ oxidoreductase (A-specific)	h[c] + 9mtdec2eACP[c] + nadh[c] -> 9mdcaACP[c] + nad[c]	1.3.1.9	Fatty acid synthesis	K11611		COG0623 COG2070
ECOAH1	3-hydroxyacyl-CoA dehydratase (3-hydroxybutanoyl-CoA)	3hbcoa[c] <=> b2coa[c] + h2o[c]	4.2.1.17	Fatty acid synthesis	K01692 K01715 K13767 K01782 K01825 K07511 K07514 K10527 K15016	R03026	COG1250 COG1024
ECOAH12	3-hydroxyacyl-CoA dehydratase (3-hydroxyisobutyryl-CoA)	2mp2coa[c] + h2o[c] -> 3hibutcoa[c]	4.2.1.17	Fatty acid synthesis	K01692 K07511 K07514 K07515 K01782 K01825	R04224	COG1250 COG1024
ECOAH1R	3-hydroxyacyl-CoA ((R)-3-hydroxybutanoyl-CoA)	3hbcoa_R[c] <=> h2o[c] + b2coa[c]	4.2.1.55	Fatty acid synthesis	K17865	R03027	COG1250 COG1024
ECOAH2	3-hydroxyacyl-CoA dehydratase (3-hydroxyhexanoyl-CoA)	3hhcoa[c] <=> h2o[c] + hx2coa[c]	4.2.1.17	Fatty acid synthesis	K01692 K07511 K10527 K01782 K01825 K07514 K07515	R04749	COG1250 COG1024
ECOAH3	3-hydroxyacyl-CoA dehydratase (3-hydroxyoctanoyl-CoA)	3hocoa[c] <=> h2o[c] + oc2coa[c]	4.2.1.17	Fatty acid synthesis	K13767 K01692 K07511 K10527 K01782 K01825 K07514 K07515	R04746	COG1250 COG1024
ECOAH4	3-hydroxyacyl-CoA dehydratase (3-hydroxydecanoyl-CoA)	3hdcoa[c] <=> dc2coa[c] + h2o[c]	4.2.1.17	Fatty acid synthesis	K13767 K01692 K07511 K10527 K01782 K01825 K07514 K07515	R04744	COG1250 COG1024
ECOAH5	3-hydroxyacyl-CoA dehydratase (3-hydroxydodecanoyl-CoA)	3hddcoa[c] <=> dd2coa[c] + h2o[c]	4.2.1.17	Fatty acid synthesis	K13767 K01692 K07511 K07514 K01782 K01825 K07515	R04170	COG1250 COG1024
ECOAH6	3-hydroxyacyl-CoA dehydratase (3-hydroxytetradecanoyl-CoA)	3htdcoa[c] <=> h2o[c] + td2coa[c]	4.2.1.17	Fatty acid synthesis	K13767 K10527 K01692 K07511 K07514 K07515 K01782 K01825	R04740	COG1250 COG1024
ECOAH7	3-hydroxyacyl-CoA dehydratase (3-hydroxyhexadecanoyl-CoA)	3hhdcoa[c] <=> h2o[c] + hdd2coa[c]	4.2.1.17	Fatty acid synthesis	K10527 K01692 K07511 K07514 K07515 K01782 K01825	R04738	COG1250 COG1024
ECOAH9	2-Methylprop-2-enoyl-CoA (2-Methylbut-2-enoyl-CoA)	h2o[c] + 2mb2coa[c] <=> 3hmbcoa[c]	4.2.1.17	Fatty acid synthesis	K01692 K07511 K07514 K07515 K01782 K01825	R04204	COG1250 COG1024
EDA	2-dehydro-3-deoxy-phosphogluconate aldolase	2ddg6p[c] -> g3p[c] + pyr[c]	4.1.2.14	Pentose phosphate pathway	K17463 K01625 K11395	R05605	COG0800 COG0329
EDA_R	2-dehydro-3-deoxy-D-gluconate-6-phosphate	2ddg6p[c] <=> pyr[c] + g3p[c]	4.1.2.14	Pentose phosphate pathway	K17463 K01625 K11395	R05605	COG0800 COG0329
EDD	6-phosphogluconate dehydratase	6pgc[c] -> 2ddg6p[c] + h2o[c]	4.2.1.12	Pentose phosphate pathway	K01690	R02036	COG0129
EDTXS1	Endotoxin Synthesis (lauroyl transferase)	ddcaACP[c] + kdo2lipid4[c] -> ACP[c] + kdo2lipid4L[c]	2.3.1.-	Lipopolysaccharide biosynthesis	K02517	R05146	COG1560
EDTXS2	Endotoxin Synthesis (myristoyl transferase)	kdo2lipid4L[c] + myrsACP[c] -> ACP[c] + lipa[c]	2.3.1.-	Lipopolysaccharide biosynthesis	K02560	R05075	COG1560
EHGLAT	L-erythro-4-Hydroxyglutamate:2-oxoglutarate aminotransferase	akg[c] + e4hglu[c] -> glu_L[c] + 4h2oglt[c]	2.6.1.1	Arginine and Proline Metabolism	K00811 K00812 K00813 K11358 K14454 K14455	R05052	COG0436 COG1448
ENO	enolase	2pg[c] <=> h2o[c] + pep[c]	4.2.1.11	Glycolysis/gluconeogenesis	K01689	R00658	COG0148
ESHCYS_FPe	Extracellular electron shuttle, cysteine to oxygen, F. prausnitzii specific	4 cys_L[e] + o2[e] -> 2 Lcystin[e] + 2 h2o[e]		Energy metabolism
ESHCYS2_FPe	Extracellular electron shuttle, riboflavin to cysteine, F. prausnitzii specific	ribflv[e] + 2 cys_L[e] <=> rbflvrd[e] + Lcystin[e]		Energy metabolism
ESHGLU_FPe	Extracellular electron shuttle, glutathione to oxygen, F. prausnitzii specific	o2[e] + 4 gthrd[e] -> 2 h2o[e] + 2 gthox[e]		Energy metabolism
ESHGLU2_FPe	Extracellular electron shuttle, riboflavin to glutathione, F. prausnitzii specific	ribflv[e] + 2 gthrd[e] <=> rbflvrd[e] + gthox[e]		Energy metabolism
ETHAAL	Ethanolamine ammonia-lyase	etha[c] -> acald[c] + nh4[c]	4.3.1.7	Cell wall biosynthesis	K03735 K03736 K04019	R00749	COG4302
ETHAP	Ethanolamine phosphorylase	pi[c] + etha[c] -> h2o2[c] + 2ameph[c]	4.99.1.-	Cell wall biosynthesis	K01773	R04248
ETHAt2	Ethanolamine transport in via proton symport	etha[e] + h[e] -> etha[c] + h[c]	TC-2.A.3.5,2.A.3.5	Transport, extracellular
ETHSO3abc	ethanesulfonate transport via ABC system	atp[c] + ethso3[e] + h2o[c] -> adp[c] + ethso3[c] + h[c] + pi[c]		Transport, extracellular
ETOHt	ethanol reversible transport	etoh[e] <=> etoh[c]		Transport, extracellular
ETOHt2r	ethanol reversible transport via proton symport	etoh[e] + h[e] <=> etoh[c] + h[c]		Transport, extracellular
EX_12dgr180(e)	1,2-Diacyl-sn-glycerol (dioctadecanoyl, n-C18:0) exchange	12dgr180[e] <=>		Exchange/demand reaction
EX_12ppd_S(e)	(S)-Propane-1,2-diol exchange	12ppd_S[e] <=>		Exchange/demand reaction
EX_13ppd(e)	1,3-Propanediol exchange	13ppd[e] <=>		Exchange/demand reaction
EX_15dap(e)	1,5-Diaminopentane exchange	15dap[e] <=>		Exchange/demand reaction
EX_26dap_M(e)	meso-2,6-Diaminoheptanedioate exchange	26dap_M[e] <=>		Exchange/demand reaction
EX_2ddglcn(e)	2-Dehydro-3-deoxy-D-gluconate exchange	2ddglcn[e] <=>		Exchange/demand reaction
EX_2dmmq8(e)	2-Demethylmenaquinone 8 exchange	2dmmq8[e] <=>		Exchange/demand reaction
EX_2hyoxplac(e)	2-Hydroxyphenylacetate exchange	2hyoxplac[e] <=>		Exchange/demand reaction
EX_2mbut(e)	2-methylbutyrate exchange	2mbut[e] <=>		Exchange/demand reaction
EX_2obut(e)	2-Oxobutanoate exchange	2obut[e] <=>		Exchange/demand reaction
EX_2omfuc(e)	2-o-methylfucose exchange	2omfuc[e] <=>		Exchange/demand reaction
EX_2omxyl(e)	2-O-methylxylose exchange	2omxyl[e] <=>		Exchange/demand reaction
EX_34dhpha(e)	(3,4-dihydroxyphenyl)acetate exchange	34dhpha[e] <=>		Exchange/demand reaction
EX_3ddlhept(e)	3-deoxy-d-lyxo-heptulosaric acid exchange	3ddlhept[e] <=>		Exchange/demand reaction
EX_3hcinnm(e)	3-hydroxycinnamic acid exchange	3hcinnm[e] <=>		Exchange/demand reaction
EX_3hphac(e)	3-Hydroxyphenylacetate exchange	3hphac[e] <=>		Exchange/demand reaction
EX_3hpppn(e)	3-(3-hydroxy-phenyl)propionate exchange	3hpppn[e] <=>		Exchange/demand reaction
EX_3mop(e)	Exchange of 3-methyl-2-oxopentanoate	3mop[e] <=>		Exchange/demand reaction
EX_4abut(e)	4-Aminobutanoate exchange	4abut[e] <=>		Exchange/demand reaction
EX_4abz(e)	4 Aminobenzoate exchange	4abz[e] <=>		Exchange/demand reaction
EX_4hbz(e)	4-Hydroxybenzoate exchange	4hbz[e] <=>		Exchange/demand reaction
EX_4hoxpacd(e)	4-Hydroxyphenylacetaldehyde exchange	4hoxpacd[e] <=>		Exchange/demand reaction
EX_4hphac(e)	4-Hydroxyphenylacetate exchange	4hphac[e] <=>		Exchange/demand reaction
EX_4mcat(e)	4-methylcatechol exchange	4mcat[e] <=>		Exchange/demand reaction
EX_5aptn(e)	5-Aminopentanoate exchange	5aptn[e] <=>		Exchange/demand reaction
EX_ac(e)	Acetate exchange	ac[e] <=>		Exchange/demand reaction
EX_acac(e)	Acetoacetate exchange	acac[e] <=>		Exchange/demand reaction
EX_acald(e)	Acetaldehyde exchange	acald[e] <=>		Exchange/demand reaction
EX_acerA(e)	Aceric acid (3-C-carboxy-5-deoxy-l-xylose) exchange	acerA[e] <=>		Exchange/demand reaction
EX_acgal(e)	N-acetylgalactosamine exchange	acgal[e] <=>		Exchange/demand reaction
EX_acgalglcur(e)	desulfated disaccharide acgalglcur exchange	acgalglcur[e] <=>		Exchange/demand reaction
EX_acgalidour(e)	desulfated disaccharide acgalidour exchange	acgalidour[e] <=>		Exchange/demand reaction
EX_acgalidour2s(e)	partly desulfated disaccharide acgalidour exchange	acgalidour2s[e] <=>		Exchange/demand reaction
EX_acgam(e)	N-Acetyl-D-glucosamine exchange	acgam[e] <=>		Exchange/demand reaction
EX_acmana(e)	Exchange of N-acetyl-D-mannosamine	acmana[e] <=>		Exchange/demand reaction
EX_acnam(e)	N-Acetylneuraminate exchange	acnam[e] <=>		Exchange/demand reaction
EX_actn_R(e)	R Acetoin exchange	actn_R[e] <=>		Exchange/demand reaction
EX_ade(e)	Adenine exchange	ade[e] <=>		Exchange/demand reaction
EX_adn(e)	exchange reaction for Adenosine	adn[e] <=>		Exchange/demand reaction
EX_adpcbl(e)	exchange reaction for Adenosylcobalamin	adocbl[e] <=>		Exchange/demand reaction
EX_ahcys(e)	Exchange of S-adenosyl-L-homocysteine	ahcys[e] <=>		Exchange/demand reaction
EX_akg(e)	2-Oxoglutarate exchange	akg[e] <=>		Exchange/demand reaction
EX_ala_D(e)	D-Alanine exchange	ala_D[e] <=>		Exchange/demand reaction
EX_ala_L(e)	exchange reaction for L-alanine	ala_L[e] <=>		Exchange/demand reaction
EX_alaasp(e)	L-alanyl-L-aspartate exchange	alaasp[e] <=>		Exchange/demand reaction
EX_alagln(e)	L-alanyl-L-glutamine exchange	alagln[e] <=>		Exchange/demand reaction
EX_alaglu(e)	L-alanyl-L-glutamate exchange	alaglu[e] <=>		Exchange/demand reaction
EX_alagly(e)	L-alanylglycine exchange	alagly[e] <=>		Exchange/demand reaction
EX_alahis(e)	L-alanyl-L-histidine exchange	alahis[e] <=>		Exchange/demand reaction
EX_alaleu(e)	L-alanyl-L-leucine exchange	alaleu[e] <=>		Exchange/demand reaction
EX_alathr(e)	L-alanyl-L-threonine exchange	alathr[e] <=>		Exchange/demand reaction
EX_alltn(e)	Allantoin exchange	alltn[e] <=>		Exchange/demand reaction
EX_amet(e)	S-Adenosyl-L-methionine exchange	amet[e] <=>		Exchange/demand reaction
EX_amp(e)	AMP exchange	amp[e] <=>		Exchange/demand reaction
EX_amylopect900(e)	Amylopectin (900 glucose units) exchange	amylopect900[e] <=>		Exchange/demand reaction
EX_amylose300(e)	Amylose exchange	amylose300[e] <=>		Exchange/demand reaction
EX_apio-D(e)	D-apiose exchange	apio_D[e] <=>		Exchange/demand reaction
EX_arab_D(e)	D-Arabinose exchange	arab_D[e] <=>		Exchange/demand reaction
EX_arab_L(e)	L-Arabinose exchange	arab_L[e] <=>		Exchange/demand reaction
EX_arabinan101(e)	Arabinan exchange	arabinan101[e] <=>		Exchange/demand reaction
EX_arabinogal(e)	Larch arabinogalactan exchange	arabinogal[e] <=>		Exchange/demand reaction
EX_arabinoxyl(e)	Arabinoxylan exchange	arabinoxyl[e] <=>		Exchange/demand reaction
EX_arabttr(e)	Arabinotriose exchange	arabttr[e] <=>		Exchange/demand reaction
EX_arbt(e)	Arbutin exchange	arbt[e] <=>		Exchange/demand reaction
EX_arg_L(e)	L-Arginine exchange	arg_L[e] <=>		Exchange/demand reaction
EX_arsenb(e)	Arsenobetaine exchange	arsenb[e] <=>		Exchange/demand reaction
EX_asn_L(e)	exchange reaction for L-asparagine	asn_L[e] <=>		Exchange/demand reaction
EX_aso3(e)	arsenite exchange	aso3[e] <=>		Exchange/demand reaction
EX_aso4(e)	Arsenate exchange	aso4[e] <=>		Exchange/demand reaction
EX_asp_L(e)	L-Aspartate exchange	asp_L[e] <=>		Exchange/demand reaction
EX_bglc(e)	Exchange reaction for beta glucans	bglc[e] <=>		Exchange/demand reaction
EX_bhb(e)	(R)-3-Hydroxybutanoate transport via H+ symport	bhb[e] <=>		Exchange/demand reaction
EX_biomass(e)	EX Biomass c0	biomass[c] <=>		Exchange/demand reaction
EX_btd_RR(e)	R R 2 3 Butanediol exchange	btd_RR[e] <=>		Exchange/demand reaction
EX_btn(e)	Biotin exchange	btn[e] <=>		Exchange/demand reaction
EX_btoh(e)	Butanol exchange	btoh[e] <=>		Exchange/demand reaction
EX_but(e)	Butyrate (n-C4:0) exchange	but[e] <=>		Exchange/demand reaction
EX_butso3(e)	butanesulfonate exchange	butso3[e] <=>		Exchange/demand reaction
EX_ca2(e)	Calcium exchange	ca2[e] <=>		Exchange/demand reaction
EX_cbl1(e)	Cob(I)alamin exchange	cbl1[e] <=>		Exchange/demand reaction
EX_cbl2(e)	Cob(II)alamin exchange	cbl2[e] <=>		Exchange/demand reaction
EX_cd2(e)	Cadmium exchange	cd2[e] <=>		Exchange/demand reaction
EX_cellb(e)	Cellobiose exchange	cellb[e] <=>		Exchange/demand reaction
EX_cellul(e)	Cellulose exchange	cellul[e] <=>		Exchange/demand reaction
EX_cgly(e)	Cys-Gly exchange	cgly[e] <=>		Exchange/demand reaction
EX_ch4(e)	Methane exchange	ch4[e] <=>		Exchange/demand reaction
EX_ch4s(e)	Methanethiol exchange	ch4s[e] <=>		Exchange/demand reaction
EX_chol(e)	exchange reaction for Choline	chol[e] <=>		Exchange/demand reaction
EX_chols(e)	Choline sulfate exchange	chols[e] <=>		Exchange/demand reaction
EX_chor(e)	Chorismate exchange	chor[e] <=>		Exchange/demand reaction
EX_chsterol(e)	exchange reaction for cholesterol	chsterol[e] <=>		Exchange/demand reaction
EX_chtbs(e)	Chitobiose exchange	chtbs[e] <=>		Exchange/demand reaction
EX_cinnm(e)	trans-Cinnamate exchange	cinnm[e] <=>		Exchange/demand reaction
EX_cit(e)	Citrate exchange	cit[e] <=>		Exchange/demand reaction
EX_Cit_Mg(e)	Citrate-Mg exchange	Cit_Mg[e] <=>		Exchange/demand reaction
EX_cl(e)	exchange reaction for Chloride	cl[e] <=>		Exchange/demand reaction
EX_cmp(e)	CMP exchange	cmp[e] <=>		Exchange/demand reaction
EX_co2(e)	CO2 exchange	co2[e] <=>		Exchange/demand reaction
EX_coa(e)	exchange reaction for coa	coa[e] <=>		Exchange/demand reaction
EX_cobalt2(e)	Co2+ exchange	cobalt2[e] <=>		Exchange/demand reaction
EX_core2(e)	Core2 (mucin O-glycan) exchange	core2[e] <=>		Exchange/demand reaction
EX_core3(e)	Core3 (mucin O-glycan) exchange	core3[e] <=>		Exchange/demand reaction
EX_core4(e)	Core4 (mucin O-glycan) exchange	core4[e] <=>		Exchange/demand reaction
EX_core5(e)	Core 5 exchange	core5[e] <=>		Exchange/demand reaction
EX_core6(e)	Core6 (mucin O-glycan) exchange	core6[e] <=>		Exchange/demand reaction
EX_core7(e)	Core 7 exchange	core7[e] <=>		Exchange/demand reaction
EX_core8(e)	Core 8 exchange	core8[e] <=>		Exchange/demand reaction
EX_crn(e)	exchange reaction for L-Carnitine	crn[e] <=>		Exchange/demand reaction
EX_cro4(e)	Chromate exchange	cro4[e] <=>		Exchange/demand reaction
EX_csn(e)	Cytosine exchange	csn[e] <=>		Exchange/demand reaction
EX_cspg_a(e)	chondroitin sulfate A (GalNAc4S-GlcA) proteoglycan exchange	cspg_a[e] <=>		Exchange/demand reaction
EX_cspg_a_degr(e)	GalNAc4S-GlcA exchange	cspg_a_degr[e] <=>		Exchange/demand reaction
EX_cspg_ab_rest(e)	Chondroitin sulfate lyase AB degradation product exchange	cspg_ab_rest[e] <=>		Exchange/demand reaction
EX_cspg_b(e)	chondroitin sulfate B / dermatan sulfate (IdoA2S-GalNAc4S) proteoglycan exchange	cspg_b[e] <=>		Exchange/demand reaction
EX_cspg_b_degr(e)	GalNAc4S-IdoA2S exchange	cspg_b_degr[e] <=>		Exchange/demand reaction
EX_cspg_c(e)	chondroitin sulfate C (GalNAc6S-GlcA) proteoglycan exchange	cspg_c[e] <=>		Exchange/demand reaction
EX_cspg_c_degr(e)	GalNAc6S-GlcA exchange	cspg_c_degr[e] <=>		Exchange/demand reaction
EX_cspg_c_rest(e)	Chondroitin sulfate lyase C degradation product exchange	cspg_c_rest[e] <=>		Exchange/demand reaction
EX_ctbt(e)	Crotonobetaine exchange	ctbt[e] <=>		Exchange/demand reaction
EX_cu2(e)	Cu2+ exchange	cu2[e] <=>		Exchange/demand reaction
EX_cynt(e)	Cyanate exchange	cynt[e] <=>		Exchange/demand reaction
EX_cys_L(e)	exchange reaction for L-cysteine	cys_L[e] <=>		Exchange/demand reaction
EX_cytd(e)	exchange reaction for Cytidine	cytd[e] <=>		Exchange/demand reaction
EX_dad_2(e)	exchange reaction for 2-deoxyadenosine	dad_2[e] <=>		Exchange/demand reaction
EX_datp(e)	dATP(4-) exchange	datp[e] <=>		Exchange/demand reaction
EX_dcyt(e)	exchange reaction for Deoxycytidine	dcyt[e] <=>		Exchange/demand reaction
EX_ddca(e)	laurate exchange	ddca[e] <=>		Exchange/demand reaction
EX_dextran40(e)	Dextran 40, (1,6-alpha-D-Glucan) exchange	dextran40[e] <=>		Exchange/demand reaction
EX_dextrin(e)	Dextrin exchange	dextrin[e] <=>		Exchange/demand reaction
EX_dgsn(e)	exchange reaction for Deoxyguanosine	dgsn[e] <=>		Exchange/demand reaction
EX_dhcinnm(e)	2,3-dihydroxicinnamic acid exchange	dhcinnm[e] <=>		Exchange/demand reaction
EX_dhpppn(e)	3-(2,3-Dihydroxyphenyl)propanoate exchange	dhpppn[e] <=>		Exchange/demand reaction
EX_diact(e)	Diacetyl exchange	diact[e] <=>		Exchange/demand reaction
EX_din(e)	exchange reaction for Deoxyinosine	din[e] <=>		Exchange/demand reaction
EX_dms(e)	Dimethyl sulfide exchange	dms[e] <=>		Exchange/demand reaction
EX_dmso(e)	Dimethyl sulfoxide exchange	dmso[e] <=>		Exchange/demand reaction
EX_dpcoa(e)	exchange reaction for dpcoa	dpcoa[e] <=>		Exchange/demand reaction
EX_drib(e)	Deoxyribose exchange	drib[e] <=>		Exchange/demand reaction
EX_dsT_antigen(e)	disialyl-T antigen exchange	dsT_antigen[e] <=>		Exchange/demand reaction
EX_dtmp(e)	Exchange of dTMP(2-)	dtmp[e] <=>		Exchange/demand reaction
EX_dttp(e)	Exchange of dTTP(4-)	dttp[e] <=>		Exchange/demand reaction
EX_duri(e)	exchange reaction for Deoxyuridine	duri[e] <=>		Exchange/demand reaction
EX_etha(e)	Ethanolamine exchange	etha[e] <=>		Exchange/demand reaction
EX_ethso3(e)	ethanesulfonate exchange	ethso3[e] <=>		Exchange/demand reaction
EX_etoh(e)	Ethanol exchange	etoh[e] <=>		Exchange/demand reaction
EX_f1a(e)	F1alpha (mucin O-glycan) exchange	f1a[e] <=>		Exchange/demand reaction
EX_fald(e)	Exchange of formaldehyde	fald[e] <=>		Exchange/demand reaction
EX_fe2(e)	EX_fe2(u)	fe2[e] <=>		Exchange/demand reaction
EX_fe3(e)	Fe3+ exchange	fe3[e] <=>		Exchange/demand reaction
EX_fecrm(e)	Ferrichrome exchange	fecrm[e] <=>		Exchange/demand reaction
EX_fol(e)	exchange reaction for Folate	fol[e] <=>		Exchange/demand reaction
EX_for(e)	Formate exchange	for[e] <=>		Exchange/demand reaction
EX_fru(e)	exchange reaction for D-Fructose	fru[e] <=>		Exchange/demand reaction
EX_fuc_L(e)	L-Fucose exchange	fuc_L[e] <=>		Exchange/demand reaction
EX_fuc1p_L(e)	L-Fucose 1-phosphate exchange	fuc1p_L[e] <=>		Exchange/demand reaction
EX_fum(e)	exchange reaction for fumarate	fum[e] <=>		Exchange/demand reaction
EX_g1p(e)	Exchange of alpha-D-glucose 1-phosphate(2-)	g1p[e] <=>		Exchange/demand reaction
EX_g6p(e)	D-Glucose 6-phosphate exchange	g6p[e] <=>		Exchange/demand reaction
EX_gal(e)	exchange reaction for D-Galactose	gal[e] <=>		Exchange/demand reaction
EX_galct_D(e)	D-Galactarate exchange	galct_D[e] <=>		Exchange/demand reaction
EX_galctn_D(e)	D-Galactonate exchange	galctn_D[e] <=>		Exchange/demand reaction
EX_galmannan(e)	Galactomannan exchange	galmannan[e] <=>		Exchange/demand reaction
EX_galt(e)	Galactitol exchange	galt[e] <=>		Exchange/demand reaction
EX_galur(e)	D-Galacturonate exchange	galur[e] <=>		Exchange/demand reaction
EX_gam(e)	exchange reaction for D-Glucosamine	gam[e] <=>		Exchange/demand reaction
EX_gam26s(e)	Glucosamine 2,6-sulfate exchange	gam26s[e] <=>		Exchange/demand reaction
EX_gbbtn(e)	gamma-butyrobetaine exchange	gbbtn[e] <=>		Exchange/demand reaction
EX_gcald(e)	Glycolaldehyde exchange	gcald[e] <=>		Exchange/demand reaction
EX_glc(e)	D-Glucose exchange	glc_D[e] <=>		Exchange/demand reaction
EX_glcmannan(e)	Glucomannan exchange	glcmannan[e] <=>		Exchange/demand reaction
EX_glcn(e)	D-Gluconate exchange	glcn[e] <=>		Exchange/demand reaction
EX_glcr(e)	D-Glucarate exchange	glcr[e] <=>		Exchange/demand reaction
EX_glcur(e)	D-glucuronate exchange	glcur[e] <=>		Exchange/demand reaction
EX_gln_L(e)	exchange reaction for L-glutamine	gln_L[e] <=>		Exchange/demand reaction
EX_glu_L(e)	L-Glutamate exchange	glu_L[e] <=>		Exchange/demand reaction
EX_glutar(e)	Glutarate exchange	glutar[e] <=>		Exchange/demand reaction
EX_gly(e)	exchange reaction for Glycine	gly[e] <=>		Exchange/demand reaction
EX_glyasn(e)	Glycyl-L-asparagine exchange	glyasn[e] <=>		Exchange/demand reaction
EX_glyasp(e)	Glycyl-L-aspartate exchange	glyasp[e] <=>		Exchange/demand reaction
EX_glyb(e)	Glycine betaine exchange	glyb[e] <=>		Exchange/demand reaction
EX_glyc(e)	Glycerol exchange	glyc[e] <=>		Exchange/demand reaction
EX_glyc3p(e)	Ex_glyc3p[e]	glyc3p[e] <=>		Exchange/demand reaction
EX_glyclt(e)	Glycolate exchange	glyclt[e] <=>		Exchange/demand reaction
EX_glycys(e)	Gly-Cys exchange reaction	glycys[e] <=>		Exchange/demand reaction
EX_glygln(e)	Glycyl-L-glutamine exchange	glygln[e] <=>		Exchange/demand reaction
EX_glyglu(e)	Glycyl-L-glutamate exchange	glyglu[e] <=>		Exchange/demand reaction
EX_glygn2(e)	glycogen, structure 2 (glycogenin-1,6-{7[1,4-Glc], 4[1,4-Glc]}) exchange	glygn2[e] <=>		Exchange/demand reaction
EX_glygn4(e)	exchange reaction for glycogen, structure 4 (glycogenin-1,6-{2[1,4-Glc], [1,4-Glc]})	glygn4[e] <=>		Exchange/demand reaction
EX_glygn5(e)	exchange reaction for glycogen, structure 5 (glycogenin-2[1,4-Glc])	glygn5[e] <=>		Exchange/demand reaction
EX_glyleu(e)	Glycylleucine exchange	glyleu[e] <=>		Exchange/demand reaction
EX_glymet(e)	Glycyl-L-methionine exchange	glymet[e] <=>		Exchange/demand reaction
EX_glyphe(e)	exchange reaction for glycylphenylalaine	glyphe[e] <=>		Exchange/demand reaction
EX_glypro(e)	Glycylproline exchange	glypro[e] <=>		Exchange/demand reaction
EX_glytyr(e)	Glycyl-L-tyrosine exchange	glytyr[e] <=>		Exchange/demand reaction
EX_gncore1(e)	gncore1 (mucin O-glycan) exchange	gncore1[e] <=>		Exchange/demand reaction
EX_gncore2(e)	GlcNAc-alpha-1,4-Core 2 exchange	gncore2[e] <=>		Exchange/demand reaction
EX_gsn(e)	exchange reaction for Guanosine	gsn[e] <=>		Exchange/demand reaction
EX_gthox(e)	Oxidized glutathione exchange	gthox[e] <=>		Exchange/demand reaction
EX_gthrd(e)	Reduced glutathione exchange	gthrd[e] <=>		Exchange/demand reaction
EX_gtp(e)	GTP exchange	gtp[e] <=>		Exchange/demand reaction
EX_gua(e)	Guanine exchange	gua[e] <=>		Exchange/demand reaction
EX_h(e)	exchange reaction for proton	h[e] <=>		Exchange/demand reaction
EX_h2(e)	H2 exchange	h2[e] <=>		Exchange/demand reaction
EX_h2o(e)	H2O exchange	h2o[e] <=>		Exchange/demand reaction
EX_h2o2(e)	Hydrogen peroxide exchange	h2o2[e] <=>		Exchange/demand reaction
EX_h2s(e)	Hydrogen sulfide exchange	h2s[e] <=>		Exchange/demand reaction
EX_ha(e)	hyaluronan exchange	ha[e] <=>		Exchange/demand reaction
EX_ha_deg1(e)	hyaluronan degradation product 1 exchange	ha_deg1[e] <=>		Exchange/demand reaction
EX_ha_pre1(e)	hyaluronan biosynthesis, precursor 1 exchange	ha_pre1[e] <=>		Exchange/demand reaction
EX_HC00319(e)	exchange for Malonate	HC00319[e] <=>		Exchange/demand reaction
EX_hco3(e)	Bicarbonate exchange	hco3[e] <=>		Exchange/demand reaction
EX_hdca(e)	Hexadecanoate (n-C16:0) exchange	hdca[e] <=>		Exchange/demand reaction
EX_hexs(e)	Hexanesulfonate exchange	hexs[e] <=>		Exchange/demand reaction
EX_hg2(e)	Hg2+ exchange	hg2[e] <=>		Exchange/demand reaction
EX_his_L(e)	exchange reaction for L-histidine	his_L[e] <=>		Exchange/demand reaction
EX_hom_L(e)	L-Homoserine exchange	hom_L[e] <=>		Exchange/demand reaction
EX_homogal(e)	Homogalacturonan exchange	homogal[e] <=>		Exchange/demand reaction
EX_hspg(e)	heparan sulfate proteoglycan exchange	hspg[e] <=>		Exchange/demand reaction
EX_hspg_degr_1(e)	heparan sulfate proteoglycan degradation product 1 exchange	hspg_degr_1[e] <=>		Exchange/demand reaction
EX_hspg_degr_10(e)	heparan sulfate proteoglycan degradation product 10 exchange	hspg_degr_10[e] <=>		Exchange/demand reaction
EX_hspg_degr_11(e)	heparan sulfate proteoglycan degradation product 11 exchange	hspg_degr_11[e] <=>		Exchange/demand reaction
EX_hspg_degr_12(e)	heparan sulfate proteoglycan degradation product 12 exchange	hspg_degr_12[e] <=>		Exchange/demand reaction
EX_hspg_degr_13(e)	heparan sulfate proteoglycan degradation product 13 exchange	hspg_degr_13[e] <=>		Exchange/demand reaction
EX_hspg_degr_14(e)	heparan sulfate proteoglycan degradation product 14 exchange	hspg_degr_14[e] <=>		Exchange/demand reaction
EX_hspg_degr_15(e)	heparan sulfate proteoglycan degradation product 15 exchange	hspg_degr_15[e] <=>		Exchange/demand reaction
EX_hspg_degr_2(e)	heparan sulfate proteoglycan degradation product 2 exchange	hspg_degr_2[e] <=>		Exchange/demand reaction
EX_hspg_degr_3(e)	heparan sulfate proteoglycan degradation product 3 exchange	hspg_degr_3[e] <=>		Exchange/demand reaction
EX_hspg_degr_4(e)	heparan sulfate proteoglycan degradation product 4 exchange	hspg_degr_4[e] <=>		Exchange/demand reaction
EX_hspg_degr_5(e)	heparan sulfate proteoglycan degradation product 5 exchange	hspg_degr_5[e] <=>		Exchange/demand reaction
EX_hspg_degr_6(e)	heparan sulfate proteoglycan degradation product 6 exchange	hspg_degr_6[e] <=>		Exchange/demand reaction
EX_hspg_degr_7(e)	heparan sulfate proteoglycan degradation product 7 exchange	hspg_degr_7[e] <=>		Exchange/demand reaction
EX_hspg_degr_8(e)	heparan sulfate proteoglycan degradation product 8 exchange	hspg_degr_8[e] <=>		Exchange/demand reaction
EX_hspg_degr_9(e)	heparan sulfate proteoglycan degradation product 9 exchange	hspg_degr_9[e] <=>		Exchange/demand reaction
EX_hspg_rest(e)	hspg_undegradable_rest exchange	hspg_rest[e] <=>		Exchange/demand reaction
EX_hxan(e)	Hypoxanthine exchange	hxan[e] <=>		Exchange/demand reaction
EX_icit[e]	Ex_icit[e]	icit[e] <=>		Exchange/demand reaction
EX_idon_L(e)	L-Idonate exchange	idon_L[e] <=>		Exchange/demand reaction
EX_idour(e)	Exchange of L-iduronate	idour[e] <=>		Exchange/demand reaction
EX_ile_L(e)	L-Isoleucine exchange	ile_L[e] <=>		Exchange/demand reaction
EX_ind3ac(e)	Indole-3-acetate exchange	ind3ac[e] <=>		Exchange/demand reaction
EX_ind3ppa(e)	Indole-3-propionate exchange	ind3ppa[e] <=>		Exchange/demand reaction
EX_indole(e)	Indole exchange	indole[e] <=>		Exchange/demand reaction
EX_inost(e)	myo-Inositol exchange	inost[e] <=>		Exchange/demand reaction
EX_ins(e)	Inosine exchange	ins[e] <=>		Exchange/demand reaction
EX_inulin(e)	Inulin exchange	inulin[e] <=>		Exchange/demand reaction
EX_isetac(e)	Isethionic acid exchange	isetac[e] <=>		Exchange/demand reaction
EX_isobut(e)	Isobutyrate exchange	isobut[e] <=>		Exchange/demand reaction
EX_isocapr(e)	Isocaproate exchange	isocapr[e] <=>		Exchange/demand reaction
EX_isoprene(e)	Isoprene exchange	ispre[e] <=>		Exchange/demand reaction
EX_isoval(e)	Isovalerate exchange	isoval[e] <=>		Exchange/demand reaction
EX_k(e)	K+ exchange	k[e] <=>		Exchange/demand reaction
EX_kdo(e)	3-Deoxy-D-manno-2-octulosonate exchange	kdo[e] <=>		Exchange/demand reaction
EX_kesto(e)	Kestose exchange	kesto[e] <=>		Exchange/demand reaction
EX_kestopt(e)	Kestopentaose exchange	kestopt[e] <=>		Exchange/demand reaction
EX_kestottr(e)	Kestotetraose exchange	kestottr[e] <=>		Exchange/demand reaction
EX_lac_D(e)	D-lactate exchange	lac_D[e] <=>		Exchange/demand reaction
EX_lac_L(e)	L-Lactate exchange	lac_L[e] <=>		Exchange/demand reaction
EX_lanost(e)	Lanosterol exchange	lanost[e] <=>		Exchange/demand reaction
EX_lcts(e)	Lactose exchange	lcts[e] <=>		Exchange/demand reaction
EX_Lcyst(e)	L-cysteate exchange	Lcyst[e] <=>		Exchange/demand reaction
EX_Lcystin(e)	L-Cystine exchange	Lcystin[e] <=>		Exchange/demand reaction
EX_leu_L(e)	L-Leucine exchange	leu_L[e] <=>		Exchange/demand reaction
EX_levan1000(e)	Levan exchange	levan1000[e] <=>		Exchange/demand reaction
EX_levanb(e)	Levanbiose exchange	levanb[e] <=>		Exchange/demand reaction
EX_levanttr(e)	Levantriose exchange	levanttr[e] <=>		Exchange/demand reaction
EX_levantttr(e)	Levantetraose exchange	levantttr[e] <=>		Exchange/demand reaction
EX_lichn(e)	Lichenin exchange	lichn[e] <=>		Exchange/demand reaction
EX_lmn2(e)	Laminaribiose exchange	lmn2[e] <=>		Exchange/demand reaction
EX_lmn30(e)	Laminarin exchange	lmn30[e] <=>		Exchange/demand reaction
EX_lys_L(e)	L-Lysine exchange	lys_L[e] <=>		Exchange/demand reaction
EX_lyx_L(e)	L-Lyxose exchange	lyx_L[e] <=>		Exchange/demand reaction
EX_mal_L(e)	Exchange of L-malate	mal_L[e] <=>		Exchange/demand reaction
EX_malt(e)	Maltose exchange	malt[e] <=>		Exchange/demand reaction
EX_malthx(e)	Maltohexaose exchange	malthx[e] <=>		Exchange/demand reaction
EX_malttr(e)	Maltotriose exchange	malttr[e] <=>		Exchange/demand reaction
EX_man(e)	exchange reaction for D-Mannose	man[e] <=>		Exchange/demand reaction
EX_man6p(e)	D-Mannose 6-phosphate exchange	man6p[e] <=>		Exchange/demand reaction
EX_mannan(e)	Yeast mannan exchange	mannan[e] <=>		Exchange/demand reaction
EX_mantr(e)	Mannotriose exchange	mantr[e] <=>		Exchange/demand reaction
EX_melib(e)	Melibiose exchange	melib[e] <=>		Exchange/demand reaction
EX_meoh(e)	methanol exchange	meoh[e] <=>		Exchange/demand reaction
EX_met_D(e)	D-Methionine exchange	met_D[e] <=>		Exchange/demand reaction
EX_met_L(e)	L-Methionine exchange	met_L[e] <=>		Exchange/demand reaction
EX_metala(e)	L-methionyl-L-alanine exchange	metala[e] <=>		Exchange/demand reaction
EX_metsox_R_L(e)	L-methionine-R-sulfoxide exchange	metsox_R_L[e] <=>		Exchange/demand reaction
EX_metsox_S_L(e)	L-Methionine S-oxide exchange	metsox_S_L[e] <=>		Exchange/demand reaction
EX_mg2(e)	Mg exchange	mg2[e] <=>		Exchange/demand reaction
EX_mn2(e)	Mn2+ exchange	mn2[e] <=>		Exchange/demand reaction
EX_mnl(e)	D-Mannitol exchange	mnl[e] <=>		Exchange/demand reaction
EX_mobd(e)	Molybdate exchange	mobd[e] <=>		Exchange/demand reaction
EX_mops(e)	3-(n-Morpholino)Propanesulfonic Acid exchange	mops[e] <=>		Exchange/demand reaction
EX_mqn7(e)	Menaquinone 7 exchange	mqn7[e] <=>		Exchange/demand reaction
EX_mqn8(e)	Menaquinone 8 exchange	mqn8[e] <=>		Exchange/demand reaction
EX_mso3(e)	methanesulfonate exchange	mso3[e] <=>		Exchange/demand reaction
EX_n2(e)	Polysulfide exchange	n2[e] <=>		Exchange/demand reaction
EX_n2o(e)	Nitrous oxide exchange	n2o[e] <=>		Exchange/demand reaction
EX_na1(e)	exchange reaction for Sodium	na1[e] <=>		Exchange/demand reaction
EX_nac(e)	Nicotinate exchange	nac[e] <=>		Exchange/demand reaction
EX_nadp(e)	Nicotinamide adenine dinucleotide phosphate exchange	nadp[e] <=>		Exchange/demand reaction
EX_ncam(e)	Nicotinamide exchange	ncam[e] <=>		Exchange/demand reaction
EX_nh4(e)	Ammonia exchange	nh4[e] <=>		Exchange/demand reaction
EX_ni2(e)	Ni2+ exchange	ni2[e] <=>		Exchange/demand reaction
EX_nmn(e)	NMN exchange	nmn[e] <=>		Exchange/demand reaction
EX_no(e)	exchange reaction for NO	no[e] <=>		Exchange/demand reaction
EX_no2(e)	Nitrite exchange	no2[e] <=>		Exchange/demand reaction
EX_no3(e)	Nitrate exchange	no3[e] <=>		Exchange/demand reaction
EX_o2(e)	exchange reaction for oxugen	o2[e] <=>		Exchange/demand reaction
EX_oaa(e)	Oxaloacetate exchange	oaa[e] <=>		Exchange/demand reaction
EX_ocdca(e)	echange reaction for octadecanoate (n-C18:0)	ocdca[e] <=>		Exchange/demand reaction
EX_ocdcea(e)	octadecenoate (n-C18:1) exchange	ocdcea[e] <=>		Exchange/demand reaction
EX_orn(e)	Ornithine exchange	orn[e] <=>		Exchange/demand reaction
EX_oxa(e)	Oxalate exchange	oxa[e] <=>		Exchange/demand reaction
EX_pac(e)	Phenylacetic acid exchange	pac[e] <=>		Exchange/demand reaction
EX_pb(e)	Lead exchange	pb[e] <=>		Exchange/demand reaction
EX_pcresol(e)	p-cresol exchange	pcresol[e] <=>		Exchange/demand reaction
EX_pect(e)	exchange reaction for pectins	pect[e] <=>		Exchange/demand reaction
EX_pecticgal(e)	Pectic galactan (potato) exchange	pecticgal[e] <=>		Exchange/demand reaction
EX_ph2s(e)	Polysulfide exchange	ph2s[e] <=>		Exchange/demand reaction
EX_phe_L(e)	exchange reaction for L-phenylalanine	phe_L[e] <=>		Exchange/demand reaction
EX_pheme(e)	exchange reaction for heme	pheme[e] <=>		Exchange/demand reaction
EX_phppa(e)	p-hydroxyphenylpropionate exchange	phppa[e] <=>		Exchange/demand reaction
EX_phpyr(e)	Phenylpyruvate exchange	phpyr[e] <=>		Exchange/demand reaction
EX_pi(e)	Phosphate exchange	pi[e] <=>		Exchange/demand reaction
EX_pime(e)	Pimelate exchange	pime[e] <=>		Exchange/demand reaction
EX_pnto_R(e)	(R)-Pantothenate exchange	pnto_R[e] <=>		Exchange/demand reaction
EX_ppa(e)	Propionate exchange	ppa[e] <=>		Exchange/demand reaction
EX_ppi(e)	exchange reaction for ppi	ppi[e] <=>		Exchange/demand reaction
EX_pppi(e)	triphosphate(5-) exchange	pppi[e] <=>		Exchange/demand reaction
EX_pppn(e)	Phenylpropanoate exchange	pppn[e] <=>		Exchange/demand reaction
EX_pro_L(e)	L-Proline exchange	pro_L[e] <=>		Exchange/demand reaction
EX_ptrc(e)	Exchange of 1,4-butanediammonium	ptrc[e] <=>		Exchange/demand reaction
EX_pullulan1200(e)	Pullulan exchange	pullulan1200[e] <=>		Exchange/demand reaction
EX_pydam(e)	exchange reaction for Pyridoxamine	pydam[e] <=>		Exchange/demand reaction
EX_pydx(e)	exchange reaction for Pyridoxal	pydx[e] <=>		Exchange/demand reaction
EX_pydxn(e)	exchange reaction for Pyridoxine	pydxn[e] <=>		Exchange/demand reaction
EX_pyr(e)	Pyruvate exchange	pyr[e] <=>		Exchange/demand reaction
EX_q8(e)	Ubiquinone-8 exchange	q8[e] <=>		Exchange/demand reaction
EX_raffin(e)	Raffinose exchange	raffin[e] <=>		Exchange/demand reaction
EX_rbflvrd(e)	Reduced riboflavin exchange	rbflvrd[e] <=>		Exchange/demand reaction
EX_rhamnogalurI(e)	Rhamnogalacturonan I exchange	rhamnogalurI[e] <=>		Exchange/demand reaction
EX_rhamnogalurII(e)	Rhamnogalacturonan II exchange	rhamnogalurII[e] <=>		Exchange/demand reaction
EX_rib_D(e)	exchange reaction for ribose	rib_D[e] <=>		Exchange/demand reaction
EX_ribflv(e)	exchange reaction for Riboflavin	ribflv[e] <=>		Exchange/demand reaction
EX_rmn(e)	L-Rhamnose exchange	rmn[e] <=>		Exchange/demand reaction
EX_salcn(e)	Salicin exchange	salcn[e] <=>		Exchange/demand reaction
EX_sbt_L(e)	L-Sorbitol exchange	sbt_L[e] <=>		Exchange/demand reaction
EX_sbt-d(e)	exchange reaction for D-Sorbitol	sbt_D[e] <=>		Exchange/demand reaction
EX_sel(e)	Selenate exchange	sel[e] <=>		Exchange/demand reaction
EX_selni(e)	Selenite exchange	selni[e] <=>		Exchange/demand reaction
EX_ser_D(e)	D-Serine exchange	ser_D[e] <=>		Exchange/demand reaction
EX_ser_L(e)	exchange reaction for L-serine	ser_L[e] <=>		Exchange/demand reaction
EX_Ser_Thr(e)	protein-linked serine or threonine residue (O-glycosylation site) exchange	Ser_Thr[e] <=>		Exchange/demand reaction
EX_sheme(e)	Siroheme exchange	sheme[e] <=>		Exchange/demand reaction
EX_so3(e)	Sulfite exchange	so3[e] <=>		Exchange/demand reaction
EX_so4(e)	Sulfate exchange	so4[e] <=>		Exchange/demand reaction
EX_spmd(e)	Exchange of spermidine(3+)	spmd[e] <=>		Exchange/demand reaction
EX_sT_antigen(e)	sT_antigen (mucin O-glycan) exchange	sT_antigen[e] <=>		Exchange/demand reaction
EX_starch1200(e)	Starch exchange	starch1200[e] <=>		Exchange/demand reaction
EX_sTn_antigen(e)	sialyl-Tn antigen exchange	sTn_antigen[e] <=>		Exchange/demand reaction
EX_strch1(e)	starch, structure 1 (1,6-{7[1,4-Glc], 4[1,4-Glc]}) exchange	strch1[e] <=>		Exchange/demand reaction
EX_strch2(e)	exchange reaction for starch, structure 2 (1,6-{2[1,4-Glc], [1,4-Glc]})	strch2[e] <=>		Exchange/demand reaction
EX_stys(e)	Stachyose exchange	stys[e] <=>		Exchange/demand reaction
EX_succ(e)	Succinate exchange	succ[e] <=>		Exchange/demand reaction
EX_sucr(e)	Sucrose exchange	sucr[e] <=>		Exchange/demand reaction
EX_sulfac(e)	sulfoacetate exchange	sulfac[e] <=>		Exchange/demand reaction
EX_T_antigen(e)	T antigen (core 1) exchange	T_antigen[e] <=>		Exchange/demand reaction
EX_taur(e)	Taurine exchange	taur[e] <=>		Exchange/demand reaction
EX_tet(e)	Tetrathionate exchange	tet[e] <=>		Exchange/demand reaction
EX_thm(e)	exchange reaction for Thiamin	thm[e] <=>		Exchange/demand reaction
EX_thmmp(e)	Thiamin monophosphate exchange	thmmp[e] <=>		Exchange/demand reaction
EX_thr_L(e)	L-Threonine exchange	thr_L[e] <=>		Exchange/demand reaction
EX_thymd(e)	Thymidine exchange	thymd[e] <=>		Exchange/demand reaction
EX_tma(e)	Trimethylamine exchange	tma[e] <=>		Exchange/demand reaction
EX_tmao(e)	Trimethylamine N-oxide exchange	tmao[e] <=>		Exchange/demand reaction
EX_Tn_antigen(e)	Tn_antigen (mucin O-glycan) exchange	Tn_antigen[e] <=>		Exchange/demand reaction
EX_tre(e)	Trehalose exchange	tre[e] <=>		Exchange/demand reaction
EX_trp_L(e)	L-Tryptophan exchange	trp_L[e] <=>		Exchange/demand reaction
EX_tsul(e)	Thiosulfate exchange	tsul[e] <=>		Exchange/demand reaction
EX_ttdca(e)	exchange reaction for tetradecanoate (n-C14:0)	ttdca[e] <=>		Exchange/demand reaction
EX_tym(e)	Tyramine exchange	tym[e] <=>		Exchange/demand reaction
EX_Tyr_ggn(e)	Tyr-194 of apo-glycogenin protein (primer for glycogen synthesis) exchange	Tyr_ggn[e] <=>		Exchange/demand reaction
EX_tyr_L(e)	L-Tyrosine exchange	tyr_L[e] <=>		Exchange/demand reaction
EX_ura(e)	Uracil exchange	ura[e] <=>		Exchange/demand reaction
EX_urea(e)	Urea exchange	urea[e] <=>		Exchange/demand reaction
EX_uri(e)	exchange reaction for Uridine	uri[e] <=>		Exchange/demand reaction
EX_val_L(e)	L-Valine exchange	val_L[e] <=>		Exchange/demand reaction
EX_xan(e)	Ex_xan[e]	xan[e] <=>		Exchange/demand reaction
EX_xtsn(e)	Ex_xtsn[e]	xtsn[e] <=>		Exchange/demand reaction
EX_xyl_D(e)	D-Xylose exchange	xyl_D[e] <=>		Exchange/demand reaction
EX_xylan(e)	Xylan exchange	xylan[e] <=>		Exchange/demand reaction
EX_xyluglc(e)	Xyluglucan exchange	xyluglc[e] <=>		Exchange/demand reaction
EX_zn2(e)	Zinc exchange	zn2[e] <=>		Exchange/demand reaction
F1PPt	Fucose 1-phosphate transport via phosphate antiport	2 pi[c] + fuc1p_L[e] <=> 2 pi[e] + fuc1p_L[c]		Transport, extracellular
F6PE4PL	D-Fructose-6-phosphate D-erythrose-4-phosphate-lyase	f6p[c] + pi[c] -> h2o[c] + actp[c] + e4p[c]	4.1.2.22	Fructose and mannose metabolism	K01632	R00761
FA120ACPH	fatty-acyl-ACP hydrolase	h2o[c] + ddcaACP[c] <=> h[c] + ACP[c] + ddca[c]	3.1.4.14	Fatty acid oxidation	K08682	R04014	COG3124
FA140ACPH	fatty-acyl-ACP hydrolase	h2o[c] + myrsACP[c] <=> ACP[c] + h[c] + ttdca[c]		Fatty acid oxidation
FA161ACPH	fatty-acyl-ACP hydrolase	h2o[c] + hdeACP[c] <=> ACP[c] + h[c] + hdcea[c]		Fatty acid oxidation
FA180ACPHrev	fatty-acyl-ACP hydrolase, reversed	h[c] + ACP[c] + ocdca[c] -> h2o[c] + ocdcaACP[c]	3.1.4.14	Fatty acid oxidation	K08682		COG3124
FA80ACPHi	fatty-acyl-ACP hydrolase	h2o[c] + ocACP[c] <=> h[c] + ACP[c] + octa[c]		Fatty acid oxidation
FACOAE160	fatty-acid-CoA thioesterase (hexadecanoate)	h2o[c] + pmtcoa[c] <=> h[c] + coa[c] + hdca[c]		Fatty acid oxidation
FACOAE180	fatty-acid-CoA thioesterase (octadecanoate)	h2o[c] + stcoa[c] <=> h[c] + coa[c] + ocdca[c]		Fatty acid oxidation
FACOAE181	fatty-acid-CoA thioesterase (octadecenoate)	h2o[c] + odecoa[c] <=> h[c] + coa[c] + ocdcea[c]		Fatty acid oxidation
FACOAL140	fatty-acid--CoA ligase (tetradecanoate)	atp[c] + coa[c] + ttdca[c] <=> amp[c] + ppi[c] + tdcoa[c]	6.2.1.3	Fatty acid oxidation	K01897		COG0318 COG1022
FACOAL160	fatty-acid--CoA ligase (hexadecanoate)	atp[c] + coa[c] + hdca[c] <=> amp[c] + pmtcoa[c] + ppi[c]	6.2.1.3	Fatty acid oxidation	K01897 K15013	R01280	COG0318 COG1022
FACOAL161	fatty-acid--CoA ligase (hexadecenoate)	atp[c] + coa[c] + hdcea[c] <=> amp[c] + ppi[c] + hdcoa[c]	6.2.1.3	Fatty acid oxidation	K01897		COG0318 COG1022
FACOAL180	fatty-acid--CoA ligase (octadecanoate)	atp[c] + coa[c] + ocdca[c] <=> amp[c] + ppi[c] + stcoa[c]	6.2.1.3	Fatty acid oxidation	K01897		COG0318 COG1022
FACOAL180i	C180 fatty acid activation	atp[c] + coa[c] + ocdca[c] -> amp[c] + ppi[c] + stcoa[c]	6.2.1.3	Fatty acid oxidation	K01897		COG0318 COG1022
FACOAL181	fatty-acid--CoA ligase (octadecenoate)	atp[c] + coa[c] + ocdcea[c] <=> amp[c] + odecoa[c] + ppi[c]	6.2.1.3	Fatty acid oxidation	K01897		COG0318 COG1022
FACOALAI15	fatty-acid--CoA ligase (ANTEISO15)	fa4[c] + atp[c] + coa[c] <=> ppi[c] + amp[c] + aipdcoa[c]	6.2.1.3	Fatty acid oxidation	K01897		COG0318 COG1022
FACOALAI17	fatty-acid--CoA ligase (ANTEISO17)	atp[c] + coa[c] + fa12[c] <=> ppi[c] + aihpdcoa[c] + amp[c]	6.2.1.3	Fatty acid oxidation	K01897		COG0318 COG1022
FACOALI14	fatty-acid--CoA ligase (ISO14)	fa1[c] + atp[c] + coa[c] <=> itdcoa[c] + ppi[c] + amp[c]	6.2.1.3	Fatty acid oxidation	K01897		COG0318 COG1022
FACOALI15	fatty-acid--CoA ligase (ISO15)	fa3[c] + atp[c] + coa[c] <=> ipdcoa[c] + ppi[c] + amp[c]	6.2.1.3	Fatty acid oxidation	K01897		COG0318 COG1022
FACOALI16	fatty-acid--CoA ligase (ISO16)	fa6[c] + atp[c] + coa[c] <=> ihdcoa[c] + ppi[c] + amp[c]	6.2.1.3	Fatty acid oxidation	K01897		COG0318 COG1022
FACOALI17	fatty-acid--CoA ligase (ISO17)	fa11[c] + atp[c] + coa[c] <=> ihpdcoa[c] + ppi[c] + amp[c]	6.2.1.3	Fatty acid oxidation	K01897		COG0318 COG1022
FACOALib	fatty-acid-CoA ligase (isobutyrate)	atp[c] + isobut[c] + coa[c] -> amp[c] + ibcoa[c] + ppi[c]	6.2.1.3	Fatty acid oxidation	K01897		COG0318 COG1022
FACOALiv	fatty-acid-CoA ligase (isovalerate)	atp[c] + isoval[c] + coa[c] -> amp[c] + ivcoa[c] + ppi[c]	6.2.1.3	Fatty acid oxidation	K01897		COG0318 COG1022
FADRx	FAD reductase	h[c] + nadh[c] + fad[c] <=> nad[c] + fadh2[c]		Vitamin B2 metabolism
FALDH2	formaldehyde dehydrogenase	nad[c] + hmgth[c] <=> h[c] + nadh[c] + Sfglutth[c]	1.1.1.284	Methane metabolism
FAO11	Fatty acid oxidation (n-C16:1)	8 coa[c] + 7 h2o[c] + atp[c] + 7 nad[c] + hdcea[c] + 6 fad[c] <=> 7 h[c] + ppi[c] + amp[c] + 7 nadh[c] + 6 fadh2[c] + 8 accoa[c... <Preview truncated at 128 characters>		Fatty acid oxidation
FAS140ACPrev	Fatty-acyl-ACP synthase (n-C14:0ACP), reversed	co2[c] + h2o[c] + 2 nadp[c] + ACP[c] + myrsACP[c] -> 3 h[c] + 2 nadph[c] + ddcaACP[c] + malACP[c]		Fatty acid synthesis
FAS161ACP	fatty-acyl-ACP synthase (n-C16:1ACP)	3 nadph[c] + o2[c] + 4 h[c] + malACP[c] + myrsACP[c] <=> ACP[c] + 3 h2o[c] + 3 nadp[c] + co2[c] + hdeACP[c]		Fatty acid synthesis
FBA	fructose-bisphosphate aldolase	fdp[c] <=> dhap[c] + g3p[c]	4.1.2.13	Glycolysis/gluconeogenesis	K01623 K01624 K11645 K16305 K16306 K01622	R01068	COG3588 COG1980 COG0191 COG1830
FBA2	D-Fructose 1-phosphate D-glyceraldehyde-3-phosphate-lyase	f1p[c] <=> dhap[c] + glyald[c]	4.1.2.13	Fructose and mannose metabolism	K01622 K01623 K01624 K11645	R02568	COG3588 COG1980 COG0191 COG1830
FBA3	Sedoheptulose 1,7-bisphosphate D-glyceraldehyde-3-phosphate-lyase	s17bp[c] <=> dhap[c] + e4p[c]	4.1.2.13	Pentose phosphate pathway	K01623	R01829	COG3588
FBA4	D-Fructose 1-phosphate D-glyceraldehyde-3-phosphate-lyase	xu1p_D[c] <=> dhap[c] + gcald[c]	4.1.2.13	Glyoxylate and dicarboxylate metabolism	K01623		COG3588
FBP	fructose-bisphosphatase	h2o[c] + fdp[c] -> pi[c] + f6p[c]	3.1.3.11	Glycolysis/gluconeogenesis	K01086 K01622 K02446 K03841 K04041 K11532	R00762	COG1494
FCI	L-fucose isomerase	fuc_L[c] <=> fcl_L[c]	5.3.1.25	Fructose and mannose metabolism	K01818	R03163	COG2407
FCLK	L-fuculokinase	atp[c] + fcl_L[c] -> adp[c] + fc1p[c] + h[c]	2.7.1.51	Fructose and mannose metabolism	K00879	R03241	COG1070
FCLPA	L-fuculose 1-phosphate aldolase	fc1p[c] <=> dhap[c] + lald_L[c]	4.1.2.17	Fructose and mannose metabolism	K01628	R02262	COG0235
FCLTc	Ferrochelatase, cytosol	fe2[c] + ppp9[c] -> 2 h[c] + pheme[c]	4.99.1.1	Heme synthesis	K01772	R00310	COG0276
FDH	formate dehydrogenase	nad[c] + for[c] -> nadh[c] + co2[c]	1.2.1.2	Glyoxylate and dicarboxylate metabolism	K00122
FDH2	formate dehydrogenase (quinone-8: 2 protons)	for[c] + 3 h[c] + q8[c] -> co2[c] + 2 h[e] + q8h2[c]	1.1.5.6	Energy metabolism	K08348		COG0243
FDHfdx	Formate Dehydrogenase(Ferredoxin dependent)	co2[c] + fdxrd[c] <=> fdxox[c] + h[c] + for[c]		Wood-Ljungdahl Pathway
FDMO	FMNH2-dependent monooxygenase	fmnh2[c] + isetac[c] + o2[c] -> fmn[c] + gcald[c] + h2o[c] + h[c] + so3[c]		Energy metabolism			COG2271
FDMO2	FMNH2-dependent monooxygenase (methanesulfonate)	fmnh2[c] + mso3[c] + o2[c] -> fald[c] + fmn[c] + h2o[c] + h[c] + so3[c]		Energy metabolism			COG4146
FDMO3	FMNH2-dependent monooxygenase (ethanesulfonate)	ethso3[c] + fmnh2[c] + o2[c] -> acald[c] + fmn[c] + h2o[c] + h[c] + so3[c]		Energy metabolism			COG0561
FDMO4	FMNH2-dependent monooxygenase (butanesulfonate)	butso3[c] + fmnh2[c] + o2[c] -> btal[c] + fmn[c] + h2o[c] + h[c] + so3[c]		Energy metabolism			COG3033
FDMO5	FMN-dependent monooxygenase (hexanesulfonate)	o2[c] + fmnh2[c] + hexs[c] -> h2o[c] + fmn[c] + so3[c] + hxal[c] + h[c]		Energy metabolism
FDMO6	FMNH2-dependent monooxygenase (sulfoacetate)	fmnh2[c] + o2[c] + sulfac[c] -> fmn[c] + glx[c] + h2o[c] + h[c] + so3[c]		Energy metabolism			COG0637
FDNADOX_H	Ferredoxin:NAD oxidoreductase, generating a proton motive force	nad[c] + fdxrd[c] <=> h[e] + nadh[c] + fdxox[c]	1.18.1.3	Butanoate metabolism	K00529		COG0446
FDOXR	Ferredoxin--nitrite reductase (EC 1.7.7.1)	2 h2o[c] + nh4[c] + 6 fdxox[c] <=> 8 h[c] + no2[c] + 6 fdxrd[c]	1.7.7.1	Nitrogen metabolism	K00366	R00790	COG0155
FDX_NAD_NADP_OXi	Electron-bifurcating enzyme nfnAB, irreversible	fdxrd[c] + nadh[c] + 2 nadp[c] -> fdxox[c] + nad[c] + h[c] + 2 nadph[c]		Sulfur metabolism
FE2abc	iron (II) transport via ABC system	atp[c] + fe2[e] + h2o[c] -> adp[c] + fe2[c] + h[c] + pi[c]		Transport, extracellular			COG0370
FE2DH	Fe2 NAD oxidoreductase	h[c] + nad[c] + 2 fe2[c] <=> nadh[c] + 2 fe3[c]		Transport, extracellular
FE3abc	iron (III) transport via ABC system	atp[c] + fe3[e] + h2o[c] -> adp[c] + fe3[c] + h[c] + pi[c]		Transport, extracellular
FE3t4	iron III transport	fe3[e] -> fe3[c]		Transport, extracellular
FECRMabc	Ferrichrome transport via ABC module	h2o[c] + atp[c] + fecrm[e] -> h[c] + pi[c] + adp[c] + fecrm[c]		Transport, extracellular
FEDCabc	iron (III) dicitrate transport via ABC system	atp[c] + 2 cit[e] + fe3[e] + h2o[c] -> adp[c] + 2 cit[c] + fe3[c] + h[c] + pi[c]		Transport, extracellular			COG4772
FERO	ferroxidase	o2[c] + 4 h[c] + 4 fe2[c] -> 2 h2o[c] + 4 fe3[c]	1.16.3.1	Vitamin B2 metabolism	K00522 K02217 K13624 K13625	R00078	COG1528
FFSD	beta-fructofuranosidase	h2o[c] + suc6p[c] -> fru[c] + g6p[c]	3.2.1.26	Starch and sucrose metabolism	K01193	R03921	COG1621
FGLU	formimidoylglutamase	forglu[c] + h2o[c] + h[c] -> frmd[c] + glu_L[c]	3.5.3.8	Histidine metabolism	K01479	R02285	COG3741
FHL	Formate-hydrogen lyase	for[c] + h[c] -> co2[c] + h2[c]	1.2.1.2,1.12.1.2	Pyruvate metabolism	K00122 K00123 K00125 K00126 K00436 K18007		COG1142 COG0243
FICYTCOX	Ferricytochrome-c:Fe2+ oxidoreductase	fe2[c] + ficytC[c] -> fe3[c] + focytC[c]	1.9.99.1	Energy metabolism		R05318
FK	Fucokinase	atp[c] + fuc_L[c] <=> h[c] + adp[c] + fuc1p_L[c]		Fructose and mannose metabolism
FKYNH	N-Formyl-L-kynurenine amidohydrolase	h2o[c] + Lfmkynr[c] -> h[c] + for[c] + Lkynr[c]	3.5.1.9	Tryptophan metabolism	K01432 K07130 K14263	R01959	COG1878 COG0657
FLVRx	flavin reductase (NAD)	h[c] + nadh[c] + ribflv[c] <=> nad[c] + rbflvrd[c]		Vitamin B2 metabolism
FLVRxe	flavin reductase (NAD), extracellular	h[c] + nadh[c] + ribflv[e] -> nad[c] + rbflvrd[e]		Vitamin B2 metabolism
FMFUROr	Formylmethanofuran:(NAD) oxidoreductase	h2o[c] + nad[c] + fmfur[c] <=> nadh[c] + co2[c] + mfur[c]	1.2.99.5	Methane metabolism	K00199
FMNAT	FMN adenylyltransferase	atp[c] + h[c] + fmn[c] -> ppi[c] + fad[c]	2.7.7.2	Vitamin B2 metabolism	K00953 K11753 K14656	R00161	COG0196
FMNRx	FMN reductase	fmn[c] + h[c] + nadh[c] -> fmnh2[c] + nad[c]	1.5.1.29	Vitamin B2 metabolism	K13562 K14631 K05368	R05705	COG0543
FMNRx2	FMN reductase	fmn[c] + h[c] + nadph[c] -> fmnh2[c] + nadp[c]	1.5.1.29	Vitamin B2 metabolism	K00299 K13562	R05706	COG0543
FOLabc	Folate transport via ECF transporter	fol[e] + atp[c] + h2o[c] -> fol[c] + adp[c] + h[c] + pi[c]		Transport, extracellular
FOLD3	dihydropteroate synthase	2ahhmd[c] + 4abz[c] -> dhpt[c] + ppi[c]	2.5.1.15	Folate metabolism	K00796 K13939 K13941	R03067	COG1539 COG0801 COG0294
FOLR3	tetrahydrofolate NAD oxidoreductase	thf[c] + 2 nad[c] <=> fol[c] + 2 nadh[c] + h[c]	1.5.1.3	Folate metabolism	K00287 K13998	R00937	COG0262
FOLRrev	tetrahydrofolate NADP oxidoreductase, reversed	h[c] + 2 nadph[c] + fol[c] -> 2 nadp[c] + thf[c]	1.5.1.3	Folate metabolism	K00287 K13998	R00940	COG0262
FOLt	FOLt	fol[e] + h[e] <=> fol[c] + h[c]		Transport, extracellular
FOMETR	aminomethyltransferase	h[c] + 5fthf[c] <=> h2o[c] + methf[c]		Folate metabolism
FORAMD	formamidase	frmd[c] + h2o[c] -> for[c] + nh4[c]	3.5.1.49	Glyoxylate and dicarboxylate metabolism	K01455	R00524	COG2421
FORMCOAT	Formyl-CoA transferase	formcoa[c] + oxa[c] + h[c] -> for[c] + oxcoa[c]	2.8.3.16	Glyoxylate and dicarboxylate metabolism	K07749	R07290	COG1804
FOROXAtex	Formate/ oxalate exchange	for[c] + oxa[e] + h[c] <=> for[e] + oxa[c] + h[e]		Transport, extracellular
FORt	formate transport via diffusion	for[e] <=> for[c]		Transport, extracellular
FORt2r	formate transport in via proton symport	for[e] + h[e] <=> for[c] + h[c]		Transport, extracellular
FORTHFC	Formiminotetrahydrofolate cyclodeaminase (EC 4.3.1.4)	5forthf[c] + 2 h[c] <=> nh4[c] + methf[c]	4.3.1.4	Folate metabolism	K01746 K13990	R02302	COG3404
FPGS	folylpolyglutamate synthetase	atp[c] + 4 glu_L[c] + thf[c] -> 3 h2o[c] + adp[c] + h[c] + pi[c] + 5thf[c]	6.3.2.17	Folate metabolism	K01930		COG0285
FPGS_tm	TetrahydrofolateL-glutamate gamma-ligase (ADP-forming)	thf[c] + atp[c] + glu_L[c] -> pi[c] + thfglu[c] + h[c] + adp[c]	6.3.2.17	Folate metabolism	K01930 K11754	R00942	COG0285
FPGS7	folylpolyglutamate synthetase (10fthf)	10fthf[c] + atp[c] + 4 glu_L[c] -> 10fthf5glu[c] + 3 h2o[c] + adp[c] + h[c] + pi[c]	6.3.2.17	Folate metabolism	K01930	R01654	COG0285
FRD2	fumarate reductase	fum[c] + mql8[c] -> mqn8[c] + succ[c]	1.3.99.1	Citric acid cycle	K00238		COG3080
FRD3	fumarate reductase	2dmmql8[c] + fum[c] -> 2dmmq8[c] + succ[c]	1.3.99.1	Citric acid cycle	K00238		COG3080
FRD7	fumarate reductase	fum[c] + q8h2[c] -> q8[c] + succ[c]	1.3.99.1	Citric acid cycle	K00238		COG3080
FRDO	frdo	nadp[c] + fdxrd[c] -> h[c] + nadph[c] + fdxox[c]		Energy metabolism
FRDOr	ferredoxin oxidoreductase	fdxrd[c] + nadp[c] <=> fdxox[c] + h[c] + nadph[c]	1.18.1.2	Energy metabolism	K00528	R01195	COG1018
FRDPFT	farnesyl-diphosphate:farnesyl-diphosphate farnesyltransferase (4,4-diapophytoene forming)	2 frdp[c] -> 2 ppi[c] + dhsql[c]		Cholesterol metabolism
FRDPS	Farnesyl diphosphate synthase	nadp[c] + 2 ppi[c] + sql[c] -> h[c] + nadph[c] + 2 frdp[c]	2.5.1.21	Cholesterol metabolism	K00801	R06223	COG1562
FRTT	farnesyltranstransferase	ipdp[c] + frdp[c] -> ppi[c] + ggdp[c]	2.5.1.29	Cholesterol metabolism	K00804	R02061	COG0142
FRUASE1	Intracellular endofructanase	levanb[c] + h2o[c] -> 2 fru[c]	3.2.1.65	Plant polysaccharide degradation
FRUK	fructose-1-phosphate kinase	atp[c] + f1p[c] -> adp[c] + fdp[c] + h[c]	2.7.1.56	Glycolysis/gluconeogenesis	K00882	R02071	COG1105
FRUP	fructose-1-phosphatase	h2o[c] + f1p[c] <=> pi[c] + fru[c]		Glycolysis/gluconeogenesis
FRUpts	D-fructose transport via PEP:Pyr PTS	fru[e] + pep[c] -> f1p[c] + pyr[c]		Transport, extracellular	K02768 K02769 K02770		COG1762 COG1445 COG1299
FRUt2r	D-fructose transport in via proton symport reversible	fru[e] + h[e] <=> fru[c] + h[c]		Transport, extracellular
FT	farnesyltranstransferase (trans,trans,cis-geranylgeranyl diphosphate-generating)	ipdp[c] + frdp[c] -> ppi[c] + ttc_ggdp[c]	2.5.1.31	Cholesterol metabolism	K00806	R05555	COG0020
FTHD	Futalosine hydrolase	ftz[c] + h2o[c] -> dhxft[c] + hxan[c]		Ubiquinone and other terpenoid-quinone biosynthesis
FTHFCL	5-formethyltetrahydrofolate cyclo-ligase	atp[c] + 5fthf[c] -> adp[c] + pi[c] + methf[c]	6.3.3.2	Folate metabolism	K01934	R02301	COG0212
FTHFD	formyltetrahydrofolate deformylase	10fthf[c] + h2o[c] -> for[c] + h[c] + thf[c]	3.5.1.10	Folate metabolism	K01433	R00944	COG0788
FTHFL	Formate-tetrahydrofolate ligase	atp[c] + thf[c] + for[c] -> 10fthf[c] + adp[c] + pi[c]	6.3.4.3	Folate metabolism	K00288 K01938 K13402	R00943	COG2759
FUCt2_1	L-fucose transport via proton symport (2 per proton)	h[e] + 2 fuc_L[e] <=> h[c] + 2 fuc_L[c]		Transport, extracellular
FUM	fumarase	h2o[c] + fum[c] <=> mal_L[c]	4.2.1.2	Citric acid cycle	K01676 K01677 K01678 K01679	R01082	COG0114
FUMAC	fumarylacetoacetase	h2o[c] + 4fumacac[c] -> h[c] + acac[c] + fum[c]	3.7.1.2	Tyrosine metabolism	K01555 K16171	R01364	COG0179
FUMt	Fumarate transport via diffusion	fum[c] <=> fum[e]		Transport, extracellular
FUMt2_2	Fumarate transport via proton symport (2 H)	fum[e] + 2 h[e] -> fum[c] + 2 h[c]		Transport, extracellular
FUMt2r	fumarate reversible transport via symport	fum[e] + h[e] <=> fum[c] + h[c]	TC-2.A.56,2.A.56	Transport, extracellular
FXXRDO	Sulfite reductase (ferredoxin)	3 h2o[c] + h2s[c] + 3 fdxox[c] <=> 2 h[c] + so3[c] + 3 fdxrd[c]	1.8.7.1	Sulfur metabolism	K00392	R00859
FXXRDOi	Sulfite reductase (ferredoxin), irreversible	2 h[c] + so3[c] + 3 fdxrd[c] -> 3 h2o[c] + h2s[c] + 3 fdxox[c]	1.8.7.1	Sulfur metabolism	K00392	R00859
G15LACH	D-Glucono-1,5-lactone lactonohydrolase	h2o[c] + g15lac[c] <=> h[c] + glcn[c]	3.1.1.17	Pentose phosphate pathway	K01053	R01519	COG3386
G16BPS	3 phospho D glyceroyl phosphate alpha D glucose 1 phosphate 6 phosphotransferase	3 h[c] + 13dpg[c] + g1p[c] <=> 3pg[c] + M01966[c]	2.7.1.106	Starch and sucrose metabolism		R01660
G16BPSi	3 phospho D glyceroyl phosphate alpha D glucose 1 phosphate 6 phosphotransferase	3 h[c] + 13dpg[c] + g1p[c] -> 3pg[c] + M01966[c]	2.7.1.106	Starch and sucrose metabolism		R01660
G1PACT	glucosamine-1-phosphate N-acetyltransferase	accoa[c] + gam1p[c] -> acgam1p[c] + coa[c] + h[c]	2.3.1.157	Cell wall biosynthesis	K04042	R05332	COG1207
G1PCT	Glucose-1-phosphate cytidylyltransferase (EC 2.7.7.33)	ctp[c] + g1p[c] + h[c] <=> cdpglc[c] + ppi[c]	2.7.7.33	Starch and sucrose metabolism	K00978	R00956	COG1208
G1PGTi	4-alpha-D-glucosyltransferase (dephosphorylating), irreversible	2 pi[c] + malt[c] -> h2o[c] + 2 g1p[c]	2.7.7.33	Starch and sucrose metabolism	K00978	R00957	COG1208
G1PP	Glucose-1-phosphatase	h2o[c] + g1p[c] <=> pi[c] + glc_D[c]	3.1.3.10	Glycolysis/gluconeogenesis	K01085	R00304
G1PPT	D Glucose 1 phosphate D glucose 1 phosphate 6 phosphotransferase	4 h[c] + 2 g1p[c] <=> glc_D[c] + M01966[c]	2.7.1.41	Starch and sucrose metabolism		R00960
G1PTT	glucose-1-phosphate thymidylyltransferase	h[c] + g1p[c] + dttp[c] -> ppi[c] + dtdpglu[c]	2.7.7.24	Nucleotide sugar metabolism	K00973	R02328	COG1209
G1SAT	glutamate-1-semialdehyde aminotransferase	glu1sa[c] <=> 5aop[c]	5.4.3.8	Heme synthesis	K01845	R02272	COG0001
G3PAT120	glycerol-3-phosphate acyltransferase (C12:0)	ddcaACP[c] + glyc3p[c] -> 1ddecg3p[c] + ACP[c]	2.3.1.15	Glycerophospholipid metabolism	K00629		COG2937
G3PAT140	glycerol-3-phosphate acyltransferase (C14:0)	glyc3p[c] + myrsACP[c] -> 1tdecg3p[c] + ACP[c]	2.3.1.15	Glycerophospholipid metabolism	K00629		COG2937
G3PAT141	glycerol-3-phosphate acyltransferase (C14:1)	glyc3p[c] + tdeACP[c] -> 1tdec7eg3p[c] + ACP[c]	2.3.1.15	Glycerophospholipid metabolism	K00629		COG2937
G3PAT160	glycerol-3-phosphate acyltransferase (C16:0)	glyc3p[c] + palmACP[c] -> 1hdecg3p[c] + ACP[c]	2.3.1.15	Glycerophospholipid metabolism	K00629		COG2937
G3PAT161	glycerol-3-phosphate acyltransferase (C16:1)	glyc3p[c] + hdeACP[c] -> 1hdec9eg3p[c] + ACP[c]	2.3.1.15	Glycerophospholipid metabolism	K00629		COG2937
G3PAT180	glycerol-3-phosphate acyltransferase (C18:0)	glyc3p[c] + ocdcaACP[c] -> 1odecg3p[c] + ACP[c]	2.3.1.15	Glycerophospholipid metabolism	K00629		COG2937
G3PAT181	glycerol-3-phosphate acyltransferase (C18:1)	glyc3p[c] + octeACP[c] -> 1odec11eg3p[c] + ACP[c]	2.3.1.15	Glycerophospholipid metabolism	K00629		COG2937
G3PATAI15	anteisopentadecanoyl-glycerol-3-phosphate O-acyltransferase	aipdcoa[c] + glyc3p[c] + h[c] -> coa[c] + 1aipdecg3p[c]	2.3.1.15	Glycerophospholipid metabolism	K00629		COG2937
G3PATAI17	anteisoheptadecanoyl-glycerol-3-phosphate O-acyltransferase	glyc3p[c] + aihpdcoa[c] -> 1aihpdecg3p[c] + coa[c]	2.3.1.15	Glycerophospholipid metabolism	K00629		COG2937
G3PATI14	isotetradecanoyl-glycerol-3-phosphate O-acyltransferase	itdcoa[c] + glyc3p[c] + h[c] -> coa[c] + 1itdecg3p[c]	2.3.1.15	Glycerophospholipid metabolism	K00629		COG2937
G3PATI15	isopentadecanoyl-glycerol-3-phosphate O-acyltransferase	ipdcoa[c] + glyc3p[c] + h[c] -> coa[c] + 1ipdecg3p[c]	2.3.1.15	Glycerophospholipid metabolism	K00629		COG2937
G3PATI16	isohexadecanoyl-glycerol-3-phosphate O-acyltransferase	ihdcoa[c] + glyc3p[c] + h[c] -> coa[c] + 1ihdecg3p[c]	2.3.1.15	Glycerophospholipid metabolism	K00629		COG2937
G3PATI17	isoheptadecanoyl-glycerol-3-phosphate O-acyltransferase	ihpdcoa[c] + glyc3p[c] -> coa[c] + 1ihpdecg3p[c]	2.3.1.15	Glycerophospholipid metabolism	K00629		COG2937
G3PCT	glycerol-3-phosphate cytidylyltransferase	ctp[c] + glyc3p[c] + h[c] -> cdpglyc[c] + ppi[c]	2.7.7.39	Glycerophospholipid metabolism	K00980	R00856	COG0615
G3PD1	glycerol-3-phosphate dehydrogenase (NAD)	nad[c] + glyc3p[c] <=> h[c] + nadh[c] + dhap[c]	1.1.1.94	Glycerophospholipid metabolism	K00006 K00057	R00842	COG0240
G3PD2	glycerol-3-phosphate dehydrogenase (NADP)	glyc3p[c] + nadp[c] <=> dhap[c] + h[c] + nadph[c]	1.1.1.94	Glycerophospholipid metabolism	K00096	R05680	COG0240
G3PD5	glycerol-3-phosphate dehydrogenase (ubiquinone-8)	glyc3p[c] + q8[c] -> dhap[c] + q8h2[c]	1.1.99.5	Glycerophospholipid metabolism	K00110		COG0578
G3PD6	glycerol-3-phosphate dehydrogenase (menaquinone-8)	glyc3p[c] + mqn8[c] -> dhap[c] + mql8[c]	1.1.99.5	Glycerophospholipid metabolism	K00110		COG0578
G3PD7	glycerol-3-phosphate dehydrogenase (demethylmenaquinone-8)	2dmmq8[c] + glyc3p[c] -> 2dmmql8[c] + dhap[c]	1.1.99.5	Glycerophospholipid metabolism	K00110		COG0578
G3PD8	glycerol 3 phosphate dehydrogenase FAD	fad[c] + glyc3p[c] <=> dhap[c] + fadh2[c]	1.1.5.3	Glycerophospholipid metabolism	K00111 K00112 K00113	R00848	COG0578 COG3075 COG0247
G3PD8i	glycerol 3 phosphate dehydrogenase FAD irreversible	fad[c] + glyc3p[c] -> fadh2[c] + dhap[c]	1.1.5.3	Glycerophospholipid metabolism	K00111 K00112 K00113	R00848	COG0578 COG3075 COG0247
G3PO	glycerol 3 phosphate oxidase	glyc3p[c] + o2[c] -> dhap[c] + h2o2[c]	1.1.3.21	Glycerophospholipid metabolism	K00105	R00846	COG0578
G5SADs	L-glutamate 5-semialdehyde dehydratase (spontaneous)	glu5sa[c] -> h2o[c] + h[c] + 1pyr5c[c]		Urea cycle		R03314
G5SDr	Glutamate-5-semialdehyde dehydrogenase, reversible	glu5p[c] + h[c] + nadph[c] <=> glu5sa[c] + nadp[c] + pi[c]	1.2.1.41	Arginine and Proline Metabolism	K00147 K12657	R03313	COG0014
G6PBDH	beta-D-Glucose-6-phosphateNADP+ 1-oxoreductase	nadp[c] + g6p_B[c] <=> nadph[c] + h[c] + 6pgl[c]	1.1.1.49	Pentose phosphate pathway	K00036 K13937	R02736	COG0364
G6PDA	glucosamine-6-phosphate deaminase	h2o[c] + gam6p[c] -> nh4[c] + f6p[c]	3.5.99.6	Aminosugar metabolism	K02564	R00765	COG2222
G6PDH2	glucose 6-phosphate dehydrogenase	g6p[c] + nadp[c] -> 6pgl[c] + h[c] + nadph[c]	1.1.1.49	Pentose phosphate pathway	K00036	R00835	COG0364
G6PDH2r	glucose 6-phosphate dehydrogenase	nadp[c] + g6p[c] <=> h[c] + nadph[c] + 6pgl[c]	1.1.1.49	Pentose phosphate pathway	K00036	R00835	COG0364
G6PI	alpha-D-Glucose 6-phosphate ketol-isomerase	g6p[c] <=> g6p_B[c]	5.3.1.9	Glycolysis/gluconeogenesis	K01792 K01810 K06859 K13810 K15916	R02739	COG0166 COG0676 COG2140
G6PI3	beta-D-Glucose 6-phosphate ketol-isomerase	g6p_B[c] <=> f6p[c]	5.3.1.9	Glycolysis/gluconeogenesis	K13810 K15916	R03321	COG0166
G6Pt6_2	Glucose-6-phosphate transport via phosphate antiport	2 pi[c] + g6p[e] <=> 2 pi[e] + g6p[c]		Transport, extracellular
GACPCD	Glutaryl-ACP condensation catalyzed by FabB or FabF	gACPm[c] + malACP[c] + h[c] -> 3opACPm[c] + ACP[c] + co2[c]		Biotin metabolism
GAL6PI	galactose-6-phosphate isomerase	dgal6p[c] <=> tag6p_D[c]	5.3.1.26	Galactose metabolism	K01819	R03240
GALabc	D-galactose transport via ABC system	atp[c] + gal[e] + h2o[c] -> adp[c] + gal[c] + h[c] + pi[c]		Transport, extracellular
GALACt	galactarate transport in via proton symport	h[e] + galct_D[e] <=> h[c] + galct_D[c]	TC-2.A.3.1,2.A.3.1	Transport, extracellular
GALAM6PDA	Galactosamine-6-phosphate deaminase	galam6p[c] + h2o[c] -> tag6p_D[c] + nh4[c]		Aminosugar metabolism			COG0363
GALASE_HSe	Extracellular beta-galactosidase, heparin degradation	hspg_degr_15[e] + 2 h2o[e] -> 2 gal[e] + hspg_rest[e]	3.2.1.23	Heparan sulfate degradation	K01190		COG3250
GALASE_OGLYCAN1e	Beta-galactosidase, mucin-type O-glycans, extracellular	f1a[e] + h2o[e] -> core6[e] + gal[e]	3.2.1.23	O-Glycan degradation	K01190		COG3250
GALASE_OGLYCAN2e	Beta-galactosidase, mucin-type O-glycans, extracellular	T_antigen[e] + h2o[e] -> Tn_antigen[e] + gal[e]	3.2.1.23	O-Glycan degradation	K01190		COG3250
GALASE_OGLYCAN3e	Beta-galactosidase, mucin-type O-glycans, extracellular	core8[e] + h2o[e] -> Tn_antigen[e] + gal[e]	3.2.1.23	O-Glycan degradation	K01190		COG3250
GALCTD	galactarate dehydratase	galct_D[c] -> 5dh4dglc[c] + h2o[c]	4.2.1.42	Ascorbate and aldarate metabolism	K01708	R05608	COG2721
GALCTND	galactonate dehydratase	galctn_D[c] -> 2dh3dgal[c] + h2o[c]	4.2.1.6	Galactose metabolism	K01684 K05308	R03033	COG4948
GALCTNt2r	D-galactonate transport via proton symport, reversible	galctn_D[e] + h[e] <=> galctn_D[c] + h[c]		Transport, extracellular
GALK	galactokinase	atp[c] + gal[c] -> adp[c] + h[c] + gal1p[c]	2.7.1.6	Galactose metabolism	K00849	R01092	COG0153
GALM1r	aldose 1-epimerase (glucose), reversible	glc_bD[c] <=> glc_D[c]	5.1.3.3	Glycolysis/gluconeogenesis	K01785	R01602	COG2017
GALMANNAN_DEGe	Galactomannan degradation, assumed extracellular	galmannan[e] + 999 h2o[e] -> 220 gal[e] + 780 man[e]		Plant polysaccharide degradation
GALNACASE_OGLYCAN1e	N-acetylgalactosaminidase, mucin-type O-glycans, extracellular	Tn_antigen[e] + h2o[e] -> Ser_Thr[e] + acgal[e]	3.2.1.49	O-Glycan degradation	K01204
GALNACASE_OGLYCAN2e	N-acetylgalactosaminidase, mucin-type O-glycans, extracellular	core5[e] + h2o[e] -> Tn_antigen[e] + acgal[e]	3.2.1.49	O-Glycan degradation	K01204
GALNACASE_OGLYCAN3e	N-acetylgalactosaminidase, mucin-type O-glycans, extracellular	core7[e] + h2o[e] -> Tn_antigen[e] + acgal[e]	3.2.1.49	O-Glycan degradation	K01204
GALS3	a-galactosidase (melibiose)	h2o[c] + melib[c] -> gal[c] + glc_D[c]	3.2.1.22	Plant polysaccharide degradation	K01189 K07406 K07407	R01101	COG1486 COG3345
GALT	galactose-1-phosphate uridylyltransferase	h[c] + utp[c] + gal1p[c] <=> udpgal[c] + ppi[c]	2.7.7.10	Galactose metabolism	K00964	R00502
GALT1	galactosyltransferase I (LPS core synthesis)	gicolipa[c] + udpg[c] -> gagicolipa[c] + h[c] + udp[c]	2.4.1.-	Lipopolysaccharide biosynthesis	K00713		COG0438
GALt2_2	D-galactose transport via proton symport	2 h[e] + gal[e] <=> 2 h[c] + gal[c]		Transport, extracellular
GALTpts	Galactitol transport via PEP:Pyr PTS	galt[e] + pep[c] -> galt1p[c] + pyr[c]		Transport, extracellular	K02773 K02774 K02775		COG1762 COG3775
GALU	UTP-glucose-1-phosphate uridylyltransferase	h[c] + g1p[c] + utp[c] <=> ppi[c] + udpg[c]	2.7.7.9	Galactose metabolism	K00963	R00289	COG1210
GALUi	UTP-glucose-1-phosphate uridylyltransferase (irreversible)	g1p[c] + h[c] + utp[c] -> ppi[c] + udpg[c]	2.7.7.9	Galactose metabolism	K00963	R00289	COG1210
GALURt2r	galacturonate transport in via proton symport	galur[c] + h[c] <=> galur[e] + h[e]	TC-2.A.1.14,2.A.1.14	Transport, extracellular
GAM2STASE_HS1	N-sulfoglucosamine sulfohydrolase, heparin degradation	gam26s[e] + 2 h2o[e] -> gam[e] + h[e] + 2 so4[e]	3.10.1.1	Heparan sulfate degradation	K01565
GAM2STASE_HS2	N-sulfoglucosamine sulfohydrolase, heparin degradation	hspg_degr_5[e] + 2 h2o[e] -> hspg_degr_6[e] + 2 h[e] + 2 so4[e]	3.10.1.1	Heparan sulfate degradation	K01565
GAM2STASE_HS3	N-sulfoglucosamine sulfohydrolase, heparin degradation	hspg_degr_10[e] + h2o[e] -> hspg_degr_11[e] + h[e] + so4[e]	3.10.1.1	Heparan sulfate degradation	K01565
GAMpts	D-glucosamine transport via PEP:Pyr PTS	gam[e] + pep[c] -> gam6p[c] + pyr[c]		Transport, extracellular	K02763 K02764 K02765		COG2190 COG1264 COG1263
GAMt2r	glucosamine transport (proton symport)	gam[e] + h[e] <=> gam[c] + h[c]		Transport, extracellular
GAMYe	glucoamylase, extracellular (glygn5 -> malt)	h2o[e] + glygn5[e] -> malt[e] + Tyr_ggn[e]	3.2.1.3	Starch and sucrose metabolism	K01178
GAPD	glyceraldehyde-3-phosphate dehydrogenase	pi[c] + nad[c] + g3p[c] <=> h[c] + nadh[c] + 13dpg[c]	1.2.1.12	Glycolysis/gluconeogenesis	K00134 K00150 K10705	R01061	COG0057
GAPD_NADP	D-Glyceraldehyde-3-phosphate:NADP+ oxidoreductase(phosphorylating)	nadp[c] + pi[c] + g3p[c] <=> nadph[c] + 13dpg[c] + h[c]	1.2.1.13,1.2.1.59	Glycolysis/gluconeogenesis	K05298 K00150	R01063	COG0057
GARFTi	phosphoribosylglycinamide formyltransferase, irreversible	10fthf[c] + gar[c] -> fgam[c] + h[c] + thf[c]	2.1.2.2	Purine synthesis	K00601 K08289 K11175	R04325	COG0027 COG0299
GART	GAR transformylase-T	atp[c] + for[c] + gar[c] -> adp[c] + fgam[c] + h[c] + pi[c]	2.1.2.-	Purine synthesis	K00607	R06974	COG0027
GBBTNabc	gbbtn[c] ABC transport	h2o[c] + atp[c] + gbbtn[e] -> adp[c] + pi[c] + h[c] + gbbtn[c]		Transport, extracellular
GBBTNt	gamma-butyrobetaine transport	gbbtn[c] -> gbbtn[e]		Transport, extracellular
GCALDD	Glycolaldehyde dehydrogenase	h2o[c] + nad[c] + gcald[c] -> 2 h[c] + nadh[c] + glyclt[c]	1.2.1.21	Glyoxylate and dicarboxylate metabolism	K07248	R01333	COG1012
GCALDDr	Glycolaldehyde dehydrogenase	gcald[c] + h2o[c] + nad[c] <=> glyclt[c] + 2 h[c] + nadh[c]	1.2.1.21	Glyoxylate and dicarboxylate metabolism	K07248	R01333	COG1012
GCALDL	Glycoaldehyde:CO2 ligase	co2[c] + gcald[c] -> h[c] + hpyr[c]	4.1.1.40	Glyoxylate and dicarboxylate metabolism		R01393
GCALDt	Glycoaldehydye reversible transport	gcald[e] <=> gcald[c]		Transport, extracellular
GCCa	glycine-cleavage complex	gly[c] + h[c] + lpro[c] -> alpro[c] + co2[c]	1.4.4.2	Glycine, serine, alanine and threonine metabolism	K00281 K00282 K00283	R03425	COG0403 COG1003
GCCb	glycine cleavage complex	alpro[c] + thf[c] -> dhlpro[c] + mlthf[c] + nh4[c]	2.1.2.10	Glycine, serine, alanine and threonine metabolism	K00605	R04125	COG0404
GCCc	glycine-cleavage complex	dhlpro[c] + nad[c] -> h[c] + lpro[c] + nadh[c]	1.8.1.4	Glycine, serine, alanine and threonine metabolism	K00382	R03815	COG1249
GF6PTA	glutamine-fructose-6-phosphate transaminase	gln_L[c] + f6p[c] -> glu_L[c] + gam6p[c]	2.6.1.16	Aminosugar metabolism	K00820	R00768	COG0449
GFUCS	GDP-L-fucose synthase	h[c] + nadph[c] + gdpddman[c] -> nadp[c] + gdpfuc[c]	1.1.1.271	Fructose and mannose metabolism	K02377	R05692	COG0451
GGGABADr	gamma-glutamyl-gamma aminobutyric acid dehydrogenase	ggbutal[c] + h2o[c] + nadp[c] <=> gg4abut[c] + 2 h[c] + nadph[c]	1.2.1.-	Arginine and Proline Metabolism	K09472	R07418	COG1012
GGGABARr	Gamma-glutamyl-gamma aminobutyric acid dehydrogenase, NAD	h2o[c] + nad[c] + ggbutal[c] <=> nadh[c] + 2 h[c] + gg4abut[c]	1.2.1.-	Arginine and Proline Metabolism	K09472	R07417	COG1012
GGT	geranylgeranyltransferase	2 ggdp[c] <=> ppi[c] + pphtd[c]	2.5.1.32	Terpenoid backbone biosynthesis	K02291 K17841	R02065	COG1562
GGTA	Gamma-glutamyltransferase	glu_L[c] + cgly[c] -> h2o[c] + gthrd[c]	2.3.2.2	Glutathione metabolism	K00681	R00494	COG0405
GGTT	geranylgeranyltranstransferase	ggdp[c] + ipdp[c] -> ppi[c] + pendp[c]	2.5.1.81	Terpenoid backbone biosynthesis		R07475
GHMT2	glycine hydroxymethyltransferase	thf[c] + ser_L[c] <=> h2o[c] + gly[c] + mlthf[c]	2.1.2.1	Glycine, serine, alanine and threonine metabolism	K00600	R00945	COG0112
GHMT2r	glycine hydroxymethyltransferase, reversible	thf[c] + ser_L[c] <=> h2o[c] + gly[c] + mlthf[c]	2.1.2.1	Glycine, serine, alanine and threonine metabolism	K00600	R00945	COG0112
GK1	guanylate kinase (GMP:ATP)	atp[c] + gmp[c] <=> adp[c] + gdp[c]	2.7.4.8	Nucleotide interconversion	K00942	R00332	COG0194
GK2	guanylate kinase (GMPdATP)	gmp[c] + datp[c] <=> dadp[c] + gdp[c]	2.7.4.8	Nucleotide interconversion	K00942		COG0194
GLCAASE_HSe	Beta-glucuronidase, heparin degradation	hspg_degr_12[e] + h2o[e] -> glcur[e] + hspg_degr_13[e]	3.2.1.31	Heparan sulfate degradation	K01195		COG3250
GLCAASE8e	beta-glucuronidase, hyaluronan degradation	h2o[e] + ha[e] -> glcur[e] + ha_deg1[e]	3.2.1.31	Hyaluronan metabolism	K01195		COG3250
GLCAASE9e	beta-glucuronidase, hyaluronan degradation	2 h2o[e] + ha_pre1[e] -> acgam[e] + glcur[e]	3.2.1.31	Hyaluronan metabolism	K01195		COG3250
GLCAASEe	beta-glucuronidase/ chondroitinase	acgalglcur[e] + h2o[e] -> glcur[e] + acgal[e]	3.2.1.31	Chondroitin sulfate degradation	K01195		COG3250
GLCabc	D-glucose transport via ABC system	atp[c] + glc_D[e] + h2o[c] -> adp[c] + glc_D[c] + h[c] + pi[c]		Transport, extracellular
GLCDe	Glucose dehydrogenase (ubiquinone-8 as acceptor)	glc_D[e] + h2o[e] + q8[c] -> glcn[e] + h[e] + q8h2[c]		Pentose phosphate pathway
GLCMANNAN_DEGe	Glucomannan degradation, assumed extracellular	glcmannan[e] + 428 h2o[e] -> 286 gal[e] + 143 glc_D[e]		Plant polysaccharide degradation
GLCNACASE_HS1	Alpha-N-acetylglucosaminidase, heparin degradation	2 h2o[e] + 2 h[e] + hspg_degr_6[e] -> glcur[e] + 2 gam[e]	3.2.1.50	Heparan sulfate degradation	K01205
GLCNACASE_HS2	Alpha-N-acetylglucosaminidase, heparin degradation	hspg_degr_11[e] + h2o[e] + h[e] -> hspg_degr_12[e] + gam[e]	3.2.1.50	Heparan sulfate degradation	K01205
GLCNACASE_OGLYCAN1e	N-acetylglucosaminidase, mucin-type O-glycans, extracellular	core6[e] + h2o[e] -> Tn_antigen[e] + acgam[e]	3.2.1.49	O-Glycan degradation	K01204
GLCNACASE_OGLYCAN2e	N-acetylglucosaminidase, mucin-type O-glycans, extracellular	gncore2[e] + h2o[e] -> core2[e] + acgam[e]	3.2.1.49	O-Glycan degradation	K01204
GLCNACASE_OGLYCAN3e	N-acetylglucosaminidase, mucin-type O-glycans, extracellular	core2[e] + h2o[e] -> T_antigen[e] + acgam[e]	3.2.1.49	O-Glycan degradation	K01204
GLCNACASE_OGLYCAN4e	N-acetylglucosaminidase, mucin-type O-glycans, extracellular	gncore1[e] + h2o[e] -> T_antigen[e] + acgam[e]	3.2.1.49	O-Glycan degradation	K01204
GLCNACASE_OGLYCAN5e	N-acetylglucosaminidase, mucin-type O-glycans, extracellular	core4[e] + h2o[e] -> core3[e] + acgam[e]	3.2.1.49	O-Glycan degradation	K01204
GLCNACASE_OGLYCAN6e	N-acetylglucosaminidase, mucin-type O-glycans, extracellular	core3[e] + h2o[e] -> Tn_antigen[e] + acgam[e]	3.2.1.49	O-Glycan degradation	K01204
GLCND	Gluconate dehydratase	glcn[c] -> h2o[c] + 2ddglcn[c]	4.2.1.39	Pentose phosphate pathway	K05308	R01538	COG4948
GLCNOXy	D-gluconate:NAPD oxidoreductase	nadp[c] + glcn[c] <=> h[c] + nadph[c] + 2dhglcn[c]	1.1.1.215	Pentose phosphate pathway	K00090	R01739	COG1052
GLCNt2r	D-gluconate transport via proton symport, reversible	glcn[e] + h[e] <=> glcn[c] + h[c]		Transport, extracellular
GLCOAS	glutaryl-CoA synthetase	atp[c] + coa[c] + glutar[c] -> adp[c] + glutcoa[c] + pi[c]	6.2.1.6	Lysine metabolism		R02402
GLCP	glycogen phosphorylase	pi[c] + glycogen[c] <=> g1p[c]	2.4.1.1	Starch and sucrose metabolism	K00688		COG0058
GLCP3	Glycogen phosphorylase	h[c] + pi[c] + glycogen[c] <=> g1p[c] + glycogenb[c]	2.4.1.1	Starch and sucrose metabolism	K00688		COG0058
GLCpts	D-glucose transport via PEP:Pyr PTS	glc_D[e] + pep[c] -> g6p[c] + pyr[c]		Transport, extracellular	K02777 K02778 K02779		COG2190 COG1264 COG1263
GLCRAL	5-dehydro-4-deoxyglucarate aldolase	5dh4dglc[c] -> 2h3oppan[c] + pyr[c]	4.1.2.20	Ascorbate and aldarate metabolism	K01630	R02754	COG3836
GLCRD	glucarate dehydratase	glcr[c] -> 5dh4dglc[c] + h2o[c]	4.2.1.40	Ascorbate and aldarate metabolism	K01706	R02752	COG4948
GLCRHL	D-glucarate hydro-lyase	glcr[c] -> h2o[c] + 2dh3dglc[c]	4.2.1.40	Ascorbate and aldarate metabolism	K01706	R08056	COG4948
GLCRt2	glucarate transport in via proton symport	h[e] + glcr[e] <=> h[c] + glcr[c]	TC-2.A.3.1,2.A.3.1	Transport, extracellular
GLCS1	glycogen synthase (ADPGlc)	adpglc[c] <=> h[c] + adp[c] + glycogen[c]	2.4.1.21	Starch and sucrose metabolism	K00703 K16148		COG0297 COG0438
GLCS3	Glycogen synthase ADPGlc	adpglc[c] + glycogenb[c] <=> adp[c] + glycogen[c]	2.4.1.21	Starch and sucrose metabolism	K00703 K16148		COG0297 COG0438
GLCt2	D-glucose transport in via proton symport	glc_D[e] + h[e] -> glc_D[c] + h[c]		Transport, extracellular			COG0738
GLCTR1	glucosyltransferase I (LPS core synthesis)	icolipa[c] + udpg[c] -> gicolipa[c] + h[c] + udp[c]	2.4.1.-	Lipopolysaccharide biosynthesis	K00713		COG0438
GLCTR2	glucosyltransferase II (LPS core synthesis)	gagicolipa[c] + udpg[c] -> ggagicolipa[c] + h[c] + udp[c]	2.4.1.-	Lipopolysaccharide biosynthesis	K00713		COG1442
GLCTR3	glucosyltransferase III (LPS core synthesis)	ggagicolipa[c] + udpg[c] -> gggagicolipa[c] + h[c] + udp[c]	2.4.1.-	Lipopolysaccharide biosynthesis	K00713		COG1442
GLCTR4r	Glucosyltransferase IV, reversible	pi[c] + sucr[c] <=> g1p[c] + fru[c]	2.4.1.-	Lipopolysaccharide biosynthesis	K00690	R00803	COG1442
GLCURt2r	glucuronate transport in via proton symport	glcur[e] + h[e] <=> glcur[c] + h[c]	TC-2.A.1.14,2.A.1.14	Transport, extracellular
GLFRDO	glu-L[c]:ferredoxin oxidoreductase (transaminating)	2 glu_L[c] + 2 fdxox[c] <=> akg[c] + gln_L[c] + 2 h[c] + 2 fdxrd[c]	1.4.7.1	Glyoxylate and dicarboxylate metabolism	K00284	R00021	COG0067
GLFRDOi	glu-L[c]:ferredoxin oxidoreductase (transaminating)	akg[c] + gln_L[c] + fdxrd[c] -> 2 glu_L[c] + fdxox[c]	1.4.7.1	Glyoxylate and dicarboxylate metabolism	K00284	R00021	COG0067
GLGC	glucose-1-phosphate adenylyltransferase	atp[c] + g1p[c] + h[c] -> adpglc[c] + ppi[c]	2.7.7.27	Glycolysis/gluconeogenesis	K00975	R00948	COG0448
GLKKpppi	Polyphosphate glucokinase (EC 2.7.1.63)	glc_D[c] + pppi[c] -> ppi[c] + h[c] + g6p[c]	2.7.1.63	Glycolysis/gluconeogenesis	K00886	R02185
GLNabc	L-glutamine transport via ABC system	atp[c] + gln_L[e] + h2o[c] -> adp[c] + gln_L[c] + h[c] + pi[c]	3.A.1.3	Transport, extracellular			COG0765
GLNS	glutamine synthetase	nh4[c] + atp[c] + glu_L[c] -> adp[c] + h[c] + pi[c] + gln_L[c]	6.3.1.2	Glutamate metabolism	K01915	R00253	COG0174
GLNSP1	glutamine synthetase (uaaAgld)	atp[c] + nh4[c] + uaaAgla[c] -> adp[c] + h[c] + pi[c] + uaaAgtla[c]	6.3.1.2	Cell wall biosynthesis	K01915		COG0174
GLNSP2	glutamine synthetase (uaaGgla)	atp[c] + nh4[c] + uaaGgla[c] -> adp[c] + h[c] + pi[c] + uaaGgtla[c]	6.3.1.2	Cell wall biosynthesis	K01915	R05030	COG0174
GLNSP3	glutamine synthetase (uaagmda)	atp[c] + nh4[c] + uaagmda[c] -> adp[c] + h[c] + pi[c] + uaagtmda[c]	6.3.1.2	Cell wall biosynthesis	K01915		COG0174
GLNt2r	L-glutamine reversible transport via proton symport	gln_L[e] + h[e] <=> gln_L[c] + h[c]		Transport, extracellular
GLNt4	L-glutamine reversible transport via sodium symport	na1[e] + gln_L[e] -> na1[c] + gln_L[c]		Transport, extracellular
GLTPD	Galactitol-1-phosphate dehydrogenase	galt1p[c] + nad[c] <=> h[c] + nadh[c] + tag6p_D[c]	1.1.1.251	Galactose metabolism	K00094	R05571	COG1063
GLU5K	glutamate 5-kinase	atp[c] + glu_L[c] -> adp[c] + glu5p[c]	2.7.2.11	Arginine and Proline Metabolism	K00931 K12657	R00239	COG0263
GLUabc	L-glutamate transport via ABC system	atp[c] + glu_L[e] + h2o[c] -> adp[c] + glu_L[c] + h[c] + pi[c]		Transport, extracellular
GLUABUTt7	4-aminobutyrate/glutamate antiport	4abut[c] + glu_L[e] <=> 4abut[e] + glu_L[c]		Transport, extracellular
GLUCYS	Gamma-glutamylcysteine synthetase	atp[c] + glu_L[c] + cys_L[c] -> adp[c] + h[c] + pi[c] + glucys[c]	6.3.2.2	Glutathione metabolism	K01919 K11204 K11205	R00894	COG2918
GLUDC	Glutamate Decarboxylase	h[c] + glu_L[c] -> co2[c] + 4abut[c]	4.1.1.15	Glutamate metabolism	K01580	R00261	COG0076
GLUDxi	glutamate dehydrogenase (NAD)	glu_L[c] + h2o[c] + nad[c] -> akg[c] + h[c] + nadh[c] + nh4[c]	1.4.1.4	Glutamate metabolism	K00260 K00261 K15371	R00243	COG0334 COG2902
GLUDy	glutamate dehydrogenase (NADP)	glu_L[c] + h2o[c] + nadp[c] <=> akg[c] + h[c] + nadph[c] + nh4[c]	1.4.1.4	Glutamate metabolism	K00262 K00261	R00248	COG0334
GLUFORT	Glutamate formiminotransferase (EC 2.1.2.5) @ Glutamate formyltransferase	5forthf[c] + glu_L[c] <=> thf[c] + forglu[c] + h[c]	2.1.2.5	Folate metabolism	K00603 K13990	R02287	COG3643
GLUN	glutaminase	gln_L[c] + h2o[c] -> glu_L[c] + nh4[c]	3.5.1.2	Glutamate metabolism	K01425 K05597	R00256	COG2066 COG0252
GLUOX	L-Glutamate:NADP+ oxidoreductase (transaminating)	2 glu_L[c] + nadp[c] <=> akg[c] + h[c] + gln_L[c] + nadph[c]	1.4.1.13	Glutamate metabolism	K00264 K00265 K00266	R00114	COG0067 COG0069 COG0070 COG0493
GLUPRT	glutamine phosphoribosyldiphosphate amidotransferase	h2o[c] + prpp[c] + gln_L[c] -> glu_L[c] + ppi[c] + pram[c]	2.4.2.14	Purine synthesis	K00764	R01072	COG0034
GLUR	glutamate racemase	glu_D[c] <=> glu_L[c]	5.1.1.3	Glutamate metabolism	K01776	R00260	COG0796
GLUSx	glutamate synthase (NADH2)	akg[c] + gln_L[c] + h[c] + nadh[c] -> 2 glu_L[c] + nad[c]	1.4.1.13	Glutamate metabolism	K00264 K00265 K00266	R00093	COG0067 COG0069 COG0070 COG0493
GLUSy	glutamate synthase (NADPH)	akg[c] + gln_L[c] + h[c] + nadph[c] -> 2 glu_L[c] + nadp[c]	1.4.1.13	Glutamate metabolism	K00264 K00265 K00266	R00114	COG0067 COG0069 COG0070 COG0493
GLUt2r	L-glutamate transport via proton symport, reversible	glu_L[e] + h[e] <=> glu_L[c] + h[c]		Transport, extracellular			COG0786
GLUt4r	Na+/glutamate symport (reversible)	glu_L[e] + na1[e] <=> glu_L[c] + na1[c]		Transport, extracellular
GLUTACCOADC	Glutaconyl-CoA decarboxylase	glutaccoa[c] + na1[c] -> b2coa[c] + co2[c] + na1[e]	4.1.1.70	Butanoate metabolism	K01615
GLUTARCOAT	(E)-Glutaconate CoA-transferase (glutarate)	glutar[c] + accoa[c] <=> ac[c] + glutcoa[c]	2.8.3.12	Butanoate metabolism	K01039 K01040
GLUTARt2r	Glutarate transport via proton symport, reversible	glutar[e] + h[e] <=> glutar[c] + h[c]		Transport, extracellular
GLUTCOADH	Glutaryl-CoA dehydrogenase	h[c] + glutcoa[c] + fad[c] -> glutaccoa[c] + fadh2[c]	1.3.99.32	Butanoate metabolism	K16173
GLUTCOADH2	glutaryl-CoA dehydrogenase	h[c] + glutcoa[c] + fad[c] -> co2[c] + b2coa[c] + fadh2[c]	1.3.8.6	Butanoate metabolism	K00252		COG1960
GLUTRR	glutamyl-tRNA reductase	glutrna[c] + h[c] + nadph[c] -> glu1sa[c] + nadp[c] + trnaglu[c]	1.2.1.70	tRNA Charging	K02492	R04109	COG0373
GLUTRS	Glutamyl-tRNA synthetase	atp[c] + glu_L[c] + trnaglu[c] -> amp[c] + glutrna[c] + ppi[c]	6.1.1.17	tRNA Charging	K01885 K09698 K14163	R05578	COG0008
GLXCL	glyoxalate carboligase	2 glx[c] + h[c] -> 2h3oppan[c] + co2[c]	4.1.1.47	Glyoxylate and dicarboxylate metabolism	K01608	R00013	COG0028
GLXO1	glyoxylate oxidase	h2o[c] + nad[c] + glx[c] -> 2 h[c] + nadh[c] + oxa[c]	1.2.3.5	Glyoxylate and dicarboxylate metabolism		R00466
GLXS	Glyoxylate synthase, reversible	h[c] + coa[c] + mal_L[c] <=> h2o[c] + accoa[c] + glx[c]	2.3.3.9	Glyoxylate and dicarboxylate metabolism	K01638	R00472	COG2225
GLYASN1c	Hydrolysis of Glycyl-L-asparagine	h2o[c] + glyasn[c] <=> gly[c] + asn_L[c]	3.4.11.23	Peptide metabolism	K07751		COG0260
GLYASNabc	Glycyl-L-asparagine transport via ABC system	glyasn[e] + atp[c] + h2o[c] -> glyasn[c] + adp[c] + h[c] + pi[c]	TC-3.A.1.5,3.A.1.5	Transport, extracellular
GLYASP1c	Hydrolysis of Glycyl-L-aspartate	h2o[c] + glyasp[c] <=> gly[c] + asp_L[c]	3.4.11.23	Peptide metabolism	K07751		COG0260
GLYASPabc	Glycyl-L-aspartate transport via ABC system	glyasp[e] + atp[c] + h2o[c] -> glyasp[c] + adp[c] + h[c] + pi[c]	TC-3.A.1.5,3.A.1.5	Transport, extracellular
GLYAT	glycine C-acetyltransferase	accoa[c] + gly[c] <=> 2aobut[c] + coa[c]	2.3.1.29	Glycine, serine, alanine and threonine metabolism	K00639	R00371	COG0156
GLYB_R	Betaine reductase	glyb[c] + nadh[c] + 2 h[c] + pi[c] -> actp[c] + tma[c] + nad[c] + h2o[c]	1.21.4.4	Stickland reaction	K10672	R07228
GLYBabc	Glycine betaine transport via ABC system	atp[c] + glyb[e] + h2o[c] -> adp[c] + glyb[c] + h[c] + pi[c]	3.A.1.12	Transport, extracellular
GLYBt2r	Glycine betaine transport via proton symport, reversible	glyb[e] + h[e] <=> glyb[c] + h[c]	TC-2.A.1.6,2.A.1.6	Transport, extracellular
GLYC3Pabc	sn-Glycerol 3-phosphate transport via ABC system	atp[c] + glyc3p[e] + h2o[c] -> adp[c] + glyc3p[c] + h[c] + pi[c]		Transport, extracellular
GLYC3Pt	glycerol-3-phosphate transport in via proton symport	h[e] + glyc3p[e] <=> h[c] + glyc3p[c]		Transport, extracellular
GLYC3Pti	glycerol-3-phosphate transport in via proton symport irreversible	h[e] + glyc3p[e] <=> h[c] + glyc3p[c]		Transport, extracellular
GLYCDH	Glycerol dehydratase	glyc[c] -> 3hppnl[c] + h2o[c]	4.2.1.30	Glycerophospholipid metabolism	K06120 K06121 K06122	R01047
GLYCDx	Glycerol dehydrogenase	glyc[c] + nad[c] -> dha[c] + h[c] + nadh[c]	1.1.1.6	Glycerophospholipid metabolism	K00005	R01034	COG0371
GLYCK2	glycerate kinase	atp[c] + glyc_R[c] <=> h[c] + adp[c] + 2pg[c]		Glyoxylate and dicarboxylate metabolism
GLYCL	Glycine Cleavage System	gly[c] + nad[c] + thf[c] -> co2[c] + mlthf[c] + nadh[c] + nh4[c]	2.1.2.10	Folate metabolism	K00281 K00282 K00283 K00382 K00605 K02437	R01221	COG0509 COG0403 COG1003
GLYCLTDx	Glycolate dehydrogenase (NAD)	glx[c] + h[c] + nadh[c] -> glyclt[c] + nad[c]	1.1.1.26	Glyoxylate and dicarboxylate metabolism	K00015 K00018	R00717	COG1052
GLYCLTDxr	Glycolate dehydrogenase (NAD)	nad[c] + glyclt[c] <=> h[c] + nadh[c] + glx[c]	1.1.1.26	Glyoxylate and dicarboxylate metabolism	K00015 K00018	R00717	COG1052
GLYCLTDy	Glycolate dehydrogenase (NADP)	h[c] + nadph[c] + glx[c] -> nadp[c] + glyclt[c]	1.1.1.26	Glyoxylate and dicarboxylate metabolism	K00049 K12972	R00465	COG1052
GLYCLTt2r	glycolate transport via proton symport, reversible	glyclt[e] + h[e] <=> glyclt[c] + h[c]		Transport, extracellular
GLYCt	glycerol transport via channel	glyc[c] <=> glyc[e]		Transport, extracellular
GLYCTO1	Glycolate oxidase	glyclt[c] + o2[c] -> glx[c] + h2o2[c]	1.1.3.15	Glyoxylate and dicarboxylate metabolism	K00104 K11472 K11473 K11517	R00475	COG0277 COG0247
GLYCTO2	Glycolate oxidase	glyclt[c] + q8[c] -> glx[c] + q8h2[c]	1.1.3.15	Glyoxylate and dicarboxylate metabolism	K00104		COG0277
GLYCTO3	Glycolate oxidase	glyclt[c] + mqn8[c] -> glx[c] + mql8[c]	1.1.3.15	Glyoxylate and dicarboxylate metabolism	K00104		COG0277
GLYCTO4	Glycolate oxidase	2dmmq8[c] + glyclt[c] -> 2dmmql8[c] + glx[c]	1.1.3.15	Glyoxylate and dicarboxylate metabolism	K00104		COG0277
GLYCYSabc	Gly-Cys ABC transporter	glycys[e] + atp[c] + h2o[c] -> glycys[c] + adp[c] + pi[c] + h[c]		Transport, extracellular
GLYD	glycerate dehydrogenase	h[c] + hpyr[c] + nadh[c] <=> glyc_R[c] + nad[c]	1.1.1.29	Glycine, serine, alanine and threonine metabolism	K00050 K15893 K15919 K00015 K00018 K00049 K12972	R01388	COG1052 COG2379 COG0111
GLYDy	Glycerate dehydrogenase (NADP)	h[c] + hpyr[c] + nadph[c] <=> glyc_R[c] + nadp[c]	1.1.1.79,1.1.1.81	Glycine, serine, alanine and threonine metabolism	K00050	R01392	COG2379 COG0111
GLYGLN1c	Hydrolysis of Glycyl-L-glutamine	h2o[c] + glygln[c] <=> gly[c] + gln_L[c]	3.4.11.23	Peptide metabolism	K07751		COG0260
GLYGLNabc	Glycyl-L-glutamine transport via ABC system	glygln[e] + atp[c] + h2o[c] -> glygln[c] + adp[c] + h[c] + pi[c]	TC-3.A.1.5,3.A.1.5	Transport, extracellular
GLYGLU1c	Hydrolysis of Glycyl-L-glutamate	h2o[c] + glyglu[c] <=> gly[c] + glu_L[c]	3.4.11.23	Peptide metabolism	K07751		COG0260
GLYGLUabc	Glycyl-L-glutamate transport via ABC system	glyglu[e] + atp[c] + h2o[c] -> glyglu[c] + adp[c] + h[c] + pi[c]	TC-3.A.1.5,3.A.1.5	Transport, extracellular
GLYH	Glycerol hydro-lyase	glyc[c] <=> h2o[c] + lald_L[c]	4.2.1.30	Glycerophospholipid metabolism	K06120 K06121 K06122	R01048
GLYK	glycerol kinase	atp[c] + glyc[c] -> adp[c] + h[c] + glyc3p[c]	2.7.1.30	Glycerophospholipid metabolism	K00864	R00847	COG0554
GLYLEUHYDROc	hydrolysis of Glycylleucine in the small intestine for cellular uptake	h2o[c] + glyleu[c] <=> gly[c] + leu_L[c]	3.4.11.23	Peptide metabolism	K07751		COG0260
GLYLEUPEPT1tc	transport of Glycylleucine by the apical PEPT1 amino acid transporters across the brush border cells of the enterocytes of the intestine and renal cells	h[e] + glyleu[e] -> h[c] + glyleu[c]	3.A.1.5	Transport, extracellular
GLYMET1c	Hydrolysis of Glycyl-L-methionine	h2o[c] + glymet[c] <=> gly[c] + met_L[c]	3.4.11.23	Peptide metabolism	K07751		COG0260
GLYMETabc	Glycyl-L-methionine transport via ABC system	glymet[e] + atp[c] + h2o[c] -> glymet[c] + adp[c] + h[c] + pi[c]	TC-3.A.1.5,3.A.1.5	Transport, extracellular
GLYO	Glycine oxidase	gly[c] + o2[c] -> imogly[c] + h2o2[c]	1.4.3.19	Thiamine metabolism	K03153	R07463	COG0665
GLYO1i	GLYO1	h2o[c] + o2[c] + gly[c] -> nh4[c] + h2o2[c] + glx[c]	1.4.3.19	Thiamine metabolism	K00273	R00366	COG0665
GLYOX	hydroxyacylglutathione hydrolase	h2o[c] + lgt_S[c] -> h[c] + gthrd[c] + lac_D[c]	3.1.2.6	Pyruvate metabolism	K01069	R01736	COG0491
GLYPHEabc	Glycyl-L-phenylalanine transport via ABC system	glyphe[e] + atp[c] + h2o[c] -> glyphe[c] + adp[c] + h[c] + pi[c]	3.A.1.5	Transport, extracellular
GLYPHEHYc	hydrolysis of glycylphenylalanine	h2o[c] + glyphe[c] <=> gly[c] + phe_L[c]	3.4.11.23	Peptide metabolism	K07751		COG0260
GLYPROabc	Glycyl-L-proline transport via ABC system	glypro[e] + atp[c] + h2o[c] -> glypro[c] + adp[c] + h[c] + pi[c]	TC-3.A.1.5,3.A.1.5	Transport, extracellular
GLYPROPRO1c	hydrolysis of Prolylglycine in the small intestine for cellular uptake	h2o[c] + glypro[c] <=> gly[c] + pro_L[c]	3.4.13.9	Peptide metabolism	K01271		COG0006
GLYR	Glycine reductase	gly[c] + nadh[c] + 2 h[c] + pi[c] -> actp[c] + nh4[c] + nad[c] + h2o[c]	1.21.4.2	Stickland reaction	K10670	R07226
GLYt2	glycine transport in via proton symport	gly[e] + h[e] -> gly[c] + h[c]	TC-2.A.3.1,2.A.3.1	Transport, extracellular
GLYt2r	glycine reversible transport via proton symport	h[e] + gly[e] <=> h[c] + gly[c]	TC-2.A.3.1,2.A.3.1	Transport, extracellular
GLYt4r	glycine reversible transport via sodium symport	gly[e] + na1[e] <=> gly[c] + na1[c]		Transport, extracellular
GLYTYR1c	Hydrolysis of Glycyl-L-tyrosine	h2o[c] + glytyr[c] <=> gly[c] + tyr_L[c]	3.4.11.23	Peptide metabolism	K07751		COG0260
GLYTYRabc	Glycyl-L-tyrosine transport via ABC system	glytyr[e] + atp[c] + h2o[c] -> glytyr[c] + adp[c] + h[c] + pi[c]	3.A.1.5	Transport, extracellular
GMAND	GDP-D-mannose dehydratase	gdpmann[c] -> h2o[c] + gdpddman[c]	4.2.1.47	Fructose and mannose metabolism	K01711	R00888	COG1089
GMHEPAT	D-glycero-D-manno-hepose 1-phosphate adenyltransferase	atp[c] + gmhep1p[c] + h[c] -> adphep_DD[c] + ppi[c]	2.7.1.167 2.7.7.70	Lipopolysaccharide biosynthesis	K03272	R05644	COG2870
GMHEPK	D-glycero-D-manno-heptose 7-phosphate kinase	atp[c] + gmhep7p[c] -> adp[c] + gmhep17bp[c] + h[c]	2.7.1.167 2.7.7.70	Lipopolysaccharide biosynthesis	K03272	R05646	COG2870
GMHEPPA	D-glycero-D-manno-heptose 1,7-bisphosphate phosphatase	gmhep17bp[c] + h2o[c] -> gmhep1p[c] + pi[c]	3.1.3.82 3.1.3.83	Lipopolysaccharide biosynthesis	K03273	R05647	COG0241
GMPR	GMP reductase	2 h[c] + nadph[c] + gmp[c] -> nh4[c] + nadp[c] + imp[c]	1.7.1.7	Nucleotide interconversion	K00364	R01134	COG0516
GMPS2	GMP synthase	h2o[c] + atp[c] + gln_L[c] + xmp[c] -> 2 h[c] + glu_L[c] + amp[c] + ppi[c] + gmp[c]	6.3.5.2	Nucleotide interconversion	K01951	R01231	COG0518 COG0519
GND	phosphogluconate dehydrogenase	nadp[c] + 6pgc[c] -> nadph[c] + co2[c] + ru5p_D[c]	1.1.1.44	Pentose phosphate pathway	K00033	R01528	COG0362 COG1023
GND2	phosphogluconate dehydrogenase, NAD-dependent	nad[c] + 6pgc[c] -> nadh[c] + co2[c] + ru5p_D[c]	1.1.1.44	Pentose phosphate pathway	K00033	R01528	COG0362 COG1023
GNK	gluconokinase	atp[c] + glcn[c] -> 6pgc[c] + adp[c] + h[c]	2.7.1.12	Pentose phosphate pathway	K00851	R01737	COG3265
GNNUC	Guanosine ribohydrolase	gsn[c] + h2o[c] -> gua[c] + rib_D[c]	3.2.2.1	Nucleotide interconversion	K10213	R01677	COG1957
GNOX	beta-D-Glucose:NAD+ 1-oxoreductase	nad[c] + glc_bD[c] <=> nadh[c] + h[c] + g15lac[c]	1.1.1.47	Pentose phosphate pathway	K00034	R01520	COG1028
GNOXmq	beta-D-Glucose:quinone 1-oxoreductase (menaquinone)	mqn8[c] + glc_bD[c] <=> mql8[c] + g15lac[c]		Pentose phosphate pathway
GNOXuq	beta-D-Glucose:quinone 1-oxoreductase (ubiquinone)	q8[c] + glc_bD[c] <=> q8h2[c] + g15lac[c]		Pentose phosphate pathway
GNOXy	beta-D-Glucose:NADP+ 1-oxoreductase	nadp[c] + glc_bD[c] <=> nadph[c] + h[c] + g15lac[c]	1.1.1.47	Pentose phosphate pathway	K00034	R01521	COG1028
GPDDA1	Glycerophosphodiester phosphodiesterase (Glycerophosphocholine)	h2o[c] + g3pc[c] -> h[c] + chol[c] + glyc3p[c]	3.1.4.46	Glycerophospholipid metabolism	K01126	R01030	COG0584
GPDDA2	Glycerophosphodiester phosphodiesterase (Glycerophosphoethanolamine)	g3pe[c] + h2o[c] -> etha[c] + glyc3p[c] + h[c]	3.1.4.46	Glycerophospholipid metabolism	K01126	R01470	COG0584
GPDDA4	Glycerophosphodiester phosphodiesterase (Glycerophosphoglycerol)	g3pg[c] + h2o[c] -> glyc3p[c] + glyc[c] + h[c]	3.1.4.46	Glycerophospholipid metabolism	K01126		COG0584
GRTT	geranyltranstransferase	ipdp[c] + grdp[c] -> ppi[c] + frdp[c]	2.5.1.10	Cholesterol metabolism	K00787 K00795 K00804 K13787 K13789	R02003	COG0142
GSNK	guanosine kinase	atp[c] + gsn[c] -> adp[c] + gmp[c] + h[c]	2.7.1.73	Nucleotide interconversion	K00892	R01228	COG0524
GSNt	guanosine facilated transport in cytosol	gsn[e] <=> gsn[c]		Transport, extracellular
GSNt2	guanosine transport in via proton symport	gsn[e] + h[e] -> gsn[c] + h[c]		Transport, extracellular
GSNt2r	guanosine transport in via proton symport reversible	h[e] + gsn[e] <=> h[c] + gsn[c]		Transport, extracellular
GSPMDA	Glutathionylspermidine amidase	gtspmd[c] + h2o[c] -> gthrd[c] + spmd[c]	3.5.1.78	Arginine and Proline Metabolism	K01460 K01833	R01918	COG0754
GSPMDS	Glutathionylspermidine synthetase	atp[c] + gthrd[c] + spmd[c] -> adp[c] + gtspmd[c] + h[c] + pi[c]	6.3.1.8	Arginine and Proline Metabolism	K01460 K01833 K01917	R01917	COG0754
GTHOXti3	oxidized glutathione irreversible uniport	gthox[e] -> gthox[c]		Transport, extracellular
GTHP	glutathione peroxidase	h2o2[c] + 2 gthrd[c] -> 2 h2o[c] + gthox[c]	1.11.1.9	Glutathione metabolism	K00432	R00274	COG0386
GTHRD	glutathione disulfide reductase	2 gthrd[c] + nadp[c] <=> gthox[c] + h[c] + nadph[c]	1.8.1.7	Glutathione metabolism	K00383	R00115	COG1249
GTHRDt2	glutathione transport	gthrd[e] <=> gthrd[c]		Transport, extracellular
GTHS	glutathione synthetase	atp[c] + gly[c] + glucys[c] -> adp[c] + h[c] + pi[c] + gthrd[c]	6.3.2.3	Glutathione metabolism	K01920	R00497	COG0189
GTPCI	GTP cyclohydrolase I	h2o[c] + gtp[c] -> h[c] + for[c] + ahdt[c]	3.5.4.16	Tetrahydrobiopterin metabolism	K01495 K09007	R00428	COG0302 COG1469
GTPCII	GTP cyclohydrolase II	gtp[c] + 3 h2o[c] -> 25dhpp[c] + for[c] + 2 h[c] + ppi[c]	3.5.4.25	Vitamin B2 metabolism	K01497 K14652	R00425	COG0108 COG0807
GTPCII2	GTP cyclohydrolase II (25drapp)	gtp[c] + 3 h2o[c] -> 25drapp[c] + for[c] + 2 h[c] + ppi[c]	3.5.4.25	Vitamin B2 metabolism	K01497		COG0807
GTPDPDP	guanosine-5-triphosphate,3-diphosphate diphosphatase	gdptp[c] + h2o[c] -> h[c] + pi[c] + ppgpp[c]	3.6.1.40	Nucleotide interconversion	K01514 K01524	R03409	COG1227 COG0248
GTPDPK	GTP diphosphokinase	atp[c] + gtp[c] -> amp[c] + gdptp[c] + h[c]	2.7.6.5	Vitamin B2 metabolism	K00951 K07816	R00429	COG0317
GTPt	Dinucleoside transport (GTP)	gtp[e] <=> gtp[c]		Transport, extracellular
GUAD	guanine deaminase	h2o[c] + h[c] + gua[c] -> nh4[c] + xan[c]	3.5.4.3	Purine catabolism	K01487	R01676	COG0402
GUAPRT	guanine phosphoribosyltransferase	prpp[c] + gua[c] -> ppi[c] + gmp[c]	2.4.2.82.4.2.7	Nucleotide salvage pathway	K00769 K03816 K00759 K15780	R01229	COG0634 COG0503 COG0037
GUAt	Guanine transport	gua[e] <=> gua[c]		Transport, extracellular
GUAt2	guanine transport in via proton symport	gua[e] + h[e] -> gua[c] + h[c]		Transport, extracellular
GUAt2r	guanine transport in via proton symport reversible	gua[e] + h[e] <=> gua[c] + h[c]		Transport, extracellular
GUI1	glucuronate isomerase (D-glucuronate)	glcur[c] <=> fruur[c]	5.3.1.12	Pentose and glucuronate interconversions	K01812	R01482	COG1904
GUI2	glucuronate isomerase (D-galacturonate)	galur[c] <=> tagur[c]	5.3.1.12	Pentose and glucuronate interconversions	K01812	R01983	COG1904
GULLACO	L-gulono-1,4-lactone oxidase (EC 1.1.3.8)	ascb_L[c] + h[c] <=> xylhl_L[c]	1.1.3.8	Ascorbate and aldarate metabolism	K00103	R00647
GULLACOX	L-gulono-1,4-lactone oxidase (EC 1.1.3.8)	o2[c] + gullac[c] -> h2o2[c] + xylhl_L[c]	1.1.3.8	Ascorbate and aldarate metabolism	K00103	R03184
H202D	NADH peroxidase	nadh[c] + h2o2[c] + h[c] <=> 2 h2o[c] + nad[c]	1.11.1.1	Miscellaneous	K05910	R00090
H2CO3D	carboxylic acid dissociation	h2o[c] + co2[c] <=> h[c] + hco3[c]	4.2.1.1	Miscellaneous	K01672 K01673 K01674	R00132	COG0288 COG3338
H2O2syn	Hydrogen peroxide synthesis (NADPH dependent)	h[c] + nadph[c] + o2[c] -> nadp[c] + h2o2[c]		Tyrosine metabolism
H2O2t	hydrogen peroxide transport via diffusion	h2o2[e] <=> h2o2[c]		Transport, extracellular
H2Ot	H2O transport via diffusion	h2o[e] <=> h2o[c]		Transport, extracellular
H2SO	Hydrogen sulfide oxidation	2 o2[c] + h2s[c] <=> 2 h[c] + so4[c]		Sulfur metabolism
H2St	h2s transport (diffusion)	h2s[e] <=> h2s[c]		Transport, extracellular
H2td	hydrogen transport	h2[c] <=> h2[e]		Transport, extracellular
HACD1	3-hydroxyacyl-CoA dehydrogenase (acetoacetyl-CoA)	aacoa[c] + h[c] + nadh[c] <=> 3hbcoa[c] + nad[c]	1.1.1.35	Fatty acid synthesis	K01782 K01825 K07514 K07516 K10527 K15016 K00022	R01975	COG1250
HACD2	3-hydroxyacyl-CoA dehydrogenase (3-oxohexanoyl-CoA)	3ohcoa[c] + h[c] + nadh[c] <=> 3hhcoa[c] + nad[c]	1.1.1.35	Fatty acid synthesis	K07516 K00022 K10527 K01782 K01825 K07514 K07515	R04748	COG1250 COG1024
HACD3	3-hydroxyacyl-CoA dehydrogenase (3-oxooctanoyl-CoA)	3oocoa[c] + h[c] + nadh[c] <=> 3hocoa[c] + nad[c]	1.1.1.35	Fatty acid synthesis	K07516 K00022 K10527 K01782 K01825 K07514 K07515	R04745	COG1250 COG1024
HACD4	3-hydroxyacyl-CoA dehydrogenase (3-oxodecanoyl-CoA)	3odcoa[c] + h[c] + nadh[c] <=> 3hdcoa[c] + nad[c]	1.1.1.35	Fatty acid synthesis	K07516 K00022 K10527 K07514 K07515	R04743	COG1250 COG1024
HACD5	3-hydroxyacyl-CoA dehydrogenase (3-oxododecanoyl-CoA)	3oddcoa[c] + h[c] + nadh[c] <=> 3hddcoa[c] + nad[c]	1.1.1.35	Fatty acid synthesis	K07516 K00022 K10527 K07514 K07515 K01782 K01825	R04741	COG1250 COG1024
HACD6	3-hydroxyacyl-CoA dehydrogenase (3-oxotetradecanoyl-CoA)	3otdcoa[c] + h[c] + nadh[c] <=> 3htdcoa[c] + nad[c]	1.1.1.35	Fatty acid synthesis	K00022 K10527 K07514 K07515 K01782 K01825	R04739	COG1250 COG1024
HACD7	3-hydroxyacyl-CoA dehydrogenase (3-oxohexadecanoyl-CoA)	3ohdcoa[c] + h[c] + nadh[c] <=> 3hhdcoa[c] + nad[c]	1.1.1.35	Fatty acid synthesis	K07516 K00022 K10527 K07514 K07515 K01782 K01825	R04737	COG1250 COG1024
HACD9	3-hydroxyacyl-CoA dehydrogenase (2-Methylacetoacetyl-CoA)	3hmbcoa[c] + nad[c] <=> 2maacoa[c] + h[c] + nadh[c]	1.1.1.35	Fatty acid synthesis	K08683 K07514 K01782 K01825	R04203	COG1250 COG1024
HACNH	Homoisocitrate hydro-lyase	hicit[c] <=> h2o[c] + hacon_C[c]	4.2.1.36	Lysine metabolism		R04371
HADPCOADH3	3-hydroxyadipyl-CoA dehydrogenase (NADH)	3hadpcoa[c] + nad[c] -> h[c] + nadh[c] + oxadpcoa[c]	1.1.1.35	Fatty acid synthesis	K00022 K01782 K07514 K01825	R06941	COG1250 COG1024
HBCD	3-hydroxybutyryl-CoA dehydrogenase	hoacoa[c] + nad[c] -> oxadpcoa[c] + nadh[c] + 2 h[c]	1.1.1.157	Cell wall biosynthesis	K00074		COG1250
HBZOPT	Hydroxybenzoate octaprenyltransferase	4hbz[c] + octdp[c] -> 3ophb[c] + ppi[c]	2.5.1.39	Ubiquinone and other terpenoid-quinone biosynthesis	K03179	R05615	COG0382
HCITS	homocitrate synthase	accoa[c] + akg[c] + h2o[c] -> coa[c] + h[c] + hcit[c]	2.3.3.14	Lysine metabolism	K01655 K02594 K10977	R00271	COG0119
HCO3abc	Bicarbonate ABC transporter	hco3[e] + atp[c] + h2o[c] -> hco3[c] + adp[c] + h[c] + pi[c]		Transport, extracellular
HCYSHSL	L-Homocysteine hydrogen-sulfide-lyase (deaminating)	h2o[c] + hcys_L[c] <=> nh4[c] + 2obut[c] + h2s[c]	4.4.1.2	Sulfur metabolism	K17217	R01283	COG0626
HCYSMT	homocysteine S-methyltransferase	amet[c] + hcys_L[c] -> ahcys[c] + h[c] + met_L[c]	2.1.1.10	Methionine and cysteine metabolism	K00547	R00650	COG2040
HCYSMT2	Homocysteine Methyltransferase	hcys_L[c] + mmet[c] <=> h[c] + 2 met_L[c]		Methionine and cysteine metabolism
HDCAt2	Hexadecanoate transport via proton symport	h[e] + hdca[e] -> h[c] + hdca[c]		Transport, extracellular
HDCAtr	fatty acid transport via diffusion	hdca[e] <=> hdca[c]		Transport, extracellular
HDG3PACT	Hexadecanoyl(palmitoyl)-glycerol-3-phosphate O-acyltransferase	ihdcoa[c] + glyc3p[c] <=> 1hdecg3p[c] + coa[c]		Cell wall biosynthesis
HEMEOS	Heme O synthase	frdp[c] + h2o[c] + pheme[c] -> hemeO[c] + ppi[c]	2.5.1.-	Heme synthesis	K00810		COG0382
HEMEti	Heme transport via ABC system	atp[c] + h2o[c] + pheme[e] -> adp[c] + h[c] + pheme[c] + pi[c]		Transport, extracellular
HEPARL1_e	Heparin Lyase I, extracellular	hspg[e] + 2 h2o[e] -> hspg_degr_1[e] + hspg_degr_2[e] + gam26s[e] + 2 h[e]	4.2.2.7	Heparan sulfate degradation	K19050 K19051
HEPK1	LPS heptose kinase I (LPS core synthesis)	atp[c] + hhlipa[c] -> adp[c] + h[c] + phhlipa[c]	2.7.1.166	Lipopolysaccharide biosynthesis	K03271		COG0279
HEPK2	LPS heptose kinase II (LPS core synthesis)	atp[c] + hphhlipa[c] -> adp[c] + h[c] + phphhlipa[c]	2.7.1.167	Lipopolysaccharide biosynthesis	K03272		COG2870
HEPT1	heptosyltransferase I (LPS core synthesis)	adphep_LD[c] + lipa[c] -> adp[c] + h[c] + hlipa[c]	2.4.1.-	Lipopolysaccharide biosynthesis	K00713		COG0859
HEPT2	heptosyltransferase II (LPS core synthesis)	adphep_LD[c] + hlipa[c] -> adp[c] + h[c] + hhlipa[c]	2.4.1.-	Lipopolysaccharide biosynthesis	K00713		COG0859
HEPT3	heptosyltransferase III (LPS core synthesis)	adphep_LD[c] + phhlipa[c] -> adp[c] + h[c] + hphhlipa[c]	2.4.1.-	Lipopolysaccharide biosynthesis	K00713		COG0859
HEPT4	heptosyltransferase IV (LPS core synthesis)	adphep_LD[c] + gggagicolipa[c] -> adp[c] + colipa[c] + h[c]	2.4.1.56	Lipopolysaccharide biosynthesis	K03280		COG0859
HETT	all-trans-Heptaprenyltransferase	hepdp[c] + ipdp[c] -> octdp[c] + ppi[c]	2.5.1.90	Terpenoid backbone biosynthesis	K02523	R05611	COG0142
HETZK	hydroxyethylthiazole kinase	4mhetz[c] + atp[c] -> 4mpetz[c] + adp[c] + h[c]	2.7.1.50	Thiamine metabolism	K00878 K14154	R04448	COG2145
HEX1	hexokinase (D-glucose:ATP)	atp[c] + glc_D[c] -> adp[c] + h[c] + g6p[c]	2.7.1.1	Glycolysis/gluconeogenesis	K00844 K00845 K12407	R00299	COG0837
HEX10	hexokinase (D-glucosamine:ATP)	atp[c] + gam[c] -> adp[c] + h[c] + gam6p[c]	2.7.1.1	Aminosugar metabolism	K00844	R01961	COG0837
HEX4	hexokinase (D-mannose:ATP)	atp[c] + man[c] -> adp[c] + h[c] + man6p[c]	2.7.1.7	Fructose and mannose metabolism	K00844	R01326	COG0837
HEX7	hexokinase (D-fructose:ATP)	atp[c] + fru[c] -> adp[c] + h[c] + f6p[c]	2.7.1.1	Fructose and mannose metabolism	K00844	R00760	COG3717
HEXb	ATPD-glucose 6-phosphotransferase	glc_bD[c] + atp[c] -> adp[c] + g6p_B[c] + h[c]	2.7.1.1	Glycolysis/gluconeogenesis	K00845 K12407 K00844	R01600	COG0837
HEXSabc	hexanesulfonate transport via ABC system	h2o[c] + atp[c] + hexs[e] -> adp[c] + pi[c] + h[c] + hexs[c]		Transport, extracellular
HEXTT	trans-hexaprenyltranstransferase	hexdp[c] + ipdp[c] -> hepdp[c] + ppi[c]	2.5.1.30	Terpenoid backbone biosynthesis	K00805	R05612	COG0142
HG2abc	Mercury (Hg+2) ABC transporter	h2o[c] + hg2[c] + atp[c] -> pi[c] + h[c] + hg2[e] + adp[c]		Transport, extracellular
HGNTOR	Homogentisate:oxygen 1,2-oxidoreductase (decyclizing)	o2[c] + hgentis[c] -> h[c] + 4mlacac[c]	1.13.11.5	Tyrosine metabolism	K00451	R02519	COG3508
HHDDI	2-hydroxyhepta-2,4-diene-1,7-dioate isomerase	2hh24dd[c] <=> 2ohed[c]	4.1.1.68	Tyrosine metabolism	K05921	R04134	COG0179
HIBD	3 hydroxyisobutyrate dehydrogenase	3hmp[c] + nad[c] -> 2mop[c] + h[c] + nadh[c]	1.1.1.31	Valine, leucine, and isoleucine metabolism	K00020	R02047	COG2084
HIBDkt	3-hydroxyisobutyrate dehydrogenase	3hmp[c] + nad[c] -> h[c] + mmtsa[c] + nadh[c]	1.1.1.31	Valine, leucine, and isoleucine metabolism	K00020 K00022 K01782 K01825 K07514	R05066	COG2084 COG1250 COG1024
HICITD	(1R,2S)-1-hydroxybutane-1,2,4-tricarboxylate:NAD+ oxidoreductase	nad[c] + hicit[c] <=> h[c] + nadh[c] + oxag[c]	1.1.1.87	2-Oxocarboxylic acid metabolism		R04862
HISabc	L-histidine transport via ABC system	atp[c] + h2o[c] + his_L[e] -> adp[c] + h[c] + his_L[c] + pi[c]		Transport, extracellular
HISD	histidase	his_L[c] -> nh4[c] + urcan[c]	4.3.1.3	Histidine metabolism	K01745	R01168	COG2986
HISDC	histidine decarboxylase	h[c] + his_L[c] <=> co2[c] + hista[c]		Histidine metabolism
HISt2r	L-histidine reversible transport via proton symport	h[e] + his_L[e] <=> h[c] + his_L[c]		Transport, extracellular
HISTD	histidinol dehydrogenase	h2o[c] + histd[c] + 2 nad[c] -> 3 h[c] + his_L[c] + 2 nadh[c]	1.1.1.23	Histidine metabolism	K00013 K14152	R01163	COG0140 COG0139 COG0141
HISTDOX	L-histidinol:NAD+ oxidoreductase	histd[c] + nad[c] <=> h[c] + histl_L[c] + nadh[c]	1.1.1.23	Histidine metabolism	K00013 K14152	R03012	COG0140 COG0139 COG0141
HISTLOX	L-histidinal:NAD+ oxidoreductase	histl_L[c] + h2o[c] + nad[c] -> 2 h[c] + his_L[c] + nadh[c]	1.1.1.23	Histidine metabolism	K00013 K14152	R01158	COG0140 COG0139 COG0141
HISTP	histidinol-phosphatase	h2o[c] + hisp[c] -> histd[c] + pi[c]	3.1.3.15	Histidine metabolism	K01089 K04486 K05602	R03013	COG1387 COG0131 COG0241 COG0483
HKMPPI	2-Hydroxy-3-keto-5-methylthiopentenyl-1-phosphate isomerase	hkmpp[c] -> dkmpp[c]	5.3.2.5	Methionine and cysteine metabolism	K08965	R07393	COG1850
HKNDDH	2-hydroxy-6-ketonona-2,4-dienedioic acid hydrolase	h2o[c] + hkndd[c] -> h[c] + op4en[c] + succ[c]	3.7.1.-	Phenylalanine metabolism	K05714	R02603	COG0596
HKNTDH	2-hydroxy-6-ketononotrienedioate hydrolase	h2o[c] + hkntd[c] -> fum[c] + h[c] + op4en[c]	3.7.1.14	Phenylalanine metabolism	K05714	R06789	COG0596
HKt	H+/K+ gastric/non-gastric P-ATPase and ABC ATPase	h2o[c] + atp[c] + k[e] -> adp[c] + pi[c] + h[e] + k[c]		Transport, extracellular
HKYNH	3-Hydroxy-L-kynurenine hydrolase	h2o[c] + hLkynr[c] -> 3hanthrn[c] + ala_L[c]	3.7.1.3	Tryptophan metabolism	K01556	R02668	COG3844
HMBS	hydroxymethylbilane synthase	h2o[c] + 4 ppbng[c] -> 4 nh4[c] + hmbil[c]	4.3.1.8	Heme synthesis	K01749	R00084	COG0181
HMGCOARxi	Hydroxymethylglutaryl CoA reductase (ir)	2 h[c] + hmgcoa[c] + 2 nadh[c] -> coa[c] + mev_R[c] + 2 nad[c]	1.1.1.88	Squalene and cholesterol synthesis	K00054	R02081	COG1257
HMGCOAS	Hydroxymethylglutaryl CoA synthase	coa[c] + h[c] + hmgcoa[c] <=> aacoa[c] + accoa[c] + h2o[c]	4.1.3.5	Squalene and cholesterol synthesis	K01641	R01978	COG3425
HMGL	Hydroxymethylglutaryl-CoA lyase	hmgcoa[c] -> accoa[c] + acac[c]	4.1.3.4	Butanoate metabolism	K01640	R01360	COG0119
HMPK1	hydroxymethylpyrimidine kinase (ATP)	4ahmmp[c] + atp[c] -> 4ampm[c] + adp[c] + h[c]	2.7.1.49	Thiamine metabolism	K00877 K00941 K14153	R03471	COG0351 COG0819
HOMOGALASEe	Homogalacturonan degradation (citrus HG, 100 residues)	homogal[e] + 100 h2o[e] -> 100 galur[e] + 20 meoh[e] + 20 ac[e]		Plant polysaccharide degradation
HOMt4	L-homoserine via sodium symport	na1[e] + hom_L[e] -> na1[c] + hom_L[c]		Transport, extracellular
HOPNTAL	4-hydroxy-2-oxopentanoate aldolase	4h2opntn[c] -> acald[c] + pyr[c]	4.1.3.39	Phenylalanine metabolism	K01666	R00750	COG0119
HPACt2r	ydroxyphenylacetate transport in via proton symporter	4hphac[e] + h[e] <=> 4hphac[c] + h[c]		Transport, extracellular
HPPK	2-amino-4-hydroxy-6-hydroxymethyldihydropteridine diphosphokinase	2ahhmp[c] + atp[c] -> 2ahhmd[c] + amp[c] + h[c]	2.7.6.3	Folate metabolism	K00950 K13940	R03503	COG0801
HPPK2	6-hydroxymethyl-dihydropterin pyrophosphokinase	6hmhpt[c] + atp[c] -> 6hmhptpp[c] + amp[c] + h[c]		Folate metabolism			COG0801
HPPPNDO	2,3-dihydroxypheylpropionate 1,2-dioxygenase	dhpppn[c] + o2[c] -> h[c] + hkndd[c]	1.13.11.16	Phenylalanine metabolism	K05713	R04376
HPPPNte	3-(3-hydroxy-phenyl)propionate transport in via proton symport reversible	h[e] + 3hpppn[e] <=> h[c] + 3hpppn[c]		Transport, extracellular
HPROxr	L-hydroxyproline oxidase (NAD), reversible	1p3h5c[c] + 2 h[c] + nadh[c] <=> 4hpro_LT[c] + nad[c]	1.5.1.2,1.5.1.12	Arginine and Proline Metabolism	K00286	R03291	COG0345
HPROyr	L-hydroxyproline oxidase (NADP), reversible	1p3h5c[c] + 2 h[c] + nadph[c] <=> 4hpro_LT[c] + nadp[c]	1.5.1.2,1.5.1.12	Arginine and Proline Metabolism	K00286	R03293	COG0345
HPYRI	hydroxypyruvate isomerase	hpyr[c] <=> 2h3oppan[c]	5.3.1.22	Glyoxylate and dicarboxylate metabolism	K01816	R01394	COG3622
HPYRR3x	Hydroxypyruvate reductase (L-serine)	h[c] + nadh[c] + nh4[c] + hpyr[c] -> h2o[c] + nad[c] + ser_L[c]	1.4.1.7	Glycine, serine, alanine and threonine metabolism		R00581
HSD3B11	3 beta-hydroxysteroid dehydrogenase/delta 5-->4-isomerase type I	nad[c] + prgnlone[c] -> h[c] + nadh[c] + prgstrn[c]		Steroid metabolism
HSD3B13	3 beta-hydroxysteroid dehydrogenase/delta 5-->4-isomerase type I	nad[c] + 17ahprgnlone[c] -> h[c] + nadh[c] + 17ahprgstrn[c]		Steroid metabolism
HSDx	homoserine dehydrogenase (NADH)	hom_L[c] + nad[c] <=> aspsa[c] + h[c] + nadh[c]	1.1.1.3	Glycine, serine, alanine and threonine metabolism	K00003 K12524 K12525	R01773	COG0527 COG0460
HSDy	homoserine dehydrogenase (NADPH)	hom_L[c] + nadp[c] <=> aspsa[c] + h[c] + nadph[c]	1.1.1.3	Glycine, serine, alanine and threonine metabolism	K00003	R01775	COG0460
HSERTA	homoserine O-trans-acetylase	accoa[c] + hom_L[c] <=> achms[c] + coa[c]	2.3.1.31	Methionine and cysteine metabolism	K00641	R01776	COG2021
HSK	homoserine kinase	atp[c] + hom_L[c] -> adp[c] + h[c] + phom[c]	2.7.1.39	Glycine, serine, alanine and threonine metabolism	K00872 K02204 K02203	R01771	COG0083 COG0560 COG2334
HSNOOX	salicylate,NADH:oxygen oxidoreductase	nadh[c] + o2[c] + 2 h[c] + 4hmsaclt[c] <=> h2o[c] + nad[c] + co2[c] + 4hmcachl[c]	1.14.13.1	Naphthalene degradation	K00480	R06936	COG0654
HSST	homoserine O-succinyltransferase	hom_L[c] + succoa[c] -> coa[c] + suchms[c]	2.3.1.46	Methionine and cysteine metabolism	K00651	R01777	COG1897
HSTPTr	Histidinol-phosphate aminotransferase (EC 2.6.1.9)	hisp[c] + akg[c] <=> glu_L[c] + imacp[c]	2.6.1.9	Histidine metabolism	K00817	R03243	COG0079
HXAND	hypoxanthine dehydrogenase	h2o[c] + hxan[c] + nad[c] -> h[c] + nadh[c] + xan[c]	1.17.1.4	Nucleotide interconversion	K00087 K00106 K11177 K11178 K13479 K13480 K13481 K13482 K13483	R01768	COG1529 COG1319 COG2080 COG4630 COG4631
HXANt2	hypoxanthine transport in via proton symport	h[e] + hxan[e] -> h[c] + hxan[c]		Transport, extracellular
HXANt2r	hypoxanthine reversible transport via proton symport	h[e] + hxan[e] <=> h[c] + hxan[c]		Transport, extracellular
HXPRT	hypoxanthine phosphoribosyltransferase (Hypoxanthine)	prpp[c] + hxan[c] -> ppi[c] + imp[c]	2.4.2.8	Nucleotide salvage pathway	K15780 K00760	R01132	COG0037 COG0634
HYD1	hydrogenase (ubiquinone-8: 2 protons)	2 h[c] + h2[c] + q8[c] -> 2 h[e] + q8h2[c]	1.12.99.6	Energy metabolism	K06281 K06282		COG0374 COG1740
HYD2	Hydrogenase (menaquinone8: 2 protons)	2 h[c] + h2[c] + mqn8[c] -> 2 h[e] + mql8[c]	1.12.99.6	Energy metabolism	K06281 K06282		COG0374 COG1740
HYD3	Hydrogenase (Demethylmenaquinone-8: 2 protons)	2dmmq8[c] + h2[c] -> 2dmmql8[c]	1.12.99.6	Energy metabolism	K06281 K06282		COG0374 COG1740
HYD4	hydrogen:ferredoxin oxidoreductase	fdxrd[c] -> h2[c] + fdxox[c]	1.12.7.2	Energy metabolism	K00532 K00533 K00534 K06441 K14126 K14127 K14128 K18016 K18017 K18023	R00019	COG3259 COG1908 COG1941
HYD5y	NADP-reducing hydrogenase	nadp[c] + h2[c] <=> nadph[c] + h[c]		Energy metabolism
HYDFDN2rfdx	Ferredoxin NADPH linked hydrogenase	fdxrd[c] + h[c] + nadph[c] <=> fdxox[c] + 2 h2[c] + nadp[c]		Wood-Ljungdahl Pathway
HYDFDNrfdx	Ferredoxin NADH linked hydrogenase	fdxrd[c] + h[c] + nadh[c] <=> fdxox[c] + 2 h2[c] + nad[c]		Wood-Ljungdahl Pathway
HYPSUCORNS	putative succinylornthine synthesis (hypothetical reaction)	orn[c] + succ[c] -> sucorn[c] + h2o[c]		Arginine and Proline Metabolism
HYXNt	Hypoxanthine transport	hxan[e] <=> hxan[c]		Transport, extracellular
HYXNti	Hypoxanthine transport irreversible	hxan[e] -> hxan[c]		Transport, extracellular
IAHDGK	anteisoheptadecanoyl-Diacylglycerol kinase	atp[c] + 12daihdglyc[c] -> adp[c] + paai17[c] + h[c]	2.7.1.107	Glycerophospholipid metabolism	K00901 K07029		COG0818 COG1597
IAPDGK	anteisopentadecanoyl-Diacylglycerol kinase	atp[c] + 12daipdglyc[c] -> adp[c] + paai15[c] + h[c]	2.7.1.107	Glycerophospholipid metabolism	K00901 K07029		COG0818 COG1597
IBCOAMPO	2-Methylpropanoyl-coa[c]:(acceptor) 2,3-oxidoreductase	fad[c] + ibcoa[c] <=> fadh2[c] + 2mp2coa[c]	1.3.8.1,1.3.8.7,1.3.99.12	Valine, leucine, and isoleucine metabolism	K00248 K00249 K09478 K11410		COG1960
IBCOATA	2-methylpropionyl-CoA[acyl-carrier-protein] transferase	ibcoa[c] + ACP[c] <=> coa[c] + 2mpropACP[c]	2.3.1.180	Glycerophospholipid metabolism	K00648		COG0332
ICDHx	isocitrate dehydrogenase NAD	icit[c] + nad[c] <=> akg[c] + co2[c] + nadh[c]	1.1.1.41	Citric acid cycle	K00030 K17753	R00709	COG0473
ICDHy	isocitrate dehydrogenase (NADP)	nadp[c] + icit[c] -> nadph[c] + akg[c] + co2[c]	1.1.1.42	Citric acid cycle	K00031	R00267	COG0538
ICHORS	isochorismate synthase	chor[c] <=> ichor[c]	5.4.99.6	Ubiquinone and other terpenoid-quinone biosynthesis	K01851 K02361 K02552 K14759	R01717	COG1169
ICHORT	isochorismatase	h2o[c] + ichor[c] -> 23ddhb[c] + pyr[c]	3.3.2.1	Biosynthesis of siderophore group nonribosomal peptides	K01252	R03037	COG1535 COG3433
ICITt10	isocitrate transport in via Mg complex	h[e] + icit[e] + mg2[e] -> h[c] + icit[c] + mg2[c]		Transport, extracellular
ICL	Isocitrate lyase	icit[c] -> glx[c] + succ[c]	4.1.3.1	Citric acid cycle	K01637	R00479	COG2224
IDOND	L-idonate 5-dehydrogenase	5dglcn[c] + h[c] + nadh[c] <=> idon_L[c] + nad[c]	1.1.1.264	Pentose phosphate pathway	K00098	R05683	COG1063
IDOND2	L-indonate 5-dehydrogenase (NADP)	5dglcn[c] + h[c] + nadph[c] -> idon_L[c] + nadp[c]	1.1.1.264	Pentose phosphate pathway	K00098	R05684	COG1063
IDONt2r	L-idonate transport via proton symport, reversible	h[e] + idon_L[e] <=> h[c] + idon_L[c]		Transport, extracellular
IDOURASE	L-iduronidase	acgalidour[e] + h2o[e] -> idour[e] + acgal[e]	3.2.1.76	Chondroitin sulfate degradation	K01217
IDOURASE_HS1	Iduronidase, heparin degradation	hspg_degr_1[e] + h2o[e] -> hspg_degr_3[e] + idour[e]	3.2.1.76	Heparan sulfate degradation	K01217
IDOURASE_HS2	Iduronidase, heparin degradation	hspg_degr_7[e] + h2o[e] -> hspg_degr_8[e] + idour[e]	3.2.1.76	Heparan sulfate degradation	K01217
IDOURASE_HS3	Iduronidase, heparin degradation	hspg_degr_14[e] + h2o[e] -> idour[e] + hspg_degr_15[e]	3.2.1.76	Heparan sulfate degradation	K01217
IG3PS	Imidazole-glycerol-3-phosphate synthase	gln_L[c] + prlp[c] -> aicar[c] + eig3p[c] + glu_L[c] + h[c]	2.4.2.-	Histidine metabolism	K01663 K02500 K02501	R04558	COG0118 COG0107
IGPDH	imidazoleglycerol-phosphate dehydratase	eig3p[c] -> h2o[c] + imacp[c]	4.2.1.19	Histidine metabolism	K01693 K01089	R03457	COG0131 COG0241
IGPS	indole-3-glycerol-phosphate synthase	2cpr5p[c] + h[c] -> 3ig3p[c] + co2[c] + h2o[c]	4.1.1.48	Tryptophan metabolism	K01609 K13498	R03508	COG0134 COG0135
IHDCOATA	14-methyl-pentadecanoyl-ACP[acyl-carrier-protein] transferase	14mpentdecACP[c] + coa[c] <=> ihdcoa[c] + ACP[c]	2.3.1.180	Glycerophospholipid metabolism	K00648		COG0332
IHDGK	isoheptadecanoyl-Diacylglycerol kinase	atp[c] + 12dihdglyc[c] -> adp[c] + pai17[c] + h[c]	2.7.1.107	Glycerophospholipid metabolism	K00901 K07029		COG0818 COG1597
IHDUDPG	isoheptadecanoyl-UDP-glucosyltransferase (diglucosyl)	udpg[c] + m12dihglyc[c] <=> udp[c] + diglcpgi17[c] + h[c]		Cell wall biosynthesis
IHDUDPMG	isoheptadecanoyl-UDP-glucosyltransferase (monoglucosyl)	udpg[c] + 12dihdglyc[c] <=> udp[c] + m12dihglyc[c] + h[c]		Cell wall biosynthesis
IHPDCOATA	15-methyl-hexa-decanoyl-ACP[acyl-carrier-protein] transferase	15mpalmACP[c] + coa[c] <=> ihpdcoa[c] + ACP[c]	2.3.1.180	Glycerophospholipid metabolism	K00648		COG0332
IHXDGK	isohexadecanoyl-Diacylglycerol kinase	atp[c] + 12dixdglyc[c] -> adp[c] + pai16[c] + h[c]	2.7.1.107	Glycerophospholipid metabolism	K00901 K07029		COG0818 COG1597
ILE_ST	L-isoleucine Stickland reaction, second step	3mop[c] + nad[c] + h2o[c] -> 2mbut[c] + co2[c] + nadh[c] + h[c]		Stickland reaction
ILEabc	L-isoleucine transport via ABC system	atp[c] + h2o[c] + ile_L[e] -> adp[c] + h[c] + ile_L[c] + pi[c]		Transport, extracellular
ILEt2r	L-isoleucine reversible transport via proton symport	h[e] + ile_L[e] <=> h[c] + ile_L[c]		Transport, extracellular
ILETA	isoleucine transaminase	akg[c] + ile_L[c] <=> glu_L[c] + 3mop[c]	2.6.1.42	Valine, leucine, and isoleucine metabolism	K00826	R02199	COG0115
IMACTD	Imidazole acetaldeyde dehydrogenase	h2o[c] + nad[c] + im4act[c] -> 2 h[c] + nadh[c] + im4ac[c]	1.2.1.3	Histidine metabolism	K00149 K00128 K14085	R04065	COG1012
IMPC	IMP cyclohydrolase	h2o[c] + imp[c] <=> fprica[c]	3.5.4.10	Purine synthesis	K00602 K01492 K11176	R01127	COG3363 COG0138
IMPD	IMP dehydrogenase	h2o[c] + nad[c] + imp[c] -> h[c] + nadh[c] + xmp[c]	1.1.1.205	Nucleotide interconversion	K00088	R01130	COG0516 COG0517
IND3ACt2r	Indole-3-acetate transport in via proton symport reversible	h[e] + ind3ac[e] <=> h[c] + ind3ac[c]		Transport, extracellular
IND3PPAt2r	Indole-3-propionate transport via proton symport reversible	h[e] + ind3ppa[e] <=> h[c] + ind3ppa[c]		Transport, extracellular
INDOLEt2r	Indole transport via proton symport, reversible	h[e] + indole[e] <=> h[c] + indole[c]		Transport, extracellular
INDPYRD	Indole-3-pyruvate decarboxylase	h[c] + indpyr[c] <=> co2[c] + id3acald[c]		Transport, extracellular
INHINDH	iad[c] amidohydrolase	h2o[c] + ind3acam[c] -> nh4[c] + ind3ac[c]	3.5.1.4	Histidine metabolism	K01426	R03096	COG0154
INS2D	inositol 2 dehydrogenase	inost[c] + nad[c] -> 2ins[c] + h[c] + nadh[c]	1.1.1.18	Inositol phosphate metabolism	K00010	R01183	COG0673
INSH	Inosine hydrolase	h2o[c] + ins[c] -> hxan[c] + rib_D[c]	3.2.2.8	Nucleotide interconversion	K01239	R01770	COG1957
INSK	insosine kinase	atp[c] + ins[c] -> adp[c] + h[c] + imp[c]	2.7.1.73	Purine synthesis	K00892	R01131	COG0524
INSt	Inosine transport (diffusion)	ins[e] <=> ins[c]		Transport, extracellular
INSt2	inosine transport in via proton symport, reversible	h[e] + ins[e] <=> h[c] + ins[c]		Transport, extracellular
INSTt2r	inositol transport in via proton symport	h[e] + inost[e] <=> h[c] + inost[c]		Transport, extracellular
INULINabc	Inulin import through ABC transport system	inulin[e] + atp[c] + h2o[c] -> inulin[c] + adp[c] + h[c] + pi[c]		Transport, extracellular
INULINASE	Inulin degradation by beta-2->1-fructanase	inulin[c] + 29 h2o[c] -> 29 fru[c] + 1 glc_D[c]		Plant polysaccharide degradation
IOR2	indolepyruvate ferredoxin oxidoreductase (phenylpyvurate)	coa[c] + 2 fdxox[c] + phpyr[c] <=> co2[c] + 2 fdxrd[c] + h[c] + phaccoa[c]	1.2.7.8	Phenylalanine metabolism	K00179		COG0674 COG1013
IOR3	indolepyruvate ferredoxin oxidoreductase (hydroxyphenylpyvurate)	coa[c] + 2 fdxox[c] + 34hpp[c] <=> h[c] + co2[c] + 2 fdxrd[c] + hphaccoa[c]	1.2.7.8	Tyrosine metabolism	K00179		COG0674 COG1013
IPDCOATA	13-methyl-tetra-decanoyl-ACP[acyl-carrier-protein] transferase	13mmyrsACP[c] + coa[c] <=> ipdcoa[c] + ACP[c]	2.3.1.180	Glycerophospholipid metabolism	K00648		COG0332
IPDDI	isopentenyl-diphosphate D-isomerase	ipdp[c] <=> dmpp[c]	5.3.3.2	Squalene and cholesterol synthesis	K01823	R01123	COG1304 COG1443
IPDGK	isopentadecanoyl-Diacylglycerol kinase	atp[c] + 12dipdglyc[c] -> adp[c] + pai15[c] + h[c]	2.7.1.107	Glycerophospholipid metabolism	K00901 K07029		COG0818 COG1597
IPDPS	1-hydroxy-2-methyl-2-(E)-butenyl 4-diphosphate reductase (ipdp)	h2mb4p[c] + h[c] + nadh[c] -> h2o[c] + ipdp[c] + nad[c]	1.17.1.2	Terpenoid backbone biosynthesis	K03527	R08209	COG0761
IPDPS2	isopentenyl-diphosphateNAD(P)+ oxidoreductase	nadph[c] + h[c] + h2mb4p[c] -> ipdp[c] + h2o[c] + nadp[c]	1.17.1.2	Terpenoid backbone biosynthesis	K03527	R05884	COG0761
IPDPUPT	di-trans,poly-cis-Decaprenyl-diphosphate:isopentenyl-diphosphate	7 ipdp[c] + ttc_ggdp[c] -> 7 ppi[c] + udcpdp[c]	2.5.1.31	Terpenoid backbone biosynthesis	K00806	R06447	COG0020
IPDUDPG	isopentadecanoyl-UDP-glucosyltransferase (diglucosyl)	udpg[c] + m12dipglyc[c] <=> udp[c] + diglcpgi15[c] + h[c]		Cell wall biosynthesis
IPDUDPMG	isopentadecanoyl-UDP-glucosyltransferase (monoglucosyl)	udpg[c] + 12dipdglyc[c] <=> udp[c] + m12dipglyc[c] + h[c]		Cell wall biosynthesis
IPFPHS	Hexaprenyl-pyrophosphate-synthase	3 ipdp[c] + frdp[c] -> 3 ppi[c] + hexdp[c]	2.5.1.83	Terpenoid backbone biosynthesis	K05355	R09245	COG0142
IPMD2	(2R,3S)-3-methylmalate:NAD+ oxidoreductase	e3mmal[c] + nad[c] -> 2obut[c] + co2[c] + nadh[c]	1.1.1.85	Valine, leucine, and isoleucine metabolism	K00052	R10052	COG0473
IPMDr	3-isopropylmalate dehydrogenase (EC 1.1.1.85)	3c2hmp[c] + nad[c] <=> h[c] + nadh[c] + 3c4mop[c]	1.1.1.85	Valine, leucine, and isoleucine metabolism	K00052	R04426	COG0473
IPPMIa	3-isopropylmalate dehydratase	3c2hmp[c] <=> 2ippm[c] + h2o[c]	4.2.1.33	Valine, leucine, and isoleucine metabolism	K01702	R03968	COG0065 COG0066
IPPMIb	2-isopropylmalate hydratase	2ippm[c] + h2o[c] <=> 3c3hmp[c]	4.2.1.33	Valine, leucine, and isoleucine metabolism	K01702 K01703 K01704	R04001	COG0065 COG0066
IPPS	2-isopropylmalate synthase	3mob[c] + accoa[c] + h2o[c] -> 3c3hmp[c] + coa[c] + h[c]	4.1.3.12	Valine, leucine, and isoleucine metabolism	K01649	R01213	COG0119
IPTT	All-trans-Isopentyltransferase	ipdp[c] + atnodp[c] <=> decdp[c] + ppi[c]		Terpenoid backbone biosynthesis
IS2TASE	Iduronate 2-sulfatase	acgalidour2s[e] + h2o[e] -> acgalidour[e] + h[e] + so4[e]	3.1.6.13	Chondroitin sulfate degradation	K01136
IS2TASE_HS1	Iduronate 2-sulfatase, heparin degradation	hspg_degr_2[e] + 2 h2o[e] -> hspg_degr_7[e] + 4 h[e] + 2 so4[e]	3.1.6.13	Heparan sulfate degradation	K01136
ISETACabc	isethionate transport via ABC system	atp[c] + h2o[c] + isetac[e] -> adp[c] + h[c] + isetac[c] + pi[c]		Transport, extracellular
ISOBUTt2r	Isobutyrate transport via proton symport	isobut[e] + h[e] <=> isobut[c] + h[c]		Transport, extracellular
ISOCAPRt2r	Isocaproate transport via proton symport	isocapr[e] + h[e] <=> isocapr[c] + h[c]		Transport, extracellular
ISOMALT	Isomaltose 6-alpha-D-glucanohydrolase	isomal[c] + h2o[c] -> 2 glc_D[c]	3.2.1.10	Starch and sucrose metabolism	K01182	R06080	COG0366
ISOVALt2r	Isovalerate transport via proton symport	isoval[e] + h[e] <=> isoval[c] + h[c]		Transport, extracellular
ISPREt	Isoprene diffusion	ispre[e] <=> ispre[c]	3.2.1.10	Transport, extracellular	K01182 K01203		COG0366
ITDCOATA	12-methyl-tridecanoyl-ACP[acyl-carrier-protein] transferase	12mtridecACP[c] + coa[c] <=> itdcoa[c] + ACP[c]	2.3.1.180	Glycerophospholipid metabolism	K00648		COG0332
ITDGK	isotetradecanoyl-Diacylglycerol kinase	atp[c] + 12ditdglyc[c] -> adp[c] + pai14[c] + h[c]	2.7.1.107	Glycerophospholipid metabolism	K00901 K07029		COG0818 COG1597
ITDUDPG	isotetradecanoyl-UDP-glucosyltransferase (diglucosyl)	udpg[c] + m12ditglyc[c] <=> udp[c] + diglcpgi14[c] + h[c]		Cell wall biosynthesis
ITDUDPMG	isotetradecanoyl-UDP-glucosyltransferase (monoglucosyl)	udpg[c] + 12ditdglyc[c] <=> udp[c] + m12ditglyc[c] + h[c]		Cell wall biosynthesis
IVCOATA	3-methylbutanoyl-CoA[acyl-carrier-protein] transferase	ivcoa[c] + ACP[c] <=> 3mbutACP[c] + coa[c]	2.3.1.180	Glycerophospholipid metabolism	K00648		COG0332
IXDUDPG	isohexadecanoyl-UDP-glucosyltransferase (diglucosyl)	udpg[c] + m12dixglyc[c] <=> udp[c] + diglcpgi16[c] + h[c]		Cell wall biosynthesis
IXDUDPMG	isohexadecanoyl-UDP-glucosyltransferase (monoglucosyl)	udpg[c] + 12dixdglyc[c] <=> udp[c] + m12dixglyc[c] + h[c]		Cell wall biosynthesis
IZPN	Imidazolonepropionase	h2o[c] + 4izp[c] -> h[c] + forglu[c]	3.5.2.7	Histidine metabolism	K01468	R02288	COG1228
KACOAT2	Beta-ketoadipyl-CoA thiolase	h2o[c] + coa[c] + dhdpacoa[c] -> accoa[c] + hoacoa[c]	2.3.1.16	Phenylalanine metabolism	K00632		COG0183
KARA1	ketol-acid reductoisomerase (2,3-dihydroxy-3-methylbutanoate)	23dhmb[c] + nadp[c] <=> alac_S[c] + h[c] + nadph[c]	1.1.1.86	Valine, leucine, and isoleucine metabolism	K00053	R03051	COG0059
KARA2	ketol-acid reductoisomerase (2-Acetolactate)	2ahbut[c] + h[c] + nadph[c] <=> 23dhmp[c] + nadp[c]	1.1.1.86	Valine, leucine, and isoleucine metabolism	K00053	R05068	COG0059
KARA3	ketol-acid reductoisomerase (2,3-dihydroxy-3-methylbutanoate)	nadp[c] + 23dhmb[c] <=> h[c] + nadph[c] + 33hmeoxobut[c]	1.1.1.86	Valine, leucine, and isoleucine metabolism	K00053	R04440	COG0059
KAS_HP	3-hydroxy-palmetoyl-ACP synthesis	2 h[c] + malACP[c] + myrsACP[c] + nadph[c] -> 3hpalmACP[c] + ACP[c] + co2[c] + nadp[c]	2.3.1.41	Fatty acid synthesis	K00647		COG0304
KAS13	b-ketoacyl synthetase (octadecanoate)	accoa[c] + 23 h[c] + 8 malcoa[c] + 16 nadph[c] -> 8 co2[c] + 9 coa[c] + 7 h2o[c] + 16 nadp[c] + ocdca[c]	2.3.1.41	Fatty acid synthesis	K00647		COG0304
KAS14	beta-ketoacyl-ACP synthase	acACP[c] + h[c] + malACP[c] -> ACP[c] + actACP[c] + co2[c]	2.3.1.41	Fatty acid synthesis	K00647 K00667 K09458 K00648 K00665	R04355	COG0304
KAS16	3-hydroxy-myristoyl-ACP synthesis	ddcaACP[c] + 2 h[c] + malACP[c] + nadph[c] -> 3hmrsACP[c] + ACP[c] + co2[c] + nadp[c]	2.3.1.41	Fatty acid synthesis	K00647		COG0304
KAS17rev	b-ketoacyl synthetase (n-C18:1), reversed	9 coa[c] + 8 co2[c] + 7 h2o[c] + 15 nadp[c] + ocdcea[c] -> 22 h[c] + accoa[c] + 15 nadph[c] + 8 malcoa[c]	2.3.1.41	Fatty acid synthesis	K00647		COG0304
KDOCT2	3-deoxy-manno-octulosonate cytidylyltransferase	ctp[c] + kdo[c] -> ckdo[c] + ppi[c]	2.7.7.38	Lipopolysaccharide biosynthesis	K00979	R03351	COG1212
KDOPP	3-deoxy-manno-octulosonate-8-phosphatase	h2o[c] + kdo8p[c] -> kdo[c] + pi[c]	3.1.3.45	Lipopolysaccharide biosynthesis	K03270	R03350	COG1778
KDOPSr	3-deoxy-D-manno-octulosonic-acid 8-phosphate synthease, reversible	ara5p[c] + h2o[c] + pep[c] <=> kdo8p[c] + pi[c]	2.5.1.55	Lipopolysaccharide biosynthesis	K01627	R03254	COG2877
KDOS	3-Deoxy-D-manno-octulosonate synthase	pyr[c] + arab_D[c] -> kdo[c]	4.1.2.23	Lipopolysaccharide biosynthesis		R01576
KESTOASEe	Beta-2-1 fructan degradation, extracellular	kesto[e] + 2 h2o[e] -> 2 fru[e] + 1 glc_D[e]	3.2.1.65	Plant polysaccharide degradation	K01212		COG1621
KESTOPTASEe	Beta-2-1 fructan degradation, extracellular	kestopt[e] + 4 h2o[e] -> 4 fru[e] + 1 glc_D[e]	3.2.1.65	Plant polysaccharide degradation	K01212		COG1621
KESTOTTRASEe	Beta-2-1 fructan degradation, extracellular	kestottr[e] + 3 h2o[e] -> 3 fru[e] + 1 glc_D[e]	3.2.1.65	Plant polysaccharide degradation	K01212		COG1621
KG6PDC	3-keto-L-gulonate 6-phosphate decarboxylase	3dhgulnp[c] + h[c] -> co2[c] + xu5p_L[c]	4.1.1.85	Pentose and glucuronate interconversions	K03078 K03081	R07125	COG0269
KHK	ketohexokinase	atp[c] + fru[c] <=> h[c] + adp[c] + f1p[c]	2.7.1.3	Fructose and mannose metabolism
KHK2	ketohexokinase (D-xylulose)	atp[c] + xylu_D[c] -> adp[c] + h[c] + xu1p_D[c]	2.7.1.3	Glyoxylate and dicarboxylate metabolism	K00846
Kt1r	potassium transport via uniport reversible (facilitated diffusion)	k[e] <=> k[c]	1.A.1	Transport, extracellular
Kt3	potassium proton antiporter irreversible	h[e] + k[c] -> h[c] + k[e]	1.A.1	Transport, extracellular
Kt3r	potassium proton antiporter	h[e] + k[c] <=> h[c] + k[e]	TC-2.A.37,2.A.37	Transport, extracellular
KYN3OX	kynurenine 3-monooxygenase	h[c] + nadph[c] + o2[c] + Lkynr[c] <=> h2o[c] + nadp[c] + hLkynr[c]		Tryptophan metabolism
L_ALAOPAT	ala-L[c]:3-oxopropanoate aminotransferase	ala_L[c] + 2mop[c] <=> pyr[c] + 3aib[c]	2.6.1.18	Alanine and aspartate metabolism	K00822	R04187	COG0161
L_AROND	Arogenate dehydrogenase (NAD+)	nad[c] + Largn[c] <=> nadh[c] + co2[c] + tyr_L[c]	1.3.1.43	Tyrosine metabolism	K00220	R00732	COG0287
L_ARONR	Arogenate dehydrogenase (NADP+)	nadp[c] + Largn[c] <=> nadph[c] + co2[c] + tyr_L[c]	1.3.1.78	Tyrosine metabolism	K15226 K15227	R00733	COG0287
L_ASPR	L-aspartate:nad[c]P+ oxidoreductase (deaminating)	nadp[c] + asp_L[c] -> nadph[c] + 2 h[c] + iasp[c]	1.4.1.21	NAD metabolism	K06989	R07407	COG1712
L_ILE3MR	ile-L[c]:nad[c]+ oxidoreductase(deaminating)	h2o[c] + nad[c] + ile_L[c] <=> nadh[c] + nh4[c] + h[c] + 3mop[c]	1.4.1.9	Valine, leucine, and isoleucine metabolism	K00263	R02196	COG0334
L_LACD	L-Lactate dehydrogenase, irreversible	2 ficytC[c] + lac_L[c] -> 2 focytC[c] + pyr[c] + 2 h[c]	1.1.2.3	Pyruvate metabolism	K00101	R00196	COG1304
L_LACD2	L-Lactate dehydrogenase (ubiquinone)	lac_L[c] + q8[c] -> pyr[c] + q8h2[c]	1.1.2.3	Pyruvate metabolism	K00101		COG1304
[truncated: 1,193 more rows]
