# Supplementary material for: Human gut microbe co-cultures have greater potential than monocultures for food waste remediation to commodity chemicals
Source: Sci Rep. 2018 Oct 22;8:15594. doi: 10.1038/s41598-018-33733-z (PMC6197241; doi:10.1038/s41598-018-33733-z)
Supplement: Supplementary file 3 — Data [file 41598_2018_33733_MOESM3_ESM.zip › Data/Parsed/All_CoCults_BiomassFlux.csv]

Iso1	Iso2	Bio1	Bio2
Abiotrophia_defectiva_ATCC_49176	Acidaminococcus_fermentans_DSM_20731	0.0829411191822373	0.240962314620447
Abiotrophia_defectiva_ATCC_49176	Acidaminococcus_intestini_RyC_MR95	0.162752625958547	0.926513338502218
Abiotrophia_defectiva_ATCC_49176	Acidaminococcus_sp_D21	0.181969571870354	0.0815278462785045
Abiotrophia_defectiva_ATCC_49176	Acinetobacter_calcoaceticus_PHEA_2	0.124919714180123	0.306550077023758
Abiotrophia_defectiva_ATCC_49176	Acinetobacter_haemolyticus_NIPH_261	2.68300937023014e-11	0.297896621298605
Abiotrophia_defectiva_ATCC_49176	Acinetobacter_johnsonii_SH046	0	0.343755066768722
Abiotrophia_defectiva_ATCC_49176	Acinetobacter_junii_SH205	0.00481640986947696	0.269328772745894
Abiotrophia_defectiva_ATCC_49176	Acinetobacter_lwoffii_WJ10621	0.0978038684244211	0.17018425491483
Abiotrophia_defectiva_ATCC_49176	Acinetobacter_pittii_ANC_4052	9.03810359886847e-11	0.36972176717336
Abiotrophia_defectiva_ATCC_49176	Acinetobacter_radioresistens_NIPH_2130	0.093117746612279	0.205653650642262
Abiotrophia_defectiva_ATCC_49176	Actinobacillus_pleuropneumoniae_L20	-6.48014975013211e-12	3.0423302501988
Abiotrophia_defectiva_ATCC_49176	Actinomyces_cardiffensis_F0333	0.200997890054737	0.180310322728928
Abiotrophia_defectiva_ATCC_49176	Actinomyces_georgiae_DSM_6843	0.291930095419843	0.285787595546367
Abiotrophia_defectiva_ATCC_49176	Actinomyces_graevenitzii_C83	0.0946147529480186	0.234835929667952
Abiotrophia_defectiva_ATCC_49176	Actinomyces_naeslundii_str_Howell_279	0.164628447231735	0.177408189383186
Abiotrophia_defectiva_ATCC_49176	Actinomyces_odontolyticus_ATCC_17982	0.10505290668641	0.126327644645244
Abiotrophia_defectiva_ATCC_49176	Actinomyces_oris_K20	0.155923983412436	0.157234261599569
Abiotrophia_defectiva_ATCC_49176	Actinomyces_turicensis_ACS_279_V_Col4	0.244293775201072	0.188163102472117
Abiotrophia_defectiva_ATCC_49176	Actinomyces_urogenitalis_DSM_15434	0.281601305422782	0.164993026378284
Abiotrophia_defectiva_ATCC_49176	Actinomyces_viscosus_C505	0.0964574660556536	0.25888995447076
Abiotrophia_defectiva_ATCC_49176	Adlercreutzia_equolifaciens_DSM_19450	0.152792644246233	-2.20552465179935e-11
Abiotrophia_defectiva_ATCC_49176	Aerococcus_viridans_ATCC_11563	0.155861047530948	0.192485560131786
Abiotrophia_defectiva_ATCC_49176	Aeromonas_caviae_Ae398	0.143704442517333	0.457638638998674
Abiotrophia_defectiva_ATCC_49176	Aeromonas_hydrophila_subsp_hydrophila_ATCC_7966	2.79669620795175e-11	0.737864726341286
Abiotrophia_defectiva_ATCC_49176	Aeromonas_jandaei_Riv2	2.03598266172514	1.43245415529236e-11
Abiotrophia_defectiva_ATCC_49176	Aeromonas_media_WS	1.31092152253245	0.457638638998674
Abiotrophia_defectiva_ATCC_49176	Aeromonas_veronii_B565	2.035982662984	-1.21451648738002e-09
Abiotrophia_defectiva_ATCC_49176	Afipia_birgiae_34632	0.107657519127656	0.244586208486908
Abiotrophia_defectiva_ATCC_49176	Aggregatibacter_aphrophilus_NJ8700	1.31320685807316	0.457638638990943
Abiotrophia_defectiva_ATCC_49176	Akkermansia_muciniphila_ATCC_BAA_835	0.12934461454779	0.164052342038758
Abiotrophia_defectiva_ATCC_49176	Alcaligenes_faecalis_subsp_faecalis_NBRC_13111	0.0995593004597595	0.317854548053219
Abiotrophia_defectiva_ATCC_49176	Alcaligenes_faecalis_subsp_faecalis_NCIB_8687	0	0.417114600789205
Abiotrophia_defectiva_ATCC_49176	Alistipes_finegoldii_DSM_17242	0.775594622543849	0.457638638991625
Abiotrophia_defectiva_ATCC_49176	Alistipes_indistinctus_YIT_12060	0.116059146702014	0.20581449880649
Abiotrophia_defectiva_ATCC_49176	Alistipes_onderdonkii_DSM_19147	0.116020545566812	0.189607762450123
Abiotrophia_defectiva_ATCC_49176	Alistipes_putredinis_DSM_17216	0.143600459915433	0.0268599713654112
Abiotrophia_defectiva_ATCC_49176	Alistipes_shahii_WAL_8301	0.217802819338431	0.457638638997992
Abiotrophia_defectiva_ATCC_49176	Alloprevotella_tannerae_ATCC_51259	0.162033028876067	0.174190619490219
Abiotrophia_defectiva_ATCC_49176	Anaerobaculum_hydrogeniformans_OS1_ATCC_BAA_1850	0.135371798668871	0.160428852472137
Abiotrophia_defectiva_ATCC_49176	Anaerobiospirillum_succiniciproducens_DSM_640001	0.223668188149759	0.0761749535710123
Abiotrophia_defectiva_ATCC_49176	Anaerococcus_hydrogenalis_DSM_7454	0.200960867352023	0.144679535716705
Abiotrophia_defectiva_ATCC_49176	Anaerococcus_prevotii_DSM_20548	0.174099902439139	0.174246705221321
Abiotrophia_defectiva_ATCC_49176	Anaerococcus_vaginalis_ATCC_51170	0.185610715512667	0.162735892157116
Abiotrophia_defectiva_ATCC_49176	Anaerofustis_stercorihominis_DSM_17244	0.119172832871755	0.0821977386995059
Abiotrophia_defectiva_ATCC_49176	Anaerostipes_caccae_DSM_14662	0.27574372919878	0.238997581950912
Abiotrophia_defectiva_ATCC_49176	Anaerostipes_hadrus_DSM_3319	0.0967497860618778	0.251596821599719
Abiotrophia_defectiva_ATCC_49176	Anaerostipes_sp_3_2_56FAA	0.171395720918895	0.175535776683205
Abiotrophia_defectiva_ATCC_49176	Anaerotruncus_colihominis_DSM_17241	1.125499693444e-11	0.3971586359188
Abiotrophia_defectiva_ATCC_49176	Aneurinibacillus_aneurinilyticus_ATCC_12856	0.775594622544418	0.385534370027358
Abiotrophia_defectiva_ATCC_49176	Arcanobacterium_haemolyticum_DSM_20595	-8.05812305770814e-10	0.399584433115024
Abiotrophia_defectiva_ATCC_49176	Arcobacter_butzleri_RM4018	0.133218645357829	0.0486971266451519
Abiotrophia_defectiva_ATCC_49176	Arthrobacter_castelli_DSM_16402	0.0886565850853458	0.504677055684738
Abiotrophia_defectiva_ATCC_49176	Atopobium_minutum_10063974	0.140974581629848	0.207372026031976
Abiotrophia_defectiva_ATCC_49176	Atopobium_parvulum_DSM_20469	0.15746235833808	0.190884249323517
Abiotrophia_defectiva_ATCC_49176	Atopobium_rimae_ATCC_49626	0.334870030976617	0.0125996894947775
Abiotrophia_defectiva_ATCC_49176	Bacillus_altitudinis_41KF2b	0.347150806343734	0.386496728735892
Abiotrophia_defectiva_ATCC_49176	Bacillus_atrophaeus_ATCC_49822_1	0.390649247844181	0.376523181541756
Abiotrophia_defectiva_ATCC_49176	Bacillus_cereus_AH187_F4810_72	-3.41060513164848e-13	0.431704368848955
Abiotrophia_defectiva_ATCC_49176	Bacillus_cereus_G9842	-1.70530256582424e-12	0.431704368850546
Abiotrophia_defectiva_ATCC_49176	Bacillus_clausii_KSM_K16	0.425132170124698	0.357623043212129
Abiotrophia_defectiva_ATCC_49176	Bacillus_endophyticus_2102	0.321935295992262	0.309034814942379
Abiotrophia_defectiva_ATCC_49176	Bacillus_firmus_DS1	0.664012425343003	0.287499633523225
Abiotrophia_defectiva_ATCC_49176	Bacillus_flexus_27Col1_1E	0.458885902715224	0.343579999636063
Abiotrophia_defectiva_ATCC_49176	Bacillus_fordii_DSM_16014	0.279401352011405	0.249336113815502
Abiotrophia_defectiva_ATCC_49176	Bacillus_halodurans_C_125	0.390320890233397	0.355419645033066
Abiotrophia_defectiva_ATCC_49176	Bacillus_infantis_NRRL_B_14911	0.430048651394259	0.358161608113733
Abiotrophia_defectiva_ATCC_49176	Bacillus_mojavensis_RO_H_1	0.323989844331777	0.289681877952376
Abiotrophia_defectiva_ATCC_49176	Bacillus_mycoides_DSM_2048	0.409406326951171	0.328584776184471
Abiotrophia_defectiva_ATCC_49176	Bacillus_nealsonii_AAU1	0.327354541338536	0.28430430330036
Abiotrophia_defectiva_ATCC_49176	Bacillus_pseudofirmus_OF4	0.315796349388734	0.254790566048086
Abiotrophia_defectiva_ATCC_49176	Bacillus_pumilus_ATCC_7061	0.287054797782389	0.259920028789452
Abiotrophia_defectiva_ATCC_49176	Bacillus_sonorensis_L12	0.593368157899818	0.290350343364139
Abiotrophia_defectiva_ATCC_49176	Bacillus_thermoamylovorans	0.484859505165446	0.345578088420211
Abiotrophia_defectiva_ATCC_49176	Bacillus_timonensis_JC401	0.311270949160075	0.311839461017485
Abiotrophia_defectiva_ATCC_49176	Bacillus_vallismortis_DV1_F_3	0.357484557666453	0.417119365290546
Abiotrophia_defectiva_ATCC_49176	Bacteroides_caccae_ATCC_43185	0.206331266876532	0.425370070272493
Abiotrophia_defectiva_ATCC_49176	Bacteroides_cellulosilyticus_DSM_14838	0.108784730130651	0.314477131648573
Abiotrophia_defectiva_ATCC_49176	Bacteroides_clarus_YIT_12056	0.0791796015017781	0.390551770387674
Abiotrophia_defectiva_ATCC_49176	Bacteroides_coprocola_M16_DSM_17136	0.0916201369866485	0.119779074210442
Abiotrophia_defectiva_ATCC_49176	Bacteroides_coprophilus_DSM_18228	0.105759138644316	0.315929744083746
Abiotrophia_defectiva_ATCC_49176	Bacteroides_dorei_DSM_17855	0.112018848656476	0.142949508090396
Abiotrophia_defectiva_ATCC_49176	Bacteroides_eggerthii_1_2_48FAA	0.160616182843228	0.296993575471106
Abiotrophia_defectiva_ATCC_49176	Bacteroides_eggerthii_DSM_20697	0.229876348152516	0.187722050045522
Abiotrophia_defectiva_ATCC_49176	Bacteroides_faecis_MAJ27	0.110347032494928	0.457638638998674
Abiotrophia_defectiva_ATCC_49176	Bacteroides_finegoldii_DSM_17565	0.119270667952946	0.154148456331427
Abiotrophia_defectiva_ATCC_49176	Bacteroides_fluxus_YIT_12057	0.19869090789723	0.457638638997992
Abiotrophia_defectiva_ATCC_49176	Bacteroides_fragilis_3_1_12	0.275632802995347	0.335423779844518
Abiotrophia_defectiva_ATCC_49176	Bacteroides_fragilis_638R	0.202757529810583	0.426200646209281
Abiotrophia_defectiva_ATCC_49176	Bacteroides_fragilis_NCTC_9343	0.263135506490812	0.364837433217076
Abiotrophia_defectiva_ATCC_49176	Bacteroides_fragilis_YCH46	0.278473154100993	0.340439851783685
Abiotrophia_defectiva_ATCC_49176	Bacteroides_graminisolvens_DSM_19988	0.145387544485516	0.684135322520206
Abiotrophia_defectiva_ATCC_49176	Bacteroides_intestinalis_341_DSM_17393	0.15591609263879	0.275003376137079
Abiotrophia_defectiva_ATCC_49176	Bacteroides_massiliensis_B846dnLKV334	0.0833606508394951	0.531705216666069
Abiotrophia_defectiva_ATCC_49176	Bacteroides_nordii_CL02T12C05	0.116572525808238	0.457638638997992
Abiotrophia_defectiva_ATCC_49176	Bacteroides_oleiciplenus_YIT_12058	0.0876351632680326	0.271507670669507
Abiotrophia_defectiva_ATCC_49176	Bacteroides_ovatus_ATCC_8483	0.113248397254324	0.314711871443251
Abiotrophia_defectiva_ATCC_49176	Bacteroides_ovatus_SD_CC_2a	0.154936345576743	0.187032808940671
Abiotrophia_defectiva_ATCC_49176	Bacteroides_ovatus_SD_CMC_3f	0.163874456556641	0.188027233789171
Abiotrophia_defectiva_ATCC_49176	Bacteroides_pectinophilus_ATCC_43243	0.165057721685685	0.00420912121296624
Abiotrophia_defectiva_ATCC_49176	Bacteroides_plebeius_M12_DSM_17135	0.118863811152892	0.117229780476805
Abiotrophia_defectiva_ATCC_49176	Bacteroides_pyogenes_DSM20611	0.140846500402404	0.470808840032873
Abiotrophia_defectiva_ATCC_49176	Bacteroides_salyersiae_WAL_10018	0.0783086363002212	0.485499415400341
Abiotrophia_defectiva_ATCC_49176	Bacteroides_sp_1_1_14	0.103967108013308	0.1982738727163
Abiotrophia_defectiva_ATCC_49176	Bacteroides_sp_1_1_30	0.161426132442102	0.112839794190677
Abiotrophia_defectiva_ATCC_49176	Bacteroides_sp_1_1_6	0.142980973125418	0.15207579491971
Abiotrophia_defectiva_ATCC_49176	Bacteroides_sp_20_3	0.147440882586466	0.0843628665107872
Abiotrophia_defectiva_ATCC_49176	Bacteroides_sp_2_1_22	0.144302175896655	0.145901386890614
Abiotrophia_defectiva_ATCC_49176	Bacteroides_sp_2_1_33B	0.15320301519057	0.0713691956838147
Abiotrophia_defectiva_ATCC_49176	Bacteroides_sp_2_1_7	0.153206864351887	0.0703427142761939
Abiotrophia_defectiva_ATCC_49176	Bacteroides_sp_2_2_4	0.0988730552958259	0.217141147234088
Abiotrophia_defectiva_ATCC_49176	Bacteroides_sp_3_1_19	0.153211196505026	0.0691874307858598
Abiotrophia_defectiva_ATCC_49176	Bacteroides_sp_3_1_23	0.157593115997884	0.144943006830431
Abiotrophia_defectiva_ATCC_49176	Bacteroides_sp_3_1_33FAA	0.110705863879502	0.146153813779279
Abiotrophia_defectiva_ATCC_49176	Bacteroides_sp_3_1_40A	0.120573248368828	0.11986332294066
Abiotrophia_defectiva_ATCC_49176	Bacteroides_sp_3_2_5	0.133933799527995	0.130477691724309
Abiotrophia_defectiva_ATCC_49176	Bacteroides_sp_4_1_36	0.142310080015591	0.043642335603181
Abiotrophia_defectiva_ATCC_49176	Bacteroides_sp_4_3_47FAA	0.105506277201698	0.148275660275772
Abiotrophia_defectiva_ATCC_49176	Bacteroides_sp_9_1_42FAA	0.0946350302953078	0.341328872761324
Abiotrophia_defectiva_ATCC_49176	Bacteroides_sp_D1	0.144302175896655	0.145901386890614
Abiotrophia_defectiva_ATCC_49176	Bacteroides_sp_D20	0.149980439087358	0.0920289402881735
Abiotrophia_defectiva_ATCC_49176	Bacteroides_sp_D22	0.157600285854073	0.144838782632405
Abiotrophia_defectiva_ATCC_49176	Bacteroides_sp_D2	0.15195638452758	0.151090568595691
Abiotrophia_defectiva_ATCC_49176	Bacteroides_stercoris_ATCC_43183	0.232394255529925	0.274633738139755
Abiotrophia_defectiva_ATCC_49176	Bacteroides_thetaiotaomicron_VPI_5482	0.258865323729424	0.331147381032906
Abiotrophia_defectiva_ATCC_49176	Bacteroides_timonensis_AP1	0.0819138479704407	0.562147456275738
Abiotrophia_defectiva_ATCC_49176	Bacteroides_uniformis_ATCC_8492	0.15572941119126	0.13000120562117
Abiotrophia_defectiva_ATCC_49176	Bacteroides_ureolyticus_DSM_20703	0.143899474022191	0.0248080777805626
Abiotrophia_defectiva_ATCC_49176	Bacteroides_vulgatus_ATCC_8482	0.0977626624858203	0.489883857038194
Abiotrophia_defectiva_ATCC_49176	Bacteroides_xylanisolvens_SD_CC_1b	0.141170719222714	0.15116790462389
Abiotrophia_defectiva_ATCC_49176	Bacteroides_xylanisolvens_XB1A	0.13870999384585	0.235962205045894
Abiotrophia_defectiva_ATCC_49176	Barnesiella_intestinihominis_YIT_11860	0.0875969649747503	0.089040644609554
Abiotrophia_defectiva_ATCC_49176	Bartonella_quintana_Toulouse	0.149864517202559	-2.45790943154134e-10
Abiotrophia_defectiva_ATCC_49176	Bifidobacterium_adolescentis_ATCC_15703	0.348346607661711	0
Abiotrophia_defectiva_ATCC_49176	Bifidobacterium_angulatum_DSM_20098	2.73894329438917e-09	0.474792803230457
Abiotrophia_defectiva_ATCC_49176	Bifidobacterium_animalis_lactis_AD011	0.0393502258767739	0.208533955931443
Abiotrophia_defectiva_ATCC_49176	Bifidobacterium_animalis_lactis_BB_12	0.101125003182574	0.144962294696256
Abiotrophia_defectiva_ATCC_49176	Bifidobacterium_animalis_lactis_Bi_07	0.0856480702450426	0.148135755481462
Abiotrophia_defectiva_ATCC_49176	Bifidobacterium_animalis_lactis_Bl_04_ATCC_SD5219	0.0856480702450426	0.148135755481462
Abiotrophia_defectiva_ATCC_49176	Bifidobacterium_animalis_lactis_CNCM_I_2494	1.61435309564695e-11	0.254344893321559
Abiotrophia_defectiva_ATCC_49176	Bifidobacterium_animalis_lactis_DSM_10140	0.0856480702450426	0.148135755481462
Abiotrophia_defectiva_ATCC_49176	Bifidobacterium_animalis_lactis_V9	0.0856480702450426	0.148135755481462
Abiotrophia_defectiva_ATCC_49176	Bifidobacterium_bifidum_BGN4	0.117343789665028	0.187075463967062
Abiotrophia_defectiva_ATCC_49176	Bifidobacterium_bifidum_NCIMB_41171	3.37536221195478e-10	0.293692431078966
Abiotrophia_defectiva_ATCC_49176	Bifidobacterium_bifidum_PRL2010	0.161651377504427	0.174547437760225
Abiotrophia_defectiva_ATCC_49176	Bifidobacterium_bifidum_S17	0.117333015873442	0.187684844849059
Abiotrophia_defectiva_ATCC_49176	Bifidobacterium_boum_DSM_20432	0.161750231922042	0.291927736436264
Abiotrophia_defectiva_ATCC_49176	Bifidobacterium_breve_HPH0326	0.348346607870781	-1.9554136088118e-10
Abiotrophia_defectiva_ATCC_49176	Bifidobacterium_breve_UCC2003_NCIMB8807	0.348346609150781	-1.39220901473891e-09
Abiotrophia_defectiva_ATCC_49176	Bifidobacterium_catenulatum_DSM_16992	-1.01636032923125e-10	0.262415340590337
Abiotrophia_defectiva_ATCC_49176	Bifidobacterium_coryneforme_DSM_20216	0.0841934312849162	0.252925605536234
Abiotrophia_defectiva_ATCC_49176	Bifidobacterium_dentium_ATCC_27678	0.338494878760685	0.00921070150388914
Abiotrophia_defectiva_ATCC_49176	Bifidobacterium_gallicum_DSM_20093	2.56932253250852e-11	0.502134064805091
Abiotrophia_defectiva_ATCC_49176	Bifidobacterium_kashiwanohense_DSM_21854	0.0762190003832757	0.360770097699742
Abiotrophia_defectiva_ATCC_49176	Bifidobacterium_longum_DJO10A	0.0555189298291907	0.273774112107162
Abiotrophia_defectiva_ATCC_49176	Bifidobacterium_longum_E18	0.117284520909038	0.188182342332993
Abiotrophia_defectiva_ATCC_49176	Bifidobacterium_longum_infantis_157F_NC	0.173576803485957	0.0197899374660437
Abiotrophia_defectiva_ATCC_49176	Bifidobacterium_longum_infantis_ATCC_15697	2.77395884040743e-11	0.377639761923547
Abiotrophia_defectiva_ATCC_49176	Bifidobacterium_longum_longum_ATCC_55813	0.0339375237882678	0.198231211089933
Abiotrophia_defectiva_ATCC_49176	Bifidobacterium_longum_longum_BBMN68	0.025548019459734	0.301794889866528
Abiotrophia_defectiva_ATCC_49176	Bifidobacterium_longum_longum_CCUG_52486	1.75077730091289e-11	0.261754811427295
Abiotrophia_defectiva_ATCC_49176	Bifidobacterium_longum_longum_JCM_1217	0.119839516609659	0.192434259958304
Abiotrophia_defectiva_ATCC_49176	Bifidobacterium_longum_longum_JDM301	0.120256201920142	0.191580721789023
Abiotrophia_defectiva_ATCC_49176	Bifidobacterium_longum_NCC2705	0.101275389493253	0.126792389251477
Abiotrophia_defectiva_ATCC_49176	Bifidobacterium_mongoliense_DSM_21395	0.11244982886592	0.377445948115565
Abiotrophia_defectiva_ATCC_49176	Bifidobacterium_pseudocatenulatum_DSM_20438	0.0640092825462943	0.409828506463668
Abiotrophia_defectiva_ATCC_49176	Bifidobacterium_pseudolongum_subsp_Pseudolongum_DSM_20099	0.171319311630896	0.291927736216394
Abiotrophia_defectiva_ATCC_49176	Bifidobacterium_ruminantium_DSM_6489	0.250415487598616	0.159769528879565
Abiotrophia_defectiva_ATCC_49176	Bifidobacterium_scardovii_JCM_12489	0.078476990639615	0.320070393609399
Abiotrophia_defectiva_ATCC_49176	Bifidobacterium_stercoris_ATCC_43183	0.0926626044592922	0.270623766923336
Abiotrophia_defectiva_ATCC_49176	Bifidobacterium_thermacidophilum_subsp_thermacidophilum_DSM_15837	0.204878126449785	0.159769528879565
Abiotrophia_defectiva_ATCC_49176	Bifidobacterium_thermophilum_RBL67	0.0958652335341412	0.284954969104092
Abiotrophia_defectiva_ATCC_49176	Bilophila_wadsworthia_3_1_6	0.128430526719967	0.0830704905372386
Abiotrophia_defectiva_ATCC_49176	Blastococcus_massiliensis_AP3	0.0942527186032294	0.206241406511822
Abiotrophia_defectiva_ATCC_49176	Blautia_hansenii_VPI_C7_24_DSM_20583	0.775594622477115	0.530956164733652
Abiotrophia_defectiva_ATCC_49176	Blautia_hydrogenotrophica_DSM_10507	0.189464506034824	0.116507544471801
Abiotrophia_defectiva_ATCC_49176	Blautia_obeum_ATCC_29174	0.264719168589181	0.208877421485226
Abiotrophia_defectiva_ATCC_49176	Blautia_producta_DSM_2950	0.0828018998213338	0.265544707840263
Abiotrophia_defectiva_ATCC_49176	Blautia_wexlerae_DSM_19850	0.25927221266636	0.203596348019573
Abiotrophia_defectiva_ATCC_49176	Bordetella_hinzii_OH87_BAL007II	0.168632821244842	0.0741796019859748
Abiotrophia_defectiva_ATCC_49176	Brachybacterium_paraconglomeratum_LC44	0.140158468262484	0.441550125129652
Abiotrophia_defectiva_ATCC_49176	Brachyspira_pilosicoli_B2904	8.5265128291212e-12	0.54965260232791
Abiotrophia_defectiva_ATCC_49176	Bradyrhizobium_elkanii_USDA_76	0.348346607690246	0.162593188948676
Abiotrophia_defectiva_ATCC_49176	Brevibacillus_agri_5_2	1.50139459776847	0.169772969079077
Abiotrophia_defectiva_ATCC_49176	Brevibacillus_agri_BAB_2500	1.50139459776847	0.169765884163098
Abiotrophia_defectiva_ATCC_49176	Brevibacillus_borstelensis_AK1	0.399425638660887	0.132539787449559
Abiotrophia_defectiva_ATCC_49176	Brevibacillus_brevis_NBRC_100599	0.492417502426747	0.289467828941042
Abiotrophia_defectiva_ATCC_49176	Brevibacterium_casei_S18	0.275343712182234	0.235725548723849
Abiotrophia_defectiva_ATCC_49176	Brevibacterium_linens_BL2	0.19193471810479	0.0495776449664618
Abiotrophia_defectiva_ATCC_49176	Brevibacterium_massiliense_5401308	0.169532158384754	0.0429995709457671
Abiotrophia_defectiva_ATCC_49176	Brevundimonas_bacteroides_DSM_4726	0.211852025229518	0.207506848870594
Abiotrophia_defectiva_ATCC_49176	Brevundimonas_diminuta_470_4	0.101615687051662	0.132797082630532
Abiotrophia_defectiva_ATCC_49176	Brochothrix_thermosphacta_DSM_20171	0.242557513967995	0.381579824882124
Abiotrophia_defectiva_ATCC_49176	Bulleidia_extructa_W1219	0.184039864609417	0.164306743073439
Abiotrophia_defectiva_ATCC_49176	Burkholderia_cepacia_GG4	0.230691936442213	0.284604372063654
Abiotrophia_defectiva_ATCC_49176	Burkholderiales_bacterium_1_1_47	0.148717948471585	0.0399399023060596
Abiotrophia_defectiva_ATCC_49176	Butyricicoccus_pullicaecorum_1_2	0.195310889967232	0.315878919675924
Abiotrophia_defectiva_ATCC_49176	Butyricimonas_synergistica_DSM_23225	0.348346607661142	4.54747350886464e-13
Abiotrophia_defectiva_ATCC_49176	Butyricimonas_virosa_DSM_23226	0.348346608612474	-8.89031070983037e-10
Abiotrophia_defectiva_ATCC_49176	Butyrivibrio_crossotus_DSM_2876	0.326445697364306	0.0731976933277565
Abiotrophia_defectiva_ATCC_49176	Butyrivibrio_fibrisolvens_16_4	0.199068847584158	0.0481426052868983
Abiotrophia_defectiva_ATCC_49176	Campylobacter_coli_JV20	0.118821161259575	0.13418922116216
Abiotrophia_defectiva_ATCC_49176	Campylobacter_concisus_13826	0.115241167963859	0.0565620392376331
Abiotrophia_defectiva_ATCC_49176	Campylobacter_curvus_525_92	0.167996991663244	6.3664629124105e-12
Abiotrophia_defectiva_ATCC_49176	Campylobacter_fetus_subsp_fetus_82_40	0.16157900252324	8.67771632329095e-10
Abiotrophia_defectiva_ATCC_49176	Campylobacter_gracilis_RM3268	0.120546729652801	0.0608518894696317
Abiotrophia_defectiva_ATCC_49176	Campylobacter_hominis_ATCC_BAA_381	0.159082789507238	0.0189085685627788
Abiotrophia_defectiva_ATCC_49176	Campylobacter_hyointestinalis_subsp_hyointestinalis_LMG_9260	0.146763352417452	0.00737981897941609
Abiotrophia_defectiva_ATCC_49176	Campylobacter_jejuni_jejuni_81_176	0.146823502979373	0.0860779427839589
Abiotrophia_defectiva_ATCC_49176	Campylobacter_jejuni_jejuni_ICDCCJ07004	0.146836549593445	0.0861256604307528
Abiotrophia_defectiva_ATCC_49176	Campylobacter_jejuni_jejuni_M1	0.188187691754251	0.0550111741085857
Abiotrophia_defectiva_ATCC_49176	Campylobacter_jejuni_jejuni_NCTC_11168	0.146833715735511	0.0861518242477359
Abiotrophia_defectiva_ATCC_49176	Campylobacter_lari_RM2100	0.156556350728238	0.00561102904589461
Abiotrophia_defectiva_ATCC_49176	Campylobacter_rectus_RM3267	0.149336163352473	0.0135658413291821
Abiotrophia_defectiva_ATCC_49176	Campylobacter_showae_CSUNSWCD	0.153958041698161	0.0141214996299368
Abiotrophia_defectiva_ATCC_49176	Campylobacter_upsaliensis_JV21	0.141005837501666	0.0856755538894731
Abiotrophia_defectiva_ATCC_49176	Candidatus_Nitrososphaera_gargensis_Ga9_2	0.175857395905041	0.0472790071110012
Abiotrophia_defectiva_ATCC_49176	Capnocytophaga_granulosa_ATCC_51502	0.151998914874298	0.156400020438014
Abiotrophia_defectiva_ATCC_49176	Capnocytophaga_ochracea_DSM_7271	0.273962756808942	0.15026366001814
Abiotrophia_defectiva_ATCC_49176	Capnocytophaga_sputigena_ATCC_33612	0.150293718039507	0.210152879592556
Abiotrophia_defectiva_ATCC_49176	Catenibacterium_mitsuokai_DSM_15897	0.201864181409064	0.135222100868191
Abiotrophia_defectiva_ATCC_49176	Cedecea_davisae_DSM_4568	0.126010668106233	0.639754740705257
Abiotrophia_defectiva_ATCC_49176	Cellulosilyticum_lentocellum_DSM_5427	0.27628959204651	0.294349134646723
Abiotrophia_defectiva_ATCC_49176	Cellulosimicrobium_cellulans_J36	0.332322415570502	0.0149815379285201
Abiotrophia_defectiva_ATCC_49176	Cetobacterium_somerae_ATCC_BAA_47401	0.336389052212439	0.0111795071774168
Abiotrophia_defectiva_ATCC_49176	Citrobacter_amalonaticus_Y19	0	0.701856137033246
Abiotrophia_defectiva_ATCC_49176	Citrobacter_freundii_ATCC_8090	0.236269440775459	0.572941171455568
Abiotrophia_defectiva_ATCC_49176	Citrobacter_freundii_UCI_31	0.0484767817290503	0.624963175819175
Abiotrophia_defectiva_ATCC_49176	Citrobacter_koseri_ATCC_BAA_895	0	3.23621429555294
Abiotrophia_defectiva_ATCC_49176	Citrobacter_sp_30_2	-1.3574208423961e-10	2.56261580902788
Abiotrophia_defectiva_ATCC_49176	Citrobacter_youngae_ATCC_29220	-2.52384779741988e-11	2.56261580890248
Abiotrophia_defectiva_ATCC_49176	Cloacibacillus_evryensis_DSM_19522	-4.51336745754816e-11	0.280381333903733
Abiotrophia_defectiva_ATCC_49176	Clostridiales_sp_1_7_47FAA	0.128423957584346	0.340693922051173
Abiotrophia_defectiva_ATCC_49176	Clostridium_asparagiforme_DSM_15981	0.338494878760798	1.35634873781692
Abiotrophia_defectiva_ATCC_49176	Clostridium_bartlettii_DSM_16795	0.0364787770372459	0.285657487193362
Abiotrophia_defectiva_ATCC_49176	Clostridium_beijerinckii_NCIMB_8052	0.242646258572222	0.646560803322359
Abiotrophia_defectiva_ATCC_49176	Clostridium_bifermentans_ATCC_19299	0.169346946413611	0.178999661247985
Abiotrophia_defectiva_ATCC_49176	Clostridium_bolteae_ATCC_BAA_613	-3.75166564481333e-12	0.45675389026826
Abiotrophia_defectiva_ATCC_49176	Clostridium_botulinum_A_str_ATCC_19397	0.155257046366501	0.193089561295096
Abiotrophia_defectiva_ATCC_49176	Clostridium_botulinum_A_str_ATCC_3502	0.157100209409919	0.191246398251678
Abiotrophia_defectiva_ATCC_49176	Clostridium_botulinum_A_str_Hall	0.154984297262445	0.193362310396992
Abiotrophia_defectiva_ATCC_49176	Clostridium_botulinum_Bf	0.216870783190529	0.131475824471067
Abiotrophia_defectiva_ATCC_49176	Clostridium_botulinum_E1_str_BoNT_E_Beluga	0.349031633023742	0.368722003158609
Abiotrophia_defectiva_ATCC_49176	Clostridium_botulinum_F_str_230613	0.21682496234132	0.131521645284352
Abiotrophia_defectiva_ATCC_49176	Clostridium_butyricum_DSM_10702	0.338494878502843	0.302376985713295
Abiotrophia_defectiva_ATCC_49176	Clostridium_butyricum_E4_str_BoNT_E_BL5262	0.338494878748975	0.263689862057618
Abiotrophia_defectiva_ATCC_49176	Clostridium_cadaveris_AGR2141	0.167290947580909	0.181055660080688
Abiotrophia_defectiva_ATCC_49176	Clostridium_celatum_DSM_1785	0.195420409443614	0.267455651454839
Abiotrophia_defectiva_ATCC_49176	Clostridium_cellobioparum_DSM_1351	0.17914501988696	0.213747002908917
Abiotrophia_defectiva_ATCC_49176	Clostridium_citroniae_WAL_17108	0.303226164146508	0.254512526861845
Abiotrophia_defectiva_ATCC_49176	Clostridium_clariflavum_DSM_19732	0.267856784305536	0.325258552552782
Abiotrophia_defectiva_ATCC_49176	Clostridium_clostridioforme_CM201	0.403056017875656	0.237726815763722
Abiotrophia_defectiva_ATCC_49176	Clostridium_difficile_CD196	0.0377621420093419	0.310584465676243
Abiotrophia_defectiva_ATCC_49176	Clostridium_difficile_NAP07	0.208644085744254	0.137137391765236
Abiotrophia_defectiva_ATCC_49176	Clostridium_difficile_NAP08	0.208604788262392	0.137175967691292
Abiotrophia_defectiva_ATCC_49176	Clostridium_difficile_R20291	0.0377621420090009	0.310584465652596
Abiotrophia_defectiva_ATCC_49176	Clostridium_glycolicum_ATCC_14880	0.297198910257862	0.34887880221379
Abiotrophia_defectiva_ATCC_49176	Clostridium_hathewayi_12489931	0.576200705339375	0.0739088508655641
Abiotrophia_defectiva_ATCC_49176	Clostridium_hathewayi_DSM_13479	0.33565362845377	0.341336129067713
Abiotrophia_defectiva_ATCC_49176	Clostridium_hiranonis_TO_931_DSM_13275	0.154278021325013	0.0356704239196688
Abiotrophia_defectiva_ATCC_49176	Clostridium_hylemonae_DSM_15053	0.188629520783365	0.0868878215436553
Abiotrophia_defectiva_ATCC_49176	Clostridium_indolis_DSM_755	0.327817540277465	0.268000571563675
Abiotrophia_defectiva_ATCC_49176	Clostridium_innocuum_2959	0.314912500902665	0.513285773252733
Abiotrophia_defectiva_ATCC_49176	Clostridium_leptum_DSM_753	0.161960183691576	0.00614267947878488
Abiotrophia_defectiva_ATCC_49176	Clostridium_methoxybenzovorans_SR3	0.417077429841584	0.263851852472953
Abiotrophia_defectiva_ATCC_49176	Clostridium_methylpentosum_R2_DSM_5476	0.160302037433098	0.0354551817015363
Abiotrophia_defectiva_ATCC_49176	Clostridium_nexile_DSM_1787	0.0607664918920818	0.194300086222029
Abiotrophia_defectiva_ATCC_49176	Clostridium_paraputrificum_AGR2156	0.300575603345692	0.387096006582851
Abiotrophia_defectiva_ATCC_49176	Clostridium_perfringens_ATCC_13124	0.223236416636155	0.125110191025442
Abiotrophia_defectiva_ATCC_49176	Clostridium_ramosum_VPI_0427_DSM_1402	0.177870834841656	0.082103876896781
Abiotrophia_defectiva_ATCC_49176	Clostridium_saccharogumia_DSM_17460	0.290652415322938	0.308595601329216
Abiotrophia_defectiva_ATCC_49176	Clostridium_saccharoperbutylacetonicum_N1_4_HMT	0.370768382466736	0.441940893564038
Abiotrophia_defectiva_ATCC_49176	Clostridium_sartagoforme_AAU1	0.400630233959873	0.397359863568681
Abiotrophia_defectiva_ATCC_49176	Clostridium_scindens_ATCC_35704	2.14868123293854e-11	0.331029687005298
Abiotrophia_defectiva_ATCC_49176	Clostridium_sordellii_ATCC_9714	0.157653014331459	0.190693593330138
Abiotrophia_defectiva_ATCC_49176	Clostridium_sp_7_2_43FAA	-1.4210854715202e-11	0.452673022885278
Abiotrophia_defectiva_ATCC_49176	Clostridium_spiroforme_DSM_1552	0.175067822171968	0.0616412567851512
Abiotrophia_defectiva_ATCC_49176	Clostridium_sp_L2_50	0.157817751602693	0.0239498090107872
Abiotrophia_defectiva_ATCC_49176	Clostridium_sp_M62_1	0.0865731090159443	0.302983344519134
Abiotrophia_defectiva_ATCC_49176	Clostridium_sporogenes_ATCC_15579	0.0427558437515927	0.305590763909549
Abiotrophia_defectiva_ATCC_49176	Clostridium_sporosphaeroides_DSM_1294	0.172262624085079	0.259173445234524
Abiotrophia_defectiva_ATCC_49176	Clostridium_sp_SS2_1	0.206343707512019	0.113011271708842
Abiotrophia_defectiva_ATCC_49176	Clostridium_sp_SY8519	0.121901418701668	0.11851835030518
Abiotrophia_defectiva_ATCC_49176	Clostridium_sticklandii_DSM_519	0.243930021320807	0.328663954124522
Abiotrophia_defectiva_ATCC_49176	Clostridium_symbiosum_ATCC_14940	1.30669919035643	0.153054410815002
Abiotrophia_defectiva_ATCC_49176	Clostridium_symbiosum_WAL_14163	1.06304739677751	-1.25055521493778e-12
Abiotrophia_defectiva_ATCC_49176	Clostridium_symbiosum_WAL_14673	1.11343299605619	-1.96678229258396e-11
Abiotrophia_defectiva_ATCC_49176	Clostridium_tyrobutyricum_DSM_2637	0.220435919860279	0.221996095101645
Abiotrophia_defectiva_ATCC_49176	Clostridium_viride_DSM_6836	0.214223520108249	0.176850023330303
Abiotrophia_defectiva_ATCC_49176	Collinsella_aerofaciens_ATCC_25986	2.72848410531878e-11	0.293787120246975
Abiotrophia_defectiva_ATCC_49176	Collinsella_intestinalis_DSM_13280	5.72981662116945e-11	0.276826746943357
Abiotrophia_defectiva_ATCC_49176	Collinsella_stercoris_DSM_13279	1.71082774613751e-08	0.305190349577742
Abiotrophia_defectiva_ATCC_49176	Collinsella_tanakaei_YIT_12063	0.234374829042167	0.291676647495137
Abiotrophia_defectiva_ATCC_49176	Coprobacillus_sp_29_1	0.160508748058874	0.109316875258855
Abiotrophia_defectiva_ATCC_49176	Coprobacillus_sp_D7	0.153968764143542	0.129313429091098
Abiotrophia_defectiva_ATCC_49176	Coprococcus_catus_GD_7	0.446359212005063	0.177933471391611
Abiotrophia_defectiva_ATCC_49176	Coprococcus_comes_ATCC_27758	0.0030219620847447	0.311096061144667
Abiotrophia_defectiva_ATCC_49176	Coprococcus_eutactus_ATCC_27759	0.198675749784684	0.107468645288463
Abiotrophia_defectiva_ATCC_49176	Corynebacterium_ammoniagenes_DSM_20306	0.157175994079239	0.164668949868542
Abiotrophia_defectiva_ATCC_49176	Corynebacterium_amycolatum_SK46	0.125050254739108	0.18697002546412
Abiotrophia_defectiva_ATCC_49176	Corynebacterium_aurimucosum_ATCC_700975	0.144740442552461	0.202961531218193
Abiotrophia_defectiva_ATCC_49176	Corynebacterium_durum_F0235	0.199156416610435	0.258559043949276
Abiotrophia_defectiva_ATCC_49176	Corynebacterium_glucuronolyticum_ATCC_51867	0.242187522460085	0.24501684157849
Abiotrophia_defectiva_ATCC_49176	Corynebacterium_kroppenstedtii_DSM_44385	0.222084912922583	0.134970527147857
Abiotrophia_defectiva_ATCC_49176	Corynebacterium_propinquum_DSM_44285	0.163129543276341	0.0916299249829535
Abiotrophia_defectiva_ATCC_49176	Corynebacterium_striatum_ATCC_6940	0.176807434134616	0.292237367407438
Abiotrophia_defectiva_ATCC_49176	Corynebacterium_tuberculostearicum_SK141	0.165233605841308	0.172026485696961
Abiotrophia_defectiva_ATCC_49176	Corynebacterium_ulcerans_809	0.19337368773347	0.186047919592056
Abiotrophia_defectiva_ATCC_49176	Corynebacterium_ureicelerivorans	0.1392483787331	0.183135112732998
Abiotrophia_defectiva_ATCC_49176	Cronobacter_sakazakii_ATCC_BAA_894	0.042623324748547	0.569061749271441
Abiotrophia_defectiva_ATCC_49176	Cryptobacterium_curtum_DSM_15641	0.142983965234635	0.0615151908259577
Abiotrophia_defectiva_ATCC_49176	Curtobacterium_flaccumfaciens_UCD_AKU	0.166335993876032	0.165227977350924
Abiotrophia_defectiva_ATCC_49176	Delftia_acidovorans_SPH_1	-3.63797880709171e-12	0.516614887916944
Abiotrophia_defectiva_ATCC_49176	Dermacoccus_nishinomiyaensis	0.184415021308496	0.278098782639631
Abiotrophia_defectiva_ATCC_49176	Desulfovibrio_desulfuricans_subsp_desulfuricans_DSM_642	-5.6843418860808e-13	0.444103226759694
Abiotrophia_defectiva_ATCC_49176	Desulfovibrio_piger_ATCC_29098	0.160151567469597	0.0602068060486545
Abiotrophia_defectiva_ATCC_49176	Desulfovibrio_sp_3_1_syn3	0.338494878764664	0.582251714766585
Abiotrophia_defectiva_ATCC_49176	Dialister_invisus_DSM_15470	0.146011305399952	0.0207078839006272
Abiotrophia_defectiva_ATCC_49176	Dialister_succinatiphilus_YIT_11850	0.0576221372009513	0.185468030477296
Abiotrophia_defectiva_ATCC_49176	Dietzia_cinnamea_P4	0.111205745816733	0.185847181101053
Abiotrophia_defectiva_ATCC_49176	Dorea_formicigenerans_ATCC_27755	0.329010144889708	0.240255086152047
Abiotrophia_defectiva_ATCC_49176	Dorea_longicatena_DSM_13814	0.151604864950059	0.182854004649926
Abiotrophia_defectiva_ATCC_49176	Dysgonomonas_gadei_ATCC_BAA_286	0.146106785262532	0.647674945134895
Abiotrophia_defectiva_ATCC_49176	Edwardsiella_tarda_ATCC_23685	0.338494878726237	1.99815847944637
Abiotrophia_defectiva_ATCC_49176	Edwardsiella_tarda_FL6_60	0.338494878968731	0.00921070130925727
Abiotrophia_defectiva_ATCC_49176	Eggerthella_lenta_DSM_2243	0.129511204379355	0.109277452890638
Abiotrophia_defectiva_ATCC_49176	Eggerthella_sp_1_3_56FAA	0.112341260445305	0.118580068026063
Abiotrophia_defectiva_ATCC_49176	Eggerthella_sp_YY7918	0.129013093994899	0.0904214092254279
Abiotrophia_defectiva_ATCC_49176	Eggerthia_catenaformis_OT_569	0.230758430536184	0.117588177125413
Abiotrophia_defectiva_ATCC_49176	Eikenella_corrodens_ATCC_23834	0.0904568989903964	0.164931362983339
Abiotrophia_defectiva_ATCC_49176	Enterobacter_aerogenes_KCTC_2190	0.161619565054593	0.642234253031461
Abiotrophia_defectiva_ATCC_49176	Enterobacter_asburiae_LF7a	0.740929808797546	2.56093622112803
Abiotrophia_defectiva_ATCC_49176	Enterobacter_cancerogenus_ATCC_35316	-8.57198756420985e-11	2.56261580896773
Abiotrophia_defectiva_ATCC_49176	Enterobacter_cloacae_EcWSU1	0.740929808824831	2.56093622110109
Abiotrophia_defectiva_ATCC_49176	Enterobacter_hormaechei_YT2	0.738740601358472	2.56430381400753
Abiotrophia_defectiva_ATCC_49176	Enterobacter_hormaechei_YT3	0.739235141987251	2.56354735120146
Abiotrophia_defectiva_ATCC_49176	Enterobacteriaceae_bacterium_9_2_54FAA	0.338494878760685	2.1212018520248
Abiotrophia_defectiva_ATCC_49176	Enterococcus_asini_ATCC_700915	0.361693018973028	0.40429169654999
Abiotrophia_defectiva_ATCC_49176	Enterococcus_avium_ATCC_14025	1.50139459776847	0.139039262145957
Abiotrophia_defectiva_ATCC_49176	Enterococcus_caccae_ATCC_BAA_1240	0.273368400099685	0.330659642579576
Abiotrophia_defectiva_ATCC_49176	Enterococcus_casseliflavus_ATCC_12755	0.280074030294941	0.17320689390624
Abiotrophia_defectiva_ATCC_49176	Enterococcus_cecorum_DSM_20682	0.194170509474816	0.212603501803187
Abiotrophia_defectiva_ATCC_49176	Enterococcus_dispar_ATCC_51266	0.357833009934893	0.227055784879326
Abiotrophia_defectiva_ATCC_49176	Enterococcus_durans_ATCC_6056	0.183318566969547	0.165028039914432
Abiotrophia_defectiva_ATCC_49176	Enterococcus_faecalis_OG1RF_ATCC_47077	0.0931732076184062	0.31623523579583
Abiotrophia_defectiva_ATCC_49176	Enterococcus_faecalis_TX0104	0	0.371443429165879
Abiotrophia_defectiva_ATCC_49176	Enterococcus_faecalis_TX1322	0.348346607662279	-5.6843418860808e-13
Abiotrophia_defectiva_ATCC_49176	Enterococcus_faecalis_TX2134	0.176502726091371	0.133928677275435
Abiotrophia_defectiva_ATCC_49176	Enterococcus_faecalis_V583	0	0.4317043688485
Abiotrophia_defectiva_ATCC_49176	Enterococcus_faecium_TX1330	0.338494878771144	-9.2086338554509e-12
Abiotrophia_defectiva_ATCC_49176	Enterococcus_gallinarum_EG2	0.21927336125259	0.276055740901938
Abiotrophia_defectiva_ATCC_49176	Enterococcus_hirae_ATCC_9790	0.335562472325023	0.0028892673029759
Abiotrophia_defectiva_ATCC_49176	Enterococcus_phoeniculicola_ATCC_BAA_412	0.152352604096563	0.211997462130967
Abiotrophia_defectiva_ATCC_49176	Enterococcus_saccharolyticus_DSM8903	0.311816000764338	0.216692608039352
Abiotrophia_defectiva_ATCC_49176	Enterococcus_sp_7L76	0.348346607662847	-1.13686837721616e-12
Abiotrophia_defectiva_ATCC_49176	Erysipelotrichaceae_bacterium_5_2_54FAA	0.0971489406490491	0.233368660659835
Abiotrophia_defectiva_ATCC_49176	Erysipelotrichaceae_bacterium_sp_3_1_53	0.166621102080626	0.0589626075390015
Abiotrophia_defectiva_ATCC_49176	Escherichia_albertii_KF1	0	0.72777057489975
Abiotrophia_defectiva_ATCC_49176	Escherichia_albertii_TW07627	-4.1154635255225e-11	0.781542207234224
Abiotrophia_defectiva_ATCC_49176	Escherichia_coli_O157_H7_str_Sakai	-4.88853402202949e-12	2.56261580887758
Abiotrophia_defectiva_ATCC_49176	Escherichia_coli_SE11	0.338494878760685	1.61317024088805
Abiotrophia_defectiva_ATCC_49176	Escherichia_coli_str_K_12_substr_MG1655	4.57021087640896e-11	2.56261580883813
Abiotrophia_defectiva_ATCC_49176	Escherichia_coli_UTI89_UPEC	2.42152964347042e-11	2.56261580885746
Abiotrophia_defectiva_ATCC_49176	Escherichia_fergusonii_ATCC_35469	6.93489710101858e-12	0.924191185054724
Abiotrophia_defectiva_ATCC_49176	Escherichia_hermannii_NBRC_105704	0.352808543050514	0.457638638998674
Abiotrophia_defectiva_ATCC_49176	Escherichia_sp_1_1_43	0.0333872150515617	0.321518189672815
Abiotrophia_defectiva_ATCC_49176	Escherichia_sp_3_2_53FAA	-2.3499069357058e-10	2.56261580912815
Abiotrophia_defectiva_ATCC_49176	Escherichia_sp_4_1_40B	1.73599801200908e-10	2.5856389474003
Abiotrophia_defectiva_ATCC_49176	Eubacterium_biforme_DSM_3989	0.201141377227373	0.12422323402302
Abiotrophia_defectiva_ATCC_49176	Eubacterium_brachy_ATCC_33089	0.148233931587129	0.200112676075719
Abiotrophia_defectiva_ATCC_49176	Eubacterium_cellulosolvens_6	0.106810832920587	0.235195710911285
Abiotrophia_defectiva_ATCC_49176	Eubacterium_cylindroides_T2_87	0.129188847542764	0.191135022736603
Abiotrophia_defectiva_ATCC_49176	Eubacterium_desmolans_ATCC_43058	0.0611048193596844	0.281594496435787
Abiotrophia_defectiva_ATCC_49176	Eubacterium_dolichum_DSM_3991	0.338494878830829	0.00967083756029297
Abiotrophia_defectiva_ATCC_49176	Eubacterium_eligens_ATCC_27750	0.265446650166382	0.41778091950232
Abiotrophia_defectiva_ATCC_49176	Eubacterium_hallii_DSM_3353	0.142908661051706	0.121358874814177
Abiotrophia_defectiva_ATCC_49176	Eubacterium_hallii_L2_7	0.257062090662998	0.2399050137725
Abiotrophia_defectiva_ATCC_49176	Eubacterium_limosum_KIST612	0.1557334255358	0.192613182091691
Abiotrophia_defectiva_ATCC_49176	Eubacterium_ramulus_ATCC_29099	0.133989018511556	0.17864169366635
Abiotrophia_defectiva_ATCC_49176	Eubacterium_rectale_ATCC_33656	0.087072478325922	0.261274129335675
Abiotrophia_defectiva_ATCC_49176	Eubacterium_rectale_M104_1	0.244702683075957	0.170816268923431
Abiotrophia_defectiva_ATCC_49176	Eubacterium_saphenum_ATCC_49989	0.180839761749894	0.0956213161522328
Abiotrophia_defectiva_ATCC_49176	Eubacterium_siraeum_70_3	0.308301774073698	0.0319491179063789
Abiotrophia_defectiva_ATCC_49176	Eubacterium_siraeum_DSM_15702	0.311408734469978	0.0319168119461892
Abiotrophia_defectiva_ATCC_49176	Eubacterium_sulci_ATCC_35585	0.148341772276694	0.200004835384902
Abiotrophia_defectiva_ATCC_49176	Eubacterium_ventriosum_ATCC_27560	0.0803072839649985	0.18628475275591
Abiotrophia_defectiva_ATCC_49176	Exiguobacterium_aurantiacum_DSM_6208	0.317130675057456	0.296747994480938
Abiotrophia_defectiva_ATCC_49176	Faecalibacterium_cf_prausnitzii_KLE1255	0.132333967334034	0.123308049794673
Abiotrophia_defectiva_ATCC_49176	Faecalibacterium_prausnitzii_L2_6	0.184887283136277	0.237822632421626
Abiotrophia_defectiva_ATCC_49176	Faecalibacterium_prausnitzii_M21_2	0.649914898316524	0.0184407305041532
Abiotrophia_defectiva_ATCC_49176	Faecalibacterium_prausnitzii_SL3_3	0.538920429187328	0.0940392434000614
Abiotrophia_defectiva_ATCC_49176	Filifactor_alocis_ATCC_35896	0.183938166270082	0.120975431829606
Abiotrophia_defectiva_ATCC_49176	Finegoldia_magna_ATCC_29328	0.16092662746405	0.114846051009749
Abiotrophia_defectiva_ATCC_49176	Flavonifractor_plautii_ATCC_29863	0.182096146999811	0.128812528094159
Abiotrophia_defectiva_ATCC_49176	Fusobacterium_gonidiaformans_3_1_5R	0.150646477848454	0.170874382817374
Abiotrophia_defectiva_ATCC_49176	Fusobacterium_gonidiaformans_ATCC_25563	0.136159565789399	0.17619635159997
Abiotrophia_defectiva_ATCC_49176	Fusobacterium_mortiferum_ATCC_9817	1.01260866358643e-09	0.405133458243995
Abiotrophia_defectiva_ATCC_49176	Fusobacterium_necrophorum_D12	0.172485534991893	0.172632021870186
Abiotrophia_defectiva_ATCC_49176	Fusobacterium_nucleatum_subsp_animalis_3_1_33	0.180381242768249	0.138337860868774
Abiotrophia_defectiva_ATCC_49176	Fusobacterium_nucleatum_subsp_animalis_7_1	0.338494878793199	0.00967083759724119
Abiotrophia_defectiva_ATCC_49176	Fusobacterium_nucleatum_subsp_animalis_D11	0.150014657532097	0.1748534256825
Abiotrophia_defectiva_ATCC_49176	Fusobacterium_nucleatum_subsp_vincentii_3_1_27	0.165492198650782	0.179496950952398
Abiotrophia_defectiva_ATCC_49176	Fusobacterium_nucleatum_subsp_vincentii_3_1_36A2	0.240435618875154	0.100889490229633
Abiotrophia_defectiva_ATCC_49176	Fusobacterium_nucleatum_subsp_vincentii_4_1_13	0.164860350735125	0.18011719727258
Abiotrophia_defectiva_ATCC_49176	Fusobacterium_periodonticum_1_1_41FAA	0.165491837542731	0.154434903979791
Abiotrophia_defectiva_ATCC_49176	Fusobacterium_periodonticum_2_1_31	0.137794919127259	0.143104068455955
Abiotrophia_defectiva_ATCC_49176	Fusobacterium_russii_ATCC_25533	0.256917363596926	0.085480171477343
Abiotrophia_defectiva_ATCC_49176	Fusobacterium_sp_4_8	0.266806720732802	0.0762342901139164
Abiotrophia_defectiva_ATCC_49176	Fusobacterium_ulcerans_ATCC_49185	0.348346607899543	-2.33626451517921e-10
Abiotrophia_defectiva_ATCC_49176	Fusobacterium_varium_ATCC_27725	0.348346607580993	7.91260390542448e-11
Abiotrophia_defectiva_ATCC_49176	Gemella_haemolysans_ATCC_10379	0.169539416907924	0.221594939442753
Abiotrophia_defectiva_ATCC_49176	Gemella_morbillorum_M424	0.180670242849828	0.167676364796762
Abiotrophia_defectiva_ATCC_49176	Gemella_sanguinis_ATCC700632	0.166485366734832	0.181861240926764
Abiotrophia_defectiva_ATCC_49176	Gemella_sanguinis_M325	0.181174735795139	0.167171871865435
Abiotrophia_defectiva_ATCC_49176	Geobacillus_vulcani_PSS1	0.394201719673106	0.49054027162606
Abiotrophia_defectiva_ATCC_49176	Gordonia_rubripertincta_NBRC_101908	0	0.318321927300303
Abiotrophia_defectiva_ATCC_49176	Gordonia_terrae_C_6	6.82121026329696e-12	0.483558533287919
Abiotrophia_defectiva_ATCC_49176	Gordonia_terrae_NBRC_100016	-3.18323145620525e-12	0.481166672511563
Abiotrophia_defectiva_ATCC_49176	Gordonibacter_pamelaeae_7_10_1_bT_DSM_19378	0.132522558461346	0.0387338677057869
Abiotrophia_defectiva_ATCC_49176	Granulicatella_adiacens_ATCC_49175	0.169075866924913	0.179270740733273
Abiotrophia_defectiva_ATCC_49176	Granulicatella_elegans_ATCC_700633	0.168495223636796	0.179851384024914
Abiotrophia_defectiva_ATCC_49176	Grimontia_hollisae_CIP_101886	0.13909506011089	0.457638638986737
Abiotrophia_defectiva_ATCC_49176	Haemophilus_haemolyticus_M19501	0.114181244551787	0.457638638998674
Abiotrophia_defectiva_ATCC_49176	Haemophilus_parainfluenzae_T3T1	0.141752369331812	0.267225374293844
Abiotrophia_defectiva_ATCC_49176	Haemophilus_sputorum_CCUG_13788	0.125525369213619	0.245244115802848
Abiotrophia_defectiva_ATCC_49176	Hafnia_alvei_ATCC_51873	0.18847114218454	0.457638638998674
Abiotrophia_defectiva_ATCC_49176	Hafnia_alvei_BIDMC_31	1.4729889241479	1.66323635257163
Abiotrophia_defectiva_ATCC_49176	Halococcus_morrhuae_DSM1307	0.166706944526936	0.0512809051119802
Abiotrophia_defectiva_ATCC_49176	Helicobacter_bilis_ATCC_43879	0.115772281881505	0.0742761153541096
Abiotrophia_defectiva_ATCC_49176	Helicobacter_canadensis_MIT_98_5491	0.136630034813038	0.0918646621397556
Abiotrophia_defectiva_ATCC_49176	Helicobacter_cinaedi_CCUG_18818	0.138295289219855	0.0826299134755573
Abiotrophia_defectiva_ATCC_49176	Helicobacter_pullorum_MIT_98_5489	0.112272565922922	0.113215812051294
Abiotrophia_defectiva_ATCC_49176	Helicobacter_pylori_26695	0.119739666098326	0.0750527378105517
Abiotrophia_defectiva_ATCC_49176	Helicobacter_winghamensis_ATCC_BAA_430	0.123966985773109	0.0590863119491587
Abiotrophia_defectiva_ATCC_49176	Holdemania_filiformis_VPI_J1_31B_1_DSM_12042	0.202234713455709	0.115528288828841
Abiotrophia_defectiva_ATCC_49176	Kallipyga_massiliensis_ph2	0.144715001993632	0.203631605667965
Abiotrophia_defectiva_ATCC_49176	Kandleria_vitulina_DSM_20405	0.348346607661597	0.429570543230739
Abiotrophia_defectiva_ATCC_49176	Kingella_oralis_ATCC_51147	0.123126794836139	0.197264871695666
Abiotrophia_defectiva_ATCC_49176	Klebsiella_pneumoniae_pneumoniae_MGH78578	0.338494878760685	1.30818371448493
Abiotrophia_defectiva_ATCC_49176	Klebsiella_sp_1_1_55	-1.75646164279897e-10	2.56261580906278
Abiotrophia_defectiva_ATCC_49176	Kluyvera_ascorbata_ATCC_33433	1.68752030373287	0.340123871077935
Abiotrophia_defectiva_ATCC_49176	Kocuria_palustris_PEL	0.135001911736822	0.270864377595785
Abiotrophia_defectiva_ATCC_49176	Kocuria_rhizophila_DC2201	0.359097300771168	0.110293123681686
Abiotrophia_defectiva_ATCC_49176	Kurthia_massiliensis_JC30	0.234921920615079	0.301029496968908
Abiotrophia_defectiva_ATCC_49176	Kytococcus_sedentarius_DSM_20547	0.125697237377494	0.307051175535776
Abiotrophia_defectiva_ATCC_49176	Lachnospiraceae_bacterium_sp_5_1_63FAA	0.15280020420937	0.14712622990703
Abiotrophia_defectiva_ATCC_49176	Lachnospiraceae_bacterium_sp_8_1_57FAA	0.160086003502784	-1.13686837721616e-12
Abiotrophia_defectiva_ATCC_49176	Lachnospira_multipara_ATCC_19207	0.340374997639856	0.268152265138838
Abiotrophia_defectiva_ATCC_49176	Lactobacillus_acidophilus_ATCC_4796	0.0647892668293935	0.146095850039274
Abiotrophia_defectiva_ATCC_49176	Lactobacillus_acidophilus_NCFM	0.0764926317480104	0.221205959650547
Abiotrophia_defectiva_ATCC_49176	Lactobacillus_amylolyticus_DSM_11664	0.164693025599718	0.0450632339866388
Abiotrophia_defectiva_ATCC_49176	Lactobacillus_amylovorus_GRL_1112	0.225974102130863	0.122372505530734
Abiotrophia_defectiva_ATCC_49176	Lactobacillus_animalis_KCTC_3501	0.157532314039599	0.190814293621884
Abiotrophia_defectiva_ATCC_49176	Lactobacillus_antri_DSM_16041	0.167589407403511	0.0431459549355395
Abiotrophia_defectiva_ATCC_49176	Lactobacillus_brevis_ATCC_367	0.211053542426839	0.0634829762039999
Abiotrophia_defectiva_ATCC_49176	Lactobacillus_brevis_subsp_gravesensis_ATCC_27305	1.83149495569523e-10	0.27392439638038
Abiotrophia_defectiva_ATCC_49176	Lactobacillus_buchneri_ATCC_11577	1.06865627458319e-11	0.296814763924544
Abiotrophia_defectiva_ATCC_49176	Lactobacillus_casei_ATCC_334	0.338494875800279	0.00967084053525014
Abiotrophia_defectiva_ATCC_49176	Lactobacillus_casei_casei_BL23	0.348346607656822	4.66116034658626e-12
Abiotrophia_defectiva_ATCC_49176	Lactobacillus_coleohominis_101_4_CHN	0.15641885816467	0.177388405396641
Abiotrophia_defectiva_ATCC_49176	Lactobacillus_coryniformis_subsp_coryniformis_CECT_5711	0.18974945623836	0.220170927621325
Abiotrophia_defectiva_ATCC_49176	Lactobacillus_crispatus_125_2_CHN	0.166196469099418	0.0871225914667093
Abiotrophia_defectiva_ATCC_49176	Lactobacillus_curvatus_CRL_705	0.15584293004963	0.192503677612876
Abiotrophia_defectiva_ATCC_49176	Lactobacillus_delbrueckii_subsp_bulgaricus_ATCC_11842	0.0874221133710762	0.214772592351324
Abiotrophia_defectiva_ATCC_49176	Lactobacillus_delbrueckii_subsp_bulgaricus_ATCC_BAA_365	0.161580312833507	0.0403771570639719
Abiotrophia_defectiva_ATCC_49176	Lactobacillus_fermentum_ATCC_14931	0.165787436263486	0.0586854093833153
Abiotrophia_defectiva_ATCC_49176	Lactobacillus_fermentum_IFO_3956	0.154222998779801	0.0716203414704069
Abiotrophia_defectiva_ATCC_49176	Lactobacillus_gasseri_ATCC_33323	0.13006240484026	0.218284202820996
Abiotrophia_defectiva_ATCC_49176	Lactobacillus_gastricus_PS3	0.152743431769636	0.137789679526918
Abiotrophia_defectiva_ATCC_49176	Lactobacillus_helveticus_DPC_4571	0.0863156043440085	0.209074915095016
Abiotrophia_defectiva_ATCC_49176	Lactobacillus_helveticus_DSM_20075	0.153564367216973	0.0884583233353169
Abiotrophia_defectiva_ATCC_49176	Lactobacillus_hilgardii_ATCC_8290	1.70530256582424e-11	0.292680761550855
Abiotrophia_defectiva_ATCC_49176	Lactobacillus_iners_DSM_13335	0.161045433154527	0.187301174502863
Abiotrophia_defectiva_ATCC_49176	Lactobacillus_jensenii_1153	0.161187331072369	0.176593000024809
Abiotrophia_defectiva_ATCC_49176	Lactobacillus_johnsonii_DPC_6026	0.150965999810296	0.142136814698006
Abiotrophia_defectiva_ATCC_49176	Lactobacillus_johnsonii_NCC_533	0.150276799245034	0.146871300425005
Abiotrophia_defectiva_ATCC_49176	Lactobacillus_mucosae_LM1	0.19540761061171	0.152938997049887
Abiotrophia_defectiva_ATCC_49176	Lactobacillus_oris_F0423	0.170167974310857	0.178178633351081
Abiotrophia_defectiva_ATCC_49176	Lactobacillus_paracasei_subsp_paracasei_8700_2	0.338494878731126	0.00967083765829102
Abiotrophia_defectiva_ATCC_49176	Lactobacillus_paracasei_subsp_paracasei_ATCC_25302	0.338494878763186	0.00967083762668608
Abiotrophia_defectiva_ATCC_49176	Lactobacillus_pentosus_KCA1	0.199450143877584	0.20594032243946
Abiotrophia_defectiva_ATCC_49176	Lactobacillus_plantarum_JDM1	0.280011344630793	0.048088712088429
Abiotrophia_defectiva_ATCC_49176	Lactobacillus_plantarum_subsp_plantarum_ATCC_14917	0.224402314370309	0.0608569983130565
Abiotrophia_defectiva_ATCC_49176	Lactobacillus_plantarum_WCFS1	0.0592530167831455	0.286290342983989
Abiotrophia_defectiva_ATCC_49176	Lactobacillus_reuteri_CF48_3A_	0.131814994222509	0.0654341793916728
Abiotrophia_defectiva_ATCC_49176	Lactobacillus_reuteri_F275_JCM_1112	0.0659003423430704	0.135353363042327
Abiotrophia_defectiva_ATCC_49176	Lactobacillus_reuteri_MM2_3_	0.125198360099603	0.0851329491862316
Abiotrophia_defectiva_ATCC_49176	Lactobacillus_reuteri_MM4_1A_	0.14723793701171	0.164239714070163
Abiotrophia_defectiva_ATCC_49176	Lactobacillus_reuteri_SD2112_ATCC_55730	0.143394401480009	0.0662716678023116
Abiotrophia_defectiva_ATCC_49176	Lactobacillus_rhamnosus_GG_ATCC_53103	0.152544477458832	0.19580213020356
Abiotrophia_defectiva_ATCC_49176	Lactobacillus_rhamnosus_LMS2_1	0.338494886699323	0.00967082983629552
Abiotrophia_defectiva_ATCC_49176	Lactobacillus_ruminis_ATCC_25644	0.205550702552273	0.00525597273474432
Abiotrophia_defectiva_ATCC_49176	Lactobacillus_sakei_subsp_sakei_23K	0.156871578087021	0.189750943754234
Abiotrophia_defectiva_ATCC_49176	Lactobacillus_salivarius_HO66_ATCC_11741	0.190606047882625	0.031014786217952
Abiotrophia_defectiva_ATCC_49176	Lactobacillus_salivarius_salivarius_UCC118	0.239403154354932	0.0292901866266675
Abiotrophia_defectiva_ATCC_49176	Lactobacillus_ultunensis_DSM_16047	0.182058039609274	0.107652529020925
Abiotrophia_defectiva_ATCC_49176	Lactobacillus_vaginalis_ATCC_49540	0.147259506061232	0.130230808285319
Abiotrophia_defectiva_ATCC_49176	Lactococcus_garvieae_ATCC_49156	0.144608111976368	0.203738495685229
Abiotrophia_defectiva_ATCC_49176	Lactococcus_raffinolactis_4877	0.36655321905323	0.360076568495401
Abiotrophia_defectiva_ATCC_49176	Laribacter_hongkongensis_HLHK9	0.139713915158268	0.06130889771282
Abiotrophia_defectiva_ATCC_49176	Lautropia_mirabilis_ATCC_51599	0.133960503362914	0.204771465396561
Abiotrophia_defectiva_ATCC_49176	Leminorella_grimontii_ATCC_33999	-1.78488335222937e-11	0.495249051416295
Abiotrophia_defectiva_ATCC_49176	Leptotrichia_buccalis_C_1013_b	2.47837306233123e-11	0.633753252975566
Abiotrophia_defectiva_ATCC_49176	Leuconostoc_argentinum_KCTC_3773	0.162373218267703	0.185973389393894
Abiotrophia_defectiva_ATCC_49176	Leuconostoc_gelidum_JB7	0.157577674400045	0.239093548756955
Abiotrophia_defectiva_ATCC_49176	Leuconostoc_mesenteroides_subsp_cremoris_ATCC_19254	0.225649727379391	0.120443997063944
Abiotrophia_defectiva_ATCC_49176	Listeria_grayi_DSM_20601	0.121150428785199	0.327170230806814
Abiotrophia_defectiva_ATCC_49176	Listeria_monocytogenes_4a_L99	0.157195141641751	0.146627833809589
Abiotrophia_defectiva_ATCC_49176	Listeria_monocytogenes_4b_F2365	0.0945337722249633	0.209365472211402
Abiotrophia_defectiva_ATCC_49176	Listeria_monocytogenes_Finland_1988	0.0945522742507592	0.209364359318442
Abiotrophia_defectiva_ATCC_49176	Listeria_monocytogenes_FSL_R2_561	0.0945522741991454	0.209364359370738
Abiotrophia_defectiva_ATCC_49176	Listeria_monocytogenes_J0161_FSL_R2_499	0.0945522752824672	0.209364358263883
Abiotrophia_defectiva_ATCC_49176	Listeria_monocytogenes_serotype_7_SLCC_2482	0.0945496313007652	0.209364518113489
Abiotrophia_defectiva_ATCC_49176	Listeria_monocytogenes_SLCC_2378	0.0945337722249633	0.209365472211402
Abiotrophia_defectiva_ATCC_49176	Listeria_monocytogenes_SLCC_2540	0.094552273515319	0.209364360069003
Abiotrophia_defectiva_ATCC_49176	Listeria_monocytogenes_SLCC_7179	0.0945522741991454	0.209364359370738
Abiotrophia_defectiva_ATCC_49176	Lysinibacillus_fusiformis_ZB2	0.316029780533768	0.284743081596503
Abiotrophia_defectiva_ATCC_49176	Lysinibacillus_sphaericus_C3_41	0.318101292534493	0.27429244030975
Abiotrophia_defectiva_ATCC_49176	Marvinbryantia_formatexigens_I_52_DSM_14469	0.0613406350164496	0.15425831124071
Abiotrophia_defectiva_ATCC_49176	Megamonas_funiformis_YIT_11815	0.088350413871467	0.775446891404727
Abiotrophia_defectiva_ATCC_49176	Megamonas_hypermegale_ART12_1	0.086553572243929	0.399569470061692
Abiotrophia_defectiva_ATCC_49176	Megasphaera_elsdenii_DSM_20460	0.156976232378042	0.134657592734243
Abiotrophia_defectiva_ATCC_49176	Melainabacterium_MEL_A1	0.338494878760798	0.00921070150377545
Abiotrophia_defectiva_ATCC_49176	Methanobrevibacter_ruminantium_M1	0.0896451288388107	0.116862649737641
Abiotrophia_defectiva_ATCC_49176	Methanobrevibacter_smithii_ATCC_35061	0.120269287883843	0.0504592846265268
Abiotrophia_defectiva_ATCC_49176	Methanomassiliicoccus_luminyensis_B10	0.108491580457894	0.100016150842862
Abiotrophia_defectiva_ATCC_49176	Methanosphaera_stadtmanae_DSM_3091	0.137686979603927	0.0549953062575241
Abiotrophia_defectiva_ATCC_49176	Methylobacterium_mesophilicum_SR1_6_6	0.348346607440703	2.4461743864864
Abiotrophia_defectiva_ATCC_49176	Methylobacterium_populi_BJ001	1.37561073643155e-11	0.659648377997655
Abiotrophia_defectiva_ATCC_49176	Methylobacterium_radiotolerans_JCM_2831	0	0.402329714541338
Abiotrophia_defectiva_ATCC_49176	Methyloversatilis_universalis_Fam50001	0.0496743799870956	0.292625823116623
Abiotrophia_defectiva_ATCC_49176	Methyloversatilis_universalis_FAM5	0.167338833959207	0.140063431456383
Abiotrophia_defectiva_ATCC_49176	Microbacterium_gubbeenense_DSM_15944	0.168132190993106	0.172713963053411
Abiotrophia_defectiva_ATCC_49176	Microbacterium_oleivorans_NBRC_103075	0.179752859997848	0.241134970003827
Abiotrophia_defectiva_ATCC_49176	Microbacterium_paraoxydans_77MFTsu3_2	0.150221433608976	0.229477414508779
Abiotrophia_defectiva_ATCC_49176	Micrococcus_luteus_NCTC_2665	0.170038266118581	0.0950381697296052
Abiotrophia_defectiva_ATCC_49176	Micromonospora_aurantiaca_ATCC_27029	0.0948360353797852	0.235677426055872
Abiotrophia_defectiva_ATCC_49176	Mitsuokella_jalaludinii_DSM_13811	0.278767720826863	0.457638638997992
Abiotrophia_defectiva_ATCC_49176	Mitsuokella_multacida_DSM_20544	0.131131354815238	0.411546399775148
Abiotrophia_defectiva_ATCC_49176	Mobiluncus_curtisii_ATCC_43063	0.0891951895958982	0.195142214832458
Abiotrophia_defectiva_ATCC_49176	Moraxella_catarrhalis_RH4	0.0902713564825035	0.131284232492703
Abiotrophia_defectiva_ATCC_49176	Morganella_morganii_subsp_morganii_KT	0	0.572714163120509
Abiotrophia_defectiva_ATCC_49176	Mycobacterium_avium_subsp_avium_ATCC_25291	0.154351233979128	0.116428346259909
Abiotrophia_defectiva_ATCC_49176	Mycobacterium_fortuitum_subsp_fortuitum_DSM_46621	1.20616050480749e-08	0.543850997966501
Abiotrophia_defectiva_ATCC_49176	Mycoplasma_hominis_ATCC_23114	0.149168463079832	0.00369255849625461
Abiotrophia_defectiva_ATCC_49176	Mycoplasma_pneumoniae_309	0.149103011121383	0.0157112607839736
Abiotrophia_defectiva_ATCC_49176	Neisseria_cinerea_ATCC_14685	0.0829522639608058	0.18706582853531
Abiotrophia_defectiva_ATCC_49176	Neisseria_elongata_subsp_glycolytica_ATCC_29315	0.101874418188117	0.136677716446911
Abiotrophia_defectiva_ATCC_49176	Neisseria_flavescens_SK114	-1.2244072422618e-10	0.281472798110258
Abiotrophia_defectiva_ATCC_49176	Neisseria_macacae_ATCC_33926	-5.9094418247696e-10	0.297260979719567
Abiotrophia_defectiva_ATCC_49176	Neisseria_mucosa_ATCC_25996	1.01408659247681e-10	0.330526437200206
Abiotrophia_defectiva_ATCC_49176	Neisseria_subflava_NJ9703	7.3373485065531e-10	0.281482403858831
Abiotrophia_defectiva_ATCC_49176	Nevskia_ramosa_DSM_11499	0.185746696584374	0.364580446614468
Abiotrophia_defectiva_ATCC_49176	Oceanobacillus_picturae_strain_S1	0.335708760551483	0.256522064836645
Abiotrophia_defectiva_ATCC_49176	Ochrobactrum_anthropi_ATCC_49188	-1.03455022326671e-11	0.660048754892728
Abiotrophia_defectiva_ATCC_49176	Odoribacter_laneus_YIT_12061	0.118421267582448	0.457638638997992
Abiotrophia_defectiva_ATCC_49176	Odoribacter_splanchnicus_1651_6_DSM_20712	0.073188169308537	0.203393307246074
Abiotrophia_defectiva_ATCC_49176	Olsenella_profusa_F019501	1.50066625792533e-11	0.524657681661211
Abiotrophia_defectiva_ATCC_49176	Olsenella_uli_DSM_7084	3.06954461848363e-12	0.753418923441131
Abiotrophia_defectiva_ATCC_49176	Oribacterium_sinus_F0268	0.265660291075051	0.274078670172685
Abiotrophia_defectiva_ATCC_49176	Oxalobacter_formigenes_HOxBLS	0.113404996701433	0.0980430484561339
Abiotrophia_defectiva_ATCC_49176	Oxalobacter_formigenes_OXCC13	0.152349183720503	0.0515198716277609
Abiotrophia_defectiva_ATCC_49176	Paenibacillus_alvei_DSM_29	0.30656682919323	0.286227920588544
Abiotrophia_defectiva_ATCC_49176	Paenibacillus_barengoltzii_G22	0.137714996940417	0.403292165062567
Abiotrophia_defectiva_ATCC_49176	Paenibacillus_daejeonensis_DSM_15491	0.347655562430077	0.320643463347096
Abiotrophia_defectiva_ATCC_49176	Paenibacillus_graminis_C4D1M	0	1.03684597059976
Abiotrophia_defectiva_ATCC_49176	Paenibacillus_lactis_154	0.340089383156624	0.28768136460917
Abiotrophia_defectiva_ATCC_49176	Parabacteroides_distasonis_ATCC_8503	0.31717385629986	0.145000955519549
Abiotrophia_defectiva_ATCC_49176	Parabacteroides_goldsteinii_dnLKV18	0.0848704936818194	0.199317530268218
Abiotrophia_defectiva_ATCC_49176	Parabacteroides_gordonii_DSM_23371	0.0628524346616359	0.202733687164937
Abiotrophia_defectiva_ATCC_49176	Parabacteroides_johnsonii_DSM_18315	0.127653012486348	0.16722500800131
Abiotrophia_defectiva_ATCC_49176	Parabacteroides_merdae_ATCC_43184	0.249150904031239	0.184293330476748
Abiotrophia_defectiva_ATCC_49176	Parabacteroides_sp_D13	0.153249790353698	0.0588953550827682
Abiotrophia_defectiva_ATCC_49176	Paracoccus_yeei_ATCC_BAA_599	0.0936073301153328	0.460428000216893
Abiotrophia_defectiva_ATCC_49176	Paraprevotella_clara_YIT_11840	0.103758059401798	0.406531817167888
Abiotrophia_defectiva_ATCC_49176	Paraprevotella_xylaniphila_YIT_11841	0.104054553463357	0.457638638998674
Abiotrophia_defectiva_ATCC_49176	Parasutterella_excrementihominis_YIT_11859	0.154042377315704	0.0122529816057977
Abiotrophia_defectiva_ATCC_49176	Parvimonas_micra_ATCC_33270	0.0733512584198479	0.090334441414484
Abiotrophia_defectiva_ATCC_49176	Pediococcus_acidilactici_7_4	0.158726806393474	0.0291079986254772
Abiotrophia_defectiva_ATCC_49176	Pediococcus_acidilactici_DSM_20284	0.156706189002193	0.0240245728422224
Abiotrophia_defectiva_ATCC_49176	Pediococcus_pentosaceus_ATCC_25745	0.162123416306031	0.185703863854997
Abiotrophia_defectiva_ATCC_49176	Peptoniphilus_harei_ACS_146_V_Sch2b	0.188432442735007	0.159914164902943
Abiotrophia_defectiva_ATCC_49176	Peptoniphilus_indolicus_ATCC_29427	0.155206001782631	0.169031557262429
Abiotrophia_defectiva_ATCC_49176	Peptoniphilus_lacrimalis_DSM_7455	0.171701659510973	0.168740857178022
Abiotrophia_defectiva_ATCC_49176	Peptoniphilus_timonensis_JC401	0.153023367522223	0.018222632429115
Abiotrophia_defectiva_ATCC_49176	Peptostreptococcus_anaerobius_DSM_2949	0	0.4317043688485
Abiotrophia_defectiva_ATCC_49176	Peptostreptococcus_stomatis_DSM_17678	0.168025034680454	0.180321572980688
Abiotrophia_defectiva_ATCC_49176	Phascolarctobacterium_succinatutens_YIT_12067	0.150702348173581	0.0658485737619685
Abiotrophia_defectiva_ATCC_49176	Plesiomonas_shigelloides_302_73	0.156174957846019	0.501584432225513
Abiotrophia_defectiva_ATCC_49176	Porphyromonas_asaccharolytica_DSM_20707	0.171196035415619	0.165623826903698
Abiotrophia_defectiva_ATCC_49176	Porphyromonas_endodontalis_ATCC_35406	0.207004865905446	0.132144987589299
Abiotrophia_defectiva_ATCC_49176	Porphyromonas_gingivalis_W83	0.127033046354995	0.139027052575898
Abiotrophia_defectiva_ATCC_49176	Porphyromonas_somerae_DSM_23386	0.219622657097489	0.120348204560059
Abiotrophia_defectiva_ATCC_49176	Porphyromonas_uenonis_60_3	0.218970172918262	0.120958233223178
Abiotrophia_defectiva_ATCC_49176	Porphyromonas_uenonis_DSM_23387	0.208908389261069	0.130365321744762
Abiotrophia_defectiva_ATCC_49176	Prevotella_albensis_DSM_11370	0.102179531005504	0.299667523987296
Abiotrophia_defectiva_ATCC_49176	Prevotella_bivia_DSM_20514	0.281968014551012	0.062059503822411
Abiotrophia_defectiva_ATCC_49176	Prevotella_brevis_ATCC_19188	0.101467506830204	0.297449119089038
Abiotrophia_defectiva_ATCC_49176	Prevotella_bryantii_B14	0.142130909931325	0.2283992290279
Abiotrophia_defectiva_ATCC_49176	Prevotella_bryantii_C21a	0.130154074620805	0.304561022565281
Abiotrophia_defectiva_ATCC_49176	Prevotella_buccae_ATCC_33574	0.229042027594346	0.316164034090889
Abiotrophia_defectiva_ATCC_49176	Prevotella_conceptionensis_9403948	0.213196041309629	0.126356656507596
Abiotrophia_defectiva_ATCC_49176	Prevotella_copri_CB7_DSM_18205	0.117488631287529	0.0545230151183205
Abiotrophia_defectiva_ATCC_49176	Prevotella_corporis_DSM_18810	0.343060532810568	0.00494212316129961
Abiotrophia_defectiva_ATCC_49176	Prevotella_denticola_DSM20614	0.348346607659551	1.93267624126747e-12
Abiotrophia_defectiva_ATCC_49176	Prevotella_denticola_F0289	0.348346607661597	0
Abiotrophia_defectiva_ATCC_49176	Prevotella_disiens_FB035_09AN	0.348346607659892	1.59161572810262e-12
Abiotrophia_defectiva_ATCC_49176	Prevotella_disiens_JCM_6334	0.348346607444796	2.02703631657641e-10
Abiotrophia_defectiva_ATCC_49176	Prevotella_enoeca_JCM_12259	0.14328487930527	0.164528562697683
Abiotrophia_defectiva_ATCC_49176	Prevotella_intermedia_17	0.333912965435388	0.0134944811712785
Abiotrophia_defectiva_ATCC_49176	Prevotella_intermedia_ATCC_25611	0.347332737495549	0.000947900166238469
Abiotrophia_defectiva_ATCC_49176	Prevotella_loescheii_DSM_19665	0.348346607634426	2.56932253250852e-11
Abiotrophia_defectiva_ATCC_49176	Prevotella_melaninogenica_ATCC_25845	0.348346607661597	0
Abiotrophia_defectiva_ATCC_49176	Prevotella_nanceiensis_DSM_19126	0.181081372545123	0.15638170397483
Abiotrophia_defectiva_ATCC_49176	Prevotella_nigrescens_ATCC_33563	0.346905038824161	0.00134776955314919
Abiotrophia_defectiva_ATCC_49176	Prevotella_oralis_ATCC_33269	0.212170740341662	0.342467507031074
Abiotrophia_defectiva_ATCC_49176	Prevotella_pallens_ATCC_700821	0.222327774509722	0.117819102382441
Abiotrophia_defectiva_ATCC_49176	Prevotella_ruminicola_23	0.132300385838448	0.266401223165417
Abiotrophia_defectiva_ATCC_49176	Prevotella_salivae_DSM_15606	0.0835272243434702	0.157252605252665
Abiotrophia_defectiva_ATCC_49176	Prevotella_shahii_JCM_12083	0.096999856258094	0.21457700835856
Abiotrophia_defectiva_ATCC_49176	Prevotella_stercorea_DSM_18206	0.133446694234408	0.200916912724665
Abiotrophia_defectiva_ATCC_49176	Prevotella_timonensis_4401737	0.188528393987667	0.149419241620308
Abiotrophia_defectiva_ATCC_49176	Prevotella_timonensis_CRIS_5C_B1	0.204246417602349	0.134723950549983
Abiotrophia_defectiva_ATCC_49176	Prevotella_veroralis_DSM_19559	0.348346607430585	2.15891304833349e-10
Abiotrophia_defectiva_ATCC_49176	Propionibacterium_acidipropionici_ATCC_4875	0.312031701336082	0.457638638997992
Abiotrophia_defectiva_ATCC_49176	Propionibacterium_acnes_KPA171202	0.0916207143621932	0.487011439995626
Abiotrophia_defectiva_ATCC_49176	Propionibacterium_avidum_44067	0.0693044436360424	0.4410592246644
Abiotrophia_defectiva_ATCC_49176	Propionibacterium_freudenreichii_subsp_shermanii_CIRM_BIA1	0.0478355993446939	0.233112303235089
Abiotrophia_defectiva_ATCC_49176	Propionibacterium_granulosum_DSM_20700	-2.1600499167107e-11	0.399584432215534
Abiotrophia_defectiva_ATCC_49176	Propionibacterium_jensenii_DSM_20535	0.348346607688541	0.457638638998674
Abiotrophia_defectiva_ATCC_49176	Propionibacterium_propionicum_F0230a	3.01270119962282e-11	0.599931324124327
Abiotrophia_defectiva_ATCC_49176	Proteus_mirabilis_ATCC_35198	0.075744919351564	0.457638638997992
Abiotrophia_defectiva_ATCC_49176	Proteus_penneri_ATCC_35198	0.480957303606488	-1.01181285572238e-11
Abiotrophia_defectiva_ATCC_49176	Providencia_alcalifaciens_DSM_30120	0.348346607666599	-4.88853402202949e-12
Abiotrophia_defectiva_ATCC_49176	Providencia_rettgeri_DSM_1131	0.338494878570032	0.00967083781631572
Abiotrophia_defectiva_ATCC_49176	Providencia_rustigianii_DSM_4541	0.348346607847816	-1.82694748218637e-10
Abiotrophia_defectiva_ATCC_49176	Providencia_stuartii_ATCC_25827	0.34834660817603	-5.04883246321697e-10
Abiotrophia_defectiva_ATCC_49176	Pseudobutyrivibrio_ruminis_AD2017	0.172389250601782	0.137873396053578
Abiotrophia_defectiva_ATCC_49176	Pseudoflavonifractor_capillosus_strain_ATCC_29799	0.192349149636243	0.0388693640472866
Abiotrophia_defectiva_ATCC_49176	Pseudomonas_aeruginosa_NCGM2_S1	2.01963576459934	0
Abiotrophia_defectiva_ATCC_49176	Pseudomonas_alcaliphila_34	4.59294824395329e-11	0.495817746609873
Abiotrophia_defectiva_ATCC_49176	Pseudomonas_monteilii_NBRC_103158	0.0438378017576042	0.424397677282855
Abiotrophia_defectiva_ATCC_49176	Pseudomonas_nitroreducens_HBP1	0.485439811851734	0.173150076590673
Abiotrophia_defectiva_ATCC_49176	Pseudomonas_oleovorans_MOIL14HWK12	0.206397210907539	0.232907086663431
Abiotrophia_defectiva_ATCC_49176	Pseudoramibacter_alactolyticus_ATCC_23263	0.18695580117776	0.144376586057206
Abiotrophia_defectiva_ATCC_49176	Pyramidobacter_piscolens_W5455	0.0990956510339629	0.192978074508346
Abiotrophia_defectiva_ATCC_49176	Ralstonia_sp_5_7_47FAA	0.0919415295827548	0.21312395019072
Abiotrophia_defectiva_ATCC_49176	Raoultella_planticola_ATCC_33531	2.03598266182917	-8.73114913702011e-11
Abiotrophia_defectiva_ATCC_49176	Rhodococcus_equi_ATCC_33707	1.30739863379858e-11	0.500505074586954
Abiotrophia_defectiva_ATCC_49176	Rhodococcus_equi_NBRC_101255	6.2823346524965e-10	0.601335685423578
Abiotrophia_defectiva_ATCC_49176	Rhodococcus_rhodochrous_ATCC_21198	2.8069280233467e-10	0.409529877554974
Abiotrophia_defectiva_ATCC_49176	Roseburia_hominis_A2_183	0.0705395722923186	0.277807035372803
Abiotrophia_defectiva_ATCC_49176	Roseburia_intestinalis_L1_82	0.354420187260644	0.113751345696301
Abiotrophia_defectiva_ATCC_49176	Roseburia_inulinivorans_DSM_16841	0.32625299181052	0.0867751358717896
Abiotrophia_defectiva_ATCC_49176	Roseomonas_mucosa_ATCC_BAA_692	0.194534077239496	0.295921714155838
Abiotrophia_defectiva_ATCC_49176	Rothia_aeria_F0474	0.152149360510975	0.0729167967472222
Abiotrophia_defectiva_ATCC_49176	Rothia_dentocariosa_ATCC_17931	0.148471298121876	0.0896767061427681
Abiotrophia_defectiva_ATCC_49176	Rothia_mucilaginosa_DY_18	0.154869525481786	0.0966001834516419
Abiotrophia_defectiva_ATCC_49176	Ruminococcaceae_bacterium_D16	0.125282758809703	0.106229381613616
Abiotrophia_defectiva_ATCC_49176	Ruminococcus_albus_7	0.202821507824183	0.182151403409762
Abiotrophia_defectiva_ATCC_49176	Ruminococcus_bromii_L2_63	0.294052593144897	0.00974999456309433
Abiotrophia_defectiva_ATCC_49176	Ruminococcus_callidus_ATCC_2776001	0.268863424769847	0.231225686511948
Abiotrophia_defectiva_ATCC_49176	Ruminococcus_champanellensis_18P13	0.171265539781757	-3.5242919693701e-12
Abiotrophia_defectiva_ATCC_49176	Ruminococcus_flavefaciens_ATCC_19208	0.29704732491507	0.242497419530196
Abiotrophia_defectiva_ATCC_49176	Ruminococcus_flavefaciens_FD_1	0.29292307717526	0.234375517025683
Abiotrophia_defectiva_ATCC_49176	Ruminococcus_gauvreauii_DSM_19829	0.301727634314943	0.199357125797405
Abiotrophia_defectiva_ATCC_49176	Ruminococcus_gnavus_ATCC_29149	0.207518342849198	0.111762353262293
Abiotrophia_defectiva_ATCC_49176	Ruminococcus_lactaris_ATCC_29176	0.153990957486258	0.0636533684198639
Abiotrophia_defectiva_ATCC_49176	Ruminococcus_obeum_A2_162	0.198369385371848	0.0236414979113988
Abiotrophia_defectiva_ATCC_49176	Ruminococcus_sp_5_1_39BFAA	0.161522959148783	0.00661154470685688
Abiotrophia_defectiva_ATCC_49176	Ruminococcus_sp_SR1_5	0.17672057194352	0.0364926541278692
Abiotrophia_defectiva_ATCC_49176	Ruminococcus_torques_ATCC_27756	0.190813866002259	0.010736184297798
Abiotrophia_defectiva_ATCC_49176	Ruminococcus_torques_L2_14	0.18196246084085	0.0366587645216896
Abiotrophia_defectiva_ATCC_49176	Salmonella_enterica_enterica_sv_Typhimurium_LT2	0.338494878760685	1.46814417201779
Abiotrophia_defectiva_ATCC_49176	Scardovia_inopinata_F0304	0.244255307456001	0.104091300205596
Abiotrophia_defectiva_ATCC_49176	Selenomonas_ruminantium_AC2024	0.0882584955739958	0.626300861091295
Abiotrophia_defectiva_ATCC_49176	Serratia_fonticola_RB_25	2.03598266165045	8.71978045324795e-11
Abiotrophia_defectiva_ATCC_49176	Serratia_liquefaciens_ATCC_27592	2.03598266189033	-1.4699708117405e-10
Abiotrophia_defectiva_ATCC_49176	Silanimonas_lenta_DSM_16282	0.151754654843899	0.0537914650774383
Abiotrophia_defectiva_ATCC_49176	Slackia_exigua_ATCC_700122	0.149127739259825	0.0378842909847208
Abiotrophia_defectiva_ATCC_49176	Slackia_piriformis_YIT_12062	0.134147160393013	0.0470313833840237
Abiotrophia_defectiva_ATCC_49176	Solobacterium_moorei_DSM_22971	0.166290619933534	0.182055987728745
Abiotrophia_defectiva_ATCC_49176	Solobacterium_moorei_F0204	0.162739967080029	0.185606640576793
Abiotrophia_defectiva_ATCC_49176	Staphylococcus_arlettae_CVD059	1.50139145319577	0.108717941826853
Abiotrophia_defectiva_ATCC_49176	Staphylococcus_capitis_CR0101	1.50138970196224	0.108719325442848
Abiotrophia_defectiva_ATCC_49176	Staphylococcus_caprae_C87	0.255471237213783	0.263236170719551
Abiotrophia_defectiva_ATCC_49176	Staphylococcus_cohnii_hu_01	0.333326789829471	0.297217715038755
Abiotrophia_defectiva_ATCC_49176	Staphylococcus_epidermidis_ATCC_12228	0.254966870030898	0.230675333974091
Abiotrophia_defectiva_ATCC_49176	Staphylococcus_equorum_subsp_equorum_Mu2	1.24146780247395	0.245778033370698
Abiotrophia_defectiva_ATCC_49176	Staphylococcus_haemolyticus_JCSC1435	0.295997465962955	0.287600251418439
Abiotrophia_defectiva_ATCC_49176	Staphylococcus_hominis_subsp_hominis_C80	0.263927299574675	0.240602097076476
Abiotrophia_defectiva_ATCC_49176	Staphylococcus_intermedius_ATCC_27335	0.157512102346232	0.190834505315365
Abiotrophia_defectiva_ATCC_49176	Staphylococcus_lugdunensis_HKU09_01	0.232219183323195	0.242321809057785
Abiotrophia_defectiva_ATCC_49176	Staphylococcus_pasteuri_SP1	0.341885257636136	0.20481635339047
Abiotrophia_defectiva_ATCC_49176	Staphylococcus_pettenkoferi_VCU012	0.213860260155229	0.210794260745956
Abiotrophia_defectiva_ATCC_49176	Staphylococcus_saprophyticus_subsp_saprophyticus_ATCC_15305	0.24259074443205	0.291782784111092
Abiotrophia_defectiva_ATCC_49176	Staphylococcus_sciuri_subsp_sciuri_Z8	1.5013954432028	0.108713426704412
Abiotrophia_defectiva_ATCC_49176	Staphylococcus_simulans_ACS_120_V_Sch1	0.32171824775935	0.233321064521874
Abiotrophia_defectiva_ATCC_49176	Staphylococcus_vitulinus_F1028	1.49333431434479	0.116774818126373
Abiotrophia_defectiva_ATCC_49176	Staphylococcus_warneri_SG1	0.317934631972435	0.233493180855817
Abiotrophia_defectiva_ATCC_49176	Staphylococcus_xylosus_DMB3_Bh1	0.296645871350961	0.265369416763292
Abiotrophia_defectiva_ATCC_49176	Staphylococcus_xylosus_NJ	0.301280545004943	0.260874185854959
Abiotrophia_defectiva_ATCC_49176	Stenotrophomonas_maltophilia_D457	0.140025062223458	0.457638638998674
Abiotrophia_defectiva_ATCC_49176	Stenotrophomonas_rhizophila_PCA13	0.14594140323527	0.457638638998674
Abiotrophia_defectiva_ATCC_49176	Stoquefichus_massiliensis_AP9	0.22943800080111	0.211414357066246
Abiotrophia_defectiva_ATCC_49176	Streptococcus_agalactiae_A909	0.160014702987269	0.18833190466728
Abiotrophia_defectiva_ATCC_49176	Streptococcus_anginosus_1_2_62CV	0.088894564176826	0.167029841036651
Abiotrophia_defectiva_ATCC_49176	Streptococcus_australis_ATCC_700641	0.270825131344054	0.361656377380541
Abiotrophia_defectiva_ATCC_49176	Streptococcus_constellatus_subsp_constellatus_SK53	0.155737164957941	0.19260944270161
Abiotrophia_defectiva_ATCC_49176	Streptococcus_constellatus_subsp_pharyngis_SK1060	0.158355560873133	0.189991046791647
Abiotrophia_defectiva_ATCC_49176	Streptococcus_cristatus_ATCC_51100	0.234800203029067	0.307129416938437
Abiotrophia_defectiva_ATCC_49176	Streptococcus_dysgalactiae_subsp_dysgalactiae_ATCC_27957	0.232338904128596	0.116007703533
Abiotrophia_defectiva_ATCC_49176	Streptococcus_equinus_ATCC_9812	0.0997721463589869	0.176438323462321
Abiotrophia_defectiva_ATCC_49176	Streptococcus_gallolyticus_subsp_gallolyticus_ATCC_43143	0.285459305461814	0.185513379939607
Abiotrophia_defectiva_ATCC_49176	Streptococcus_gordonii_str_Challis_substr_CH1	0.237827463277085	0.392687577146035
Abiotrophia_defectiva_ATCC_49176	Streptococcus_infantarius_subsp_infantarius_ATCC_BAA_102	0.151724901406624	0.245908033979845
Abiotrophia_defectiva_ATCC_49176	Streptococcus_infantis_ATCC_700779	0.226263272645269	0.300159498687663
Abiotrophia_defectiva_ATCC_49176	Streptococcus_intermedius_JTH08	0.157783531813948	0.190563075846171
Abiotrophia_defectiva_ATCC_49176	Streptococcus_lutetiensis_033	0.195110257887336	0.285030963222084
Abiotrophia_defectiva_ATCC_49176	Streptococcus_mitis_NCTC_12261	0.247598047590259	0.328229295869505
Abiotrophia_defectiva_ATCC_49176	Streptococcus_mutans_ATCC_25175	0.348346607661597	0.399480052489707
Abiotrophia_defectiva_ATCC_49176	Streptococcus_oralis_Uo5	0.344551900992201	0.332437856529964
Abiotrophia_defectiva_ATCC_49176	Streptococcus_parasanguinis_ATCC_903	0.225436377842925	0.311673587036807
Abiotrophia_defectiva_ATCC_49176	Streptococcus_parauberis_KCTC_11537	0.170538232198851	0.177808375475024
Abiotrophia_defectiva_ATCC_49176	Streptococcus_peroris_ATCC_700780	0.157490762693783	0.190855844971907
Abiotrophia_defectiva_ATCC_49176	Streptococcus_pleomorphus_DSM_20574	0.21837658502568	0.20158985986825
Abiotrophia_defectiva_ATCC_49176	Streptococcus_pseudopneumoniae_IS7493	0.215576252625169	0.273033211621282
Abiotrophia_defectiva_ATCC_49176	Streptococcus_salivarius_JIM8777	0.312202288838193	0.27498413759929
Abiotrophia_defectiva_ATCC_49176	Streptococcus_sanguinis_SK36	0.252103970288317	0.403750795403312
Abiotrophia_defectiva_ATCC_49176	Streptococcus_sp_2_1_36FAA	0.0125679255193063	0.289826781062516
Abiotrophia_defectiva_ATCC_49176	Streptococcus_sp_I_G2	0.0997526929514834	0.248593914717162
Abiotrophia_defectiva_ATCC_49176	Streptococcus_sp_I_P16	0.0991403405512301	0.249206267110367
Abiotrophia_defectiva_ATCC_49176	Streptococcus_thermophilus_LMG_18311	7.84439180279151e-12	0.311724388291509
Abiotrophia_defectiva_ATCC_49176	Streptococcus_thoraltensis_DSM_12221	0.19242608687432	0.155920520788868
Abiotrophia_defectiva_ATCC_49176	Streptococcus_uberis_0140J	0.166061570760235	0.18228503690159
Abiotrophia_defectiva_ATCC_49176	Streptococcus_vestibularis_F0396	0.210298759276384	0.266639322968445
Abiotrophia_defectiva_ATCC_49176	Subdoligranulum_variabile_DSM_15176	0.208362387598186	0.0956853998017095
Abiotrophia_defectiva_ATCC_49176	Succinatimonas_hippei_YIT_12066	0.161503155199057	0.0112672777106582
Abiotrophia_defectiva_ATCC_49176	Succinivibrio_dextrinosolvens_H5	0.18985718145268	0.0865389528629521
Abiotrophia_defectiva_ATCC_49176	Sulfolobus_solfataricus_P2	0.175272980015393	0.209554221687085
Abiotrophia_defectiva_ATCC_49176	Sutterella_parvirubra_YIT_11816	0.148477728413582	0.0329986361294914
Abiotrophia_defectiva_ATCC_49176	Sutterella_wadsworthensis_3_1_45B	0.154691760894593	0.0498601049496301
Abiotrophia_defectiva_ATCC_49176	Tannerella_forsythia_ATCC_43037	0.117253240490072	0.457047217148443
Abiotrophia_defectiva_ATCC_49176	Tatumella_ptyseos_ATCC_33301	2.03598266172969	0.522087162671028
Abiotrophia_defectiva_ATCC_49176	Trabulsiella_guamensis_ATCC_49490	0.223111449201497	0.457638638998674
Abiotrophia_defectiva_ATCC_49176	Tropheryma_whipplei_str_Twist	0.146189808468989	0.0166042937810289
Abiotrophia_defectiva_ATCC_49176	Trueperella_pyogenes_MS249	0.0938521166700639	0.291927736450475
Abiotrophia_defectiva_ATCC_49176	Ureaplasma_parvum_serovar_1_str_ATCC_27813	0.149331825392323	0.005773603802254
Abiotrophia_defectiva_ATCC_49176	Ureaplasma_urealyticum_serovar_8_str_ATCC_27618	0.147829103578829	0.0662003101984965
Abiotrophia_defectiva_ATCC_49176	Ureibacillus_thermosphaericus_str_Thermo_BF	0.168525868593974	0.0615433715058771
Abiotrophia_defectiva_ATCC_49176	Varibaculum_cambriense_DSM_15806	-7.44648787076585e-11	0.389737389005631
Abiotrophia_defectiva_ATCC_49176	Veillonella_atypica_ACS_049_V_Sch6	0.19042322405403	0.135759520579768
Abiotrophia_defectiva_ATCC_49176	Veillonella_dispar_ATCC_17748	0.0821042836003016	0.196195173458023
Abiotrophia_defectiva_ATCC_49176	Veillonella_parvula_Te3_DSM_2008	0.0880731805706318	0.118463444410281
Abiotrophia_defectiva_ATCC_49176	Veillonella_ratti_ACS_216_V_Col6b	9.92486093309708e-11	0.301180585911538
Abiotrophia_defectiva_ATCC_49176	Veillonella_sp_3_1_44	0.115721175529643	0.0796908933376699
Abiotrophia_defectiva_ATCC_49176	Veillonella_sp_6_1_27	0.180875914609942	0.107493780118489
Abiotrophia_defectiva_ATCC_49176	Vibrio_fluvialis_560	0.121954410628518	0.436409970842647
Abiotrophia_defectiva_ATCC_49176	Vibrio_furnissii_NCTC_11218	0.319382098217716	0.298518694382551
Abiotrophia_defectiva_ATCC_49176	Vibrio_mimicus_MB_451	0.265876081994065	0.457638638998674
Abiotrophia_defectiva_ATCC_49176	Vibrio_parahaemolyticus_RIMD_2210633	0.347447769964901	0.457638638997992
Abiotrophia_defectiva_ATCC_49176	Weissella_cibaria_KACC_11862	0.156990138486321	0.191356469175275
Abiotrophia_defectiva_ATCC_49176	Weissella_confusa_LBAE_C39_2	0.16937885212667	0.178967755532085
Abiotrophia_defectiva_ATCC_49176	Weissella_paramesenteroides_ATCC_33313	0.161356129887849	0.0147749749684181
Abiotrophia_defectiva_ATCC_49176	Yersinia_bercovieri_ATCC_43970	0.272325282594238	0.457638638998674
Abiotrophia_defectiva_ATCC_49176	Yersinia_enterocolitica_subsp_enterocolitica_8081	0	0.754750329144144
Abiotrophia_defectiva_ATCC_49176	Yersinia_frederiksenii_ATCC_33641	2.03598266173719	1.3293887597838
Abiotrophia_defectiva_ATCC_49176	Yersinia_kristensenii_ATCC_33638	2.03598266152255	2.12025952350814e-10
Abiotrophia_defectiva_ATCC_49176	Yersinia_pseudotuberculosis_YPIII	1.31216997358183	0.457638638998674
Abiotrophia_defectiva_ATCC_49176	Yersinia_rohdei_ATCC_43380	0.350495600001864	0.457638638998674
Abiotrophia_defectiva_ATCC_49176	Yokenella_regensburgei_ATCC_43003	2.03598266173981	-1.13686837721616e-13
Acidaminococcus_fermentans_DSM_20731	Acidaminococcus_intestini_RyC_MR95	0.224267409065419	0.0577252687595546
Acidaminococcus_fermentans_DSM_20731	Acidaminococcus_sp_D21	0.223216004102028	0.0556364266573155
Acidaminococcus_fermentans_DSM_20731	Acinetobacter_calcoaceticus_PHEA_2	0.457638438698609	0.773776760449664
Acidaminococcus_fermentans_DSM_20731	Acinetobacter_haemolyticus_NIPH_261	0.378804685367299	-2.76259015663527e-11
Acidaminococcus_fermentans_DSM_20731	Acinetobacter_junii_SH205	0.323430366907587	-9.30526766751427e-10
Acidaminococcus_fermentans_DSM_20731	Acinetobacter_lwoffii_WJ10621	0.457621152009096	0.773794046960347
Acidaminococcus_fermentans_DSM_20731	Acinetobacter_pittii_ANC_4052	0.457638638982758	1.12035054523733
Acidaminococcus_fermentans_DSM_20731	Acinetobacter_radioresistens_NIPH_2130	0.426744869792174	-9.09494701772928e-13
Acidaminococcus_fermentans_DSM_20731	Actinobacillus_pleuropneumoniae_L20	6.82121026329696e-13	0.975196114036748
Acidaminococcus_fermentans_DSM_20731	Actinomyces_cardiffensis_F0333	0.400504797908411	0.127227758710774
Acidaminococcus_fermentans_DSM_20731	Actinomyces_georgiae_DSM_6843	0.38792866551978	0.338026679570021
Acidaminococcus_fermentans_DSM_20731	Actinomyces_graevenitzii_C83	0.208897917683316	0.197274429048548
Acidaminococcus_fermentans_DSM_20731	Actinomyces_naeslundii_str_Howell_279	0.450450904751165	0.0431264054896019
Acidaminococcus_fermentans_DSM_20731	Actinomyces_odontolyticus_ATCC_17982	0.190574826425063	0.130261985211291
Acidaminococcus_fermentans_DSM_20731	Actinomyces_oris_K20	0.363819317951993	2.50111042987555e-11
Acidaminococcus_fermentans_DSM_20731	Actinomyces_turicensis_ACS_279_V_Col4	0.436257694801157	0.139077809158948
Acidaminococcus_fermentans_DSM_20731	Actinomyces_urogenitalis_DSM_15434	0.457638638998674	0.18469681001045
Acidaminococcus_fermentans_DSM_20731	Actinomyces_viscosus_C505	0.430542809489339	0.0270958295119499
Acidaminococcus_fermentans_DSM_20731	Adlercreutzia_equolifaciens_DSM_19450	0.192647809323375	6.48014975013211e-12
Acidaminococcus_fermentans_DSM_20731	Aerococcus_viridans_ATCC_11563	0.185432365738961	0.249608799175235
Acidaminococcus_fermentans_DSM_20731	Aeromonas_caviae_Ae398	0.038834464917386	0.418804174081743
Acidaminococcus_fermentans_DSM_20731	Aeromonas_hydrophila_subsp_hydrophila_ATCC_7966	0.45763863899947	0.376694892414207
Acidaminococcus_fermentans_DSM_20731	Aeromonas_jandaei_Riv2	0.0380385999228565	0.419600039068428
Acidaminococcus_fermentans_DSM_20731	Aeromonas_media_WS	0.042204388940263	0.415434250059093
Acidaminococcus_fermentans_DSM_20731	Aeromonas_veronii_B565	0.0391444150188818	0.418494223980588
Acidaminococcus_fermentans_DSM_20731	Afipia_birgiae_34632	0.399560055276652	0.0777613898815162
Acidaminococcus_fermentans_DSM_20731	Aggregatibacter_aphrophilus_NJ8700	0.178765817359704	0.278872821639425
Acidaminococcus_fermentans_DSM_20731	Akkermansia_muciniphila_ATCC_BAA_835	0.463573063581748	0
Acidaminococcus_fermentans_DSM_20731	Alcaligenes_faecalis_subsp_faecalis_NBRC_13111	0.450578559059295	0.0423604752037363
Acidaminococcus_fermentans_DSM_20731	Alcaligenes_faecalis_subsp_faecalis_NCIB_8687	0.45763863899947	1.82833080166847
Acidaminococcus_fermentans_DSM_20731	Alistipes_finegoldii_DSM_17242	0.110707629199624	0.346931009799846
Acidaminococcus_fermentans_DSM_20731	Alistipes_indistinctus_YIT_12060	0.28532197436607	0.117995816656958
Acidaminococcus_fermentans_DSM_20731	Alistipes_onderdonkii_DSM_19147	0.210811992700656	0.133716120370195
Acidaminococcus_fermentans_DSM_20731	Alistipes_putredinis_DSM_17216	0.216754644159096	0.00167580819493196
Acidaminococcus_fermentans_DSM_20731	Alistipes_shahii_WAL_8301	0.126812578829572	0.330826060169898
Acidaminococcus_fermentans_DSM_20731	Alloprevotella_tannerae_ATCC_51259	0.210986938001497	0.213759055881496
Acidaminococcus_fermentans_DSM_20731	Anaerobaculum_hydrogeniformans_OS1_ATCC_BAA_1850	0.293553901695077	0.119664160481989
Acidaminococcus_fermentans_DSM_20731	Anaerobiospirillum_succiniciproducens_DSM_640001	0.263371108924389	0.06416273986747
Acidaminococcus_fermentans_DSM_20731	Anaerococcus_hydrogenalis_DSM_7454	0.302126431311194	0.0510597600211895
Acidaminococcus_fermentans_DSM_20731	Anaerococcus_prevotii_DSM_20548	0.233074896282346	0.244645337283259
Acidaminococcus_fermentans_DSM_20731	Anaerococcus_vaginalis_ATCC_51170	0.415124036739144	0.250156988930144
Acidaminococcus_fermentans_DSM_20731	Anaerofustis_stercorihominis_DSM_17244	0.19883732803828	0.0922555661702518
Acidaminococcus_fermentans_DSM_20731	Anaerostipes_caccae_DSM_14662	0.242969246869052	0.316683522331346
Acidaminococcus_fermentans_DSM_20731	Anaerostipes_hadrus_DSM_3319	0.216822785772479	0.138559299651661
Acidaminococcus_fermentans_DSM_20731	Anaerostipes_sp_3_2_56FAA	0.204492532966469	0.14466132795053
Acidaminococcus_fermentans_DSM_20731	Anaerotruncus_colihominis_DSM_17241	0.45096689621721	4.54747350886464e-12
Acidaminococcus_fermentans_DSM_20731	Aneurinibacillus_aneurinilyticus_ATCC_12856	0.457638638998674	0.86206240871752
Acidaminococcus_fermentans_DSM_20731	Arcanobacterium_haemolyticum_DSM_20595	0.115437283733172	0.342201355264592
Acidaminococcus_fermentans_DSM_20731	Arcobacter_butzleri_RM4018	0.196507743799884	4.54747350886464e-13
Acidaminococcus_fermentans_DSM_20731	Arthrobacter_castelli_DSM_16402	0.234075964302292	0.439085368732435
Acidaminococcus_fermentans_DSM_20731	Atopobium_minutum_10063974	0.307694760386426	0.367854959733677
Acidaminococcus_fermentans_DSM_20731	Atopobium_parvulum_DSM_20469	0.269117206418741	0.312962913398223
Acidaminococcus_fermentans_DSM_20731	Atopobium_rimae_ATCC_49626	2.05773176276125e-11	0.650601164113823
Acidaminococcus_fermentans_DSM_20731	Bacillus_altitudinis_41KF2b	0.457638638998674	0.902046966748685
Acidaminococcus_fermentans_DSM_20731	Bacillus_atrophaeus_ATCC_49822_1	0.457638638998674	0.95173071139925
Acidaminococcus_fermentans_DSM_20731	Bacillus_cereus_AH187_F4810_72	3.3930997355609	0.196894975989608
Acidaminococcus_fermentans_DSM_20731	Bacillus_cereus_G9842	0.682125413923472	0.34449295952777
Acidaminococcus_fermentans_DSM_20731	Bacillus_clausii_KSM_K16	0.457638638998674	0.887299357278152
Acidaminococcus_fermentans_DSM_20731	Bacillus_endophyticus_2102	0.457638638997992	0.341427951591072
Acidaminococcus_fermentans_DSM_20731	Bacillus_firmus_DS1	0.457638638991853	0.874871726201263
Acidaminococcus_fermentans_DSM_20731	Bacillus_flexus_27Col1_1E	0.457638638998674	1.0229778672425
Acidaminococcus_fermentans_DSM_20731	Bacillus_fordii_DSM_16014	0.457638638998674	0.433381184097357
Acidaminococcus_fermentans_DSM_20731	Bacillus_halodurans_C_125	0.457638638998674	0.85732947668248
Acidaminococcus_fermentans_DSM_20731	Bacillus_infantis_NRRL_B_14911	0.457638638997992	0.633330401064995
Acidaminococcus_fermentans_DSM_20731	Bacillus_mojavensis_RO_H_1	0.457638638998674	0.802326033487134
Acidaminococcus_fermentans_DSM_20731	Bacillus_mycoides_DSM_2048	0.457638638997992	0.592940529518955
Acidaminococcus_fermentans_DSM_20731	Bacillus_nealsonii_AAU1	0.457638638997992	0.428696114572972
Acidaminococcus_fermentans_DSM_20731	Bacillus_pseudofirmus_OF4	0.457638638997992	0.640784006682793
Acidaminococcus_fermentans_DSM_20731	Bacillus_pumilus_ATCC_7061	0.457638638998674	0.704746886909902
Acidaminococcus_fermentans_DSM_20731	Bacillus_sonorensis_L12	0.457638638998674	0.953263371060643
Acidaminococcus_fermentans_DSM_20731	Bacillus_thermoamylovorans	0.457638638997992	0.54146779134885
Acidaminococcus_fermentans_DSM_20731	Bacillus_timonensis_JC401	0.457638638998674	0.771843985618261
Acidaminococcus_fermentans_DSM_20731	Bacillus_vallismortis_DV1_F_3	0.457638638997992	0.805896963993973
Acidaminococcus_fermentans_DSM_20731	Bacteroides_caccae_ATCC_43185	0.280723554994324	0.433185881316376
Acidaminococcus_fermentans_DSM_20731	Bacteroides_cellulosilyticus_DSM_14838	0.231870180796932	0.272047949770581
Acidaminococcus_fermentans_DSM_20731	Bacteroides_clarus_YIT_12056	0.129857224624402	0.327781414437823
Acidaminococcus_fermentans_DSM_20731	Bacteroides_coprocola_M16_DSM_17136	0.190962303509536	0.0761693014617322
Acidaminococcus_fermentans_DSM_20731	Bacteroides_coprophilus_DSM_18228	0.107117853446312	0.355757796205694
Acidaminococcus_fermentans_DSM_20731	Bacteroides_dorei_DSM_17855	0.319596596101064	0.0745622983336034
Acidaminococcus_fermentans_DSM_20731	Bacteroides_eggerthii_1_2_48FAA	0.281047642198473	0.336969642580243
Acidaminococcus_fermentans_DSM_20731	Bacteroides_eggerthii_DSM_20697	0.3013140896702	0.278925167737611
Acidaminococcus_fermentans_DSM_20731	Bacteroides_faecis_MAJ27	0.0621872286033067	0.395451410396277
Acidaminococcus_fermentans_DSM_20731	Bacteroides_finegoldii_DSM_17565	0.13414718397928	0.206362906037384
Acidaminococcus_fermentans_DSM_20731	Bacteroides_fluxus_YIT_12057	0.0415119565125224	0.416126682485924
Acidaminococcus_fermentans_DSM_20731	Bacteroides_fragilis_3_1_12	0.285255596256206	0.436257647453772
Acidaminococcus_fermentans_DSM_20731	Bacteroides_fragilis_638R	0.384982388778894	0.362165186601942
Acidaminococcus_fermentans_DSM_20731	Bacteroides_fragilis_NCTC_9343	0.280870555944944	0.449606824803482
Acidaminococcus_fermentans_DSM_20731	Bacteroides_fragilis_YCH46	0.298403032692249	0.442445688873363
Acidaminococcus_fermentans_DSM_20731	Bacteroides_graminisolvens_DSM_19988	0.457638638998674	0.4716543048213
Acidaminococcus_fermentans_DSM_20731	Bacteroides_intestinalis_341_DSM_17393	0.142682430555851	0.364638026414809
Acidaminococcus_fermentans_DSM_20731	Bacteroides_massiliensis_B846dnLKV334	0.364430059053461	0.309340988917711
Acidaminococcus_fermentans_DSM_20731	Bacteroides_nordii_CL02T12C05	0.0613855138166173	0.396253125177964
Acidaminococcus_fermentans_DSM_20731	Bacteroides_oleiciplenus_YIT_12058	0.240209043306663	0.143003773849046
Acidaminococcus_fermentans_DSM_20731	Bacteroides_ovatus_ATCC_8483	0.237893778672628	0.30209650256586
Acidaminococcus_fermentans_DSM_20731	Bacteroides_ovatus_SD_CC_2a	0.176519537424724	0.266258658259403
Acidaminococcus_fermentans_DSM_20731	Bacteroides_ovatus_SD_CMC_3f	0.18516344795114	0.268950506815827
Acidaminococcus_fermentans_DSM_20731	Bacteroides_pectinophilus_ATCC_43243	0.189031419462594	0.00520181132583275
Acidaminococcus_fermentans_DSM_20731	Bacteroides_plebeius_M12_DSM_17135	0.12902940117101	0.178249334321436
Acidaminococcus_fermentans_DSM_20731	Bacteroides_pyogenes_DSM20611	0.356404781063134	0.297844385918779
Acidaminococcus_fermentans_DSM_20731	Bacteroides_salyersiae_WAL_10018	0.282219060471903	0.338264722191866
Acidaminococcus_fermentans_DSM_20731	Bacteroides_sp_1_1_14	0.245490245467749	0.126188260327467
Acidaminococcus_fermentans_DSM_20731	Bacteroides_sp_1_1_30	0.233782391076147	0.11227343940152
Acidaminococcus_fermentans_DSM_20731	Bacteroides_sp_1_1_6	0.146338971294426	0.178913902510885
Acidaminococcus_fermentans_DSM_20731	Bacteroides_sp_20_3	0.195269943985068	0.044359939890569
Acidaminococcus_fermentans_DSM_20731	Bacteroides_sp_2_1_22	0.140860921827993	0.174082572555108
Acidaminococcus_fermentans_DSM_20731	Bacteroides_sp_2_1_33B	0.189114861020016	0.0332026879040086
Acidaminococcus_fermentans_DSM_20731	Bacteroides_sp_2_1_7	0.18230712838772	0.0493020497402767
Acidaminococcus_fermentans_DSM_20731	Bacteroides_sp_2_2_4	0.201138952635461	0.145399235140644
Acidaminococcus_fermentans_DSM_20731	Bacteroides_sp_3_1_19	0.186253609974301	0.0343785513023249
Acidaminococcus_fermentans_DSM_20731	Bacteroides_sp_3_1_23	0.155146569741078	0.173103473649689
Acidaminococcus_fermentans_DSM_20731	Bacteroides_sp_3_1_33FAA	0.249651619358019	0.104041205409658
Acidaminococcus_fermentans_DSM_20731	Bacteroides_sp_3_1_40A	0.241108618205658	0.0892573075244627
Acidaminococcus_fermentans_DSM_20731	Bacteroides_sp_3_2_5	0.139330099759945	0.154485963363527
Acidaminococcus_fermentans_DSM_20731	Bacteroides_sp_4_1_36	0.195424472918489	0.0309050408670828
Acidaminococcus_fermentans_DSM_20731	Bacteroides_sp_4_3_47FAA	0.260207916273657	0.0427059313140035
Acidaminococcus_fermentans_DSM_20731	Bacteroides_sp_9_1_42FAA	0.365907525489433	0.178465685219294
Acidaminococcus_fermentans_DSM_20731	Bacteroides_sp_D1	0.140860921827993	0.174082572555108
Acidaminococcus_fermentans_DSM_20731	Bacteroides_sp_D20	0.210459131915854	0.0694561013917792
Acidaminococcus_fermentans_DSM_20731	Bacteroides_sp_D22	0.155314179500465	0.172919232195454
Acidaminococcus_fermentans_DSM_20731	Bacteroides_sp_D2	0.205882985184417	0.127212705654074
Acidaminococcus_fermentans_DSM_20731	Bacteroides_stercoris_ATCC_43183	0.314482808516459	0.343384176530662
Acidaminococcus_fermentans_DSM_20731	Bacteroides_thetaiotaomicron_VPI_5482	0.265881827982525	0.436719010039269
Acidaminococcus_fermentans_DSM_20731	Bacteroides_timonensis_AP1	0.291624433270499	0.379110327131912
Acidaminococcus_fermentans_DSM_20731	Bacteroides_uniformis_ATCC_8492	0.17690541737079	0.215509014727786
Acidaminococcus_fermentans_DSM_20731	Bacteroides_ureolyticus_DSM_20703	0.25911782611638	0.00374400134717234
Acidaminococcus_fermentans_DSM_20731	Bacteroides_vulgatus_ATCC_8482	0.591881072214619	0.153049093825416
Acidaminococcus_fermentans_DSM_20731	Bacteroides_xylanisolvens_SD_CC_1b	0.144044513125095	0.181113969822718
Acidaminococcus_fermentans_DSM_20731	Bacteroides_xylanisolvens_XB1A	0.117061715871955	0.269378435485692
Acidaminococcus_fermentans_DSM_20731	Barnesiella_intestinihominis_YIT_11860	0.190028378022021	0.08559829385797
Acidaminococcus_fermentans_DSM_20731	Bartonella_quintana_Toulouse	0.22623869984011	0
Acidaminococcus_fermentans_DSM_20731	Bifidobacterium_adolescentis_ATCC_15703	0.535263875304622	0
Acidaminococcus_fermentans_DSM_20731	Bifidobacterium_angulatum_DSM_20098	0.377544874409182	0.160063361385937
Acidaminococcus_fermentans_DSM_20731	Bifidobacterium_animalis_lactis_AD011	0.404131581838442	0
Acidaminococcus_fermentans_DSM_20731	Bifidobacterium_animalis_lactis_BB_12	0.299314515112655	-4.1154635255225e-11
Acidaminococcus_fermentans_DSM_20731	Bifidobacterium_animalis_lactis_Bi_07	0.219721456962134	0.0302435131678749
Acidaminococcus_fermentans_DSM_20731	Bifidobacterium_animalis_lactis_Bl_04_ATCC_SD5219	0.219721456962134	0.0302435131678749
Acidaminococcus_fermentans_DSM_20731	Bifidobacterium_animalis_lactis_CNCM_I_2494	0.148016108421871	0.10915915907276
Acidaminococcus_fermentans_DSM_20731	Bifidobacterium_animalis_lactis_DSM_10140	0.219721456962134	0.0302435131678749
Acidaminococcus_fermentans_DSM_20731	Bifidobacterium_animalis_lactis_V9	0.219721456962134	0.0302435131678749
Acidaminococcus_fermentans_DSM_20731	Bifidobacterium_bifidum_BGN4	0.219204891861636	0.116558032612716
Acidaminococcus_fermentans_DSM_20731	Bifidobacterium_bifidum_NCIMB_41171	0.194109379446218	0.120119148021104
Acidaminococcus_fermentans_DSM_20731	Bifidobacterium_bifidum_PRL2010	0.220052816891325	0.15262610247737
Acidaminococcus_fermentans_DSM_20731	Bifidobacterium_bifidum_S17	0.21918840737635	0.116899695881557
Acidaminococcus_fermentans_DSM_20731	Bifidobacterium_boum_DSM_20432	0.4576386389964	1.93267624126747e-12
Acidaminococcus_fermentans_DSM_20731	Bifidobacterium_breve_HPH0326	0.378480735664425	0.186909949512369
Acidaminococcus_fermentans_DSM_20731	Bifidobacterium_breve_UCC2003_NCIMB8807	0.261879780376034	0.264202655498707
Acidaminococcus_fermentans_DSM_20731	Bifidobacterium_catenulatum_DSM_16992	0.225838857683357	0.113490416018408
Acidaminococcus_fermentans_DSM_20731	Bifidobacterium_coryneforme_DSM_20216	0.242724526684015	0.134369889037998
Acidaminococcus_fermentans_DSM_20731	Bifidobacterium_dentium_ATCC_27678	0.259652903206074	0.193708443179162
Acidaminococcus_fermentans_DSM_20731	Bifidobacterium_gallicum_DSM_20093	0.397758102597095	0.137001666055653
Acidaminococcus_fermentans_DSM_20731	Bifidobacterium_kashiwanohense_DSM_21854	0.245587021182246	0.212051617817224
Acidaminococcus_fermentans_DSM_20731	Bifidobacterium_longum_DJO10A	0.239605397681885	0.139552876038806
Acidaminococcus_fermentans_DSM_20731	Bifidobacterium_longum_E18	0.14756517773526	0.17143381554331
Acidaminococcus_fermentans_DSM_20731	Bifidobacterium_longum_infantis_157F_NC	0.307746456811174	-1.20621734822635e-10
Acidaminococcus_fermentans_DSM_20731	Bifidobacterium_longum_infantis_ATCC_15697	0.384694236855125	0.0278770130967132
Acidaminococcus_fermentans_DSM_20731	Bifidobacterium_longum_longum_ATCC_55813	0.232041275212737	0.0915060919057851
Acidaminococcus_fermentans_DSM_20731	Bifidobacterium_longum_longum_BBMN68	0.238858389190909	0.0894000605943575
Acidaminococcus_fermentans_DSM_20731	Bifidobacterium_longum_longum_CCUG_52486	0.222579668882418	0.108725057954075
Acidaminococcus_fermentans_DSM_20731	Bifidobacterium_longum_longum_JCM_1217	0.327182773625054	2.27373675443232e-13
Acidaminococcus_fermentans_DSM_20731	Bifidobacterium_longum_longum_JDM301	0.210433344479043	0.192373371216945
Acidaminococcus_fermentans_DSM_20731	Bifidobacterium_longum_NCC2705	0.211226143404929	0.108491528123409
Acidaminococcus_fermentans_DSM_20731	Bifidobacterium_mongoliense_DSM_21395	0.309748408039127	0.147890230960456
Acidaminococcus_fermentans_DSM_20731	Bifidobacterium_pseudocatenulatum_DSM_20438	0.387972211996612	0.152370535665
Acidaminococcus_fermentans_DSM_20731	Bifidobacterium_pseudolongum_subsp_Pseudolongum_DSM_20099	0.457638639031302	-2.02362571144477e-11
Acidaminococcus_fermentans_DSM_20731	Bifidobacterium_ruminantium_DSM_6489	0.457638638998674	-4.54747350886464e-13
Acidaminococcus_fermentans_DSM_20731	Bifidobacterium_scardovii_JCM_12489	0.349408892417159	0.10822974658231
Acidaminococcus_fermentans_DSM_20731	Bifidobacterium_stercoris_ATCC_43183	0.440471610712166	0
Acidaminococcus_fermentans_DSM_20731	Bifidobacterium_thermacidophilum_subsp_thermacidophilum_DSM_15837	0.457638638992648	0
Acidaminococcus_fermentans_DSM_20731	Bifidobacterium_thermophilum_RBL67	0.405719372527869	0.0519192664716002
Acidaminococcus_fermentans_DSM_20731	Bilophila_wadsworthia_3_1_6	0.237789674842134	0.0950021042920071
Acidaminococcus_fermentans_DSM_20731	Blastococcus_massiliensis_AP3	0.21594563386293	0.125779853278573
Acidaminococcus_fermentans_DSM_20731	Blautia_hansenii_VPI_C7_24_DSM_20583	0.444920158046216	0
Acidaminococcus_fermentans_DSM_20731	Blautia_hydrogenotrophica_DSM_10507	0.196082849814388	0.174631793938033
Acidaminococcus_fermentans_DSM_20731	Blautia_obeum_ATCC_29174	0.268631033159295	0.262499448766448
Acidaminococcus_fermentans_DSM_20731	Blautia_producta_DSM_2950	0.233156797176093	0.238990986247245
Acidaminococcus_fermentans_DSM_20731	Blautia_wexlerae_DSM_19850	0.264862744633319	0.249153966981794
Acidaminococcus_fermentans_DSM_20731	Bordetella_hinzii_OH87_BAL007II	0.262592663098417	0.147219506171041
Acidaminococcus_fermentans_DSM_20731	Brachybacterium_paraconglomeratum_LC44	0.411804994011845	0.347950251257203
Acidaminococcus_fermentans_DSM_20731	Brachyspira_pilosicoli_B2904	6.3664629124105e-12	0.523484586191671
Acidaminococcus_fermentans_DSM_20731	Bradyrhizobium_elkanii_USDA_76	0.457638638997992	1.8483399025065
Acidaminococcus_fermentans_DSM_20731	Brevibacillus_agri_5_2	0.457638638997992	0.680695010413615
Acidaminococcus_fermentans_DSM_20731	Brevibacillus_agri_BAB_2500	0.457638638997992	0.680477089405372
Acidaminococcus_fermentans_DSM_20731	Brevibacillus_borstelensis_AK1	0.457638638998674	0.263047003843553
Acidaminococcus_fermentans_DSM_20731	Brevibacillus_brevis_NBRC_100599	0.457638638997992	0.48939721168756
Acidaminococcus_fermentans_DSM_20731	Brevibacterium_casei_S18	0.356971184956933	0.221174703463589
Acidaminococcus_fermentans_DSM_20731	Brevibacterium_linens_BL2	0.369733653150092	-2.20779838855378e-10
Acidaminococcus_fermentans_DSM_20731	Brevibacterium_massiliense_5401308	0.242733419196497	0
Acidaminococcus_fermentans_DSM_20731	Brevundimonas_bacteroides_DSM_4726	0.457638638998787	1.12035054523733
Acidaminococcus_fermentans_DSM_20731	Brevundimonas_diminuta_470_4	0.434961967450931	2.27373675443232e-13
Acidaminococcus_fermentans_DSM_20731	Brochothrix_thermosphacta_DSM_20171	0.457638638998674	0.408554549339215
Acidaminococcus_fermentans_DSM_20731	Bulleidia_extructa_W1219	0.361586570994177	0.351468259957869
Acidaminococcus_fermentans_DSM_20731	Burkholderia_cepacia_GG4	0.457638639125435	2.6968579088234
Acidaminococcus_fermentans_DSM_20731	Burkholderiales_bacterium_1_1_47	0.178274410004974	0.0320317322821211
Acidaminococcus_fermentans_DSM_20731	Butyricicoccus_pullicaecorum_1_2	0.296998017453006	0.271472403049529
Acidaminococcus_fermentans_DSM_20731	Butyricimonas_synergistica_DSM_23225	0.285401445879529	0.331848947636217
Acidaminococcus_fermentans_DSM_20731	Butyricimonas_virosa_DSM_23226	0.272412099244775	0.332654271501156
Acidaminococcus_fermentans_DSM_20731	Butyrivibrio_crossotus_DSM_2876	0.385308932349972	0.106485299586211
Acidaminococcus_fermentans_DSM_20731	Butyrivibrio_fibrisolvens_16_4	0.232192621136164	0.0393864077705075
Acidaminococcus_fermentans_DSM_20731	Campylobacter_coli_JV20	0.319601621556444	1.13686837721616e-13
Acidaminococcus_fermentans_DSM_20731	Campylobacter_concisus_13826	0.199329210059773	0
Acidaminococcus_fermentans_DSM_20731	Campylobacter_curvus_525_92	0.244751136629134	0
Acidaminococcus_fermentans_DSM_20731	Campylobacter_fetus_subsp_fetus_82_40	0.239703354063181	0.0106406363549922
Acidaminococcus_fermentans_DSM_20731	Campylobacter_gracilis_RM3268	0.183131949053177	0.00999042874582301
Acidaminococcus_fermentans_DSM_20731	Campylobacter_hominis_ATCC_BAA_381	0.248398751769741	0.00900811394546963
Acidaminococcus_fermentans_DSM_20731	Campylobacter_hyointestinalis_subsp_hyointestinalis_LMG_9260	0.1931638904191	0.00627420253113087
Acidaminococcus_fermentans_DSM_20731	Campylobacter_jejuni_jejuni_81_176	0.346951188315643	1.13686837721616e-13
Acidaminococcus_fermentans_DSM_20731	Campylobacter_jejuni_jejuni_ICDCCJ07004	0.346951188177059	1.13686837721616e-13
Acidaminococcus_fermentans_DSM_20731	Campylobacter_jejuni_jejuni_M1	0.384894506236492	-1.51203494169749e-11
Acidaminococcus_fermentans_DSM_20731	Campylobacter_jejuni_jejuni_NCTC_11168	0.346951188320304	0
Acidaminococcus_fermentans_DSM_20731	Campylobacter_lari_RM2100	0.195591530056163	0.00792427992917055
Acidaminococcus_fermentans_DSM_20731	Campylobacter_rectus_RM3267	0.194517643453537	0.00430706471888698
Acidaminococcus_fermentans_DSM_20731	Campylobacter_showae_CSUNSWCD	0.20351307235876	1.54614099301398e-11
Acidaminococcus_fermentans_DSM_20731	Campylobacter_upsaliensis_JV21	0.280488805299001	4.70311078970553e-09
Acidaminococcus_fermentans_DSM_20731	Candidatus_Nitrososphaera_gargensis_Ga9_2	0.172418958278513	0.0475495275969706
Acidaminococcus_fermentans_DSM_20731	Capnocytophaga_granulosa_ATCC_51502	0.355770968828665	0.0265082564866361
Acidaminococcus_fermentans_DSM_20731	Capnocytophaga_ochracea_DSM_7271	0.288941639436757	0.168696999555095
Acidaminococcus_fermentans_DSM_20731	Capnocytophaga_sputigena_ATCC_33612	0.258910560628578	0.198728078348495
Acidaminococcus_fermentans_DSM_20731	Catenibacterium_mitsuokai_DSM_15897	0.334127920165997	-7.73070496506989e-12
Acidaminococcus_fermentans_DSM_20731	Cedecea_davisae_DSM_4568	0.457638638997992	0.458931520543842
Acidaminococcus_fermentans_DSM_20731	Cellulosilyticum_lentocellum_DSM_5427	0.363423631249134	0.373950085407955
Acidaminococcus_fermentans_DSM_20731	Cellulosimicrobium_cellulans_J36	0.366642825897998	0.293833819309611
Acidaminococcus_fermentans_DSM_20731	Cetobacterium_somerae_ATCC_BAA_47401	1.88492776942439e-10	0.561169217613838
Acidaminococcus_fermentans_DSM_20731	Citrobacter_amalonaticus_Y19	6.57109922030941e-11	3.83184392622695
Acidaminococcus_fermentans_DSM_20731	Citrobacter_freundii_ATCC_8090	-2.52953213930596e-10	3.93579353905398
Acidaminococcus_fermentans_DSM_20731	Citrobacter_freundii_UCI_31	0	3.83239701196521
Acidaminococcus_fermentans_DSM_20731	Citrobacter_koseri_ATCC_BAA_895	3.69427476172461	-5.78846993448678e-07
Acidaminococcus_fermentans_DSM_20731	Citrobacter_sp_30_2	3.69427418287682	0
Acidaminococcus_fermentans_DSM_20731	Citrobacter_youngae_ATCC_29220	3.694274182865	0
Acidaminococcus_fermentans_DSM_20731	Cloacibacillus_evryensis_DSM_19522	0.252055103213138	0.0350846081512373
Acidaminococcus_fermentans_DSM_20731	Clostridiales_sp_1_7_47FAA	0.224759032410816	0.24773158802418
Acidaminococcus_fermentans_DSM_20731	Clostridium_asparagiforme_DSM_15981	0.0963740719029147	0.51389215699578
Acidaminococcus_fermentans_DSM_20731	Clostridium_bartlettii_DSM_16795	0.167954644364386	0.171272283038093
Acidaminococcus_fermentans_DSM_20731	Clostridium_beijerinckii_NCIMB_8052	0.457638638997992	0.731562075194233
Acidaminococcus_fermentans_DSM_20731	Clostridium_bifermentans_ATCC_19299	0.30830833301718	0.278128257874414
Acidaminococcus_fermentans_DSM_20731	Clostridium_bolteae_ATCC_BAA_613	0.153378191365164	0.40177563879115
Acidaminococcus_fermentans_DSM_20731	Clostridium_botulinum_A_str_ATCC_19397	0.297276958031262	0.316499143445753
Acidaminococcus_fermentans_DSM_20731	Clostridium_botulinum_A_str_ATCC_3502	0.280171499388643	0.308712075141784
Acidaminococcus_fermentans_DSM_20731	Clostridium_botulinum_A_str_Hall	0.280171494583556	0.308712132071378
Acidaminococcus_fermentans_DSM_20731	Clostridium_botulinum_Bf	0.380416148097879	0.410575787458811
Acidaminococcus_fermentans_DSM_20731	Clostridium_botulinum_E1_str_BoNT_E_Beluga	0.377837578880872	0.40005946650615
Acidaminococcus_fermentans_DSM_20731	Clostridium_botulinum_F_str_230613	0.380912542399642	0.41072670617109
Acidaminococcus_fermentans_DSM_20731	Clostridium_butyricum_DSM_10702	0.482794593328208	0.356455773295124
Acidaminococcus_fermentans_DSM_20731	Clostridium_butyricum_E4_str_BoNT_E_BL5262	0.41004604792181	0.312246897108707
Acidaminococcus_fermentans_DSM_20731	Clostridium_cadaveris_AGR2141	0.457638638997992	0.35354916662277
Acidaminococcus_fermentans_DSM_20731	Clostridium_celatum_DSM_1785	0.274194775897286	0.354656769093936
Acidaminococcus_fermentans_DSM_20731	Clostridium_cellobioparum_DSM_1351	0.250127018105445	0.27078377483474
Acidaminococcus_fermentans_DSM_20731	Clostridium_citroniae_WAL_17108	0.457638638997992	0.448729772284651
Acidaminococcus_fermentans_DSM_20731	Clostridium_clariflavum_DSM_19732	0.338925722242607	0.364556379603187
Acidaminococcus_fermentans_DSM_20731	Clostridium_clostridioforme_CM201	0.415170860292847	0.277939500632897
Acidaminococcus_fermentans_DSM_20731	Clostridium_difficile_CD196	0.457638638967069	0.144900624898128
Acidaminococcus_fermentans_DSM_20731	Clostridium_difficile_NAP07	0.457638638982644	0.0414623073521625
Acidaminococcus_fermentans_DSM_20731	Clostridium_difficile_NAP08	0.457638638985941	0.0414543862758592
Acidaminococcus_fermentans_DSM_20731	Clostridium_difficile_R20291	0.457638638990943	0.144900624874253
Acidaminococcus_fermentans_DSM_20731	Clostridium_glycolicum_ATCC_14880	0.37708942866152	0.335553476331938
Acidaminococcus_fermentans_DSM_20731	Clostridium_hathewayi_12489931	0.454928106454645	0.386818197383263
Acidaminococcus_fermentans_DSM_20731	Clostridium_hathewayi_DSM_13479	0.44953615038969	0.383939312500729
Acidaminococcus_fermentans_DSM_20731	Clostridium_hiranonis_TO_931_DSM_13275	0.180697225837889	0.0470246260268823
Acidaminococcus_fermentans_DSM_20731	Clostridium_hylemonae_DSM_15053	0.257462791317153	0.133094383301341
Acidaminococcus_fermentans_DSM_20731	Clostridium_indolis_DSM_755	0.442706812734855	0.38444582997306
Acidaminococcus_fermentans_DSM_20731	Clostridium_innocuum_2959	0.348517100625145	0.479877816227713
Acidaminococcus_fermentans_DSM_20731	Clostridium_leptum_DSM_753	0.190030542645331	0.0460064069102373
Acidaminococcus_fermentans_DSM_20731	Clostridium_methoxybenzovorans_SR3	0.44574361401294	0.387308026356777
Acidaminococcus_fermentans_DSM_20731	Clostridium_methylpentosum_R2_DSM_5476	0.191134911330437	0.0741443659552488
Acidaminococcus_fermentans_DSM_20731	Clostridium_nexile_DSM_1787	0.227418934430261	0.0500251130609968
Acidaminococcus_fermentans_DSM_20731	Clostridium_paraputrificum_AGR2156	0.381078806100845	0.35111358487211
Acidaminococcus_fermentans_DSM_20731	Clostridium_perfringens_ATCC_13124	0.457638638998674	0.59630321555926
Acidaminococcus_fermentans_DSM_20731	Clostridium_ramosum_VPI_0427_DSM_1402	0.319265535922227	0.0683510482560905
Acidaminococcus_fermentans_DSM_20731	Clostridium_saccharogumia_DSM_17460	0.324177707449053	0.321456171953855
Acidaminococcus_fermentans_DSM_20731	Clostridium_saccharoperbutylacetonicum_N1_4_HMT	0.457638638998674	0.568467343399675
Acidaminococcus_fermentans_DSM_20731	Clostridium_sartagoforme_AAU1	0.40291687001843	0.41646407506471
Acidaminococcus_fermentans_DSM_20731	Clostridium_scindens_ATCC_35704	0.180202012764767	0.193236386487229
Acidaminococcus_fermentans_DSM_20731	Clostridium_sordellii_ATCC_9714	0.337283845175534	0.323716938300322
Acidaminococcus_fermentans_DSM_20731	Clostridium_sp_7_2_43FAA	0.11889973494624	0.355827162715286
Acidaminococcus_fermentans_DSM_20731	Clostridium_spiroforme_DSM_1552	0.290097916472973	3.5242919693701e-12
Acidaminococcus_fermentans_DSM_20731	Clostridium_sp_L2_50	0.189730033308706	0.00526940898396333
Acidaminococcus_fermentans_DSM_20731	Clostridium_sp_M62_1	0.127306771467829	0.302983344519134
Acidaminococcus_fermentans_DSM_20731	Clostridium_sporogenes_ATCC_15579	0.110237133228679	0.408965964542972
Acidaminococcus_fermentans_DSM_20731	Clostridium_sporosphaeroides_DSM_1294	0.333318410037236	0.311788691281549
Acidaminococcus_fermentans_DSM_20731	Clostridium_sp_SS2_1	0.240223906196093	0.0740975220431892
Acidaminococcus_fermentans_DSM_20731	Clostridium_sp_SY8519	0.230664627883925	0.0271604725376164
Acidaminococcus_fermentans_DSM_20731	Clostridium_sticklandii_DSM_519	0.457638638998674	0.338782271110745
Acidaminococcus_fermentans_DSM_20731	Clostridium_symbiosum_ATCC_14940	0.400866347028796	0.258883422581221
Acidaminococcus_fermentans_DSM_20731	Clostridium_symbiosum_WAL_14163	0.234409791458233	0.0240248407694708
Acidaminococcus_fermentans_DSM_20731	Clostridium_symbiosum_WAL_14673	0.234513455482556	0.0239713977186966
Acidaminococcus_fermentans_DSM_20731	Clostridium_tyrobutyricum_DSM_2637	0.241127113560424	0.227507888408468
Acidaminococcus_fermentans_DSM_20731	Clostridium_viride_DSM_6836	0.223558230459616	0.216489093247901
Acidaminococcus_fermentans_DSM_20731	Collinsella_aerofaciens_ATCC_25986	5.65023583476432e-11	0.304931440472274
Acidaminococcus_fermentans_DSM_20731	Collinsella_intestinalis_DSM_13280	0.188592189784799	0.0950562754868542
Acidaminococcus_fermentans_DSM_20731	Collinsella_stercoris_DSM_13279	0.196966080831658	0.157420248417452
Acidaminococcus_fermentans_DSM_20731	Collinsella_tanakaei_YIT_12063	0.282464960001107	0.32071773206701
Acidaminococcus_fermentans_DSM_20731	Coprobacillus_sp_29_1	0.364247548128105	1.93267624126747e-12
Acidaminococcus_fermentans_DSM_20731	Coprobacillus_sp_D7	0.374256581171608	1.14823706098832e-11
Acidaminococcus_fermentans_DSM_20731	Coprococcus_catus_GD_7	0.457638638998674	0.268996595183239
Acidaminococcus_fermentans_DSM_20731	Coprococcus_comes_ATCC_27758	0.323319945681419	0.0895395675387363
Acidaminococcus_fermentans_DSM_20731	Coprococcus_eutactus_ATCC_27759	0.271415797080522	0.121675849376743
Acidaminococcus_fermentans_DSM_20731	Corynebacterium_ammoniagenes_DSM_20306	0.292841883625329	5.32168087374885e-10
Acidaminococcus_fermentans_DSM_20731	Corynebacterium_amycolatum_SK46	0.17303778823441	0.122941972526519
Acidaminococcus_fermentans_DSM_20731	Corynebacterium_aurimucosum_ATCC_700975	0.303803164188366	0.126657916536146
Acidaminococcus_fermentans_DSM_20731	Corynebacterium_durum_F0235	0.217723424075302	0.22045156195054
Acidaminococcus_fermentans_DSM_20731	Corynebacterium_glucuronolyticum_ATCC_51867	0.202159433333918	0.272680521660845
Acidaminococcus_fermentans_DSM_20731	Corynebacterium_kroppenstedtii_DSM_44385	0.197663598129907	0.186346130731749
Acidaminococcus_fermentans_DSM_20731	Corynebacterium_propinquum_DSM_44285	0.30080565180333	0.0295230417069661
Acidaminococcus_fermentans_DSM_20731	Corynebacterium_striatum_ATCC_6940	0.342182831887044	0.115455807111402
Acidaminococcus_fermentans_DSM_20731	Corynebacterium_tuberculostearicum_SK141	0.147680191010977	0.241381386518015
Acidaminococcus_fermentans_DSM_20731	Corynebacterium_ulcerans_809	0.164911641641311	0.239831562413428
Acidaminococcus_fermentans_DSM_20731	Corynebacterium_ureicelerivorans	0.194999429330778	0.114369033435992
Acidaminococcus_fermentans_DSM_20731	Cronobacter_sakazakii_ATCC_BAA_894	0.45763863899947	2.97940950079465
Acidaminococcus_fermentans_DSM_20731	Cryptobacterium_curtum_DSM_15641	0.143193130095142	0.0927601593880354
Acidaminococcus_fermentans_DSM_20731	Curtobacterium_flaccumfaciens_UCD_AKU	0.393592784242742	0.0817344736797168
Acidaminococcus_fermentans_DSM_20731	Delftia_acidovorans_SPH_1	0.457638638993899	1.12035054523733
Acidaminococcus_fermentans_DSM_20731	Dermacoccus_nishinomiyaensis	0.457638638984349	0.200549473689875
Acidaminococcus_fermentans_DSM_20731	Desulfovibrio_desulfuricans_subsp_desulfuricans_DSM_642	0.119511880038431	0.266615412253941
Acidaminococcus_fermentans_DSM_20731	Desulfovibrio_piger_ATCC_29098	0.175802054557607	0.037151045188125
Acidaminococcus_fermentans_DSM_20731	Desulfovibrio_sp_3_1_syn3	0.15860222380843	0.0700302630308443
Acidaminococcus_fermentans_DSM_20731	Dialister_invisus_DSM_15470	0.198124471890537	0.00999690762262162
Acidaminococcus_fermentans_DSM_20731	Dialister_succinatiphilus_YIT_11850	0.221472206555291	0.0410860373864352
Acidaminococcus_fermentans_DSM_20731	Dietzia_cinnamea_P4	0.255231384411559	0.113577566040249
Acidaminococcus_fermentans_DSM_20731	Dorea_formicigenerans_ATCC_27755	0.317845678096546	0.302871011239972
Acidaminococcus_fermentans_DSM_20731	Dorea_longicatena_DSM_13814	0.191098303075705	0.224454893835059
Acidaminococcus_fermentans_DSM_20731	Dysgonomonas_gadei_ATCC_BAA_286	0.457638638998674	0.500310812402972
Acidaminococcus_fermentans_DSM_20731	Edwardsiella_tarda_ATCC_23685	0.45763863899947	2.24516454429875
Acidaminococcus_fermentans_DSM_20731	Edwardsiella_tarda_FL6_60	1.28042223316129	1.89241017359677
Acidaminococcus_fermentans_DSM_20731	Eggerthella_lenta_DSM_2243	0.00554117025387768	0.267191178921962
Acidaminococcus_fermentans_DSM_20731	Eggerthella_sp_1_3_56FAA	0.127631377705143	0.116154064474131
Acidaminococcus_fermentans_DSM_20731	Eggerthella_sp_YY7918	0.132725771321816	0.124390411897707
Acidaminococcus_fermentans_DSM_20731	Eggerthia_catenaformis_OT_569	0.455196091766425	0.425137137753495
Acidaminococcus_fermentans_DSM_20731	Eikenella_corrodens_ATCC_23834	0.265295881921816	0.0338969808848333
Acidaminococcus_fermentans_DSM_20731	Enterobacter_aerogenes_KCTC_2190	0.45763863899947	0.525649169890357
Acidaminococcus_fermentans_DSM_20731	Enterobacter_asburiae_LF7a	0.45763863899947	0.482600338884481
Acidaminococcus_fermentans_DSM_20731	Enterobacter_cancerogenus_ATCC_35316	2.10267239395876	0
Acidaminococcus_fermentans_DSM_20731	Enterobacter_cloacae_EcWSU1	0.45763863899947	0.491822106816699
Acidaminococcus_fermentans_DSM_20731	Enterobacter_hormaechei_YT2	0.45763863899947	0.484426189847341
Acidaminococcus_fermentans_DSM_20731	Enterobacter_hormaechei_YT3	0.45763863899947	0.484421929314635
Acidaminococcus_fermentans_DSM_20731	Enterobacteriaceae_bacterium_9_2_54FAA	3.2920050969833	0
Acidaminococcus_fermentans_DSM_20731	Enterococcus_asini_ATCC_700915	0.457638638998674	0.448163890280284
Acidaminococcus_fermentans_DSM_20731	Enterococcus_avium_ATCC_14025	0.28413951691266	0.298888294803191
Acidaminococcus_fermentans_DSM_20731	Enterococcus_caccae_ATCC_BAA_1240	0.338235890425835	0.343347312416654
Acidaminococcus_fermentans_DSM_20731	Enterococcus_casseliflavus_ATCC_12755	0.303848777383678	0.261643822725887
Acidaminococcus_fermentans_DSM_20731	Enterococcus_cecorum_DSM_20682	0.234001957573923	0.257972371844858
Acidaminococcus_fermentans_DSM_20731	Enterococcus_dispar_ATCC_51266	0.39721554712969	0.27425803411154
Acidaminococcus_fermentans_DSM_20731	Enterococcus_durans_ATCC_6056	0.316312755193962	0.333171649143424
Acidaminococcus_fermentans_DSM_20731	Enterococcus_faecalis_OG1RF_ATCC_47077	0.245313872285237	0.197815475512584
Acidaminococcus_fermentans_DSM_20731	Enterococcus_faecalis_TX0104	0.284557974623795	0.178141657450055
Acidaminococcus_fermentans_DSM_20731	Enterococcus_faecalis_TX1322	0.308457000478029	0.147708732971068
Acidaminococcus_fermentans_DSM_20731	Enterococcus_faecalis_TX2134	0.228026158015268	0.118344395888357
Acidaminococcus_fermentans_DSM_20731	Enterococcus_faecalis_V583	0.331143486646511	0.18490113688506
Acidaminococcus_fermentans_DSM_20731	Enterococcus_faecium_TX1330	0.25045292794448	0.103766694396654
Acidaminococcus_fermentans_DSM_20731	Enterococcus_gallinarum_EG2	0.288601585501056	0.327883418374654
Acidaminococcus_fermentans_DSM_20731	Enterococcus_hirae_ATCC_9790	0.276967518522838	0.334584518929773
Acidaminococcus_fermentans_DSM_20731	Enterococcus_phoeniculicola_ATCC_BAA_412	0.267354105529762	0.276895066863858
Acidaminococcus_fermentans_DSM_20731	Enterococcus_saccharolyticus_DSM8903	0.330024950651591	0.282351345195934
Acidaminococcus_fermentans_DSM_20731	Enterococcus_sp_7L76	0.27108265112156	0.13441883495102
Acidaminococcus_fermentans_DSM_20731	Erysipelotrichaceae_bacterium_5_2_54FAA	1.73940861714073e-11	0.344108719465225
Acidaminococcus_fermentans_DSM_20731	Erysipelotrichaceae_bacterium_sp_3_1_53	0.262981221688278	2.8421709430404e-12
Acidaminococcus_fermentans_DSM_20731	Escherichia_albertii_KF1	0.457635658839195	3.23661461008476
Acidaminococcus_fermentans_DSM_20731	Escherichia_albertii_TW07627	0	2.50483446592239
Acidaminococcus_fermentans_DSM_20731	Escherichia_coli_O157_H7_str_Sakai	3.69427418285943	0
Acidaminococcus_fermentans_DSM_20731	Escherichia_coli_SE11	3.6942749669754	-7.84093231231964e-07
Acidaminococcus_fermentans_DSM_20731	Escherichia_coli_str_K_12_substr_MG1655	3.69427418285215	0
Acidaminococcus_fermentans_DSM_20731	Escherichia_coli_UTI89_UPEC	3.68592746278705	0
Acidaminococcus_fermentans_DSM_20731	Escherichia_fergusonii_ATCC_35469	0.45763863899947	3.23661163004272
Acidaminococcus_fermentans_DSM_20731	Escherichia_hermannii_NBRC_105704	0.0236728087410256	0.433965830258558
Acidaminococcus_fermentans_DSM_20731	Escherichia_sp_1_1_43	0.142257506817828	0.268426136926223
Acidaminococcus_fermentans_DSM_20731	Escherichia_sp_3_2_53FAA	3.62754734812597	0
Acidaminococcus_fermentans_DSM_20731	Escherichia_sp_4_1_40B	3.58871190186755	0
Acidaminococcus_fermentans_DSM_20731	Eubacterium_biforme_DSM_3989	0.261833971670171	0.0369507167445136
Acidaminococcus_fermentans_DSM_20731	Eubacterium_brachy_ATCC_33089	0.190203812823029	0.20649572718014
Acidaminococcus_fermentans_DSM_20731	Eubacterium_cellulosolvens_6	0.208686621096717	0.17452294611337
Acidaminococcus_fermentans_DSM_20731	Eubacterium_cylindroides_T2_87	1.30967237055302e-09	0.281960583335945
Acidaminococcus_fermentans_DSM_20731	Eubacterium_desmolans_ATCC_43058	0.289784333970033	0.303937069293625
Acidaminococcus_fermentans_DSM_20731	Eubacterium_dolichum_DSM_3991	0.349946563746357	0.162019176515173
Acidaminococcus_fermentans_DSM_20731	Eubacterium_eligens_ATCC_27750	0.457638638998674	0.40588329811294
Acidaminococcus_fermentans_DSM_20731	Eubacterium_hallii_DSM_3353	0.229453619664014	0.047574306279671
Acidaminococcus_fermentans_DSM_20731	Eubacterium_hallii_L2_7	0.246285636191033	0.258100049383188
Acidaminococcus_fermentans_DSM_20731	Eubacterium_limosum_KIST612	0.457638638998674	0.35581133871267
Acidaminococcus_fermentans_DSM_20731	Eubacterium_ramulus_ATCC_29099	0.252258821196961	0.0787492557120686
Acidaminococcus_fermentans_DSM_20731	Eubacterium_rectale_ATCC_33656	0.405819953222476	0.156354860787133
Acidaminococcus_fermentans_DSM_20731	Eubacterium_rectale_M104_1	0.392034775352158	0.107613892884387
Acidaminococcus_fermentans_DSM_20731	Eubacterium_saphenum_ATCC_49989	0.142608567963748	0.198509619927336
Acidaminococcus_fermentans_DSM_20731	Eubacterium_siraeum_70_3	0.352674841759722	0
Acidaminococcus_fermentans_DSM_20731	Eubacterium_siraeum_DSM_15702	0.341386659384284	5.84350345889106e-11
Acidaminococcus_fermentans_DSM_20731	Eubacterium_sulci_ATCC_35585	0.290682333676273	0.272444488170095
Acidaminococcus_fermentans_DSM_20731	Eubacterium_ventriosum_ATCC_27560	0.0952150793817736	0.184093289685052
Acidaminococcus_fermentans_DSM_20731	Exiguobacterium_aurantiacum_DSM_6208	0.451275937415289	0.340073256480878
Acidaminococcus_fermentans_DSM_20731	Faecalibacterium_cf_prausnitzii_KLE1255	0.201630330314288	0.0552601401614083
Acidaminococcus_fermentans_DSM_20731	Faecalibacterium_prausnitzii_L2_6	0.457638638998674	0.0254131573474297
Acidaminococcus_fermentans_DSM_20731	Faecalibacterium_prausnitzii_M21_2	0.457638638998674	0.486949482445652
Acidaminococcus_fermentans_DSM_20731	Faecalibacterium_prausnitzii_SL3_3	0.457638638998674	0.40543562175435
Acidaminococcus_fermentans_DSM_20731	Filifactor_alocis_ATCC_35896	0.19650392890378	0.218046598002957
Acidaminococcus_fermentans_DSM_20731	Finegoldia_magna_ATCC_29328	0.110295944094219	0.118002718261096
Acidaminococcus_fermentans_DSM_20731	Flavonifractor_plautii_ATCC_29863	0.289942130597524	0.0807378027682262
Acidaminococcus_fermentans_DSM_20731	Fusobacterium_gonidiaformans_3_1_5R	0.180381759012789	0.139471281238684
Acidaminococcus_fermentans_DSM_20731	Fusobacterium_gonidiaformans_ATCC_25563	0.223348565837568	0.0920520434266336
Acidaminococcus_fermentans_DSM_20731	Fusobacterium_mortiferum_ATCC_9817	0.232453911537277	0.186614890138458
Acidaminococcus_fermentans_DSM_20731	Fusobacterium_necrophorum_D12	0.185297985123725	0.153544230441071
Acidaminococcus_fermentans_DSM_20731	Fusobacterium_nucleatum_subsp_animalis_3_1_33	0.31454964684508	4.9453774408903e-11
Acidaminococcus_fermentans_DSM_20731	Fusobacterium_nucleatum_subsp_animalis_7_1	0.314549646896012	2.1600499167107e-12
Acidaminococcus_fermentans_DSM_20731	Fusobacterium_nucleatum_subsp_animalis_D11	0.314549646891237	7.16227077646181e-12
Acidaminococcus_fermentans_DSM_20731	Fusobacterium_nucleatum_subsp_vincentii_3_1_27	0.163204197601999	0.162456972028735
Acidaminococcus_fermentans_DSM_20731	Fusobacterium_nucleatum_subsp_vincentii_3_1_36A2	0.0647384037669099	0.338556325445552
Acidaminococcus_fermentans_DSM_20731	Fusobacterium_nucleatum_subsp_vincentii_4_1_13	0.16326428662228	0.161895004675785
Acidaminococcus_fermentans_DSM_20731	Fusobacterium_periodonticum_1_1_41FAA	0.302128091497366	-1.03455022326671e-11
Acidaminococcus_fermentans_DSM_20731	Fusobacterium_periodonticum_2_1_31	0.311813279318017	2.8421709430404e-12
Acidaminococcus_fermentans_DSM_20731	Fusobacterium_russii_ATCC_25533	0.157026427188725	0.300612211809607
Acidaminococcus_fermentans_DSM_20731	Fusobacterium_sp_4_8	0.374675696606232	-1.92244442587253e-10
Acidaminococcus_fermentans_DSM_20731	Fusobacterium_ulcerans_ATCC_49185	0.230903304773733	0.179796502133058
Acidaminococcus_fermentans_DSM_20731	Fusobacterium_varium_ATCC_27725	0.350162525854785	0.0573445836450901
Acidaminococcus_fermentans_DSM_20731	Gemella_haemolysans_ATCC_10379	0.241030129232399	0.254865311283311
Acidaminococcus_fermentans_DSM_20731	Gemella_morbillorum_M424	0.242532490655321	0.247635437791132
Acidaminococcus_fermentans_DSM_20731	Gemella_sanguinis_ATCC700632	0.30310165148876	0.306233304004763
Acidaminococcus_fermentans_DSM_20731	Gemella_sanguinis_M325	0.234713737950756	0.251381546033031
Acidaminococcus_fermentans_DSM_20731	Geobacillus_vulcani_PSS1	0.457638638991853	0.920699112060902
Acidaminococcus_fermentans_DSM_20731	Gordonia_rubripertincta_NBRC_101908	0.306971596238327	0.210070858928702
Acidaminococcus_fermentans_DSM_20731	Gordonia_terrae_C_6	0.347507937273235	0.305920445536572
Acidaminococcus_fermentans_DSM_20731	Gordonia_terrae_NBRC_100016	0.350681519852174	0.299180904161403
Acidaminococcus_fermentans_DSM_20731	Gordonibacter_pamelaeae_7_10_1_bT_DSM_19378	0.20512704095529	1.25055521493778e-12
Acidaminococcus_fermentans_DSM_20731	Granulicatella_adiacens_ATCC_49175	0.281219597771837	0.271136810008215
Acidaminococcus_fermentans_DSM_20731	Granulicatella_elegans_ATCC_700633	0.272710161503369	0.295950816660479
Acidaminococcus_fermentans_DSM_20731	Grimontia_hollisae_CIP_101886	0.112507058429742	0.34513158056825
Acidaminococcus_fermentans_DSM_20731	Haemophilus_haemolyticus_M19501	0.184663094291068	0.272975544708402
Acidaminococcus_fermentans_DSM_20731	Haemophilus_parainfluenzae_T3T1	0.175556139963987	0.340388425991364
Acidaminococcus_fermentans_DSM_20731	Haemophilus_sputorum_CCUG_13788	0.297514813772636	0.160123825226037
Acidaminococcus_fermentans_DSM_20731	Hafnia_alvei_ATCC_51873	0.0279386019811909	0.429700037016573
Acidaminococcus_fermentans_DSM_20731	Hafnia_alvei_BIDMC_31	0.457638638757089	3.36080937231691
Acidaminococcus_fermentans_DSM_20731	Halococcus_morrhuae_DSM1307	0.297077686700845	0
Acidaminococcus_fermentans_DSM_20731	Helicobacter_bilis_ATCC_43879	0.247886452370039	0.00775609537481614
Acidaminococcus_fermentans_DSM_20731	Helicobacter_canadensis_MIT_98_5491	0.249244198330189	0
Acidaminococcus_fermentans_DSM_20731	Helicobacter_cinaedi_CCUG_18818	0.238674241893932	7.73070496506989e-12
Acidaminococcus_fermentans_DSM_20731	Helicobacter_pullorum_MIT_98_5489	0.238674241901322	1.02318153949454e-12
Acidaminococcus_fermentans_DSM_20731	Helicobacter_pylori_26695	0.223668565903267	0.00763078059571853
Acidaminococcus_fermentans_DSM_20731	Helicobacter_winghamensis_ATCC_BAA_430	0.192521747828096	2.27373675443232e-13
Acidaminococcus_fermentans_DSM_20731	Holdemania_filiformis_VPI_J1_31B_1_DSM_12042	0.315630204238687	0.0974380548184399
Acidaminococcus_fermentans_DSM_20731	Kallipyga_massiliensis_ph2	0.167296549272464	0.312722968488856
Acidaminococcus_fermentans_DSM_20731	Kandleria_vitulina_DSM_20405	0.457638638813478	0.433787703337657
Acidaminococcus_fermentans_DSM_20731	Kingella_oralis_ATCC_51147	-2.78532752417959e-11	0.341556338466376
Acidaminococcus_fermentans_DSM_20731	Klebsiella_pneumoniae_pneumoniae_MGH78578	3.6942741830195	-1.4915713109076e-10
Acidaminococcus_fermentans_DSM_20731	Klebsiella_sp_1_1_55	2.07267804169487	0
Acidaminococcus_fermentans_DSM_20731	Kluyvera_ascorbata_ATCC_33433	0.0803494729955219	0.377289166004289
Acidaminococcus_fermentans_DSM_20731	Kocuria_palustris_PEL	0.281998004340721	0.175640634657384
Acidaminococcus_fermentans_DSM_20731	Kocuria_rhizophila_DC2201	0.455695406184077	0
Acidaminococcus_fermentans_DSM_20731	Kurthia_massiliensis_JC30	0.445283553455056	0.247894397639698
Acidaminococcus_fermentans_DSM_20731	Kytococcus_sedentarius_DSM_20547	0.332337857617631	0.20951560461458
Acidaminococcus_fermentans_DSM_20731	Lachnospiraceae_bacterium_sp_5_1_63FAA	0.178033636116538	0.129543219974721
Acidaminococcus_fermentans_DSM_20731	Lachnospiraceae_bacterium_sp_8_1_57FAA	0.192983784659646	0.0112596101151894
Acidaminococcus_fermentans_DSM_20731	Lachnospira_multipara_ATCC_19207	0.295469746248841	0.299298422310812
Acidaminococcus_fermentans_DSM_20731	Lactobacillus_acidophilus_ATCC_4796	0.186048152084481	0.0807235305101131
Acidaminococcus_fermentans_DSM_20731	Lactobacillus_acidophilus_NCFM	0.230291565780703	0.155253597198453
Acidaminococcus_fermentans_DSM_20731	Lactobacillus_amylolyticus_DSM_11664	0.226140861724275	0.0552380195512114
Acidaminococcus_fermentans_DSM_20731	Lactobacillus_amylovorus_GRL_1112	0.334450725569809	0.333015806940239
Acidaminococcus_fermentans_DSM_20731	Lactobacillus_animalis_KCTC_3501	0.30619306483311	0.356015281705936
Acidaminococcus_fermentans_DSM_20731	Lactobacillus_antri_DSM_16041	0.256219635876505	0.0283220909931288
Acidaminococcus_fermentans_DSM_20731	Lactobacillus_brevis_ATCC_367	0.282671460189476	0.0834804754135803
Acidaminococcus_fermentans_DSM_20731	Lactobacillus_brevis_subsp_gravesensis_ATCC_27305	0.328090719269881	-2.14868123293854e-10
Acidaminococcus_fermentans_DSM_20731	Lactobacillus_buchneri_ATCC_11577	-3.5174707591068e-10	0.322313748207193
Acidaminococcus_fermentans_DSM_20731	Lactobacillus_casei_ATCC_334	0.208954361124142	0.103825384647394
Acidaminococcus_fermentans_DSM_20731	Lactobacillus_casei_casei_BL23	0.209689906671201	0.103474371988796
Acidaminococcus_fermentans_DSM_20731	Lactobacillus_coleohominis_101_4_CHN	0.17024355413696	0.22771929945452
Acidaminococcus_fermentans_DSM_20731	Lactobacillus_coryniformis_subsp_coryniformis_CECT_5711	0.214171721762682	0.239034624411943
Acidaminococcus_fermentans_DSM_20731	Lactobacillus_crispatus_125_2_CHN	0.245302832874586	0.0762557297597368
Acidaminococcus_fermentans_DSM_20731	Lactobacillus_curvatus_CRL_705	0.18689217764927	0.242293142805465
Acidaminococcus_fermentans_DSM_20731	Lactobacillus_delbrueckii_subsp_bulgaricus_ATCC_11842	0.242805159198724	0.133607847745566
Acidaminococcus_fermentans_DSM_20731	Lactobacillus_delbrueckii_subsp_bulgaricus_ATCC_BAA_365	0.19436220520754	0.0444866934457195
Acidaminococcus_fermentans_DSM_20731	Lactobacillus_fermentum_ATCC_14931	0.250745499228742	0.0450677795764705
Acidaminococcus_fermentans_DSM_20731	Lactobacillus_fermentum_IFO_3956	0.205340720990421	0.0893110716518777
Acidaminococcus_fermentans_DSM_20731	Lactobacillus_gasseri_ATCC_33323	0.311237578651571	0.232266324512011
Acidaminococcus_fermentans_DSM_20731	Lactobacillus_gastricus_PS3	0.13524401284235	0.172288068540979
Acidaminococcus_fermentans_DSM_20731	Lactobacillus_helveticus_DPC_4571	0.239726909043725	0.124917903668006
Acidaminococcus_fermentans_DSM_20731	Lactobacillus_helveticus_DSM_20075	0.211597686395635	0.0780540916944119
Acidaminococcus_fermentans_DSM_20731	Lactobacillus_hilgardii_ATCC_8290	-6.02540239924565e-11	0.310657918847937
Acidaminococcus_fermentans_DSM_20731	Lactobacillus_iners_DSM_13335	0.170295444395379	0.228421341639773
Acidaminococcus_fermentans_DSM_20731	Lactobacillus_jensenii_1153	0.230345185012084	0.244424010892999
Acidaminococcus_fermentans_DSM_20731	Lactobacillus_johnsonii_DPC_6026	0.255824644351037	0.114547933566769
Acidaminococcus_fermentans_DSM_20731	Lactobacillus_johnsonii_NCC_533	0.229610750444863	0.149877155635295
Acidaminococcus_fermentans_DSM_20731	Lactobacillus_mucosae_LM1	0.221271156948774	0.256028528723732
Acidaminococcus_fermentans_DSM_20731	Lactobacillus_oris_F0423	0.329947438293516	0.41240936089855
Acidaminococcus_fermentans_DSM_20731	Lactobacillus_paracasei_subsp_paracasei_8700_2	0.252285256863502	0.0462410119354217
Acidaminococcus_fermentans_DSM_20731	Lactobacillus_paracasei_subsp_paracasei_ATCC_25302	0.247761007669055	0.0462410121621133
Acidaminococcus_fermentans_DSM_20731	Lactobacillus_pentosus_KCA1	0.23575146012206	0.251394132768041
Acidaminococcus_fermentans_DSM_20731	Lactobacillus_plantarum_JDM1	0.283101178672041	0.12657663503046
Acidaminococcus_fermentans_DSM_20731	Lactobacillus_plantarum_subsp_plantarum_ATCC_14917	0.261827849325414	0.0867292831504756
Acidaminococcus_fermentans_DSM_20731	Lactobacillus_plantarum_WCFS1	0.155132219598386	0.274918045472305
Acidaminococcus_fermentans_DSM_20731	Lactobacillus_reuteri_CF48_3A_	0.211513456158968	0.0350108216108538
Acidaminococcus_fermentans_DSM_20731	Lactobacillus_reuteri_F275_JCM_1112	0.184038621741365	0.0691710132347225
Acidaminococcus_fermentans_DSM_20731	Lactobacillus_reuteri_MM2_3_	0.178988460972619	0.0733695378090715
Acidaminococcus_fermentans_DSM_20731	Lactobacillus_reuteri_MM4_1A_	0.227479652379088	0.146600264950052
Acidaminococcus_fermentans_DSM_20731	Lactobacillus_reuteri_SD2112_ATCC_55730	0.190635098395887	0.0606469441584068
Acidaminococcus_fermentans_DSM_20731	Lactobacillus_rhamnosus_GG_ATCC_53103	0.24426631490519	0.165318254046156
Acidaminococcus_fermentans_DSM_20731	Lactobacillus_rhamnosus_LMS2_1	0.182923398243474	0.0943599839279159
Acidaminococcus_fermentans_DSM_20731	Lactobacillus_ruminis_ATCC_25644	0.239312676494592	0.00419886210943332
Acidaminococcus_fermentans_DSM_20731	Lactobacillus_sakei_subsp_sakei_23K	0.283874309402108	0.164859715664079
Acidaminococcus_fermentans_DSM_20731	Lactobacillus_salivarius_HO66_ATCC_11741	0.253221004183274	0.0308880942114911
Acidaminococcus_fermentans_DSM_20731	Lactobacillus_salivarius_salivarius_UCC118	0.29869101934662	0.0533417201354496
Acidaminococcus_fermentans_DSM_20731	Lactobacillus_ultunensis_DSM_16047	0.258530015836868	0.113930888892583
Acidaminococcus_fermentans_DSM_20731	Lactobacillus_vaginalis_ATCC_49540	0.126620591094365	0.16570420651135
Acidaminococcus_fermentans_DSM_20731	Lactococcus_garvieae_ATCC_49156	0.316063102046769	0.41125278404229
Acidaminococcus_fermentans_DSM_20731	Lactococcus_raffinolactis_4877	0.39779824343475	0.393636711278987
Acidaminococcus_fermentans_DSM_20731	Laribacter_hongkongensis_HLHK9	0.304406818296343	0.048213037291589
Acidaminococcus_fermentans_DSM_20731	Lautropia_mirabilis_ATCC_51599	0.282755018101852	0.174883620894889
Acidaminococcus_fermentans_DSM_20731	Leminorella_grimontii_ATCC_33999	0.457638638997992	0.150970406314286
Acidaminococcus_fermentans_DSM_20731	Leptotrichia_buccalis_C_1013_b	-1.81898940354586e-12	0.710695060638727
Acidaminococcus_fermentans_DSM_20731	Leuconostoc_argentinum_KCTC_3773	0.202993248931648	0.273152373133826
Acidaminococcus_fermentans_DSM_20731	Leuconostoc_gelidum_JB7	0.205683566598964	0.273306477845949
Acidaminococcus_fermentans_DSM_20731	Leuconostoc_mesenteroides_subsp_cremoris_ATCC_19254	0.198104798522081	0.0884078649165758
Acidaminococcus_fermentans_DSM_20731	Listeria_grayi_DSM_20601	0.361925075116915	0.119102377871059
Acidaminococcus_fermentans_DSM_20731	Listeria_monocytogenes_4a_L99	0.244471986447365	0.102015903471283
Acidaminococcus_fermentans_DSM_20731	Listeria_monocytogenes_4b_F2365	0.244691530412183	0.100763566014507
Acidaminococcus_fermentans_DSM_20731	Listeria_monocytogenes_Finland_1988	0.244702034982652	0.100763529112442
Acidaminococcus_fermentans_DSM_20731	Listeria_monocytogenes_FSL_R2_561	0.244702034983106	0.100763529112328
Acidaminococcus_fermentans_DSM_20731	Listeria_monocytogenes_J0161_FSL_R2_499	0.244702034980833	0.100763529112214
Acidaminococcus_fermentans_DSM_20731	Listeria_monocytogenes_serotype_7_SLCC_2482	0.244691530432647	0.100763566016781
Acidaminococcus_fermentans_DSM_20731	Listeria_monocytogenes_SLCC_2378	0.244691530412183	0.100763566014507
Acidaminococcus_fermentans_DSM_20731	Listeria_monocytogenes_SLCC_2540	0.244702034982311	0.100763529112896
Acidaminococcus_fermentans_DSM_20731	Listeria_monocytogenes_SLCC_7179	0.244702034983106	0.100763529112328
Acidaminococcus_fermentans_DSM_20731	Lysinibacillus_fusiformis_ZB2	0.300128972815287	0.237938393743775
Acidaminococcus_fermentans_DSM_20731	Lysinibacillus_sphaericus_C3_41	0.457638638998674	0.474533333932754
Acidaminococcus_fermentans_DSM_20731	Marvinbryantia_formatexigens_I_52_DSM_14469	0.137253154079531	0.154521311948884
Acidaminococcus_fermentans_DSM_20731	Megamonas_funiformis_YIT_11815	0.36406009614268	0.561471257141079
Acidaminococcus_fermentans_DSM_20731	Megamonas_hypermegale_ART12_1	0.457638638998674	0.11205683710682
Acidaminococcus_fermentans_DSM_20731	Megasphaera_elsdenii_DSM_20460	0.237817440812023	-4.59749571746215e-10
Acidaminococcus_fermentans_DSM_20731	Melainabacterium_MEL_A1	0.378746483786927	0.182682737018126
Acidaminococcus_fermentans_DSM_20731	Methanobrevibacter_ruminantium_M1	0.316799624639998	0.00682618579298833
Acidaminococcus_fermentans_DSM_20731	Methanobrevibacter_smithii_ATCC_35061	0.319605025292049	6.82121026329696e-13
Acidaminococcus_fermentans_DSM_20731	Methanomassiliicoccus_luminyensis_B10	0.288644902856163	0.0994121142148288
Acidaminococcus_fermentans_DSM_20731	Methanosphaera_stadtmanae_DSM_3091	0.324820711753318	0
Acidaminococcus_fermentans_DSM_20731	Methylobacterium_mesophilicum_SR1_6_6	0	1.34363824797651
Acidaminococcus_fermentans_DSM_20731	Methylobacterium_populi_BJ001	0	1.35809553755757
Acidaminococcus_fermentans_DSM_20731	Methylobacterium_radiotolerans_JCM_2831	0	1.07349794377967
Acidaminococcus_fermentans_DSM_20731	Methyloversatilis_universalis_Fam50001	0.254076635095885	0.0629710585673138
Acidaminococcus_fermentans_DSM_20731	Methyloversatilis_universalis_FAM5	0.249230770072586	0.0296326093109656
Acidaminococcus_fermentans_DSM_20731	Microbacterium_gubbeenense_DSM_15944	0.457638638998674	0.0102500791516604
Acidaminococcus_fermentans_DSM_20731	Microbacterium_oleivorans_NBRC_103075	0.457638638997992	0.171554717162621
Acidaminococcus_fermentans_DSM_20731	Microbacterium_paraoxydans_77MFTsu3_2	0.457638638997992	0.0894639430955522
Acidaminococcus_fermentans_DSM_20731	Micrococcus_luteus_NCTC_2665	0.324142397938999	0
Acidaminococcus_fermentans_DSM_20731	Micromonospora_aurantiaca_ATCC_27029	0.284220191581653	0.291548167046926
Acidaminococcus_fermentans_DSM_20731	Mitsuokella_jalaludinii_DSM_13811	1.13686837721616e-13	0.457638638999356
Acidaminococcus_fermentans_DSM_20731	Mitsuokella_multacida_DSM_20544	0.367938551680936	0.344526391522209
Acidaminococcus_fermentans_DSM_20731	Mobiluncus_curtisii_ATCC_43063	0.284327348978877	-5.14660314365756e-10
Acidaminococcus_fermentans_DSM_20731	Moraxella_catarrhalis_RH4	0.239726910909667	0.0383058061227075
Acidaminococcus_fermentans_DSM_20731	Morganella_morganii_subsp_morganii_KT	0.457638638999128	1.86341555423053
Acidaminococcus_fermentans_DSM_20731	Mycobacterium_avium_subsp_avium_ATCC_25291	0.272267614533462	0.117032969200864
Acidaminococcus_fermentans_DSM_20731	Mycobacterium_fortuitum_subsp_fortuitum_DSM_46621	0.309872254279867	0.354350268280768
Acidaminococcus_fermentans_DSM_20731	Mycoplasma_hominis_ATCC_23114	0.184932971413673	0.00318130997152366
Acidaminococcus_fermentans_DSM_20731	Mycoplasma_pneumoniae_309	0.185193991790811	0.00237544259937295
Acidaminococcus_fermentans_DSM_20731	Neisseria_cinerea_ATCC_14685	0.173018866128473	0.179426130374168
Acidaminococcus_fermentans_DSM_20731	Neisseria_elongata_subsp_glycolytica_ATCC_29315	0.185663382692042	0.041843074821827
Acidaminococcus_fermentans_DSM_20731	Neisseria_flavescens_SK114	0.316064158088125	0.02371276408212
Acidaminococcus_fermentans_DSM_20731	Neisseria_macacae_ATCC_33926	0.335932599199282	0.0458444165311676
Acidaminococcus_fermentans_DSM_20731	Neisseria_mucosa_ATCC_25996	0.369984695847165	0.06241898689143
Acidaminococcus_fermentans_DSM_20731	Neisseria_subflava_NJ9703	0.32211171144786	0.0294622660693449
Acidaminococcus_fermentans_DSM_20731	Nevskia_ramosa_DSM_11499	-6.82121026329696e-13	0.578360295416701
Acidaminococcus_fermentans_DSM_20731	Oceanobacillus_picturae_strain_S1	0.457638638998674	0.618786656733391
Acidaminococcus_fermentans_DSM_20731	Ochrobactrum_anthropi_ATCC_49188	0.0965625710273343	1.73340112707069
Acidaminococcus_fermentans_DSM_20731	Odoribacter_laneus_YIT_12061	0.0900796906287269	0.367558948369378
Acidaminococcus_fermentans_DSM_20731	Odoribacter_splanchnicus_1651_6_DSM_20712	0.376350701552497	0
Acidaminococcus_fermentans_DSM_20731	Olsenella_profusa_F019501	-2.27373675443232e-13	0.606437034223973
Acidaminococcus_fermentans_DSM_20731	Olsenella_uli_DSM_7084	3.18323145620525e-12	0.899171873024898
Acidaminococcus_fermentans_DSM_20731	Oribacterium_sinus_F0268	0.284892292011364	0.276008116741764
Acidaminococcus_fermentans_DSM_20731	Oxalobacter_formigenes_HOxBLS	0.217122794742068	0.0257303175344532
Acidaminococcus_fermentans_DSM_20731	Oxalobacter_formigenes_OXCC13	0.218701183085273	0.0186806071108094
Acidaminococcus_fermentans_DSM_20731	Paenibacillus_alvei_DSM_29	0.457638638998674	0.531068574583514
Acidaminococcus_fermentans_DSM_20731	Paenibacillus_barengoltzii_G22	0.369121110587912	0.319493878632329
Acidaminococcus_fermentans_DSM_20731	Paenibacillus_daejeonensis_DSM_15491	0.457638638998674	0.434898978302726
Acidaminococcus_fermentans_DSM_20731	Paenibacillus_graminis_C4D1M	0.457638638998674	1.12035054523733
Acidaminococcus_fermentans_DSM_20731	Paenibacillus_lactis_154	0.457638638997992	0.463111431028324
Acidaminococcus_fermentans_DSM_20731	Parabacteroides_distasonis_ATCC_8503	0.41320384332198	0.15800805841377
Acidaminococcus_fermentans_DSM_20731	Parabacteroides_goldsteinii_dnLKV18	0.213038019311739	0.0995099767609418
Acidaminococcus_fermentans_DSM_20731	Parabacteroides_gordonii_DSM_23371	0.239735848856185	0.0700593899371142
Acidaminococcus_fermentans_DSM_20731	Parabacteroides_johnsonii_DSM_18315	0.205601904599234	0.141574123335658
Acidaminococcus_fermentans_DSM_20731	Parabacteroides_merdae_ATCC_43184	0.390689983175662	0.133704838448011
Acidaminococcus_fermentans_DSM_20731	Parabacteroides_sp_D13	0.186618491423019	0.0331780609369616
Acidaminococcus_fermentans_DSM_20731	Paracoccus_yeei_ATCC_BAA_599	0	0.805246738613732
Acidaminococcus_fermentans_DSM_20731	Paraprevotella_clara_YIT_11840	0.126322980443774	0.331315658556377
Acidaminococcus_fermentans_DSM_20731	Paraprevotella_xylaniphila_YIT_11841	0.124695183185963	0.332943455768259
Acidaminococcus_fermentans_DSM_20731	Parasutterella_excrementihominis_YIT_11859	0.205861330763355	0
Acidaminococcus_fermentans_DSM_20731	Parvimonas_micra_ATCC_33270	0.185087614159897	0.0301733932542447
Acidaminococcus_fermentans_DSM_20731	Pediococcus_acidilactici_7_4	0.230162155009566	0.0491922026775455
Acidaminococcus_fermentans_DSM_20731	Pediococcus_acidilactici_DSM_20284	0.227790813105912	0.0398202962288678
Acidaminococcus_fermentans_DSM_20731	Pediococcus_pentosaceus_ATCC_25745	0.215222064295972	0.270657751898852
Acidaminococcus_fermentans_DSM_20731	Peptoniphilus_harei_ACS_146_V_Sch2b	0.221640938760629	0.220997605763614
Acidaminococcus_fermentans_DSM_20731	Peptoniphilus_indolicus_ATCC_29427	0.188646586807749	0.19896807163741
Acidaminococcus_fermentans_DSM_20731	Peptoniphilus_lacrimalis_DSM_7455	0.17185124229843	0.23238494641555
Acidaminococcus_fermentans_DSM_20731	Peptoniphilus_timonensis_JC401	0.198560861148735	0.0141892294977879
Acidaminococcus_fermentans_DSM_20731	Peptostreptococcus_anaerobius_DSM_2949	0.457638638998674	0.383655908296305
Acidaminococcus_fermentans_DSM_20731	Peptostreptococcus_stomatis_DSM_17678	0.239726910885565	0.263422416812773
Acidaminococcus_fermentans_DSM_20731	Phascolarctobacterium_succinatutens_YIT_12067	0.222017036535249	0.0345629808948615
Acidaminococcus_fermentans_DSM_20731	Plesiomonas_shigelloides_302_73	0.45763863899947	0.27640741066898
Acidaminococcus_fermentans_DSM_20731	Porphyromonas_asaccharolytica_DSM_20707	0.190268349078451	0.220855618973246
Acidaminococcus_fermentans_DSM_20731	Porphyromonas_endodontalis_ATCC_35406	0.114441199998623	0.34319743899664
Acidaminococcus_fermentans_DSM_20731	Porphyromonas_gingivalis_W83	0.182866897784152	0.169374136129704
Acidaminococcus_fermentans_DSM_20731	Porphyromonas_somerae_DSM_23386	0.188429302308691	0.380939799771454
Acidaminococcus_fermentans_DSM_20731	Porphyromonas_uenonis_60_3	0.115223285938669	0.342415353057618
Acidaminococcus_fermentans_DSM_20731	Porphyromonas_uenonis_DSM_23387	0.188906575113378	0.268732063889274
Acidaminococcus_fermentans_DSM_20731	Prevotella_albensis_DSM_11370	0.347190959172394	0.141108653348738
Acidaminococcus_fermentans_DSM_20731	Prevotella_bivia_DSM_20514	0.10040314789353	0.357235491103324
Acidaminococcus_fermentans_DSM_20731	Prevotella_brevis_ATCC_19188	0.198708402416742	0.258930236582728
Acidaminococcus_fermentans_DSM_20731	Prevotella_bryantii_B14	0.219032016524352	0.188362212826974
Acidaminococcus_fermentans_DSM_20731	Prevotella_bryantii_C21a	0.251629911560144	0.228591249191368
Acidaminococcus_fermentans_DSM_20731	Prevotella_buccae_ATCC_33574	0.219622316353252	0.238016322646217
Acidaminococcus_fermentans_DSM_20731	Prevotella_conceptionensis_9403948	0.226581644910993	0.238721409740265
Acidaminococcus_fermentans_DSM_20731	Prevotella_copri_CB7_DSM_18205	0.257347900074819	0
Acidaminococcus_fermentans_DSM_20731	Prevotella_corporis_DSM_18810	0.323956120712978	0.318047513813099
Acidaminococcus_fermentans_DSM_20731	Prevotella_denticola_DSM20614	0.379407497841385	0.323941905653896
Acidaminococcus_fermentans_DSM_20731	Prevotella_denticola_F0289	0.154932026464394	0.302706612538032
Acidaminococcus_fermentans_DSM_20731	Prevotella_disiens_FB035_09AN	0.211186225449865	0.246452413549719
Acidaminococcus_fermentans_DSM_20731	Prevotella_disiens_JCM_6334	0.358586440729482	0.286323320809856
Acidaminococcus_fermentans_DSM_20731	Prevotella_enoeca_JCM_12259	0.240380354217109	0.133207947215169
Acidaminococcus_fermentans_DSM_20731	Prevotella_intermedia_17	0.209162588828349	0.248476050189311
Acidaminococcus_fermentans_DSM_20731	Prevotella_intermedia_ATCC_25611	0.359539101007726	0.306510650091241
Acidaminococcus_fermentans_DSM_20731	Prevotella_loescheii_DSM_19665	0.382002371584917	0.215874243965345
Acidaminococcus_fermentans_DSM_20731	Prevotella_melaninogenica_ATCC_25845	0.253208644077858	0.204429994927409
Acidaminococcus_fermentans_DSM_20731	Prevotella_nanceiensis_DSM_19126	0.196912247707701	0.251097110267551
Acidaminococcus_fermentans_DSM_20731	Prevotella_nigrescens_ATCC_33563	0.21032994424661	0.247308694751837
Acidaminococcus_fermentans_DSM_20731	Prevotella_oralis_ATCC_33269	0.222591467144184	0.235047171855626
Acidaminococcus_fermentans_DSM_20731	Prevotella_pallens_ATCC_700821	0.188142543742288	0.269496095255704
Acidaminococcus_fermentans_DSM_20731	Prevotella_ruminicola_23	0.253571981135565	0.231894375389743
Acidaminococcus_fermentans_DSM_20731	Prevotella_salivae_DSM_15606	0.244034645442412	0.123267911068638
Acidaminococcus_fermentans_DSM_20731	Prevotella_shahii_JCM_12083	0.196137629186637	0.197281872343297
Acidaminococcus_fermentans_DSM_20731	Prevotella_stercorea_DSM_18206	0.234615008012156	0.15613656261371
Acidaminococcus_fermentans_DSM_20731	Prevotella_timonensis_4401737	0.256928658620723	0.220500314649939
Acidaminococcus_fermentans_DSM_20731	Prevotella_timonensis_CRIS_5C_B1	0.275323994631435	0.168684475646273
Acidaminococcus_fermentans_DSM_20731	Prevotella_veroralis_DSM_19559	0.401299476029862	0.276120942732518
Acidaminococcus_fermentans_DSM_20731	Propionibacterium_acidipropionici_ATCC_4875	0.0592880835808955	0.398350555418915
Acidaminococcus_fermentans_DSM_20731	Propionibacterium_acnes_KPA171202	0.457638638998674	0.22564331642559
Acidaminococcus_fermentans_DSM_20731	Propionibacterium_avidum_44067	0.0831915464630129	0.374447092536116
Acidaminococcus_fermentans_DSM_20731	Propionibacterium_freudenreichii_subsp_shermanii_CIRM_BIA1	0.432552315216071	0
Acidaminococcus_fermentans_DSM_20731	Propionibacterium_granulosum_DSM_20700	0.239959421183698	0.261468761303831
Acidaminococcus_fermentans_DSM_20731	Propionibacterium_jensenii_DSM_20535	0.0610961986868688	0.396542440312828
Acidaminococcus_fermentans_DSM_20731	Propionibacterium_propionicum_F0230a	0.41807942422588	0.272567494572399
Acidaminococcus_fermentans_DSM_20731	Proteus_mirabilis_ATCC_35198	0.125737886241723	0.331900752757747
Acidaminococcus_fermentans_DSM_20731	Proteus_penneri_ATCC_35198	1.08109033503479	0
Acidaminococcus_fermentans_DSM_20731	Providencia_alcalifaciens_DSM_30120	1.98726286626538	0.536339162739182
Acidaminococcus_fermentans_DSM_20731	Providencia_rettgeri_DSM_1131	-1.23918653116561e-11	0.906484071061641
Acidaminococcus_fermentans_DSM_20731	Providencia_rustigianii_DSM_4541	1.24336432949008	0
Acidaminococcus_fermentans_DSM_20731	Providencia_stuartii_ATCC_25827	1.24312809777166	0
Acidaminococcus_fermentans_DSM_20731	Pseudobutyrivibrio_ruminis_AD2017	0.144818533287435	0.192402433159032
Acidaminococcus_fermentans_DSM_20731	Pseudoflavonifractor_capillosus_strain_ATCC_29799	0.268896640221897	0.0639244879369016
Acidaminococcus_fermentans_DSM_20731	Pseudomonas_aeruginosa_NCGM2_S1	0	1.02707570286054
Acidaminococcus_fermentans_DSM_20731	Pseudomonas_alcaliphila_34	0	1.7585514185987
Acidaminococcus_fermentans_DSM_20731	Pseudomonas_monteilii_NBRC_103158	0.143963365114246	0.313675273885224
Acidaminococcus_fermentans_DSM_20731	Pseudomonas_nitroreducens_HBP1	2.27373675443232e-13	2.18520875925719
Acidaminococcus_fermentans_DSM_20731	Pseudomonas_oleovorans_MOIL14HWK12	0.45763863899947	0.192557963189302
Acidaminococcus_fermentans_DSM_20731	Pseudoramibacter_alactolyticus_ATCC_23263	0.159003633433485	0.122478647060575
Acidaminococcus_fermentans_DSM_20731	Pyramidobacter_piscolens_W5455	0.175924851514537	0.0988650659008954
Acidaminococcus_fermentans_DSM_20731	Ralstonia_sp_5_7_47FAA	2.20132701575744	0
Acidaminococcus_fermentans_DSM_20731	Raoultella_planticola_ATCC_33531	0.0150074327328866	0.442631206266583
Acidaminococcus_fermentans_DSM_20731	Rhodococcus_equi_ATCC_33707	0.348347911976589	0.284400355492266
Acidaminococcus_fermentans_DSM_20731	Rhodococcus_equi_NBRC_101255	0.346719070139557	0.377184795537232
Acidaminococcus_fermentans_DSM_20731	Rhodococcus_rhodochrous_ATCC_21198	0.316754011707303	0.191075983271048
Acidaminococcus_fermentans_DSM_20731	Roseburia_hominis_A2_183	0.288633445588744	0.106766646937558
Acidaminococcus_fermentans_DSM_20731	Roseburia_intestinalis_L1_82	0.4098663177042	0.0867486766398997
Acidaminococcus_fermentans_DSM_20731	Roseburia_inulinivorans_DSM_16841	0.384336283344737	0.0875791987371031
Acidaminococcus_fermentans_DSM_20731	Roseomonas_mucosa_ATCC_BAA_692	0.185855923489157	0.271782715510312
Acidaminococcus_fermentans_DSM_20731	Rothia_aeria_F0474	0.302241692839743	0.0158159149141284
Acidaminococcus_fermentans_DSM_20731	Rothia_dentocariosa_ATCC_17931	0.291256849430965	1.93267624126747e-12
Acidaminococcus_fermentans_DSM_20731	Rothia_mucilaginosa_DY_18	0.230082168686522	0.0752466139173293
Acidaminococcus_fermentans_DSM_20731	Ruminococcaceae_bacterium_D16	0.179251425424809	0.101667674881583
Acidaminococcus_fermentans_DSM_20731	Ruminococcus_albus_7	0.212937604080366	0.184683456713174
Acidaminococcus_fermentans_DSM_20731	Ruminococcus_bicirculans_80_3	0.223523030272304	0.0612945392151687
Acidaminococcus_fermentans_DSM_20731	Ruminococcus_bromii_L2_63	0.369059469077797	0
Acidaminococcus_fermentans_DSM_20731	Ruminococcus_callidus_ATCC_2776001	0.296636448240747	0.264847838184551
Acidaminococcus_fermentans_DSM_20731	Ruminococcus_champanellensis_18P13	0.212794350708236	-3.29691829392686e-12
Acidaminococcus_fermentans_DSM_20731	Ruminococcus_flavefaciens_ATCC_19208	0.332065966775303	0.299137811541868
Acidaminococcus_fermentans_DSM_20731	Ruminococcus_flavefaciens_FD_1	0.318044876294834	0.266638607321738
Acidaminococcus_fermentans_DSM_20731	Ruminococcus_gauvreauii_DSM_19829	0.319911297954263	0.26502760386802
Acidaminococcus_fermentans_DSM_20731	Ruminococcus_gnavus_ATCC_29149	0.284464025180455	0.144924373456206
Acidaminococcus_fermentans_DSM_20731	Ruminococcus_lactaris_ATCC_29176	0.225452015591259	0.0638072861657974
Acidaminococcus_fermentans_DSM_20731	Ruminococcus_obeum_A2_162	0.255592652157475	0.083719521246735
Acidaminococcus_fermentans_DSM_20731	Ruminococcus_sp_5_1_39BFAA	0.212443789060671	0.0141228686167096
Acidaminococcus_fermentans_DSM_20731	Ruminococcus_sp_SR1_5	0.245001221506186	0.077483256805408
Acidaminococcus_fermentans_DSM_20731	Ruminococcus_torques_ATCC_27756	0.209005429020408	0.0305722511157001
Acidaminococcus_fermentans_DSM_20731	Ruminococcus_torques_L2_14	0.252403682328804	0.081556850062384
Acidaminococcus_fermentans_DSM_20731	Salmonella_enterica_enterica_sv_Typhimurium_LT2	3.69427418280532	4.54747350886464e-11
Acidaminococcus_fermentans_DSM_20731	Scardovia_inopinata_F0304	0.298277055403901	0.216585241448115
Acidaminococcus_fermentans_DSM_20731	Selenomonas_ruminantium_AC2024	0.386899348028692	0.371360598141791
Acidaminococcus_fermentans_DSM_20731	Serratia_fonticola_RB_25	0.0442073348095846	0.413431304189999
Acidaminococcus_fermentans_DSM_20731	Serratia_liquefaciens_ATCC_27592	0.0310730244682418	0.426565614531114
Acidaminococcus_fermentans_DSM_20731	Silanimonas_lenta_DSM_16282	0.324141684412893	0.0179473047770671
Acidaminococcus_fermentans_DSM_20731	Slackia_exigua_ATCC_700122	0.225216838142728	0.0131191048546953
Acidaminococcus_fermentans_DSM_20731	Slackia_piriformis_YIT_12062	0.230473538961178	0.000281002519841422
Acidaminococcus_fermentans_DSM_20731	Solobacterium_moorei_DSM_22971	0.310518739699546	0.289214580863927
Acidaminococcus_fermentans_DSM_20731	Solobacterium_moorei_F0204	0.29462305580671	0.293523844031597
Acidaminococcus_fermentans_DSM_20731	Staphylococcus_arlettae_CVD059	0.305186807510722	0.349095145093543
Acidaminococcus_fermentans_DSM_20731	Staphylococcus_capitis_CR0101	0.457638638998674	0.216013657487906
Acidaminococcus_fermentans_DSM_20731	Staphylococcus_capitis_QN1	0.294714618227431	0.304943055950844
Acidaminococcus_fermentans_DSM_20731	Staphylococcus_caprae_C87	0.283228866970944	0.302917982901931
Acidaminococcus_fermentans_DSM_20731	Staphylococcus_cohnii_hu_01	0.457638638997992	0.450205264544138
Acidaminococcus_fermentans_DSM_20731	Staphylococcus_epidermidis_ATCC_12228	0.304579451577297	0.295123467223107
Acidaminococcus_fermentans_DSM_20731	Staphylococcus_equorum_subsp_equorum_Mu2	0.457638639023799	0.166591056118705
Acidaminococcus_fermentans_DSM_20731	Staphylococcus_haemolyticus_JCSC1435	0.328705553867394	0.358118827713838
Acidaminococcus_fermentans_DSM_20731	Staphylococcus_hominis_subsp_hominis_C80	0.273473463027585	0.30468426445816
Acidaminococcus_fermentans_DSM_20731	Staphylococcus_intermedius_ATCC_27335	0.290865104951308	0.288205756148955
Acidaminococcus_fermentans_DSM_20731	Staphylococcus_lugdunensis_HKU09_01	0.382947526846465	0.220800143031852
Acidaminococcus_fermentans_DSM_20731	Staphylococcus_pasteuri_SP1	0.457638638997992	0.228903142520721
Acidaminococcus_fermentans_DSM_20731	Staphylococcus_pettenkoferi_VCU012	0.398544287438312	0.137391065035331
Acidaminococcus_fermentans_DSM_20731	Staphylococcus_saprophyticus_subsp_saprophyticus_ATCC_15305	0.374591971305108	0.296906872868249
Acidaminococcus_fermentans_DSM_20731	Staphylococcus_sciuri_subsp_sciuri_Z8	0.455067478994579	0.270352169176363
Acidaminococcus_fermentans_DSM_20731	Staphylococcus_simulans_ACS_120_V_Sch1	0.457638639103948	0.301330304580006
Acidaminococcus_fermentans_DSM_20731	Staphylococcus_vitulinus_F1028	0.457638638998674	0.153265933725947
Acidaminococcus_fermentans_DSM_20731	Staphylococcus_warneri_SG1	0.438913497258682	0.255464128954713
Acidaminococcus_fermentans_DSM_20731	Staphylococcus_xylosus_DMB3_Bh1	0.368003907531715	0.360381364067962
Acidaminococcus_fermentans_DSM_20731	Staphylococcus_xylosus_NJ	0.332184332483394	0.360335125954293
Acidaminococcus_fermentans_DSM_20731	Stenotrophomonas_maltophilia_D457	0.128109065689728	0.329529573309856
Acidaminococcus_fermentans_DSM_20731	Stenotrophomonas_rhizophila_PCA13	0.117217775060567	0.340420863929921
Acidaminococcus_fermentans_DSM_20731	Stoquefichus_massiliensis_AP9	0.331831441837267	0.280438101122968
Acidaminococcus_fermentans_DSM_20731	Streptococcus_agalactiae_A909	0.457638638998674	0.417332773625276
Acidaminococcus_fermentans_DSM_20731	Streptococcus_anginosus_1_2_62CV	0.175154981011929	0.0782890522783646
Acidaminococcus_fermentans_DSM_20731	Streptococcus_australis_ATCC_700641	0.327256710932033	0.385101127524763
Acidaminococcus_fermentans_DSM_20731	Streptococcus_constellatus_subsp_constellatus_SK53	0.225270923510607	0.307350926802883
Acidaminococcus_fermentans_DSM_20731	Streptococcus_constellatus_subsp_pharyngis_SK1060	0.257211950973556	0.308688169699508
Acidaminococcus_fermentans_DSM_20731	Streptococcus_cristatus_ATCC_51100	0.259222108348808	0.331626688382471
Acidaminococcus_fermentans_DSM_20731	Streptococcus_dysgalactiae_subsp_dysgalactiae_ATCC_27957	0.330588697150461	0.39405368125847
Acidaminococcus_fermentans_DSM_20731	Streptococcus_equinus_ATCC_9812	0.123329183347778	0.15454306341428
Acidaminococcus_fermentans_DSM_20731	Streptococcus_gallolyticus_subsp_gallolyticus_ATCC_43143	0.2552901790026	0.30601364589279
Acidaminococcus_fermentans_DSM_20731	Streptococcus_gordonii_str_Challis_substr_CH1	0.254068830471169	0.436896980560732
Acidaminococcus_fermentans_DSM_20731	Streptococcus_infantarius_subsp_infantarius_ATCC_BAA_102	0.260243004341532	0.160315477094173
Acidaminococcus_fermentans_DSM_20731	Streptococcus_infantis_ATCC_700779	0.239455913727852	0.316092283297735
Acidaminococcus_fermentans_DSM_20731	Streptococcus_intermedius_JTH08	0.400511827801893	0.321105006416587
Acidaminococcus_fermentans_DSM_20731	Streptococcus_lutetiensis_033	0.232860470842297	0.307688307947956
Acidaminococcus_fermentans_DSM_20731	Streptococcus_mitis_NCTC_12261	0.273945009938188	0.353501539555168
Acidaminococcus_fermentans_DSM_20731	Streptococcus_mutans_ATCC_25175	0.402288418945659	0.460629416178108
Acidaminococcus_fermentans_DSM_20731	Streptococcus_oralis_Uo5	0.389695220095291	0.401434624971785
Acidaminococcus_fermentans_DSM_20731	Streptococcus_parasanguinis_ATCC_903	0.283282372523104	0.34361162953337
Acidaminococcus_fermentans_DSM_20731	Streptococcus_parauberis_KCTC_11537	0.329538346177401	0.314320379711603
Acidaminococcus_fermentans_DSM_20731	Streptococcus_peroris_ATCC_700780	0.2192201383873	0.304589870167547
Acidaminococcus_fermentans_DSM_20731	Streptococcus_pleomorphus_DSM_20574	0.19234383179105	0.22155435682771
Acidaminococcus_fermentans_DSM_20731	Streptococcus_pseudopneumoniae_IS7493	0.231765926023627	0.304907288467234
Acidaminococcus_fermentans_DSM_20731	Streptococcus_salivarius_JIM8777	0.29369924570608	0.346751908512147
Acidaminococcus_fermentans_DSM_20731	Streptococcus_sanguinis_SK36	0.274236702047006	0.434958596604588
Acidaminococcus_fermentans_DSM_20731	Streptococcus_sp_2_1_36FAA	0.151243276789842	0.119246305147499
Acidaminococcus_fermentans_DSM_20731	Streptococcus_sp_I_G2	0.144766199978562	0.252636633778593
Acidaminococcus_fermentans_DSM_20731	Streptococcus_sp_I_P16	0.144608601843288	0.246908830730604
Acidaminococcus_fermentans_DSM_20731	Streptococcus_thermophilus_LMG_18311	0.145325310169824	0.148247178846304
Acidaminococcus_fermentans_DSM_20731	Streptococcus_thoraltensis_DSM_12221	0.457638638997992	0.555198443759537
Acidaminococcus_fermentans_DSM_20731	Streptococcus_uberis_0140J	0.238464770205269	0.334938172749389
Acidaminococcus_fermentans_DSM_20731	Streptococcus_vestibularis_F0396	0.23581585089994	0.288078331809288
Acidaminococcus_fermentans_DSM_20731	Subdoligranulum_variabile_DSM_15176	0.300969956345057	0.0999423751642325
Acidaminococcus_fermentans_DSM_20731	Succinatimonas_hippei_YIT_12066	0.240970822738404	0.0107266338432055
Acidaminococcus_fermentans_DSM_20731	Succinivibrio_dextrinosolvens_H5	0.327210152076418	-1.77840320247924e-09
Acidaminococcus_fermentans_DSM_20731	Sulfolobus_solfataricus_P2	0.411870696173537	0
Acidaminococcus_fermentans_DSM_20731	Sutterella_parvirubra_YIT_11816	0.183334636587347	0.0180841942034249
Acidaminococcus_fermentans_DSM_20731	Sutterella_wadsworthensis_3_1_45B	0.241008434979449	0
Acidaminococcus_fermentans_DSM_20731	Tannerella_forsythia_ATCC_43037	0.0987078126477172	0.358930826350615
Acidaminococcus_fermentans_DSM_20731	Tatumella_ptyseos_ATCC_33301	0.457638638998674	2.30472040171003
Acidaminococcus_fermentans_DSM_20731	Trabulsiella_guamensis_ATCC_49490	0.0105465790444441	0.447092059954457
Acidaminococcus_fermentans_DSM_20731	Tropheryma_whipplei_str_Twist	0.191531271497411	0.00880784536650481
Acidaminococcus_fermentans_DSM_20731	Trueperella_pyogenes_MS249	0.45763863899947	0
Acidaminococcus_fermentans_DSM_20731	Ureaplasma_parvum_serovar_1_str_ATCC_27813	0.183690362972243	0.00562204190589455
Acidaminococcus_fermentans_DSM_20731	Ureaplasma_urealyticum_serovar_8_str_ATCC_27618	0.184754211134077	0.0660516327943697
Acidaminococcus_fermentans_DSM_20731	Ureibacillus_thermosphaericus_str_Thermo_BF	0.225349923030763	0.0176178649702479
Acidaminococcus_fermentans_DSM_20731	Varibaculum_cambriense_DSM_15806	0.180078847367554	0.277559791630438
Acidaminococcus_fermentans_DSM_20731	Veillonella_atypica_ACS_049_V_Sch6	0.272970293977096	0.181327842392875
Acidaminococcus_fermentans_DSM_20731	Veillonella_dispar_ATCC_17748	0.151147814063052	0.196241142125018
Acidaminococcus_fermentans_DSM_20731	Veillonella_parvula_Te3_DSM_2008	0.199934939132049	0.107552389447619
Acidaminococcus_fermentans_DSM_20731	Veillonella_ratti_ACS_216_V_Col6b	0.219650008793792	0.133542376878722
Acidaminococcus_fermentans_DSM_20731	Veillonella_sp_3_1_44	0.240916865428517	0.0669918901990059
Acidaminococcus_fermentans_DSM_20731	Veillonella_sp_6_1_27	0.264929121403952	0.114608051131199
Acidaminococcus_fermentans_DSM_20731	Vibrio_fluvialis_560	0.124558600038995	0.333080038960588
Acidaminococcus_fermentans_DSM_20731	Vibrio_furnissii_NCTC_11218	0.123470165167873	0.33416847386809
Acidaminococcus_fermentans_DSM_20731	Vibrio_mimicus_MB_451	0.0280963141541406	0.429542324846921
Acidaminococcus_fermentans_DSM_20731	Vibrio_parahaemolyticus_RIMD_2210633	0.010313359999941	0.447325278999529
Acidaminococcus_fermentans_DSM_20731	Weissella_cibaria_KACC_11862	0.230588319288586	0.267649674072686
Acidaminococcus_fermentans_DSM_20731	Weissella_confusa_LBAE_C39_2	0.232576077232238	0.294916994993059
Acidaminococcus_fermentans_DSM_20731	Weissella_paramesenteroides_ATCC_33313	0.240082712103117	0.0259862498709253
Acidaminococcus_fermentans_DSM_20731	Yersinia_bercovieri_ATCC_43970	0.00665491964286957	0.450983719352166
Acidaminococcus_fermentans_DSM_20731	Yersinia_enterocolitica_subsp_enterocolitica_8081	0.457638638988897	0.558684028556854
Acidaminococcus_fermentans_DSM_20731	Yersinia_frederiksenii_ATCC_33641	-1.73724856722401e-09	3.27851085612554
Acidaminococcus_fermentans_DSM_20731	Yersinia_kristensenii_ATCC_33638	0.0173652548952532	0.440273384102852
Acidaminococcus_fermentans_DSM_20731	Yersinia_pseudotuberculosis_YPIII	0.0806461590098024	0.376992479989781
Acidaminococcus_fermentans_DSM_20731	Yersinia_rohdei_ATCC_43380	0.018316286708	0.439322352289992
Acidaminococcus_fermentans_DSM_20731	Yokenella_regensburgei_ATCC_43003	0.0162043967660566	0.441434242231935
Acidaminococcus_fermentans_DSM_20731	Abiotrophia_defectiva_ATCC_49176	0.240962314620447	0.0829411191822373
Acidaminococcus_intestini_RyC_MR95	Acidaminococcus_sp_D21	0.14345999182035	-1.01636032923125e-10
Acidaminococcus_intestini_RyC_MR95	Acinetobacter_calcoaceticus_PHEA_2	0	2.3405922275964
Acidaminococcus_intestini_RyC_MR95	Acinetobacter_haemolyticus_NIPH_261	9.66338120633736e-12	0.271841039753667
Acidaminococcus_intestini_RyC_MR95	Acinetobacter_johnsonii_SH046	1.03291632796436	0.0874342172700153
Acidaminococcus_intestini_RyC_MR95	Acinetobacter_junii_SH205	1.51142825536419	0
Acidaminococcus_intestini_RyC_MR95	Acinetobacter_lwoffii_WJ10621	1.10449913505352	0.0158514101835863
Acidaminococcus_intestini_RyC_MR95	Acinetobacter_pittii_ANC_4052	0.529624697504573	0.590725847732301
Acidaminococcus_intestini_RyC_MR95	Acinetobacter_radioresistens_NIPH_2130	1.0785510333028	0.0417995119352099
Acidaminococcus_intestini_RyC_MR95	Actinobacillus_pleuropneumoniae_L20	0	2.99415757865484
Acidaminococcus_intestini_RyC_MR95	Actinomyces_cardiffensis_F0333	0.97123272934482	0.201896655872588
Acidaminococcus_intestini_RyC_MR95	Actinomyces_georgiae_DSM_6843	0.904017341994972	0.292902293582301
Acidaminococcus_intestini_RyC_MR95	Actinomyces_graevenitzii_C83	0.945502312422036	0.174848232811883
Acidaminococcus_intestini_RyC_MR95	Actinomyces_naeslundii_str_Howell_279	8.75388650456443e-12	2.08887903148548
Acidaminococcus_intestini_RyC_MR95	Actinomyces_odontolyticus_ATCC_17982	1.12035054523597	6.82121026329696e-13
Acidaminococcus_intestini_RyC_MR95	Actinomyces_oris_K20	0.9914406759965	0.128909869241397
Acidaminococcus_intestini_RyC_MR95	Actinomyces_turicensis_ACS_279_V_Col4	0.931797671023219	0.255289379952274
Acidaminococcus_intestini_RyC_MR95	Actinomyces_urogenitalis_DSM_15434	1.66396826479718	0.122222667301457
Acidaminococcus_intestini_RyC_MR95	Actinomyces_viscosus_C505	1.66396826479922	0.180310594957405
Acidaminococcus_intestini_RyC_MR95	Adlercreutzia_equolifaciens_DSM_19450	0.126963748443018	8.74618571060637e-05
Acidaminococcus_intestini_RyC_MR95	Aerococcus_viridans_ATCC_11563	0.983266182103648	0.18560407637051
Acidaminococcus_intestini_RyC_MR95	Aeromonas_caviae_Ae398	1.66396826478569	0.180310594868502
Acidaminococcus_intestini_RyC_MR95	Aeromonas_hydrophila_subsp_hydrophila_ATCC_7966	-8.10587152955122e-11	2.71231822783545
Acidaminococcus_intestini_RyC_MR95	Aeromonas_jandaei_Riv2	0.205057674484692	0.423462359918744
Acidaminococcus_intestini_RyC_MR95	Aeromonas_media_WS	1.66396826479684	0.180310594865091
Acidaminococcus_intestini_RyC_MR95	Aeromonas_veronii_B565	1.66396826478183	0.180310594869184
Acidaminococcus_intestini_RyC_MR95	Afipia_birgiae_34632	-5.45696821063757e-11	2.18028617420157
Acidaminococcus_intestini_RyC_MR95	Aggregatibacter_aphrophilus_NJ8700	1.66396826471009	0.180310594881121
Acidaminococcus_intestini_RyC_MR95	Akkermansia_muciniphila_ATCC_BAA_835	0.269416259163108	1.54614099301398e-11
Acidaminococcus_intestini_RyC_MR95	Alcaligenes_faecalis_subsp_faecalis_NBRC_13111	1.14310128650857	0.781645195381316
Acidaminococcus_intestini_RyC_MR95	Alcaligenes_faecalis_subsp_faecalis_NCIB_8687	-6.86668499838561e-11	2.02949712018631
Acidaminococcus_intestini_RyC_MR95	Alistipes_finegoldii_DSM_17242	0.156044310124912	0.334736179594188
Acidaminococcus_intestini_RyC_MR95	Alistipes_indistinctus_YIT_12060	0.109358546458452	0.307004783152706
Acidaminococcus_intestini_RyC_MR95	Alistipes_onderdonkii_DSM_19147	0.0871770476570646	0.257280028513037
Acidaminococcus_intestini_RyC_MR95	Alistipes_putredinis_DSM_17216	0.0938494617699916	0.0470722425476424
Acidaminococcus_intestini_RyC_MR95	Alistipes_shahii_WAL_8301	0.179442717038341	0.276063497086398
Acidaminococcus_intestini_RyC_MR95	Alloprevotella_tannerae_ATCC_51259	0.11736058234726	0.251536568653023
Acidaminococcus_intestini_RyC_MR95	Anaerobaculum_hydrogeniformans_OS1_ATCC_BAA_1850	0.033836177015246	0.214726370838889
Acidaminococcus_intestini_RyC_MR95	Anaerobiospirillum_succiniciproducens_DSM_640001	0.181551046779305	0.169733259071563
Acidaminococcus_intestini_RyC_MR95	Anaerococcus_hydrogenalis_DSM_7454	1.28179953620099	2.46473064180464e-10
Acidaminococcus_intestini_RyC_MR95	Anaerococcus_prevotii_DSM_20548	1.65883107938078	0
Acidaminococcus_intestini_RyC_MR95	Anaerococcus_vaginalis_ATCC_51170	0.291880196437546	0.373633159484484
Acidaminococcus_intestini_RyC_MR95	Anaerofustis_stercorihominis_DSM_17244	0.101659201366829	0.142473910864851
Acidaminococcus_intestini_RyC_MR95	Anaerostipes_caccae_DSM_14662	0.946504347586256	0.299494326425247
Acidaminococcus_intestini_RyC_MR95	Anaerostipes_hadrus_DSM_3319	1.03642953194844	0.22302232635991
Acidaminococcus_intestini_RyC_MR95	Anaerostipes_sp_3_2_56FAA	0.927845623534154	0.320984810827213
Acidaminococcus_intestini_RyC_MR95	Anaerotruncus_colihominis_DSM_17241	1.31763044919353e-10	0.314575862364109
Acidaminococcus_intestini_RyC_MR95	Aneurinibacillus_aneurinilyticus_ATCC_12856	1.66396826479695	0.467248679802424
Acidaminococcus_intestini_RyC_MR95	Arcanobacterium_haemolyticum_DSM_20595	0.7952542874865	0.325096257750261
Acidaminococcus_intestini_RyC_MR95	Arcobacter_butzleri_RM4018	0.114064960586916	0.0332765993548492
Acidaminococcus_intestini_RyC_MR95	Arthrobacter_castelli_DSM_16402	0.956066388357499	1.1243138111073
Acidaminococcus_intestini_RyC_MR95	Atopobium_minutum_10063974	0.862399975454878	0.349249733225292
Acidaminococcus_intestini_RyC_MR95	Atopobium_parvulum_DSM_20469	1.07861251733505	0.235679631130665
Acidaminococcus_intestini_RyC_MR95	Atopobium_rimae_ATCC_49626	0.505559566590136	1.37513226104682
Acidaminococcus_intestini_RyC_MR95	Bacillus_altitudinis_41KF2b	0.314297644702833	0.437789076479476
Acidaminococcus_intestini_RyC_MR95	Bacillus_atrophaeus_ATCC_49822_1	0.417531216634188	0.401939931522634
Acidaminococcus_intestini_RyC_MR95	Bacillus_cereus_AH187_F4810_72	-2.21689333557151e-11	0.614988935625547
Acidaminococcus_intestini_RyC_MR95	Bacillus_cereus_G9842	-5.6843418860808e-13	0.61201031873577
Acidaminococcus_intestini_RyC_MR95	Bacillus_clausii_KSM_K16	1.66396826479513	0.344054106376802
Acidaminococcus_intestini_RyC_MR95	Bacillus_endophyticus_2102	0.267747742481674	0.3256828874745
Acidaminococcus_intestini_RyC_MR95	Bacillus_firmus_DS1	1.66396826479615	0.317069926743443
Acidaminococcus_intestini_RyC_MR95	Bacillus_flexus_27Col1_1E	1.66396826479729	0.353674335060873
Acidaminococcus_intestini_RyC_MR95	Bacillus_fordii_DSM_16014	1.66396826479922	0.222688573374057
Acidaminococcus_intestini_RyC_MR95	Bacillus_halodurans_C_125	1.66396826479752	0.339366285728488
Acidaminococcus_intestini_RyC_MR95	Bacillus_infantis_NRRL_B_14911	0.431720413052176	0.403021513050817
Acidaminococcus_intestini_RyC_MR95	Bacillus_mojavensis_RO_H_1	0.32178145216983	0.336049665867336
Acidaminococcus_intestini_RyC_MR95	Bacillus_mycoides_DSM_2048	1.66396826479684	0.339693388174851
Acidaminococcus_intestini_RyC_MR95	Bacillus_nealsonii_AAU1	1.66396826480377	0.313974858064626
Acidaminococcus_intestini_RyC_MR95	Bacillus_pseudofirmus_OF4	1.66396826479718	0.292671339718822
Acidaminococcus_intestini_RyC_MR95	Bacillus_pumilus_ATCC_7061	1.66396826479945	0.206626563979512
Acidaminococcus_intestini_RyC_MR95	Bacillus_sonorensis_L12	0.462564637058108	0.387435113138622
Acidaminococcus_intestini_RyC_MR95	Bacillus_thermoamylovorans	1.66396826473658	0.40991527107235
Acidaminococcus_intestini_RyC_MR95	Bacillus_timonensis_JC401	0.237274044199808	0.307954771350524
Acidaminococcus_intestini_RyC_MR95	Bacillus_vallismortis_DV1_F_3	0.353996822047861	0.462829501358556
Acidaminococcus_intestini_RyC_MR95	Bacteroides_caccae_ATCC_43185	0.195600909560085	0.472377081450873
Acidaminococcus_intestini_RyC_MR95	Bacteroides_cellulosilyticus_DSM_14838	0.102070260612777	0.340589861895182
Acidaminococcus_intestini_RyC_MR95	Bacteroides_clarus_YIT_12056	0.0858901849717313	0.400434534701162
Acidaminococcus_intestini_RyC_MR95	Bacteroides_coprocola_M16_DSM_17136	0.0768082823339	0.153884613641026
Acidaminococcus_intestini_RyC_MR95	Bacteroides_coprophilus_DSM_18228	0.0806627776211144	0.352660854703345
Acidaminococcus_intestini_RyC_MR95	Bacteroides_dorei_DSM_17855	0.0885747682029887	0.211014270919804
Acidaminococcus_intestini_RyC_MR95	Bacteroides_eggerthii_1_2_48FAA	0.149005267508187	0.400817547514634
Acidaminococcus_intestini_RyC_MR95	Bacteroides_eggerthii_DSM_20697	0.188619765255453	0.304658913691128
Acidaminococcus_intestini_RyC_MR95	Bacteroides_faecis_MAJ27	0.145354391094202	0.433412907148863
Acidaminococcus_intestini_RyC_MR95	Bacteroides_finegoldii_DSM_17565	0.0818369744363281	0.229393294581087
Acidaminococcus_intestini_RyC_MR95	Bacteroides_fluxus_YIT_12057	0.233652521527688	0.418696552078245
Acidaminococcus_intestini_RyC_MR95	Bacteroides_fragilis_3_1_12	0.24811441514089	0.390717215104473
Acidaminococcus_intestini_RyC_MR95	Bacteroides_fragilis_638R	0.18928881237116	0.471959216489381
Acidaminococcus_intestini_RyC_MR95	Bacteroides_fragilis_NCTC_9343	0.25206443396894	0.405641178659721
Acidaminococcus_intestini_RyC_MR95	Bacteroides_fragilis_YCH46	0.266940687063766	0.379246116814898
Acidaminococcus_intestini_RyC_MR95	Bacteroides_graminisolvens_DSM_19988	0.198138155681931	0.672593955235357
Acidaminococcus_intestini_RyC_MR95	Bacteroides_intestinalis_341_DSM_17393	0.1276479770778	0.339139278101129
Acidaminococcus_intestini_RyC_MR95	Bacteroides_massiliensis_B846dnLKV334	0.0839413005558072	0.530702686177392
Acidaminococcus_intestini_RyC_MR95	Bacteroides_nordii_CL02T12C05	0.136111464317764	0.434953394945978
Acidaminococcus_intestini_RyC_MR95	Bacteroides_oleiciplenus_YIT_12058	0.0677543602386095	0.30015580625286
Acidaminococcus_intestini_RyC_MR95	Bacteroides_ovatus_ATCC_8483	0.109808804130353	0.361552790267751
Acidaminococcus_intestini_RyC_MR95	Bacteroides_ovatus_SD_CC_2a	0.147014993583639	0.239300996373345
Acidaminococcus_intestini_RyC_MR95	Bacteroides_ovatus_SD_CMC_3f	0.102969631238466	0.282988029596936
Acidaminococcus_intestini_RyC_MR95	Bacteroides_pectinophilus_ATCC_43243	0.1340940373384	-9.0608409664128e-11
Acidaminococcus_intestini_RyC_MR95	Bacteroides_plebeius_M12_DSM_17135	0.0958734658463527	0.16730710908837
Acidaminococcus_intestini_RyC_MR95	Bacteroides_pyogenes_DSM20611	0.0844412447676177	0.503565288659729
Acidaminococcus_intestini_RyC_MR95	Bacteroides_salyersiae_WAL_10018	0.0807487483533578	0.491982884707113
Acidaminococcus_intestini_RyC_MR95	Bacteroides_sp_1_1_14	0.0759754551554579	0.226969849811894
Acidaminococcus_intestini_RyC_MR95	Bacteroides_sp_1_1_30	0.150893248821603	0.141960341280083
Acidaminococcus_intestini_RyC_MR95	Bacteroides_sp_1_1_6	0.122415853488633	0.167500116425458
Acidaminococcus_intestini_RyC_MR95	Bacteroides_sp_20_3	0.111326584593485	0.104823438571202
Acidaminococcus_intestini_RyC_MR95	Bacteroides_sp_2_1_22	0.116337762480498	0.165757281443462
Acidaminococcus_intestini_RyC_MR95	Bacteroides_sp_2_1_33B	0.113266959626117	0.0881596174647257
Acidaminococcus_intestini_RyC_MR95	Bacteroides_sp_2_1_7	0.114374520642286	0.0975402437258026
Acidaminococcus_intestini_RyC_MR95	Bacteroides_sp_2_2_4	0.0818369744384881	0.21574958494125
Acidaminococcus_intestini_RyC_MR95	Bacteroides_sp_3_1_19	0.108765614499248	0.0891104848880104
Acidaminococcus_intestini_RyC_MR95	Bacteroides_sp_3_1_23	0.0988096729070094	0.183523120920995
Acidaminococcus_intestini_RyC_MR95	Bacteroides_sp_3_1_33FAA	0.091761753832202	0.162285836767069
Acidaminococcus_intestini_RyC_MR95	Bacteroides_sp_3_1_40A	0.0923269123288719	0.152643132406638
Acidaminococcus_intestini_RyC_MR95	Bacteroides_sp_3_2_5	0.100097881545594	0.155365516813163
Acidaminococcus_intestini_RyC_MR95	Bacteroides_sp_4_1_36	0.127253122294405	0.0437798754696814
Acidaminococcus_intestini_RyC_MR95	Bacteroides_sp_4_3_47FAA	0.0907238714070218	0.150507409311103
Acidaminococcus_intestini_RyC_MR95	Bacteroides_sp_9_1_42FAA	0.075244813346103	0.377881660209709
Acidaminococcus_intestini_RyC_MR95	Bacteroides_sp_D1	0.116337762480498	0.165757281443462
Acidaminococcus_intestini_RyC_MR95	Bacteroides_sp_D20	0.149697829899537	0.0810633975420387
Acidaminococcus_intestini_RyC_MR95	Bacteroides_sp_D22	0.0988630930619365	0.183343846163098
Acidaminococcus_intestini_RyC_MR95	Bacteroides_sp_D2	0.113740245188865	0.168365995613499
Acidaminococcus_intestini_RyC_MR95	Bacteroides_stercoris_ATCC_43183	0.163985672753029	0.420200732698731
Acidaminococcus_intestini_RyC_MR95	Bacteroides_thetaiotaomicron_VPI_5482	0.2614726544017	0.373539069586968
Acidaminococcus_intestini_RyC_MR95	Bacteroides_timonensis_AP1	0.0806587445459854	0.545935765694708
Acidaminococcus_intestini_RyC_MR95	Bacteroides_uniformis_ATCC_8492	0.149599534663821	0.16175602783369
Acidaminococcus_intestini_RyC_MR95	Bacteroides_ureolyticus_DSM_20703	0.116844214924299	0.0236031975732658
Acidaminococcus_intestini_RyC_MR95	Bacteroides_vulgatus_ATCC_8482	0.0921725227425441	0.532493456988846
Acidaminococcus_intestini_RyC_MR95	Bacteroides_xylanisolvens_SD_CC_1b	0.115647446199887	0.175882026891827
Acidaminococcus_intestini_RyC_MR95	Bacteroides_xylanisolvens_XB1A	0.1063125629056	0.301422370454134
Acidaminococcus_intestini_RyC_MR95	Barnesiella_intestinihominis_YIT_11860	0.121554590509959	0.0898892578899222
Acidaminococcus_intestini_RyC_MR95	Bartonella_quintana_Toulouse	0.132729289427516	0.0130146843021066
Acidaminococcus_intestini_RyC_MR95	Bifidobacterium_adolescentis_ATCC_15703	1.5139959432156	-1.20508047984913e-11
Acidaminococcus_intestini_RyC_MR95	Bifidobacterium_angulatum_DSM_20098	0.319040811705236	0.0406635913793707
Acidaminococcus_intestini_RyC_MR95	Bifidobacterium_animalis_lactis_AD011	1.06449857583846	0
Acidaminococcus_intestini_RyC_MR95	Bifidobacterium_animalis_lactis_BB_12	1.10363996955095	0
Acidaminococcus_intestini_RyC_MR95	Bifidobacterium_animalis_lactis_Bi_07	1.04957159400851	-1.9554136088118e-11
Acidaminococcus_intestini_RyC_MR95	Bifidobacterium_animalis_lactis_Bl_04_ATCC_SD5219	1.04957159400851	-1.9554136088118e-11
Acidaminococcus_intestini_RyC_MR95	Bifidobacterium_animalis_lactis_CNCM_I_2494	0.944636544236005	0
Acidaminococcus_intestini_RyC_MR95	Bifidobacterium_animalis_lactis_DSM_10140	1.04957159400851	-1.9554136088118e-11
Acidaminococcus_intestini_RyC_MR95	Bifidobacterium_animalis_lactis_V9	1.04957159400851	-1.9554136088118e-11
Acidaminococcus_intestini_RyC_MR95	Bifidobacterium_bifidum_BGN4	0.303806712841606	0.00716447685442745
Acidaminococcus_intestini_RyC_MR95	Bifidobacterium_bifidum_NCIMB_41171	0.264104906905004	-7.91260390542448e-11
Acidaminococcus_intestini_RyC_MR95	Bifidobacterium_bifidum_PRL2010	0.332871933782599	0.060139430503682
Acidaminococcus_intestini_RyC_MR95	Bifidobacterium_bifidum_S17	0.303810614003964	0.00718690853693715
Acidaminococcus_intestini_RyC_MR95	Bifidobacterium_boum_DSM_20432	0.933400673308256	0.186949871929869
Acidaminococcus_intestini_RyC_MR95	Bifidobacterium_breve_HPH0326	0.402872341106331	0.0889572530182932
Acidaminococcus_intestini_RyC_MR95	Bifidobacterium_breve_UCC2003_NCIMB8807	0.431925348036089	0.102552034076666
Acidaminococcus_intestini_RyC_MR95	Bifidobacterium_catenulatum_DSM_16992	0.183870959090655	0.0443312259168351
Acidaminococcus_intestini_RyC_MR95	Bifidobacterium_coryneforme_DSM_20216	0.227213552953913	0.168918798718209
Acidaminococcus_intestini_RyC_MR95	Bifidobacterium_dentium_ATCC_27678	0.35121790293249	0.0696544118915199
Acidaminococcus_intestini_RyC_MR95	Bifidobacterium_gallicum_DSM_20093	0.360720083684669	0.0216710263009645
Acidaminococcus_intestini_RyC_MR95	Bifidobacterium_kashiwanohense_DSM_21854	0.307399850744105	0.20112955771458
Acidaminococcus_intestini_RyC_MR95	Bifidobacterium_longum_DJO10A	0.608025942526865	0.926575940174189
Acidaminococcus_intestini_RyC_MR95	Bifidobacterium_longum_E18	1.51399594317832	2.62616595136933e-11
Acidaminococcus_intestini_RyC_MR95	Bifidobacterium_longum_infantis_157F_NC	0.236747093519625	0
Acidaminococcus_intestini_RyC_MR95	Bifidobacterium_longum_infantis_ATCC_15697	1.53898024165949	1.08002495835535e-11
Acidaminococcus_intestini_RyC_MR95	Bifidobacterium_longum_longum_ATCC_55813	1.20541655191664	3.29691829392686e-12
Acidaminococcus_intestini_RyC_MR95	Bifidobacterium_longum_longum_BBMN68	0.608025945172585	0.922232374232408
Acidaminococcus_intestini_RyC_MR95	Bifidobacterium_longum_longum_CCUG_52486	0.210726877554521	0.0211914935132427
Acidaminococcus_intestini_RyC_MR95	Bifidobacterium_longum_longum_JCM_1217	1.51399594316979	3.04680725093931e-11
Acidaminococcus_intestini_RyC_MR95	Bifidobacterium_longum_longum_JDM301	1.51399594319173	1.01181285572238e-11
Acidaminococcus_intestini_RyC_MR95	Bifidobacterium_longum_NCC2705	1.20541655192699	-5.11590769747272e-12
Acidaminococcus_intestini_RyC_MR95	Bifidobacterium_mongoliense_DSM_21395	0.320135310446631	0.258024563502204
Acidaminococcus_intestini_RyC_MR95	Bifidobacterium_pseudocatenulatum_DSM_20438	0.342666306852493	0.0247997138751543
Acidaminococcus_intestini_RyC_MR95	Bifidobacterium_pseudolongum_subsp_Pseudolongum_DSM_20099	0.380168298903982	0.182780746266872
Acidaminococcus_intestini_RyC_MR95	Bifidobacterium_ruminantium_DSM_6489	1.66396826479524	0.0629495334068224
Acidaminococcus_intestini_RyC_MR95	Bifidobacterium_scardovii_JCM_12489	0.354162698037612	0.149863436066767
Acidaminococcus_intestini_RyC_MR95	Bifidobacterium_stercoris_ATCC_43183	1.12875206256786	0.269513295274578
Acidaminococcus_intestini_RyC_MR95	Bifidobacterium_thermacidophilum_subsp_thermacidophilum_DSM_15837	1.12490770337479	0.0943154206978534
Acidaminococcus_intestini_RyC_MR95	Bifidobacterium_thermophilum_RBL67	1.01527521240757	0.105075332829301
Acidaminococcus_intestini_RyC_MR95	Bilophila_wadsworthia_3_1_6	0.091975082526119	0.117254906787821
Acidaminococcus_intestini_RyC_MR95	Blastococcus_massiliensis_AP3	0.325680563831725	1.405137462825
Acidaminococcus_intestini_RyC_MR95	Blautia_hansenii_VPI_C7_24_DSM_20583	0.752206955227734	0.645384036238625
Acidaminococcus_intestini_RyC_MR95	Blautia_hydrogenotrophica_DSM_10507	1.12844051734658	0
Acidaminococcus_intestini_RyC_MR95	Blautia_obeum_ATCC_29174	1.08288347254233	0.17495934497299
Acidaminococcus_intestini_RyC_MR95	Blautia_producta_DSM_2950	0.434147654119215	1.48221709987411
Acidaminococcus_intestini_RyC_MR95	Blautia_wexlerae_DSM_19850	0.201419422620688	0.215211889042621
Acidaminococcus_intestini_RyC_MR95	Bordetella_hinzii_OH87_BAL007II	0.182477189995552	0.0865750713538773
Acidaminococcus_intestini_RyC_MR95	Brachybacterium_paraconglomeratum_LC44	1.6639682648007	0.958168933767638
Acidaminococcus_intestini_RyC_MR95	Brachyspira_pilosicoli_B2904	0.241949888557542	0.151904169398335
Acidaminococcus_intestini_RyC_MR95	Bradyrhizobium_elkanii_USDA_76	1.4190465701023	0.88613110660549
Acidaminococcus_intestini_RyC_MR95	Brevibacillus_agri_5_2	1.66396826479559	0.151410347184992
Acidaminococcus_intestini_RyC_MR95	Brevibacillus_agri_BAB_2500	1.66396826479433	0.151402448964745
Acidaminococcus_intestini_RyC_MR95	Brevibacillus_borstelensis_AK1	0.236557807763006	0.236291876272276
Acidaminococcus_intestini_RyC_MR95	Brevibacillus_brevis_NBRC_100599	1.66396826479854	0.187054886366582
Acidaminococcus_intestini_RyC_MR95	Brevibacterium_casei_S18	0.875501982539049	0.244848562611196
Acidaminococcus_intestini_RyC_MR95	Brevibacterium_linens_BL2	1.04884562077859	0.071504924459191
Acidaminococcus_intestini_RyC_MR95	Brevibacterium_massiliense_5401308	1.08828473349297	0.0320658117437915
Acidaminococcus_intestini_RyC_MR95	Brevundimonas_bacteroides_DSM_4726	0.260381055094285	0.200407065608147
Acidaminococcus_intestini_RyC_MR95	Brevundimonas_diminuta_470_4	0.0775754976426697	0.120091119719177
Acidaminococcus_intestini_RyC_MR95	Brochothrix_thermosphacta_DSM_20171	1.66396826479706	0.240589642055284
Acidaminococcus_intestini_RyC_MR95	Bulleidia_extructa_W1219	0.281750002964372	0.285448262765158
Acidaminococcus_intestini_RyC_MR95	Burkholderia_cepacia_GG4	0	3.31513648554949
Acidaminococcus_intestini_RyC_MR95	Burkholderiales_bacterium_1_1_47	0.108264881617629	0.0409182948592388
Acidaminococcus_intestini_RyC_MR95	Butyricicoccus_pullicaecorum_1_2	0.253222205797783	0.335308192787465
Acidaminococcus_intestini_RyC_MR95	Butyricimonas_synergistica_DSM_23225	0.0774119284502603	0.496287144245571
Acidaminococcus_intestini_RyC_MR95	Butyricimonas_virosa_DSM_23226	0.0775061084088975	0.488988236029854
Acidaminococcus_intestini_RyC_MR95	Butyrivibrio_crossotus_DSM_2876	0.730234784934851	0.45447501677279
Acidaminococcus_intestini_RyC_MR95	Butyrivibrio_fibrisolvens_16_4	1.08597936420881	0.187669306942553
Acidaminococcus_intestini_RyC_MR95	Campylobacter_coli_JV20	0.969345902660962	4.54747350886464e-13
Acidaminococcus_intestini_RyC_MR95	Campylobacter_concisus_13826	0.119697114398946	0.011514973858084
Acidaminococcus_intestini_RyC_MR95	Campylobacter_curvus_525_92	0.458738041750394	0.340452391523513
Acidaminococcus_intestini_RyC_MR95	Campylobacter_fetus_subsp_fetus_82_40	0.109766303894503	0.0321501562190178
Acidaminococcus_intestini_RyC_MR95	Campylobacter_gracilis_RM3268	0.11371475199735	0.0336521267225862
Acidaminococcus_intestini_RyC_MR95	Campylobacter_hominis_ATCC_BAA_381	0.144797722160661	6.92845264893549e-06
Acidaminococcus_intestini_RyC_MR95	Campylobacter_hyointestinalis_subsp_hyointestinalis_LMG_9260	0.0859464593581833	0.0485855490015865
Acidaminococcus_intestini_RyC_MR95	Campylobacter_jejuni_jejuni_81_176	0.925666336223912	2.01248440134805e-09
Acidaminococcus_intestini_RyC_MR95	Campylobacter_jejuni_jejuni_ICDCCJ07004	0.925666338528686	-8.13997758086771e-11
Acidaminococcus_intestini_RyC_MR95	Campylobacter_jejuni_jejuni_M1	1.06789166934118	3.63797880709171e-12
Acidaminococcus_intestini_RyC_MR95	Campylobacter_jejuni_jejuni_NCTC_11168	0.946729493644625	-6.82121026329696e-13
Acidaminococcus_intestini_RyC_MR95	Campylobacter_lari_RM2100	0.126361080759239	0.0138078534280339
Acidaminococcus_intestini_RyC_MR95	Campylobacter_rectus_RM3267	0.144416732834657	0.00461380612932771
Acidaminococcus_intestini_RyC_MR95	Campylobacter_showae_CSUNSWCD	0.146428397855288	0.0047742444440928
Acidaminococcus_intestini_RyC_MR95	Campylobacter_upsaliensis_JV21	0.0971531285713354	0.0764432764725598
Acidaminococcus_intestini_RyC_MR95	Candidatus_Nitrososphaera_gargensis_Ga9_2	0.137412283576168	0.0485978241197245
Acidaminococcus_intestini_RyC_MR95	Capnocytophaga_granulosa_ATCC_51502	1.0348850097289	0
Acidaminococcus_intestini_RyC_MR95	Capnocytophaga_ochracea_DSM_7271	1.58458297823574	0.146177986923362
Acidaminococcus_intestini_RyC_MR95	Capnocytophaga_sputigena_ATCC_33612	1.24888625423239	0.0178944645130059
Acidaminococcus_intestini_RyC_MR95	Catenibacterium_mitsuokai_DSM_15897	1.37680701601892	1.92130755749531e-11
Acidaminococcus_intestini_RyC_MR95	Cedecea_davisae_DSM_4568	-1.04591890703887e-11	3.132643526479
Acidaminococcus_intestini_RyC_MR95	Cellulosilyticum_lentocellum_DSM_5427	1.02054908225364	0.270295886379586
Acidaminococcus_intestini_RyC_MR95	Cellulosimicrobium_cellulans_J36	0.750057652254895	0.370292892981979
Acidaminococcus_intestini_RyC_MR95	Cetobacterium_somerae_ATCC_BAA_47401	1.08002495835535e-11	0.611370940736037
Acidaminococcus_intestini_RyC_MR95	Citrobacter_amalonaticus_Y19	-1.75077730091289e-11	3.29733507595347
Acidaminococcus_intestini_RyC_MR95	Citrobacter_freundii_ATCC_8090	7.73070496506989e-11	3.4405967360459
Acidaminococcus_intestini_RyC_MR95	Citrobacter_freundii_UCI_31	-3.06954461848363e-12	3.12465435848424
Acidaminococcus_intestini_RyC_MR95	Citrobacter_koseri_ATCC_BAA_895	0	3.2152526864744
Acidaminococcus_intestini_RyC_MR95	Citrobacter_sp_30_2	0.802109052361743	2.00620672531386
Acidaminococcus_intestini_RyC_MR95	Citrobacter_youngae_ATCC_29220	0.882345454777919	1.95054813001821
Acidaminococcus_intestini_RyC_MR95	Cloacibacillus_evryensis_DSM_19522	0	0.267338300495567
Acidaminococcus_intestini_RyC_MR95	Clostridiales_sp_1_7_47FAA	-1.08798303699587e-10	0.445563667465535
Acidaminococcus_intestini_RyC_MR95	Clostridium_asparagiforme_DSM_15981	-2.27373675443232e-11	0.489491939303548
Acidaminococcus_intestini_RyC_MR95	Clostridium_bartlettii_DSM_16795	0.411096088622116	1.18472494633818
Acidaminococcus_intestini_RyC_MR95	Clostridium_beijerinckii_NCIMB_8052	1.66396826479706	0.454903250346433
Acidaminococcus_intestini_RyC_MR95	Clostridium_bifermentans_ATCC_19299	1.66396826479809	0.0805532771966
Acidaminococcus_intestini_RyC_MR95	Clostridium_bolteae_ATCC_BAA_613	-2.95585778076202e-12	1.90066906019854
Acidaminococcus_intestini_RyC_MR95	Clostridium_botulinum_A_str_ATCC_19397	1.66396826479672	0.138753094452568
Acidaminococcus_intestini_RyC_MR95	Clostridium_botulinum_A_str_ATCC_3502	1.663968264799	0.139043619869085
Acidaminococcus_intestini_RyC_MR95	Clostridium_botulinum_A_str_Hall	1.66396826479729	0.139043616931872
Acidaminococcus_intestini_RyC_MR95	Clostridium_botulinum_Bf	1.66396826480013	0.216301627906546
Acidaminococcus_intestini_RyC_MR95	Clostridium_botulinum_E1_str_BoNT_E_Beluga	0.385934744437009	0.446119808665344
Acidaminococcus_intestini_RyC_MR95	Clostridium_botulinum_F_str_230613	1.66396826479661	0.216590898410118
Acidaminococcus_intestini_RyC_MR95	Clostridium_butyricum_DSM_10702	0.499502053570609	1.19321477063454
Acidaminococcus_intestini_RyC_MR95	Clostridium_butyricum_E4_str_BoNT_E_BL5262	-2.1600499167107e-12	1.82540131270423
Acidaminococcus_intestini_RyC_MR95	Clostridium_cadaveris_AGR2141	0.377192861614844	0.318323109705148
Acidaminococcus_intestini_RyC_MR95	Clostridium_celatum_DSM_1785	0.180742445843862	0.279263162480447
Acidaminococcus_intestini_RyC_MR95	Clostridium_cellobioparum_DSM_1351	0.280218245892343	0.191764978994001
Acidaminococcus_intestini_RyC_MR95	Clostridium_citroniae_WAL_17108	0.265432083938776	0.266019429881453
Acidaminococcus_intestini_RyC_MR95	Clostridium_clariflavum_DSM_19732	0.427587999688967	0.177341069692716
Acidaminococcus_intestini_RyC_MR95	Clostridium_clostridioforme_CM201	1.08779422755924	0.218763572676494
Acidaminococcus_intestini_RyC_MR95	Clostridium_difficile_CD196	-1.03636921267025e-09	2.10869391987558
Acidaminococcus_intestini_RyC_MR95	Clostridium_difficile_NAP07	1.6639682647949	0.103703016293593
Acidaminococcus_intestini_RyC_MR95	Clostridium_difficile_NAP08	1.66396826479695	0.103703016271652
Acidaminococcus_intestini_RyC_MR95	Clostridium_difficile_R20291	3.83124643121846e-11	2.07869481366185
Acidaminococcus_intestini_RyC_MR95	Clostridium_glycolicum_ATCC_14880	0.367377235429672	0.382150604100843
Acidaminococcus_intestini_RyC_MR95	Clostridium_hathewayi_12489931	0.480027264732485	0.334693251965064
Acidaminococcus_intestini_RyC_MR95	Clostridium_hathewayi_DSM_13479	0.377188170103068	0.351769920528454
Acidaminococcus_intestini_RyC_MR95	Clostridium_hiranonis_TO_931_DSM_13275	0.136391578526514	0.0346872975179622
Acidaminococcus_intestini_RyC_MR95	Clostridium_hylemonae_DSM_15053	1.1511214262282	0
Acidaminococcus_intestini_RyC_MR95	Clostridium_indolis_DSM_755	1.07043103942067	0.253659935023848
Acidaminococcus_intestini_RyC_MR95	Clostridium_innocuum_2959	0.223001486684893	0.48042050828451
Acidaminococcus_intestini_RyC_MR95	Clostridium_leptum_DSM_753	0.139827532822892	0.0491270892074454
Acidaminococcus_intestini_RyC_MR95	Clostridium_methoxybenzovorans_SR3	0.355217098570733	0.264471898659167
Acidaminococcus_intestini_RyC_MR95	Clostridium_methylpentosum_R2_DSM_5476	0.109036476556867	0.1007456133093
Acidaminococcus_intestini_RyC_MR95	Clostridium_nexile_DSM_1787	0.140479206694522	0.128078610950297
Acidaminococcus_intestini_RyC_MR95	Clostridium_paraputrificum_AGR2156	1.66396826479718	0.218731685601938
Acidaminococcus_intestini_RyC_MR95	Clostridium_perfringens_ATCC_13124	0.942456157730476	0.432061801368604
Acidaminococcus_intestini_RyC_MR95	Clostridium_ramosum_VPI_0427_DSM_1402	1.37400627946465	-2.04636307898909e-12
Acidaminococcus_intestini_RyC_MR95	Clostridium_saccharogumia_DSM_17460	0.244352328007267	0.32822636551839
Acidaminococcus_intestini_RyC_MR95	Clostridium_saccharoperbutylacetonicum_N1_4_HMT	0.419679226060794	0.499086108777078
Acidaminococcus_intestini_RyC_MR95	Clostridium_sartagoforme_AAU1	0.406771593669191	0.445461025152326
Acidaminococcus_intestini_RyC_MR95	Clostridium_scindens_ATCC_35704	-8.5265128291212e-11	0.245731523751033
Acidaminococcus_intestini_RyC_MR95	Clostridium_sordellii_ATCC_9714	0.23190913421297	0.345261470725745
Acidaminococcus_intestini_RyC_MR95	Clostridium_sp_7_2_43FAA	1.13686837721616e-13	0.413082347334921
Acidaminococcus_intestini_RyC_MR95	Clostridium_spiroforme_DSM_1552	1.19171391182999	-1.40971678774804e-11
Acidaminococcus_intestini_RyC_MR95	Clostridium_sp_L2_50	0.131036753776925	0.0236965952872197
Acidaminococcus_intestini_RyC_MR95	Clostridium_sp_M62_1	0.0566105295915804	0.302983344519134
Acidaminococcus_intestini_RyC_MR95	Clostridium_sporogenes_ATCC_15579	-7.95807864051312e-13	2.14179333300922
Acidaminococcus_intestini_RyC_MR95	Clostridium_sporosphaeroides_DSM_1294	1.44867444596196	-3.86535248253495e-12
Acidaminococcus_intestini_RyC_MR95	Clostridium_sp_SS2_1	0.837215186425965	0.425369868969824
Acidaminococcus_intestini_RyC_MR95	Clostridium_sp_SY8519	0.0855371530340108	0.107146675590684
Acidaminococcus_intestini_RyC_MR95	Clostridium_sticklandii_DSM_519	0.212448726663865	0.359801350097086
Acidaminococcus_intestini_RyC_MR95	Clostridium_symbiosum_ATCC_14940	0.291215579413006	0.269272171599027
Acidaminococcus_intestini_RyC_MR95	Clostridium_symbiosum_WAL_14163	0.243989019089668	-1.37561073643155e-11
Acidaminococcus_intestini_RyC_MR95	Clostridium_symbiosum_WAL_14673	0.243989019099558	-2.250999386888e-11
Acidaminococcus_intestini_RyC_MR95	Clostridium_tyrobutyricum_DSM_2637	1.66396826479502	0.0155735237768795
Acidaminococcus_intestini_RyC_MR95	Clostridium_viride_DSM_6836	0.13481586196724	0.206172377600524
Acidaminococcus_intestini_RyC_MR95	Collinsella_aerofaciens_ATCC_25986	1.18735604963183	1.01181285572238e-11
Acidaminococcus_intestini_RyC_MR95	Collinsella_intestinalis_DSM_13280	1.10485009984404	-7.61701812734827e-12
Acidaminococcus_intestini_RyC_MR95	Collinsella_stercoris_DSM_13279	0.910957558023938	2.61479726759717e-12
Acidaminococcus_intestini_RyC_MR95	Collinsella_tanakaei_YIT_12063	0.909018430499486	0.286131117121954
Acidaminococcus_intestini_RyC_MR95	Coprobacillus_sp_29_1	1.34713184461316	-5.22959453519434e-12
Acidaminococcus_intestini_RyC_MR95	Coprobacillus_sp_D7	1.20883774318861	0.146320304437381
Acidaminococcus_intestini_RyC_MR95	Coprococcus_catus_GD_7	0.3330052179831	0.287828685170552
Acidaminococcus_intestini_RyC_MR95	Coprococcus_comes_ATCC_27758	1.66396826479456	0.0683205743079043
Acidaminococcus_intestini_RyC_MR95	Coprococcus_eutactus_ATCC_27759	9.38371158554219e-10	0.268068281528144
Acidaminococcus_intestini_RyC_MR95	Corynebacterium_ammoniagenes_DSM_20306	1.66396826479547	0.115020147632663
Acidaminococcus_intestini_RyC_MR95	Corynebacterium_amycolatum_SK46	0.0758952000611544	0.210870831114676
Acidaminococcus_intestini_RyC_MR95	Corynebacterium_aurimucosum_ATCC_700975	1.66396826479763	0.180310594860998
Acidaminococcus_intestini_RyC_MR95	Corynebacterium_durum_F0235	1.66396826479604	0.180310594867478
Acidaminococcus_intestini_RyC_MR95	Corynebacterium_glucuronolyticum_ATCC_51867	0.178634123517327	0.259670392514749
Acidaminococcus_intestini_RyC_MR95	Corynebacterium_kroppenstedtii_DSM_44385	0.198941187654327	0.222084554231742
Acidaminococcus_intestini_RyC_MR95	Corynebacterium_propinquum_DSM_44285	1.52566543495732	0.0614325796176445
Acidaminococcus_intestini_RyC_MR95	Corynebacterium_striatum_ATCC_6940	1.66396826479718	0.180310594871457
Acidaminococcus_intestini_RyC_MR95	Corynebacterium_tuberculostearicum_SK141	1.66396826479865	0.0279231482149953
Acidaminococcus_intestini_RyC_MR95	Corynebacterium_ulcerans_809	1.66396826479865	0.0530113167391164
Acidaminococcus_intestini_RyC_MR95	Corynebacterium_ureicelerivorans	0.186117738478401	0.158158359799245
Acidaminococcus_intestini_RyC_MR95	Cronobacter_sakazakii_ATCC_BAA_894	-7.18500814400613e-11	3.29811246898498
Acidaminococcus_intestini_RyC_MR95	Cryptobacterium_curtum_DSM_15641	0.110581271112096	0.0468361255644822
Acidaminococcus_intestini_RyC_MR95	Curtobacterium_flaccumfaciens_UCD_AKU	1.66396826480172	0.20539979191858
Acidaminococcus_intestini_RyC_MR95	Delftia_acidovorans_SPH_1	0.843282499088559	0.277068046192994
Acidaminococcus_intestini_RyC_MR95	Dermacoccus_nishinomiyaensis	0.920791979685191	0.19955856555157
Acidaminococcus_intestini_RyC_MR95	Desulfovibrio_desulfuricans_subsp_desulfuricans_DSM_642	-1.77010406332556e-10	1.91260041301291
Acidaminococcus_intestini_RyC_MR95	Desulfovibrio_piger_ATCC_29098	1.02886583763723	-5.79802872380242e-12
Acidaminococcus_intestini_RyC_MR95	Desulfovibrio_sp_3_1_syn3	0.18743995010891	-1.22781784739345e-11
Acidaminococcus_intestini_RyC_MR95	Dialister_invisus_DSM_15470	0.117418264040111	0.0283815739040847
Acidaminococcus_intestini_RyC_MR95	Dialister_succinatiphilus_YIT_11850	0.101838324929872	0.145478612475245
Acidaminococcus_intestini_RyC_MR95	Dietzia_cinnamea_P4	0.177364603717024	0.086137455691528
Acidaminococcus_intestini_RyC_MR95	Dorea_formicigenerans_ATCC_27755	0.258966496320681	0.230974977789629
Acidaminococcus_intestini_RyC_MR95	Dorea_longicatena_DSM_13814	0.121705987438759	0.256910387161952
Acidaminococcus_intestini_RyC_MR95	Dysgonomonas_gadei_ATCC_BAA_286	0.227280013221957	0.590146531940832
Acidaminococcus_intestini_RyC_MR95	Edwardsiella_tarda_ATCC_23685	1.41994860314298e-10	0.559045692252312
Acidaminococcus_intestini_RyC_MR95	Edwardsiella_tarda_FL6_60	0	0.614479053613195
Acidaminococcus_intestini_RyC_MR95	Eggerthella_lenta_DSM_2243	0.702381541848581	0.0662175172848265
Acidaminococcus_intestini_RyC_MR95	Eggerthella_sp_1_3_56FAA	0.709648065846181	0.0365365171772964
Acidaminococcus_intestini_RyC_MR95	Eggerthella_sp_YY7918	2.27373675443232e-13	0.277902519990221
Acidaminococcus_intestini_RyC_MR95	Eggerthia_catenaformis_OT_569	0.297296002817802	0.433866885117595
Acidaminococcus_intestini_RyC_MR95	Eikenella_corrodens_ATCC_23834	0.0707303167331474	0.137032226323413
Acidaminococcus_intestini_RyC_MR95	Enterobacter_aerogenes_KCTC_2190	6.25277607468888e-12	3.37242673667834
Acidaminococcus_intestini_RyC_MR95	Enterobacter_asburiae_LF7a	0	0.6614941759874
Acidaminococcus_intestini_RyC_MR95	Enterobacter_cancerogenus_ATCC_35316	3.29691829392686e-12	0.550944799629747
Acidaminococcus_intestini_RyC_MR95	Enterobacter_cloacae_EcWSU1	0	0.671376313294559
Acidaminococcus_intestini_RyC_MR95	Enterobacter_hormaechei_YT2	0	0.660853012942084
Acidaminococcus_intestini_RyC_MR95	Enterobacter_hormaechei_YT3	0	0.659932729287789
Acidaminococcus_intestini_RyC_MR95	Enterobacteriaceae_bacterium_9_2_54FAA	0.134748601400474	2.29614740606064
Acidaminococcus_intestini_RyC_MR95	Enterococcus_asini_ATCC_700915	0.494353884312545	0.41059180600746
Acidaminococcus_intestini_RyC_MR95	Enterococcus_avium_ATCC_14025	0.264152133625885	0.263808926350862
Acidaminococcus_intestini_RyC_MR95	Enterococcus_caccae_ATCC_BAA_1240	0.897805469964965	0.301312798940444
Acidaminococcus_intestini_RyC_MR95	Enterococcus_casseliflavus_ATCC_12755	1.6639682647974	0.103152300257193
Acidaminococcus_intestini_RyC_MR95	Enterococcus_cecorum_DSM_20682	0.188001493274896	0.258078671740009
Acidaminococcus_intestini_RyC_MR95	Enterococcus_dispar_ATCC_51266	1.66396826479718	0.153945704237003
Acidaminococcus_intestini_RyC_MR95	Enterococcus_durans_ATCC_6056	0.313857592464501	0.314085727967495
Acidaminococcus_intestini_RyC_MR95	Enterococcus_faecalis_OG1RF_ATCC_47077	0.0924306043688148	0.265794032880876
Acidaminococcus_intestini_RyC_MR95	Enterococcus_faecalis_TX0104	3.06954461848363e-12	0.341808234243331
Acidaminococcus_intestini_RyC_MR95	Enterococcus_faecalis_TX1322	7.84439180279151e-12	0.327562983375969
Acidaminococcus_intestini_RyC_MR95	Enterococcus_faecalis_TX2134	0.03473664741216	0.290510816565188
Acidaminococcus_intestini_RyC_MR95	Enterococcus_faecalis_V583	-2.35331754083745e-10	0.36088831921461
Acidaminococcus_intestini_RyC_MR95	Enterococcus_faecium_TX1330	0.00431751262408397	0.297768719582564
Acidaminococcus_intestini_RyC_MR95	Enterococcus_gallinarum_EG2	1.66396826479718	0.165069072253686
Acidaminococcus_intestini_RyC_MR95	Enterococcus_hirae_ATCC_9790	0.245298447423465	0.333515222654341
Acidaminococcus_intestini_RyC_MR95	Enterococcus_phoeniculicola_ATCC_BAA_412	0.290378545676617	0.238505528546284
Acidaminococcus_intestini_RyC_MR95	Enterococcus_saccharolyticus_DSM8903	0.24909863324126	0.323852770460689
Acidaminococcus_intestini_RyC_MR95	Enterococcus_sp_7L76	5.0437165555195e-09	0.301299902479968
Acidaminococcus_intestini_RyC_MR95	Erysipelotrichaceae_bacterium_5_2_54FAA	0.0411593673200059	0.242911286963135
Acidaminococcus_intestini_RyC_MR95	Erysipelotrichaceae_bacterium_sp_3_1_53	7.13953340891749e-11	0.21332593095633
Acidaminococcus_intestini_RyC_MR95	Escherichia_albertii_KF1	1.38811628858093e-10	3.13255663264169
Acidaminococcus_intestini_RyC_MR95	Escherichia_albertii_TW07627	-3.5242919693701e-12	3.33021398411609
Acidaminococcus_intestini_RyC_MR95	Escherichia_coli_O157_H7_str_Sakai	1.05346873735652	1.82992911331962
Acidaminococcus_intestini_RyC_MR95	Escherichia_coli_SE11	0	3.10853690269244
Acidaminococcus_intestini_RyC_MR95	Escherichia_coli_str_K_12_substr_MG1655	1.30282689958744	1.61946816665386
Acidaminococcus_intestini_RyC_MR95	Escherichia_coli_UTI89_UPEC	0.498358459812266	2.21691322258653
Acidaminococcus_intestini_RyC_MR95	Escherichia_fergusonii_ATCC_35469	-2.27373675443232e-12	3.66148699480709
Acidaminococcus_intestini_RyC_MR95	Escherichia_hermannii_NBRC_105704	1.66396826480036	0.180310594864522
Acidaminococcus_intestini_RyC_MR95	Escherichia_sp_1_1_43	0.90174286374895	0.346170195668947
Acidaminococcus_intestini_RyC_MR95	Escherichia_sp_3_2_53FAA	0.212835094123307	2.41497580985879
Acidaminococcus_intestini_RyC_MR95	Escherichia_sp_4_1_40B	0.913129281325382	1.9465262541753
Acidaminococcus_intestini_RyC_MR95	Eubacterium_biforme_DSM_3989	1.31222129421906	0
Acidaminococcus_intestini_RyC_MR95	Eubacterium_brachy_ATCC_33089	0.1803732318333	0.253994497533768
Acidaminococcus_intestini_RyC_MR95	Eubacterium_cellulosolvens_6	1.12035054522732	0.095867252068615
Acidaminococcus_intestini_RyC_MR95	Eubacterium_cylindroides_T2_87	1.24089840268346	0.0933358615742463
Acidaminococcus_intestini_RyC_MR95	Eubacterium_desmolans_ATCC_43058	1.05226110086971	0.2875236789464
Acidaminococcus_intestini_RyC_MR95	Eubacterium_dolichum_DSM_3991	1.4622396193688	4.32009983342141e-12
Acidaminococcus_intestini_RyC_MR95	Eubacterium_eligens_ATCC_27750	1.04135842258893	0.307843258138291
Acidaminococcus_intestini_RyC_MR95	Eubacterium_hallii_DSM_3353	1.12035054523312	3.18323145620525e-12
Acidaminococcus_intestini_RyC_MR95	Eubacterium_hallii_L2_7	0.989822807369364	0.176726795630884
Acidaminococcus_intestini_RyC_MR95	Eubacterium_limosum_KIST612	0.887218435877685	0.315647013568423
Acidaminococcus_intestini_RyC_MR95	Eubacterium_ramulus_ATCC_29099	0.093243905745112	0.186714079368812
Acidaminococcus_intestini_RyC_MR95	Eubacterium_rectale_ATCC_33656	0.0391262371913399	1.48221710021596
Acidaminococcus_intestini_RyC_MR95	Eubacterium_rectale_M104_1	0.382960528009335	0.115750419564279
Acidaminococcus_intestini_RyC_MR95	Eubacterium_saphenum_ATCC_49989	0.127973360481974	0.110632490741523
Acidaminococcus_intestini_RyC_MR95	Eubacterium_siraeum_70_3	0.297054835924655	4.43378667114303e-12
Acidaminococcus_intestini_RyC_MR95	Eubacterium_siraeum_DSM_15702	0.205315076751958	0.0916164426859041
Acidaminococcus_intestini_RyC_MR95	Eubacterium_sulci_ATCC_35585	1.09677594722746	0.202215969754661
Acidaminococcus_intestini_RyC_MR95	Eubacterium_ventriosum_ATCC_27560	1.01465102035763	0.0935563159200683
Acidaminococcus_intestini_RyC_MR95	Exiguobacterium_aurantiacum_DSM_6208	1.66396826479888	0.227658951203466
Acidaminococcus_intestini_RyC_MR95	Faecalibacterium_cf_prausnitzii_KLE1255	0.108783569551974	0.109799514228143
Acidaminococcus_intestini_RyC_MR95	Faecalibacterium_prausnitzii_L2_6	0.241697442956252	0.163977138120458
Acidaminococcus_intestini_RyC_MR95	Faecalibacterium_prausnitzii_M21_2	0.334891837195755	0.415864315377803
Acidaminococcus_intestini_RyC_MR95	Faecalibacterium_prausnitzii_SL3_3	0.318854844803241	0.352801388100602
Acidaminococcus_intestini_RyC_MR95	Filifactor_alocis_ATCC_35896	0.127901737512957	0.149636989735882
Acidaminococcus_intestini_RyC_MR95	Finegoldia_magna_ATCC_29328	0.108141965578511	0.156196330264379
Acidaminococcus_intestini_RyC_MR95	Flavonifractor_plautii_ATCC_29863	0.177353512715626	0.19104113886965
Acidaminococcus_intestini_RyC_MR95	Fusobacterium_gonidiaformans_3_1_5R	0.0849067951958205	0.215882931199076
Acidaminococcus_intestini_RyC_MR95	Fusobacterium_gonidiaformans_ATCC_25563	0.089610609099168	0.191495121314688
Acidaminococcus_intestini_RyC_MR95	Fusobacterium_mortiferum_ATCC_9817	2.58069121628068e-11	0.442817272976981
Acidaminococcus_intestini_RyC_MR95	Fusobacterium_necrophorum_D12	0.0869107791152146	0.240134067307281
Acidaminococcus_intestini_RyC_MR95	Fusobacterium_nucleatum_subsp_animalis_3_1_33	0.126690636617354	0.15312713618107
Acidaminococcus_intestini_RyC_MR95	Fusobacterium_nucleatum_subsp_animalis_7_1	0.247501885863585	0.0349779963798937
Acidaminococcus_intestini_RyC_MR95	Fusobacterium_nucleatum_subsp_animalis_D11	0.127264907948984	0.156573294548593
Acidaminococcus_intestini_RyC_MR95	Fusobacterium_nucleatum_subsp_vincentii_3_1_27	0.0753153786785106	0.250557784464377
Acidaminococcus_intestini_RyC_MR95	Fusobacterium_nucleatum_subsp_vincentii_3_1_36A2	0.0809198743653496	0.324926922980922
Acidaminococcus_intestini_RyC_MR95	Fusobacterium_nucleatum_subsp_vincentii_4_1_13	0.0839202390613991	0.239227070682432
Acidaminococcus_intestini_RyC_MR95	Fusobacterium_periodonticum_1_1_41FAA	0.173136018474906	0.111321352984646
Acidaminococcus_intestini_RyC_MR95	Fusobacterium_periodonticum_2_1_31	0.0814561096794932	0.17081236479919
Acidaminococcus_intestini_RyC_MR95	Fusobacterium_russii_ATCC_25533	1.17427123988443	0.261926765677686
Acidaminococcus_intestini_RyC_MR95	Fusobacterium_sp_4_8	0.0688094657336933	0.281051851652137
Acidaminococcus_intestini_RyC_MR95	Fusobacterium_ulcerans_ATCC_49185	0.389176673221641	2.27373675443232e-11
Acidaminococcus_intestini_RyC_MR95	Fusobacterium_varium_ATCC_27725	0.382337263379668	2.39481323660584e-09
Acidaminococcus_intestini_RyC_MR95	Gemella_haemolysans_ATCC_10379	0.985093724087392	0.183129693193791
Acidaminococcus_intestini_RyC_MR95	Gemella_morbillorum_M424	0.991221577717397	0.174832943753245
Acidaminococcus_intestini_RyC_MR95	Gemella_sanguinis_ATCC700632	0.903439421862799	0.293684763076953
Acidaminococcus_intestini_RyC_MR95	Gemella_sanguinis_M325	1.00192123395732	0.16034624542749
Acidaminococcus_intestini_RyC_MR95	Geobacillus_vulcani_PSS1	0.350545617521789	0.476140028384407
Acidaminococcus_intestini_RyC_MR95	Gordonia_rubripertincta_NBRC_101908	0.140838851973626	0.189222407747366
Acidaminococcus_intestini_RyC_MR95	Gordonia_terrae_C_6	-1.47792889038101e-12	0.515322997701219
Acidaminococcus_intestini_RyC_MR95	Gordonia_terrae_NBRC_100016	0	0.524256293164058
Acidaminococcus_intestini_RyC_MR95	Gordonibacter_pamelaeae_7_10_1_bT_DSM_19378	0.111888391934599	0.0262598824766656
Acidaminococcus_intestini_RyC_MR95	Granulicatella_adiacens_ATCC_49175	0.952080183275598	0.227828064401592
Acidaminococcus_intestini_RyC_MR95	Granulicatella_elegans_ATCC_700633	0.931548826782432	0.255626300257404
Acidaminococcus_intestini_RyC_MR95	Grimontia_hollisae_CIP_101886	1.66396826477569	0.180310594870207
Acidaminococcus_intestini_RyC_MR95	Haemophilus_haemolyticus_M19501	1.38689521360857	0.226489436731413
Acidaminococcus_intestini_RyC_MR95	Haemophilus_parainfluenzae_T3T1	0.0532996752694999	1.89241017359677
Acidaminococcus_intestini_RyC_MR95	Haemophilus_sputorum_CCUG_13788	1.6639682647974	0.180310594869752
Acidaminococcus_intestini_RyC_MR95	Hafnia_alvei_ATCC_51873	1.66396826479354	0.180310594867251
Acidaminococcus_intestini_RyC_MR95	Hafnia_alvei_BIDMC_31	0	3.0453466252718
Acidaminococcus_intestini_RyC_MR95	Halococcus_morrhuae_DSM1307	0.179743472734572	0.0540116505413835
Acidaminococcus_intestini_RyC_MR95	Helicobacter_bilis_ATCC_43879	0.0870606856127552	0.0555855758711914
Acidaminococcus_intestini_RyC_MR95	Helicobacter_canadensis_MIT_98_5491	0.106650582107704	0.0789917241354487
Acidaminococcus_intestini_RyC_MR95	Helicobacter_cinaedi_CCUG_18818	0.0938294019611021	0.082794349769415
Acidaminococcus_intestini_RyC_MR95	Helicobacter_pullorum_MIT_98_5489	0.0867713083279114	0.0977849513913043
Acidaminococcus_intestini_RyC_MR95	Helicobacter_pylori_26695	0.0828733822864933	0.0644424792797054
Acidaminococcus_intestini_RyC_MR95	Helicobacter_winghamensis_ATCC_BAA_430	0.0923579112536572	0.0471384035183746
Acidaminococcus_intestini_RyC_MR95	Holdemania_filiformis_VPI_J1_31B_1_DSM_12042	1.29316069584843	1.67119651450776e-11
Acidaminococcus_intestini_RyC_MR95	Kallipyga_massiliensis_ph2	0.188558827084307	0.26266206913624
Acidaminococcus_intestini_RyC_MR95	Kandleria_vitulina_DSM_20405	1.66396826479775	0.191041171218444
Acidaminococcus_intestini_RyC_MR95	Kingella_oralis_ATCC_51147	0.775178188651807	0.3284422742272
Acidaminococcus_intestini_RyC_MR95	Klebsiella_pneumoniae_pneumoniae_MGH78578	0.430683419114416	2.26385821998451
Acidaminococcus_intestini_RyC_MR95	Klebsiella_sp_1_1_55	0	0.564453607936571
Acidaminococcus_intestini_RyC_MR95	Kluyvera_ascorbata_ATCC_33433	0.170411661019102	0.429236695496343
Acidaminococcus_intestini_RyC_MR95	Kocuria_palustris_PEL	0.911894261489579	0.208456283744908
Acidaminococcus_intestini_RyC_MR95	Kocuria_rhizophila_DC2201	0.915237159097956	0.205113386139942
Acidaminococcus_intestini_RyC_MR95	Kurthia_massiliensis_JC30	0.137190818517524	0.384578667127585
Acidaminococcus_intestini_RyC_MR95	Kytococcus_sedentarius_DSM_20547	0.162541154982364	0.224385191774445
Acidaminococcus_intestini_RyC_MR95	Lachnospiraceae_bacterium_sp_5_1_63FAA	0.36505325079122	1.13686837721616e-13
Acidaminococcus_intestini_RyC_MR95	Lachnospiraceae_bacterium_sp_8_1_57FAA	0.131927130845042	0.0136224266406089
Acidaminococcus_intestini_RyC_MR95	Lachnospira_multipara_ATCC_19207	0.304396861584337	0.231879726339685
Acidaminococcus_intestini_RyC_MR95	Lactobacillus_acidophilus_ATCC_4796	1.12387945611033	0.128670063044524
Acidaminococcus_intestini_RyC_MR95	Lactobacillus_acidophilus_NCFM	1.03544499319707	0.291800915733916
Acidaminococcus_intestini_RyC_MR95	Lactobacillus_amylolyticus_DSM_11664	1.11856354962822	0.0482970774560272
Acidaminococcus_intestini_RyC_MR95	Lactobacillus_amylovorus_GRL_1112	1.05181943836124	0.285042253023676
Acidaminococcus_intestini_RyC_MR95	Lactobacillus_animalis_KCTC_3501	1.03978722437989	0.307209978868286
Acidaminococcus_intestini_RyC_MR95	Lactobacillus_antri_DSM_16041	1.12035054525234	-7.16227077646181e-12
Acidaminococcus_intestini_RyC_MR95	Lactobacillus_brevis_ATCC_367	1.14103627886323	0.10196195972992
Acidaminococcus_intestini_RyC_MR95	Lactobacillus_brevis_subsp_gravesensis_ATCC_27305	1.37400627947102	-8.5265128291212e-12
Acidaminococcus_intestini_RyC_MR95	Lactobacillus_buchneri_ATCC_11577	1.349103548259	0.0200805532793993
Acidaminococcus_intestini_RyC_MR95	Lactobacillus_casei_ATCC_334	2.61888999375515e-09	0.261476057023401
Acidaminococcus_intestini_RyC_MR95	Lactobacillus_casei_casei_BL23	-2.1600499167107e-12	0.264524122864373
Acidaminococcus_intestini_RyC_MR95	Lactobacillus_coleohominis_101_4_CHN	1.12906887147994	0.142720627273434
Acidaminococcus_intestini_RyC_MR95	Lactobacillus_coryniformis_subsp_coryniformis_CECT_5711	1.66396826479718	0.0792801179367189
[truncated: 593,099 more rows]
