# Supplementary material for: Human gut microbe co-cultures have greater potential than monocultures for food waste remediation to commodity chemicals
Source: Sci Rep. 2018 Oct 22;8:15594. doi: 10.1038/s41598-018-33733-z (PMC6197241; doi:10.1038/s41598-018-33733-z)
Supplement: Supplementary file 3 — Data [file 41598_2018_33733_MOESM3_ESM.zip › Data/Parsed/All_MonoCult_NodeNetStats_CurrencyRemoved_Norm_SCC.csv]

Iso	name	type	label	Degree	InDegree	OutDegree	Btwness	Closeness
Abiotrophia_defectiva_ATCC_49176	glu_L_c	0	Met	0.0882352941176471	0.0588235294117647	0.0294117647058824	0.0215802297250261	0.00617476482004882
Abiotrophia_defectiva_ATCC_49176	thdp_c	0	Met	0.0176470588235294	0.00588235294117647	0.0117647058823529	0.0260006961364427	0.00698040049996008
Abiotrophia_defectiva_ATCC_49176	accoa_c	0	Met	0.0352941176470588	0.0117647058823529	0.0235294117647059	0.0151061608075183	0.0061331940497492
Abiotrophia_defectiva_ATCC_49176	adocbip_c	0	Met	0.0176470588235294	0.0117647058823529	0.00588235294117647	0.000208840932822833	0.00595300508227686
Abiotrophia_defectiva_ATCC_49176	gtp_c	0	Met	0.0117647058823529	0	0.0117647058823529	0	0.00598886631144535
Abiotrophia_defectiva_ATCC_49176	btn_co2_c	0	Met	0.0176470588235294	0.00588235294117647	0.0117647058823529	6.96136442742778e-05	0.00595288705020669
Abiotrophia_defectiva_ATCC_49176	actp_c	0	Met	0.0176470588235294	0.0117647058823529	0.00588235294117647	0.00341106856943961	0.00588155757773593
Abiotrophia_defectiva_ATCC_49176	apoACP_c	0	Met	0.0117647058823529	0	0.0117647058823529	0	0.005952975751702
Abiotrophia_defectiva_ATCC_49176	adocbi_c	0	Met	0.0176470588235294	0.00588235294117647	0.0117647058823529	0.000174034110685694	0.00602516149027803
Abiotrophia_defectiva_ATCC_49176	agdpcbi_c	0	Met	0.0235294117647059	0.0117647058823529	0.0117647058823529	0.000278454577097111	0.00591757123832019
Abiotrophia_defectiva_ATCC_49176	rdmbzi_c	0	Met	0.0176470588235294	0.00588235294117647	0.0117647058823529	0.00180995475113122	0.00591757123832019
Abiotrophia_defectiva_ATCC_49176	dcamp_c	0	Met	0.00588235294117647	0	0.00588235294117647	0	0.0126429513786623
Abiotrophia_defectiva_ATCC_49176	ahcys_c	0	Met	0.0470588235294118	0.0235294117647059	0.0235294117647059	0.0480334145492517	0.00671506452245325
Abiotrophia_defectiva_ATCC_49176	acald_c	0	Met	0.0235294117647059	0.0176470588235294	0.00588235294117647	0.002506091193874	0.00588225961384931
Abiotrophia_defectiva_ATCC_49176	mqn7_c	0	Met	0.0117647058823529	0	0.0117647058823529	0	0.0067607150188616
Abiotrophia_defectiva_ATCC_49176	amet_c	0	Met	0.0411764705882353	0.0176470588235294	0.0235294117647059	0.0121475809258615	0.00671505577061878
Abiotrophia_defectiva_ATCC_49176	2dmmq8_c	0	Met	0.0235294117647059	0.0117647058823529	0.0117647058823529	0.00344587539157675	0.00671506120278922
Abiotrophia_defectiva_ATCC_49176	cgly_c	0	Met	0.0176470588235294	0	0.0176470588235294	0	0.00613339758617153
Abiotrophia_defectiva_ATCC_49176	arab_L_c	0	Met	0.00588235294117647	0	0.00588235294117647	0	0.012585756511926
Abiotrophia_defectiva_ATCC_49176	4pasp_c	0	Met	0.0117647058823529	0.00588235294117647	0.00588235294117647	0.001253045596937	0.00708004243181058
Abiotrophia_defectiva_ATCC_49176	asp_L_c	0	Met	0.0294117647058824	0.00588235294117647	0.0235294117647059	0.00323703445875392	0.0127945823346474
Abiotrophia_defectiva_ATCC_49176	cbp_c	0	Met	0.00588235294117647	0	0.00588235294117647	0	0.0124698645356674
Abiotrophia_defectiva_ATCC_49176	akg_c	0	Met	0.0470588235294118	0.00588235294117647	0.0411764705882353	0.0223459798120432	0.00698017477359229
Abiotrophia_defectiva_ATCC_49176	apoC_Lys_btn_c	0	Met	0.0176470588235294	0.0117647058823529	0.00588235294117647	0.00247128437173686	0.00595282744301795
Abiotrophia_defectiva_ATCC_49176	cbi_c	0	Met	0.0117647058823529	0	0.0117647058823529	0	0.00609908807921825
Abiotrophia_defectiva_ATCC_49176	3psme_c	0	Met	0.0176470588235294	0.0117647058823529	0.00588235294117647	0.0921684650191437	0.00862268544377436
Abiotrophia_defectiva_ATCC_49176	chor_c	0	Met	0.0176470588235294	0.00588235294117647	0.0117647058823529	0.0920292377305952	0.0085485673717693
Abiotrophia_defectiva_ATCC_49176	gln_L_c	0	Met	0.0117647058823529	0	0.0117647058823529	0	0.00591756507159497
Abiotrophia_defectiva_ATCC_49176	utp_c	0	Met	0.0235294117647059	0	0.0235294117647059	0	0.0114667169403728
Abiotrophia_defectiva_ATCC_49176	26dap_LL_c	0	Met	0.0176470588235294	0.0117647058823529	0.00588235294117647	0.00268012530455969	0.00588255643716085
Abiotrophia_defectiva_ATCC_49176	pep_c	0	Met	0.0411764705882353	0.00588235294117647	0.0352941176470588	0.00887573964497041	0.00999073821004859
Abiotrophia_defectiva_ATCC_49176	e4p_c	0	Met	0.0294117647058824	0.0117647058823529	0.0176470588235294	0.0832579185520362	0.00998245772236712
Abiotrophia_defectiva_ATCC_49176	dha_c	0	Met	0.0117647058823529	0	0.0117647058823529	0	0.0100327491893388
Abiotrophia_defectiva_ATCC_49176	23dhdp_c	0	Met	0.0176470588235294	0.0117647058823529	0.00588235294117647	0.0274277758440654	0.00698061926201753
Abiotrophia_defectiva_ATCC_49176	pyr_c	0	Met	0.0588235294117647	0.0411764705882353	0.0176470588235294	0.0453184824225548	0.00698304807903027
Abiotrophia_defectiva_ATCC_49176	aspsa_c	0	Met	0.0117647058823529	0.00588235294117647	0.00588235294117647	0.00219282979463975	0.00702997937310055
Abiotrophia_defectiva_ATCC_49176	fol_c	0	Met	0.00588235294117647	0	0.00588235294117647	0	0.00602342649047104
Abiotrophia_defectiva_ATCC_49176	dhf_c	0	Met	0.0117647058823529	0.00588235294117647	0.00588235294117647	0.000139227288548556	0.00598715478772816
Abiotrophia_defectiva_ATCC_49176	dhna_c	0	Met	0.0117647058823529	0.00588235294117647	0.00588235294117647	0.00602158022972503	0.00671504037951694
Abiotrophia_defectiva_ATCC_49176	octdp_c	0	Met	0.0117647058823529	0	0.0117647058823529	0	0.00690151022607149
Abiotrophia_defectiva_ATCC_49176	2dmmq7_c	0	Met	0.0235294117647059	0.0117647058823529	0.0117647058823529	0.0109293421510616	0.00671503192953024
Abiotrophia_defectiva_ATCC_49176	fum_c	0	Met	0.0470588235294118	0.00588235294117647	0.0411764705882353	0.00316742081447964	0.0124853819144201
Abiotrophia_defectiva_ATCC_49176	dhor_S_c	0	Met	0.0176470588235294	0.00588235294117647	0.0117647058823529	0.0111381830838844	0.0121661482046903
Abiotrophia_defectiva_ATCC_49176	cbasp_c	0	Met	0.0176470588235294	0.0117647058823529	0.00588235294117647	0.0081447963800905	0.0123161383531911
Abiotrophia_defectiva_ATCC_49176	2dda7p_c	0	Met	0.0176470588235294	0.0117647058823529	0.00588235294117647	0.0840236686390533	0.00901341990042584
Abiotrophia_defectiva_ATCC_49176	3dhq_c	0	Met	0.0117647058823529	0.00588235294117647	0.00588235294117647	0.0842325095718761	0.00893246655874578
Abiotrophia_defectiva_ATCC_49176	2omhmbl_c	0	Met	0.0176470588235294	0.00588235294117647	0.0117647058823529	0.000870170553428472	0.00671506090100174
Abiotrophia_defectiva_ATCC_49176	drib_c	0	Met	0.00588235294117647	0	0.00588235294117647	0	0.0102777348220938
Abiotrophia_defectiva_ATCC_49176	2dr5p_c	0	Met	0.0235294117647059	0.00588235294117647	0.0176470588235294	0.00254089801601114	0.0101806284653543
Abiotrophia_defectiva_ATCC_49176	2pg_c	0	Met	0.0117647058823529	0.00588235294117647	0.00588235294117647	0.00821441002436478	0.00986431478479884
Abiotrophia_defectiva_ATCC_49176	fdp_c	0	Met	0.0176470588235294	0.00588235294117647	0.0117647058823529	0.0399234249912983	0.00993670245626176
Abiotrophia_defectiva_ATCC_49176	2dmmql8_c	0	Met	0.0235294117647059	0.0117647058823529	0.0117647058823529	0.00410720501218239	0.0067150515456034
Abiotrophia_defectiva_ATCC_49176	q8h2_c	0	Met	0.0176470588235294	0.0117647058823529	0.00588235294117647	0.00247128437173686	0.00588255625824665
Abiotrophia_defectiva_ATCC_49176	glu5sa_c	0	Met	0.0117647058823529	0.00588235294117647	0.00588235294117647	0.00542986425339366	0.00591755744731712
Abiotrophia_defectiva_ATCC_49176	glu5p_c	0	Met	0.0117647058823529	0.00588235294117647	0.00588235294117647	0.00804037591367908	0.00595297740620627
Abiotrophia_defectiva_ATCC_49176	g6p_B_c	0	Met	0.0117647058823529	0.00588235294117647	0.00588235294117647	0.010024364775496	0.0100027058643595
Abiotrophia_defectiva_ATCC_49176	gal_c	0	Met	0.0117647058823529	0.00588235294117647	0.00588235294117647	0.000243647754959972	0.0108239720689163
Abiotrophia_defectiva_ATCC_49176	gal1p_c	0	Met	0.0235294117647059	0.00588235294117647	0.0176470588235294	0.0029585798816568	0.0107194645543157
Abiotrophia_defectiva_ATCC_49176	g3p_c	0	Met	0.0588235294117647	0.0411764705882353	0.0176470588235294	0.0821266968325792	0.0099769576846429
Abiotrophia_defectiva_ATCC_49176	f6p_c	0	Met	0.0588235294117647	0.0411764705882353	0.0176470588235294	0.047372084928646	0.00990945339446614
Abiotrophia_defectiva_ATCC_49176	thf_c	0	Met	0.0235294117647059	0.0176470588235294	0.00588235294117647	0.00866689871214758	0.00595131659892043
Abiotrophia_defectiva_ATCC_49176	ser_L_c	0	Met	0.0176470588235294	0	0.0176470588235294	0	0.00853738472954493
Abiotrophia_defectiva_ATCC_49176	glycogen_c	0	Met	0.0235294117647059	0.0117647058823529	0.0117647058823529	0.0054646710755308	0.0103625758485828
Abiotrophia_defectiva_ATCC_49176	glycogenb_c	0	Met	0.0117647058823529	0.00588235294117647	0.00588235294117647	0	0.0103311116837308
Abiotrophia_defectiva_ATCC_49176	adpglc_c	0	Met	0.0117647058823529	0.00588235294117647	0.00588235294117647	0.000487295509919944	0.0103315299490556
Abiotrophia_defectiva_ATCC_49176	g1p_c	0	Met	0.0294117647058824	0.0176470588235294	0.0117647058823529	0.0206404455273234	0.0103925390284839
Abiotrophia_defectiva_ATCC_49176	gly_c	0	Met	0.0294117647058824	0.0235294117647059	0.00588235294117647	0.00605638705186216	0.00591590490098925
Abiotrophia_defectiva_ATCC_49176	4hbz_c	0	Met	0.0117647058823529	0.00588235294117647	0.00588235294117647	0.0525234946049426	0.00690150321294302
Abiotrophia_defectiva_ATCC_49176	glc_D_c	0	Met	0.0294117647058824	0.0235294117647059	0.00588235294117647	0.00264531848242255	0.0100798255596806
Abiotrophia_defectiva_ATCC_49176	fru_c	0	Met	0.00588235294117647	0	0.00588235294117647	0	0.0100060629455732
Abiotrophia_defectiva_ATCC_49176	prpp_c	0	Met	0.0235294117647059	0.00588235294117647	0.0176470588235294	0.0135746606334842	0.0118767943715182
Abiotrophia_defectiva_ATCC_49176	hxan_c	0	Met	0.00588235294117647	0	0.00588235294117647	0	0.0058825520759726
Abiotrophia_defectiva_ATCC_49176	ile_L_c	0	Met	0.0117647058823529	0	0.0117647058823529	0	0.00629196932742914
Abiotrophia_defectiva_ATCC_49176	lcts_c	0	Met	0.0117647058823529	0	0.0117647058823529	0	0.0110828101436237
Abiotrophia_defectiva_ATCC_49176	leu_L_c	0	Met	0.0117647058823529	0	0.0117647058823529	0	0.00629196932742914
Abiotrophia_defectiva_ATCC_49176	ACP_c	0	Met	0.0117647058823529	0.00588235294117647	0.00588235294117647	3.48068221371389e-05	0.00588252738617295
Abiotrophia_defectiva_ATCC_49176	malcoa_c	0	Met	0.0176470588235294	0.0117647058823529	0.00588235294117647	0.00254089801601114	0.00588252738617295
Abiotrophia_defectiva_ATCC_49176	mal_L_c	0	Met	0.0117647058823529	0.00588235294117647	0.00588235294117647	0.0018795683954055	0.00703243180100917
Abiotrophia_defectiva_ATCC_49176	met_L_c	0	Met	0.0176470588235294	0.0117647058823529	0.00588235294117647	0.00299338670379394	0.00671503856880371
Abiotrophia_defectiva_ATCC_49176	mlthf_c	0	Met	0.0176470588235294	0.00588235294117647	0.0117647058823529	0.000800556909154194	0.00690148121731437
Abiotrophia_defectiva_ATCC_49176	hcys_L_c	0	Met	0.0176470588235294	0.00588235294117647	0.0117647058823529	0.0140619561434041	0.00671504279380276
Abiotrophia_defectiva_ATCC_49176	5mthf_c	0	Met	0.0176470588235294	0.00588235294117647	0.0117647058823529	0.00149669335189697	0.00676070461810838
Abiotrophia_defectiva_ATCC_49176	malttr_c	0	Met	0.0117647058823529	0	0.0117647058823529	0	0.0105210547038859
Abiotrophia_defectiva_ATCC_49176	malt_c	0	Met	0.0176470588235294	0.00588235294117647	0.0117647058823529	0.00257570483814828	0.0104110068325888
Abiotrophia_defectiva_ATCC_49176	methf_c	0	Met	0.0117647058823529	0.00588235294117647	0.00588235294117647	6.96136442742778e-05	0.00588255625824665
Abiotrophia_defectiva_ATCC_49176	dnad_c	0	Met	0.0117647058823529	0.00588235294117647	0.00588235294117647	0.00730943264879916	0.00621335135019606
Abiotrophia_defectiva_ATCC_49176	nac_c	0	Met	0.0176470588235294	0.0117647058823529	0.00588235294117647	0.000417681865645667	0.00645540393605875
Abiotrophia_defectiva_ATCC_49176	nicrnt_c	0	Met	0.0294117647058824	0.0117647058823529	0.0176470588235294	0.0117647058823529	0.00645541704437374
Abiotrophia_defectiva_ATCC_49176	dmbzid_c	0	Met	0.0117647058823529	0	0.0117647058823529	0	0.00649759498854286
Abiotrophia_defectiva_ATCC_49176	ump_c	0	Met	0.0117647058823529	0.00588235294117647	0.00588235294117647	0.0253741733379742	0.011877156189481
Abiotrophia_defectiva_ATCC_49176	oaa_c	0	Met	0.0235294117647059	0.0176470588235294	0.00588235294117647	0.00268012530455969	0.0069800586241918
Abiotrophia_defectiva_ATCC_49176	cit_c	0	Met	0.0117647058823529	0	0.0117647058823529	0	0.00704237553521934
Abiotrophia_defectiva_ATCC_49176	2ohph_c	0	Met	0.0176470588235294	0.00588235294117647	0.0117647058823529	0.0493212669683258	0.00676072572555275
Abiotrophia_defectiva_ATCC_49176	4mop_c	0	Met	0.0176470588235294	0.0117647058823529	0.00588235294117647	0.00247128437173686	0.00588255406452703
Abiotrophia_defectiva_ATCC_49176	3mop_c	0	Met	0.0176470588235294	0.0117647058823529	0.00588235294117647	0.00247128437173686	0.00588255406452703
Abiotrophia_defectiva_ATCC_49176	2ombzl_c	0	Met	0.0176470588235294	0.00588235294117647	0.0117647058823529	0.00807518273581622	0.00671506150457672
Abiotrophia_defectiva_ATCC_49176	2ommbl_c	0	Met	0.0176470588235294	0.0117647058823529	0.00588235294117647	0.00292377305951967	0.00671505546883179
Abiotrophia_defectiva_ATCC_49176	orot5p_c	0	Met	0.0176470588235294	0.0117647058823529	0.00588235294117647	0.0230769230769231	0.0118765323262912
Abiotrophia_defectiva_ATCC_49176	2omph_c	0	Met	0.0176470588235294	0.0117647058823529	0.00588235294117647	0.0101287852419074	0.0067150560724058
Abiotrophia_defectiva_ATCC_49176	3ophb_c	0	Met	0.0176470588235294	0.0117647058823529	0.00588235294117647	0.0520361990950226	0.00685393076926058
Abiotrophia_defectiva_ATCC_49176	2oph_c	0	Met	0.0117647058823529	0.00588235294117647	0.00588235294117647	0.0507135398538113	0.00680700936465879
Abiotrophia_defectiva_ATCC_49176	orot_c	0	Met	0.0176470588235294	0.0117647058823529	0.00588235294117647	0.016533240515141	0.0120194401533744
Abiotrophia_defectiva_ATCC_49176	1pyr5c_c	0	Met	0.0117647058823529	0.00588235294117647	0.00588235294117647	0.00274973894883397	0.00588255179267858
Abiotrophia_defectiva_ATCC_49176	g6p_c	0	Met	0.0176470588235294	0.0117647058823529	0.00588235294117647	0.0271841280891055	0.00998861839410737
Abiotrophia_defectiva_ATCC_49176	13dpg_c	0	Met	0.0117647058823529	0.00588235294117647	0.00588235294117647	0.0068917507831535	0.00962082962692399
Abiotrophia_defectiva_ATCC_49176	3pg_c	0	Met	0.0117647058823529	0.00588235294117647	0.00588235294117647	0.00755308040375914	0.0097410509181344
Abiotrophia_defectiva_ATCC_49176	g1p_B_c	0	Met	0.0176470588235294	0.0117647058823529	0.00588235294117647	0.00762269404803341	0.0100976379243149
Abiotrophia_defectiva_ATCC_49176	pnto_R_c	0	Met	0.00588235294117647	0	0.00588235294117647	0	0.00598886295083384
Abiotrophia_defectiva_ATCC_49176	4ppcys_c	0	Met	0.0176470588235294	0.0117647058823529	0.00588235294117647	0.000278454577097111	0.00591757030087002
Abiotrophia_defectiva_ATCC_49176	r1p_c	0	Met	0.0117647058823529	0.00588235294117647	0.00588235294117647	0.0292029237730595	0.0118772173271743
Abiotrophia_defectiva_ATCC_49176	cys_L_c	0	Met	0.0117647058823529	0.00588235294117647	0.00588235294117647	0.000104420466411417	0.00595300342203367
Abiotrophia_defectiva_ATCC_49176	4ppan_c	0	Met	0.0117647058823529	0.00588235294117647	0.00588235294117647	0.000104420466411417	0.00595300342203367
Abiotrophia_defectiva_ATCC_49176	r5p_c	0	Met	0.0352941176470588	0.0176470588235294	0.0176470588235294	0.042847198050818	0.0118772725067695
Abiotrophia_defectiva_ATCC_49176	skm5p_c	0	Met	0.0117647058823529	0.00588235294117647	0.00588235294117647	0.0844413505046989	0.00869809949216409
Abiotrophia_defectiva_ATCC_49176	pan4p_c	0	Met	0.0117647058823529	0.00588235294117647	0.00588235294117647	0.000174034110685694	0.00588255602664937
Abiotrophia_defectiva_ATCC_49176	uri_c	0	Met	0.0176470588235294	0.00588235294117647	0.0117647058823529	0.0276714235990254	0.0118772113685082
Abiotrophia_defectiva_ATCC_49176	rib_D_c	0	Met	0.00588235294117647	0	0.00588235294117647	0	0.0120075294524348
Abiotrophia_defectiva_ATCC_49176	rbl_L_c	0	Met	0.0117647058823529	0.00588235294117647	0.00588235294117647	0.00316742081447964	0.0124433783964096
Abiotrophia_defectiva_ATCC_49176	ru5p_L_c	0	Met	0.0117647058823529	0.00588235294117647	0.00588235294117647	0.006265227984685	0.0123040263783786
Abiotrophia_defectiva_ATCC_49176	rhcys_c	0	Met	0.0176470588235294	0.00588235294117647	0.0117647058823529	0.0189697180647407	0.00671503615452093
Abiotrophia_defectiva_ATCC_49176	xu5p_D_c	0	Met	0.0411764705882353	0.0117647058823529	0.0294117647058824	0.0154890358510268	0.0121676052678185
Abiotrophia_defectiva_ATCC_49176	ru5p_D_c	0	Met	0.0117647058823529	0.00588235294117647	0.00588235294117647	0.00522102332057083	0.0120191062401455
Abiotrophia_defectiva_ATCC_49176	5prdmbz_c	0	Met	0.0176470588235294	0.0117647058823529	0.00588235294117647	0.00261051166028542	0.00595300508227686
Abiotrophia_defectiva_ATCC_49176	3dhsk_c	0	Met	0.0117647058823529	0.00588235294117647	0.00588235294117647	0.0843717368604246	0.0088529539009212
Abiotrophia_defectiva_ATCC_49176	skm_c	0	Met	0.0117647058823529	0.00588235294117647	0.00588235294117647	0.0844413505046989	0.00877484380751878
Abiotrophia_defectiva_ATCC_49176	s7p_c	0	Met	0.0235294117647059	0.0117647058823529	0.0117647058823529	0.010146188652976	0.0100769016480284
Abiotrophia_defectiva_ATCC_49176	thr_L_c	0	Met	0.0117647058823529	0	0.0117647058823529	0	0.00602291319537081
Abiotrophia_defectiva_ATCC_49176	dhap_c	0	Met	0.0235294117647059	0.0176470588235294	0.00588235294117647	0.00243647754959972	0.0099004638308399
Abiotrophia_defectiva_ATCC_49176	tre_c	0	Met	0.0117647058823529	0	0.0117647058823529	0	0.0104112346770988
Abiotrophia_defectiva_ATCC_49176	unaga_c	0	Met	0.0117647058823529	0	0.0117647058823529	0	0.00591757138717262
Abiotrophia_defectiva_ATCC_49176	uacmam_c	0	Met	0.0176470588235294	0.00588235294117647	0.0117647058823529	0.000208840932822833	0.00591757138717262
Abiotrophia_defectiva_ATCC_49176	uacgam_c	0	Met	0.0294117647058824	0.0117647058823529	0.0176470588235294	0.000348068221371389	0.00602516137755646
Abiotrophia_defectiva_ATCC_49176	acgam1p_c	0	Met	0.00588235294117647	0	0.00588235294117647	0	0.00606186322777514
Abiotrophia_defectiva_ATCC_49176	udpgal_c	0	Met	0.0294117647058824	0.0235294117647059	0.00588235294117647	0.00243647754959972	0.0105938009557083
Abiotrophia_defectiva_ATCC_49176	udpg_c	0	Met	0.0176470588235294	0.00588235294117647	0.0117647058823529	0.00497737556561086	0.0106052025303095
Abiotrophia_defectiva_ATCC_49176	xyl_D_c	0	Met	0.00588235294117647	0	0.00588235294117647	0	0.0124433783964096
Abiotrophia_defectiva_ATCC_49176	xylu_D_c	0	Met	0.0117647058823529	0.00588235294117647	0.00588235294117647	0.0031326139923425	0.0123040263783786
Abiotrophia_defectiva_ATCC_49176	asn_L_c	0	Met	0.00588235294117647	0	0.00588235294117647	0	0.0129424946587879
Abiotrophia_defectiva_ATCC_49176	ac_c	0	Met	0.00588235294117647	0.00588235294117647	0	0	0.00584795321637427
Abiotrophia_defectiva_ATCC_49176	pap_c	0	Met	0.00588235294117647	0.00588235294117647	0	0	0.00584795321637427
Abiotrophia_defectiva_ATCC_49176	gdp_c	0	Met	0.00588235294117647	0.00588235294117647	0	0	0.00584795321637427
Abiotrophia_defectiva_ATCC_49176	adocbl_c	0	Met	0.0117647058823529	0.0117647058823529	0	0	0.00584795321637427
Abiotrophia_defectiva_ATCC_49176	gmp_c	0	Met	0.0117647058823529	0.0117647058823529	0	0	0.00584795321637427
Abiotrophia_defectiva_ATCC_49176	ade_c	0	Met	0.00588235294117647	0.00588235294117647	0	0	0.00584795321637427
Abiotrophia_defectiva_ATCC_49176	etoh_c	0	Met	0.00588235294117647	0.00588235294117647	0	0	0.00584795321637427
Abiotrophia_defectiva_ATCC_49176	mqn8_c	0	Met	0.0117647058823529	0.0117647058823529	0	0	0.00584795321637427
Abiotrophia_defectiva_ATCC_49176	pppi_c	0	Met	0.00588235294117647	0.00588235294117647	0	0	0.00584795321637427
Abiotrophia_defectiva_ATCC_49176	ctp_c	0	Met	0.0117647058823529	0.0117647058823529	0	0	0.00584795321637427
Abiotrophia_defectiva_ATCC_49176	26dap_M_c	0	Met	0.00588235294117647	0.00588235294117647	0	0	0.00584795321637427
Abiotrophia_defectiva_ATCC_49176	hepdp_c	0	Met	0.00588235294117647	0.00588235294117647	0	0	0.00584795321637427
Abiotrophia_defectiva_ATCC_49176	succ_c	0	Met	0.0352941176470588	0.0352941176470588	0	0	0.00584795321637427
Abiotrophia_defectiva_ATCC_49176	q8_c	0	Met	0.00588235294117647	0.00588235294117647	0	0	0.00584795321637427
Abiotrophia_defectiva_ATCC_49176	gam6p_c	0	Met	0.0117647058823529	0.0117647058823529	0	0	0.00584795321637427
Abiotrophia_defectiva_ATCC_49176	gthrd_c	0	Met	0.0117647058823529	0.0117647058823529	0	0	0.00584795321637427
Abiotrophia_defectiva_ATCC_49176	4abut_c	0	Met	0.00588235294117647	0.00588235294117647	0	0	0.00584795321637427
Abiotrophia_defectiva_ATCC_49176	glu_D_c	0	Met	0.00588235294117647	0.00588235294117647	0	0	0.00584795321637427
Abiotrophia_defectiva_ATCC_49176	imp_c	0	Met	0.0117647058823529	0.0117647058823529	0	0	0.00584795321637427
Abiotrophia_defectiva_ATCC_49176	malACP_c	0	Met	0.0117647058823529	0.0117647058823529	0	0	0.00584795321637427
Abiotrophia_defectiva_ATCC_49176	10fthf_c	0	Met	0.00588235294117647	0.00588235294117647	0	0	0.00584795321637427
Abiotrophia_defectiva_ATCC_49176	ivcoa_c	0	Met	0.00588235294117647	0.00588235294117647	0	0	0.00584795321637427
Abiotrophia_defectiva_ATCC_49176	2mbcoa_c	0	Met	0.00588235294117647	0.00588235294117647	0	0	0.00584795321637427
Abiotrophia_defectiva_ATCC_49176	pro_L_c	0	Met	0.00588235294117647	0.00588235294117647	0	0	0.00584795321637427
Abiotrophia_defectiva_ATCC_49176	for_c	0	Met	0.00588235294117647	0.00588235294117647	0	0	0.00584795321637427
Abiotrophia_defectiva_ATCC_49176	dpcoa_c	0	Met	0.00588235294117647	0.00588235294117647	0	0	0.00584795321637427
Abiotrophia_defectiva_ATCC_49176	ura_c	0	Met	0.00588235294117647	0.00588235294117647	0	0	0.00584795321637427
Abiotrophia_defectiva_ATCC_49176	dhptd_c	0	Met	0.00588235294117647	0.00588235294117647	0	0	0.00584795321637427
Abiotrophia_defectiva_ATCC_49176	udp_c	0	Met	0.0117647058823529	0.0117647058823529	0	0	0.00584795321637427
Abiotrophia_defectiva_ATCC_49176	acbdma14gapuc_c	0	Met	0.0117647058823529	0.0117647058823529	0	0	0.00584795321637427
Abiotrophia_defectiva_ATCC_49176	udpacgal_c	0	Met	0.00588235294117647	0.00588235294117647	0	0	0.00584795321637427
Abiotrophia_defectiva_ATCC_49176	uaccg_c	0	Met	0.0117647058823529	0.0117647058823529	0	0	0.00584795321637427
Abiotrophia_defectiva_ATCC_49176	2dr1p_c	0	Met	0.00588235294117647	0.00588235294117647	0	0	0.00584795321637427
Acidaminococcus_fermentans_DSM_20731	ru5p_D_c	0	Met	0.0198675496688742	0.00662251655629139	0.0132450331125828	0.00556291390728477	0.0171908560939648
Acidaminococcus_fermentans_DSM_20731	accoa_c	0	Met	0.0662251655629139	0.0397350993377483	0.0264900662251656	0.0119205298013245	0.00698592442336828
Acidaminococcus_fermentans_DSM_20731	adocbip_c	0	Met	0.0132450331125828	0.00662251655629139	0.00662251655629139	0.000264900662251656	0.00671230360658064
Acidaminococcus_fermentans_DSM_20731	gtp_c	0	Met	0.0198675496688742	0	0.0198675496688742	0	0.00769647824180243
Acidaminococcus_fermentans_DSM_20731	acgam6p_c	0	Met	0.00662251655629139	0	0.00662251655629139	0	0.00685105685668429
Acidaminococcus_fermentans_DSM_20731	actp_c	0	Met	0.0132450331125828	0.00662251655629139	0.00662251655629139	0.00516556291390729	0.00697485655465788
Acidaminococcus_fermentans_DSM_20731	icit_c	0	Met	0.0132450331125828	0.00662251655629139	0.00662251655629139	0.0125386313465784	0.00971680337337144
Acidaminococcus_fermentans_DSM_20731	apoACP_c	0	Met	0.0132450331125828	0	0.0132450331125828	0	0.00671225220264839
Acidaminococcus_fermentans_DSM_20731	4adcho_c	0	Met	0.0264900662251656	0.0132450331125828	0.0132450331125828	0.00662251655629139	0.0077981943993447
Acidaminococcus_fermentans_DSM_20731	chor_c	0	Met	0.0397350993377483	0.00662251655629139	0.033112582781457	0.0507726269315673	0.0172030134757888
Acidaminococcus_fermentans_DSM_20731	gln_L_c	0	Met	0.033112582781457	0	0.033112582781457	0	0.017519371960406
Acidaminococcus_fermentans_DSM_20731	adocbi_c	0	Met	0.0132450331125828	0.00662251655629139	0.00662251655629139	0.000176600441501104	0.00675796487913225
Acidaminococcus_fermentans_DSM_20731	agdpcbi_c	0	Met	0.0264900662251656	0.0132450331125828	0.0132450331125828	0.000353200883002208	0.00666725506984966
Acidaminococcus_fermentans_DSM_20731	rdmbzi_c	0	Met	0.0198675496688742	0.00662251655629139	0.0132450331125828	0.00344370860927152	0.00666725506984966
Acidaminococcus_fermentans_DSM_20731	dcamp_c	0	Met	0.00662251655629139	0	0.00662251655629139	0	0.00712308556936848
Acidaminococcus_fermentans_DSM_20731	aicar_c	0	Met	0.0264900662251656	0.0132450331125828	0.0132450331125828	0.00300220750551876	0.00724671372585873
Acidaminococcus_fermentans_DSM_20731	10fthf_c	0	Met	0.0198675496688742	0.00662251655629139	0.0132450331125828	0.00105960264900662	0.00724671372585873
Acidaminococcus_fermentans_DSM_20731	ahdt_c	0	Met	0.0132450331125828	0.00662251655629139	0.00662251655629139	0.000750551876379691	0.00746454284023968
Acidaminococcus_fermentans_DSM_20731	glyc_c	0	Met	0.00662251655629139	0	0.00662251655629139	0	0.0199903828906229
Acidaminococcus_fermentans_DSM_20731	cgly_c	0	Met	0.0198675496688742	0	0.0198675496688742	0	0.0188536407491896
Acidaminococcus_fermentans_DSM_20731	prpp_c	0	Met	0.033112582781457	0.00662251655629139	0.0264900662251656	0.0831788079470199	0.0172142836766531
Acidaminococcus_fermentans_DSM_20731	anth_c	0	Met	0.0198675496688742	0.0132450331125828	0.00662251655629139	0.0339955849889625	0.0171977217837226
Acidaminococcus_fermentans_DSM_20731	4pasp_c	0	Met	0.0132450331125828	0.00662251655629139	0.00662251655629139	0.00900662251655629	0.00675785536755415
Acidaminococcus_fermentans_DSM_20731	asp_L_c	0	Met	0.0463576158940397	0.0132450331125828	0.033112582781457	0.0206181015452539	0.00975647081324063
Acidaminococcus_fermentans_DSM_20731	akg_c	0	Met	0.0794701986754967	0.0198675496688742	0.0596026490066225	0.063355408388521	0.00978538204779554
Acidaminococcus_fermentans_DSM_20731	ac_c	0	Met	0.0198675496688742	0.00662251655629139	0.0132450331125828	0.00286975717439294	0.00698376387523449
Acidaminococcus_fermentans_DSM_20731	btcoa_c	0	Met	0.0264900662251656	0.0132450331125828	0.0132450331125828	0.000441501103752759	0.00702982880767903
Acidaminococcus_fermentans_DSM_20731	b2coa_c	0	Met	0.0132450331125828	0	0.0132450331125828	0	0.00707183125060992
Acidaminococcus_fermentans_DSM_20731	fdxox_c	0	Met	0.0132450331125828	0	0.0132450331125828	0	0.00707812758812856
Acidaminococcus_fermentans_DSM_20731	cbi_c	0	Met	0.0132450331125828	0	0.0132450331125828	0	0.00685117716331977
Acidaminococcus_fermentans_DSM_20731	3psme_c	0	Met	0.0198675496688742	0.0132450331125828	0.00662251655629139	0.0481236203090508	0.0172014944397058
Acidaminococcus_fermentans_DSM_20731	cyst_L_c	0	Met	0.0264900662251656	0.0132450331125828	0.0132450331125828	0.021766004415011	0.0069928378241896
Acidaminococcus_fermentans_DSM_20731	hcys_L_c	0	Met	0.0198675496688742	0.0132450331125828	0.00662251655629139	0.0236644591611479	0.00704189396576753
Acidaminococcus_fermentans_DSM_20731	ser_L_c	0	Met	0.0397350993377483	0.0132450331125828	0.0264900662251656	0.0175275938189845	0.0175081536908097
Acidaminococcus_fermentans_DSM_20731	pep_c	0	Met	0.033112582781457	0.00662251655629139	0.0264900662251656	0.0135540838852097	0.017228884453967
Acidaminococcus_fermentans_DSM_20731	e4p_c	0	Met	0.033112582781457	0.0132450331125828	0.0198675496688742	0.0199116997792494	0.0172008203829701
Acidaminococcus_fermentans_DSM_20731	dhf_c	0	Met	0.0198675496688742	0.0132450331125828	0.00662251655629139	0.0228256070640177	0.00714257201914995
Acidaminococcus_fermentans_DSM_20731	glu_L_c	0	Met	0.119205298013245	0.0794701986754967	0.0397350993377483	0.0369977924944812	0.00757769014714305
Acidaminococcus_fermentans_DSM_20731	dhpt_c	0	Met	0.0198675496688742	0.0132450331125828	0.00662251655629139	0.00441501103752759	0.00719429091878953
Acidaminococcus_fermentans_DSM_20731	dhnpt_c	0	Met	0.0198675496688742	0.00662251655629139	0.0132450331125828	0.00145695364238411	0.00740888330859135
Acidaminococcus_fermentans_DSM_20731	4abz_c	0	Met	0.0132450331125828	0.00662251655629139	0.00662251655629139	0.00260485651214128	0.00724676370608265
Acidaminococcus_fermentans_DSM_20731	6hmhptpp_c	0	Met	0.0132450331125828	0.00662251655629139	0.00662251655629139	0.00242825607064018	0.00724676370608265
Acidaminococcus_fermentans_DSM_20731	2dda7p_c	0	Met	0.0198675496688742	0.0132450331125828	0.00662251655629139	0.0196026490066225	0.0171939032814683
Acidaminococcus_fermentans_DSM_20731	3dhq_c	0	Met	0.0132450331125828	0.00662251655629139	0.00662251655629139	0.0222516556291391	0.0171954209770622
Acidaminococcus_fermentans_DSM_20731	2dhp_c	0	Met	0.0198675496688742	0.0132450331125828	0.00662251655629139	0.0125827814569536	0.00685117264532176
Acidaminococcus_fermentans_DSM_20731	2pg_c	0	Met	0.0132450331125828	0.00662251655629139	0.00662251655629139	0.0109050772626932	0.0169167147355883
Acidaminococcus_fermentans_DSM_20731	fdp_c	0	Met	0.0264900662251656	0.00662251655629139	0.0198675496688742	0.0139514348785872	0.0207498859715429
Acidaminococcus_fermentans_DSM_20731	glyald_c	0	Met	0.0132450331125828	0.00662251655629139	0.00662251655629139	0.00463576158940397	0.0200950719660523
Acidaminococcus_fermentans_DSM_20731	dhap_c	0	Met	0.0198675496688742	0.00662251655629139	0.0132450331125828	4.41501103752759e-05	0.0207107201273621
Acidaminococcus_fermentans_DSM_20731	f1p_c	0	Met	0.0198675496688742	0.0132450331125828	0.00662251655629139	0.0095364238410596	0.0201959859555332
Acidaminococcus_fermentans_DSM_20731	fum_c	0	Met	0.0132450331125828	0.00662251655629139	0.00662251655629139	0.000485651214128035	0.00707242958871505
Acidaminococcus_fermentans_DSM_20731	dttp_c	0	Met	0.00662251655629139	0	0.00662251655629139	0	0.00671229662561296
Acidaminococcus_fermentans_DSM_20731	g1p_c	0	Met	0.0198675496688742	0.00662251655629139	0.0132450331125828	0.00123620309050773	0.00675795319390006
Acidaminococcus_fermentans_DSM_20731	utp_c	0	Met	0.0132450331125828	0	0.0132450331125828	0	0.00685108388748969
Acidaminococcus_fermentans_DSM_20731	g3p_c	0	Met	0.0728476821192053	0.0397350993377483	0.033112582781457	0.0800220750551876	0.0172024999902441
Acidaminococcus_fermentans_DSM_20731	gly_c	0	Met	0.0264900662251656	0.00662251655629139	0.0198675496688742	0.00415011037527594	0.0187234342136229
Acidaminococcus_fermentans_DSM_20731	mlthf_c	0	Met	0.0529801324503311	0.0198675496688742	0.033112582781457	0.00931567328918322	0.0183948955074276
Acidaminococcus_fermentans_DSM_20731	gua_c	0	Met	0.00662251655629139	0	0.00662251655629139	0	0.00662279880717674
Acidaminococcus_fermentans_DSM_20731	histd_c	0	Met	0.0132450331125828	0.00662251655629139	0.00662251655629139	0.00260485651214128	0.00662280301495484
Acidaminococcus_fermentans_DSM_20731	hisp_c	0	Met	0.0198675496688742	0.0132450331125828	0.00662251655629139	0.00512141280353201	0.00666724321731796
Acidaminococcus_fermentans_DSM_20731	6hmhpt_c	0	Met	0.0132450331125828	0.00662251655629139	0.00662251655629139	0.00194260485651214	0.00730000698576149
Acidaminococcus_fermentans_DSM_20731	aspsa_c	0	Met	0.0132450331125828	0.00662251655629139	0.00662251655629139	0.00688741721854305	0.00671223871988257
Acidaminococcus_fermentans_DSM_20731	hom_L_c	0	Met	0.0132450331125828	0.00662251655629139	0.00662251655629139	0.00467991169977925	0.006667222981126
Acidaminococcus_fermentans_DSM_20731	imacp_c	0	Met	0.0198675496688742	0.00662251655629139	0.0132450331125828	0.0547902869757174	0.00988230305966298
Acidaminococcus_fermentans_DSM_20731	prlp_c	0	Met	0.0264900662251656	0.00662251655629139	0.0198675496688742	0.0594701986754967	0.0103987922629416
Acidaminococcus_fermentans_DSM_20731	eig3p_c	0	Met	0.0198675496688742	0.0132450331125828	0.00662251655629139	0.0542604856512141	0.00998112472466053
Acidaminococcus_fermentans_DSM_20731	2cpr5p_c	0	Met	0.0132450331125828	0.00662251655629139	0.00662251655629139	0.046401766004415	0.0172002113904161
Acidaminococcus_fermentans_DSM_20731	3mop_c	0	Met	0.0198675496688742	0	0.0198675496688742	0	0.00994962318528833
Acidaminococcus_fermentans_DSM_20731	fprica_c	0	Met	0.0198675496688742	0.0132450331125828	0.00662251655629139	0.00185430463576159	0.00662280301495484
Acidaminococcus_fermentans_DSM_20731	oaa_c	0	Met	0.0529801324503311	0.0198675496688742	0.033112582781457	0.0296247240618102	0.00975157783936031
Acidaminococcus_fermentans_DSM_20731	Largn_c	0	Met	0.0198675496688742	0.00662251655629139	0.0132450331125828	0.00225165562913907	0.00983500509191139
Acidaminococcus_fermentans_DSM_20731	leu_L_c	0	Met	0.0132450331125828	0	0.0132450331125828	0	0.00775501464466968
Acidaminococcus_fermentans_DSM_20731	tyr_L_c	0	Met	0.00662251655629139	0	0.00662251655629139	0	0.00990019095237305
Acidaminococcus_fermentans_DSM_20731	ACP_c	0	Met	0.0264900662251656	0.0198675496688742	0.00662251655629139	0.000264900662251656	0.00662275666250461
Acidaminococcus_fermentans_DSM_20731	malcoa_c	0	Met	0.0198675496688742	0.0132450331125828	0.00662251655629139	0.00273730684326711	0.00662275666250461
Acidaminococcus_fermentans_DSM_20731	mal_L_c	0	Met	0.0132450331125828	0.00662251655629139	0.00662251655629139	0.000883002207505519	0.00702607884572848
Acidaminococcus_fermentans_DSM_20731	met_L_c	0	Met	0.0198675496688742	0	0.0198675496688742	0	0.0194370417894173
Acidaminococcus_fermentans_DSM_20731	5mthf_c	0	Met	0.0198675496688742	0.00662251655629139	0.0132450331125828	0.00401766004415011	0.0187383556767837
Acidaminococcus_fermentans_DSM_20731	thf_c	0	Met	0.0529801324503311	0.0463576158940397	0.00662251655629139	0.0260044150110375	0.00709159087615587
Acidaminococcus_fermentans_DSM_20731	3mob_c	0	Met	0.0264900662251656	0.0132450331125828	0.0132450331125828	0.0159823399558499	0.00735457329254971
Acidaminococcus_fermentans_DSM_20731	methf_c	0	Met	0.0132450331125828	0.00662251655629139	0.00662251655629139	0.000662251655629139	0.0072998890243584
Acidaminococcus_fermentans_DSM_20731	dnad_c	0	Met	0.0132450331125828	0.00662251655629139	0.00662251655629139	0.0139514348785872	0.00763592737175174
Acidaminococcus_fermentans_DSM_20731	nac_c	0	Met	0.0198675496688742	0.0132450331125828	0.00662251655629139	0.00101545253863135	0.00800508449169856
Acidaminococcus_fermentans_DSM_20731	nicrnt_c	0	Met	0.033112582781457	0.0132450331125828	0.0198675496688742	0.022560706401766	0.00800510276743891
Acidaminococcus_fermentans_DSM_20731	dmbzid_c	0	Met	0.0132450331125828	0	0.0132450331125828	0	0.00807011147964003
Acidaminococcus_fermentans_DSM_20731	cit_c	0	Met	0.0198675496688742	0.00662251655629139	0.0132450331125828	0.0125386313465784	0.00972266853328762
Acidaminococcus_fermentans_DSM_20731	2obut_c	0	Met	0.0198675496688742	0.00662251655629139	0.0132450331125828	0.0128918322295806	0.00675551716360641
Acidaminococcus_fermentans_DSM_20731	4mop_c	0	Met	0.0198675496688742	0.0132450331125828	0.00662251655629139	0.00229580573951435	0.00662280271601318
Acidaminococcus_fermentans_DSM_20731	ala_B_c	0	Met	0.0132450331125828	0.00662251655629139	0.00662251655629139	0.00132450331125828	0.00680424883367831
Acidaminococcus_fermentans_DSM_20731	pant_R_c	0	Met	0.0132450331125828	0.00662251655629139	0.00662251655629139	0.0104635761589404	0.00680424883367831
Acidaminococcus_fermentans_DSM_20731	pyr_c	0	Met	0.0860927152317881	0.0596026490066225	0.0264900662251656	0.00485651214128035	0.00698000457346271
Acidaminococcus_fermentans_DSM_20731	f6p_c	0	Met	0.0397350993377483	0.00662251655629139	0.033112582781457	0.0181015452538631	0.0195681255730196
Acidaminococcus_fermentans_DSM_20731	13dpg_c	0	Met	0.0132450331125828	0.00662251655629139	0.00662251655629139	0.00560706401766004	0.0163251256638079
Acidaminococcus_fermentans_DSM_20731	3pg_c	0	Met	0.0132450331125828	0.00662251655629139	0.00662251655629139	0.0082560706401766	0.0166156560863752
Acidaminococcus_fermentans_DSM_20731	g6p_c	0	Met	0.0132450331125828	0.00662251655629139	0.00662251655629139	0.00132450331125828	0.00680420712584914
Acidaminococcus_fermentans_DSM_20731	phpyr_c	0	Met	0.0198675496688742	0.00662251655629139	0.0132450331125828	0.00481236203090508	0.00975697312673371
Acidaminococcus_fermentans_DSM_20731	pnto_R_c	0	Met	0.0198675496688742	0.0132450331125828	0.00662251655629139	0.00975717439293598	0.00675796308821058
Acidaminococcus_fermentans_DSM_20731	ppap_c	0	Met	0.0132450331125828	0.00662251655629139	0.00662251655629139	0.00335540838852097	0.00662247088517014
Acidaminococcus_fermentans_DSM_20731	4ppcys_c	0	Met	0.0198675496688742	0.0132450331125828	0.00662251655629139	0.00706401766004415	0.00666725443597082
Acidaminococcus_fermentans_DSM_20731	cys_L_c	0	Met	0.0198675496688742	0.0132450331125828	0.00662251655629139	0.00291390728476821	0.0067123024822519
Acidaminococcus_fermentans_DSM_20731	4ppan_c	0	Met	0.0132450331125828	0.00662251655629139	0.00662251655629139	0.00741721854304636	0.0067123024822519
Acidaminococcus_fermentans_DSM_20731	pphn_c	0	Met	0.0198675496688742	0.0132450331125828	0.00662251655629139	0.00481236203090508	0.00972811438675101
Acidaminococcus_fermentans_DSM_20731	pran_c	0	Met	0.0198675496688742	0.0132450331125828	0.00662251655629139	0.0437527593818985	0.0171989396096101
Acidaminococcus_fermentans_DSM_20731	prbamp_c	0	Met	0.0132450331125828	0.00662251655629139	0.00662251655629139	0.0577041942604857	0.0106199656695145
Acidaminococcus_fermentans_DSM_20731	prbatp_c	0	Met	0.0132450331125828	0.00662251655629139	0.00662251655629139	0.0566887417218543	0.0107341026511661
Acidaminococcus_fermentans_DSM_20731	prfp_c	0	Met	0.0132450331125828	0.00662251655629139	0.00662251655629139	0.0586313465783664	0.0105082203374037
Acidaminococcus_fermentans_DSM_20731	r5p_c	0	Met	0.0264900662251656	0.0198675496688742	0.00662251655629139	0.0805298013245033	0.0172002491929064
Acidaminococcus_fermentans_DSM_20731	skm5p_c	0	Met	0.0132450331125828	0.00662251655629139	0.00662251655629139	0.0301986754966887	0.0171999756718627
Acidaminococcus_fermentans_DSM_20731	ppcoa_c	0	Met	0.0132450331125828	0.00662251655629139	0.00662251655629139	0.00662251655629139	0.00666623351348697
Acidaminococcus_fermentans_DSM_20731	pan4p_c	0	Met	0.0132450331125828	0.00662251655629139	0.00662251655629139	0.00357615894039735	0.00662280670481617
Acidaminococcus_fermentans_DSM_20731	xu5p_D_c	0	Met	0.033112582781457	0.0264900662251656	0.00662251655629139	0.00291390728476821	0.0171785523391952
Acidaminococcus_fermentans_DSM_20731	5prdmbz_c	0	Met	0.0198675496688742	0.0132450331125828	0.00662251655629139	0.00503311258278146	0.00671230360658064
Acidaminococcus_fermentans_DSM_20731	3dhsk_c	0	Met	0.0132450331125828	0.00662251655629139	0.00662251655629139	0.0249006622516556	0.0171969389406119
Acidaminococcus_fermentans_DSM_20731	skm_c	0	Met	0.0132450331125828	0.00662251655629139	0.00662251655629139	0.0275496688741722	0.0171984571721884
Acidaminococcus_fermentans_DSM_20731	dtdp4d6dg_c	0	Met	0.0132450331125828	0.00662251655629139	0.00662251655629139	0.000441501103752759	0.00662280575456451
Acidaminococcus_fermentans_DSM_20731	dtdpglu_c	0	Met	0.0198675496688742	0.0132450331125828	0.00662251655629139	0.000794701986754967	0.00666725154682364
Acidaminococcus_fermentans_DSM_20731	phom_c	0	Met	0.0132450331125828	0.00662251655629139	0.00662251655629139	0.0023841059602649	0.00662279635916659
Acidaminococcus_fermentans_DSM_20731	s7p_c	0	Met	0.0264900662251656	0.0132450331125828	0.0132450331125828	0.00986754966887417	0.0171975600923475
Acidaminococcus_fermentans_DSM_20731	3ig3p_c	0	Met	0.0198675496688742	0.00662251655629139	0.0132450331125828	0.0490507726269316	0.0172014833593204
Acidaminococcus_fermentans_DSM_20731	3hmrsACP_c	0	Met	0.0132450331125828	0	0.0132450331125828	0	0.00671224490055639
Acidaminococcus_fermentans_DSM_20731	uacgam_c	0	Met	0.033112582781457	0.0132450331125828	0.0198675496688742	0.000529801324503311	0.00675790470788589
Acidaminococcus_fermentans_DSM_20731	acgam1p_c	0	Met	0.0132450331125828	0.00662251655629139	0.00662251655629139	0.00022075055187638	0.00680416463933221
Acidaminococcus_fermentans_DSM_20731	val_L_c	0	Met	0.0132450331125828	0	0.0132450331125828	0	0.00794171556507084
Acidaminococcus_fermentans_DSM_20731	ara5p_c	0	Met	0.00662251655629139	0.00662251655629139	0	0	0.00657894736842105
Acidaminococcus_fermentans_DSM_20731	aacoa_c	0	Met	0.00662251655629139	0.00662251655629139	0	0	0.00657894736842105
Acidaminococcus_fermentans_DSM_20731	pap_c	0	Met	0.00662251655629139	0.00662251655629139	0	0	0.00657894736842105
Acidaminococcus_fermentans_DSM_20731	adocbl_c	0	Met	0.0132450331125828	0.0132450331125828	0	0	0.00657894736842105
Acidaminococcus_fermentans_DSM_20731	gmp_c	0	Met	0.0264900662251656	0.0264900662251656	0	0	0.00657894736842105
Acidaminococcus_fermentans_DSM_20731	asn_L_c	0	Met	0.00662251655629139	0.00662251655629139	0	0	0.00657894736842105
Acidaminococcus_fermentans_DSM_20731	but_c	0	Met	0.0132450331125828	0.0132450331125828	0	0	0.00657894736842105
Acidaminococcus_fermentans_DSM_20731	fdxrd_c	0	Met	0.0132450331125828	0.0132450331125828	0	0	0.00657894736842105
Acidaminococcus_fermentans_DSM_20731	pppi_c	0	Met	0.00662251655629139	0.00662251655629139	0	0	0.00657894736842105
Acidaminococcus_fermentans_DSM_20731	gcald_c	0	Met	0.00662251655629139	0.00662251655629139	0	0	0.00657894736842105
Acidaminococcus_fermentans_DSM_20731	udpg_c	0	Met	0.0132450331125828	0.0132450331125828	0	0	0.00657894736842105
Acidaminococcus_fermentans_DSM_20731	gthrd_c	0	Met	0.0132450331125828	0.0132450331125828	0	0	0.00657894736842105
Acidaminococcus_fermentans_DSM_20731	glu_D_c	0	Met	0.00662251655629139	0.00662251655629139	0	0	0.00657894736842105
Acidaminococcus_fermentans_DSM_20731	for_c	0	Met	0.0198675496688742	0.0198675496688742	0	0	0.00657894736842105
Acidaminococcus_fermentans_DSM_20731	his_L_c	0	Met	0.00662251655629139	0.00662251655629139	0	0	0.00657894736842105
Acidaminococcus_fermentans_DSM_20731	ile_L_c	0	Met	0.0132450331125828	0.0132450331125828	0	0	0.00657894736842105
Acidaminococcus_fermentans_DSM_20731	imp_c	0	Met	0.00662251655629139	0.00662251655629139	0	0	0.00657894736842105
Acidaminococcus_fermentans_DSM_20731	malACP_c	0	Met	0.0132450331125828	0.0132450331125828	0	0	0.00657894736842105
Acidaminococcus_fermentans_DSM_20731	amet_c	0	Met	0.00662251655629139	0.00662251655629139	0	0	0.00657894736842105
Acidaminococcus_fermentans_DSM_20731	ivcoa_c	0	Met	0.00662251655629139	0.00662251655629139	0	0	0.00657894736842105
Acidaminococcus_fermentans_DSM_20731	2mbcoa_c	0	Met	0.00662251655629139	0.00662251655629139	0	0	0.00657894736842105
Acidaminococcus_fermentans_DSM_20731	phe_L_c	0	Met	0.0132450331125828	0.0132450331125828	0	0	0.00657894736842105
Acidaminococcus_fermentans_DSM_20731	ppa_c	0	Met	0.00662251655629139	0.00662251655629139	0	0	0.00657894736842105
Acidaminococcus_fermentans_DSM_20731	dpcoa_c	0	Met	0.00662251655629139	0.00662251655629139	0	0	0.00657894736842105
Acidaminococcus_fermentans_DSM_20731	dtdp4d6dm_c	0	Met	0.00662251655629139	0.00662251655629139	0	0	0.00657894736842105
Acidaminococcus_fermentans_DSM_20731	thr_L_c	0	Met	0.00662251655629139	0.00662251655629139	0	0	0.00657894736842105
Acidaminococcus_fermentans_DSM_20731	trp_L_c	0	Met	0.0132450331125828	0.0132450331125828	0	0	0.00657894736842105
Acidaminococcus_fermentans_DSM_20731	u3aga_c	0	Met	0.0132450331125828	0.0132450331125828	0	0	0.00657894736842105
Acidaminococcus_fermentans_DSM_20731	uaccg_c	0	Met	0.0132450331125828	0.0132450331125828	0	0	0.00657894736842105
Acidaminococcus_intestini_RyC_MR95	thdp_c	0	Met	0.0147783251231527	0.00492610837438424	0.00985221674876847	0.0448470955469931	0.00698885669145117
Acidaminococcus_intestini_RyC_MR95	glu_L_c	0	Met	0.0788177339901478	0.0541871921182266	0.0246305418719212	0.0117787640833049	0.00510305591080194
Acidaminococcus_intestini_RyC_MR95	2hydogcoa_c	0	Met	0.0147783251231527	0.00985221674876847	0.00492610837438424	0.0081695361654392	0.00502518260452015
Acidaminococcus_intestini_RyC_MR95	accoa_c	0	Met	0.0394088669950739	0.00985221674876847	0.0295566502463054	0.0143393649709799	0.00598541536091777
Acidaminococcus_intestini_RyC_MR95	2hydog_c	0	Met	0.0147783251231527	0.00492610837438424	0.00985221674876847	0.0109252304540799	0.00507618509140012
Acidaminococcus_intestini_RyC_MR95	akg_c	0	Met	0.0591133004926108	0.0147783251231527	0.0443349753694581	0.0564795395795737	0.00698866527796351
Acidaminococcus_intestini_RyC_MR95	ru5p_D_c	0	Met	0.0147783251231527	0.00492610837438424	0.00985221674876847	4.87733502414281e-05	0.0101252569309036
Acidaminococcus_intestini_RyC_MR95	adocbip_c	0	Met	0.0147783251231527	0.00985221674876847	0.00492610837438424	0.000146320050724284	0.00497548997614415
Acidaminococcus_intestini_RyC_MR95	gtp_c	0	Met	0.00985221674876847	0	0.00985221674876847	0	0.00500049239279504
Acidaminococcus_intestini_RyC_MR95	btn_co2_c	0	Met	0.0147783251231527	0.00492610837438424	0.00985221674876847	4.87733502414281e-05	0.00497542642897826
Acidaminococcus_intestini_RyC_MR95	actp_c	0	Met	0.00985221674876847	0.00492610837438424	0.00492610837438424	0	0.00492591268497266
Acidaminococcus_intestini_RyC_MR95	b2coa_c	0	Met	0.0147783251231527	0.00985221674876847	0.00492610837438424	0.00512120177534995	0.00497526865166225
Acidaminococcus_intestini_RyC_MR95	apoACP_c	0	Met	0.00985221674876847	0	0.00985221674876847	0	0.00497547412219043
Acidaminococcus_intestini_RyC_MR95	adocbi_c	0	Met	0.0147783251231527	0.00492610837438424	0.00985221674876847	0.00012193337560357	0.00502574722400685
Acidaminococcus_intestini_RyC_MR95	agdpcbi_c	0	Met	0.0197044334975369	0.00985221674876847	0.00985221674876847	0.000195093400965712	0.00495073642641035
Acidaminococcus_intestini_RyC_MR95	rdmbzi_c	0	Met	0.0147783251231527	0.00492610837438424	0.00985221674876847	0.000341413451689997	0.00495073642641035
Acidaminococcus_intestini_RyC_MR95	dcamp_c	0	Met	0.00492610837438424	0	0.00492610837438424	0	0.00862572970661609
Acidaminococcus_intestini_RyC_MR95	air_c	0	Met	0.0147783251231527	0.00492610837438424	0.00985221674876847	0.00934009657123348	0.00744687295585173
Acidaminococcus_intestini_RyC_MR95	aicar_c	0	Met	0.0197044334975369	0.00985221674876847	0.00985221674876847	0.000463346827293567	0.00497548569219193
Acidaminococcus_intestini_RyC_MR95	10fthf_c	0	Met	0.0197044334975369	0.00492610837438424	0.0147783251231527	0.000634053553138565	0.00562176087086755
Acidaminococcus_intestini_RyC_MR95	ala_D_c	0	Met	0.00985221674876847	0.00492610837438424	0.00492610837438424	0.00090230697946642	0.00492622756862004
Acidaminococcus_intestini_RyC_MR95	ala_L_c	0	Met	0.0295566502463054	0.0147783251231527	0.0147783251231527	0.00843778959176706	0.00712744460587784
Acidaminococcus_intestini_RyC_MR95	gly_c	0	Met	0.0197044334975369	0.00492610837438424	0.0147783251231527	0.00109740038043213	0.00769056330207755
Acidaminococcus_intestini_RyC_MR95	succoa_c	0	Met	0.0147783251231527	0.00985221674876847	0.00492610837438424	0.0249231819733698	0.00559039291718284
Acidaminococcus_intestini_RyC_MR95	glyc_c	0	Met	0.00492610837438424	0	0.00492610837438424	0	0.0089227126137964
Acidaminococcus_intestini_RyC_MR95	acald_c	0	Met	0.0147783251231527	0.00492610837438424	0.00985221674876847	0.00524313515095352	0.00555864279469861
Acidaminococcus_intestini_RyC_MR95	ahcys_c	0	Met	0.0344827586206897	0.0246305418719212	0.00985221674876847	0.0342145051943618	0.00543766969663154
Acidaminococcus_intestini_RyC_MR95	mqn7_c	0	Met	0.00985221674876847	0	0.00985221674876847	0	0.00546754660167875
Acidaminococcus_intestini_RyC_MR95	amet_c	0	Met	0.0394088669950739	0.0147783251231527	0.0246305418719212	0.0283373164902697	0.00543767032709241
Acidaminococcus_intestini_RyC_MR95	2dmmq8_c	0	Met	0.0197044334975369	0.00985221674876847	0.00985221674876847	0.00168268058332927	0.00543766922378599
Acidaminococcus_intestini_RyC_MR95	cgly_c	0	Met	0.0147783251231527	0	0.0147783251231527	0	0.00833474030005263
Acidaminococcus_intestini_RyC_MR95	fum_c	0	Met	0.0492610837438424	0.00985221674876847	0.0394088669950739	0.00256060088767497	0.0085524300335591
Acidaminococcus_intestini_RyC_MR95	arg_L_c	0	Met	0.00492610837438424	0	0.00492610837438424	0	0.00862574723725857
Acidaminococcus_intestini_RyC_MR95	argsuc_c	0	Met	0.0197044334975369	0.00985221674876847	0.00985221674876847	0.00524313515095352	0.00855238416005251
Acidaminococcus_intestini_RyC_MR95	4pasp_c	0	Met	0.00985221674876847	0.00492610837438424	0.00492610837438424	0.00658440228259279	0.00708852515763713
Acidaminococcus_intestini_RyC_MR95	cbp_c	0	Met	0.00985221674876847	0.00492610837438424	0.00492610837438424	0.000634053553138565	0.00562159480809121
Acidaminococcus_intestini_RyC_MR95	asp_L_c	0	Met	0.0344827586206897	0.00985221674876847	0.0246305418719212	0.00880358971857777	0.00855281896838976
Acidaminococcus_intestini_RyC_MR95	prpp_c	0	Met	0.0394088669950739	0.00492610837438424	0.0344827586206897	0.00229234746134712	0.00909563897908226
Acidaminococcus_intestini_RyC_MR95	apoC_Lys_btn_c	0	Met	0.0147783251231527	0.00985221674876847	0.00492610837438424	0.00160952055796713	0.00497539454604112
Acidaminococcus_intestini_RyC_MR95	butpi_c	0	Met	0.00985221674876847	0.00492610837438424	0.00492610837438424	0.00175584060869141	0.0049261917190442
Acidaminococcus_intestini_RyC_MR95	cbi_c	0	Met	0.00985221674876847	0	0.00985221674876847	0	0.00507703003371553
Acidaminococcus_intestini_RyC_MR95	chor_c	0	Met	0.0197044334975369	0.00492610837438424	0.0147783251231527	0.0421889479588353	0.00793974323407757
Acidaminococcus_intestini_RyC_MR95	3psme_c	0	Met	0.0147783251231527	0.00985221674876847	0.00492610837438424	0.0408232941520753	0.00800278577532293
Acidaminococcus_intestini_RyC_MR95	gln_L_c	0	Met	0.0246305418719212	0	0.0246305418719212	0	0.00813025407719299
Acidaminococcus_intestini_RyC_MR95	utp_c	0	Met	0.0197044334975369	0	0.0197044334975369	0	0.00532132347465551
Acidaminococcus_intestini_RyC_MR95	26dap_LL_c	0	Met	0.0147783251231527	0.00985221674876847	0.00492610837438424	0.00178022728381212	0.00492622756862004
Acidaminococcus_intestini_RyC_MR95	pep_c	0	Met	0.0246305418719212	0.00492610837438424	0.0197044334975369	0.0211188606545384	0.00847907746054625
Acidaminococcus_intestini_RyC_MR95	e4p_c	0	Met	0.0197044334975369	0.00492610837438424	0.0147783251231527	0.00960834999756133	0.00970174272400326
Acidaminococcus_intestini_RyC_MR95	23dhdp_c	0	Met	0.0147783251231527	0.00985221674876847	0.00492610837438424	0.0448958688972345	0.00698904193799678
Acidaminococcus_intestini_RyC_MR95	pyr_c	0	Met	0.0492610837438424	0.0344827586206897	0.0147783251231527	0.0509925376774131	0.00699151522740889
Acidaminococcus_intestini_RyC_MR95	aspsa_c	0	Met	0.00985221674876847	0.00492610837438424	0.00492610837438424	0.00795005608935278	0.00703843238976798
Acidaminococcus_intestini_RyC_MR95	dhf_c	0	Met	0.00492610837438424	0	0.00492610837438424	0	0.00492622769380978
Acidaminococcus_intestini_RyC_MR95	dhna_c	0	Met	0.00985221674876847	0.00492610837438424	0.00492610837438424	0.00524313515095352	0.00543766706971285
Acidaminococcus_intestini_RyC_MR95	octdp_c	0	Met	0.00985221674876847	0	0.00985221674876847	0	0.00555917889259359
Acidaminococcus_intestini_RyC_MR95	2dmmq7_c	0	Met	0.0197044334975369	0.00985221674876847	0.00985221674876847	0.00980344339852704	0.00543766580879278
Acidaminococcus_intestini_RyC_MR95	dhor_S_c	0	Met	0.0197044334975369	0.00492610837438424	0.0147783251231527	0.00204848071013998	0.00555897559705136
Acidaminococcus_intestini_RyC_MR95	cbasp_c	0	Met	0.0147783251231527	0.00985221674876847	0.00492610837438424	0.00165829390820855	0.00559011170206197
Acidaminococcus_intestini_RyC_MR95	2dda7p_c	0	Met	0.0147783251231527	0.00985221674876847	0.00492610837438424	0.0118031507584256	0.00833346807114448
Acidaminococcus_intestini_RyC_MR95	3dhq_c	0	Met	0.00985221674876847	0.00492610837438424	0.00492610837438424	0.0134126713163927	0.00826518533828801
Acidaminococcus_intestini_RyC_MR95	2omhmbl_c	0	Met	0.0147783251231527	0.00492610837438424	0.00985221674876847	0.00157294054528606	0.00543766980170834
Acidaminococcus_intestini_RyC_MR95	2pg_c	0	Met	0.00985221674876847	0.00492610837438424	0.00492610837438424	0.0193874067209677	0.00849980357517229
Acidaminococcus_intestini_RyC_MR95	fdp_c	0	Met	0.0197044334975369	0.00985221674876847	0.00985221674876847	0.0112666439057699	0.0087710039397025
Acidaminococcus_intestini_RyC_MR95	glyald_c	0	Met	0.00985221674876847	0.00492610837438424	0.00492610837438424	0.00229234746134712	0.00884355283115019
Acidaminococcus_intestini_RyC_MR95	dhap_c	0	Met	0.0197044334975369	0.00985221674876847	0.00985221674876847	0.000268253426327854	0.00876586789007783
Acidaminococcus_intestini_RyC_MR95	s17bp_c	0	Met	0.0147783251231527	0.00492610837438424	0.00985221674876847	0.00755986928742135	0.00978341462437116
Acidaminococcus_intestini_RyC_MR95	fol_c	0	Met	0.00492610837438424	0	0.00492610837438424	0	0.00492622778754891
Acidaminococcus_intestini_RyC_MR95	2dmmql8_c	0	Met	0.0197044334975369	0.00985221674876847	0.00985221674876847	0.00341413451689997	0.0054376688034789
Acidaminococcus_intestini_RyC_MR95	q8h2_c	0	Met	0.0147783251231527	0.00985221674876847	0.00492610837438424	0.0100229234746135	0.00543756282206304
Acidaminococcus_intestini_RyC_MR95	f1p_c	0	Met	0.0147783251231527	0.00985221674876847	0.00492610837438424	0.00685265570892065	0.00876578385508952
Acidaminococcus_intestini_RyC_MR95	for_c	0	Met	0.00985221674876847	0	0.00985221674876847	0	0.00799329075845996
Acidaminococcus_intestini_RyC_MR95	dttp_c	0	Met	0.00492610837438424	0	0.00492610837438424	0	0.0049754880643397
Acidaminococcus_intestini_RyC_MR95	g1p_c	0	Met	0.0147783251231527	0.00492610837438424	0.00985221674876847	0.000780373603862849	0.00500048907068123
Acidaminococcus_intestini_RyC_MR95	g3p_c	0	Met	0.0344827586206897	0.0295566502463054	0.00492610837438424	0.013900404818807	0.00855896870275923
Acidaminococcus_intestini_RyC_MR95	gar_c	0	Met	0.0147783251231527	0.00985221674876847	0.00492610837438424	0.00473101497341852	0.00762043331654948
Acidaminococcus_intestini_RyC_MR95	gcald_c	0	Met	0.00985221674876847	0.00492610837438424	0.00492610837438424	0.00948641662195776	0.00712687427818722
Acidaminococcus_intestini_RyC_MR95	glutaccoa_c	0	Met	0.00985221674876847	0.00492610837438424	0.00492610837438424	0.00663317563283422	0.00500011970960592
Acidaminococcus_intestini_RyC_MR95	na1_c	0	Met	0.00492610837438424	0	0.00492610837438424	0	0.00500011970960592
Acidaminococcus_intestini_RyC_MR95	4hbz_c	0	Met	0.00985221674876847	0.00492610837438424	0.00492610837438424	0.0135346046919963	0.00555917680591326
Acidaminococcus_intestini_RyC_MR95	histd_c	0	Met	0.00985221674876847	0.00492610837438424	0.00492610837438424	0.00180461395893284	0.00492622681312305
Acidaminococcus_intestini_RyC_MR95	hisp_c	0	Met	0.0147783251231527	0.00985221674876847	0.00492610837438424	0.00356045456762425	0.00495073316912272
Acidaminococcus_intestini_RyC_MR95	ppbng_c	0	Met	0.00985221674876847	0.00492610837438424	0.00492610837438424	0.0240940350192655	0.00552829401431629
Acidaminococcus_intestini_RyC_MR95	4ahmmp_c	0	Met	0.00985221674876847	0.00492610837438424	0.00492610837438424	0.00102424035506999	0.00500049221507487
Acidaminococcus_intestini_RyC_MR95	hpyr_c	0	Met	0.00985221674876847	0.00492610837438424	0.00492610837438424	0.0107545237282349	0.00707620039306825
Acidaminococcus_intestini_RyC_MR95	imacp_c	0	Met	0.0147783251231527	0.00492610837438424	0.00985221674876847	0.00975467004828562	0.00703796880188596
Acidaminococcus_intestini_RyC_MR95	hxan_c	0	Met	0.00492610837438424	0	0.00492610837438424	0	0.00492622590050561
Acidaminococcus_intestini_RyC_MR95	prlp_c	0	Met	0.0197044334975369	0.00492610837438424	0.0147783251231527	0.00704774910988636	0.00729572514779485
Acidaminococcus_intestini_RyC_MR95	eig3p_c	0	Met	0.0147783251231527	0.00985221674876847	0.00492610837438424	0.00841340291664634	0.0070879564122967
Acidaminococcus_intestini_RyC_MR95	ile_L_c	0	Met	0.00985221674876847	0	0.00985221674876847	0	0.00518277522954985
Acidaminococcus_intestini_RyC_MR95	fprica_c	0	Met	0.0147783251231527	0.00985221674876847	0.00492610837438424	0.000195093400965712	0.00492622681312305
Acidaminococcus_intestini_RyC_MR95	pphn_c	0	Met	0.0197044334975369	0.00492610837438424	0.0147783251231527	0.00638930888162708	0.00763468582009577
Acidaminococcus_intestini_RyC_MR95	leu_L_c	0	Met	0.00985221674876847	0	0.00985221674876847	0	0.00518277522954985
Acidaminococcus_intestini_RyC_MR95	Largn_c	0	Met	0.0147783251231527	0.00985221674876847	0.00492610837438424	0.00599912207969565	0.00744722068636169
Acidaminococcus_intestini_RyC_MR95	ACP_c	0	Met	0.0197044334975369	0.0147783251231527	0.00492610837438424	0.00012193337560357	0.00492621228909953
Acidaminococcus_intestini_RyC_MR95	malcoa_c	0	Met	0.0147783251231527	0.00985221674876847	0.00492610837438424	0.00165829390820855	0.00492621228909953
Acidaminococcus_intestini_RyC_MR95	mal_L_c	0	Met	0.00985221674876847	0.00492610837438424	0.00492610837438424	0	0.00702419159126178
Acidaminococcus_intestini_RyC_MR95	met_L_c	0	Met	0.0147783251231527	0.00985221674876847	0.00492610837438424	0.0074623225869385	0.00543767205125719
Acidaminococcus_intestini_RyC_MR95	hcys_L_c	0	Met	0.0197044334975369	0.00985221674876847	0.00985221674876847	0.00929132322099205	0.00543763548022392
Acidaminococcus_intestini_RyC_MR95	5mthf_c	0	Met	0.0147783251231527	0.00492610837438424	0.00985221674876847	0.00199970735989855	0.00546750495344357
Acidaminococcus_intestini_RyC_MR95	methf_c	0	Met	0.00985221674876847	0.00492610837438424	0.00492610837438424	0.00107301370531142	0.00552813228244185
Acidaminococcus_intestini_RyC_MR95	dnad_c	0	Met	0.00985221674876847	0.00492610837438424	0.00492610837438424	0.000877920304345705	0.00512935942445098
Acidaminococcus_intestini_RyC_MR95	nac_c	0	Met	0.0197044334975369	0.0147783251231527	0.00492610837438424	0.000634053553138565	0.00529305830870845
Acidaminococcus_intestini_RyC_MR95	ncam_c	0	Met	0.00492610837438424	0	0.00492610837438424	0	0.00531913240654174
Acidaminococcus_intestini_RyC_MR95	nicrnt_c	0	Met	0.0246305418719212	0.00985221674876847	0.0147783251231527	0.0012193337560357	0.00529306049907805
Acidaminococcus_intestini_RyC_MR95	dmbzid_c	0	Met	0.00985221674876847	0	0.00985221674876847	0	0.0053213633453569
Acidaminococcus_intestini_RyC_MR95	oaa_c	0	Met	0.0147783251231527	0.00985221674876847	0.00492610837438424	0.00197532068477784	0.00704076657386206
Acidaminococcus_intestini_RyC_MR95	citr_L_c	0	Met	0.0147783251231527	0.00492610837438424	0.00985221674876847	0.000438960152172853	0.0057183986607694
Acidaminococcus_intestini_RyC_MR95	2ohph_c	0	Met	0.0147783251231527	0.00492610837438424	0.00985221674876847	0.0136321513924792	0.00546754617674021
Acidaminococcus_intestini_RyC_MR95	4mop_c	0	Met	0.0147783251231527	0.00985221674876847	0.00492610837438424	0.00158513388284641	0.00492622673068445
Acidaminococcus_intestini_RyC_MR95	3mop_c	0	Met	0.0147783251231527	0.00985221674876847	0.00492610837438424	0.00158513388284641	0.00492622673068445
Acidaminococcus_intestini_RyC_MR95	2ombzl_c	0	Met	0.0147783251231527	0.00492610837438424	0.00985221674876847	0.00396283470711603	0.00543766948647796
Acidaminococcus_intestini_RyC_MR95	2ommbl_c	0	Met	0.0147783251231527	0.00985221674876847	0.00492610837438424	0.00359703458030532	0.00543766896109405
Acidaminococcus_intestini_RyC_MR95	orot5p_c	0	Met	0.0147783251231527	0.00985221674876847	0.00492610837438424	0.000317026776569283	0.0049262250346501
Acidaminococcus_intestini_RyC_MR95	2omph_c	0	Met	0.0147783251231527	0.00985221674876847	0.00492610837438424	0.0059869287421353	0.00543766864586376
Acidaminococcus_intestini_RyC_MR95	fdxox_c	0	Met	0.00985221674876847	0	0.00985221674876847	0	0.00620106069549871
Acidaminococcus_intestini_RyC_MR95	3ophb_c	0	Met	0.0147783251231527	0.00985221674876847	0.00492610837438424	0.0138760181436863	0.00552829396001209
Acidaminococcus_intestini_RyC_MR95	2oph_c	0	Met	0.00985221674876847	0.00492610837438424	0.00492610837438424	0.0137784714432034	0.00549775229117196
Acidaminococcus_intestini_RyC_MR95	orn_c	0	Met	0.00985221674876847	0.00492610837438424	0.00492610837438424	0.000170706725844998	0.0049262278737892
Acidaminococcus_intestini_RyC_MR95	orot_c	0	Met	0.0197044334975369	0.0147783251231527	0.00492610837438424	0.000487733502414281	0.00495072778049185
Acidaminococcus_intestini_RyC_MR95	btcoa_c	0	Met	0.00985221674876847	0.00492610837438424	0.00492610837438424	0.00346290786714139	0.00495062683831808
Acidaminococcus_intestini_RyC_MR95	f6p_c	0	Met	0.0197044334975369	0.00985221674876847	0.00985221674876847	0.000999853679949276	0.00933705887502593
Acidaminococcus_intestini_RyC_MR95	s7p_c	0	Met	0.0147783251231527	0.00985221674876847	0.00492610837438424	0.00514558845047066	0.00986522474360329
Acidaminococcus_intestini_RyC_MR95	13dpg_c	0	Met	0.00985221674876847	0.00492610837438424	0.00492610837438424	0.015778178803102	0.00853975695624016
Acidaminococcus_intestini_RyC_MR95	3pg_c	0	Met	0.00985221674876847	0.00492610837438424	0.00492610837438424	0.0176071794371555	0.00852003268372198
Acidaminococcus_intestini_RyC_MR95	g6p_c	0	Met	0.00985221674876847	0.00492610837438424	0.00492610837438424	0.000853533629224992	0.00502573498520675
Acidaminococcus_intestini_RyC_MR95	phpyr_c	0	Met	0.0147783251231527	0.00492610837438424	0.00985221674876847	0.00114617373067356	0.00703782897580824
Acidaminococcus_intestini_RyC_MR95	4ampm_c	0	Met	0.00985221674876847	0.00492610837438424	0.00492610837438424	0.000829146954104277	0.0049754899321573
Acidaminococcus_intestini_RyC_MR95	pnto_R_c	0	Met	0.00492610837438424	0	0.00492610837438424	0	0.00500049177077452
Acidaminococcus_intestini_RyC_MR95	5aop_c	0	Met	0.0147783251231527	0.00985221674876847	0.00492610837438424	0.0251426620494562	0.00555917290712
Acidaminococcus_intestini_RyC_MR95	4ppcys_c	0	Met	0.0147783251231527	0.00985221674876847	0.00492610837438424	0.000195093400965712	0.00495073625220929
Acidaminococcus_intestini_RyC_MR95	cys_L_c	0	Met	0.0246305418719212	0.00492610837438424	0.0197044334975369	0.000877920304345705	0.007560666065305
Acidaminococcus_intestini_RyC_MR95	4ppan_c	0	Met	0.00985221674876847	0.00492610837438424	0.00492610837438424	7.31600253621421e-05	0.00497548966823619
Acidaminococcus_intestini_RyC_MR95	pram_c	0	Met	0.0147783251231527	0.00985221674876847	0.00492610837438424	0.00148758718236356	0.0076792329762106
Acidaminococcus_intestini_RyC_MR95	fpram_c	0	Met	0.0147783251231527	0.00985221674876847	0.00492610837438424	0.00785250938886992	0.00750301514896736
Acidaminococcus_intestini_RyC_MR95	prbamp_c	0	Met	0.00985221674876847	0.00492610837438424	0.00492610837438424	0.00392625469443496	0.00740395518528864
Acidaminococcus_intestini_RyC_MR95	prbatp_c	0	Met	0.00985221674876847	0.00492610837438424	0.00492610837438424	0.00229234746134712	0.00745927957812441
Acidaminococcus_intestini_RyC_MR95	fgam_c	0	Met	0.0197044334975369	0.00985221674876847	0.00985221674876847	0.00758425596254207	0.00756252716741337
Acidaminococcus_intestini_RyC_MR95	prfp_c	0	Met	0.00985221674876847	0.00492610837438424	0.00492610837438424	0.00551138857728137	0.00734944295969822
Acidaminococcus_intestini_RyC_MR95	r5p_c	0	Met	0.0197044334975369	0	0.0197044334975369	0	0.0151323431188691
Acidaminococcus_intestini_RyC_MR95	skm5p_c	0	Met	0.00985221674876847	0.00492610837438424	0.00492610837438424	0.0179485928888455	0.00806682695291101
Acidaminococcus_intestini_RyC_MR95	pan4p_c	0	Met	0.00985221674876847	0.00492610837438424	0.00492610837438424	0.00012193337560357	0.00492622783066905
Acidaminococcus_intestini_RyC_MR95	rhcys_c	0	Met	0.00985221674876847	0	0.00985221674876847	0	0.00549771446808086
Acidaminococcus_intestini_RyC_MR95	5prdmbz_c	0	Met	0.0147783251231527	0.00985221674876847	0.00492610837438424	0.000438960152172853	0.00497548997614415
Acidaminococcus_intestini_RyC_MR95	dscl_c	0	Met	0.0147783251231527	0.00985221674876847	0.00492610837438424	0.00507242842510852	0.00495073638286008
Acidaminococcus_intestini_RyC_MR95	scl_c	0	Met	0.00985221674876847	0.00492610837438424	0.00492610837438424	0.00256060088767497	0.0049262278737892
Acidaminococcus_intestini_RyC_MR95	3dhsk_c	0	Met	0.00985221674876847	0.00492610837438424	0.00492610837438424	0.0149734185241184	0.00819800164866541
Acidaminococcus_intestini_RyC_MR95	skm_c	0	Met	0.00985221674876847	0.00492610837438424	0.00492610837438424	0.0164853923816027	0.00813189068228353
Acidaminococcus_intestini_RyC_MR95	suchms_c	0	Met	0.0197044334975369	0.00985221674876847	0.00985221674876847	0.0109252304540799	0.00543759888105994
Acidaminococcus_intestini_RyC_MR95	2obut_c	0	Met	0.00985221674876847	0.00492610837438424	0.00492610837438424	0.00153636053260498	0.00546742811967276
Acidaminococcus_intestini_RyC_MR95	succ_c	0	Met	0.0394088669950739	0.0344827586206897	0.00492610837438424	0.0109008437789592	0.00543755668492185
Acidaminococcus_intestini_RyC_MR95	dtdp4d6dg_c	0	Met	0.00985221674876847	0.00492610837438424	0.00492610837438424	0.000268253426327854	0.00492622756862004
Acidaminococcus_intestini_RyC_MR95	dtdpglu_c	0	Met	0.0147783251231527	0.00985221674876847	0.00492610837438424	0.000487733502414281	0.00495073545822057
Acidaminococcus_intestini_RyC_MR95	thr_L_c	0	Met	0.0147783251231527	0.00985221674876847	0.00492610837438424	0.00265814758815783	0.00549758416410215
Acidaminococcus_intestini_RyC_MR95	dxyl5p_c	0	Met	0.0147783251231527	0	0.0147783251231527	0	0.00739217206670245
Acidaminococcus_intestini_RyC_MR95	tyr_L_c	0	Met	0.0197044334975369	0.00492610837438424	0.0147783251231527	0.00692581573428279	0.00739217206670245
Acidaminococcus_intestini_RyC_MR95	xu5p_D_c	0	Met	0.0246305418719212	0.00492610837438424	0.0197044334975369	0.00253621421255426	0.00995391597369046
Acidaminococcus_intestini_RyC_MR95	thmmp_c	0	Met	0.0147783251231527	0.00985221674876847	0.00492610837438424	0.00119494708091499	0.0049262278737892
Acidaminococcus_intestini_RyC_MR95	4mpetz_c	0	Met	0.0197044334975369	0.0147783251231527	0.00492610837438424	0.00170706725844998	0.00495073638286008
Acidaminococcus_intestini_RyC_MR95	2mahmp_c	0	Met	0.00985221674876847	0.00492610837438424	0.00492610837438424	0.000585280202897137	0.00495073638286008
Acidaminococcus_intestini_RyC_MR95	3hmrsACP_c	0	Met	0.00985221674876847	0	0.00985221674876847	0	0.00497547212242509
Acidaminococcus_intestini_RyC_MR95	uacgam_c	0	Met	0.0246305418719212	0.00985221674876847	0.0147783251231527	0.000195093400965712	0.00500047404475413
Acidaminococcus_intestini_RyC_MR95	acgam1p_c	0	Met	0.00492610837438424	0	0.00492610837438424	0	0.0050257216196738
Acidaminococcus_intestini_RyC_MR95	uppg3_c	0	Met	0.0147783251231527	0.00492610837438424	0.00985221674876847	0.0218504609081598	0.00546754622985752
Acidaminococcus_intestini_RyC_MR95	hmbil_c	0	Met	0.00985221674876847	0.00492610837438424	0.00492610837438424	0.0229966346388333	0.0054977523448778
Acidaminococcus_intestini_RyC_MR95	xan_c	0	Met	0.00492610837438424	0	0.00492610837438424	0	0.00492622580816606
Acidaminococcus_intestini_RyC_MR95	ser_L_c	0	Met	0.00985221674876847	0.00492610837438424	0.00492610837438424	0.0119738574842706	0.00702624194106607
Acidaminococcus_intestini_RyC_MR95	asn_L_c	0	Met	0.00492610837438424	0	0.00492610837438424	0	0.0086204678440428
Acidaminococcus_intestini_RyC_MR95	mlthf_c	0	Met	0.00985221674876847	0.00492610837438424	0.00492610837438424	0.0015607472077257	0.00549765594034037
Acidaminococcus_intestini_RyC_MR95	ac_c	0	Met	0.0147783251231527	0.0147783251231527	0	0	0.00490196078431373
Acidaminococcus_intestini_RyC_MR95	ara5p_c	0	Met	0.00492610837438424	0.00492610837438424	0	0	0.00490196078431373
Acidaminococcus_intestini_RyC_MR95	pap_c	0	Met	0.00492610837438424	0.00492610837438424	0	0	0.00490196078431373
Acidaminococcus_intestini_RyC_MR95	gdp_c	0	Met	0.00492610837438424	0.00492610837438424	0	0	0.00490196078431373
Acidaminococcus_intestini_RyC_MR95	adocbl_c	0	Met	0.00985221674876847	0.00985221674876847	0	0	0.00490196078431373
Acidaminococcus_intestini_RyC_MR95	gmp_c	0	Met	0.00985221674876847	0.00985221674876847	0	0	0.00490196078431373
Acidaminococcus_intestini_RyC_MR95	thf_c	0	Met	0.0295566502463054	0.0295566502463054	0	0	0.00490196078431373
Acidaminococcus_intestini_RyC_MR95	alaala_c	0	Met	0.00492610837438424	0.00492610837438424	0	0	0.00490196078431373
Acidaminococcus_intestini_RyC_MR95	etoh_c	0	Met	0.00492610837438424	0.00492610837438424	0	0	0.00490196078431373
Acidaminococcus_intestini_RyC_MR95	mqn8_c	0	Met	0.00985221674876847	0.00985221674876847	0	0	0.00490196078431373
Acidaminococcus_intestini_RyC_MR95	but_c	0	Met	0.00492610837438424	0.00492610837438424	0	0	0.00490196078431373
Acidaminococcus_intestini_RyC_MR95	pppi_c	0	Met	0.00492610837438424	0.00492610837438424	0	0	0.00490196078431373
Acidaminococcus_intestini_RyC_MR95	ctp_c	0	Met	0.00985221674876847	0.00985221674876847	0	0	0.00490196078431373
Acidaminococcus_intestini_RyC_MR95	26dap_M_c	0	Met	0.00492610837438424	0.00492610837438424	0	0	0.00490196078431373
Acidaminococcus_intestini_RyC_MR95	hepdp_c	0	Met	0.00492610837438424	0.00492610837438424	0	0	0.00490196078431373
Acidaminococcus_intestini_RyC_MR95	q8_c	0	Met	0.00492610837438424	0.00492610837438424	0	0	0.00490196078431373
Acidaminococcus_intestini_RyC_MR95	udpg_c	0	Met	0.00985221674876847	0.00985221674876847	0	0	0.00490196078431373
Acidaminococcus_intestini_RyC_MR95	gthrd_c	0	Met	0.00985221674876847	0.00985221674876847	0	0	0.00490196078431373
Acidaminococcus_intestini_RyC_MR95	glu_D_c	0	Met	0.00492610837438424	0.00492610837438424	0	0	0.00490196078431373
Acidaminococcus_intestini_RyC_MR95	his_L_c	0	Met	0.00492610837438424	0.00492610837438424	0	0	0.00490196078431373
Acidaminococcus_intestini_RyC_MR95	imp_c	0	Met	0.0147783251231527	0.0147783251231527	0	0	0.00490196078431373
Acidaminococcus_intestini_RyC_MR95	malACP_c	0	Met	0.00985221674876847	0.00985221674876847	0	0	0.00490196078431373
Acidaminococcus_intestini_RyC_MR95	ivcoa_c	0	Met	0.00492610837438424	0.00492610837438424	0	0	0.00490196078431373
Acidaminococcus_intestini_RyC_MR95	2mbcoa_c	0	Met	0.00492610837438424	0.00492610837438424	0	0	0.00490196078431373
Acidaminococcus_intestini_RyC_MR95	ump_c	0	Met	0.00492610837438424	0.00492610837438424	0	0	0.00490196078431373
Acidaminococcus_intestini_RyC_MR95	fdxrd_c	0	Met	0.00985221674876847	0.00985221674876847	0	0	0.00490196078431373
Acidaminococcus_intestini_RyC_MR95	ptrc_c	0	Met	0.00492610837438424	0.00492610837438424	0	0	0.00490196078431373
Acidaminococcus_intestini_RyC_MR95	phe_L_c	0	Met	0.00985221674876847	0.00985221674876847	0	0	0.00490196078431373
Acidaminococcus_intestini_RyC_MR95	dpcoa_c	0	Met	0.00492610837438424	0.00492610837438424	0	0	0.00490196078431373
Acidaminococcus_intestini_RyC_MR95	dhptd_c	0	Met	0.00492610837438424	0.00492610837438424	0	0	0.00490196078431373
Acidaminococcus_intestini_RyC_MR95	sheme_c	0	Met	0.00492610837438424	0.00492610837438424	0	0	0.00490196078431373
Acidaminococcus_intestini_RyC_MR95	dtdp4d6dm_c	0	Met	0.00492610837438424	0.00492610837438424	0	0	0.00490196078431373
Acidaminococcus_intestini_RyC_MR95	4hba_c	0	Met	0.0147783251231527	0.0147783251231527	0	0	0.00490196078431373
Acidaminococcus_intestini_RyC_MR95	thmpp_c	0	Met	0.00492610837438424	0.00492610837438424	0	0	0.00490196078431373
Acidaminococcus_intestini_RyC_MR95	u3aga_c	0	Met	0.00985221674876847	0.00985221674876847	0	0	0.00490196078431373
Acidaminococcus_intestini_RyC_MR95	uaccg_c	0	Met	0.00985221674876847	0.00985221674876847	0	0	0.00490196078431373
Acidaminococcus_intestini_RyC_MR95	xmp_c	0	Met	0.00985221674876847	0.00985221674876847	0	0	0.00490196078431373
Acidaminococcus_sp_D21	thdp_c	0	Met	0.0272727272727273	0.00909090909090909	0.0181818181818182	0.0460383653044203	0.0124349461311476
Acidaminococcus_sp_D21	glu_L_c	0	Met	0.0909090909090909	0.0545454545454545	0.0363636363636364	0.0306088407005838	0.0095285448490405
Acidaminococcus_sp_D21	2hydogcoa_c	0	Met	0.0272727272727273	0.0181818181818182	0.00909090909090909	0.0133444537114262	0.0113716841658615
Acidaminococcus_sp_D21	accoa_c	0	Met	0.0818181818181818	0.0454545454545455	0.0363636363636364	0.0557964970809008	0.0114756460800442
Acidaminococcus_sp_D21	2hydog_c	0	Met	0.0272727272727273	0.00909090909090909	0.0181818181818182	0.0235195996663887	0.0115580095022529
Acidaminococcus_sp_D21	akg_c	0	Met	0.0636363636363636	0.0272727272727273	0.0363636363636364	0.0482068390325271	0.012432152541814
Acidaminococcus_sp_D21	actp_c	0	Met	0.0181818181818182	0.00909090909090909	0.00909090909090909	0	0.011356317720057
Acidaminococcus_sp_D21	b2coa_c	0	Met	0.0272727272727273	0.0181818181818182	0.00909090909090909	0.0100917431192661	0.0114247615676498
Acidaminococcus_sp_D21	cit_c	0	Met	0.00909090909090909	0	0.00909090909090909	0	0.0126567345543759
Acidaminococcus_sp_D21	dcamp_c	0	Met	0.00909090909090909	0	0.00909090909090909	0	0.0161236497385548
Acidaminococcus_sp_D21	ala_D_c	0	Met	0.0181818181818182	0.00909090909090909	0.00909090909090909	8.34028356964137e-05	0.00909165169013048
Acidaminococcus_sp_D21	ala_L_c	0	Met	0.0272727272727273	0	0.0272727272727273	0	0.0129047605670039
Acidaminococcus_sp_D21	acald_c	0	Met	0.0272727272727273	0.00909090909090909	0.0181818181818182	0.0456213511259383	0.0105392595997172
Acidaminococcus_sp_D21	prpp_c	0	Met	0.0545454545454545	0.00909090909090909	0.0454545454545455	0.00133444537114262	0.0189274510255853
Acidaminococcus_sp_D21	anth_c	0	Met	0.0181818181818182	0.00909090909090909	0.00909090909090909	0.0135946622185154	0.0167119901472283
Acidaminococcus_sp_D21	chor_c	0	Met	0.0363636363636364	0.00909090909090909	0.0272727272727273	0.0909924937447873	0.0173516639209382
Acidaminococcus_sp_D21	fum_c	0	Met	0.0545454545454545	0.0181818181818182	0.0363636363636364	0.00500417014178482	0.0158686434366279
Acidaminococcus_sp_D21	arg_L_c	0	Met	0.00909090909090909	0	0.00909090909090909	0	0.016120238992675
Acidaminococcus_sp_D21	argsuc_c	0	Met	0.0363636363636364	0.0181818181818182	0.0181818181818182	0.00950792326939116	0.0158662037537515
Acidaminococcus_sp_D21	4pasp_c	0	Met	0.0181818181818182	0.00909090909090909	0.00909090909090909	0.00617180984153461	0.0127547563196604
Acidaminococcus_sp_D21	cbp_c	0	Met	0.0181818181818182	0.00909090909090909	0.00909090909090909	0.00150125104253545	0.0107685010005215
Acidaminococcus_sp_D21	asp_L_c	0	Met	0.0636363636363636	0.0181818181818182	0.0454545454545455	0.0156797331109258	0.0158664858047505
Acidaminococcus_sp_D21	ac_c	0	Met	0.0454545454545455	0.0272727272727273	0.0181818181818182	0.00767306088407006	0.011447469798609
Acidaminococcus_sp_D21	btcoa_c	0	Met	0.0272727272727273	0.00909090909090909	0.0181818181818182	0.00742285237698082	0.0114514865074901
Acidaminococcus_sp_D21	3psme_c	0	Met	0.0272727272727273	0.0181818181818182	0.00909090909090909	0.0887406171809842	0.0173621405539392
Acidaminococcus_sp_D21	26dap_LL_c	0	Met	0.0272727272727273	0.0181818181818182	0.00909090909090909	0.00650542118432027	0.00909165169013048
Acidaminococcus_sp_D21	pep_c	0	Met	0.0454545454545455	0.00909090909090909	0.0363636363636364	0.0568807339449541	0.0174785584813555
Acidaminococcus_sp_D21	e4p_c	0	Met	0.0363636363636364	0.00909090909090909	0.0272727272727273	0.0204336947456214	0.0187342932803046
Acidaminococcus_sp_D21	23dhdp_c	0	Met	0.0272727272727273	0.0181818181818182	0.00909090909090909	0.0472894078398666	0.0124357376474601
Acidaminococcus_sp_D21	pyr_c	0	Met	0.109090909090909	0.0636363636363636	0.0454545454545455	0.0894078398665555	0.0124549981688006
Acidaminococcus_sp_D21	aspsa_c	0	Met	0.0181818181818182	0.00909090909090909	0.00909090909090909	0.00834028356964137	0.0125932353382114
Acidaminococcus_sp_D21	dhor_S_c	0	Met	0.0272727272727273	0.00909090909090909	0.0181818181818182	0.00867389491242702	0.0105407079973672
Acidaminococcus_sp_D21	cbasp_c	0	Met	0.0272727272727273	0.0181818181818182	0.00909090909090909	0.00800667222685571	0.0106534053280516
Acidaminococcus_sp_D21	2dda7p_c	0	Met	0.0272727272727273	0.0181818181818182	0.00909090909090909	0.0263552960800667	0.0174179357283234
Acidaminococcus_sp_D21	3dhq_c	0	Met	0.0181818181818182	0.00909090909090909	0.00909090909090909	0.0286071726438699	0.0174067480232314
Acidaminococcus_sp_D21	2pg_c	0	Met	0.0181818181818182	0.00909090909090909	0.00909090909090909	0.054628857381151	0.0172597607542668
Acidaminococcus_sp_D21	fdp_c	0	Met	0.0363636363636364	0.0181818181818182	0.0181818181818182	0.00900750625521268	0.01715364906411
Acidaminococcus_sp_D21	s17bp_c	0	Met	0.0272727272727273	0.00909090909090909	0.0181818181818182	0.0161801501251043	0.019036776990718
Acidaminococcus_sp_D21	5forthf_c	0	Met	0.0181818181818182	0.00909090909090909	0.00909090909090909	0.00200166805671393	0.0102151561244686
Acidaminococcus_sp_D21	f1p_c	0	Met	0.00909090909090909	0	0.00909090909090909	0	0.0174323097321021
Acidaminococcus_sp_D21	g3p_c	0	Met	0.0818181818181818	0.0727272727272727	0.00909090909090909	0.0478732276897414	0.0166350450406462
Acidaminococcus_sp_D21	gln_L_c	0	Met	0.0181818181818182	0.00909090909090909	0.00909090909090909	0.00592160133444537	0.00909164291247067
Acidaminococcus_sp_D21	f6p_c	0	Met	0.0454545454545455	0.0181818181818182	0.0272727272727273	0.0042535446205171	0.0175618567977062
Acidaminococcus_sp_D21	thf_c	0	Met	0.0272727272727273	0.0181818181818182	0.00909090909090909	0.0174311926605505	0.00962093596163145
Acidaminococcus_sp_D21	forglu_c	0	Met	0.0272727272727273	0.00909090909090909	0.0181818181818182	0.00350291909924937	0.0103219546312297
Acidaminococcus_sp_D21	glutaccoa_c	0	Met	0.0181818181818182	0.00909090909090909	0.00909090909090909	0.010675562969141	0.0113981610761894
Acidaminococcus_sp_D21	na1_c	0	Met	0.00909090909090909	0	0.00909090909090909	0	0.011523999706477
Acidaminococcus_sp_D21	his_L_c	0	Met	0.00909090909090909	0	0.00909090909090909	0	0.0106539087240697
Acidaminococcus_sp_D21	hxan_c	0	Met	0.00909090909090909	0	0.00909090909090909	0	0.00909163950092358
Acidaminococcus_sp_D21	icit_c	0	Met	0.0181818181818182	0.00909090909090909	0.00909090909090909	0.00266889074228524	0.0125441535931527
Acidaminococcus_sp_D21	2cpr5p_c	0	Met	0.0181818181818182	0.00909090909090909	0.00909090909090909	0.0235195996663887	0.0166815145916241
Acidaminococcus_sp_D21	4izp_c	0	Met	0.0181818181818182	0.00909090909090909	0.00909090909090909	0.00250208507089241	0.010430303058189
Acidaminococcus_sp_D21	pphn_c	0	Met	0.0363636363636364	0.00909090909090909	0.0272727272727273	0.0110091743119266	0.0132899280453431
Acidaminococcus_sp_D21	Largn_c	0	Met	0.0272727272727273	0.0181818181818182	0.00909090909090909	0.00291909924937448	0.00909164772501352
Acidaminococcus_sp_D21	mal_L_c	0	Met	0.0181818181818182	0.00909090909090909	0.00909090909090909	0	0.0125540635108222
Acidaminococcus_sp_D21	met_L_c	0	Met	0.0272727272727273	0.0181818181818182	0.00909090909090909	0.00633861551292744	0.00909165972655061
Acidaminococcus_sp_D21	mlthf_c	0	Met	0.0181818181818182	0.00909090909090909	0.00909090909090909	0.00316930775646372	0.0100092659534693
Acidaminococcus_sp_D21	hcys_L_c	0	Met	0.0272727272727273	0.00909090909090909	0.0181818181818182	0.0312760633861551	0.00990937557847331
Acidaminococcus_sp_D21	5mthf_c	0	Met	0.0272727272727273	0.00909090909090909	0.0181818181818182	0.00350291909924937	0.00990937557847331
Acidaminococcus_sp_D21	methf_c	0	Met	0.0181818181818182	0.00909090909090909	0.00909090909090909	0.00266889074228524	0.0101111722543769
Acidaminococcus_sp_D21	nac_c	0	Met	0.0181818181818182	0.00909090909090909	0.00909090909090909	0.000166805671392827	0.00917583797889469
Acidaminococcus_sp_D21	ncam_c	0	Met	0.00909090909090909	0	0.00909090909090909	0	0.00925925464623498
Acidaminococcus_sp_D21	nicrnt_c	0	Met	0.0272727272727273	0.0181818181818182	0.00909090909090909	0.000333611342785655	0.00909165898529409
Acidaminococcus_sp_D21	oaa_c	0	Met	0.0272727272727273	0.0181818181818182	0.00909090909090909	0.0060884070058382	0.0126127430011557
Acidaminococcus_sp_D21	citr_L_c	0	Met	0.0272727272727273	0.00909090909090909	0.0181818181818182	0.00100083402835696	0.011006945289302
Acidaminococcus_sp_D21	orot5p_c	0	Met	0.0272727272727273	0.0181818181818182	0.00909090909090909	0.00108423686405338	0.00909163371063939
Acidaminococcus_sp_D21	orot_c	0	Met	0.0272727272727273	0.0181818181818182	0.00909090909090909	0.00166805671392827	0.00917576074476888
Acidaminococcus_sp_D21	s7p_c	0	Met	0.0272727272727273	0.0181818181818182	0.00909090909090909	0.0115095913261051	0.0193450240453355
Acidaminococcus_sp_D21	13dpg_c	0	Met	0.0181818181818182	0.00909090909090909	0.00909090909090909	0.0501251042535446	0.0168381974615291
Acidaminococcus_sp_D21	3pg_c	0	Met	0.0181818181818182	0.00909090909090909	0.00909090909090909	0.0523769808173478	0.0170463731511327
Acidaminococcus_sp_D21	phpyr_c	0	Met	0.0272727272727273	0.00909090909090909	0.0181818181818182	0.00275229357798165	0.0125900883288884
Acidaminococcus_sp_D21	fdxox_c	0	Met	0.00909090909090909	0	0.00909090909090909	0	0.0115124234418753
Acidaminococcus_sp_D21	pran_c	0	Met	0.0272727272727273	0.0181818181818182	0.00909090909090909	0.0212677231025855	0.0166967384631367
Acidaminococcus_sp_D21	r5p_c	0	Met	0.0363636363636364	0	0.0363636363636364	0	0.0239816437581043
Acidaminococcus_sp_D21	skm5p_c	0	Met	0.0181818181818182	0.00909090909090909	0.00909090909090909	0.0353628023352794	0.01737327097374
Acidaminococcus_sp_D21	ru5p_D_c	0	Met	0.0181818181818182	0.00909090909090909	0.00909090909090909	8.34028356964137e-05	0.0199802157000994
Acidaminococcus_sp_D21	3dhsk_c	0	Met	0.0181818181818182	0.00909090909090909	0.00909090909090909	0.0308590492076731	0.0173955746808519
Acidaminococcus_sp_D21	skm_c	0	Met	0.0181818181818182	0.00909090909090909	0.00909090909090909	0.0331109257714762	0.0173844156735447
Acidaminococcus_sp_D21	suchms_c	0	Met	0.0363636363636364	0.0181818181818182	0.0181818181818182	0.040533778148457	0.0101113752009387
Acidaminococcus_sp_D21	2obut_c	0	Met	0.0181818181818182	0.00909090909090909	0.00909090909090909	0.0346121768140117	0.0102153632667651
Acidaminococcus_sp_D21	succ_c	0	Met	0.0363636363636364	0.0272727272727273	0.00909090909090909	0.00934111759799833	0.0101111722543769
Acidaminococcus_sp_D21	gly_c	0	Met	0.00909090909090909	0	0.00909090909090909	0	0.0104293697656628
Acidaminococcus_sp_D21	thr_L_c	0	Met	0.0272727272727273	0.0181818181818182	0.00909090909090909	0.0384487072560467	0.010321493214861
Acidaminococcus_sp_D21	xu5p_D_c	0	Met	0.0454545454545455	0.00909090909090909	0.0363636363636364	0.00508757297748123	0.0197124624936583
Acidaminococcus_sp_D21	dhap_c	0	Met	0.0272727272727273	0.0181818181818182	0.00909090909090909	0	0.0168180654815228
Acidaminococcus_sp_D21	3ig3p_c	0	Met	0.0272727272727273	0.00909090909090909	0.0181818181818182	0.0257714762301918	0.0166663184566823
Acidaminococcus_sp_D21	ser_L_c	0	Met	0.0272727272727273	0	0.0272727272727273	0	0.0173963881708089
Acidaminococcus_sp_D21	uacgam_c	0	Met	0.0272727272727273	0.0181818181818182	0.00909090909090909	0.000166805671392827	0.00909165169013048
Acidaminococcus_sp_D21	utp_c	0	Met	0.00909090909090909	0	0.00909090909090909	0	0.00917579780445606
Acidaminococcus_sp_D21	acgam1p_c	0	Met	0.00909090909090909	0	0.00909090909090909	0	0.00917579780445606
Acidaminococcus_sp_D21	urcan_c	0	Met	0.0181818181818182	0.00909090909090909	0.00909090909090909	0.00133444537114262	0.0105409302072561
Acidaminococcus_sp_D21	xan_c	0	Met	0.00909090909090909	0	0.00909090909090909	0	0.00909163950538473
Acidaminococcus_sp_D21	asn_L_c	0	Met	0.00909090909090909	0	0.00909090909090909	0	0.0161020587347373
Acidaminococcus_sp_D21	alaala_c	0	Met	0.00909090909090909	0.00909090909090909	0	0	0.00900900900900901
Acidaminococcus_sp_D21	etoh_c	0	Met	0.00909090909090909	0.00909090909090909	0	0	0.00900900900900901
Acidaminococcus_sp_D21	but_c	0	Met	0.0181818181818182	0.0181818181818182	0	0	0.00900900900900901
Acidaminococcus_sp_D21	26dap_M_c	0	Met	0.00909090909090909	0.00909090909090909	0	0	0.00900900900900901
Acidaminococcus_sp_D21	gam6p_c	0	Met	0.0181818181818182	0.0181818181818182	0	0	0.00900900900900901
Acidaminococcus_sp_D21	glu_D_c	0	Met	0.00909090909090909	0.00909090909090909	0	0	0.00900900900900901
Acidaminococcus_sp_D21	imp_c	0	Met	0.0181818181818182	0.0181818181818182	0	0	0.00900900900900901
Acidaminococcus_sp_D21	tyr_L_c	0	Met	0.00909090909090909	0.00909090909090909	0	0	0.00900900900900901
Acidaminococcus_sp_D21	amet_c	0	Met	0.00909090909090909	0.00909090909090909	0	0	0.00900900900900901
Acidaminococcus_sp_D21	dnad_c	0	Met	0.00909090909090909	0.00909090909090909	0	0	0.00900900900900901
Acidaminococcus_sp_D21	orn_c	0	Met	0.00909090909090909	0.00909090909090909	0	0	0.00900900900900901
Acidaminococcus_sp_D21	ump_c	0	Met	0.00909090909090909	0.00909090909090909	0	0	0.00900900900900901
Acidaminococcus_sp_D21	for_c	0	Met	0.00909090909090909	0.00909090909090909	0	0	0.00900900900900901
Acidaminococcus_sp_D21	phe_L_c	0	Met	0.0181818181818182	0.0181818181818182	0	0	0.00900900900900901
Acidaminococcus_sp_D21	fdxrd_c	0	Met	0.00909090909090909	0.00909090909090909	0	0	0.00900900900900901
Acidaminococcus_sp_D21	trp_L_c	0	Met	0.0181818181818182	0.0181818181818182	0	0	0.00900900900900901
Acidaminococcus_sp_D21	uaccg_c	0	Met	0.0181818181818182	0.0181818181818182	0	0	0.00900900900900901
Acidaminococcus_sp_D21	xmp_c	0	Met	0.0181818181818182	0.0181818181818182	0	0	0.00900900900900901
Acinetobacter_calcoaceticus_PHEA_2	ru5p_D_c	0	Met	0.032051282051282	0.00641025641025641	0.0256410256410256	0.00248138957816377	0.00848074211250019
Acinetobacter_calcoaceticus_PHEA_2	adocbip_c	0	Met	0.0128205128205128	0.00641025641025641	0.00641025641025641	0.000248138957816377	0.00649431649041382
Acinetobacter_calcoaceticus_PHEA_2	gtp_c	0	Met	0.032051282051282	0	0.032051282051282	0	0.0107069659308731
Acinetobacter_calcoaceticus_PHEA_2	accoa_c	0	Met	0.0512820512820513	0.0256410256410256	0.0256410256410256	0.0160876757650951	0.00666069262982541
Acinetobacter_calcoaceticus_PHEA_2	btn_co2_c	0	Met	0.0192307692307692	0.00641025641025641	0.0128205128205128	8.27129859387924e-05	0.0064940204035419
Acinetobacter_calcoaceticus_PHEA_2	actp_c	0	Met	0.0128205128205128	0.00641025641025641	0.00641025641025641	0.00268817204301075	0.0066496009029009
Acinetobacter_calcoaceticus_PHEA_2	ACP_c	0	Met	0.032051282051282	0.0192307692307692	0.0128205128205128	0.000413564929693962	0.00645202937201135
Acinetobacter_calcoaceticus_PHEA_2	apoACP_c	0	Met	0.0128205128205128	0	0.0128205128205128	0	0.0065369221370818
Acinetobacter_calcoaceticus_PHEA_2	ac_c	0	Met	0.0128205128205128	0.00641025641025641	0.00641025641025641	0.000248138957816377	0.00666441711441614
Acinetobacter_calcoaceticus_PHEA_2	adn_c	0	Met	0.00641025641025641	0	0.00641025641025641	0	0.00945436140307507
Acinetobacter_calcoaceticus_PHEA_2	4adcho_c	0	Met	0.0256410256410256	0.0128205128205128	0.0128205128205128	0.00599669148056245	0.00748976715756474
Acinetobacter_calcoaceticus_PHEA_2	chor_c	0	Met	0.0192307692307692	0	0.0192307692307692	0	0.00809282271420255
Acinetobacter_calcoaceticus_PHEA_2	gln_L_c	0	Met	0.0128205128205128	0.00641025641025641	0.00641025641025641	0.00496277915632754	0.00754663226347839
Acinetobacter_calcoaceticus_PHEA_2	amet_c	0	Met	0.0128205128205128	0.00641025641025641	0.00641025641025641	0.000248138957816377	0.00662420075726912
Acinetobacter_calcoaceticus_PHEA_2	adocbi_c	0	Met	0.0128205128205128	0.00641025641025641	0.00641025641025641	0.000165425971877585	0.00653704145448955
Acinetobacter_calcoaceticus_PHEA_2	agdpcbi_c	0	Met	0.0256410256410256	0.0128205128205128	0.0128205128205128	0.00033085194375517	0.00645214619189957
Acinetobacter_calcoaceticus_PHEA_2	rdmbzi_c	0	Met	0.0192307692307692	0.00641025641025641	0.0128205128205128	0.000785773366418528	0.00645214619189957
Acinetobacter_calcoaceticus_PHEA_2	ahdt_c	0	Met	0.0128205128205128	0.00641025641025641	0.00641025641025641	0.00202646815550041	0.00913576086286482
Acinetobacter_calcoaceticus_PHEA_2	ala_D_c	0	Met	0.0128205128205128	0	0.0128205128205128	0	0.00787083097698187
Acinetobacter_calcoaceticus_PHEA_2	akg_c	0	Met	0.0576923076923077	0.00641025641025641	0.0512820512820513	0.00161290322580645	0.00851118870941312
Acinetobacter_calcoaceticus_PHEA_2	ala_L_c	0	Met	0.0256410256410256	0.0128205128205128	0.0128205128205128	0.00566583953680728	0.00775950985435576
Acinetobacter_calcoaceticus_PHEA_2	glyc_c	0	Met	0.00641025641025641	0	0.00641025641025641	0	0.00766442186154144
Acinetobacter_calcoaceticus_PHEA_2	fadh2_c	0	Met	0.0128205128205128	0.00641025641025641	0.00641025641025641	0.000124069478908189	0.00649269689488765
Acinetobacter_calcoaceticus_PHEA_2	aps_c	0	Met	0.00641025641025641	0	0.00641025641025641	0	0.0065343070896367
Acinetobacter_calcoaceticus_PHEA_2	pyr_c	0	Met	0.0448717948717949	0.032051282051282	0.0128205128205128	0.0148883374689826	0.00686934554987219
Acinetobacter_calcoaceticus_PHEA_2	ala_B_c	0	Met	0.0256410256410256	0.00641025641025641	0.0192307692307692	0.00537634408602151	0.00794946434288685
Acinetobacter_calcoaceticus_PHEA_2	5apru_c	0	Met	0.0128205128205128	0.00641025641025641	0.00641025641025641	0.000744416873449132	0.00675761845722215
Acinetobacter_calcoaceticus_PHEA_2	fum_c	0	Met	0.0192307692307692	0.00641025641025641	0.0128205128205128	0.00223325062034739	0.00895064996897459
Acinetobacter_calcoaceticus_PHEA_2	arg_L_c	0	Met	0.00641025641025641	0	0.00641025641025641	0	0.00902965530524423
Acinetobacter_calcoaceticus_PHEA_2	argsuc_c	0	Met	0.0256410256410256	0.0128205128205128	0.0128205128205128	0.00405293631100083	0.00895056024282515
Acinetobacter_calcoaceticus_PHEA_2	asp_L_c	0	Met	0.0256410256410256	0.0128205128205128	0.0128205128205128	0.00607940446650124	0.00895070187629242
Acinetobacter_calcoaceticus_PHEA_2	apoC_Lys_btn_c	0	Met	0.0192307692307692	0.0128205128205128	0.00641025641025641	0.00277088502894955	0.00649389624020198
Acinetobacter_calcoaceticus_PHEA_2	cbi_c	0	Met	0.0128205128205128	0	0.0128205128205128	0	0.00662420075726912
Acinetobacter_calcoaceticus_PHEA_2	citr_L_c	0	Met	0.0128205128205128	0.00641025641025641	0.00641025641025641	0.00144747725392887	0.00666763109024988
Acinetobacter_calcoaceticus_PHEA_2	cys_L_c	0	Met	0.0192307692307692	0.00641025641025641	0.0128205128205128	0.00839536807278743	0.00706001318192592
Acinetobacter_calcoaceticus_PHEA_2	cyst_L_c	0	Met	0.0256410256410256	0.0128205128205128	0.0128205128205128	0.0103804797353184	0.00716090685301276
Acinetobacter_calcoaceticus_PHEA_2	hcys_L_c	0	Met	0.0192307692307692	0.0128205128205128	0.00641025641025641	0.0101736972704715	0.00721194747519979
Acinetobacter_calcoaceticus_PHEA_2	ser_L_c	0	Met	0.0256410256410256	0.0128205128205128	0.0128205128205128	0.00264681555004136	0.00721404370231169
Acinetobacter_calcoaceticus_PHEA_2	dhf_c	0	Met	0.0192307692307692	0.0128205128205128	0.00641025641025641	0.00909842845326716	0.0073171119773497
Acinetobacter_calcoaceticus_PHEA_2	glu_L_c	0	Met	0.0833333333333333	0.0576923076923077	0.0256410256410256	0.00947063688999173	0.00772188922180376
Acinetobacter_calcoaceticus_PHEA_2	dhpt_c	0	Met	0.0192307692307692	0.0128205128205128	0.00641025641025641	0.00529363110008271	0.00737137835586949
Acinetobacter_calcoaceticus_PHEA_2	dhnpt_c	0	Met	0.0192307692307692	0.00641025641025641	0.0128205128205128	0.00397022332506203	0.00905258506829127
Acinetobacter_calcoaceticus_PHEA_2	25dhpp_c	0	Met	0.0128205128205128	0.00641025641025641	0.00641025641025641	0.000413564929693962	0.00680388697948382
Acinetobacter_calcoaceticus_PHEA_2	4abz_c	0	Met	0.0128205128205128	0.00641025641025641	0.00641025641025641	0.00144747725392887	0.00742645489686634
Acinetobacter_calcoaceticus_PHEA_2	2ahhmp_c	0	Met	0.0128205128205128	0.00641025641025641	0.00641025641025641	0.00285359801488834	0.00742645489686634
Acinetobacter_calcoaceticus_PHEA_2	2dhp_c	0	Met	0.0192307692307692	0.0128205128205128	0.00641025641025641	0.00173697270471464	0.0066241952413798
Acinetobacter_calcoaceticus_PHEA_2	2pg_c	0	Met	0.0128205128205128	0.00641025641025641	0.00641025641025641	0.0129032258064516	0.00693606813980854
Acinetobacter_calcoaceticus_PHEA_2	fdp_c	0	Met	0.0192307692307692	0.00641025641025641	0.0128205128205128	0.00157154673283706	0.00758187127407914
Acinetobacter_calcoaceticus_PHEA_2	f1p_c	0	Met	0.0128205128205128	0	0.0128205128205128	0	0.00769588775340622
Acinetobacter_calcoaceticus_PHEA_2	fmn_c	0	Met	0.0128205128205128	0.00641025641025641	0.00641025641025641	0.00231596360628619	0.00653540048149081
Acinetobacter_calcoaceticus_PHEA_2	dttp_c	0	Met	0.00641025641025641	0	0.00641025641025641	0	0.0064943079560288
Acinetobacter_calcoaceticus_PHEA_2	g1p_c	0	Met	0.0192307692307692	0.00641025641025641	0.0128205128205128	0.00380479735318445	0.00653702717539156
Acinetobacter_calcoaceticus_PHEA_2	utp_c	0	Met	0.0128205128205128	0	0.0128205128205128	0	0.0066684744863309
Acinetobacter_calcoaceticus_PHEA_2	g3p_c	0	Met	0.0705128205128205	0.0448717948717949	0.0256410256410256	0.019520264681555	0.00758645430378276
Acinetobacter_calcoaceticus_PHEA_2	gcald_c	0	Met	0.0128205128205128	0.00641025641025641	0.00641025641025641	0.00285359801488834	0.00780436819070519
Acinetobacter_calcoaceticus_PHEA_2	gly_c	0	Met	0.0128205128205128	0	0.0128205128205128	0	0.00737353679922141
Acinetobacter_calcoaceticus_PHEA_2	mlthf_c	0	Met	0.0384615384615385	0.00641025641025641	0.032051282051282	0.0021505376344086	0.00771773659131142
Acinetobacter_calcoaceticus_PHEA_2	mal_L_c	0	Met	0.0256410256410256	0.0128205128205128	0.0128205128205128	0.0119106699751861	0.00678317397546022
Acinetobacter_calcoaceticus_PHEA_2	glx_c	0	Met	0.0128205128205128	0.00641025641025641	0.00641025641025641	0.00140612076095947	0.00640936824086969
Acinetobacter_calcoaceticus_PHEA_2	hpyr_c	0	Met	0.0128205128205128	0.00641025641025641	0.00641025641025641	0.00397022332506203	0.00774357326494021
Acinetobacter_calcoaceticus_PHEA_2	prpp_c	0	Met	0.0256410256410256	0.00641025641025641	0.0192307692307692	0.00140612076095947	0.00666865783863671
Acinetobacter_calcoaceticus_PHEA_2	gua_c	0	Met	0.0128205128205128	0.00641025641025641	0.00641025641025641	4.13564929693962e-05	0.00641050973545733
Acinetobacter_calcoaceticus_PHEA_2	3mop_c	0	Met	0.0192307692307692	0	0.0192307692307692	0	0.00864072818987824
Acinetobacter_calcoaceticus_PHEA_2	34hpp_c	0	Met	0.032051282051282	0.0192307692307692	0.0128205128205128	0.000620347394540943	0.00649218825778751
Acinetobacter_calcoaceticus_PHEA_2	fdxox_c	0	Met	0.00641025641025641	0	0.00641025641025641	0	0.0064505702087602
Acinetobacter_calcoaceticus_PHEA_2	leu_L_c	0	Met	0.0128205128205128	0	0.0128205128205128	0	0.00790595987149467
Acinetobacter_calcoaceticus_PHEA_2	malcoa_c	0	Met	0.0256410256410256	0.0192307692307692	0.00641025641025641	0.00289495450785773	0.0064104118539138
Acinetobacter_calcoaceticus_PHEA_2	oaa_c	0	Met	0.0192307692307692	0.0128205128205128	0.00641025641025641	0.01095947063689	0.00681929539264073
Acinetobacter_calcoaceticus_PHEA_2	met_L_c	0	Met	0.0192307692307692	0	0.0192307692307692	0	0.00829443929833508
Acinetobacter_calcoaceticus_PHEA_2	5mthf_c	0	Met	0.0128205128205128	0.00641025641025641	0.00641025641025641	0.0010339123242349	0.00777648869708754
Acinetobacter_calcoaceticus_PHEA_2	thf_c	0	Met	0.0384615384615385	0.032051282051282	0.00641025641025641	0.0104218362282878	0.00726367067381108
Acinetobacter_calcoaceticus_PHEA_2	msa_c	0	Met	0.0192307692307692	0.0128205128205128	0.00641025641025641	0.00289495450785773	0.00645194100927502
Acinetobacter_calcoaceticus_PHEA_2	3mob_c	0	Met	0.0256410256410256	0.0128205128205128	0.0128205128205128	0.00148883374689826	0.00753970467609618
Acinetobacter_calcoaceticus_PHEA_2	5mta_c	0	Met	0.0256410256410256	0.0128205128205128	0.0128205128205128	0.00136476426799007	0.0064943166867734
Acinetobacter_calcoaceticus_PHEA_2	methf_c	0	Met	0.0128205128205128	0.00641025641025641	0.00641025641025641	0.000124069478908189	0.00641051963608411
Acinetobacter_calcoaceticus_PHEA_2	q8_c	0	Met	0.0128205128205128	0.00641025641025641	0.00641025641025641	0.00144747725392887	0.00649269689488765
Acinetobacter_calcoaceticus_PHEA_2	nac_c	0	Met	0.0192307692307692	0.0128205128205128	0.00641025641025641	4.13564929693962e-05	0.00658033209983693
Acinetobacter_calcoaceticus_PHEA_2	ncam_c	0	Met	0.00641025641025641	0	0.00641025641025641	0	0.00641051944475915
Acinetobacter_calcoaceticus_PHEA_2	nicrnt_c	0	Met	0.0256410256410256	0.0128205128205128	0.0128205128205128	0.00136476426799007	0.00658033290621896
Acinetobacter_calcoaceticus_PHEA_2	dmbzid_c	0	Met	0.0128205128205128	0	0.0128205128205128	0	0.00662420137014628
Acinetobacter_calcoaceticus_PHEA_2	cit_c	0	Met	0.0128205128205128	0	0.0128205128205128	0	0.00688476764255626
Acinetobacter_calcoaceticus_PHEA_2	4mop_c	0	Met	0.0192307692307692	0.0128205128205128	0.00641025641025641	0.000124069478908189	0.00641051456410752
Acinetobacter_calcoaceticus_PHEA_2	orn_c	0	Met	0.0128205128205128	0.00641025641025641	0.00641025641025641	0.00148883374689826	0.00662336840248041
Acinetobacter_calcoaceticus_PHEA_2	hphaccoa_c	0	Met	0.0192307692307692	0.0128205128205128	0.00641025641025641	0.000289495450785773	0.00641000104393113
Acinetobacter_calcoaceticus_PHEA_2	pant_R_c	0	Met	0.0128205128205128	0.00641025641025641	0.00641025641025641	0.00165425971877585	0.00658032887431081
Acinetobacter_calcoaceticus_PHEA_2	lpam_c	0	Met	0.0128205128205128	0.00641025641025641	0.00641025641025641	0.000372208436724566	0.00677459424057947
Acinetobacter_calcoaceticus_PHEA_2	adhlam_c	0	Met	0.0256410256410256	0.0128205128205128	0.0128205128205128	0.0110421836228288	0.00678417348741891
Acinetobacter_calcoaceticus_PHEA_2	dhlam_c	0	Met	0.0128205128205128	0.00641025641025641	0.00641025641025641	0.00148883374689826	0.00676504200737258
Acinetobacter_calcoaceticus_PHEA_2	f6p_c	0	Met	0.0384615384615385	0.0256410256410256	0.0128205128205128	0.00678246484698098	0.00757981373947545
Acinetobacter_calcoaceticus_PHEA_2	13dpg_c	0	Met	0.0192307692307692	0.0128205128205128	0.00641025641025641	0.013564929693962	0.00700107200837749
Acinetobacter_calcoaceticus_PHEA_2	3pg_c	0	Met	0.0128205128205128	0.00641025641025641	0.00641025641025641	0.0132754342431762	0.00696894655179324
Acinetobacter_calcoaceticus_PHEA_2	g6p_c	0	Met	0.0128205128205128	0.00641025641025641	0.00641025641025641	0.00454921422663358	0.00658027793128724
Acinetobacter_calcoaceticus_PHEA_2	5aprbu_c	0	Met	0.0128205128205128	0.00641025641025641	0.00641025641025641	0.000992555831265509	0.00671197454541936
Acinetobacter_calcoaceticus_PHEA_2	pnto_R_c	0	Met	0.0192307692307692	0.0128205128205128	0.00641025641025641	0.00248138957816377	0.00653703926602162
Acinetobacter_calcoaceticus_PHEA_2	pep_c	0	Met	0.0192307692307692	0.00641025641025641	0.0128205128205128	0.0124483043837883	0.00690246218437827
Acinetobacter_calcoaceticus_PHEA_2	4ppcys_c	0	Met	0.0192307692307692	0.0128205128205128	0.00641025641025641	0.00314309346567411	0.00645214541662863
Acinetobacter_calcoaceticus_PHEA_2	r1p_c	0	Met	0.0192307692307692	0.0128205128205128	0.00641025641025641	0.00628618693134822	0.00924821338697448
Acinetobacter_calcoaceticus_PHEA_2	4ppan_c	0	Met	0.0128205128205128	0.00641025641025641	0.00641025641025641	0.00198511166253102	0.00649431511589714
Acinetobacter_calcoaceticus_PHEA_2	pphn_c	0	Met	0.0128205128205128	0.00641025641025641	0.00641025641025641	0.000165425971877585	0.0065337935024609
Acinetobacter_calcoaceticus_PHEA_2	r5p_c	0	Met	0.032051282051282	0.00641025641025641	0.0256410256410256	0.00822994210090984	0.00918947915163944
Acinetobacter_calcoaceticus_PHEA_2	pan4p_c	0	Met	0.0128205128205128	0.00641025641025641	0.00641025641025641	0.00161290322580645	0.00641051944475915
Acinetobacter_calcoaceticus_PHEA_2	ade_c	0	Met	0.0128205128205128	0.00641025641025641	0.00641025641025641	0.000496277915632754	0.00641051963608411
Acinetobacter_calcoaceticus_PHEA_2	2dr1p_c	0	Met	0.0128205128205128	0.00641025641025641	0.00641025641025641	4.13564929693962e-05	0.00641051963608411
Acinetobacter_calcoaceticus_PHEA_2	gsn_c	0	Met	0.0128205128205128	0	0.0128205128205128	0	0.00939515172031759
Acinetobacter_calcoaceticus_PHEA_2	ins_c	0	Met	0.0192307692307692	0.00641025641025641	0.0128205128205128	0.002191894127378	0.00939462493127293
Acinetobacter_calcoaceticus_PHEA_2	din_c	0	Met	0.0128205128205128	0	0.0128205128205128	0	0.0064943166867734
Acinetobacter_calcoaceticus_PHEA_2	ribflv_c	0	Met	0.0128205128205128	0.00641025641025641	0.00641025641025641	0.00268817204301075	0.00657866932340676
Acinetobacter_calcoaceticus_PHEA_2	db4p_c	0	Met	0.0128205128205128	0.00641025641025641	0.00641025641025641	0.00198511166253102	0.00671197664284179
Acinetobacter_calcoaceticus_PHEA_2	4r5au_c	0	Met	0.0192307692307692	0.0128205128205128	0.00641025641025641	0.00115798180314309	0.00666694268081494
Acinetobacter_calcoaceticus_PHEA_2	dmlz_c	0	Met	0.0256410256410256	0.0128205128205128	0.0128205128205128	0.0032671629445823	0.00666694806118702
Acinetobacter_calcoaceticus_PHEA_2	5prdmbz_c	0	Met	0.0192307692307692	0.0128205128205128	0.00641025641025641	0.0010752688172043	0.00649431649041382
Acinetobacter_calcoaceticus_PHEA_2	ametam_c	0	Met	0.0192307692307692	0.00641025641025641	0.0128205128205128	0.000413564929693962	0.00658033310781449
Acinetobacter_calcoaceticus_PHEA_2	ptrc_c	0	Met	0.0192307692307692	0.00641025641025641	0.0128205128205128	0.00144747725392887	0.00658033310781449
Acinetobacter_calcoaceticus_PHEA_2	fad_c	0	Met	0.0256410256410256	0.0192307692307692	0.00641025641025641	0.00210918114143921	0.00649269689488765
Acinetobacter_calcoaceticus_PHEA_2	q8h2_c	0	Met	0.0128205128205128	0.00641025641025641	0.00641025641025641	0.000785773366418528	0.00649269689488765
Acinetobacter_calcoaceticus_PHEA_2	s7p_c	0	Met	0.0256410256410256	0.0128205128205128	0.0128205128205128	0.000827129859387924	0.0076409743982551
Acinetobacter_calcoaceticus_PHEA_2	dtdp4d6dg_c	0	Met	0.0128205128205128	0.00641025641025641	0.00641025641025641	0.0010752688172043	0.00641051828204244
Acinetobacter_calcoaceticus_PHEA_2	dtdpglu_c	0	Met	0.0192307692307692	0.0128205128205128	0.00641025641025641	0.00206782464846981	0.00645214188303291
Acinetobacter_calcoaceticus_PHEA_2	xu5p_D_c	0	Met	0.032051282051282	0.00641025641025641	0.0256410256410256	0.00119933829611249	0.0077019162810222
Acinetobacter_calcoaceticus_PHEA_2	e4p_c	0	Met	0.0256410256410256	0.0128205128205128	0.0128205128205128	0.000744416873449132	0.00758466399100702
Acinetobacter_calcoaceticus_PHEA_2	dhap_c	0	Met	0.0192307692307692	0.0128205128205128	0.00641025641025641	0.0011166253101737	0.00758008456881625
Acinetobacter_calcoaceticus_PHEA_2	glyald_c	0	Met	0.0256410256410256	0.0192307692307692	0.00641025641025641	0.00711331679073615	0.00762477888999699
Acinetobacter_calcoaceticus_PHEA_2	tyr_L_c	0	Met	0.0128205128205128	0	0.0128205128205128	0	0.00801757535013417
Acinetobacter_calcoaceticus_PHEA_2	3hmrsACP_c	0	Met	0.0128205128205128	0	0.0128205128205128	0	0.0065369100775955
Acinetobacter_calcoaceticus_PHEA_2	uacgam_c	0	Met	0.032051282051282	0.0128205128205128	0.0192307692307692	0.000413564929693962	0.00658019835682744
Acinetobacter_calcoaceticus_PHEA_2	acgam1p_c	0	Met	0.00641025641025641	0	0.00641025641025641	0	0.00662402582867309
Acinetobacter_calcoaceticus_PHEA_2	val_L_c	0	Met	0.0128205128205128	0	0.0128205128205128	0	0.00810011331521295
Acinetobacter_calcoaceticus_PHEA_2	asn_L_c	0	Met	0.00641025641025641	0	0.00641025641025641	0	0.00902769321567458
Acinetobacter_calcoaceticus_PHEA_2	glyc_R_c	0	Met	0.0128205128205128	0.00641025641025641	0.00641025641025641	0.00500413564929694	0.00768371736106028
Acinetobacter_calcoaceticus_PHEA_2	ara5p_c	0	Met	0.00641025641025641	0.00641025641025641	0	0	0.00636942675159236
Acinetobacter_calcoaceticus_PHEA_2	acACP_c	0	Met	0.0128205128205128	0.0128205128205128	0	0	0.00636942675159236
Acinetobacter_calcoaceticus_PHEA_2	pap_c	0	Met	0.00641025641025641	0.00641025641025641	0	0	0.00636942675159236
Acinetobacter_calcoaceticus_PHEA_2	adocbl_c	0	Met	0.0128205128205128	0.0128205128205128	0	0	0.00636942675159236
Acinetobacter_calcoaceticus_PHEA_2	gmp_c	0	Met	0.0256410256410256	0.0256410256410256	0	0	0.00636942675159236
Acinetobacter_calcoaceticus_PHEA_2	alaala_c	0	Met	0.00641025641025641	0.00641025641025641	0	0	0.00636942675159236
Acinetobacter_calcoaceticus_PHEA_2	pppi_c	0	Met	0.00641025641025641	0.00641025641025641	0	0	0.00636942675159236
Acinetobacter_calcoaceticus_PHEA_2	2obut_c	0	Met	0.00641025641025641	0.00641025641025641	0	0	0.00636942675159236
Acinetobacter_calcoaceticus_PHEA_2	for_c	0	Met	0.0192307692307692	0.0192307692307692	0	0	0.00636942675159236
Acinetobacter_calcoaceticus_PHEA_2	udpg_c	0	Met	0.0128205128205128	0.0128205128205128	0	0	0.00636942675159236
Acinetobacter_calcoaceticus_PHEA_2	glu_D_c	0	Met	0.00641025641025641	0.00641025641025641	0	0	0.00636942675159236
Acinetobacter_calcoaceticus_PHEA_2	glyclt_c	0	Met	0.00641025641025641	0.00641025641025641	0	0	0.00636942675159236
Acinetobacter_calcoaceticus_PHEA_2	ile_L_c	0	Met	0.0128205128205128	0.0128205128205128	0	0	0.00636942675159236
Acinetobacter_calcoaceticus_PHEA_2	fdxrd_c	0	Met	0.00641025641025641	0.00641025641025641	0	0	0.00636942675159236
Acinetobacter_calcoaceticus_PHEA_2	malACP_c	0	Met	0.0128205128205128	0.0128205128205128	0	0	0.00636942675159236
Acinetobacter_calcoaceticus_PHEA_2	5mtr_c	0	Met	0.00641025641025641	0.00641025641025641	0	0	0.00636942675159236
Acinetobacter_calcoaceticus_PHEA_2	10fthf_c	0	Met	0.00641025641025641	0.00641025641025641	0	0	0.00636942675159236
Acinetobacter_calcoaceticus_PHEA_2	nmn_c	0	Met	0.0128205128205128	0.0128205128205128	0	0	0.00636942675159236
Acinetobacter_calcoaceticus_PHEA_2	ivcoa_c	0	Met	0.00641025641025641	0.00641025641025641	0	0	0.00636942675159236
Acinetobacter_calcoaceticus_PHEA_2	2mbcoa_c	0	Met	0.00641025641025641	0.00641025641025641	0	0	0.00636942675159236
Acinetobacter_calcoaceticus_PHEA_2	4hphac_c	0	Met	0.00641025641025641	0.00641025641025641	0	0	0.00636942675159236
Acinetobacter_calcoaceticus_PHEA_2	dpcoa_c	0	Met	0.00641025641025641	0.00641025641025641	0	0	0.00636942675159236
Acinetobacter_calcoaceticus_PHEA_2	dad_2_c	0	Met	0.0128205128205128	0.0128205128205128	0	0	0.00636942675159236
Acinetobacter_calcoaceticus_PHEA_2	hxan_c	0	Met	0.0128205128205128	0.0128205128205128	0	0	0.00636942675159236
Acinetobacter_calcoaceticus_PHEA_2	spmd_c	0	Met	0.0128205128205128	0.0128205128205128	0	0	0.00636942675159236
Acinetobacter_calcoaceticus_PHEA_2	dtdp4d6dm_c	0	Met	0.00641025641025641	0.00641025641025641	0	0	0.00636942675159236
Acinetobacter_calcoaceticus_PHEA_2	u3aga_c	0	Met	0.0128205128205128	0.0128205128205128	0	0	0.00636942675159236
Acinetobacter_calcoaceticus_PHEA_2	uaccg_c	0	Met	0.0128205128205128	0.0128205128205128	0	0	0.00636942675159236
Acinetobacter_haemolyticus_NIPH_261	2mbcoa_c	0	Met	0.0166666666666667	0.00555555555555556	0.0111111111111111	9.31098696461825e-05	0.00565002250659901
Acinetobacter_haemolyticus_NIPH_261	fad_c	0	Met	0.0222222222222222	0.0166666666666667	0.00555555555555556	0.00127250155183116	0.00555566186265434
Acinetobacter_haemolyticus_NIPH_261	ru5p_D_c	0	Met	0.0277777777777778	0.00555555555555556	0.0222222222222222	0.00459342023587834	0.00621511582350594
Acinetobacter_haemolyticus_NIPH_261	adocbip_c	0	Met	0.0111111111111111	0.00555555555555556	0.00555555555555556	0.000186219739292365	0.0056185032594501
Acinetobacter_haemolyticus_NIPH_261	gtp_c	0	Met	0.0277777777777778	0	0.0277777777777778	0	0.0181357098314237
Acinetobacter_haemolyticus_NIPH_261	actp_c	0	Met	0.0111111111111111	0.00555555555555556	0.00555555555555556	0.00117939168218498	0.00555500170027566
Acinetobacter_haemolyticus_NIPH_261	apoACP_c	0	Met	0.0111111111111111	0	0.0111111111111111	0	0.00561848112836144
Acinetobacter_haemolyticus_NIPH_261	adocbi_c	0	Met	0.0111111111111111	0.00555555555555556	0.00555555555555556	0.000124146492861577	0.00565042629169133
Acinetobacter_haemolyticus_NIPH_261	agdpcbi_c	0	Met	0.0222222222222222	0.0111111111111111	0.0111111111111111	0.000248292985723153	0.00558693884145798
Acinetobacter_haemolyticus_NIPH_261	rdmbzi_c	0	Met	0.0166666666666667	0.00555555555555556	0.0111111111111111	0.00136561142147734	0.00558693884145798
Acinetobacter_haemolyticus_NIPH_261	dcamp_c	0	Met	0.00555555555555556	0	0.00555555555555556	0	0.00794615277641676
Acinetobacter_haemolyticus_NIPH_261	ahcys_c	0	Met	0.0555555555555556	0.0333333333333333	0.0222222222222222	0.0360955927995034	0.00629413845981965
Acinetobacter_haemolyticus_NIPH_261	ahdt_c	0	Met	0.0111111111111111	0.00555555555555556	0.00555555555555556	0.00353817504655493	0.0166150999577852
Acinetobacter_haemolyticus_NIPH_261	amet_c	0	Met	0.05	0.0166666666666667	0.0333333333333333	0.0202669149596524	0.00629413898051387
Acinetobacter_haemolyticus_NIPH_261	2dmmql8_c	0	Met	0.0333333333333333	0.0111111111111111	0.0222222222222222	0.00369335816263191	0.00629413854660201
Acinetobacter_haemolyticus_NIPH_261	mqn7_c	0	Met	0.0111111111111111	0	0.0111111111111111	0	0.00633422670469925
Acinetobacter_haemolyticus_NIPH_261	cgly_c	0	Met	0.0111111111111111	0	0.0111111111111111	0	0.00737185787131452
Acinetobacter_haemolyticus_NIPH_261	5apru_c	0	Met	0.0111111111111111	0.00555555555555556	0.00555555555555556	0.000434512725015518	0.00574833716785191
Acinetobacter_haemolyticus_NIPH_261	fum_c	0	Met	0.0666666666666667	0.0166666666666667	0.05	0.0238050900062073	0.00788352213992132
Acinetobacter_haemolyticus_NIPH_261	arg_L_c	0	Met	0.00555555555555556	0	0.00555555555555556	0	0.00794359141217005
Acinetobacter_haemolyticus_NIPH_261	argsuc_c	0	Met	0.0222222222222222	0.0111111111111111	0.0111111111111111	0.0236499068901304	0.00788289399065431
Acinetobacter_haemolyticus_NIPH_261	asp_L_c	0	Met	0.0333333333333333	0.0222222222222222	0.0111111111111111	0.00986964618249534	0.00785959957199275
Acinetobacter_haemolyticus_NIPH_261	cbi_c	0	Met	0.0111111111111111	0	0.0111111111111111	0	0.00571537328367515
Acinetobacter_haemolyticus_NIPH_261	3psme_c	0	Met	0.0166666666666667	0.0111111111111111	0.00555555555555556	0.0239602731222843	0.00693375051674622
Acinetobacter_haemolyticus_NIPH_261	chor_c	0	Met	0.0166666666666667	0.00555555555555556	0.0111111111111111	0.0243637492240844	0.00688574510314188
Acinetobacter_haemolyticus_NIPH_261	citr_L_c	0	Met	0.0111111111111111	0.00555555555555556	0.00555555555555556	0.0230912476722533	0.00720284708106438
Acinetobacter_haemolyticus_NIPH_261	cys_L_c	0	Met	0.0166666666666667	0.00555555555555556	0.0111111111111111	0.00037243947858473	0.0059011002639
Acinetobacter_haemolyticus_NIPH_261	pep_c	0	Met	0.0277777777777778	0.00555555555555556	0.0222222222222222	0.0255431409062694	0.0104483340040161
Acinetobacter_haemolyticus_NIPH_261	e4p_c	0	Met	0.0277777777777778	0.0111111111111111	0.0166666666666667	0.0154872749844817	0.0140619578106277
Acinetobacter_haemolyticus_NIPH_261	dhf_c	0	Met	0.0166666666666667	0.0111111111111111	0.00555555555555556	0.000713842333954066	0.00555572640320128
Acinetobacter_haemolyticus_NIPH_261	glu_L_c	0	Met	0.0777777777777778	0.0444444444444444	0.0333333333333333	0.0286157666045934	0.00690553288600251
Acinetobacter_haemolyticus_NIPH_261	dhpt_c	0	Met	0.0166666666666667	0.0111111111111111	0.00555555555555556	0.000310366232153942	0.00558693793549464
Acinetobacter_haemolyticus_NIPH_261	dhna_c	0	Met	0.0111111111111111	0.00555555555555556	0.00555555555555556	0.00468653010552452	0.00629413516209154
Acinetobacter_haemolyticus_NIPH_261	octdp_c	0	Met	0.0111111111111111	0	0.0111111111111111	0	0.00645761806949277
Acinetobacter_haemolyticus_NIPH_261	2dmmq7_c	0	Met	0.0222222222222222	0.0111111111111111	0.0111111111111111	0.00856610800744879	0.00629413238506003
Acinetobacter_haemolyticus_NIPH_261	dhnpt_c	0	Met	0.0166666666666667	0.00555555555555556	0.0111111111111111	0.00729360645561763	0.0163422822944219
Acinetobacter_haemolyticus_NIPH_261	25dhpp_c	0	Met	0.0111111111111111	0.00555555555555556	0.00555555555555556	0.000248292985723153	0.00578175612819573
Acinetobacter_haemolyticus_NIPH_261	4abz_c	0	Met	0.00555555555555556	0	0.00555555555555556	0	0.00561850192831358
Acinetobacter_haemolyticus_NIPH_261	2ahhmp_c	0	Met	0.0111111111111111	0.00555555555555556	0.00555555555555556	0.000279329608938547	0.00561850192831358
Acinetobacter_haemolyticus_NIPH_261	2dda7p_c	0	Met	0.0166666666666667	0.0111111111111111	0.00555555555555556	0.0165425201738051	0.00718417891704076
Acinetobacter_haemolyticus_NIPH_261	3dhq_c	0	Met	0.0111111111111111	0.00555555555555556	0.00555555555555556	0.0172563625077592	0.00713265667053405
Acinetobacter_haemolyticus_NIPH_261	2omhmbl_c	0	Met	0.0166666666666667	0.00555555555555556	0.0111111111111111	0.000713842333954066	0.00629413715808446
Acinetobacter_haemolyticus_NIPH_261	2dhp_c	0	Met	0.0166666666666667	0.0111111111111111	0.00555555555555556	0.00226567349472377	0.00571537135165474
Acinetobacter_haemolyticus_NIPH_261	2pg_c	0	Met	0.0111111111111111	0.00555555555555556	0.00555555555555556	0.0233705772811918	0.0104518794236647
Acinetobacter_haemolyticus_NIPH_261	fdp_c	0	Met	0.0166666666666667	0.00555555555555556	0.0111111111111111	0.0313469894475481	0.0146651944271881
Acinetobacter_haemolyticus_NIPH_261	glyald_c	0	Met	0.0111111111111111	0.00555555555555556	0.00555555555555556	0.0211359404096834	0.0148634855449658
Acinetobacter_haemolyticus_NIPH_261	dhap_c	0	Met	0.0166666666666667	0.00555555555555556	0.0111111111111111	3.10366232153942e-05	0.0146449656341912
Acinetobacter_haemolyticus_NIPH_261	fmn_c	0	Met	0.0111111111111111	0.00555555555555556	0.00555555555555556	0.00148975791433892	0.00558687294124937
Acinetobacter_haemolyticus_NIPH_261	mql8_c	0	Met	0.0222222222222222	0.0111111111111111	0.0111111111111111	0.00391061452513967	0.00558693884145798
Acinetobacter_haemolyticus_NIPH_261	q8h2_c	0	Met	0.0222222222222222	0.0166666666666667	0.00555555555555556	3.10366232153942e-05	0.00555527343993446
Acinetobacter_haemolyticus_NIPH_261	f1p_c	0	Met	0.0166666666666667	0.0111111111111111	0.00555555555555556	0.0280571073867163	0.014644769865348
Acinetobacter_haemolyticus_NIPH_261	mal_L_c	0	Met	0.0111111111111111	0.00555555555555556	0.00555555555555556	0.015114835505897	0.00793411974390567
Acinetobacter_haemolyticus_NIPH_261	dttp_c	0	Met	0.00555555555555556	0	0.00555555555555556	0	0.00561850025392287
Acinetobacter_haemolyticus_NIPH_261	g1p_c	0	Met	0.0166666666666667	0.00555555555555556	0.0111111111111111	0.00037243947858473	0.00565042127202315
Acinetobacter_haemolyticus_NIPH_261	glu1sa_c	0	Met	0.0111111111111111	0.00555555555555556	0.00555555555555556	0.0205772811918063	0.00649979354437832
Acinetobacter_haemolyticus_NIPH_261	glu5sa_c	0	Met	0.0166666666666667	0.0111111111111111	0.00555555555555556	0.00217256362507759	0.00558687749208419
Acinetobacter_haemolyticus_NIPH_261	utp_c	0	Met	0.0111111111111111	0	0.0111111111111111	0	0.00571533339610884
Acinetobacter_haemolyticus_NIPH_261	g3p_c	0	Met	0.0555555555555556	0.0222222222222222	0.0333333333333333	0.0384698944754811	0.0140628419858284
Acinetobacter_haemolyticus_NIPH_261	gcald_c	0	Met	0.0111111111111111	0.00555555555555556	0.00555555555555556	0.0106145251396648	0.0155606591404355
Acinetobacter_haemolyticus_NIPH_261	gln_L_c	0	Met	0.0111111111111111	0.00555555555555556	0.00555555555555556	0.00111731843575419	0.00555572484406957
Acinetobacter_haemolyticus_NIPH_261	f6p_c	0	Met	0.0444444444444444	0.00555555555555556	0.0388888888888889	0.00369335816263191	0.0157927174122647
Acinetobacter_haemolyticus_NIPH_261	gly_c	0	Met	0.0222222222222222	0.00555555555555556	0.0166666666666667	0.000993171942892613	0.00727609476183727
Acinetobacter_haemolyticus_NIPH_261	mlthf_c	0	Met	0.0388888888888889	0.00555555555555556	0.0333333333333333	0.00189323401613904	0.00723010327198193
Acinetobacter_haemolyticus_NIPH_261	akg_c	0	Met	0.05	0.0111111111111111	0.0388888888888889	0.0079764121663563	0.00764888223735629
Acinetobacter_haemolyticus_NIPH_261	glutrna_c	0	Met	0.0222222222222222	0.0111111111111111	0.0111111111111111	0.022129112352576	0.0065858608920044
Acinetobacter_haemolyticus_NIPH_261	trnaglu_c	0	Met	0.0111111111111111	0.00555555555555556	0.00555555555555556	0	0.00658583960911379
Acinetobacter_haemolyticus_NIPH_261	hpyr_c	0	Met	0.0111111111111111	0.00555555555555556	0.00555555555555556	0.0141837368094351	0.0153211144620381
Acinetobacter_haemolyticus_NIPH_261	gua_c	0	Met	0.0111111111111111	0	0.0111111111111111	0	0.00558679514447586
Acinetobacter_haemolyticus_NIPH_261	prpp_c	0	Met	0.0277777777777778	0.00555555555555556	0.0222222222222222	0.00496585971446307	0.00581563314101432
Acinetobacter_haemolyticus_NIPH_261	4hbz_c	0	Met	0.0111111111111111	0.00555555555555556	0.00555555555555556	0.0186530105524519	0.00645761414148993
Acinetobacter_haemolyticus_NIPH_261	ppbng_c	0	Met	0.0111111111111111	0.00555555555555556	0.00555555555555556	0.0196461824953445	0.00641595465603765
Acinetobacter_haemolyticus_NIPH_261	hxan_c	0	Met	0.00555555555555556	0	0.00555555555555556	0	0.00555572379405128
Acinetobacter_haemolyticus_NIPH_261	3mop_c	0	Met	0.0166666666666667	0	0.0166666666666667	0	0.00794302582602993
Acinetobacter_haemolyticus_NIPH_261	oaa_c	0	Met	0.0388888888888889	0.0111111111111111	0.0277777777777778	0.0241775294847921	0.00921016941224286
Acinetobacter_haemolyticus_NIPH_261	Largn_c	0	Met	0.0166666666666667	0.00555555555555556	0.0111111111111111	0.00195530726256983	0.008432166235718
Acinetobacter_haemolyticus_NIPH_261	leu_L_c	0	Met	0.0111111111111111	0	0.0111111111111111	0	0.00705232739912841
Acinetobacter_haemolyticus_NIPH_261	tyr_L_c	0	Met	0.00555555555555556	0	0.00555555555555556	0	0.00847902966822149
Acinetobacter_haemolyticus_NIPH_261	2maacoa_c	0	Met	0.0111111111111111	0	0.0111111111111111	0	0.00591109575659161
Acinetobacter_haemolyticus_NIPH_261	accoa_c	0	Met	0.0333333333333333	0.0166666666666667	0.0166666666666667	0.00375543140906269	0.00577487487915465
Acinetobacter_haemolyticus_NIPH_261	man6p_c	0	Met	0.00555555555555556	0	0.00555555555555556	0	0.0160307484977311
Acinetobacter_haemolyticus_NIPH_261	ACP_c	0	Met	0.0222222222222222	0.0166666666666667	0.00555555555555556	0.000155183116076971	0.00555570525407813
Acinetobacter_haemolyticus_NIPH_261	malcoa_c	0	Met	0.0166666666666667	0.0111111111111111	0.00555555555555556	0.00117939168218498	0.00555570525407813
Acinetobacter_haemolyticus_NIPH_261	met_L_c	0	Met	0.0166666666666667	0.0111111111111111	0.00555555555555556	0.00322780881440099	0.00629413030228801
Acinetobacter_haemolyticus_NIPH_261	hcys_L_c	0	Met	0.0166666666666667	0.00555555555555556	0.0111111111111111	0.00347610180012415	0.00629412492179999
Acinetobacter_haemolyticus_NIPH_261	5mthf_c	0	Met	0.0166666666666667	0.00555555555555556	0.0111111111111111	0.00204841713221601	0.00633421343313437
Acinetobacter_haemolyticus_NIPH_261	3mob_c	0	Met	0.0222222222222222	0.0111111111111111	0.0111111111111111	0.00260707635009311	0.00578182795103614
Acinetobacter_haemolyticus_NIPH_261	methf_c	0	Met	0.0111111111111111	0.00555555555555556	0.00555555555555556	9.31098696461825e-05	0.00555572696099736
Acinetobacter_haemolyticus_NIPH_261	q8_c	0	Met	0.0111111111111111	0.00555555555555556	0.00555555555555556	0	0.00558556324296498
Acinetobacter_haemolyticus_NIPH_261	nac_c	0	Met	0.0166666666666667	0.0111111111111111	0.00555555555555556	6.20732464307883e-05	0.00571537228188663
Acinetobacter_haemolyticus_NIPH_261	nicrnt_c	0	Met	0.0277777777777778	0.0111111111111111	0.0166666666666667	0.00366232153941651	0.00571537349834417
Acinetobacter_haemolyticus_NIPH_261	dmbzid_c	0	Met	0.0111111111111111	0	0.0111111111111111	0	0.0057484097552952
Acinetobacter_haemolyticus_NIPH_261	cit_c	0	Met	0.0111111111111111	0	0.0111111111111111	0	0.00930786596035048
Acinetobacter_haemolyticus_NIPH_261	2ohph_c	0	Met	0.0166666666666667	0.00555555555555556	0.0111111111111111	0.0185909373060211	0.00633422714415599
Acinetobacter_haemolyticus_NIPH_261	4mop_c	0	Met	0.0166666666666667	0.0111111111111111	0.00555555555555556	0.000837988826815642	0.0055557251685497
Acinetobacter_haemolyticus_NIPH_261	2ombzl_c	0	Met	0.0166666666666667	0.00555555555555556	0.0111111111111111	0.00238981998758535	0.00629413750521379
Acinetobacter_haemolyticus_NIPH_261	2ommbl_c	0	Met	0.0166666666666667	0.0111111111111111	0.00555555555555556	0.00229671011793917	0.00629413559600294
Acinetobacter_haemolyticus_NIPH_261	2omph_c	0	Met	0.0166666666666667	0.0111111111111111	0.00555555555555556	0.00397268777157045	0.0062941359431321
Acinetobacter_haemolyticus_NIPH_261	3ophb_c	0	Met	0.0166666666666667	0.0111111111111111	0.00555555555555556	0.0188392302917443	0.00641595456586363
Acinetobacter_haemolyticus_NIPH_261	2oph_c	0	Met	0.0111111111111111	0.00555555555555556	0.00555555555555556	0.0187461204220981	0.00637482896711802
Acinetobacter_haemolyticus_NIPH_261	orn_c	0	Met	0.0222222222222222	0.00555555555555556	0.0166666666666667	0.023463687150838	0.00715246823904439
Acinetobacter_haemolyticus_NIPH_261	pre1_c	0	Met	0.0222222222222222	0.0111111111111111	0.0111111111111111	0.00465549348230913	0.00629413759199613
Acinetobacter_haemolyticus_NIPH_261	1pyr5c_c	0	Met	0.0111111111111111	0.00555555555555556	0.00555555555555556	0.00111731843575419	0.00555570676144625
Acinetobacter_haemolyticus_NIPH_261	ala_B_c	0	Met	0.0111111111111111	0.00555555555555556	0.00555555555555556	0.00450031036623215	0.0056827129527537
Acinetobacter_haemolyticus_NIPH_261	pant_R_c	0	Met	0.0111111111111111	0.00555555555555556	0.00555555555555556	0.00145872129112353	0.0056827129527537
Acinetobacter_haemolyticus_NIPH_261	lpam_c	0	Met	0.0111111111111111	0.00555555555555556	0.00555555555555556	0.000217256362507759	0.00576830356368714
Acinetobacter_haemolyticus_NIPH_261	pyr_c	0	Met	0.0333333333333333	0.0277777777777778	0.00555555555555556	0.00698324022346369	0.00576758998519012
Acinetobacter_haemolyticus_NIPH_261	adhlam_c	0	Met	0.0222222222222222	0.0111111111111111	0.0111111111111111	0.00654872749844817	0.00577272979501603
Acinetobacter_haemolyticus_NIPH_261	dhlam_c	0	Met	0.0111111111111111	0.00555555555555556	0.00555555555555556	0.00111731843575419	0.00576388411476943
Acinetobacter_haemolyticus_NIPH_261	13dpg_c	0	Met	0.0166666666666667	0.0111111111111111	0.00555555555555556	0.0188392302917443	0.0104553082052828
Acinetobacter_haemolyticus_NIPH_261	3pg_c	0	Met	0.0111111111111111	0.00555555555555556	0.00555555555555556	0.0211359404096834	0.0104542047008221
Acinetobacter_haemolyticus_NIPH_261	g6p_c	0	Met	0.0111111111111111	0.00555555555555556	0.00555555555555556	0.000310366232153942	0.00568269507649316
Acinetobacter_haemolyticus_NIPH_261	phpyr_c	0	Met	0.0166666666666667	0.00555555555555556	0.0111111111111111	0.00574177529484792	0.00769195232925615
Acinetobacter_haemolyticus_NIPH_261	5aprbu_c	0	Met	0.0111111111111111	0.00555555555555556	0.00555555555555556	0.000558659217877095	0.00571530217214929
Acinetobacter_haemolyticus_NIPH_261	pnto_R_c	0	Met	0.0166666666666667	0.0111111111111111	0.00555555555555556	0.00499689633767846	0.00565042552235906
Acinetobacter_haemolyticus_NIPH_261	ppap_c	0	Met	0.0111111111111111	0.00555555555555556	0.00555555555555556	6.20732464307883e-05	0.00555566186265434
Acinetobacter_haemolyticus_NIPH_261	5aop_c	0	Met	0.0111111111111111	0.00555555555555556	0.00555555555555556	0.0201427684667908	0.00645760710763631
Acinetobacter_haemolyticus_NIPH_261	4ppcys_c	0	Met	0.0166666666666667	0.0111111111111111	0.00555555555555556	0.00273122284295469	0.00558693856795208
Acinetobacter_haemolyticus_NIPH_261	4ppan_c	0	Met	0.0111111111111111	0.00555555555555556	0.00555555555555556	0.00381750465549348	0.00561850277539125
Acinetobacter_haemolyticus_NIPH_261	pphn_c	0	Met	0.0166666666666667	0.0111111111111111	0.00555555555555556	0.00484171322160149	0.00773485535712451
Acinetobacter_haemolyticus_NIPH_261	r5p_c	0	Met	0.0222222222222222	0.0166666666666667	0.00555555555555556	0.00521415270018622	0.00584971486608673
Acinetobacter_haemolyticus_NIPH_261	skm5p_c	0	Met	0.0111111111111111	0.00555555555555556	0.00555555555555556	0.0190254500310366	0.00698242988247624
Acinetobacter_haemolyticus_NIPH_261	ppcoa_c	0	Met	0.0111111111111111	0.00555555555555556	0.00555555555555556	6.20732464307883e-05	0.00558674128223925
Acinetobacter_haemolyticus_NIPH_261	pan4p_c	0	Met	0.0111111111111111	0.00555555555555556	0.00555555555555556	0.00139664804469274	0.00555572689338273
Acinetobacter_haemolyticus_NIPH_261	ribflv_c	0	Met	0.0111111111111111	0.00555555555555556	0.00555555555555556	0.0021415270018622	0.00561843661251227
Acinetobacter_haemolyticus_NIPH_261	db4p_c	0	Met	0.0111111111111111	0.00555555555555556	0.00555555555555556	0.00297951582867784	0.00571530260147666
Acinetobacter_haemolyticus_NIPH_261	4r5au_c	0	Met	0.0166666666666667	0.0111111111111111	0.00555555555555556	0.000620732464307883	0.00568264456158668
Acinetobacter_haemolyticus_NIPH_261	dmlz_c	0	Met	0.0222222222222222	0.0111111111111111	0.0111111111111111	0.00325884543761639	0.00568264583489178
Acinetobacter_haemolyticus_NIPH_261	xu5p_D_c	0	Met	0.0277777777777778	0.0222222222222222	0.00555555555555556	0.00443823711980137	0.00625394398811081
Acinetobacter_haemolyticus_NIPH_261	5prdmbz_c	0	Met	0.0166666666666667	0.0111111111111111	0.00555555555555556	0.00198634388578523	0.0056185032594501
Acinetobacter_haemolyticus_NIPH_261	dscl_c	0	Met	0.0166666666666667	0.0111111111111111	0.00555555555555556	0.00459342023587834	0.0055869387730815
Acinetobacter_haemolyticus_NIPH_261	scl_c	0	Met	0.0111111111111111	0.00555555555555556	0.00555555555555556	0.00232774674115456	0.00555572696099736
Acinetobacter_haemolyticus_NIPH_261	3dhsk_c	0	Met	0.0111111111111111	0.00555555555555556	0.00555555555555556	0.0179081315952824	0.00708186804869048
Acinetobacter_haemolyticus_NIPH_261	skm_c	0	Met	0.0111111111111111	0.00555555555555556	0.00555555555555556	0.0184978274363749	0.00703179749316847
Acinetobacter_haemolyticus_NIPH_261	fadh2_c	0	Met	0.0166666666666667	0.00555555555555556	0.0111111111111111	9.31098696461825e-05	0.00561823702690881
Acinetobacter_haemolyticus_NIPH_261	dtdp4d6dg_c	0	Met	0.0111111111111111	0.00555555555555556	0.00555555555555556	0.000186219739292365	0.00555572648247623
Acinetobacter_haemolyticus_NIPH_261	dtdpglu_c	0	Met	0.0166666666666667	0.0111111111111111	0.00555555555555556	0.000310366232153942	0.00558693732134319
Acinetobacter_haemolyticus_NIPH_261	s7p_c	0	Met	0.0222222222222222	0.0111111111111111	0.0111111111111111	0.000512104283054004	0.00629366388615591
Acinetobacter_haemolyticus_NIPH_261	3hmrsACP_c	0	Met	0.0111111111111111	0	0.0111111111111111	0	0.00561847798455658
Acinetobacter_haemolyticus_NIPH_261	uacgam_c	0	Met	0.0277777777777778	0.0111111111111111	0.0166666666666667	0.000248292985723153	0.00565040044361754
Acinetobacter_haemolyticus_NIPH_261	acgam1p_c	0	Met	0.00555555555555556	0	0.00555555555555556	0	0.00568267686637204
Acinetobacter_haemolyticus_NIPH_261	uppg3_c	0	Met	0.0166666666666667	0.00555555555555556	0.0111111111111111	0.0184667908131595	0.00633422723204735
Acinetobacter_haemolyticus_NIPH_261	hmbil_c	0	Met	0.0111111111111111	0.00555555555555556	0.00555555555555556	0.0190875232774674	0.00637482905613974
Acinetobacter_haemolyticus_NIPH_261	ura_c	0	Met	0.00555555555555556	0	0.00555555555555556	0	0.00555572250903661
Acinetobacter_haemolyticus_NIPH_261	val_L_c	0	Met	0.0111111111111111	0	0.0111111111111111	0	0.00736584689686813
Acinetobacter_haemolyticus_NIPH_261	ser_L_c	0	Met	0.0166666666666667	0.0111111111111111	0.00555555555555556	0.000558659217877095	0.00579843832946952
Acinetobacter_haemolyticus_NIPH_261	asn_L_c	0	Met	0.00555555555555556	0	0.00555555555555556	0	0.00791838831780791
Acinetobacter_haemolyticus_NIPH_261	glyc_R_c	0	Met	0.0111111111111111	0.00555555555555556	0.00555555555555556	0.0176908752327747	0.0150888316941105
Acinetobacter_haemolyticus_NIPH_261	2mb2coa_c	0	Met	0.0111111111111111	0.0111111111111111	0	0	0.00552486187845304
Acinetobacter_haemolyticus_NIPH_261	ara5p_c	0	Met	0.00555555555555556	0.00555555555555556	0	0	0.00552486187845304
Acinetobacter_haemolyticus_NIPH_261	ac_c	0	Met	0.00555555555555556	0.00555555555555556	0	0	0.00552486187845304
Acinetobacter_haemolyticus_NIPH_261	pap_c	0	Met	0.00555555555555556	0.00555555555555556	0	0	0.00552486187845304
Acinetobacter_haemolyticus_NIPH_261	adocbl_c	0	Met	0.0111111111111111	0.0111111111111111	0	0	0.00552486187845304
Acinetobacter_haemolyticus_NIPH_261	gmp_c	0	Met	0.0222222222222222	0.0222222222222222	0	0	0.00552486187845304
Acinetobacter_haemolyticus_NIPH_261	adn_c	0	Met	0.00555555555555556	0.00555555555555556	0	0	0.00552486187845304
Acinetobacter_haemolyticus_NIPH_261	pppi_c	0	Met	0.00555555555555556	0.00555555555555556	0	0	0.00552486187845304
Acinetobacter_haemolyticus_NIPH_261	for_c	0	Met	0.0166666666666667	0.0166666666666667	0	0	0.00552486187845304
Acinetobacter_haemolyticus_NIPH_261	thf_c	0	Met	0.0388888888888889	0.0388888888888889	0	0	0.00552486187845304
Acinetobacter_haemolyticus_NIPH_261	hepdp_c	0	Met	0.00555555555555556	0.00555555555555556	0	0	0.00552486187845304
Acinetobacter_haemolyticus_NIPH_261	mqn8_c	0	Met	0.0111111111111111	0.0111111111111111	0	0	0.00552486187845304
Acinetobacter_haemolyticus_NIPH_261	succ_c	0	Met	0.0444444444444444	0.0444444444444444	0	0	0.00552486187845304
Acinetobacter_haemolyticus_NIPH_261	2dmmq8_c	0	Met	0.0111111111111111	0.0111111111111111	0	0	0.00552486187845304
Acinetobacter_haemolyticus_NIPH_261	udpg_c	0	Met	0.0111111111111111	0.0111111111111111	0	0	0.00552486187845304
Acinetobacter_haemolyticus_NIPH_261	gam6p_c	0	Met	0.0111111111111111	0.0111111111111111	0	0	0.00552486187845304
Acinetobacter_haemolyticus_NIPH_261	glu_D_c	0	Met	0.00555555555555556	0.00555555555555556	0	0	0.00552486187845304
Acinetobacter_haemolyticus_NIPH_261	xan_c	0	Met	0.00555555555555556	0.00555555555555556	0	0	0.00552486187845304
Acinetobacter_haemolyticus_NIPH_261	imp_c	0	Met	0.0111111111111111	0.0111111111111111	0	0	0.00552486187845304
Acinetobacter_haemolyticus_NIPH_261	ile_L_c	0	Met	0.0111111111111111	0.0111111111111111	0	0	0.00552486187845304
Acinetobacter_haemolyticus_NIPH_261	malACP_c	0	Met	0.0111111111111111	0.0111111111111111	0	0	0.00552486187845304
Acinetobacter_haemolyticus_NIPH_261	10fthf_c	0	Met	0.00555555555555556	0.00555555555555556	0	0	0.00552486187845304
Acinetobacter_haemolyticus_NIPH_261	dnad_c	0	Met	0.00555555555555556	0.00555555555555556	0	0	0.00552486187845304
Acinetobacter_haemolyticus_NIPH_261	ivcoa_c	0	Met	0.00555555555555556	0.00555555555555556	0	0	0.00552486187845304
Acinetobacter_haemolyticus_NIPH_261	ptrc_c	0	Met	0.00555555555555556	0.00555555555555556	0	0	0.00552486187845304
Acinetobacter_haemolyticus_NIPH_261	pro_L_c	0	Met	0.00555555555555556	0.00555555555555556	0	0	0.00552486187845304
Acinetobacter_haemolyticus_NIPH_261	phe_L_c	0	Met	0.0111111111111111	0.0111111111111111	0	0	0.00552486187845304
Acinetobacter_haemolyticus_NIPH_261	ppa_c	0	Met	0.00555555555555556	0.00555555555555556	0	0	0.00552486187845304
Acinetobacter_haemolyticus_NIPH_261	dpcoa_c	0	Met	0.00555555555555556	0.00555555555555556	0	0	0.00552486187845304
Acinetobacter_haemolyticus_NIPH_261	sheme_c	0	Met	0.00555555555555556	0.00555555555555556	0	0	0.00552486187845304
Acinetobacter_haemolyticus_NIPH_261	dtdp4d6dm_c	0	Met	0.00555555555555556	0.00555555555555556	0	0	0.00552486187845304
Acinetobacter_haemolyticus_NIPH_261	u3aga_c	0	Met	0.0111111111111111	0.0111111111111111	0	0	0.00552486187845304
Acinetobacter_haemolyticus_NIPH_261	uaccg_c	0	Met	0.0111111111111111	0.0111111111111111	0	0	0.00552486187845304
Acinetobacter_haemolyticus_NIPH_261	ump_c	0	Met	0.0111111111111111	0.0111111111111111	0	0	0.00552486187845304
Acinetobacter_johnsonii_SH046	ru5p_D_c	0	Met	0.0359712230215827	0.00719424460431655	0.0287769784172662	0.00234594932749453	0.00933430820321924
Acinetobacter_johnsonii_SH046	adocbip_c	0	Met	0.0143884892086331	0.00719424460431655	0.00719424460431655	0.000312793243665937	0.00730041944122412
Acinetobacter_johnsonii_SH046	gtp_c	0	Met	0.0359712230215827	0	0.0359712230215827	0	0.0124026256351041
Acinetobacter_johnsonii_SH046	accoa_c	0	Met	0.0575539568345324	0.0359712230215827	0.0215827338129496	0.0164737774997393	0.00762288517509568
Acinetobacter_johnsonii_SH046	actp_c	0	Met	0.0143884892086331	0.00719424460431655	0.00719424460431655	0.00307580022938171	0.00760538694771911
Acinetobacter_johnsonii_SH046	ACP_c	0	Met	0.0359712230215827	0.0215827338129496	0.0143884892086331	0.000521322072776561	0.00724703769945488
Acinetobacter_johnsonii_SH046	apoACP_c	0	Met	0.0143884892086331	0	0.0143884892086331	0	0.00735439920664098
Acinetobacter_johnsonii_SH046	ac_c	0	Met	0.0143884892086331	0.00719424460431655	0.00719424460431655	0.000417057658221249	0.00762486712111001
Acinetobacter_johnsonii_SH046	adn_c	0	Met	0.0143884892086331	0	0.0143884892086331	0	0.0110963505812732
Acinetobacter_johnsonii_SH046	adocbi_c	0	Met	0.0143884892086331	0.00719424460431655	0.00719424460431655	0.000208528829110625	0.00735449602672561
Acinetobacter_johnsonii_SH046	agdpcbi_c	0	Met	0.0287769784172662	0.0143884892086331	0.0143884892086331	0.000417057658221249	0.00724713214310577
Acinetobacter_johnsonii_SH046	rdmbzi_c	0	Met	0.0215827338129496	0.00719424460431655	0.0143884892086331	0.00104264414555312	0.00724713214310577
Acinetobacter_johnsonii_SH046	hcys_L_c	0	Met	0.0359712230215827	0.0215827338129496	0.0143884892086331	0.0230945678240017	0.00851256053611521
Acinetobacter_johnsonii_SH046	ahdt_c	0	Met	0.0143884892086331	0.00719424460431655	0.00719424460431655	0.00245021374204984	0.0106699681528818
Acinetobacter_johnsonii_SH046	glyc_c	0	Met	0.00719424460431655	0	0.00719424460431655	0	0.00856031533631898
Acinetobacter_johnsonii_SH046	ahcys_c	0	Met	0.0287769784172662	0.0143884892086331	0.0143884892086331	0.00302366802210406	0.00724713214310577
Acinetobacter_johnsonii_SH046	mqn8_c	0	Met	0.0143884892086331	0	0.0143884892086331	0	0.00724713214310577
Acinetobacter_johnsonii_SH046	cgly_c	0	Met	0.0143884892086331	0	0.0143884892086331	0	0.00880441293414854
Acinetobacter_johnsonii_SH046	5apru_c	0	Met	0.0143884892086331	0.00719424460431655	0.00719424460431655	0.000625586487331874	0.00746508415565732
Acinetobacter_johnsonii_SH046	fum_c	0	Met	0.0215827338129496	0.00719424460431655	0.0143884892086331	0.00114690856010843	0.00986824443451113
Acinetobacter_johnsonii_SH046	arg_L_c	0	Met	0.00719424460431655	0	0.00719424460431655	0	0.00996525555180602
Acinetobacter_johnsonii_SH046	argsuc_c	0	Met	0.0287769784172662	0.0143884892086331	0.0143884892086331	0.0042748409967678	0.00986958557495691
Acinetobacter_johnsonii_SH046	asp_L_c	0	Met	0.0431654676258993	0.0143884892086331	0.0287769784172662	0.00714211239703889	0.00987042280178037
Acinetobacter_johnsonii_SH046	akg_c	0	Met	0.0647482014388489	0.00719424460431655	0.0575539568345324	0.00208528829110625	0.010066738446357
Acinetobacter_johnsonii_SH046	cbi_c	0	Met	0.0143884892086331	0	0.0143884892086331	0	0.00746508901966975
Acinetobacter_johnsonii_SH046	cys_L_c	0	Met	0.0287769784172662	0.0143884892086331	0.0143884892086331	0.00323219685121468	0.00810027223377286
Acinetobacter_johnsonii_SH046	cyst_L_c	0	Met	0.0431654676258993	0.0143884892086331	0.0287769784172662	0.0226775101657804	0.00852237748468581
Acinetobacter_johnsonii_SH046	ser_L_c	0	Met	0.0215827338129496	0.0143884892086331	0.00719424460431655	0.00291940360754874	0.00858171285729426
Acinetobacter_johnsonii_SH046	dhf_c	0	Met	0.0215827338129496	0.0143884892086331	0.00719424460431655	0.0164216452924617	0.00865890177553439
Acinetobacter_johnsonii_SH046	glu_L_c	0	Met	0.0863309352517986	0.0575539568345324	0.0287769784172662	0.00933166510270045	0.0089712649651361
Acinetobacter_johnsonii_SH046	dhpt_c	0	Met	0.0215827338129496	0.0143884892086331	0.00719424460431655	0.0067771869460953	0.00873506590608501
Acinetobacter_johnsonii_SH046	dhnpt_c	0	Met	0.0215827338129496	0.00719424460431655	0.0143884892086331	0.00479616306954436	0.0105565629350035
Acinetobacter_johnsonii_SH046	25dhpp_c	0	Met	0.0143884892086331	0.00719424460431655	0.00719424460431655	0.000364925450943593	0.00752163560860386
Acinetobacter_johnsonii_SH046	4abz_c	0	Met	0.00719424460431655	0	0.00719424460431655	0	0.00881258117841326
Acinetobacter_johnsonii_SH046	2ahhmp_c	0	Met	0.0143884892086331	0.00719424460431655	0.00719424460431655	0.00422270878949015	0.00881258117841326
Acinetobacter_johnsonii_SH046	2dhp_c	0	Met	0.0215827338129496	0.0143884892086331	0.00719424460431655	0.00218955270566156	0.00746508491565884
Acinetobacter_johnsonii_SH046	2pg_c	0	Met	0.0143884892086331	0.00719424460431655	0.00719424460431655	0.0128245229903034	0.00777259706357431
Acinetobacter_johnsonii_SH046	fdp_c	0	Met	0.0215827338129496	0.00719424460431655	0.0143884892086331	0.0013033051819414	0.00860461166792753
Acinetobacter_johnsonii_SH046	fmn_c	0	Met	0.0143884892086331	0.00719424460431655	0.00719424460431655	0.000729850901887186	0.00719461683604009
Acinetobacter_johnsonii_SH046	f1p_c	0	Met	0.00719424460431655	0	0.00719424460431655	0	0.00867773655029028
Acinetobacter_johnsonii_SH046	dttp_c	0	Met	0.00719424460431655	0	0.00719424460431655	0	0.00730041312305883
Acinetobacter_johnsonii_SH046	g1p_c	0	Met	0.0215827338129496	0.00719424460431655	0.0143884892086331	0.00479616306954436	0.00735448543822942
Acinetobacter_johnsonii_SH046	utp_c	0	Met	0.0143884892086331	0	0.0143884892086331	0	0.00752149686348442
Acinetobacter_johnsonii_SH046	g3p_c	0	Met	0.0719424460431655	0.0503597122302158	0.0215827338129496	0.02001876759462	0.00845992611027516
Acinetobacter_johnsonii_SH046	gcald_c	0	Met	0.0143884892086331	0.00719424460431655	0.00719424460431655	0.00265874257116046	0.00873484656297102
Acinetobacter_johnsonii_SH046	gly_c	0	Met	0.0215827338129496	0.00719424460431655	0.0143884892086331	0.000417057658221249	0.0087346444546996
Acinetobacter_johnsonii_SH046	mlthf_c	0	Met	0.0431654676258993	0.00719424460431655	0.0359712230215827	0.00224168491293921	0.00922455126180653
Acinetobacter_johnsonii_SH046	mal_L_c	0	Met	0.0287769784172662	0.0143884892086331	0.0143884892086331	0.0134501094776353	0.00761901932506602
Acinetobacter_johnsonii_SH046	glx_c	0	Met	0.0143884892086331	0.00719424460431655	0.00719424460431655	0.00318006464393702	0.00719370643017455
Acinetobacter_johnsonii_SH046	hpyr_c	0	Met	0.0143884892086331	0.00719424460431655	0.00719424460431655	0.00385778333854655	0.00865868685423748
Acinetobacter_johnsonii_SH046	prpp_c	0	Met	0.0215827338129496	0.00719424460431655	0.0143884892086331	0.00198102387655093	0.0075790242035381
Acinetobacter_johnsonii_SH046	hxan_c	0	Met	0.0143884892086331	0.00719424460431655	0.00719424460431655	0.000104264414555312	0.00719458743353963
Acinetobacter_johnsonii_SH046	3mop_c	0	Met	0.0215827338129496	0	0.0215827338129496	0	0.0102443682666954
Acinetobacter_johnsonii_SH046	34hpp_c	0	Met	0.0287769784172662	0.0143884892086331	0.0143884892086331	0.000469189865498905	0.00729890944086837
Acinetobacter_johnsonii_SH046	fdxox_c	0	Met	0.00719424460431655	0	0.00719424460431655	0	0.00724601580562317
Acinetobacter_johnsonii_SH046	leu_L_c	0	Met	0.0143884892086331	0	0.0143884892086331	0	0.00922101813320432
Acinetobacter_johnsonii_SH046	malcoa_c	0	Met	0.0287769784172662	0.00719424460431655	0.0215827338129496	0.00443123761860077	0.00762359520438096
Acinetobacter_johnsonii_SH046	pyr_c	0	Met	0.0359712230215827	0.0143884892086331	0.0215827338129496	0.018194140339902	0.0078567891779109
Acinetobacter_johnsonii_SH046	oaa_c	0	Met	0.0431654676258993	0.0359712230215827	0.00719424460431655	0.0153268689396309	0.00761243225564313
Acinetobacter_johnsonii_SH046	thf_c	0	Met	0.0431654676258993	0.0359712230215827	0.00719424460431655	0.0217391304347826	0.0085840851751051
Acinetobacter_johnsonii_SH046	met_L_c	0	Met	0.0143884892086331	0	0.0143884892086331	0	0.00939655781499452
Acinetobacter_johnsonii_SH046	3mob_c	0	Met	0.0287769784172662	0.0143884892086331	0.0143884892086331	0.00411844437493483	0.00897445771126857
Acinetobacter_johnsonii_SH046	methf_c	0	Met	0.0143884892086331	0.00719424460431655	0.00719424460431655	0.000156396621832968	0.00719461683604009
Acinetobacter_johnsonii_SH046	nac_c	0	Met	0.0215827338129496	0.0143884892086331	0.00719424460431655	0.000104264414555312	0.00746508689166352
Acinetobacter_johnsonii_SH046	nicrnt_c	0	Met	0.0359712230215827	0.0143884892086331	0.0215827338129496	0.00218955270566156	0.00746508947567124
Acinetobacter_johnsonii_SH046	dmbzid_c	0	Met	0.0143884892086331	0	0.0143884892086331	0	0.00752164193539942
Acinetobacter_johnsonii_SH046	citr_L_c	0	Met	0.0215827338129496	0.00719424460431655	0.0143884892086331	0.000781983109164842	0.00729985305786143
Acinetobacter_johnsonii_SH046	4mop_c	0	Met	0.0215827338129496	0.0143884892086331	0.00719424460431655	0.000156396621832968	0.00719461309324494
Acinetobacter_johnsonii_SH046	orn_c	0	Met	0.0143884892086331	0.00719424460431655	0.00719424460431655	0.000312793243665937	0.00719419999872298
Acinetobacter_johnsonii_SH046	hphaccoa_c	0	Met	0.0215827338129496	0.0143884892086331	0.00719424460431655	0.000260661036388281	0.00719425010618178
Acinetobacter_johnsonii_SH046	ala_B_c	0	Met	0.0143884892086331	0.00719424460431655	0.00719424460431655	0.0013033051819414	0.00740937717090432
Acinetobacter_johnsonii_SH046	pant_R_c	0	Met	0.0143884892086331	0.00719424460431655	0.00719424460431655	0.00208528829110625	0.00740937717090432
Acinetobacter_johnsonii_SH046	lpam_c	0	Met	0.0143884892086331	0.00719424460431655	0.00719424460431655	0.000573454280054217	0.00777289087860359
Acinetobacter_johnsonii_SH046	adhlam_c	0	Met	0.0287769784172662	0.0143884892086331	0.0143884892086331	0.00422270878949015	0.00778578174956327
Acinetobacter_johnsonii_SH046	dhlam_c	0	Met	0.0143884892086331	0.00719424460431655	0.00719424460431655	0.00161609842560734	0.00776004262375622
Acinetobacter_johnsonii_SH046	f6p_c	0	Met	0.0359712230215827	0.0287769784172662	0.00719424460431655	0.00656865811698467	0.00746501149764896
Acinetobacter_johnsonii_SH046	13dpg_c	0	Met	0.0143884892086331	0.00719424460431655	0.00719424460431655	0.0137629027213012	0.00787127697486059
Acinetobacter_johnsonii_SH046	3pg_c	0	Met	0.0143884892086331	0.00719424460431655	0.00719424460431655	0.01334584506308	0.00782208062796581
Acinetobacter_johnsonii_SH046	g6p_c	0	Met	0.0143884892086331	0.00719424460431655	0.00719424460431655	0.00573454280054217	0.00740933933153415
Acinetobacter_johnsonii_SH046	5aprbu_c	0	Met	0.0143884892086331	0.00719424460431655	0.00719424460431655	0.000781983109164842	0.0074093764222034
Acinetobacter_johnsonii_SH046	pnto_R_c	0	Met	0.0215827338129496	0.0143884892086331	0.00719424460431655	0.00312793243665937	0.00735449440389413
Acinetobacter_johnsonii_SH046	pep_c	0	Met	0.0215827338129496	0.00719424460431655	0.0143884892086331	0.0121989365029715	0.00772284874398931
Acinetobacter_johnsonii_SH046	4ppcys_c	0	Met	0.0215827338129496	0.0143884892086331	0.00719424460431655	0.00354499009488062	0.00724713157008902
Acinetobacter_johnsonii_SH046	r1p_c	0	Met	0.0215827338129496	0.0143884892086331	0.00719424460431655	0.00693358356792827	0.0104046924755825
Acinetobacter_johnsonii_SH046	4ppan_c	0	Met	0.0143884892086331	0.00719424460431655	0.00719424460431655	0.00250234594932749	0.00730041842364403
Acinetobacter_johnsonii_SH046	r5p_c	0	Met	0.0359712230215827	0.00719424460431655	0.0287769784172662	0.00907100406631217	0.0103021579478596
Acinetobacter_johnsonii_SH046	pan4p_c	0	Met	0.0143884892086331	0.00719424460431655	0.00719424460431655	0.00182462725471796	0.00719461669485452
Acinetobacter_johnsonii_SH046	gsn_c	0	Met	0.0143884892086331	0	0.0143884892086331	0	0.0106251694566939
Acinetobacter_johnsonii_SH046	ins_c	0	Met	0.0215827338129496	0.00719424460431655	0.0143884892086331	0.00245021374204984	0.0106246117509099
Acinetobacter_johnsonii_SH046	ribflv_c	0	Met	0.0143884892086331	0.00719424460431655	0.00719424460431655	0.00135543738921906	0.00724713199985158
Acinetobacter_johnsonii_SH046	db4p_c	0	Met	0.0143884892086331	0.00719424460431655	0.00719424460431655	0.00156396621832968	0.00740937702116412
Acinetobacter_johnsonii_SH046	4r5au_c	0	Met	0.0215827338129496	0.0143884892086331	0.00719424460431655	0.000834115316442498	0.00735449366624369
Acinetobacter_johnsonii_SH046	dmlz_c	0	Met	0.0287769784172662	0.0143884892086331	0.0143884892086331	0.00224168491293921	0.00735449573166529
Acinetobacter_johnsonii_SH046	5prdmbz_c	0	Met	0.0215827338129496	0.0143884892086331	0.00719424460431655	0.00140756959649672	0.00730041944122412
Acinetobacter_johnsonii_SH046	s7p_c	0	Met	0.0287769784172662	0.0143884892086331	0.0143884892086331	0.000834115316442498	0.00853250253942004
Acinetobacter_johnsonii_SH046	dtdp4d6dg_c	0	Met	0.0143884892086331	0.00719424460431655	0.00719424460431655	0.00135543738921906	0.00719461583684392
Acinetobacter_johnsonii_SH046	dtdpglu_c	0	Met	0.0215827338129496	0.0143884892086331	0.00719424460431655	0.00260661036388281	0.00724712895834404
Acinetobacter_johnsonii_SH046	xu5p_D_c	0	Met	0.0359712230215827	0.00719424460431655	0.0287769784172662	0.0013033051819414	0.0086065161237334
Acinetobacter_johnsonii_SH046	e4p_c	0	Met	0.0287769784172662	0.0143884892086331	0.0143884892086331	0.000834115316442498	0.00845986698184573
Acinetobacter_johnsonii_SH046	dhap_c	0	Met	0.0143884892086331	0.00719424460431655	0.00719424460431655	0	0.00853075839666778
Acinetobacter_johnsonii_SH046	glyald_c	0	Met	0.0215827338129496	0.0143884892086331	0.00719424460431655	0.00719424460431655	0.00851028162123125
Acinetobacter_johnsonii_SH046	tyr_L_c	0	Met	0.0143884892086331	0	0.0143884892086331	0	0.00937203859487045
Acinetobacter_johnsonii_SH046	3hmrsACP_c	0	Met	0.0143884892086331	0	0.0143884892086331	0	0.00735439026398163
Acinetobacter_johnsonii_SH046	uacgam_c	0	Met	0.0359712230215827	0.0143884892086331	0.0215827338129496	0.000521322072776561	0.00740927175883422
Acinetobacter_johnsonii_SH046	acgam1p_c	0	Met	0.00719424460431655	0	0.00719424460431655	0	0.00746495027181989
Acinetobacter_johnsonii_SH046	val_L_c	0	Met	0.0143884892086331	0	0.0143884892086331	0	0.00948839904864515
Acinetobacter_johnsonii_SH046	asn_L_c	0	Met	0.00719424460431655	0	0.00719424460431655	0	0.00996380542732494
Acinetobacter_johnsonii_SH046	glyc_R_c	0	Met	0.0143884892086331	0.00719424460431655	0.00719424460431655	0.00495255969137733	0.00858384314617146
Acinetobacter_johnsonii_SH046	5mthf_c	0	Met	0.0143884892086331	0.00719424460431655	0.00719424460431655	0.000625586487331874	0.00930768577433246
Acinetobacter_johnsonii_SH046	ara5p_c	0	Met	0.00719424460431655	0.00719424460431655	0	0	0.00714285714285714
Acinetobacter_johnsonii_SH046	acACP_c	0	Met	0.0143884892086331	0.0143884892086331	0	0	0.00714285714285714
Acinetobacter_johnsonii_SH046	pap_c	0	Met	0.00719424460431655	0.00719424460431655	0	0	0.00714285714285714
Acinetobacter_johnsonii_SH046	adocbl_c	0	Met	0.0143884892086331	0.0143884892086331	0	0	0.00714285714285714
Acinetobacter_johnsonii_SH046	gmp_c	0	Met	0.0143884892086331	0.0143884892086331	0	0	0.00714285714285714
Acinetobacter_johnsonii_SH046	2dmmq8_c	0	Met	0.0143884892086331	0.0143884892086331	0	0	0.00714285714285714
Acinetobacter_johnsonii_SH046	amet_c	0	Met	0.0143884892086331	0.0143884892086331	0	0	0.00714285714285714
Acinetobacter_johnsonii_SH046	pppi_c	0	Met	0.00719424460431655	0.00719424460431655	0	0	0.00714285714285714
Acinetobacter_johnsonii_SH046	2obut_c	0	Met	0.00719424460431655	0.00719424460431655	0	0	0.00714285714285714
Acinetobacter_johnsonii_SH046	for_c	0	Met	0.0215827338129496	0.0215827338129496	0	0	0.00714285714285714
Acinetobacter_johnsonii_SH046	fad_c	0	Met	0.00719424460431655	0.00719424460431655	0	0	0.00714285714285714
Acinetobacter_johnsonii_SH046	udpg_c	0	Met	0.0143884892086331	0.0143884892086331	0	0	0.00714285714285714
Acinetobacter_johnsonii_SH046	gln_L_c	0	Met	0.00719424460431655	0.00719424460431655	0	0	0.00714285714285714
Acinetobacter_johnsonii_SH046	glu_D_c	0	Met	0.00719424460431655	0.00719424460431655	0	0	0.00714285714285714
Acinetobacter_johnsonii_SH046	glyclt_c	0	Met	0.00719424460431655	0.00719424460431655	0	0	0.00714285714285714
Acinetobacter_johnsonii_SH046	imp_c	0	Met	0.0143884892086331	0.0143884892086331	0	0	0.00714285714285714
Acinetobacter_johnsonii_SH046	ile_L_c	0	Met	0.0143884892086331	0.0143884892086331	0	0	0.00714285714285714
Acinetobacter_johnsonii_SH046	fdxrd_c	0	Met	0.00719424460431655	0.00719424460431655	0	0	0.00714285714285714
Acinetobacter_johnsonii_SH046	malACP_c	0	Met	0.0143884892086331	0.0143884892086331	0	0	0.00714285714285714
Acinetobacter_johnsonii_SH046	10fthf_c	0	Met	0.00719424460431655	0.00719424460431655	0	0	0.00714285714285714
Acinetobacter_johnsonii_SH046	dnad_c	0	Met	0.00719424460431655	0.00719424460431655	0	0	0.00714285714285714
Acinetobacter_johnsonii_SH046	cbp_c	0	Met	0.00719424460431655	0.00719424460431655	0	0	0.00714285714285714
Acinetobacter_johnsonii_SH046	ivcoa_c	0	Met	0.00719424460431655	0.00719424460431655	0	0	0.00714285714285714
Acinetobacter_johnsonii_SH046	2mbcoa_c	0	Met	0.00719424460431655	0.00719424460431655	0	0	0.00714285714285714
Acinetobacter_johnsonii_SH046	ptrc_c	0	Met	0.00719424460431655	0.00719424460431655	0	0	0.00714285714285714
Acinetobacter_johnsonii_SH046	4hphac_c	0	Met	0.00719424460431655	0.00719424460431655	0	0	0.00714285714285714
Acinetobacter_johnsonii_SH046	dpcoa_c	0	Met	0.00719424460431655	0.00719424460431655	0	0	0.00714285714285714
Acinetobacter_johnsonii_SH046	gua_c	0	Met	0.00719424460431655	0.00719424460431655	0	0	0.00714285714285714
Acinetobacter_johnsonii_SH046	dtdp4d6dm_c	0	Met	0.00719424460431655	0.00719424460431655	0	0	0.00714285714285714
Acinetobacter_johnsonii_SH046	u3aga_c	0	Met	0.0143884892086331	0.0143884892086331	0	0	0.00714285714285714
Acinetobacter_johnsonii_SH046	uaccg_c	0	Met	0.0143884892086331	0.0143884892086331	0	0	0.00714285714285714
Acinetobacter_junii_SH205	actp_c	0	Met	0.0181818181818182	0.00909090909090909	0.00909090909090909	0	0.0156107418697715
Acinetobacter_junii_SH205	ac_c	0	Met	0.0727272727272727	0.0363636363636364	0.0363636363636364	0.0178482068390325	0.0161100676414352
Acinetobacter_junii_SH205	dcamp_c	0	Met	0.00909090909090909	0	0.00909090909090909	0	0.0127286859531692
Acinetobacter_junii_SH205	hcys_L_c	0	Met	0.0545454545454545	0.00909090909090909	0.0454545454545455	0.00867389491242702	0.016936182637768
Acinetobacter_junii_SH205	trdox_c	0	Met	0.0636363636363636	0.0272727272727273	0.0363636363636364	0.0234361968306922	0.0161101844836081
Acinetobacter_junii_SH205	cgly_c	0	Met	0.0181818181818182	0	0.0181818181818182	0	0.0159251832675611
Acinetobacter_junii_SH205	5apru_c	0	Met	0.0181818181818182	0.00909090909090909	0.00909090909090909	0.00100083402835696	0.00952872654564507
Acinetobacter_junii_SH205	asp_L_c	0	Met	0.0454545454545455	0.0272727272727273	0.0181818181818182	0.0200166805671393	0.0125490946561924
Acinetobacter_junii_SH205	glu_L_c	0	Met	0.0909090909090909	0.0454545454545455	0.0454545454545455	0.0518765638031693	0.0126684778633475
Acinetobacter_junii_SH205	oaa_c	0	Met	0.0363636363636364	0.00909090909090909	0.0272727272727273	0.0417848206839033	0.0185634945952792
Acinetobacter_junii_SH205	csn_c	0	Met	0.00909090909090909	0	0.00909090909090909	0	0.00917576910247284
Acinetobacter_junii_SH205	cys_L_c	0	Met	0.0545454545454545	0.0363636363636364	0.0181818181818182	0.016930775646372	0.0157811045223169
Acinetobacter_junii_SH205	trdrd_c	0	Met	0.0636363636363636	0.0363636363636364	0.0272727272727273	0.00354462051709758	0.016109355066218
Acinetobacter_junii_SH205	tsul_c	0	Met	0.0545454545454545	0.0272727272727273	0.0272727272727273	0.001209341117598	0.0161093667493254
Acinetobacter_junii_SH205	acser_c	0	Met	0.0454545454545455	0.0181818181818182	0.0272727272727273	0.0410341951626355	0.0161094142524476
Acinetobacter_junii_SH205	26dap_LL_c	0	Met	0.0181818181818182	0.00909090909090909	0.00909090909090909	0.00442035029190993	0.00909165290261452
Acinetobacter_junii_SH205	ru5p_D_c	0	Met	0.0363636363636364	0.00909090909090909	0.0272727272727273	0.00517097581317765	0.0102155641330031
Acinetobacter_junii_SH205	23dhdp_c	0	Met	0.0272727272727273	0.0181818181818182	0.00909090909090909	0.0548790658882402	0.0130006116357016
Acinetobacter_junii_SH205	pyr_c	0	Met	0.0363636363636364	0.0181818181818182	0.0181818181818182	0.0141784820683903	0.0159778413778784
Acinetobacter_junii_SH205	aspsa_c	0	Met	0.0181818181818182	0.00909090909090909	0.00909090909090909	0.0467055879899917	0.0131728753518188
Acinetobacter_junii_SH205	dhf_c	0	Met	0.00909090909090909	0	0.00909090909090909	0	0.00917582517598454
Acinetobacter_junii_SH205	25dhpp_c	0	Met	0.0181818181818182	0.00909090909090909	0.00909090909090909	0.000583819849874896	0.00962122811411316
Acinetobacter_junii_SH205	2dhp_c	0	Met	0.0272727272727273	0.0181818181818182	0.00909090909090909	0.0188490408673895	0.0095287300544762
Acinetobacter_junii_SH205	e4p_c	0	Met	0.0454545454545455	0.0181818181818182	0.0272727272727273	0.0102585487906589	0.0289197426367464
Acinetobacter_junii_SH205	2pg_c	0	Met	0.0181818181818182	0.00909090909090909	0.00909090909090909	0.0356964136780651	0.0178642320883382
Acinetobacter_junii_SH205	fdp_c	0	Met	0.0363636363636364	0.00909090909090909	0.0272727272727273	0.00683903252710592	0.0316448809014018
Acinetobacter_junii_SH205	fmn_c	0	Met	0.0181818181818182	0.00909090909090909	0.00909090909090909	0.00141784820683903	0.00909165982894246
Acinetobacter_junii_SH205	fum_c	0	Met	0.0454545454545455	0.0272727272727273	0.0181818181818182	0.0147623019182652	0.0125684064585838
Acinetobacter_junii_SH205	q8h2_c	0	Met	0.0181818181818182	0.00909090909090909	0.00909090909090909	0.00258548790658882	0.0125620626593368
Acinetobacter_junii_SH205	f1p_c	0	Met	0.00909090909090909	0	0.00909090909090909	0	0.0325690320136818
Acinetobacter_junii_SH205	mal_L_c	0	Met	0.0363636363636364	0.00909090909090909	0.0272727272727273	0.0254378648874062	0.0186191190208945
Acinetobacter_junii_SH205	g3p_c	0	Met	0.0818181818181818	0.0363636363636364	0.0454545454545455	0.0228523769808173	0.0289208114154215
Acinetobacter_junii_SH205	gln_L_c	0	Met	0.0181818181818182	0.00909090909090909	0.00909090909090909	0.00417014178482068	0.00909164533743438
Acinetobacter_junii_SH205	f6p_c	0	Met	0.0636363636363636	0.00909090909090909	0.0545454545454545	0.00316930775646372	0.0297851893702483
Acinetobacter_junii_SH205	thf_c	0	Met	0.0545454545454545	0.0454545454545455	0.00909090909090909	0.00458715596330275	0.00909164537316763
Acinetobacter_junii_SH205	ser_L_c	0	Met	0.0363636363636364	0	0.0363636363636364	0	0.0175460055033191
Acinetobacter_junii_SH205	glx_c	0	Met	0.0181818181818182	0.00909090909090909	0.00909090909090909	0.00308590492076731	0.0173422957296424
Acinetobacter_junii_SH205	gtp_c	0	Met	0.0181818181818182	0	0.0181818181818182	0	0.00981173320809518
Acinetobacter_junii_SH205	2obut_c	0	Met	0.0181818181818182	0.00909090909090909	0.00909090909090909	0.00442035029190993	0.017226770468493
Acinetobacter_junii_SH205	hom_L_c	0	Met	0.0181818181818182	0.00909090909090909	0.00909090909090909	0.0465387823185988	0.0133497491964516
Acinetobacter_junii_SH205	achms_c	0	Met	0.0454545454545455	0.0272727272727273	0.0181818181818182	0.0487072560467056	0.0161105544114332
Acinetobacter_junii_SH205	prpp_c	0	Met	0.0363636363636364	0.00909090909090909	0.0272727272727273	0.00333611342785655	0.0093489025961059
Acinetobacter_junii_SH205	hxan_c	0	Met	0.00909090909090909	0	0.00909090909090909	0	0.00909162305265442
Acinetobacter_junii_SH205	fdxox_c	0	Met	0.00909090909090909	0	0.00909090909090909	0	0.00917358037092247
Acinetobacter_junii_SH205	34hpp_c	0	Met	0.0363636363636364	0.0181818181818182	0.0181818181818182	0.0132610508757298	0.00925852548351844
Acinetobacter_junii_SH205	met_L_c	0	Met	0.0272727272727273	0.0181818181818182	0.00909090909090909	0.000500417014178482	0.00909165982894246
Acinetobacter_junii_SH205	5mthf_c	0	Met	0.0272727272727273	0.00909090909090909	0.0181818181818182	0.000333611342785655	0.00934890060119705
Acinetobacter_junii_SH205	3mob_c	0	Met	0.0363636363636364	0.0181818181818182	0.0181818181818182	0.0300250208507089	0.00981172976504383
Acinetobacter_junii_SH205	mlthf_c	0	Met	0.0363636363636364	0.00909090909090909	0.0272727272727273	0.000667222685571309	0.0101120065679642
Acinetobacter_junii_SH205	q8_c	0	Met	0.0181818181818182	0.00909090909090909	0.00909090909090909	0.0042535446205171	0.0124575343459708
Acinetobacter_junii_SH205	nac_c	0	Met	0.00909090909090909	0	0.00909090909090909	0	0.00917583860467483
Acinetobacter_junii_SH205	nicrnt_c	0	Met	0.0272727272727273	0.0181818181818182	0.00909090909090909	0.00100083402835696	0.00909165919007775
Acinetobacter_junii_SH205	ohpb_c	0	Met	0.0272727272727273	0.00909090909090909	0.0181818181818182	0.0147623019182652	0.0128335783971437
Acinetobacter_junii_SH205	hphaccoa_c	0	Met	0.0272727272727273	0.0181818181818182	0.00909090909090909	0.00458715596330275	0.0090909200717185
Acinetobacter_junii_SH205	ala_B_c	0	Met	0.0181818181818182	0.00909090909090909	0.00909090909090909	0.00417014178482068	0.00943798878403231
Acinetobacter_junii_SH205	pant_R_c	0	Met	0.0181818181818182	0.00909090909090909	0.00909090909090909	0.0146788990825688	0.00943798878403231
Acinetobacter_junii_SH205	lpam_c	0	Met	0.0181818181818182	0.00909090909090909	0.00909090909090909	0.00400333611342786	0.0155077740473186
Acinetobacter_junii_SH205	adhlam_c	0	Met	0.0363636363636364	0.0181818181818182	0.0181818181818182	0.0155129274395329	0.0158194064680666
Acinetobacter_junii_SH205	dhlam_c	0	Met	0.0181818181818182	0.00909090909090909	0.00909090909090909	0.00258548790658882	0.0152081823595116
Acinetobacter_junii_SH205	pdx5p_c	0	Met	0.0272727272727273	0.0181818181818182	0.00909090909090909	0.00458715596330275	0.00909165982894246
Acinetobacter_junii_SH205	phthr_c	0	Met	0.0272727272727273	0.0181818181818182	0.00909090909090909	0.00884070058381985	0.00917584055692492
Acinetobacter_junii_SH205	dxyl5p_c	0	Met	0.00909090909090909	0	0.00909090909090909	0	0.00917584055692492
Acinetobacter_junii_SH205	4per_c	0	Met	0.0181818181818182	0.00909090909090909	0.00909090909090909	0.0125104253544621	0.0130019125310074
Acinetobacter_junii_SH205	13dpg_c	0	Met	0.0181818181818182	0.00909090909090909	0.00909090909090909	0.0130108423686405	0.0175194922492189
Acinetobacter_junii_SH205	3pg_c	0	Met	0.0272727272727273	0.0181818181818182	0.00909090909090909	0.0320266889074228	0.0175060861769952
Acinetobacter_junii_SH205	5aprbu_c	0	Met	0.0181818181818182	0.00909090909090909	0.00909090909090909	0.00125104253544621	0.00943798534171156
Acinetobacter_junii_SH205	pnto_R_c	0	Met	0.0272727272727273	0.0181818181818182	0.00909090909090909	0.0148457047539616	0.00934895810236742
Acinetobacter_junii_SH205	4ppcys_c	0	Met	0.0272727272727273	0.0181818181818182	0.00909090909090909	0.0100083402835696	0.00917583860467483
Acinetobacter_junii_SH205	pep_c	0	Met	0.0272727272727273	0.00909090909090909	0.0181818181818182	0.0393661384487073	0.0182373382213549
Acinetobacter_junii_SH205	4ppan_c	0	Met	0.0181818181818182	0.00909090909090909	0.00909090909090909	0.0102585487906589	0.00926159009100147
Acinetobacter_junii_SH205	r5p_c	0	Met	0.0363636363636364	0.0272727272727273	0.00909090909090909	0.00375312760633862	0.00943760119458224
Acinetobacter_junii_SH205	accoa_c	0	Met	0.0545454545454545	0.0363636363636364	0.0181818181818182	0.0389491242702252	0.0161084167457093
Acinetobacter_junii_SH205	pan4p_c	0	Met	0.0181818181818182	0.00909090909090909	0.00909090909090909	0.00508757297748123	0.00909165919007775
Acinetobacter_junii_SH205	ribflv_c	0	Met	0.0181818181818182	0.00909090909090909	0.00909090909090909	0.00266889074228524	0.00917584055692492
Acinetobacter_junii_SH205	db4p_c	0	Met	0.0181818181818182	0.00909090909090909	0.00909090909090909	0.00375312760633862	0.00943798809556795
Acinetobacter_junii_SH205	4r5au_c	0	Met	0.0272727272727273	0.0181818181818182	0.00909090909090909	0.00133444537114262	0.00934895472468473
Acinetobacter_junii_SH205	dmlz_c	0	Met	0.0363636363636364	0.0181818181818182	0.0181818181818182	0.00458715596330275	0.00934896418220239
Acinetobacter_junii_SH205	xu5p_D_c	0	Met	0.0454545454545455	0.0363636363636364	0.00909090909090909	0.00467055879899917	0.0103211784354114
Acinetobacter_junii_SH205	sl26da_c	0	Met	0.0363636363636364	0.0181818181818182	0.0181818181818182	0.0203502919099249	0.0126680515130309
Acinetobacter_junii_SH205	sl2a6o_c	0	Met	0.0363636363636364	0.0181818181818182	0.0181818181818182	0.0780650542118432	0.0126692119470579
Acinetobacter_junii_SH205	succ_c	0	Met	0.0363636363636364	0.0272727272727273	0.00909090909090909	0.0239366138448707	0.0126683599620914
Acinetobacter_junii_SH205	succoa_c	0	Met	0.0181818181818182	0.00909090909090909	0.00909090909090909	0.0222685571309425	0.0126687859402505
Acinetobacter_junii_SH205	thdp_c	0	Met	0.0181818181818182	0.00909090909090909	0.00909090909090909	0.0547122602168474	0.0128327801278359
Acinetobacter_junii_SH205	thr_L_c	0	Met	0.00909090909090909	0	0.00909090909090909	0	0.0175274281828483
Acinetobacter_junii_SH205	s7p_c	0	Met	0.0363636363636364	0.0181818181818182	0.0181818181818182	0	0.0104300500190967
Acinetobacter_junii_SH205	dhap_c	0	Met	0.0181818181818182	0.00909090909090909	0.00909090909090909	0	0.0286300672653625
Acinetobacter_junii_SH205	2h3oppan_c	0	Met	0.0181818181818182	0.00909090909090909	0.00909090909090909	0.00675562969140951	0.0173965509342057
Acinetobacter_junii_SH205	akg_c	0	Met	0.0636363636363636	0.0272727272727273	0.0363636363636364	0.0959132610508757	0.0126695349472646
Acinetobacter_junii_SH205	tyr_L_c	0	Met	0.0181818181818182	0	0.0181818181818182	0	0.0127901864307871
Acinetobacter_junii_SH205	uacgam_c	0	Met	0.0272727272727273	0.0181818181818182	0.00909090909090909	0.000166805671392827	0.00909165290261452
Acinetobacter_junii_SH205	utp_c	0	Met	0.00909090909090909	0	0.00909090909090909	0	0.00917580397961812
Acinetobacter_junii_SH205	acgam1p_c	0	Met	0.00909090909090909	0	0.00909090909090909	0	0.00917580397961812
Acinetobacter_junii_SH205	ura_c	0	Met	0.0181818181818182	0.00909090909090909	0.00909090909090909	8.34028356964137e-05	0.00909163644568871
Acinetobacter_junii_SH205	val_L_c	0	Met	0.0181818181818182	0	0.0181818181818182	0	0.0128332193779266
Acinetobacter_junii_SH205	asn_L_c	0	Met	0.00909090909090909	0	0.00909090909090909	0	0.0127003854378182
Acinetobacter_junii_SH205	glyc_R_c	0	Met	0.0181818181818182	0.00909090909090909	0.00909090909090909	0.0104253544620517	0.0174511466779086
Acinetobacter_junii_SH205	gly_c	0	Met	0.0272727272727273	0.0272727272727273	0	0	0.00900900900900901
Acinetobacter_junii_SH205	26dap_M_c	0	Met	0.00909090909090909	0.00909090909090909	0	0	0.00900900900900901
Acinetobacter_junii_SH205	for_c	0	Met	0.0181818181818182	0.0181818181818182	0	0	0.00900900900900901
Acinetobacter_junii_SH205	fad_c	0	Met	0.00909090909090909	0.00909090909090909	0	0	0.00900900900900901
Acinetobacter_junii_SH205	gam6p_c	0	Met	0.0181818181818182	0.0181818181818182	0	0	0.00900900900900901
Acinetobacter_junii_SH205	glu_D_c	0	Met	0.00909090909090909	0.00909090909090909	0	0	0.00900900900900901
Acinetobacter_junii_SH205	imp_c	0	Met	0.0181818181818182	0.0181818181818182	0	0	0.00900900900900901
Acinetobacter_junii_SH205	fdxrd_c	0	Met	0.00909090909090909	0.00909090909090909	0	0	0.00900900900900901
Acinetobacter_junii_SH205	amet_c	0	Met	0.00909090909090909	0.00909090909090909	0	0	0.00900900900900901
Acinetobacter_junii_SH205	dnad_c	0	Met	0.00909090909090909	0.00909090909090909	0	0	0.00900900900900901
Acinetobacter_junii_SH205	4hphac_c	0	Met	0.00909090909090909	0.00909090909090909	0	0	0.00900900900900901
Acinetobacter_junii_SH205	pydx5p_c	0	Met	0.00909090909090909	0.00909090909090909	0	0	0.00900900900900901
Acinetobacter_junii_SH205	dpcoa_c	0	Met	0.00909090909090909	0.00909090909090909	0	0	0.00900900900900901
Acinetobacter_junii_SH205	uaccg_c	0	Met	0.0181818181818182	0.0181818181818182	0	0	0.00900900900900901
Acinetobacter_junii_SH205	ump_c	0	Met	0.0181818181818182	0.0181818181818182	0	0	0.00900900900900901
Acinetobacter_lwoffii_WJ10621	ru5p_D_c	0	Met	0.0335570469798658	0.00671140939597315	0.0268456375838926	0.00607654634500272	0.00770007858584645
Acinetobacter_lwoffii_WJ10621	adocbip_c	0	Met	0.0134228187919463	0.00671140939597315	0.00671140939597315	0.000272084164701614	0.00680365261255133
Acinetobacter_lwoffii_WJ10621	gtp_c	0	Met	0.0335570469798658	0	0.0335570469798658	0	0.0183195843668447
Acinetobacter_lwoffii_WJ10621	accoa_c	0	Met	0.0469798657718121	0.0268456375838926	0.0201342281879195	0.0195900598585162	0.0110164089880781
Acinetobacter_lwoffii_WJ10621	actp_c	0	Met	0.0134228187919463	0.00671140939597315	0.00671140939597315	0.00253945220388173	0.00671013143212464
Acinetobacter_lwoffii_WJ10621	ACP_c	0	Met	0.0335570469798658	0.0201342281879195	0.0134228187919463	0.000453473607836024	0.00675732323713856
Acinetobacter_lwoffii_WJ10621	apoACP_c	0	Met	0.0134228187919463	0	0.0134228187919463	0	0.00685052675875489
Acinetobacter_lwoffii_WJ10621	adocbi_c	0	Met	0.0134228187919463	0.00671140939597315	0.00671140939597315	0.00018138944313441	0.00685057406391407
Acinetobacter_lwoffii_WJ10621	agdpcbi_c	0	Met	0.0268456375838926	0.0134228187919463	0.0134228187919463	0.000362778886268819	0.00675736947424642
Acinetobacter_lwoffii_WJ10621	rdmbzi_c	0	Met	0.0201342281879195	0.00671140939597315	0.0134228187919463	0.00589515690186831	0.00675736947424642
Acinetobacter_lwoffii_WJ10621	dcamp_c	0	Met	0.00671140939597315	0	0.00671140939597315	0	0.0112430634572591
Acinetobacter_lwoffii_WJ10621	adn_c	0	Met	0.00671140939597315	0	0.00671140939597315	0	0.00680365261255133
Acinetobacter_lwoffii_WJ10621	hcys_L_c	0	Met	0.0335570469798658	0.0201342281879195	0.0134228187919463	0.0467531289678941	0.0108932390597297
Acinetobacter_lwoffii_WJ10621	ahdt_c	0	Met	0.0134228187919463	0.00671140939597315	0.00671140939597315	0.0038545256666062	0.0167438908088424
Acinetobacter_lwoffii_WJ10621	glyc_c	0	Met	0.00671140939597315	0	0.00671140939597315	0	0.0145685208308932
Acinetobacter_lwoffii_WJ10621	ahcys_c	0	Met	0.0268456375838926	0.0134228187919463	0.0134228187919463	0.00516959912933067	0.00675736947424642
Acinetobacter_lwoffii_WJ10621	mqn8_c	0	Met	0.0134228187919463	0	0.0134228187919463	0	0.00675736947424642
Acinetobacter_lwoffii_WJ10621	cgly_c	0	Met	0.0134228187919463	0	0.0134228187919463	0	0.0112434871129711
Acinetobacter_lwoffii_WJ10621	5apru_c	0	Met	0.0134228187919463	0.00671140939597315	0.00671140939597315	0.000544168329403229	0.0069463834631516
Acinetobacter_lwoffii_WJ10621	fum_c	0	Met	0.0469798657718121	0.0134228187919463	0.0335570469798658	0.0191819336114638	0.0111177428694795
Acinetobacter_lwoffii_WJ10621	arg_L_c	0	Met	0.00671140939597315	0	0.00671140939597315	0	0.0112319552576996
Acinetobacter_lwoffii_WJ10621	argsuc_c	0	Met	0.0268456375838926	0.0134228187919463	0.0134228187919463	0.0158262289134772	0.0111131391652386
Acinetobacter_lwoffii_WJ10621	asp_L_c	0	Met	0.0604026845637584	0.0268456375838926	0.0335570469798658	0.0512878650462543	0.0111076614448997
Acinetobacter_lwoffii_WJ10621	akg_c	0	Met	0.0671140939597315	0.0201342281879195	0.0469798657718121	0.0498820968619626	0.0111304047043083
Acinetobacter_lwoffii_WJ10621	cbi_c	0	Met	0.0134228187919463	0	0.0134228187919463	0	0.00694638583471571
Acinetobacter_lwoffii_WJ10621	citr_L_c	0	Met	0.0134228187919463	0.00671140939597315	0.00671140939597315	0.00507890440776347	0.00675728878342489
Acinetobacter_lwoffii_WJ10621	cys_L_c	0	Met	0.0268456375838926	0.0134228187919463	0.0134228187919463	0.0516052965717395	0.0110059772298504
Acinetobacter_lwoffii_WJ10621	cyst_L_c	0	Met	0.0402684563758389	0.0134228187919463	0.0268456375838926	0.0519680754580083	0.011023067711709
Acinetobacter_lwoffii_WJ10621	ser_L_c	0	Met	0.0268456375838926	0.0201342281879195	0.00671140939597315	0.00979502992925812	0.010884870714468
Acinetobacter_lwoffii_WJ10621	dhf_c	0	Met	0.0201342281879195	0.0134228187919463	0.00671140939597315	0.0279793216034827	0.0108992222788763
Acinetobacter_lwoffii_WJ10621	glu_L_c	0	Met	0.087248322147651	0.0469798657718121	0.0402684563758389	0.0248050063486305	0.0109498089004372
Acinetobacter_lwoffii_WJ10621	dhpt_c	0	Met	0.0201342281879195	0.0134228187919463	0.00671140939597315	0.0120170506076546	0.0110201046469539
Acinetobacter_lwoffii_WJ10621	dhnpt_c	0	Met	0.0201342281879195	0.00671140939597315	0.0134228187919463	0.00798113549791402	0.0164664461620219
Acinetobacter_lwoffii_WJ10621	25dhpp_c	0	Met	0.0134228187919463	0.00671140939597315	0.00671140939597315	0.000317431525485217	0.00699530057962778
Acinetobacter_lwoffii_WJ10621	4abz_c	0	Met	0.00671140939597315	0	0.00671140939597315	0	0.0111436979080549
Acinetobacter_lwoffii_WJ10621	2ahhmp_c	0	Met	0.0134228187919463	0.00671140939597315	0.00671140939597315	0.00653001995283875	0.0111436979080549
Acinetobacter_lwoffii_WJ10621	2dhp_c	0	Met	0.0201342281879195	0.0134228187919463	0.00671140939597315	0.00775439869399601	0.00694638383370839
Acinetobacter_lwoffii_WJ10621	2pg_c	0	Met	0.0134228187919463	0.00671140939597315	0.00671140939597315	0.00145111554507528	0.00675726867039792
Acinetobacter_lwoffii_WJ10621	f1p_c	0	Met	0.0201342281879195	0	0.0201342281879195	0	0.0174125100126254
Acinetobacter_lwoffii_WJ10621	fdp_c	0	Met	0.0134228187919463	0.00671140939597315	0.00671140939597315	0.0038545256666062	0.0165309554136199
Acinetobacter_lwoffii_WJ10621	fmn_c	0	Met	0.0134228187919463	0.00671140939597315	0.00671140939597315	0.00108833665880646	0.00671171164252323
Acinetobacter_lwoffii_WJ10621	q8h2_c	0	Met	0.0134228187919463	0.00671140939597315	0.00671140939597315	4.53473607836024e-05	0.00671167174387679
Acinetobacter_lwoffii_WJ10621	mal_L_c	0	Met	0.0268456375838926	0.00671140939597315	0.0201342281879195	0.0287955740975875	0.0111322496959957
Acinetobacter_lwoffii_WJ10621	dttp_c	0	Met	0.00671140939597315	0	0.00671140939597315	0	0.00680364952245489
Acinetobacter_lwoffii_WJ10621	g1p_c	0	Met	0.0201342281879195	0.00671140939597315	0.0134228187919463	0.000725557772537638	0.00685056889052771
Acinetobacter_lwoffii_WJ10621	utp_c	0	Met	0.0134228187919463	0	0.0134228187919463	0	0.0069952330021549
Acinetobacter_lwoffii_WJ10621	g3p_c	0	Met	0.0604026845637584	0.0268456375838926	0.0335570469798658	0.0406765826228913	0.0145956202800313
Acinetobacter_lwoffii_WJ10621	gcald_c	0	Met	0.0134228187919463	0.00671140939597315	0.00671140939597315	0.00535098857246508	0.0152474889215667
Acinetobacter_lwoffii_WJ10621	gly_c	0	Met	0.0201342281879195	0.00671140939597315	0.0134228187919463	0.000362778886268819	0.0110224880479674
Acinetobacter_lwoffii_WJ10621	mlthf_c	0	Met	0.0402684563758389	0.00671140939597315	0.0335570469798658	0.00340105205877018	0.0113111698089376
Acinetobacter_lwoffii_WJ10621	glx_c	0	Met	0.0134228187919463	0.00671140939597315	0.00671140939597315	0.00253945220388173	0.00671129142194805
Acinetobacter_lwoffii_WJ10621	hpyr_c	0	Met	0.0134228187919463	0.00671140939597315	0.00671140939597315	0.00920551423907129	0.0150170734307804
Acinetobacter_lwoffii_WJ10621	gua_c	0	Met	0.0134228187919463	0	0.0134228187919463	0	0.00680364226853953
Acinetobacter_lwoffii_WJ10621	prpp_c	0	Met	0.0268456375838926	0.00671140939597315	0.0201342281879195	0.00662071467440595	0.00709522842508682
Acinetobacter_lwoffii_WJ10621	hxan_c	0	Met	0.00671140939597315	0	0.00671140939597315	0	0.00671170871349322
Acinetobacter_lwoffii_WJ10621	3mop_c	0	Met	0.0201342281879195	0	0.0201342281879195	0	0.0113330592916346
Acinetobacter_lwoffii_WJ10621	oaa_c	0	Met	0.0469798657718121	0.0268456375838926	0.0201342281879195	0.0779974605477961	0.0111094615681533
Acinetobacter_lwoffii_WJ10621	Largn_c	0	Met	0.0201342281879195	0.00671140939597315	0.0134228187919463	0.00281153636858335	0.0111988940441529
Acinetobacter_lwoffii_WJ10621	leu_L_c	0	Met	0.0134228187919463	0	0.0134228187919463	0	0.0110872916206492
Acinetobacter_lwoffii_WJ10621	tyr_L_c	0	Met	0.00671140939597315	0	0.00671140939597315	0	0.0112730842871045
Acinetobacter_lwoffii_WJ10621	malcoa_c	0	Met	0.0268456375838926	0.00671140939597315	0.0201342281879195	0.0122437874115726	0.0110718685735498
Acinetobacter_lwoffii_WJ10621	pyr_c	0	Met	0.0335570469798658	0.0134228187919463	0.0201342281879195	0.0495646653364774	0.0110980326333412
Acinetobacter_lwoffii_WJ10621	5mthf_c	0	Met	0.0134228187919463	0.00671140939597315	0.00671140939597315	0.000544168329403229	0.0114317360659418
Acinetobacter_lwoffii_WJ10621	thf_c	0	Met	0.0402684563758389	0.0335570469798658	0.00671140939597315	0.0435334663522583	0.0108920695778225
Acinetobacter_lwoffii_WJ10621	met_L_c	0	Met	0.0134228187919463	0	0.0134228187919463	0	0.0115708459158599
Acinetobacter_lwoffii_WJ10621	3mob_c	0	Met	0.0268456375838926	0.0134228187919463	0.0134228187919463	0.0209051333212407	0.010935000133033
Acinetobacter_lwoffii_WJ10621	methf_c	0	Met	0.0134228187919463	0.00671140939597315	0.00671140939597315	0.000136042082350807	0.00671171164252323
Acinetobacter_lwoffii_WJ10621	q8_c	0	Met	0.0134228187919463	0.00671140939597315	0.00671140939597315	0.00253945220388173	0.00675724807558102
Acinetobacter_lwoffii_WJ10621	nicrnt_c	0	Met	0.0335570469798658	0.0134228187919463	0.0201342281879195	0.0170506076546345	0.00694638605704993
Acinetobacter_lwoffii_WJ10621	dmbzid_c	0	Met	0.0134228187919463	0	0.0134228187919463	0	0.00689814741729146
Acinetobacter_lwoffii_WJ10621	quln_c	0	Met	0.0201342281879195	0.0134228187919463	0.00671140939597315	0.0142844186468348	0.00699530268407558
Acinetobacter_lwoffii_WJ10621	4mop_c	0	Met	0.0201342281879195	0.0134228187919463	0.00671140939597315	0.00253945220388173	0.006711709808353
Acinetobacter_lwoffii_WJ10621	orn_c	0	Met	0.0134228187919463	0.00671140939597315	0.00671140939597315	0.00258479956466534	0.00671171164252323
Acinetobacter_lwoffii_WJ10621	ala_B_c	0	Met	0.0134228187919463	0.00671140939597315	0.00671140939597315	0.00516959912933067	0.00689814595557856
Acinetobacter_lwoffii_WJ10621	pant_R_c	0	Met	0.0134228187919463	0.00671140939597315	0.00671140939597315	0.00544168329403229	0.00689814595557856
Acinetobacter_lwoffii_WJ10621	lpam_c	0	Met	0.0134228187919463	0.00671140939597315	0.00671140939597315	0.00272084164701614	0.0106780560157583
Acinetobacter_lwoffii_WJ10621	adhlam_c	0	Met	0.0268456375838926	0.0134228187919463	0.0134228187919463	0.0102031561763105	0.0108616063292275
Acinetobacter_lwoffii_WJ10621	dhlam_c	0	Met	0.0134228187919463	0.00671140939597315	0.00671140939597315	0.00244875748231453	0.0105006062436692
Acinetobacter_lwoffii_WJ10621	3pg_c	0	Met	0.0201342281879195	0.00671140939597315	0.0134228187919463	0.0339651732269182	0.0115852324662129
Acinetobacter_lwoffii_WJ10621	f6p_c	0	Met	0.0402684563758389	0.00671140939597315	0.0335570469798658	0.00798113549791402	0.016266719529925
Acinetobacter_lwoffii_WJ10621	13dpg_c	0	Met	0.0134228187919463	0.00671140939597315	0.00671140939597315	0.0316071104661709	0.0116007600045509
Acinetobacter_lwoffii_WJ10621	g6p_c	0	Met	0.0134228187919463	0.00671140939597315	0.00671140939597315	0.000680210411754036	0.00689812748678435
Acinetobacter_lwoffii_WJ10621	phpyr_c	0	Met	0.0201342281879195	0.00671140939597315	0.0134228187919463	0.0128786504625431	0.0110840786365371
Acinetobacter_lwoffii_WJ10621	5aprbu_c	0	Met	0.0134228187919463	0.00671140939597315	0.00671140939597315	0.000680210411754036	0.00689814559015043
Acinetobacter_lwoffii_WJ10621	pnto_R_c	0	Met	0.0201342281879195	0.0134228187919463	0.00671140939597315	0.00838926174496644	0.0068505732710225
Acinetobacter_lwoffii_WJ10621	4ppcys_c	0	Met	0.0201342281879195	0.0134228187919463	0.00671140939597315	0.00553237801559949	0.00675736919371434
Acinetobacter_lwoffii_WJ10621	r5p_c	0	Met	0.0335570469798658	0.0201342281879195	0.0134228187919463	0.00775439869399601	0.00719798168789742
Acinetobacter_lwoffii_WJ10621	4ppan_c	0	Met	0.0134228187919463	0.00671140939597315	0.00671140939597315	0.00584980954108471	0.00680365211487212
Acinetobacter_lwoffii_WJ10621	pphn_c	0	Met	0.0201342281879195	0.0134228187919463	0.00671140939597315	0.0126065662978415	0.0110373258569442
Acinetobacter_lwoffii_WJ10621	3php_c	0	Met	0.0201342281879195	0.00671140939597315	0.0134228187919463	0.0340558679484854	0.0111645277948174
Acinetobacter_lwoffii_WJ10621	pser_L_c	0	Met	0.0201342281879195	0.0134228187919463	0.00671140939597315	0.00222202067839652	0.0108058101342576
Acinetobacter_lwoffii_WJ10621	pan4p_c	0	Met	0.0134228187919463	0.00671140939597315	0.00671140939597315	0.00281153636858335	0.00671171157333474
Acinetobacter_lwoffii_WJ10621	dad_2_c	0	Met	0.0134228187919463	0	0.0134228187919463	0	0.0068036517447038
Acinetobacter_lwoffii_WJ10621	2dr1p_c	0	Met	0.0134228187919463	0.00671140939597315	0.00671140939597315	4.53473607836024e-05	0.0067117114140884
Acinetobacter_lwoffii_WJ10621	dhap_c	0	Met	0.0201342281879195	0.00671140939597315	0.0134228187919463	0.000362778886268819	0.0148158773880875
Acinetobacter_lwoffii_WJ10621	iasp_c	0	Met	0.0201342281879195	0.0134228187919463	0.00671140939597315	0.0157808815526936	0.00704491291264485
Acinetobacter_lwoffii_WJ10621	ribflv_c	0	Met	0.0134228187919463	0.00671140939597315	0.00671140939597315	0.00208597859604571	0.0067573694041134
Acinetobacter_lwoffii_WJ10621	db4p_c	0	Met	0.0134228187919463	0.00671140939597315	0.00671140939597315	0.00362778886268819	0.00689814588249293
Acinetobacter_lwoffii_WJ10621	4r5au_c	0	Met	0.0201342281879195	0.0134228187919463	0.00671140939597315	0.000725557772537638	0.0068505729106173
Acinetobacter_lwoffii_WJ10621	dmlz_c	0	Met	0.0268456375838926	0.0134228187919463	0.0134228187919463	0.003763830945039	0.00685057391975196
Acinetobacter_lwoffii_WJ10621	xu5p_D_c	0	Met	0.0335570469798658	0.0268456375838926	0.00671140939597315	0.00584980954108471	0.00776004789080258
Acinetobacter_lwoffii_WJ10621	5prdmbz_c	0	Met	0.0201342281879195	0.0134228187919463	0.00671140939597315	0.00875204063123526	0.00680365261255133
Acinetobacter_lwoffii_WJ10621	e4p_c	0	Met	0.0268456375838926	0.0134228187919463	0.0134228187919463	0.000453473607836024	0.0145939014199435
Acinetobacter_lwoffii_WJ10621	dtdp4d6dg_c	0	Met	0.0134228187919463	0.00671140939597315	0.00671140939597315	0.000317431525485217	0.00671171115286364
Acinetobacter_lwoffii_WJ10621	dtdpglu_c	0	Met	0.0201342281879195	0.0134228187919463	0.00671140939597315	0.000544168329403229	0.00675736791508083
Acinetobacter_lwoffii_WJ10621	s7p_c	0	Met	0.0268456375838926	0.0134228187919463	0.0134228187919463	0.000226736803918012	0.00782126631714929
Acinetobacter_lwoffii_WJ10621	glyald_c	0	Met	0.0268456375838926	0.0201342281879195	0.00671140939597315	0.0205423544349719	0.0145765184338808
Acinetobacter_lwoffii_WJ10621	3hmrsACP_c	0	Met	0.0134228187919463	0	0.0134228187919463	0	0.00685052238944641
Acinetobacter_lwoffii_WJ10621	uacgam_c	0	Met	0.0335570469798658	0.0134228187919463	0.0201342281879195	0.000453473607836024	0.006898094505402
Acinetobacter_lwoffii_WJ10621	pep_c	0	Met	0.0134228187919463	0.00671140939597315	0.00671140939597315	0.000770905133321241	0.00671171115286364
Acinetobacter_lwoffii_WJ10621	acgam1p_c	0	Met	0.00671140939597315	0	0.00671140939597315	0	0.00694631818434791
Acinetobacter_lwoffii_WJ10621	val_L_c	0	Met	0.0134228187919463	0	0.0134228187919463	0	0.0111163226372012
Acinetobacter_lwoffii_WJ10621	xan_c	0	Met	0.0134228187919463	0.00671140939597315	0.00671140939597315	4.53473607836024e-05	0.00671170834015729
Acinetobacter_lwoffii_WJ10621	asn_L_c	0	Met	0.00671140939597315	0	0.00671140939597315	0	0.0112222503436979
Acinetobacter_lwoffii_WJ10621	glyc_R_c	0	Met	0.0134228187919463	0.00671140939597315	0.00671140939597315	0.0129693451841103	0.0147935172011765
Acinetobacter_lwoffii_WJ10621	ara5p_c	0	Met	0.00671140939597315	0.00671140939597315	0	0	0.00666666666666667
Acinetobacter_lwoffii_WJ10621	ac_c	0	Met	0.00671140939597315	0.00671140939597315	0	0	0.00666666666666667
Acinetobacter_lwoffii_WJ10621	acACP_c	0	Met	0.0134228187919463	0.0134228187919463	0	0	0.00666666666666667
Acinetobacter_lwoffii_WJ10621	pap_c	0	Met	0.00671140939597315	0.00671140939597315	0	0	0.00666666666666667
Acinetobacter_lwoffii_WJ10621	adocbl_c	0	Met	0.0134228187919463	0.0134228187919463	0	0	0.00666666666666667
Acinetobacter_lwoffii_WJ10621	gmp_c	0	Met	0.0134228187919463	0.0134228187919463	0	0	0.00666666666666667
Acinetobacter_lwoffii_WJ10621	2dmmq8_c	0	Met	0.0134228187919463	0.0134228187919463	0	0	0.00666666666666667
Acinetobacter_lwoffii_WJ10621	amet_c	0	Met	0.0134228187919463	0.0134228187919463	0	0	0.00666666666666667
Acinetobacter_lwoffii_WJ10621	succ_c	0	Met	0.0268456375838926	0.0268456375838926	0	0	0.00666666666666667
Acinetobacter_lwoffii_WJ10621	pppi_c	0	Met	0.00671140939597315	0.00671140939597315	0	0	0.00666666666666667
Acinetobacter_lwoffii_WJ10621	2obut_c	0	Met	0.00671140939597315	0.00671140939597315	0	0	0.00666666666666667
Acinetobacter_lwoffii_WJ10621	for_c	0	Met	0.0201342281879195	0.0201342281879195	0	0	0.00666666666666667
Acinetobacter_lwoffii_WJ10621	fad_c	0	Met	0.00671140939597315	0.00671140939597315	0	0	0.00666666666666667
Acinetobacter_lwoffii_WJ10621	udpg_c	0	Met	0.0134228187919463	0.0134228187919463	0	0	0.00666666666666667
Acinetobacter_lwoffii_WJ10621	gln_L_c	0	Met	0.00671140939597315	0.00671140939597315	0	0	0.00666666666666667
Acinetobacter_lwoffii_WJ10621	glu_D_c	0	Met	0.00671140939597315	0.00671140939597315	0	0	0.00666666666666667
Acinetobacter_lwoffii_WJ10621	glyclt_c	0	Met	0.00671140939597315	0.00671140939597315	0	0	0.00666666666666667
Acinetobacter_lwoffii_WJ10621	imp_c	0	Met	0.0134228187919463	0.0134228187919463	0	0	0.00666666666666667
Acinetobacter_lwoffii_WJ10621	ile_L_c	0	Met	0.0134228187919463	0.0134228187919463	0	0	0.00666666666666667
Acinetobacter_lwoffii_WJ10621	malACP_c	0	Met	0.0134228187919463	0.0134228187919463	0	0	0.00666666666666667
Acinetobacter_lwoffii_WJ10621	10fthf_c	0	Met	0.00671140939597315	0.00671140939597315	0	0	0.00666666666666667
Acinetobacter_lwoffii_WJ10621	dnad_c	0	Met	0.00671140939597315	0.00671140939597315	0	0	0.00666666666666667
Acinetobacter_lwoffii_WJ10621	nac_c	0	Met	0.0134228187919463	0.0134228187919463	0	0	0.00666666666666667
Acinetobacter_lwoffii_WJ10621	ivcoa_c	0	Met	0.00671140939597315	0.00671140939597315	0	0	0.00666666666666667
Acinetobacter_lwoffii_WJ10621	2mbcoa_c	0	Met	0.00671140939597315	0.00671140939597315	0	0	0.00666666666666667
Acinetobacter_lwoffii_WJ10621	ptrc_c	0	Met	0.00671140939597315	0.00671140939597315	0	0	0.00666666666666667
Acinetobacter_lwoffii_WJ10621	phe_L_c	0	Met	0.0134228187919463	0.0134228187919463	0	0	0.00666666666666667
Acinetobacter_lwoffii_WJ10621	r1p_c	0	Met	0.00671140939597315	0.00671140939597315	0	0	0.00666666666666667
Acinetobacter_lwoffii_WJ10621	dpcoa_c	0	Met	0.00671140939597315	0.00671140939597315	0	0	0.00666666666666667
Acinetobacter_lwoffii_WJ10621	ade_c	0	Met	0.00671140939597315	0.00671140939597315	0	0	0.00666666666666667
Acinetobacter_lwoffii_WJ10621	dgsn_c	0	Met	0.0134228187919463	0.0134228187919463	0	0	0.00666666666666667
Acinetobacter_lwoffii_WJ10621	dtdp4d6dm_c	0	Met	0.00671140939597315	0.00671140939597315	0	0	0.00666666666666667
Acinetobacter_lwoffii_WJ10621	u3aga_c	0	Met	0.0134228187919463	0.0134228187919463	0	0	0.00666666666666667
Acinetobacter_lwoffii_WJ10621	uaccg_c	0	Met	0.0134228187919463	0.0134228187919463	0	0	0.00666666666666667
Acinetobacter_lwoffii_WJ10621	xmp_c	0	Met	0.0134228187919463	0.0134228187919463	0	0	0.00666666666666667
Acinetobacter_pittii_ANC_4052	2mbcoa_c	0	Met	0.0196078431372549	0.0065359477124183	0.0130718954248366	0.000171998624011008	0.00666672901836089
Acinetobacter_pittii_ANC_4052	fad_c	0	Met	0.0261437908496732	0.0196078431372549	0.0065359477124183	0.000687994496044032	0.00653605077123943
Acinetobacter_pittii_ANC_4052	ru5p_D_c	0	Met	0.0326797385620915	0.0065359477124183	0.0261437908496732	0.00171998624011008	0.0113770586684982
Acinetobacter_pittii_ANC_4052	acald_c	0	Met	0.0130718954248366	0.0065359477124183	0.0065359477124183	0.0206398348813209	0.00712009953737636
Acinetobacter_pittii_ANC_4052	adocbip_c	0	Met	0.0130718954248366	0.0065359477124183	0.0065359477124183	0.000257997936016512	0.00662337584195673
Acinetobacter_pittii_ANC_4052	gtp_c	0	Met	0.0326797385620915	0	0.0326797385620915	0	0.0126010306888346
Acinetobacter_pittii_ANC_4052	actp_c	0	Met	0.0130718954248366	0.0065359477124183	0.0065359477124183	0.00309597523219814	0.00653423872377394
Acinetobacter_pittii_ANC_4052	ACP_c	0	Met	0.0326797385620915	0.0196078431372549	0.0130718954248366	0.00042999656002752	0.00657941993959692
Acinetobacter_pittii_ANC_4052	accoa_c	0	Met	0.0522875816993464	0.0261437908496732	0.0261437908496732	0.0224028207774338	0.00713777837055084
Acinetobacter_pittii_ANC_4052	apoACP_c	0	Met	0.0130718954248366	0	0.0130718954248366	0	0.00666773239903548
Acinetobacter_pittii_ANC_4052	4adcho_c	0	Met	0.0261437908496732	0.0130718954248366	0.0130718954248366	0.0241658066735466	0.00759948345604439
Acinetobacter_pittii_ANC_4052	chor_c	0	Met	0.0326797385620915	0	0.0326797385620915	0	0.0107417002833077
Acinetobacter_pittii_ANC_4052	gln_L_c	0	Met	0.0196078431372549	0.0065359477124183	0.0130718954248366	0.0259717922256622	0.0077175267521447
Acinetobacter_pittii_ANC_4052	adocbi_c	0	Met	0.0130718954248366	0.0065359477124183	0.0065359477124183	0.000171998624011008	0.00666782738998084
Acinetobacter_pittii_ANC_4052	agdpcbi_c	0	Met	0.0261437908496732	0.0130718954248366	0.0130718954248366	0.000343997248022016	0.00657951289358804
Acinetobacter_pittii_ANC_4052	rdmbzi_c	0	Met	0.0196078431372549	0.0065359477124183	0.0130718954248366	0.00085999312005504	0.00657951289358804
Acinetobacter_pittii_ANC_4052	ahdt_c	0	Met	0.0130718954248366	0.0065359477124183	0.0065359477124183	0.00270897832817337	0.0107014904797137
Acinetobacter_pittii_ANC_4052	glyc_c	0	Met	0.0065359477124183	0	0.0065359477124183	0	0.0100739691198695
Acinetobacter_pittii_ANC_4052	cgly_c	0	Met	0.0130718954248366	0	0.0130718954248366	0	0.0107108371415485
Acinetobacter_pittii_ANC_4052	anth_c	0	Met	0.0130718954248366	0.0065359477124183	0.0065359477124183	0.000773993808049536	0.010469980825277
Acinetobacter_pittii_ANC_4052	prpp_c	0	Met	0.0261437908496732	0.0065359477124183	0.0196078431372549	0.00171998624011008	0.0111766809733465
Acinetobacter_pittii_ANC_4052	ala_L_c	0	Met	0.0130718954248366	0	0.0130718954248366	0	0.00717083619235921
Acinetobacter_pittii_ANC_4052	msa_c	0	Met	0.0196078431372549	0.0065359477124183	0.0130718954248366	0.0107069143446852	0.00712228254480566
Acinetobacter_pittii_ANC_4052	5apru_c	0	Met	0.0130718954248366	0.0065359477124183	0.0065359477124183	0.000601995184038528	0.00680463832835036
Acinetobacter_pittii_ANC_4052	fum_c	0	Met	0.0261437908496732	0	0.0261437908496732	0	0.00955805850335906
Acinetobacter_pittii_ANC_4052	arg_L_c	0	Met	0.0065359477124183	0	0.0065359477124183	0	0.00927608489633428
Acinetobacter_pittii_ANC_4052	argsuc_c	0	Met	0.0261437908496732	0.0130718954248366	0.0130718954248366	0.00365497076023392	0.00919304388082126
Acinetobacter_pittii_ANC_4052	akg_c	0	Met	0.0588235294117647	0.0130718954248366	0.0457516339869281	0.0148778809769522	0.00890170450480432
Acinetobacter_pittii_ANC_4052	asp_L_c	0	Met	0.0392156862745098	0.0261437908496732	0.0130718954248366	0.0137168902648779	0.00886812759451863
Acinetobacter_pittii_ANC_4052	cbi_c	0	Met	0.0130718954248366	0	0.0130718954248366	0	0.00675854513395457
Acinetobacter_pittii_ANC_4052	citr_L_c	0	Met	0.0130718954248366	0.0065359477124183	0.0065359477124183	0.000257997936016512	0.00657913981917613
Acinetobacter_pittii_ANC_4052	cys_L_c	0	Met	0.0261437908496732	0.0130718954248366	0.0130718954248366	0.00920192638458892	0.00715362770366387
Acinetobacter_pittii_ANC_4052	cyst_L_c	0	Met	0.0261437908496732	0.0130718954248366	0.0130718954248366	0.0137168902648779	0.0072572320096711
Acinetobacter_pittii_ANC_4052	hcys_L_c	0	Met	0.0196078431372549	0.0130718954248366	0.0065359477124183	0.0151358789129687	0.00730964696388732
Acinetobacter_pittii_ANC_4052	ser_L_c	0	Met	0.0392156862745098	0.0130718954248366	0.0261437908496732	0.0101049191606467	0.0101983365837253
Acinetobacter_pittii_ANC_4052	dhf_c	0	Met	0.0196078431372549	0.0130718954248366	0.0065359477124183	0.016124871001032	0.00741772925444888
Acinetobacter_pittii_ANC_4052	glu_L_c	0	Met	0.0915032679738562	0.0588235294117647	0.0326797385620915	0.0476866185070519	0.00796381673603801
Acinetobacter_pittii_ANC_4052	dhpt_c	0	Met	0.0196078431372549	0.0130718954248366	0.0065359477124183	0.00374097007223942	0.00747351565829505
Acinetobacter_pittii_ANC_4052	dhnpt_c	0	Met	0.0196078431372549	0.0065359477124183	0.0130718954248366	0.00533195734434125	0.010587523943186
Acinetobacter_pittii_ANC_4052	25dhpp_c	0	Met	0.0130718954248366	0.0065359477124183	0.0065359477124183	0.000343997248022016	0.00685156279931527
Acinetobacter_pittii_ANC_4052	4abz_c	0	Met	0.0130718954248366	0.0065359477124183	0.0065359477124183	0.00300997592019264	0.00753014691850349
Acinetobacter_pittii_ANC_4052	2ahhmp_c	0	Met	0.0130718954248366	0.0065359477124183	0.0065359477124183	0.00128998968008256	0.00753014691850349
Acinetobacter_pittii_ANC_4052	2dhp_c	0	Met	0.0196078431372549	0.0130718954248366	0.0065359477124183	0.00451496388028896	0.00675854074030384
Acinetobacter_pittii_ANC_4052	2pg_c	0	Met	0.0130718954248366	0.0065359477124183	0.0065359477124183	0.0235208118335053	0.00901295308871906
Acinetobacter_pittii_ANC_4052	fdp_c	0	Met	0.0196078431372549	0.0065359477124183	0.0130718954248366	0.00249398004815961	0.010205263505515
Acinetobacter_pittii_ANC_4052	fmn_c	0	Met	0.0130718954248366	0.0065359477124183	0.0065359477124183	0.00111799105607155	0.00657933439294494
Acinetobacter_pittii_ANC_4052	f1p_c	0	Met	0.0065359477124183	0	0.0065359477124183	0	0.010305074859752
Acinetobacter_pittii_ANC_4052	dttp_c	0	Met	0.0065359477124183	0	0.0065359477124183	0	0.00662336904937771
Acinetobacter_pittii_ANC_4052	g1p_c	0	Met	0.0196078431372549	0.0065359477124183	0.0130718954248366	0.00584795321637427	0.00666781602214895
Acinetobacter_pittii_ANC_4052	utp_c	0	Met	0.0130718954248366	0	0.0130718954248366	0	0.00680468993812744
Acinetobacter_pittii_ANC_4052	g3p_c	0	Met	0.0784313725490196	0.0588235294117647	0.0196078431372549	0.0597695218438253	0.0100054785848412
Acinetobacter_pittii_ANC_4052	gcald_c	0	Met	0.0130718954248366	0.0065359477124183	0.0065359477124183	0.0064499484004128	0.010353865610452
Acinetobacter_pittii_ANC_4052	f6p_c	0	Met	0.0457516339869281	0.0261437908496732	0.0196078431372549	0.0445476436188511	0.00843689545168294
Acinetobacter_pittii_ANC_4052	gly_c	0	Met	0.0261437908496732	0.0065359477124183	0.0196078431372549	0.00249398004815961	0.0106408944978341
Acinetobacter_pittii_ANC_4052	mlthf_c	0	Met	0.0457516339869281	0.0130718954248366	0.0326797385620915	0.00589095287237702	0.0105346803075143
Acinetobacter_pittii_ANC_4052	mal_L_c	0	Met	0.0261437908496732	0.0130718954248366	0.0130718954248366	0.00696594427244582	0.00727801362557482
Acinetobacter_pittii_ANC_4052	glx_c	0	Met	0.0130718954248366	0.0065359477124183	0.0065359477124183	0.0021499828001376	0.00653546722623384
Acinetobacter_pittii_ANC_4052	hpyr_c	0	Met	0.0130718954248366	0.0065359477124183	0.0065359477124183	0.00885792913656691	0.0102471426596638
Acinetobacter_pittii_ANC_4052	gua_c	0	Met	0.0130718954248366	0	0.0130718954248366	0	0.00657950506688294
Acinetobacter_pittii_ANC_4052	2cpr5p_c	0	Met	0.0130718954248366	0.0065359477124183	0.0065359477124183	0.00864293085655315	0.010285959630612
Acinetobacter_pittii_ANC_4052	3mop_c	0	Met	0.0196078431372549	0	0.0196078431372549	0	0.00939479935236233
Acinetobacter_pittii_ANC_4052	oaa_c	0	Met	0.0588235294117647	0.0261437908496732	0.0326797385620915	0.03328173374613	0.00888016644692535
Acinetobacter_pittii_ANC_4052	Largn_c	0	Met	0.0196078431372549	0.0065359477124183	0.0130718954248366	0.00184898520811834	0.00893621858755441
Acinetobacter_pittii_ANC_4052	leu_L_c	0	Met	0.0130718954248366	0	0.0130718954248366	0	0.00815983095090331
Acinetobacter_pittii_ANC_4052	tyr_L_c	0	Met	0.0065359477124183	0	0.0065359477124183	0	0.00899449684662735
Acinetobacter_pittii_ANC_4052	2maacoa_c	0	Met	0.0130718954248366	0	0.0130718954248366	0	0.00734429736545427
Acinetobacter_pittii_ANC_4052	malcoa_c	0	Met	0.0261437908496732	0.0130718954248366	0.0130718954248366	0.0162538699690402	0.00712794875898442
Acinetobacter_pittii_ANC_4052	met_L_c	0	Met	0.0196078431372549	0	0.0196078431372549	0	0.0108666408956873
Acinetobacter_pittii_ANC_4052	thf_c	0	Met	0.0392156862745098	0.0326797385620915	0.0065359477124183	0.0167698658410733	0.00736276894090598
Acinetobacter_pittii_ANC_4052	3mob_c	0	Met	0.0261437908496732	0.0130718954248366	0.0130718954248366	0.00610595115239078	0.00753897707357863
Acinetobacter_pittii_ANC_4052	methf_c	0	Met	0.0130718954248366	0.0065359477124183	0.0065359477124183	0.00021499828001376	0.00653622677876546
Acinetobacter_pittii_ANC_4052	nac_c	0	Met	0.0261437908496732	0.0196078431372549	0.0065359477124183	0.000257997936016512	0.00671287946537245
Acinetobacter_pittii_ANC_4052	nmn_c	0	Met	0.0065359477124183	0	0.0065359477124183	0	0.0138470449514479
Acinetobacter_pittii_ANC_4052	ncam_c	0	Met	0.0130718954248366	0.0065359477124183	0.0065359477124183	0	0.00675675643147317
Acinetobacter_pittii_ANC_4052	nicrnt_c	0	Met	0.0261437908496732	0.0130718954248366	0.0130718954248366	0.00141898864809082	0.0067128801075178
Acinetobacter_pittii_ANC_4052	dmbzid_c	0	Met	0.0130718954248366	0	0.0130718954248366	0	0.00675854562213834
Acinetobacter_pittii_ANC_4052	cit_c	0	Met	0.0130718954248366	0	0.0130718954248366	0	0.008971115335972
Acinetobacter_pittii_ANC_4052	4mop_c	0	Met	0.0196078431372549	0.0130718954248366	0.0065359477124183	0.0021499828001376	0.00653622274402585
Acinetobacter_pittii_ANC_4052	orn_c	0	Met	0.0130718954248366	0.0065359477124183	0.0065359477124183	0.000171998624011008	0.00653591795625589
Acinetobacter_pittii_ANC_4052	ala_B_c	0	Met	0.0196078431372549	0.0130718954248366	0.0065359477124183	0.00786893704850361	0.00671287689679228
Acinetobacter_pittii_ANC_4052	pant_R_c	0	Met	0.0130718954248366	0.0065359477124183	0.0065359477124183	0.00253697970416237	0.00671287689679228
Acinetobacter_pittii_ANC_4052	13dpg_c	0	Met	0.0130718954248366	0.0065359477124183	0.0065359477124183	0.0224028207774338	0.00905586776733647
Acinetobacter_pittii_ANC_4052	3pg_c	0	Met	0.0130718954248366	0.0065359477124183	0.0065359477124183	0.0230048159614723	0.00903501215656424
Acinetobacter_pittii_ANC_4052	g6p_c	0	Met	0.0130718954248366	0.0065359477124183	0.0065359477124183	0.00709494324045408	0.00671283632930924
Acinetobacter_pittii_ANC_4052	phpyr_c	0	Met	0.0196078431372549	0.0065359477124183	0.0130718954248366	0.0134158926728586	0.00887009615337346
Acinetobacter_pittii_ANC_4052	5aprbu_c	0	Met	0.0130718954248366	0.0065359477124183	0.0065359477124183	0.000773993808049536	0.00675835190551886
Acinetobacter_pittii_ANC_4052	rnam_c	0	Met	0.0196078431372549	0.0065359477124183	0.0130718954248366	0.00361197110423117	0.0137609956307858
Acinetobacter_pittii_ANC_4052	pnto_R_c	0	Met	0.0196078431372549	0.0130718954248366	0.0065359477124183	0.0076109391124871	0.00666782564770514
Acinetobacter_pittii_ANC_4052	ppap_c	0	Met	0.0130718954248366	0.0065359477124183	0.0065359477124183	8.5999312005504e-05	0.00653605077123943
Acinetobacter_pittii_ANC_4052	pep_c	0	Met	0.0196078431372549	0.0065359477124183	0.0130718954248366	0.0239508083935329	0.00898970886987866
Acinetobacter_pittii_ANC_4052	4ppcys_c	0	Met	0.0196078431372549	0.0130718954248366	0.0065359477124183	0.0066219470244238	0.00657951227670469
Acinetobacter_pittii_ANC_4052	r1p_c	0	Met	0.0196078431372549	0.0065359477124183	0.0130718954248366	0.00705194358445132	0.0134891216672751
Acinetobacter_pittii_ANC_4052	4ppan_c	0	Met	0.0130718954248366	0.0065359477124183	0.0065359477124183	0.00451496388028896	0.00662337474796918
Acinetobacter_pittii_ANC_4052	pphn_c	0	Met	0.0261437908496732	0.0196078431372549	0.0065359477124183	0.0136738906088751	0.00883789795226649
Acinetobacter_pittii_ANC_4052	pran_c	0	Met	0.0196078431372549	0.0130718954248366	0.0065359477124183	0.00640694874441004	0.0103772898878701
Acinetobacter_pittii_ANC_4052	r5p_c	0	Met	0.0326797385620915	0.0065359477124183	0.0261437908496732	0.0103199174406605	0.0131808835155574
Acinetobacter_pittii_ANC_4052	ppcoa_c	0	Met	0.0130718954248366	0.0065359477124183	0.0065359477124183	8.5999312005504e-05	0.00657897772910477
Acinetobacter_pittii_ANC_4052	pan4p_c	0	Met	0.0130718954248366	0.0065359477124183	0.0065359477124183	0.00335397316821465	0.00653622662656715
Acinetobacter_pittii_ANC_4052	dad_2_c	0	Met	0.0130718954248366	0	0.0130718954248366	0	0.00662337411031676
Acinetobacter_pittii_ANC_4052	2dr1p_c	0	Met	0.0130718954248366	0.0065359477124183	0.0065359477124183	4.2999656002752e-05	0.00653622631912315
Acinetobacter_pittii_ANC_4052	hxan_c	0	Met	0.0065359477124183	0	0.0065359477124183	0	0.00653609436655953
Acinetobacter_pittii_ANC_4052	pyr_c	0	Met	0.0588235294117647	0.0522875816993464	0.0065359477124183	0.0230908152734778	0.00710250806162253
Acinetobacter_pittii_ANC_4052	ribflv_c	0	Met	0.0130718954248366	0.0065359477124183	0.0065359477124183	0.00154798761609907	0.00662319495343013
Acinetobacter_pittii_ANC_4052	db4p_c	0	Met	0.0130718954248366	0.0065359477124183	0.0065359477124183	0.00128998968008256	0.00675835288183064
Acinetobacter_pittii_ANC_4052	4r5au_c	0	Met	0.0196078431372549	0.0130718954248366	0.0065359477124183	0.00085999312005504	0.00671269060506306
Acinetobacter_pittii_ANC_4052	dmlz_c	0	Met	0.0261437908496732	0.0130718954248366	0.0130718954248366	0.0021499828001376	0.00671269349455551
Acinetobacter_pittii_ANC_4052	5prdmbz_c	0	Met	0.0196078431372549	0.0130718954248366	0.0065359477124183	0.0011609907120743	0.00662337584195673
Acinetobacter_pittii_ANC_4052	fadh2_c	0	Met	0.0196078431372549	0.0065359477124183	0.0130718954248366	0.000171998624011008	0.00662265312837682
Acinetobacter_pittii_ANC_4052	s7p_c	0	Met	0.0261437908496732	0.0130718954248366	0.0130718954248366	0.00245098039215686	0.0101067649613617
Acinetobacter_pittii_ANC_4052	dtdp4d6dg_c	0	Met	0.0130718954248366	0.0065359477124183	0.0065359477124183	0.00159098727210182	0.00653622570163019
Acinetobacter_pittii_ANC_4052	dtdpglu_c	0	Met	0.0196078431372549	0.0130718954248366	0.0065359477124183	0.00309597523219814	0.006579509465021
Acinetobacter_pittii_ANC_4052	xu5p_D_c	0	Met	0.0326797385620915	0.0065359477124183	0.0261437908496732	0.00249398004815961	0.010210853450474
Acinetobacter_pittii_ANC_4052	e4p_c	0	Met	0.0261437908496732	0.0130718954248366	0.0130718954248366	0.000816993464052288	0.0100052452571914
Acinetobacter_pittii_ANC_4052	dhap_c	0	Met	0.0130718954248366	0.0065359477124183	0.0065359477124183	0	0.0101016006068517
Acinetobacter_pittii_ANC_4052	glyald_c	0	Met	0.0196078431372549	0.0130718954248366	0.0065359477124183	0.0158668730650155	0.0100401605190046
Acinetobacter_pittii_ANC_4052	3ig3p_c	0	Met	0.0196078431372549	0.0065359477124183	0.0130718954248366	0.0107929136566907	0.0101959614680965
Acinetobacter_pittii_ANC_4052	3hmrsACP_c	0	Met	0.0130718954248366	0	0.0130718954248366	0	0.00666772279819786
Acinetobacter_pittii_ANC_4052	uacgam_c	0	Met	0.0326797385620915	0.0130718954248366	0.0196078431372549	0.00042999656002752	0.00671277296146473
Acinetobacter_pittii_ANC_4052	acgam1p_c	0	Met	0.0065359477124183	0	0.0065359477124183	0	0.00675840579478069
Acinetobacter_pittii_ANC_4052	val_L_c	0	Met	0.0130718954248366	0	0.0130718954248366	0	0.00823585690385074
Acinetobacter_pittii_ANC_4052	asn_L_c	0	Met	0.0065359477124183	0	0.0065359477124183	0	0.00894373270720812
Acinetobacter_pittii_ANC_4052	glyc_R_c	0	Met	0.0130718954248366	0.0065359477124183	0.0065359477124183	0.0111799105607155	0.0101425962666696
Acinetobacter_pittii_ANC_4052	5mthf_c	0	Met	0.0130718954248366	0.0065359477124183	0.0065359477124183	0.00249398004815961	0.0106404013230586
Acinetobacter_pittii_ANC_4052	2mb2coa_c	0	Met	0.0130718954248366	0.0130718954248366	0	0	0.00649350649350649
Acinetobacter_pittii_ANC_4052	ara5p_c	0	Met	0.0065359477124183	0.0065359477124183	0	0	0.00649350649350649
Acinetobacter_pittii_ANC_4052	ac_c	0	Met	0.0065359477124183	0.0065359477124183	0	0	0.00649350649350649
Acinetobacter_pittii_ANC_4052	acACP_c	0	Met	0.0130718954248366	0.0130718954248366	0	0	0.00649350649350649
Acinetobacter_pittii_ANC_4052	pap_c	0	Met	0.0065359477124183	0.0065359477124183	0	0	0.00649350649350649
Acinetobacter_pittii_ANC_4052	adocbl_c	0	Met	0.0130718954248366	0.0130718954248366	0	0	0.00649350649350649
Acinetobacter_pittii_ANC_4052	gmp_c	0	Met	0.0261437908496732	0.0261437908496732	0	0	0.00649350649350649
Acinetobacter_pittii_ANC_4052	pppi_c	0	Met	0.0065359477124183	0.0065359477124183	0	0	0.00649350649350649
Acinetobacter_pittii_ANC_4052	2obut_c	0	Met	0.0065359477124183	0.0065359477124183	0	0	0.00649350649350649
Acinetobacter_pittii_ANC_4052	for_c	0	Met	0.0196078431372549	0.0196078431372549	0	0	0.00649350649350649
Acinetobacter_pittii_ANC_4052	udpg_c	0	Met	0.0130718954248366	0.0130718954248366	0	0	0.00649350649350649
Acinetobacter_pittii_ANC_4052	gam6p_c	0	Met	0.0130718954248366	0.0130718954248366	0	0	0.00649350649350649
Acinetobacter_pittii_ANC_4052	glu_D_c	0	Met	0.0065359477124183	0.0065359477124183	0	0	0.00649350649350649
Acinetobacter_pittii_ANC_4052	glyclt_c	0	Met	0.0065359477124183	0.0065359477124183	0	0	0.00649350649350649
Acinetobacter_pittii_ANC_4052	ile_L_c	0	Met	0.0130718954248366	0.0130718954248366	0	0	0.00649350649350649
Acinetobacter_pittii_ANC_4052	malACP_c	0	Met	0.0130718954248366	0.0130718954248366	0	0	0.00649350649350649
Acinetobacter_pittii_ANC_4052	amet_c	0	Met	0.0065359477124183	0.0065359477124183	0	0	0.00649350649350649
Acinetobacter_pittii_ANC_4052	10fthf_c	0	Met	0.0065359477124183	0.0065359477124183	0	0	0.00649350649350649
Acinetobacter_pittii_ANC_4052	ivcoa_c	0	Met	0.0065359477124183	0.0065359477124183	0	0	0.00649350649350649
Acinetobacter_pittii_ANC_4052	ptrc_c	0	Met	0.0065359477124183	0.0065359477124183	0	0	0.00649350649350649
Acinetobacter_pittii_ANC_4052	phe_L_c	0	Met	0.0130718954248366	0.0130718954248366	0	0	0.00649350649350649
Acinetobacter_pittii_ANC_4052	ppa_c	0	Met	0.0065359477124183	0.0065359477124183	0	0	0.00649350649350649
Acinetobacter_pittii_ANC_4052	dpcoa_c	0	Met	0.0065359477124183	0.0065359477124183	0	0	0.00649350649350649
Acinetobacter_pittii_ANC_4052	ade_c	0	Met	0.0065359477124183	0.0065359477124183	0	0	0.00649350649350649
Acinetobacter_pittii_ANC_4052	dgsn_c	0	Met	0.0130718954248366	0.0130718954248366	0	0	0.00649350649350649
Acinetobacter_pittii_ANC_4052	ins_c	0	Met	0.0130718954248366	0.0130718954248366	0	0	0.00649350649350649
Acinetobacter_pittii_ANC_4052	succ_c	0	Met	0.0130718954248366	0.0130718954248366	0	0	0.00649350649350649
Acinetobacter_pittii_ANC_4052	dtdp4d6dm_c	0	Met	0.0065359477124183	0.0065359477124183	0	0	0.00649350649350649
Acinetobacter_pittii_ANC_4052	trp_L_c	0	Met	0.0130718954248366	0.0130718954248366	0	0	0.00649350649350649
Acinetobacter_pittii_ANC_4052	u3aga_c	0	Met	0.0130718954248366	0.0130718954248366	0	0	0.00649350649350649
Acinetobacter_pittii_ANC_4052	uaccg_c	0	Met	0.0130718954248366	0.0130718954248366	0	0	0.00649350649350649
Acinetobacter_radioresistens_NIPH_2130	2mbcoa_c	0	Met	0.0230769230769231	0.00769230769230769	0.0153846153846154	0.000238521168753727	0.00787497793229825
Acinetobacter_radioresistens_NIPH_2130	fad_c	0	Met	0.0307692307692308	0.0230769230769231	0.00769230769230769	0.0013118664281455	0.00769261245575513
Acinetobacter_radioresistens_NIPH_2130	ru5p_D_c	0	Met	0.0384615384615385	0.00769230769230769	0.0307692307692308	0.00596302921884317	0.00893981396899181
Acinetobacter_radioresistens_NIPH_2130	adocbip_c	0	Met	0.0153846153846154	0.00769230769230769	0.00769230769230769	0.00035778175313059	0.00781390780948323
Acinetobacter_radioresistens_NIPH_2130	gtp_c	0	Met	0.0230769230769231	0	0.0230769230769231	0	0.00848155899691969
Acinetobacter_radioresistens_NIPH_2130	actp_c	0	Met	0.0153846153846154	0.00769230769230769	0.00769230769230769	0.00256410256410256	0.00768988740017816
Acinetobacter_radioresistens_NIPH_2130	ACP_c	0	Met	0.0384615384615385	0.0230769230769231	0.0153846153846154	0.000596302921884317	0.00775274971007856
Acinetobacter_radioresistens_NIPH_2130	accoa_c	0	Met	0.0538461538461538	0.0230769230769231	0.0307692307692308	0.010912343470483	0.00817793649092992
Acinetobacter_radioresistens_NIPH_2130	apoACP_c	0	Met	0.0153846153846154	0	0.0153846153846154	0	0.00787580663849186
Acinetobacter_radioresistens_NIPH_2130	adocbi_c	0	Met	0.0153846153846154	0.00769230769230769	0.00769230769230769	0.000238521168753727	0.00787592217267272
Acinetobacter_radioresistens_NIPH_2130	agdpcbi_c	0	Met	0.0307692307692308	0.0153846153846154	0.0153846153846154	0.000477042337507454	0.00775286222208022
Acinetobacter_radioresistens_NIPH_2130	rdmbzi_c	0	Met	0.0230769230769231	0.00769230769230769	0.0153846153846154	0.00202742993440668	0.00775286222208022
Acinetobacter_radioresistens_NIPH_2130	glyc_c	0	Met	0.00769230769230769	0	0.00769230769230769	0	0.0147815724577111
Acinetobacter_radioresistens_NIPH_2130	cgly_c	0	Met	0.0153846153846154	0	0.0153846153846154	0	0.0095256140839899
Acinetobacter_radioresistens_NIPH_2130	5apru_c	0	Met	0.0153846153846154	0.00769230769230769	0.00769230769230769	0.000834824090638044	0.0080678422213954
Acinetobacter_radioresistens_NIPH_2130	asp_L_c	0	Met	0.0461538461538462	0.0230769230769231	0.0230769230769231	0.013118664281455	0.0106452379922317
Acinetobacter_radioresistens_NIPH_2130	akg_c	0	Met	0.0692307692307692	0.0153846153846154	0.0538461538461538	0.016577221228384	0.0106888575033244
Acinetobacter_radioresistens_NIPH_2130	cbi_c	0	Met	0.0153846153846154	0	0.0153846153846154	0	0.00800295195359947
Acinetobacter_radioresistens_NIPH_2130	cys_L_c	0	Met	0.0307692307692308	0.0153846153846154	0.0153846153846154	0.00184853905784138	0.00841817861735175
Acinetobacter_radioresistens_NIPH_2130	cyst_L_c	0	Met	0.0461538461538462	0.0153846153846154	0.0307692307692308	0.0113893858079905	0.00863990353206207
Acinetobacter_radioresistens_NIPH_2130	hcys_L_c	0	Met	0.0307692307692308	0.0230769230769231	0.00769230769230769	0.010494931425164	0.00862480755911707
Acinetobacter_radioresistens_NIPH_2130	ser_L_c	0	Met	0.0230769230769231	0.0153846153846154	0.00769230769230769	0.000894454382826476	0.0086984875599182
Acinetobacter_radioresistens_NIPH_2130	fol_c	0	Met	0.00769230769230769	0	0.00769230769230769	0	0.00885400878485403
Acinetobacter_radioresistens_NIPH_2130	dhf_c	0	Met	0.0153846153846154	0.00769230769230769	0.00769230769230769	0.00107334525939177	0.0087757245026691
Acinetobacter_radioresistens_NIPH_2130	25dhpp_c	0	Met	0.0153846153846154	0.00769230769230769	0.00769230769230769	0.000477042337507454	0.00813396732219674
Acinetobacter_radioresistens_NIPH_2130	2dhp_c	0	Met	0.0230769230769231	0.0153846153846154	0.00769230769230769	0.00477042337507454	0.00800294658311047
Acinetobacter_radioresistens_NIPH_2130	2pg_c	0	Met	0.0153846153846154	0.00769230769230769	0.00769230769230769	0.024448419797257	0.0108817750611955
Acinetobacter_radioresistens_NIPH_2130	f1p_c	0	Met	0.0153846153846154	0	0.0153846153846154	0	0.0154192237288406
Acinetobacter_radioresistens_NIPH_2130	fmn_c	0	Met	0.0153846153846154	0.00769230769230769	0.00769230769230769	0.00226595110316041	0.00775270943285123
Acinetobacter_radioresistens_NIPH_2130	fum_c	0	Met	0.0384615384615385	0	0.0384615384615385	0	0.00881478184798154
Acinetobacter_radioresistens_NIPH_2130	q8h2_c	0	Met	0.0153846153846154	0.00769230769230769	0.00769230769230769	5.96302921884317e-05	0.00769251891730994
Acinetobacter_radioresistens_NIPH_2130	dttp_c	0	Met	0.00769230769230769	0	0.00769230769230769	0	0.00781389956797339
Acinetobacter_radioresistens_NIPH_2130	g1p_c	0	Met	0.0230769230769231	0.00769230769230769	0.0153846153846154	0.000715563506261181	0.00787590834636925
Acinetobacter_radioresistens_NIPH_2130	utp_c	0	Met	0.0153846153846154	0	0.0153846153846154	0	0.00806783694919626
Acinetobacter_radioresistens_NIPH_2130	g3p_c	0	Met	0.0692307692307692	0.0307692307692308	0.0384615384615385	0.0262969588550984	0.014766897765164
Acinetobacter_radioresistens_NIPH_2130	gly_c	0	Met	0.0307692307692308	0.00769230769230769	0.0230769230769231	0.000715563506261181	0.00943710751649708
Acinetobacter_radioresistens_NIPH_2130	mlthf_c	0	Met	0.0538461538461538	0.0153846153846154	0.0384615384615385	0.00327966607036374	0.00935846884303871
Acinetobacter_radioresistens_NIPH_2130	glu_L_c	0	Met	0.0846153846153846	0.0538461538461538	0.0307692307692308	0.00441264162194395	0.00787512497954424
Acinetobacter_radioresistens_NIPH_2130	mal_L_c	0	Met	0.0307692307692308	0.0153846153846154	0.0153846153846154	0.00822898032200358	0.00837127884786401
Acinetobacter_radioresistens_NIPH_2130	glx_c	0	Met	0.0230769230769231	0.00769230769230769	0.0153846153846154	0.00137149672033393	0.00769247507251815
Acinetobacter_radioresistens_NIPH_2130	prpp_c	0	Met	0.0230769230769231	0.00769230769230769	0.0153846153846154	0.00500894454382826	0.00806801294039445
Acinetobacter_radioresistens_NIPH_2130	gua_c	0	Met	0.0153846153846154	0	0.0153846153846154	0	0.00775285325386192
Acinetobacter_radioresistens_NIPH_2130	3mop_c	0	Met	0.0230769230769231	0	0.0230769230769231	0	0.0113986012781445
Acinetobacter_radioresistens_NIPH_2130	oaa_c	0	Met	0.0615384615384615	0.0230769230769231	0.0384615384615385	0.0357185450208706	0.0106678411547581
Acinetobacter_radioresistens_NIPH_2130	Largn_c	0	Met	0.0230769230769231	0.00769230769230769	0.0153846153846154	0.00232558139534884	0.0107542242282016
Acinetobacter_radioresistens_NIPH_2130	leu_L_c	0	Met	0.0153846153846154	0	0.0153846153846154	0	0.00806713675899989
Acinetobacter_radioresistens_NIPH_2130	tyr_L_c	0	Met	0.00769230769230769	0	0.00769230769230769	0	0.0108363641157279
Acinetobacter_radioresistens_NIPH_2130	2maacoa_c	0	Met	0.0153846153846154	0	0.0153846153846154	0	0.00845379009074251
Acinetobacter_radioresistens_NIPH_2130	man6p_c	0	Met	0.00769230769230769	0	0.00769230769230769	0	0.0167502944612332
Acinetobacter_radioresistens_NIPH_2130	malcoa_c	0	Met	0.0230769230769231	0.0153846153846154	0.00769230769230769	0.00256410256410256	0.00769265916559779
Acinetobacter_radioresistens_NIPH_2130	met_L_c	0	Met	0.0230769230769231	0	0.0230769230769231	0	0.00962804716180199
Acinetobacter_radioresistens_NIPH_2130	thf_c	0	Met	0.0461538461538462	0.0384615384615385	0.00769230769230769	0.010494931425164	0.00869881171157691
Acinetobacter_radioresistens_NIPH_2130	3mob_c	0	Met	0.0307692307692308	0.0153846153846154	0.0153846153846154	0.0112701252236136	0.00910148231126907
Acinetobacter_radioresistens_NIPH_2130	methf_c	0	Met	0.0153846153846154	0.00769230769230769	0.00769230769230769	0.000298151460942159	0.0076927627015909
Acinetobacter_radioresistens_NIPH_2130	q8_c	0	Met	0.0153846153846154	0.00769230769230769	0.00769230769230769	5.96302921884317e-05	0.00775211925824197
Acinetobacter_radioresistens_NIPH_2130	nac_c	0	Met	0.0230769230769231	0.0153846153846154	0.00769230769230769	0.000119260584376863	0.00800294916890057
Acinetobacter_radioresistens_NIPH_2130	nicrnt_c	0	Met	0.0384615384615385	0.0153846153846154	0.0230769230769231	0.00500894454382826	0.00800295255032091
Acinetobacter_radioresistens_NIPH_2130	dmbzid_c	0	Met	0.0153846153846154	0	0.0153846153846154	0	0.00806801556840197
Acinetobacter_radioresistens_NIPH_2130	4mop_c	0	Met	0.0230769230769231	0.0153846153846154	0.00769230769230769	0.0013118664281455	0.00769275782944504
Acinetobacter_radioresistens_NIPH_2130	ala_B_c	0	Met	0.0153846153846154	0.00769230769230769	0.00769230769230769	0.0050685748360167	0.00793892542558941
Acinetobacter_radioresistens_NIPH_2130	pant_R_c	0	Met	0.0153846153846154	0.00769230769230769	0.00769230769230769	0.00339892665474061	0.00793892542558941
Acinetobacter_radioresistens_NIPH_2130	lpam_c	0	Met	0.0153846153846154	0.00769230769230769	0.00769230769230769	0.000477042337507454	0.0081549041470566
Acinetobacter_radioresistens_NIPH_2130	pyr_c	0	Met	0.0384615384615385	0.0307692307692308	0.00769230769230769	0.0119856887298748	0.00815290145581541
Acinetobacter_radioresistens_NIPH_2130	adhlam_c	0	Met	0.0307692307692308	0.0153846153846154	0.0153846153846154	0.0110316040548599	0.00816976938022525
Acinetobacter_radioresistens_NIPH_2130	dhlam_c	0	Met	0.0153846153846154	0.00769230769230769	0.00769230769230769	0.0024448419797257	0.00814009291144986
Acinetobacter_radioresistens_NIPH_2130	f6p_c	0	Met	0.0461538461538462	0.00769230769230769	0.0384615384615385	0.00441264162194395	0.0164809608061473
Acinetobacter_radioresistens_NIPH_2130	13dpg_c	0	Met	0.0153846153846154	0.00769230769230769	0.00769230769230769	0.0205128205128205	0.0109638531425212
Acinetobacter_radioresistens_NIPH_2130	3pg_c	0	Met	0.0153846153846154	0.00769230769230769	0.00769230769230769	0.0225402504472272	0.0109235915637288
Acinetobacter_radioresistens_NIPH_2130	g6p_c	0	Met	0.0153846153846154	0.00769230769230769	0.00769230769230769	0.000596302921884317	0.00793887596282429
Acinetobacter_radioresistens_NIPH_2130	phpyr_c	0	Met	0.0230769230769231	0.00769230769230769	0.0153846153846154	0.0142516398330352	0.0106598747280842
Acinetobacter_radioresistens_NIPH_2130	5aprbu_c	0	Met	0.0153846153846154	0.00769230769230769	0.00769230769230769	0.00107334525939177	0.00800278318125346
Acinetobacter_radioresistens_NIPH_2130	pnto_R_c	0	Met	0.0230769230769231	0.0153846153846154	0.00769230769230769	0.00721526535480024	0.00787592005360254
Acinetobacter_radioresistens_NIPH_2130	ppap_c	0	Met	0.0153846153846154	0.00769230769230769	0.00769230769230769	0.000119260584376863	0.00769261245575513
Acinetobacter_radioresistens_NIPH_2130	pep_c	0	Met	0.0230769230769231	0.00769230769230769	0.0153846153846154	0.02623732856291	0.0108384426547084
Acinetobacter_radioresistens_NIPH_2130	4ppcys_c	0	Met	0.0230769230769231	0.0153846153846154	0.00769230769230769	0.00477042337507454	0.00775286147540108
Acinetobacter_radioresistens_NIPH_2130	r5p_c	0	Met	0.0384615384615385	0.0230769230769231	0.0153846153846154	0.00590339892665474	0.00820128607928546
Acinetobacter_radioresistens_NIPH_2130	4ppan_c	0	Met	0.0153846153846154	0.00769230769230769	0.00769230769230769	0.00554561717352415	0.00781390648213623
Acinetobacter_radioresistens_NIPH_2130	pphn_c	0	Met	0.0230769230769231	0.0153846153846154	0.00769230769230769	0.0131782945736434	0.010630192369012
Acinetobacter_radioresistens_NIPH_2130	ppcoa_c	0	Met	0.0153846153846154	0.00769230769230769	0.00769230769230769	0.000119260584376863	0.00775240424575454
Acinetobacter_radioresistens_NIPH_2130	pan4p_c	0	Met	0.0153846153846154	0.00769230769230769	0.00769230769230769	0.0024448419797257	0.00769276251780398
Acinetobacter_radioresistens_NIPH_2130	dad_2_c	0	Met	0.0153846153846154	0	0.0153846153846154	0	0.00781390548605218
Acinetobacter_radioresistens_NIPH_2130	2dr1p_c	0	Met	0.0153846153846154	0.00769230769230769	0.00769230769230769	5.96302921884317e-05	0.00769276209265765
Acinetobacter_radioresistens_NIPH_2130	ribflv_c	0	Met	0.0153846153846154	0.00769230769230769	0.00769230769230769	0.00322003577817531	0.0078137526046985
Acinetobacter_radioresistens_NIPH_2130	db4p_c	0	Met	0.0153846153846154	0.00769230769230769	0.00769230769230769	0.00393559928443649	0.00800278437464611
Acinetobacter_radioresistens_NIPH_2130	4r5au_c	0	Met	0.0230769230769231	0.0153846153846154	0.00769230769230769	0.00119260584376863	0.0079387646275803
Acinetobacter_radioresistens_NIPH_2130	dmlz_c	0	Met	0.0307692307692308	0.0153846153846154	0.0153846153846154	0.00477042337507454	0.00793876815070884
Acinetobacter_radioresistens_NIPH_2130	xu5p_D_c	0	Met	0.0384615384615385	0.0307692307692308	0.00769230769230769	0.00536672629695885	0.0090207528096114
Acinetobacter_radioresistens_NIPH_2130	5prdmbz_c	0	Met	0.0230769230769231	0.0153846153846154	0.00769230769230769	0.00286225402504472	0.00781390780948323
Acinetobacter_radioresistens_NIPH_2130	fadh2_c	0	Met	0.0230769230769231	0.00769230769230769	0.0153846153846154	0.000238521168753727	0.00781328797529003
Acinetobacter_radioresistens_NIPH_2130	e4p_c	0	Met	0.0307692307692308	0.0153846153846154	0.0153846153846154	0.000298151460942159	0.0147647903137301
Acinetobacter_radioresistens_NIPH_2130	dtdp4d6dg_c	0	Met	0.0153846153846154	0.00769230769230769	0.00769230769230769	0.00035778175313059	0.00769276140089725
Acinetobacter_radioresistens_NIPH_2130	dtdpglu_c	0	Met	0.0230769230769231	0.0153846153846154	0.00769230769230769	0.000596302921884317	0.00775285807212303
Acinetobacter_radioresistens_NIPH_2130	s7p_c	0	Met	0.0307692307692308	0.0153846153846154	0.0153846153846154	0	0.00910367844226014
Acinetobacter_radioresistens_NIPH_2130	dhap_c	0	Met	0.0153846153846154	0.00769230769230769	0.00769230769230769	0.00405485986881336	0.0149724650407414
Acinetobacter_radioresistens_NIPH_2130	glyald_c	0	Met	0.0230769230769231	0.0153846153846154	0.00769230769230769	0.00405485986881336	0.01476721935937
Acinetobacter_radioresistens_NIPH_2130	3hmrsACP_c	0	Met	0.0153846153846154	0	0.0153846153846154	0	0.00787579496133264
Acinetobacter_radioresistens_NIPH_2130	uacgam_c	0	Met	0.0384615384615385	0.0153846153846154	0.0230769230769231	0.000596302921884317	0.00793879870027172
Acinetobacter_radioresistens_NIPH_2130	acgam1p_c	0	Met	0.00769230769230769	0	0.00769230769230769	0	0.00800278163532291
Acinetobacter_radioresistens_NIPH_2130	val_L_c	0	Met	0.0153846153846154	0	0.0153846153846154	0	0.00963028250665849
Acinetobacter_radioresistens_NIPH_2130	asn_L_c	0	Met	0.00769230769230769	0	0.00769230769230769	0	0.0107537670981433
Acinetobacter_radioresistens_NIPH_2130	5mthf_c	0	Met	0.0153846153846154	0.00769230769230769	0.00769230769230769	0.000715563506261181	0.00944466321521396
Acinetobacter_radioresistens_NIPH_2130	2mb2coa_c	0	Met	0.0153846153846154	0.0153846153846154	0	0	0.00763358778625954
Acinetobacter_radioresistens_NIPH_2130	ara5p_c	0	Met	0.00769230769230769	0.00769230769230769	0	0	0.00763358778625954
Acinetobacter_radioresistens_NIPH_2130	ac_c	0	Met	0.00769230769230769	0.00769230769230769	0	0	0.00763358778625954
Acinetobacter_radioresistens_NIPH_2130	acACP_c	0	Met	0.0153846153846154	0.0153846153846154	0	0	0.00763358778625954
Acinetobacter_radioresistens_NIPH_2130	pap_c	0	Met	0.00769230769230769	0.00769230769230769	0	0	0.00763358778625954
Acinetobacter_radioresistens_NIPH_2130	adocbl_c	0	Met	0.0153846153846154	0.0153846153846154	0	0	0.00763358778625954
Acinetobacter_radioresistens_NIPH_2130	gmp_c	0	Met	0.0307692307692308	0.0307692307692308	0	0	0.00763358778625954
Acinetobacter_radioresistens_NIPH_2130	pppi_c	0	Met	0.00769230769230769	0.00769230769230769	0	0	0.00763358778625954
Acinetobacter_radioresistens_NIPH_2130	2obut_c	0	Met	0.00769230769230769	0.00769230769230769	0	0	0.00763358778625954
Acinetobacter_radioresistens_NIPH_2130	for_c	0	Met	0.0153846153846154	0.0153846153846154	0	0	0.00763358778625954
Acinetobacter_radioresistens_NIPH_2130	succ_c	0	Met	0.0307692307692308	0.0307692307692308	0	0	0.00763358778625954
Acinetobacter_radioresistens_NIPH_2130	udpg_c	0	Met	0.0153846153846154	0.0153846153846154	0	0	0.00763358778625954
Acinetobacter_radioresistens_NIPH_2130	gln_L_c	0	Met	0.00769230769230769	0.00769230769230769	0	0	0.00763358778625954
Acinetobacter_radioresistens_NIPH_2130	glu_D_c	0	Met	0.00769230769230769	0.00769230769230769	0	0	0.00763358778625954
Acinetobacter_radioresistens_NIPH_2130	glyclt_c	0	Met	0.0153846153846154	0.0153846153846154	0	0	0.00763358778625954
Acinetobacter_radioresistens_NIPH_2130	ile_L_c	0	Met	0.0153846153846154	0.0153846153846154	0	0	0.00763358778625954
Acinetobacter_radioresistens_NIPH_2130	malACP_c	0	Met	0.0153846153846154	0.0153846153846154	0	0	0.00763358778625954
Acinetobacter_radioresistens_NIPH_2130	amet_c	0	Met	0.00769230769230769	0.00769230769230769	0	0	0.00763358778625954
Acinetobacter_radioresistens_NIPH_2130	10fthf_c	0	Met	0.00769230769230769	0.00769230769230769	0	0	0.00763358778625954
Acinetobacter_radioresistens_NIPH_2130	dnad_c	0	Met	0.00769230769230769	0.00769230769230769	0	0	0.00763358778625954
Acinetobacter_radioresistens_NIPH_2130	ivcoa_c	0	Met	0.00769230769230769	0.00769230769230769	0	0	0.00763358778625954
Acinetobacter_radioresistens_NIPH_2130	phe_L_c	0	Met	0.0153846153846154	0.0153846153846154	0	0	0.00763358778625954
Acinetobacter_radioresistens_NIPH_2130	ppa_c	0	Met	0.00769230769230769	0.00769230769230769	0	0	0.00763358778625954
Acinetobacter_radioresistens_NIPH_2130	r1p_c	0	Met	0.00769230769230769	0.00769230769230769	0	0	0.00763358778625954
Acinetobacter_radioresistens_NIPH_2130	dpcoa_c	0	Met	0.00769230769230769	0.00769230769230769	0	0	0.00763358778625954
Acinetobacter_radioresistens_NIPH_2130	ade_c	0	Met	0.00769230769230769	0.00769230769230769	0	0	0.00763358778625954
Acinetobacter_radioresistens_NIPH_2130	dgsn_c	0	Met	0.0153846153846154	0.0153846153846154	0	0	0.00763358778625954
Acinetobacter_radioresistens_NIPH_2130	dtdp4d6dm_c	0	Met	0.00769230769230769	0.00769230769230769	0	0	0.00763358778625954
Acinetobacter_radioresistens_NIPH_2130	u3aga_c	0	Met	0.0153846153846154	0.0153846153846154	0	0	0.00763358778625954
Acinetobacter_radioresistens_NIPH_2130	uaccg_c	0	Met	0.0153846153846154	0.0153846153846154	0	0	0.00763358778625954
Actinobacillus_pleuropneumoniae_L20	3mob_c	0	Met	0.0208333333333333	0.00520833333333333	0.015625	0.0860329406631763	0.00869234307012643
Actinobacillus_pleuropneumoniae_L20	accoa_c	0	Met	0.0520833333333333	0.015625	0.0364583333333333	0.0497654886561955	0.0086951653192029
Actinobacillus_pleuropneumoniae_L20	dad_5_c	0	Met	0.0208333333333333	0.0104166666666667	0.0104166666666667	0.00493564572425829	0.00523588679138718
Actinobacillus_pleuropneumoniae_L20	ru5p_D_c	0	Met	0.0260416666666667	0.00520833333333333	0.0208333333333333	0.00155431937172775	0.00885861070663092
Actinobacillus_pleuropneumoniae_L20	adocbip_c	0	Met	0.0104166666666667	0.00520833333333333	0.00520833333333333	0.000163612565445026	0.00526358967548881
Actinobacillus_pleuropneumoniae_L20	gtp_c	0	Met	0.0260416666666667	0	0.0260416666666667	0	0.00578377870692295
Actinobacillus_pleuropneumoniae_L20	btn_co2_c	0	Met	0.015625	0.00520833333333333	0.0104166666666667	5.45375218150087e-05	0.00526310304874911
Actinobacillus_pleuropneumoniae_L20	actp_c	0	Met	0.015625	0.0104166666666667	0.00520833333333333	0	0.00852810613657793
Actinobacillus_pleuropneumoniae_L20	thmpp_c	0	Met	0.0208333333333333	0.015625	0.00520833333333333	0.00212696335078534	0.00866454285362832
Actinobacillus_pleuropneumoniae_L20	pyr_c	0	Met	0.0572916666666667	0.015625	0.0416666666666667	0.0959042321116928	0.00867533541549047
Actinobacillus_pleuropneumoniae_L20	hethmpp_c	0	Met	0.0208333333333333	0.0104166666666667	0.0104166666666667	0.00419938917975567	0.00867186650890951
Actinobacillus_pleuropneumoniae_L20	acnam_c	0	Met	0.0104166666666667	0	0.0104166666666667	0	0.00984724387139068
Actinobacillus_pleuropneumoniae_L20	ACP_c	0	Met	0.0260416666666667	0.015625	0.0104166666666667	0.000327225130890052	0.00523575835747107
Actinobacillus_pleuropneumoniae_L20	apoACP_c	0	Met	0.0104166666666667	0	0.0104166666666667	0	0.00529145565101289
Actinobacillus_pleuropneumoniae_L20	amet_c	0	Met	0.0416666666666667	0.015625	0.0260416666666667	0.0166066753926702	0.00869900644210419
Actinobacillus_pleuropneumoniae_L20	adocbi_c	0	Met	0.0104166666666667	0.00520833333333333	0.00520833333333333	0.000109075043630017	0.00529158661365225
Actinobacillus_pleuropneumoniae_L20	agdpcbi_c	0	Met	0.0208333333333333	0.0104166666666667	0.0104166666666667	0.000218150087260035	0.00523588721898235
Actinobacillus_pleuropneumoniae_L20	rdmbzi_c	0	Met	0.015625	0.00520833333333333	0.0104166666666667	0.000763525305410122	0.00523588721898235
Actinobacillus_pleuropneumoniae_L20	acgam6p_c	0	Met	0.015625	0.00520833333333333	0.0104166666666667	0.00488110820244328	0.00929552566392075
Actinobacillus_pleuropneumoniae_L20	ac_c	0	Met	0.046875	0.0260416666666667	0.0208333333333333	0.014138852530541	0.00869471049842022
Actinobacillus_pleuropneumoniae_L20	hcys_L_c	0	Met	0.03125	0.00520833333333333	0.0260416666666667	0.0749072862129145	0.00869976427925509
Actinobacillus_pleuropneumoniae_L20	trdox_c	0	Met	0.0364583333333333	0.015625	0.0208333333333333	0.00336769197207679	0.00869470097436281
Actinobacillus_pleuropneumoniae_L20	ahdt_c	0	Met	0.0104166666666667	0.00520833333333333	0.00520833333333333	0.000190881326352531	0.00537737867921551
Actinobacillus_pleuropneumoniae_L20	ala_D_c	0	Met	0.0104166666666667	0.00520833333333333	0.00520833333333333	0.00253599476439791	0.0052084729134029
Actinobacillus_pleuropneumoniae_L20	ala_L_c	0	Met	0.0104166666666667	0.00520833333333333	0.00520833333333333	0.0050174520069808	0.0052358790121777
Actinobacillus_pleuropneumoniae_L20	glu_L_c	0	Met	0.0520833333333333	0.015625	0.0364583333333333	0.113765270506108	0.0087032818992536
Actinobacillus_pleuropneumoniae_L20	acald_c	0	Met	0.015625	0.0104166666666667	0.00520833333333333	0.0025087260034904	0.00520767486213367
Actinobacillus_pleuropneumoniae_L20	acmanap_c	0	Met	0.0104166666666667	0.00520833333333333	0.00520833333333333	0.00256326352530541	0.00934495675179341
Actinobacillus_pleuropneumoniae_L20	acmana_c	0	Met	0.015625	0.00520833333333333	0.0104166666666667	0.00043630017452007	0.00967522543821877
Actinobacillus_pleuropneumoniae_L20	ahcys_c	0	Met	0.015625	0.00520833333333333	0.0104166666666667	0.00417212041884817	0.00869898596914261
Actinobacillus_pleuropneumoniae_L20	mqn8_c	0	Met	0.0104166666666667	0	0.0104166666666667	0	0.00877571016210328
Actinobacillus_pleuropneumoniae_L20	cgly_c	0	Met	0.0104166666666667	0	0.0104166666666667	0	0.00872237552093402
Actinobacillus_pleuropneumoniae_L20	5apru_c	0	Met	0.0104166666666667	0.00520833333333333	0.00520833333333333	0.000327225130890052	0.00534847689560396
Actinobacillus_pleuropneumoniae_L20	fum_c	0	Met	0.0208333333333333	0	0.0208333333333333	0	0.00935631121642
Actinobacillus_pleuropneumoniae_L20	arg_L_c	0	Met	0.00520833333333333	0	0.00520833333333333	0	0.00926015809440584
Actinobacillus_pleuropneumoniae_L20	argsuc_c	0	Met	0.0208333333333333	0.0104166666666667	0.0104166666666667	0.00302683246073298	0.00917590029221247
Actinobacillus_pleuropneumoniae_L20	akg_c	0	Met	0.0364583333333333	0.0208333333333333	0.015625	0.110329406631763	0.00869559473819974
Actinobacillus_pleuropneumoniae_L20	asp_L_c	0	Met	0.0208333333333333	0.0104166666666667	0.0104166666666667	0.00684445898778359	0.00877195859570971
Actinobacillus_pleuropneumoniae_L20	apoC_Lys_btn_c	0	Met	0.015625	0.0104166666666667	0.00520833333333333	0.0025087260034904	0.00526285922910473
Actinobacillus_pleuropneumoniae_L20	cbi_c	0	Met	0.0104166666666667	0	0.0104166666666667	0	0.00534848403453303
Actinobacillus_pleuropneumoniae_L20	cpppg3_c	0	Met	0.0208333333333333	0.00520833333333333	0.015625	0.0895506108202443	0.00869930005191489
Actinobacillus_pleuropneumoniae_L20	cys_L_c	0	Met	0.03125	0.0208333333333333	0.0104166666666667	0.0202334205933682	0.00867695362924229
Actinobacillus_pleuropneumoniae_L20	trdrd_c	0	Met	0.0364583333333333	0.0208333333333333	0.015625	0.0130208333333333	0.00869450337763109
Actinobacillus_pleuropneumoniae_L20	tsul_c	0	Met	0.03125	0.015625	0.015625	0.0112756326352531	0.00869450337763109
Actinobacillus_pleuropneumoniae_L20	acser_c	0	Met	0.0260416666666667	0.0104166666666667	0.015625	0.00387216404886562	0.00869451290125562
Actinobacillus_pleuropneumoniae_L20	cytd_c	0	Met	0.00520833333333333	0	0.00520833333333333	0	0.00523560743608433
Actinobacillus_pleuropneumoniae_L20	l2a6o_c	0	Met	0.0104166666666667	0.00520833333333333	0.00520833333333333	0.00261780104712042	0.0052084729134029
Actinobacillus_pleuropneumoniae_L20	23dhmb_c	0	Met	0.0104166666666667	0.00520833333333333	0.00520833333333333	0.0863874345549738	0.00868530468831936
Actinobacillus_pleuropneumoniae_L20	23dhdp_c	0	Met	0.015625	0.0104166666666667	0.00520833333333333	0.00768979057591623	0.0052635802846092
Actinobacillus_pleuropneumoniae_L20	aspsa_c	0	Met	0.0104166666666667	0.00520833333333333	0.00520833333333333	0.00479930191972077	0.00529157094084228
Actinobacillus_pleuropneumoniae_L20	dhf_c	0	Met	0.015625	0.0104166666666667	0.00520833333333333	0.00529013961605585	0.00523588203999692
Actinobacillus_pleuropneumoniae_L20	dhpt_c	0	Met	0.015625	0.0104166666666667	0.00520833333333333	0.000409031413612565	0.00526358314516289
Actinobacillus_pleuropneumoniae_L20	dhnpt_c	0	Met	0.015625	0.00520833333333333	0.0104166666666667	0.000327225130890052	0.00534847283003675
Actinobacillus_pleuropneumoniae_L20	25dhpp_c	0	Met	0.0104166666666667	0.00520833333333333	0.00520833333333333	0.000190881326352531	0.00537738436741075
Actinobacillus_pleuropneumoniae_L20	4abz_c	0	Met	0.00520833333333333	0	0.00520833333333333	0	0.00529157826671275
Actinobacillus_pleuropneumoniae_L20	2ahhmp_c	0	Met	0.0104166666666667	0.00520833333333333	0.00520833333333333	0.000327225130890052	0.00529157826671275
Actinobacillus_pleuropneumoniae_L20	2dr5p_c	0	Met	0.015625	0.00520833333333333	0.0104166666666667	0.00676265270506108	0.00725299723236171
Actinobacillus_pleuropneumoniae_L20	2pg_c	0	Met	0.0104166666666667	0.00520833333333333	0.00520833333333333	0.075043630017452	0.00803274320650755
Actinobacillus_pleuropneumoniae_L20	fdp_c	0	Met	0.015625	0.00520833333333333	0.0104166666666667	0.0303501308900524	0.00725335150086916
Actinobacillus_pleuropneumoniae_L20	f1p_c	0	Met	0.015625	0.00520833333333333	0.0104166666666667	0.00463568935427574	0.00738069447452398
Actinobacillus_pleuropneumoniae_L20	s17bp_c	0	Met	0.015625	0.00520833333333333	0.0104166666666667	0.00286321989528796	0.00750055232682751
Actinobacillus_pleuropneumoniae_L20	ppp9_c	0	Met	0.015625	0.0104166666666667	0.00520833333333333	0.0025087260034904	0.00520847441068518
Actinobacillus_pleuropneumoniae_L20	suc6p_c	0	Met	0.0104166666666667	0	0.0104166666666667	0	0.00765973744578207
Actinobacillus_pleuropneumoniae_L20	fmn_c	0	Met	0.0104166666666667	0.00520833333333333	0.00520833333333333	0.000327225130890052	0.00520847441068518
Actinobacillus_pleuropneumoniae_L20	dttp_c	0	Met	0.00520833333333333	0	0.00520833333333333	0	0.0052635802846092
Actinobacillus_pleuropneumoniae_L20	g1p_c	0	Met	0.0208333333333333	0.0104166666666667	0.0104166666666667	0.012270942408377	0.00748480607803294
Actinobacillus_pleuropneumoniae_L20	glu1sa_c	0	Met	0.0104166666666667	0.00520833333333333	0.00520833333333333	0.0913230802792321	0.00870014263210916
Actinobacillus_pleuropneumoniae_L20	gam6p_c	0	Met	0.0104166666666667	0.00520833333333333	0.00520833333333333	0.000763525305410122	0.00720634103153655
Actinobacillus_pleuropneumoniae_L20	gal_c	0	Met	0.00520833333333333	0	0.00520833333333333	0	0.00770979899093809
Actinobacillus_pleuropneumoniae_L20	utp_c	0	Met	0.00520833333333333	0	0.00520833333333333	0	0.007649302312149
Actinobacillus_pleuropneumoniae_L20	gal1p_c	0	Met	0.0208333333333333	0.00520833333333333	0.015625	0.00253599476439791	0.00765477954901453
Actinobacillus_pleuropneumoniae_L20	g3p_c	0	Met	0.046875	0.0416666666666667	0.00520833333333333	0.0715259598603839	0.00723020388772414
Actinobacillus_pleuropneumoniae_L20	thf_c	0	Met	0.0104166666666667	0.00520833333333333	0.00520833333333333	0.00264506980802792	0.00520847291394949
Actinobacillus_pleuropneumoniae_L20	ser_L_c	0	Met	0.015625	0	0.015625	0	0.00909170332917317
Actinobacillus_pleuropneumoniae_L20	glutrna_c	0	Met	0.0208333333333333	0.0104166666666667	0.0104166666666667	0.0941590314136126	0.00870038643578505
Actinobacillus_pleuropneumoniae_L20	trnaglu_c	0	Met	0.0104166666666667	0.00520833333333333	0.00520833333333333	0	0.00870002280394261
Actinobacillus_pleuropneumoniae_L20	prpp_c	0	Met	0.015625	0.00520833333333333	0.0104166666666667	0.000981675392670157	0.0053484838114412
Actinobacillus_pleuropneumoniae_L20	gua_c	0	Met	0.0104166666666667	0.00520833333333333	0.00520833333333333	2.72687609075044e-05	0.005208463408521
Actinobacillus_pleuropneumoniae_L20	glc_D_c	0	Met	0.0104166666666667	0.00520833333333333	0.00520833333333333	0	0.00731995350698302
Actinobacillus_pleuropneumoniae_L20	ppbng_c	0	Met	0.0104166666666667	0.00520833333333333	0.00520833333333333	0.090614092495637	0.00870008537139669
Actinobacillus_pleuropneumoniae_L20	hom_L_c	0	Met	0.0104166666666667	0.00520833333333333	0.00520833333333333	0.00719895287958115	0.0053198591032215
Actinobacillus_pleuropneumoniae_L20	achms_c	0	Met	0.0260416666666667	0.015625	0.0104166666666667	0.0577552356020942	0.00869488669724601
Actinobacillus_pleuropneumoniae_L20	3mop_c	0	Met	0.015625	0	0.015625	0	0.00884669476916606
Actinobacillus_pleuropneumoniae_L20	3c2hmp_c	0	Met	0.0104166666666667	0.00520833333333333	0.00520833333333333	0.0365946771378709	0.00869144896086987
Actinobacillus_pleuropneumoniae_L20	2ippm_c	0	Met	0.0104166666666667	0.00520833333333333	0.00520833333333333	0.0369491710296684	0.00868949704560297
Actinobacillus_pleuropneumoniae_L20	3c3hmp_c	0	Met	0.015625	0.0104166666666667	0.00520833333333333	0.037303664921466	0.00868754600685683
Actinobacillus_pleuropneumoniae_L20	alac_S_c	0	Met	0.015625	0.0104166666666667	0.00520833333333333	0.0867419284467714	0.00867827769555615
Actinobacillus_pleuropneumoniae_L20	fru_c	0	Met	0.0104166666666667	0.00520833333333333	0.00520833333333333	0.00234511343804538	0.00743401769095128
Actinobacillus_pleuropneumoniae_L20	thdp_c	0	Met	0.0104166666666667	0.00520833333333333	0.00520833333333333	0.00518106457242583	0.00523588246593424
Actinobacillus_pleuropneumoniae_L20	4mop_c	0	Met	0.0208333333333333	0.00520833333333333	0.015625	0.0358856893542757	0.00869535542332976
Actinobacillus_pleuropneumoniae_L20	mnl1p_c	0	Met	0.00520833333333333	0	0.00520833333333333	0	0.00727212806831119
Actinobacillus_pleuropneumoniae_L20	malt6p_c	0	Met	0.0104166666666667	0	0.0104166666666667	0	0.00737419244925458
Actinobacillus_pleuropneumoniae_L20	man6p_c	0	Met	0.00520833333333333	0	0.00520833333333333	0	0.00727212806831119
Actinobacillus_pleuropneumoniae_L20	malcoa_c	0	Met	0.015625	0.0104166666666667	0.00520833333333333	0.0025087260034904	0.00520835522722788
Actinobacillus_pleuropneumoniae_L20	mal_L_c	0	Met	0.0104166666666667	0.00520833333333333	0.00520833333333333	0	0.00834317417924304
Actinobacillus_pleuropneumoniae_L20	met_L_c	0	Met	0.0260416666666667	0.0208333333333333	0.00520833333333333	0.0110165794066318	0.00869882290968394
Actinobacillus_pleuropneumoniae_L20	5mta_c	0	Met	0.0208333333333333	0.0104166666666667	0.0104166666666667	0.00278141361256544	0.00523588721898235
Actinobacillus_pleuropneumoniae_L20	methf_c	0	Met	0.0104166666666667	0.00520833333333333	0.00520833333333333	5.45375218150087e-05	0.00520847441068518
Actinobacillus_pleuropneumoniae_L20	mlthf_c	0	Met	0.015625	0.00520833333333333	0.0104166666666667	8.18062827225131e-05	0.00526358989155476
Actinobacillus_pleuropneumoniae_L20	nac_c	0	Met	0.0208333333333333	0.015625	0.00520833333333333	0.00043630017452007	0.00531988275414336
Actinobacillus_pleuropneumoniae_L20	nmn_c	0	Met	0.00520833333333333	0	0.00520833333333333	0	0.00549168405407144
Actinobacillus_pleuropneumoniae_L20	ncam_c	0	Met	0.0104166666666667	0.00520833333333333	0.00520833333333333	0.000327225130890052	0.00534759313685263
Actinobacillus_pleuropneumoniae_L20	nicrnt_c	0	Met	0.0208333333333333	0.0104166666666667	0.0104166666666667	0.00139070680628272	0.0053198836369924
Actinobacillus_pleuropneumoniae_L20	dmbzid_c	0	Met	0.0104166666666667	0	0.0104166666666667	0	0.0053484847038086
Actinobacillus_pleuropneumoniae_L20	cit_c	0	Met	0.0104166666666667	0	0.0104166666666667	0	0.00877237017216424
Actinobacillus_pleuropneumoniae_L20	citr_L_c	0	Met	0.015625	0.00520833333333333	0.0104166666666667	0.000463568935427574	0.00537736214482074
Actinobacillus_pleuropneumoniae_L20	3c4mop_c	0	Met	0.0104166666666667	0.00520833333333333	0.00520833333333333	0.0362401832460733	0.00869340175324836
Actinobacillus_pleuropneumoniae_L20	orn_c	0	Met	0.0104166666666667	0.00520833333333333	0.00520833333333333	0.00043630017452007	0.00531988231271896
Actinobacillus_pleuropneumoniae_L20	f6p_c	0	Met	0.0364583333333333	0.03125	0.00520833333333333	0.0287685427574171	0.00722283431483112
Actinobacillus_pleuropneumoniae_L20	s7p_c	0	Met	0.015625	0.0104166666666667	0.00520833333333333	0.000654450261780105	0.00755688480678156
Actinobacillus_pleuropneumoniae_L20	g6p_c	0	Met	0.0260416666666667	0.0208333333333333	0.00520833333333333	0.018815445026178	0.00726826887705394
Actinobacillus_pleuropneumoniae_L20	13dpg_c	0	Met	0.0104166666666667	0.00520833333333333	0.00520833333333333	0.0727530541012216	0.00748316251218105
Actinobacillus_pleuropneumoniae_L20	3pg_c	0	Met	0.0104166666666667	0.00520833333333333	0.00520833333333333	0.0739256108202443	0.00775029967471163
Actinobacillus_pleuropneumoniae_L20	5aprbu_c	0	Met	0.0104166666666667	0.00520833333333333	0.00520833333333333	0.000409031413612565	0.00531987811919075
Actinobacillus_pleuropneumoniae_L20	rnam_c	0	Met	0.015625	0.00520833333333333	0.0104166666666667	0.000272687609075044	0.00546323914734162
Actinobacillus_pleuropneumoniae_L20	pnto_R_c	0	Met	0.00520833333333333	0	0.00520833333333333	0	0.00529158421157724
Actinobacillus_pleuropneumoniae_L20	5aop_c	0	Met	0.0104166666666667	0.00520833333333333	0.00520833333333333	0.0909685863874346	0.00870020726992204
Actinobacillus_pleuropneumoniae_L20	4ppcys_c	0	Met	0.015625	0.0104166666666667	0.00520833333333333	0.00512652705061082	0.00523588636379208
Actinobacillus_pleuropneumoniae_L20	oaa_c	0	Met	0.0260416666666667	0.0208333333333333	0.00520833333333333	0.00496291448516579	0.00830104977855385
Actinobacillus_pleuropneumoniae_L20	r5p_c	0	Met	0.03125	0.0104166666666667	0.0208333333333333	0.00619000872600349	0.00824479132711678
Actinobacillus_pleuropneumoniae_L20	4ppan_c	0	Met	0.0104166666666667	0.00520833333333333	0.00520833333333333	8.18062827225131e-05	0.00526358816302766
Actinobacillus_pleuropneumoniae_L20	pppg9_c	0	Met	0.0208333333333333	0.0104166666666667	0.0104166666666667	0.0772796684118674	0.00869893657534982
Actinobacillus_pleuropneumoniae_L20	pan4p_c	0	Met	0.0104166666666667	0.00520833333333333	0.00520833333333333	0.00259053228621291	0.00520847419912043
Actinobacillus_pleuropneumoniae_L20	dad_2_c	0	Met	0.0104166666666667	0	0.0104166666666667	0	0.00728675222061675
Actinobacillus_pleuropneumoniae_L20	dgsn_c	0	Met	0.0104166666666667	0	0.0104166666666667	0	0.00737395360220683
Actinobacillus_pleuropneumoniae_L20	pep_c	0	Met	0.0208333333333333	0.0104166666666667	0.0104166666666667	0.0818062827225131	0.00833173975873469
Actinobacillus_pleuropneumoniae_L20	ura_c	0	Met	0.00520833333333333	0	0.00520833333333333	0	0.00523560024790504
Actinobacillus_pleuropneumoniae_L20	r1p_c	0	Met	0.015625	0.0104166666666667	0.00520833333333333	0.00043630017452007	0.00523560024790504
Actinobacillus_pleuropneumoniae_L20	ribflv_c	0	Met	0.0104166666666667	0.00520833333333333	0.00520833333333333	0.000599912739965096	0.00523588700518476
Actinobacillus_pleuropneumoniae_L20	db4p_c	0	Met	0.0104166666666667	0.00520833333333333	0.00520833333333333	0.000545375218150087	0.00531987900203824
Actinobacillus_pleuropneumoniae_L20	4r5au_c	0	Met	0.015625	0.0104166666666667	0.00520833333333333	0.00043630017452007	0.00529158311972567
Actinobacillus_pleuropneumoniae_L20	dmlz_c	0	Met	0.0208333333333333	0.0104166666666667	0.0104166666666667	0.000954406631762653	0.00529158617691118
Actinobacillus_pleuropneumoniae_L20	rib_D_c	0	Met	0.00520833333333333	0	0.00520833333333333	0	0.0083072620185505
Actinobacillus_pleuropneumoniae_L20	xu5p_D_c	0	Met	0.03125	0.00520833333333333	0.0260416666666667	0.00589005235602094	0.00894069670388301
Actinobacillus_pleuropneumoniae_L20	5prdmbz_c	0	Met	0.015625	0.0104166666666667	0.00520833333333333	0.00106348167539267	0.00526358967548881
Actinobacillus_pleuropneumoniae_L20	suchms_c	0	Met	0.0208333333333333	0.0104166666666667	0.0104166666666667	0.075316317626527	0.00869935646801077
Actinobacillus_pleuropneumoniae_L20	2obut_c	0	Met	0.00520833333333333	0	0.00520833333333333	0	0.00877566982516516
Actinobacillus_pleuropneumoniae_L20	succ_c	0	Met	0.0208333333333333	0.015625	0.00520833333333333	0.0735165794066318	0.00869894397387233
Actinobacillus_pleuropneumoniae_L20	ametam_c	0	Met	0.015625	0.00520833333333333	0.0104166666666667	0.00736256544502618	0.005291587268764
Actinobacillus_pleuropneumoniae_L20	ptrc_c	0	Met	0.015625	0.00520833333333333	0.0104166666666667	0.00043630017452007	0.005291587268764
Actinobacillus_pleuropneumoniae_L20	dtdp4d6dg_c	0	Met	0.0104166666666667	0.00520833333333333	0.00520833333333333	0.000218150087260035	0.0052084729134029
Actinobacillus_pleuropneumoniae_L20	dtdpglu_c	0	Met	0.015625	0.0104166666666667	0.00520833333333333	0.000381762652705061	0.00523588246593424
Actinobacillus_pleuropneumoniae_L20	e4p_c	0	Met	0.015625	0.00520833333333333	0.0104166666666667	0.00479930191972077	0.00744296906454867
Actinobacillus_pleuropneumoniae_L20	thm_c	0	Met	0.00520833333333333	0	0.00520833333333333	0	0.0087406241523238
Actinobacillus_pleuropneumoniae_L20	dhap_c	0	Met	0.0208333333333333	0.015625	0.00520833333333333	0	0.0071361618928438
Actinobacillus_pleuropneumoniae_L20	glyald_c	0	Met	0.0104166666666667	0.00520833333333333	0.00520833333333333	0.00678992146596859	0.00727801582924812
Actinobacillus_pleuropneumoniae_L20	udp_c	0	Met	0.00520833333333333	0	0.00520833333333333	0	0.00534829301037486
Actinobacillus_pleuropneumoniae_L20	3hmrsACP_c	0	Met	0.0104166666666667	0	0.0104166666666667	0	0.00529144241463032
Actinobacillus_pleuropneumoniae_L20	uacgam_c	0	Met	0.0260416666666667	0.0104166666666667	0.015625	0.000409031413612565	0.00531973632970976
Actinobacillus_pleuropneumoniae_L20	udpgal_c	0	Met	0.0260416666666667	0.0208333333333333	0.00520833333333333	0.00256326352530541	0.00759228503016173
Actinobacillus_pleuropneumoniae_L20	udpg_c	0	Met	0.015625	0.00520833333333333	0.0104166666666667	0.00496291448516579	0.00759637209262651
Actinobacillus_pleuropneumoniae_L20	hmbil_c	0	Met	0.0104166666666667	0.00520833333333333	0.00520833333333333	0.0902595986038394	0.00869982358248238
Actinobacillus_pleuropneumoniae_L20	uppg3_c	0	Met	0.0104166666666667	0.00520833333333333	0.00520833333333333	0.0899051047120419	0.00869956180932226
Actinobacillus_pleuropneumoniae_L20	uri_c	0	Met	0.0208333333333333	0.015625	0.00520833333333333	0.000299956369982548	0.0052084684162661
Actinobacillus_pleuropneumoniae_L20	xyl_D_c	0	Met	0.00520833333333333	0	0.00520833333333333	0	0.00908747117541912
Actinobacillus_pleuropneumoniae_L20	xylu_D_c	0	Met	0.0104166666666667	0.00520833333333333	0.00520833333333333	0.00297229493891798	0.00901352429033654
Actinobacillus_pleuropneumoniae_L20	asn_L_c	0	Met	0.00520833333333333	0	0.00520833333333333	0	0.00884582320145684
Actinobacillus_pleuropneumoniae_L20	2dr1p_c	0	Met	0.015625	0.0104166666666667	0.00520833333333333	0.00455388307155323	0.00723722286392148
Actinobacillus_pleuropneumoniae_L20	ade_c	0	Met	0.015625	0.015625	0	0	0.00518134715025907
Actinobacillus_pleuropneumoniae_L20	5drib_c	0	Met	0.00520833333333333	0.00520833333333333	0	0	0.00518134715025907
Actinobacillus_pleuropneumoniae_L20	ara5p_c	0	Met	0.00520833333333333	0.00520833333333333	0	0	0.00518134715025907
Actinobacillus_pleuropneumoniae_L20	acACP_c	0	Met	0.0104166666666667	0.0104166666666667	0	0	0.00518134715025907
Actinobacillus_pleuropneumoniae_L20	pap_c	0	Met	0.00520833333333333	0.00520833333333333	0	0	0.00518134715025907
Actinobacillus_pleuropneumoniae_L20	adocbl_c	0	Met	0.0104166666666667	0.0104166666666667	0	0	0.00518134715025907
Actinobacillus_pleuropneumoniae_L20	gmp_c	0	Met	0.0208333333333333	0.0208333333333333	0	0	0.00518134715025907
Actinobacillus_pleuropneumoniae_L20	alaala_c	0	Met	0.00520833333333333	0.00520833333333333	0	0	0.00518134715025907
Actinobacillus_pleuropneumoniae_L20	etoh_c	0	Met	0.00520833333333333	0.00520833333333333	0	0	0.00518134715025907
Actinobacillus_pleuropneumoniae_L20	2dmmq8_c	0	Met	0.0104166666666667	0.0104166666666667	0	0	0.00518134715025907
Actinobacillus_pleuropneumoniae_L20	gly_c	0	Met	0.015625	0.015625	0	0	0.00518134715025907
Actinobacillus_pleuropneumoniae_L20	pppi_c	0	Met	0.00520833333333333	0.00520833333333333	0	0	0.00518134715025907
Actinobacillus_pleuropneumoniae_L20	26dap_M_c	0	Met	0.00520833333333333	0.00520833333333333	0	0	0.00518134715025907
Actinobacillus_pleuropneumoniae_L20	for_c	0	Met	0.0208333333333333	0.0208333333333333	0	0	0.00518134715025907
Actinobacillus_pleuropneumoniae_L20	gcald_c	0	Met	0.00520833333333333	0.00520833333333333	0	0	0.00518134715025907
Actinobacillus_pleuropneumoniae_L20	pheme_c	0	Met	0.00520833333333333	0.00520833333333333	0	0	0.00518134715025907
Actinobacillus_pleuropneumoniae_L20	fad_c	0	Met	0.00520833333333333	0.00520833333333333	0	0	0.00518134715025907
Actinobacillus_pleuropneumoniae_L20	glu_D_c	0	Met	0.00520833333333333	0.00520833333333333	0	0	0.00518134715025907
Actinobacillus_pleuropneumoniae_L20	ile_L_c	0	Met	0.0104166666666667	0.0104166666666667	0	0	0.00518134715025907
Actinobacillus_pleuropneumoniae_L20	lac_L_c	0	Met	0.00520833333333333	0.00520833333333333	0	0	0.00518134715025907
Actinobacillus_pleuropneumoniae_L20	leu_L_c	0	Met	0.0104166666666667	0.0104166666666667	0	0	0.00518134715025907
Actinobacillus_pleuropneumoniae_L20	malACP_c	0	Met	0.0104166666666667	0.0104166666666667	0	0	0.00518134715025907
Actinobacillus_pleuropneumoniae_L20	5mtr_c	0	Met	0.00520833333333333	0.00520833333333333	0	0	0.00518134715025907
Actinobacillus_pleuropneumoniae_L20	10fthf_c	0	Met	0.00520833333333333	0.00520833333333333	0	0	0.00518134715025907
Actinobacillus_pleuropneumoniae_L20	cbp_c	0	Met	0.00520833333333333	0.00520833333333333	0	0	0.00518134715025907
Actinobacillus_pleuropneumoniae_L20	ivcoa_c	0	Met	0.00520833333333333	0.00520833333333333	0	0	0.00518134715025907
Actinobacillus_pleuropneumoniae_L20	2mbcoa_c	0	Met	0.00520833333333333	0.00520833333333333	0	0	0.00518134715025907
Actinobacillus_pleuropneumoniae_L20	dpcoa_c	0	Met	0.00520833333333333	0.00520833333333333	0	0	0.00518134715025907
Actinobacillus_pleuropneumoniae_L20	spmd_c	0	Met	0.0104166666666667	0.0104166666666667	0	0	0.00518134715025907
Actinobacillus_pleuropneumoniae_L20	dtdp4d6dm_c	0	Met	0.00520833333333333	0.00520833333333333	0	0	0.00518134715025907
Actinobacillus_pleuropneumoniae_L20	u3aga_c	0	Met	0.0104166666666667	0.0104166666666667	0	0	0.00518134715025907
Actinobacillus_pleuropneumoniae_L20	uaccg_c	0	Met	0.0104166666666667	0.0104166666666667	0	0	0.00518134715025907
Actinobacillus_pleuropneumoniae_L20	ump_c	0	Met	0.00520833333333333	0.00520833333333333	0	0	0.00518134715025907
Actinobacillus_pleuropneumoniae_L20	val_L_c	0	Met	0.0104166666666667	0.0104166666666667	0	0	0.00518134715025907
Actinobacillus_pleuropneumoniae_L20	5mthf_c	0	Met	0.00520833333333333	0.00520833333333333	0	0	0.00518134715025907
Actinomyces_cardiffensis_F0333	2mbcoa_c	0	Met	0.0126582278481013	0.00632911392405063	0.00632911392405063	0.00689349350963477	0.00641101848549132
Actinomyces_cardiffensis_F0333	dhlam_c	0	Met	0.0126582278481013	0.00632911392405063	0.00632911392405063	0	0.00636992953044712
Actinomyces_cardiffensis_F0333	HC01376_c	0	Met	0.0253164556962025	0.0126582278481013	0.0126582278481013	0.00471660082238168	0.00636993313102883
Actinomyces_cardiffensis_F0333	adocbip_c	0	Met	0.0126582278481013	0.00632911392405063	0.00632911392405063	0.000241876965250343	0.00641103498006108
Actinomyces_cardiffensis_F0333	gtp_c	0	Met	0.00632911392405063	0	0.00632911392405063	0	0.00641103498006108
Actinomyces_cardiffensis_F0333	acglu_c	0	Met	0.0189873417721519	0.0126582278481013	0.00632911392405063	0.0091510118519713	0.00981079811806223
Actinomyces_cardiffensis_F0333	actp_c	0	Met	0.0126582278481013	0.00632911392405063	0.00632911392405063	0.00274127227283722	0.00632833518976299
Actinomyces_cardiffensis_F0333	glu_L_c	0	Met	0.0886075949367089	0.0379746835443038	0.0506329113924051	0.035031847133758	0.00982514700031262
Actinomyces_cardiffensis_F0333	acg5sa_c	0	Met	0.0189873417721519	0.00632911392405063	0.0126582278481013	0.00939288881722164	0.00983049812344112
Actinomyces_cardiffensis_F0333	adocbi_c	0	Met	0.0126582278481013	0.00632911392405063	0.00632911392405063	0.000161251310166895	0.00645266365469601
Actinomyces_cardiffensis_F0333	agdpcbi_c	0	Met	0.0253164556962025	0.0126582278481013	0.0126582278481013	0.00032250262033379	0.00636993964455255
Actinomyces_cardiffensis_F0333	rdmbzi_c	0	Met	0.0189873417721519	0.00632911392405063	0.0126582278481013	0.00104813351608482	0.00636993964455255
Actinomyces_cardiffensis_F0333	dcamp_c	0	Met	0.00632911392405063	0	0.00632911392405063	0	0.00716769789893511
Actinomyces_cardiffensis_F0333	acgam6p_c	0	Met	0.0126582278481013	0	0.0126582278481013	0	0.00962774548040835
Actinomyces_cardiffensis_F0333	acg5p_c	0	Met	0.0126582278481013	0.00632911392405063	0.00632911392405063	0.00927195033459647	0.00982063824130667
Actinomyces_cardiffensis_F0333	ahcys_c	0	Met	0.0506329113924051	0.0253164556962025	0.0253164556962025	0.0497460291864871	0.0137316514790309
Actinomyces_cardiffensis_F0333	mqn7_c	0	Met	0.0126582278481013	0	0.0126582278481013	0	0.0139233227275191
Actinomyces_cardiffensis_F0333	amet_c	0	Met	0.0443037974683544	0.0189873417721519	0.0253164556962025	0.00947351447230509	0.0137312312790821
Actinomyces_cardiffensis_F0333	2dmmq8_c	0	Met	0.0126582278481013	0	0.0126582278481013	0	0.0139239009759613
Actinomyces_cardiffensis_F0333	cgly_c	0	Met	0.0189873417721519	0	0.0189873417721519	0	0.00678350236167841
Actinomyces_cardiffensis_F0333	argsuc_c	0	Met	0.0253164556962025	0.0126582278481013	0.0126582278481013	0.0177779569459002	0.00721785452449662
Actinomyces_cardiffensis_F0333	asp_L_c	0	Met	0.0506329113924051	0.0253164556962025	0.0253164556962025	0.0387003144400548	0.00795556469795008
Actinomyces_cardiffensis_F0333	citr_L_c	0	Met	0.0189873417721519	0.0126582278481013	0.00632911392405063	0.00878819640409578	0.00726851620426627
Actinomyces_cardiffensis_F0333	4pasp_c	0	Met	0.0126582278481013	0.00632911392405063	0.00632911392405063	0.00689349350963477	0.00662521787514066
Actinomyces_cardiffensis_F0333	cbp_c	0	Met	0.0189873417721519	0.00632911392405063	0.0126582278481013	0.00374909296138031	0.00743044270390987
Actinomyces_cardiffensis_F0333	oaa_c	0	Met	0.0316455696202532	0.00632911392405063	0.0253164556962025	0.0774006288801097	0.0100913713828071
Actinomyces_cardiffensis_F0333	cbi_c	0	Met	0.0126582278481013	0	0.0126582278481013	0	0.0105428180657922
Actinomyces_cardiffensis_F0333	gln_L_c	0	Met	0.0126582278481013	0.00632911392405063	0.00632911392405063	0.00499879061517375	0.00748367081326875
Actinomyces_cardiffensis_F0333	fol_c	0	Met	0.00632911392405063	0	0.00632911392405063	0	0.00665041043519108
Actinomyces_cardiffensis_F0333	dhf_c	0	Met	0.0126582278481013	0.00632911392405063	0.00632911392405063	0.00032250262033379	0.00660620842599978
Actinomyces_cardiffensis_F0333	2dmmq7_c	0	Met	0.0253164556962025	0.0126582278481013	0.0126582278481013	0.00112875917116827	0.00636993895690076
Actinomyces_cardiffensis_F0333	fum_c	0	Met	0.0443037974683544	0.0126582278481013	0.0316455696202532	0.0143916794323954	0.0071164669616243
Actinomyces_cardiffensis_F0333	dhor_S_c	0	Met	0.0189873417721519	0.00632911392405063	0.0126582278481013	0.00757881157784407	0.00645265506368173
Actinomyces_cardiffensis_F0333	cbasp_c	0	Met	0.0189873417721519	0.0126582278481013	0.00632911392405063	0.00979601709263888	0.00649482068765109
Actinomyces_cardiffensis_F0333	2omhmbl_c	0	Met	0.0189873417721519	0.00632911392405063	0.0126582278481013	0.00778037571555269	0.0137315076814771
Actinomyces_cardiffensis_F0333	2dhp_c	0	Met	0.0189873417721519	0.0126582278481013	0.00632911392405063	0.00540191889059099	0.006537555130253
Actinomyces_cardiffensis_F0333	drib_c	0	Met	0.00632911392405063	0	0.00632911392405063	0	0.00968540545366243
Actinomyces_cardiffensis_F0333	2dr5p_c	0	Met	0.0189873417721519	0.00632911392405063	0.0126582278481013	0.00274127227283722	0.0095991046399728
Actinomyces_cardiffensis_F0333	2pg_c	0	Met	0.0126582278481013	0.00632911392405063	0.00632911392405063	0.0980811094090139	0.00997899725752203
Actinomyces_cardiffensis_F0333	fdp_c	0	Met	0.0253164556962025	0.0126582278481013	0.0126582278481013	0.0278158510037894	0.00947655987548648
Actinomyces_cardiffensis_F0333	s17bp_c	0	Met	0.0189873417721519	0.00632911392405063	0.0126582278481013	0.00580504716600822	0.00984591997067926
Actinomyces_cardiffensis_F0333	suc6p_c	0	Met	0.0126582278481013	0	0.0126582278481013	0	0.0100126782503383
Actinomyces_cardiffensis_F0333	q8h2_c	0	Met	0.0189873417721519	0.0126582278481013	0.00632911392405063	0.000564379585584133	0.00632936712438651
Actinomyces_cardiffensis_F0333	gam6p_c	0	Met	0.0126582278481013	0.00632911392405063	0.00632911392405063	0.00282189792792066	0.00954995362600742
Actinomyces_cardiffensis_F0333	utp_c	0	Met	0.0126582278481013	0	0.0126582278481013	0	0.00658079229942868
Actinomyces_cardiffensis_F0333	g1p_c	0	Met	0.0126582278481013	0.00632911392405063	0.00632911392405063	0.000241876965250343	0.00632935425935999
Actinomyces_cardiffensis_F0333	g3p_c	0	Met	0.0506329113924051	0.0443037974683544	0.00632911392405063	0.0946948318955091	0.00938533441492505
Actinomyces_cardiffensis_F0333	thf_c	0	Met	0.0253164556962025	0.0189873417721519	0.00632911392405063	0.00640973957913408	0.00656259282554999
Actinomyces_cardiffensis_F0333	ser_L_c	0	Met	0.0189873417721519	0	0.0189873417721519	0	0.00749645218474185
Actinomyces_cardiffensis_F0333	pppi_c	0	Met	0.0126582278481013	0.00632911392405063	0.00632911392405063	0.00298314923808756	0.00991193045519549
Actinomyces_cardiffensis_F0333	glc_D_c	0	Met	0.0189873417721519	0.00632911392405063	0.0126582278481013	0.00298314923808756	0.00991193045519549
Actinomyces_cardiffensis_F0333	akg_c	0	Met	0.0506329113924051	0.0189873417721519	0.0316455696202532	0.053414496492784	0.00984016519620453
Actinomyces_cardiffensis_F0333	prpp_c	0	Met	0.0379746835443038	0.00632911392405063	0.0316455696202532	0.00685318068209304	0.00671424201730864
Actinomyces_cardiffensis_F0333	gua_c	0	Met	0.0189873417721519	0.00632911392405063	0.0126582278481013	8.06256550834476e-05	0.00636993778047845
Actinomyces_cardiffensis_F0333	4hbz_c	0	Met	0.00632911392405063	0	0.00632911392405063	0	0.014534346632968
Actinomyces_cardiffensis_F0333	octdp_c	0	Met	0.00632911392405063	0	0.00632911392405063	0	0.014534346632968
Actinomyces_cardiffensis_F0333	fru_c	0	Met	0.0126582278481013	0.00632911392405063	0.00632911392405063	0.00286221075546239	0.00962812845691438
Actinomyces_cardiffensis_F0333	aspsa_c	0	Met	0.0126582278481013	0.00632911392405063	0.00632911392405063	0.0049181649600903	0.00658947402142065
Actinomyces_cardiffensis_F0333	hom_L_c	0	Met	0.0126582278481013	0.00632911392405063	0.00632911392405063	0.00286221075546239	0.00655321859473912
Actinomyces_cardiffensis_F0333	hxan_c	0	Met	0.00632911392405063	0	0.00632911392405063	0	0.00632936351389873
Actinomyces_cardiffensis_F0333	ile_L_c	0	Met	0.0126582278481013	0	0.0126582278481013	0	0.0099259756798687
Actinomyces_cardiffensis_F0333	lac_L_c	0	Met	0.0189873417721519	0.00632911392405063	0.0126582278481013	0.0124969765379344	0.00656333634025099
Actinomyces_cardiffensis_F0333	Largn_c	0	Met	0.0189873417721519	0.00632911392405063	0.0126582278481013	0.00245908248004515	0.0100820800799542
Actinomyces_cardiffensis_F0333	pyr_c	0	Met	0.0506329113924051	0.0189873417721519	0.0316455696202532	0.0280980407965815	0.00677911138911678
Actinomyces_cardiffensis_F0333	tyr_L_c	0	Met	0.00632911392405063	0	0.00632911392405063	0	0.0101456293472536
Actinomyces_cardiffensis_F0333	malt_c	0	Met	0.00632911392405063	0	0.00632911392405063	0	0.0100082515936719
Actinomyces_cardiffensis_F0333	mal_L_c	0	Met	0.0126582278481013	0.00632911392405063	0.00632911392405063	0.00903007336934613	0.00682452678205504
Actinomyces_cardiffensis_F0333	met_L_c	0	Met	0.00632911392405063	0	0.00632911392405063	0	0.0139231321788949
Actinomyces_cardiffensis_F0333	3mob_c	0	Met	0.0253164556962025	0.0126582278481013	0.0126582278481013	0.0144723050874788	0.00692862532494204
Actinomyces_cardiffensis_F0333	mlthf_c	0	Met	0.0316455696202532	0.00632911392405063	0.0253164556962025	0.000443441102958962	0.00707664898812208
Actinomyces_cardiffensis_F0333	methf_c	0	Met	0.0126582278481013	0.00632911392405063	0.00632911392405063	8.06256550834476e-05	0.00632936712438651
Actinomyces_cardiffensis_F0333	nac_c	0	Met	0.0189873417721519	0.0126582278481013	0.00632911392405063	8.06256550834476e-05	0.00653755983831729
Actinomyces_cardiffensis_F0333	nicrnt_c	0	Met	0.0316455696202532	0.0126582278481013	0.0189873417721519	0.00387003144400548	0.00653756599502699
Actinomyces_cardiffensis_F0333	dmbzid_c	0	Met	0.0126582278481013	0	0.0126582278481013	0	0.00658085816931724
Actinomyces_cardiffensis_F0333	2obut_c	0	Met	0.0189873417721519	0.00632911392405063	0.0126582278481013	0.0104007095057647	0.00644368966083969
Actinomyces_cardiffensis_F0333	orn_c	0	Met	0.0253164556962025	0.0126582278481013	0.0126582278481013	0.0109650890913489	0.00737411322006659
Actinomyces_cardiffensis_F0333	2ohph_c	0	Met	0.0189873417721519	0.00632911392405063	0.0126582278481013	0.0162863823268564	0.0139239091900636
Actinomyces_cardiffensis_F0333	3mop_c	0	Met	0.0189873417721519	0.0126582278481013	0.00632911392405063	0.00903007336934613	0.00645261879900924
Actinomyces_cardiffensis_F0333	2ombzl_c	0	Met	0.0189873417721519	0.00632911392405063	0.0126582278481013	0.0118922841248085	0.0137315108769456
Actinomyces_cardiffensis_F0333	2ommbl_c	0	Met	0.0189873417721519	0.0126582278481013	0.00632911392405063	0.00427315971942272	0.0137313543007393
Actinomyces_cardiffensis_F0333	orot5p_c	0	Met	0.0189873417721519	0.0126582278481013	0.00632911392405063	0.00201564137708619	0.00632936584656244
Actinomyces_cardiffensis_F0333	2omph_c	0	Met	0.0189873417721519	0.0126582278481013	0.00632911392405063	0.00838506812867855	0.0137313574961363
Actinomyces_cardiffensis_F0333	3ophb_c	0	Met	0.0189873417721519	0.0126582278481013	0.00632911392405063	0.0083044424735951	0.0143250077354695
Actinomyces_cardiffensis_F0333	2oph_c	0	Met	0.0126582278481013	0.00632911392405063	0.00632911392405063	0.0123357252277675	0.0141216117641055
Actinomyces_cardiffensis_F0333	acorn_c	0	Met	0.0253164556962025	0.0126582278481013	0.0126582278481013	0.00205595420462791	0.00981358101413009
Actinomyces_cardiffensis_F0333	orot_c	0	Met	0.0189873417721519	0.0126582278481013	0.00632911392405063	0.00395065709908893	0.00636993541795226
Actinomyces_cardiffensis_F0333	1pyr5c_c	0	Met	0.0126582278481013	0.00632911392405063	0.00632911392405063	0.0023784568249617	0.00992241361862159
Actinomyces_cardiffensis_F0333	pro_L_c	0	Met	0.00632911392405063	0	0.00632911392405063	0	0.0100216106658739
Actinomyces_cardiffensis_F0333	ala_B_c	0	Met	0.0126582278481013	0.00632911392405063	0.00632911392405063	0.00907038619688785	0.00649483039980271
Actinomyces_cardiffensis_F0333	pant_R_c	0	Met	0.0126582278481013	0.00632911392405063	0.00632911392405063	0.0032250262033379	0.00649483039980271
Actinomyces_cardiffensis_F0333	f6p_c	0	Met	0.0443037974683544	0.0316455696202532	0.0126582278481013	0.0262839635572039	0.00953878091629178
Actinomyces_cardiffensis_F0333	s7p_c	0	Met	0.0189873417721519	0.0126582278481013	0.00632911392405063	0.00366846730629686	0.0099422764328508
Actinomyces_cardiffensis_F0333	g6p_c	0	Met	0.0379746835443038	0.0253164556962025	0.0126582278481013	0.0118519712972668	0.00981409910922056
Actinomyces_cardiffensis_F0333	13dpg_c	0	Met	0.0126582278481013	0.00632911392405063	0.00632911392405063	0.0959042167217609	0.00957954995727277
Actinomyces_cardiffensis_F0333	3pg_c	0	Met	0.0126582278481013	0.00632911392405063	0.00632911392405063	0.0970329758929291	0.00977745315326476
Actinomyces_cardiffensis_F0333	phpyr_c	0	Met	0.0189873417721519	0.00632911392405063	0.0126582278481013	0.00640973957913408	0.00990312963404215
Actinomyces_cardiffensis_F0333	pnto_R_c	0	Met	0.0189873417721519	0.0126582278481013	0.00632911392405063	0.0101588325405144	0.00645265977374223
Actinomyces_cardiffensis_F0333	fdxox_c	0	Met	0.00632911392405063	0	0.00632911392405063	0	0.00640603298404966
Actinomyces_cardiffensis_F0333	ppap_c	0	Met	0.0126582278481013	0.00632911392405063	0.00632911392405063	0.00334596468596307	0.00632813207590634
Actinomyces_cardiffensis_F0333	4ppcys_c	0	Met	0.0189873417721519	0.0126582278481013	0.00632911392405063	0.00540191889059099	0.00636993826924912
Actinomyces_cardiffensis_F0333	pep_c	0	Met	0.0253164556962025	0.00632911392405063	0.0189873417721519	0.0990486172700153	0.010184121031631
Actinomyces_cardiffensis_F0333	cys_L_c	0	Met	0.0126582278481013	0.00632911392405063	0.00632911392405063	0.000120938482625171	0.00641103254212587
Actinomyces_cardiffensis_F0333	4ppan_c	0	Met	0.0126582278481013	0.00632911392405063	0.00632911392405063	0.00774006288801096	0.00641103254212587
Actinomyces_cardiffensis_F0333	pphn_c	0	Met	0.0189873417721519	0.0126582278481013	0.00632911392405063	0.00580504716600822	0.00996566960057404
Actinomyces_cardiffensis_F0333	r5p_c	0	Met	0.0316455696202532	0.00632911392405063	0.0253164556962025	0.0542610658711602	0.0113590231434087
Actinomyces_cardiffensis_F0333	ppcoa_c	0	Met	0.0126582278481013	0.00632911392405063	0.00632911392405063	0.0066113037168427	0.00636618798005068
Actinomyces_cardiffensis_F0333	accoa_c	0	Met	0.0253164556962025	0.0189873417721519	0.00632911392405063	0.00544223171813271	0.00636680471248028
Actinomyces_cardiffensis_F0333	pan4p_c	0	Met	0.0126582278481013	0.00632911392405063	0.00632911392405063	0.00274127227283722	0.00632936678492656
Actinomyces_cardiffensis_F0333	gsn_c	0	Met	0.0126582278481013	0	0.0126582278481013	0	0.00645265373787156
Actinomyces_cardiffensis_F0333	2dr1p_c	0	Met	0.00632911392405063	0	0.00632911392405063	0	0.00632936675745235
Actinomyces_cardiffensis_F0333	rib_D_c	0	Met	0.0126582278481013	0.00632911392405063	0.00632911392405063	0.0514391679432395	0.0114773429351616
Actinomyces_cardiffensis_F0333	rhcys_c	0	Met	0.0189873417721519	0.00632911392405063	0.0126582278481013	0.0491010239458196	0.0117485325727484
Actinomyces_cardiffensis_F0333	ru5p_D_c	0	Met	0.0126582278481013	0.00632911392405063	0.00632911392405063	0.000685318068209304	0.0101448534233845
Actinomyces_cardiffensis_F0333	5prdmbz_c	0	Met	0.0189873417721519	0.0126582278481013	0.00632911392405063	0.00181407723937757	0.00641103498006108
Actinomyces_cardiffensis_F0333	acald_c	0	Met	0.0189873417721519	0.0126582278481013	0.00632911392405063	0.0105619608159316	0.00651955033798955
Actinomyces_cardiffensis_F0333	gly_c	0	Met	0.0253164556962025	0.0189873417721519	0.00632911392405063	0.00467628799483996	0.00651955033798955
Actinomyces_cardiffensis_F0333	thr_L_c	0	Met	0.0253164556962025	0.0189873417721519	0.00632911392405063	0.0134644843989357	0.00647926558447504
Actinomyces_cardiffensis_F0333	phom_c	0	Met	0.0126582278481013	0.00632911392405063	0.00632911392405063	0.000725630895751028	0.0065164747642619
Actinomyces_cardiffensis_F0333	xu5p_D_c	0	Met	0.0316455696202532	0.00632911392405063	0.0253164556962025	0.00298314923808756	0.0100468923861701
Actinomyces_cardiffensis_F0333	e4p_c	0	Met	0.0189873417721519	0.00632911392405063	0.0126582278481013	0.00701443199225994	0.00974956415741155
Actinomyces_cardiffensis_F0333	dhap_c	0	Met	0.0189873417721519	0.0126582278481013	0.00632911392405063	0	0.00928735770861484
Actinomyces_cardiffensis_F0333	unaga_c	0	Met	0.0126582278481013	0	0.0126582278481013	0	0.00636993986292925
Actinomyces_cardiffensis_F0333	uacmam_c	0	Met	0.0189873417721519	0.00632911392405063	0.0126582278481013	0.000241876965250343	0.00636993986292925
Actinomyces_cardiffensis_F0333	uacgam_c	0	Met	0.0316455696202532	0.0126582278481013	0.0189873417721519	0.000403128275417238	0.00649483738278456
Actinomyces_cardiffensis_F0333	acgam1p_c	0	Met	0.00632911392405063	0	0.00632911392405063	0	0.00653751217895382
Actinomyces_cardiffensis_F0333	ura_c	0	Met	0.00632911392405063	0	0.00632911392405063	0	0.00632936675745235
Actinomyces_cardiffensis_F0333	val_L_c	0	Met	0.0126582278481013	0	0.0126582278481013	0	0.00993417132510487
Actinomyces_cardiffensis_F0333	ivcoa_c	0	Met	0.00632911392405063	0.00632911392405063	0	0	0.00628930817610063
Actinomyces_cardiffensis_F0333	ac_c	0	Met	0.0126582278481013	0.0126582278481013	0	0	0.00628930817610063
Actinomyces_cardiffensis_F0333	adocbl_c	0	Met	0.0126582278481013	0.0126582278481013	0	0	0.00628930817610063
Actinomyces_cardiffensis_F0333	gmp_c	0	Met	0.0253164556962025	0.0253164556962025	0	0	0.00628930817610063
Actinomyces_cardiffensis_F0333	ade_c	0	Met	0.00632911392405063	0.00632911392405063	0	0	0.00628930817610063
Actinomyces_cardiffensis_F0333	mqn8_c	0	Met	0.0126582278481013	0.0126582278481013	0	0	0.00628930817610063
Actinomyces_cardiffensis_F0333	arg_L_c	0	Met	0.00632911392405063	0.00632911392405063	0	0	0.00628930817610063
Actinomyces_cardiffensis_F0333	dhna_c	0	Met	0.00632911392405063	0.00632911392405063	0	0	0.00628930817610063
Actinomyces_cardiffensis_F0333	hepdp_c	0	Met	0.00632911392405063	0.00632911392405063	0	0	0.00628930817610063
Actinomyces_cardiffensis_F0333	succ_c	0	Met	0.0253164556962025	0.0253164556962025	0	0	0.00628930817610063
Actinomyces_cardiffensis_F0333	q8_c	0	Met	0.00632911392405063	0.00632911392405063	0	0	0.00628930817610063
Actinomyces_cardiffensis_F0333	udpg_c	0	Met	0.0126582278481013	0.0126582278481013	0	0	0.00628930817610063
Actinomyces_cardiffensis_F0333	gthrd_c	0	Met	0.0126582278481013	0.0126582278481013	0	0	0.00628930817610063
Actinomyces_cardiffensis_F0333	glu_D_c	0	Met	0.00632911392405063	0.00632911392405063	0	0	0.00628930817610063
Actinomyces_cardiffensis_F0333	imp_c	0	Met	0.0126582278481013	0.0126582278481013	0	0	0.00628930817610063
Actinomyces_cardiffensis_F0333	for_c	0	Met	0.0189873417721519	0.0189873417721519	0	0	0.00628930817610063
Actinomyces_cardiffensis_F0333	10fthf_c	0	Met	0.00632911392405063	0.00632911392405063	0	0	0.00628930817610063
[truncated: 119,951 more rows]
