# Supplementary material for: Human gut microbe co-cultures have greater potential than monocultures for food waste remediation to commodity chemicals
Source: Sci Rep. 2018 Oct 22;8:15594. doi: 10.1038/s41598-018-33733-z (PMC6197241; doi:10.1038/s41598-018-33733-z)
Supplement: Supplementary file 3 — Data [file 41598_2018_33733_MOESM3_ESM.zip › Data/Parsed/All_MonoCult_OverallNetStats_CurrencyRemoved_SCC.csv]

Iso	Biomass	Transitivity	AvPathLn	NumNodes	NumEdges
Abiotrophia_defectiva_ATCC_49176	0.143299974029463	0.0423197492163009	8.74277660324172	171	243
Acidaminococcus_fermentans_DSM_20731	0.173843326781544	0.0618066561014263	7.80780346820809	152	229
Acidaminococcus_intestini_RyC_MR95	0.116486646507912	0.0218181818181818	7.19558611866304	204	295
Acidaminococcus_sp_D21	0.126315671732149	0.0218446601941748	6.44742413549753	111	154
Acinetobacter_calcoaceticus_PHEA_2	0.234551753309241	0.0537848605577689	5.14041570438799	157	218
Acinetobacter_haemolyticus_NIPH_261	0.127338670776738	0.0679886685552408	7.71338440739072	181	265
Acinetobacter_johnsonii_SH046	0.122438701567476	0.0689655172413793	5.00431732325958	140	192
Acinetobacter_junii_SH205	0.108867334594964	0.0781990521327014	6.11253196930946	111	165
Acinetobacter_lwoffii_WJ10621	0.0739064630499108	0.0425101214574899	6.25351770984959	150	209
Acinetobacter_pittii_ANC_4052	0.176025650226027	0.0456852791878173	6.07851119511486	154	222
Acinetobacter_radioresistens_NIPH_2130	0.13038337172401	0.0645933014354067	5.0782959124928	131	184
Actinobacillus_pleuropneumoniae_L20	0.483562267086294	0.017725258493353	9.19767881922543	193	276
Actinomyces_cardiffensis_F0333	0.168624620881129	0.0274725274725275	8.34848167539267	159	220
Actinomyces_georgiae_DSM_6843	0.283042071410933	0.0424328147100424	8.63085649461146	187	268
Actinomyces_graevenitzii_C83	0.222545124828899	0.0642398286937901	10.7174457429048	149	206
Actinomyces_naeslundii_str_Howell_279	0.254841887327899	0.0581222056631893	8.9086491739553	201	275
Actinomyces_odontolyticus_ATCC_17982	0.146898753213275	0.0662251655629139	7.16465517241379	115	163
Actinomyces_oris_K20	0.196306170523189	0.036144578313253	7.64488636363636	120	158
Actinomyces_turicensis_ACS_279_V_Col4	0.235197804790538	0.0597609561752988	8.04922036445613	154	209
Actinomyces_urogenitalis_DSM_15434	0.253216334709472	0.0209424083769634	10.0246627605941	168	233
Actinomyces_viscosus_C505	0.255468761097273	0.0486725663716814	9.56270603411208	198	274
Adlercreutzia_equolifaciens_DSM_19450	0.00403096993290891	0.0503731343283582	12.3991811668373	143	205
Aerococcus_viridans_ATCC_11563	0.222276793163661	0.075	7.67461383478845	141	186
Aeromonas_caviae_Ae398	0.457638639019669	0.0342368045649073	7.1007371007371	197	278
Aeromonas_hydrophila_subsp_hydrophila_ATCC_7966	0.691690109831913	0.0272727272727273	10.8638877367621	232	345
Aeromonas_jandaei_Riv2	0.457638638998841	0.0276073619631902	10.0189181481129	194	276
Aeromonas_media_WS	0.457638638998738	0.0373831775700935	11.873806112703	189	267
Aeromonas_veronii_B565	0.457638638996665	0.0240384615384615	10.2635303367842	183	258
Afipia_birgiae_34632	0.182811145924517	0.0627906976744186	9.13345421577516	182	283
Aggregatibacter_aphrophilus_NJ8700	0.30782774258739	0.0524781341107872	8.5637962502074	186	266
Akkermansia_muciniphila_ATCC_BAA_835	0.117686600438691	0.0316789862724393	8.32537313432836	212	321
Alcaligenes_faecalis_subsp_faecalis_NBRC_13111	0.28910866191984	0.050251256281407	7.40244780417567	156	230
Alcaligenes_faecalis_subsp_faecalis_NCIB_8687	0.28321005692928	0.0563002680965147	8.76148541114058	185	275
Alistipes_finegoldii_DSM_17242	0.358714159284632	0.031634446397188	7.16912798874824	159	221
Alistipes_indistinctus_YIT_12060	0.230994982612608	0.0455696202531646	8.85867620751342	200	283
Alistipes_onderdonkii_DSM_19147	0.203141778530085	0.0463917525773196	7.72962586187408	187	279
Alistipes_putredinis_DSM_17216	0.0397350655324999	0.0620031796502385	9.68686868686869	136	209
Alistipes_shahii_WAL_8301	0.308956035069663	0.0569620253164557	6.74768851448531	167	235
Alloprevotella_tannerae_ATCC_51259	0.17623191501632	0.0583333333333333	5.43432715551974	110	152
Anaerobaculum_hydrogeniformans_OS1_ATCC_BAA_1850	0.229631654428038	0.0521235521235521	6.3843023255814	120	176
Anaerobiospirillum_succiniciproducens_DSM_640001	0.161071508197321	0.0255681818181818	8.08367056764738	182	261
Anaerococcus_hydrogenalis_DSM_7454	0.239159891988756	0.0954545454545455	6.74488802336904	120	164
Anaerococcus_prevotii_DSM_20548	0.173359194120779	0.0454545454545455	7.37111334002006	125	172
Anaerococcus_vaginalis_ATCC_51170	0.304376777580092	0.0846394984326019	5.51258389261745	114	144
Anaerofustis_stercorihominis_DSM_17244	0.112966015701842	0.0204081632653061	7.77490462060195	183	272
Anaerostipes_caccae_DSM_14662	0.383035148765649	0.0732899022801303	9.85999418660982	142	211
Anaerostipes_hadrus_DSM_3319	0.247254367398164	0.0401606425702811	6.21352941176471	176	261
Anaerostipes_sp_3_2_56FAA	0.214568190411861	0.0704500978473581	8.60133828996283	121	180
Anaerotruncus_colihominis_DSM_17241	0.287399711042272	0.0342857142857143	5.54404466501241	117	150
Aneurinibacillus_aneurinilyticus_ATCC_12856	0.406143396415314	0.0399515738498789	9.11797426317974	192	292
Arcanobacterium_haemolyticum_DSM_20595	0.3014071317554	0.0263157894736842	6.67627677100494	94	119
Arcobacter_butzleri_RM4018	0.0236136442253949	0.0511945392491468	10.9225224095781	189	291
Arthrobacter_castelli_DSM_16402	0.472588434314143	0.0502325581395349	8.95830660679923	243	360
Atopobium_minutum_10063974	0.347495447516642	0.0373831775700935	7.24452705493598	115	150
Atopobium_parvulum_DSM_20469	0.28153553140186	0.0460122699386503	7.22946655376799	118	153
Atopobium_rimae_ATCC_49626	0.311351101287944	0.0738461538461539	3.97721822541966	103	137
Bacillus_altitudinis_41KF2b	0.374279236025333	0.0571715145436309	12.5570337078652	227	346
Bacillus_atrophaeus_ATCC_49822_1	0.416203890163115	0.0521472392638037	9.61866359447005	224	337
Bacillus_cereus_AH187_F4810_72	0.431704368848475	0.0340522133938706	7.63137657011023	202	312
Bacillus_cereus_G9842	0.43170436884822	0.0363036303630363	7.40982592559866	208	316
Bacillus_clausii_KSM_K16	0.350492231141281	0.0237020316027088	9.91946856676316	239	351
Bacillus_endophyticus_2102	0.271086933551469	0.0409663865546218	7.22815458637281	213	330
Bacillus_firmus_DS1	0.408055319663391	0.0554347826086957	7.87836809255594	202	321
Bacillus_flexus_27Col1_1E	0.407479496871012	0.0433526011560694	8.82099242541351	214	340
Bacillus_fordii_DSM_16014	0.238312575239699	0.0532319391634981	8.55705610441403	195	295
Bacillus_halodurans_C_125	0.386435770542397	0.0443786982248521	8.83981509779951	268	434
Bacillus_infantis_NRRL_B_14911	0.43686206151415	0.0544871794871795	9.82562145545132	216	330
Bacillus_mojavensis_RO_H_1	0.322494455509984	0.0479323308270677	10.1488334311115	240	362
Bacillus_mycoides_DSM_2048	0.43612746552031	0.0647773279352227	7.46956079362388	197	279
Bacillus_nealsonii_AAU1	0.39406176796449	0.0334821428571429	8.85712985712986	215	316
Bacillus_pseudofirmus_OF4	0.327775891350569	0.0510295434198747	9.63240934449093	234	369
Bacillus_pumilus_ATCC_7061	0.264959229079137	0.0429515418502203	12.0437329621252	220	326
Bacillus_sonorensis_L12	0.40693300745257	0.0447284345047923	8.19501865483513	216	328
Bacillus_thermoamylovorans	0.487143078469973	0.0615595075239398	7.76435380181778	181	261
Bacillus_timonensis_JC401	0.33304241335641	0.0305232558139535	9.33289381153305	199	282
Bacillus_vallismortis_DV1_F_3	0.416656356371157	0.031390134529148	8.39372017854394	172	254
Bacteroides_caccae_ATCC_43185	0.520662008001142	0.0351437699680511	8.17545826190162	212	306
Bacteroides_cellulosilyticus_DSM_14838	0.329990958251749	0.026865671641791	8.92958052597261	199	271
Bacteroides_clarus_YIT_12056	0.367178428240159	0.0277410832232497	7.22541507024266	198	278
Bacteroides_coprocola_M16_DSM_17136	0.0991479256211916	0.0165745856353591	8.12332571055211	158	216
Bacteroides_coprophilus_DSM_18228	0.298897367683827	0.0365217391304348	8.51989683124539	159	226
Bacteroides_dorei_DSM_17855	0.164570637604104	0.029925187032419	7.98019985196151	189	273
Bacteroides_eggerthii_1_2_48FAA	0.380907465661218	0.0334261838440111	8.20318954750696	191	264
Bacteroides_eggerthii_DSM_20697	0.323936179699515	0.0373961218836565	8.11544254452024	176	255
Bacteroides_faecis_MAJ27	0.457638638998722	0.0324324324324324	7.84073592269095	199	282
Bacteroides_finegoldii_DSM_17565	0.175881460615075	0.0227963525835866	9.55333333333333	181	255
Bacteroides_fluxus_YIT_12057	0.457638638997555	0.0392798690671031	7.12834582441114	166	233
Bacteroides_fragilis_3_1_12	0.437020461681498	0.0605652759084791	8.42631103074141	180	264
Bacteroides_fragilis_638R	0.503187392481234	0.05	8.68264379414733	241	366
Bacteroides_fragilis_NCTC_9343	0.451781607052739	0.0492251595259799	8.00179133381748	235	357
Bacteroides_fragilis_YCH46	0.43695699956398	0.044362292051756	7.93680012271821	233	354
Bacteroides_graminisolvens_DSM_19988	0.71236105330072	0.0352112676056338	7.83017961771204	210	298
Bacteroides_intestinalis_341_DSM_17393	0.301999684696278	0.031413612565445	7.30521262002743	163	226
Bacteroides_massiliensis_B846dnLKV334	0.497290526037909	0.0327868852459016	8.26301675977654	192	274
Bacteroides_nordii_CL02T12C05	0.457638638995612	0.028	7.45514713369311	197	278
Bacteroides_oleiciplenus_YIT_12058	0.255655923901122	0.0388059701492537	8.26971618543373	236	343
Bacteroides_ovatus_ATCC_8483	0.344483226149284	0.0332871012482663	8.69640537029017	193	270
Bacteroides_ovatus_SD_CC_2a	0.222353313404917	0.0339805825242718	8.3419502617801	163	236
Bacteroides_ovatus_SD_CMC_3f	0.219250622582243	0.0328125	8.26917008520038	166	240
Bacteroides_plebeius_M12_DSM_17135	0.113092141539948	0.0229007633587786	9.08337280909522	178	251
Bacteroides_pyogenes_DSM20611	0.46640787797468	0.0231124807395994	7.08467799514494	171	246
Bacteroides_salyersiae_WAL_10018	0.456241846947688	0.0283018867924528	7.55312566673779	195	276
Bacteroides_sp_1_1_14	0.167275586860759	0.0302521008403361	8.05842753715229	161	230
Bacteroides_sp_1_1_30	0.139244448357779	0.0535714285714286	7.15833333333333	129	189
Bacteroides_sp_1_1_6	0.12153494326218	0.0182555780933063	7.34514064592945	134	193
Bacteroides_sp_20_3	0.107043187309325	0.041958041958042	9.74519116599383	146	214
Bacteroides_sp_2_1_22	0.117009483204811	0.0234833659491194	7.46083213773314	134	197
Bacteroides_sp_2_1_33B	0.0828938377646033	0.0425531914893617	7.18008085262771	140	204
Bacteroides_sp_2_1_7	0.0935229874882688	0.0433996383363472	7.66033834586466	156	219
Bacteroides_sp_2_2_4	0.175173095896653	0.021505376344086	7.78161421911422	158	222
Bacteroides_sp_3_1_19	0.0814045603439355	0.0347490347490347	7.21295441963462	135	195
Bacteroides_sp_3_1_23	0.118983923104513	0.0229885057471264	7.24864376130199	139	202
Bacteroides_sp_3_1_33FAA	0.137788851792551	0.0327421555252387	7.82238163558106	165	241
Bacteroides_sp_3_1_40A	0.115128959492478	0.0374479889042996	8.27942794279428	159	237
Bacteroides_sp_3_2_5	0.0998839314999691	0.0267379679144385	7.28150498640073	146	210
Bacteroides_sp_4_1_36	0.0656819432007941	0.0342019543973941	6.70941558441558	142	210
Bacteroides_sp_4_3_47FAA	0.129864846936079	0.0318302387267905	7.9788965933072	179	257
Bacteroides_sp_9_1_42FAA	0.31682527665429	0.0441176470588235	7.19770198796279	162	225
Bacteroides_sp_D1	0.117009483204811	0.0234833659491194	7.46083213773314	134	197
Bacteroides_sp_D20	0.0751097409925103	0.0454545454545455	6.74909297052154	147	222
Bacteroides_sp_D22	0.118898269648759	0.0234375	7.27859237536657	138	200
Bacteroides_sp_D2	0.163021920770872	0.0231660231660232	7.42191652337033	139	201
Bacteroides_stercoris_ATCC_43183	0.421312530886543	0.0475113122171946	7.23231302339012	202	295
Bacteroides_thetaiotaomicron_VPI_5482	0.437948905155689	0.0428231562252181	9.86719571660771	268	400
Bacteroides_timonensis_AP1	0.508847233580832	0.0286103542234332	7.39444911690496	190	271
Bacteroides_uniformis_ATCC_8492	0.158660191851015	0.02203182374541	7.07478714428166	185	284
Bacteroides_ureolyticus_DSM_20703	0.0265700897668262	0.0862944162436548	8.23478117801909	156	223
Bacteroides_vulgatus_ATCC_8482	0.500117150410291	0.038423645320197	8.8729787518375	230	344
Bacteroides_xylanisolvens_SD_CC_1b	0.128128802116735	0.0235756385068762	7.45042211554378	137	199
Bacteroides_xylanisolvens_XB1A	0.254251974762786	0.0257289879931389	8.57764130843464	164	233
Barnesiella_intestinihominis_YIT_11860	0.0919395742844116	0.0383275261324042	8.02142467248908	193	285
Bartonella_quintana_Toulouse	0.0157459206138589	0.0469798657718121	7.02299123014932	189	287
Bifidobacterium_adolescentis_ATCC_15703	0.239761184981579	0.0493230174081238	8.78363470942795	234	350
Bifidobacterium_angulatum_DSM_20098	0.117780046270566	0.099236641221374	6.07768446310738	101	143
Bifidobacterium_animalis_lactis_AD011	0.0425314481685582	0.0778097982708934	6.75993422855577	87	122
Bifidobacterium_animalis_lactis_BB_12	0.0467191615675828	0.0414110429447853	8.80252908447142	180	249
Bifidobacterium_animalis_lactis_Bi_07	0.0353076462612411	0.0419254658385093	8.24835924006909	172	245
Bifidobacterium_animalis_lactis_Bl_04_ATCC_SD5219	0.0353076462612411	0.0419254658385093	8.24835924006909	172	245
Bifidobacterium_animalis_lactis_CNCM_I_2494	0.0376677221423464	0.0467836257309941	8.75209692451072	154	212
Bifidobacterium_animalis_lactis_DSM_10140	0.0353076462612411	0.0419254658385093	8.24835924006909	172	245
Bifidobacterium_animalis_lactis_V9	0.0353076462612411	0.0419254658385093	8.24835924006909	172	245
Bifidobacterium_bifidum_BGN4	0.0972593101067992	0.0497630331753555	8.40448678964795	198	299
Bifidobacterium_bifidum_NCIMB_41171	0.0912695412348112	0.119601328903654	7.21483583299554	82	122
Bifidobacterium_bifidum_PRL2010	0.149303032278516	0.0475718533201189	9.21882128269057	231	350
Bifidobacterium_bifidum_S17	0.0975729714269684	0.0449826989619377	8.44932768924303	205	307
Bifidobacterium_boum_DSM_20432	0.273616284872807	0.079646017699115	7.53530127814973	133	180
Bifidobacterium_breve_HPH0326	0.211206685290052	0.0491803278688525	8.27019693654267	197	283
Bifidobacterium_breve_UCC2003_NCIMB8807	0.24183192703602	0.046875	9.98175371204846	203	290
Bifidobacterium_catenulatum_DSM_16992	0.0629613003615008	0.074792243767313	6.47353036700227	101	141
Bifidobacterium_coryneforme_DSM_20216	0.207265544034106	0.0823798627002288	8.15831471433131	135	182
Bifidobacterium_dentium_ATCC_27678	0.167668282130587	0.0432852386237514	10.1233264395341	212	314
Bifidobacterium_gallicum_DSM_20093	0.116970197794438	0.10077519379845	6.78685314685315	104	146
Bifidobacterium_kashiwanohense_DSM_21854	0.266667958599457	0.0753138075313808	8.18012422360249	133	185
Bifidobacterium_longum_DJO10A	0.120973125502939	0.0439024390243902	9.58074970953342	205	301
Bifidobacterium_longum_E18	0.118412829784349	0.0408921933085502	8.45210384959714	202	295
Bifidobacterium_longum_infantis_157F_NC	0.0352683548422669	0.0852713178294574	6.34436343241727	110	153
Bifidobacterium_longum_infantis_ATCC_15697	0.175310401597647	0.0744920993227991	8.05462922334357	127	176
Bifidobacterium_longum_longum_ATCC_55813	0.0512365041481756	0.0650602409638554	5.80995220691594	109	153
Bifidobacterium_longum_longum_BBMN68	0.110122509914946	0.0395894428152493	10.8720712950985	199	283
Bifidobacterium_longum_longum_CCUG_52486	0.0608248059192	0.0689655172413793	6.29434697855751	97	136
Bifidobacterium_longum_longum_JCM_1217	0.103314055896429	0.0375521557719054	9.87573964497041	196	282
Bifidobacterium_longum_longum_JDM301	0.168363805884248	0.0372881355932203	8.61476426799007	211	314
Bifidobacterium_longum_NCC2705	0.0646315576925226	0.0675	5.99069111424542	102	147
Bifidobacterium_mongoliense_DSM_21395	0.299041648483961	0.082004555808656	8.41016222834405	130	180
Bifidobacterium_pseudocatenulatum_DSM_20438	0.113841996452194	0.0748560460652591	6.61054533508541	119	179
Bifidobacterium_pseudolongum_subsp_Pseudolongum_DSM_20099	0.291160745424675	0.0843989769820972	7.26817792985458	121	163
Bifidobacterium_ruminantium_DSM_6489	0.159769528879779	0.0325693606755127	9.35588612852073	204	300
Bifidobacterium_scardovii_JCM_12489	0.264627337805994	0.0756880733944954	8.53660855784469	135	181
Bifidobacterium_stercoris_ATCC_43183	0.200781460649469	0.0419313850063532	9.19601401664477	188	277
Bifidobacterium_thermacidophilum_subsp_thermacidophilum_DSM_15837	0.159769528971446	0.0456852791878173	12.0144465689399	184	246
Bifidobacterium_thermophilum_RBL67	0.205081946623948	0.0743362831858407	7.30391768895924	145	204
Bilophila_wadsworthia_3_1_6	0.111603481528771	0.0198675496688742	4.92679738562092	97	135
Blastococcus_massiliensis_AP3	0.11648225840869	0.0456521739130435	7.35911016949153	146	199
Blautia_hansenii_VPI_C7_24_DSM_20583	0.220200894860154	0.108938547486034	6.69662480376766	95	136
Blautia_hydrogenotrophica_DSM_10507	0.226267329725756	0.0808988764044944	6.75109443402126	110	162
Blautia_obeum_ATCC_29174	0.21011409171245	0.0336605890603086	8.15726424293077	194	277
Blautia_producta_DSM_2950	0.319904268743573	0.0334261838440111	8.07221407624633	182	263
Blautia_wexlerae_DSM_19850	0.184730337973338	0.0203252032520325	8.19775447516153	186	282
Bordetella_hinzii_OH87_BAL007II	0.111708422379878	0.0422535211267606	7.77880758057823	179	258
Brachybacterium_paraconglomeratum_LC44	0.430249623966123	0.0234375	8.55824268666174	213	297
Brachyspira_pilosicoli_B2904	0.151904169405001	0.0560747663551402	7.01490733279613	157	202
Bradyrhizobium_elkanii_USDA_76	0.316885198617607	0.0569430569430569	9.66216929946704	223	341
Brevibacillus_agri_5_2	0.224663017499503	0.0288858321870702	8.50405786873677	181	266
Brevibacillus_agri_BAB_2500	0.216929948648785	0.0532786885245902	8.74853896103896	185	272
Brevibacillus_borstelensis_AK1	0.181126602297561	0.0560398505603985	8.43268586738111	177	275
Brevibacillus_brevis_NBRC_100599	0.273665242344918	0.0207715133531157	7.94975310289604	222	349
Brevibacterium_casei_S18	0.2881360005732	0.0349514563106796	7.9968541093197	164	226
Brevibacterium_linens_BL2	0.0888591747634819	0.0219619326500732	7.09964711813141	201	273
Brevibacterium_massiliense_5401308	0.0654558481387953	0.0323974082073434	6.11399881866509	140	190
Brevundimonas_bacteroides_DSM_4726	0.183406777829821	0.0783744557329463	7.22670352902911	170	253
Brevundimonas_diminuta_470_4	0.0864037750101237	0.0388235294117647	8.58012197573889	198	302
Brochothrix_thermosphacta_DSM_20171	0.439064198406939	0.0485294117647059	8.4122418879056	192	267
Bulleidia_extructa_W1219	0.2891373784367	0.0201342281879195	5.62124388539483	103	138
Burkholderia_cepacia_GG4	0.338999717349716	0.0215439856373429	7.97504752851711	177	244
Burkholderiales_bacterium_1_1_47	0.0160064529448182	0.0688775510204082	7.73449427480916	97	145
Butyricicoccus_pullicaecorum_1_2	0.35112759959014	0.0543478260869565	8.22387706855792	152	227
Butyricimonas_synergistica_DSM_23225	0.325680563818047	0.0272108843537415	5.62152133580705	141	190
Butyricimonas_virosa_DSM_23226	0.325680563818163	0.041958041958042	6.33189500179791	135	182
Butyrivibrio_crossotus_DSM_2876	0.212298949945612	0.0387931034482759	8.80310106482346	122	169
Butyrivibrio_fibrisolvens_16_4	0.148825915007827	0.0410958904109589	6.81050656660413	110	149
Campylobacter_coli_JV20	0.0843575892104414	0.0582010582010582	9.2375696306994	126	199
Campylobacter_concisus_13826	0.0209830999508341	0.0668016194331984	8.44644706857261	161	220
Campylobacter_curvus_525_92	0.0195332796265157	0.0467775467775468	9.42132505175984	209	322
Campylobacter_fetus_subsp_fetus_82_40	0.0151324715050552	0.03515625	9.33294301327088	181	278
Campylobacter_gracilis_RM3268	0.0145148291991445	0.0170454545454545	8.72789493155753	146	214
Campylobacter_hominis_ATCC_BAA_381	0.0146925457271444	0.0369761709120789	9.2216474333466	228	369
Campylobacter_hyointestinalis_subsp_hyointestinalis_LMG_9260	0.00876108072092678	0.0218446601941748	8.32448072749819	198	304
Campylobacter_jejuni_jejuni_81_176	0.101484863830559	0.0486322188449848	10.3273435808617	215	334
Campylobacter_jejuni_jejuni_ICDCCJ07004	0.101551352430971	0.0458015267175573	8.20168657765285	210	319
Campylobacter_jejuni_jejuni_M1	0.101577630707171	0.0460526315789474	8.10993870742494	200	307
Campylobacter_jejuni_jejuni_NCTC_11168	0.101578197187809	0.0438413361169102	8.5019818799547	208	319
Campylobacter_lari_RM2100	0.0141952261015449	0.0545454545454545	7.20514733308467	131	173
Campylobacter_rectus_RM3267	0.00880090517289179	0.0348837209302326	8.35772575250836	155	231
Campylobacter_showae_CSUNSWCD	0.00918163539698881	0.0259515570934256	8.25609566702904	161	230
Campylobacter_upsaliensis_JV21	0.0404945367959603	0.0569259962049336	7.69247722597708	120	188
Candidatus_Nitrososphaera_gargensis_Ga9_2	0.0472790071103426	0.0571428571428571	6.35814144736842	114	161
Capnocytophaga_granulosa_ATCC_51502	0.151451604765435	0.0427553444180523	6.37517730496454	132	184
Capnocytophaga_ochracea_DSM_7271	0.235203965378674	0.0432692307692308	7.04624060150376	143	192
Capnocytophaga_sputigena_ATCC_33612	0.245001162718514	0.0410958904109589	6.22968845448992	141	204
Catenibacterium_mitsuokai_DSM_15897	0.215706525685938	0.109339407744875	7.30966981132075	118	169
Cedecea_davisae_DSM_4568	0.604831182737883	0.0414269275028769	10.2268589454709	224	326
Cellulosilyticum_lentocellum_DSM_5427	0.344035770226309	0.0265878877400295	8.12282446544008	183	260
Cellulosimicrobium_cellulans_J36	0.325680563818187	0.061046511627907	5.79743416610398	126	154
Cetobacterium_somerae_ATCC_BAA_47401	0.325680563818143	0.0594512195121951	7.21696724328303	166	237
Citrobacter_amalonaticus_Y19	0.626590458437643	0.026448362720403	9.58704833411544	218	307
Citrobacter_freundii_ATCC_8090	0.723344410079869	0.00900900900900901	9.10743696946662	187	264
Citrobacter_freundii_UCI_31	0.629622758707467	0.024	9.06798102094241	225	321
Citrobacter_koseri_ATCC_BAA_895	0.657655147309724	0.00921187308085977	9.18307107976126	245	357
Citrobacter_sp_30_2	0.643480104575762	0.0147783251231527	8.90569050062721	164	232
Citrobacter_youngae_ATCC_29220	0.648998701240021	0.015817223198594	8.66743648960739	163	225
Cloacibacillus_evryensis_DSM_19522	0.101454879654022	0.036144578313253	7.91253186899392	166	249
Clostridiales_sp_1_7_47FAA	0.406572086064403	0.0866141732283465	6.86644407345576	109	145
Clostridium_asparagiforme_DSM_15981	0.455120284305744	0.0911214953271028	7.53626220362622	123	166
Clostridium_bartlettii_DSM_16795	0.218401668780058	0.0395778364116095	6.02818791946309	106	146
Clostridium_beijerinckii_NCIMB_8052	0.716010267141539	0.0315457413249211	8.08873276086391	209	319
Clostridium_bifermentans_ATCC_19299	0.216819050471649	0.0339943342776204	7.3419452887538	182	258
Clostridium_bolteae_ATCC_BAA_613	0.435588590469161	0.0822784810126582	7.71709870388834	128	177
Clostridium_botulinum_A_str_ATCC_19397	0.298139794895001	0.0210674157303371	9.71919504643963	187	276
Clostridium_botulinum_A_str_ATCC_3502	0.283199537652627	0.028125	7.70967325326101	176	255
Clostridium_botulinum_A_str_Hall	0.283199531429716	0.0275229357798165	6.8133704735376	177	258
Clostridium_botulinum_Bf	0.34834660766194	0.0188976377952756	7.99171880750828	172	253
Clostridium_botulinum_E1_str_BoNT_E_Beluga	0.410755737008511	0.0215311004784689	6.05470804839558	147	193
Clostridium_botulinum_F_str_230613	0.348346607661181	0.0413476263399694	7.99124649859944	176	256
Clostridium_butyricum_DSM_10702	0.604753970965489	0.0381558028616852	8.33428093645485	180	250
Clostridium_butyricum_E4_str_BoNT_E_BL5262	0.527379724094951	0.0397790055248619	8.06032928734527	204	305
Clostridium_cadaveris_AGR2141	0.348346607661343	0.0242424242424242	11.6630723550555	157	212
Clostridium_celatum_DSM_1785	0.280111060444699	0.0620689655172414	8.34178302900107	161	228
Clostridium_cellobioparum_DSM_1351	0.191028292563164	0.0191897654584222	6.53697421981004	142	202
Clostridium_citroniae_WAL_17108	0.294607261373521	0.0403768506056528	8.01483357452967	182	267
Clostridium_clariflavum_DSM_19732	0.367273656719081	0.00875912408759124	8.66404174573055	179	261
Clostridium_clostridioforme_CM201	0.327788152959271	0.018018018018018	8.26866910056422	179	254
Clostridium_difficile_CD196	0.34834660766108	0.0458015267175573	8.05539613225203	193	285
Clostridium_difficile_NAP07	0.335923172612456	0.0680412371134021	7.94762024678922	124	180
Clostridium_difficile_NAP08	0.33611077096015	0.0606060606060606	7.88633524856358	126	183
Clostridium_difficile_R20291	0.348346607662835	0.0456852791878173	8.08021844660194	195	288
Clostridium_glycolicum_ATCC_14880	0.368900697411886	0.0231481481481481	10.361963190184	178	249
Clostridium_hathewayi_12489931	0.383566888296742	0.0233281493001555	9.13579136690647	181	253
Clostridium_hathewayi_DSM_13479	0.342419622722916	0.0110294117647059	8.89779052116714	171	235
Clostridium_hiranonis_TO_931_DSM_13275	0.0746100460878794	0.036144578313253	6.49633891213389	84	109
Clostridium_hylemonae_DSM_15053	0.237354942958522	0.0927835051546392	5.39627151051625	109	143
Clostridium_indolis_DSM_755	0.306465561537709	0.0241657077100115	9.27224583197123	202	299
Clostridium_innocuum_2959	0.487599403410338	0.0431372549019608	10.3562406336973	186	268
Clostridium_leptum_DSM_753	0.0521948606957969	0.0365853658536585	6.06118546845124	100	131
Clostridium_methoxybenzovorans_SR3	0.281563157137955	0.0342639593908629	7.81361682877177	194	285
Clostridium_methylpentosum_R2_DSM_5476	0.0828668511186632	0.0632911392405063	7.79286065171115	119	172
Clostridium_nexile_DSM_1787	0.135993070157081	0.0733695652173913	7.58503836317136	92	128
Clostridium_paraputrificum_AGR2156	0.423343442421856	0.0279255319148936	10.0126449812505	191	285
Clostridium_perfringens_ATCC_13124	0.348346607661343	0.014218009478673	8.2400482509047	182	261
Clostridium_ramosum_VPI_0427_DSM_1402	0.198997279342573	0.0726256983240224	7.85810507409071	134	193
Clostridium_saccharogumia_DSM_17460	0.30127363971752	0.0285261489698891	8.52657621707901	165	242
Clostridium_saccharoperbutylacetonicum_N1_4_HMT	0.554748050821376	0.0377358490566038	9.82411562141292	223	350
Clostridium_sartagoforme_AAU1	0.414703956540642	0.020979020979021	8.76087473258854	175	267
Clostridium_scindens_ATCC_35704	0.232244584610071	0.099009900990099	5.05044699872286	95	125
Clostridium_sordellii_ATCC_9714	0.325220023305115	0.0222222222222222	7.19672720733681	179	255
Clostridium_sp_7_2_43FAA	0.362014939437712	0.054380664652568	8.78581765557164	104	139
Clostridium_spiroforme_DSM_1552	0.113057952727329	0.0655339805825243	7.23989834815756	92	136
Clostridium_sp_L2_50	0.0211076972678183	0.0736842105263158	8.54850140262808	122	196
Clostridium_sp_M62_1	0.302983344515999	0.0874635568513119	5.5665286812537	110	143
Clostridium_sporogenes_ATCC_15579	0.348346607661173	0.0276923076923077	7.28220387790363	185	259
Clostridium_sporosphaeroides_DSM_1294	0.156904269010368	0.0115384615384615	5.8194048104362	167	227
Clostridium_sp_SS2_1	0.174748382990237	0.0882352941176471	6.63523476911137	108	153
Clostridium_sp_SY8519	0.0716367259449355	0.0504201680672269	9.38009847872419	198	301
Clostridium_sticklandii_DSM_519	0.379844580310689	0.0196506550218341	7.97693160813309	210	321
Clostridium_symbiosum_ATCC_14940	0.304995172098183	0.0131771595900439	7.72805799784051	174	253
Clostridium_symbiosum_WAL_14163	0.124406990618477	0.0670103092783505	6.41022280471822	131	197
Clostridium_symbiosum_WAL_14673	0.124552974897379	0.0719557195571956	6.5135573580533	124	187
Clostridium_tyrobutyricum_DSM_2637	0.203632505626277	0.0251677852348993	5.72232142857143	159	231
Clostridium_viride_DSM_6836	0.138620462670679	0.0263929618768328	6.99281959225542	166	242
Collinsella_aerofaciens_ATCC_25986	0.112367505944301	0.123287671232877	5.48777506112469	85	113
Collinsella_intestinalis_DSM_13280	0.0922284719300491	0.0728155339805825	5.23866090712743	74	94
Collinsella_stercoris_DSM_13279	0.132764923047218	0.136363636363636	5.26153846153846	77	100
Collinsella_tanakaei_YIT_12063	0.329835085145995	0.0308219178082192	8.62000732869183	166	238
Coprobacillus_sp_29_1	0.1758619217496	0.0870535714285714	8.69903930131004	114	164
Coprobacillus_sp_D7	0.210995239814027	0.0845864661654135	6.67050556314659	129	186
Coprococcus_catus_GD_7	0.208850530717835	0.0277264325323475	6.88528508023216	156	224
Coprococcus_comes_ATCC_27758	0.270885305718658	0.0831408775981524	8.22513845412954	122	172
Coprococcus_eutactus_ATCC_27759	0.217145773105373	0.0383386581469649	7.65309657860546	108	141
Corynebacterium_ammoniagenes_DSM_20306	0.140905550246506	0.02275600505689	9.95750452079566	211	306
Corynebacterium_amycolatum_SK46	0.19496696271101	0.0323974082073434	8.16986980781153	156	219
Corynebacterium_aurimucosum_ATCC_700975	0.226335803197438	0.055	8.63015204249863	176	248
Corynebacterium_durum_F0235	0.275921432392539	0.0285714285714286	10.359027597543	199	290
Corynebacterium_glucuronolyticum_ATCC_51867	0.261988199265953	0.015817223198594	10.1760401138366	171	238
Corynebacterium_kroppenstedtii_DSM_44385	0.221825196670187	0.0739910313901345	6.61944157187177	125	177
Corynebacterium_propinquum_DSM_44285	0.109956613582008	0.0196078431372549	7.64963942307692	141	195
Corynebacterium_striatum_ATCC_6940	0.31585480978566	0.0205479452054795	8.13680183626626	199	286
Corynebacterium_tuberculostearicum_SK141	0.175237755724886	0.00813008130081301	10.555927983145	206	300
Corynebacterium_ulcerans_809	0.194440250290951	0.0242718446601942	8.94862014808167	191	263
Corynebacterium_ureicelerivorans	0.157061785508874	0.029126213592233	6.76447420244191	130	179
Cronobacter_sakazakii_ATCC_BAA_894	0.54248808619908	0.0358851674641148	10.3447040382175	224	321
Cryptobacterium_curtum_DSM_15641	0.0262252498194013	0.0500834724540902	8.40928527794746	153	219
Curtobacterium_flaccumfaciens_UCD_AKU	0.193431454961589	0.033502538071066	9.55894988066826	231	338
Delftia_acidovorans_SPH_1	0.368760251200782	0.0550070521861777	9.24295010845987	174	262
Dermacoccus_nishinomiyaensis	0.326472023641938	0.0606060606060606	6.47340425531915	145	208
Desulfovibrio_desulfuricans_subsp_desulfuricans_DSM_642	0.249656533833279	0.0538922155688623	5.9916918429003	153	211
Desulfovibrio_piger_ATCC_29098	0.104660137961576	0.0787589498806683	5.70516152989231	106	153
Desulfovibrio_sp_3_1_syn3	0.0536812513969997	0.0793269230769231	8.75618571031415	97	149
Dialister_invisus_DSM_15470	0.0113529672193493	0.0740740740740741	8.52169720347155	79	107
Dialister_succinatiphilus_YIT_11850	0.085519850857989	0.0141176470588235	6.77967192023159	136	187
Dietzia_cinnamea_P4	0.135515556206101	0.0471910112359551	7.69207772795217	153	205
Dorea_formicigenerans_ATCC_27755	0.257072955109893	0.0237154150197628	8.21783994496675	158	216
Dorea_longicatena_DSM_13814	0.283021462491578	0.0626086956521739	8.33706606942889	140	203
Dysgonomonas_gadei_ATCC_BAA_286	0.661988845220504	0.0193548387096774	7.44330242431013	194	279
Edwardsiella_tarda_ATCC_23685	0.493824034143682	0.0188679245283019	7.52478727339993	134	189
Edwardsiella_tarda_FL6_60	0.325680563818534	0.0132352941176471	8.467978042086	190	275
Eggerthella_lenta_DSM_2243	0.0434806021210141	0.0628491620111732	7.09454113924051	159	233
Eggerthella_sp_1_3_56FAA	0.0524453501445422	0.0974729241877256	6.42742857142857	79	112
Eggerthella_sp_YY7918	0.0310293715775754	0.0422535211267606	8.47267926061345	173	254
Eggerthia_catenaformis_OT_569	0.348346607662921	0.0252808988764045	7.13656006914434	127	169
Eikenella_corrodens_ATCC_23834	0.0974156065328986	0.040785498489426	6.26380648105888	173	260
Enterobacter_aerogenes_KCTC_2190	0.658058586388671	0.0332963374028857	10.2427385892116	232	335
Enterobacter_asburiae_LF7a	0.633698262785756	0.0417558886509636	11.2947748247866	233	337
Enterobacter_cancerogenus_ATCC_35316	0.488194401835062	0.0265486725663717	8.03414852371011	150	210
Enterobacter_cloacae_EcWSU1	0.643203094856024	0.0414012738853503	13.211902470324	236	342
Enterobacter_hormaechei_YT2	0.630713318213358	0.0554347826086957	11.8056662870159	227	332
Enterobacter_hormaechei_YT3	0.611682962357137	0.0451911935110081	11.5808499514527	221	319
Enterobacteriaceae_bacterium_9_2_54FAA	0.525868703001821	0.0164835164835165	7.94412698412698	153	210
Enterococcus_asini_ATCC_700915	0.437404217432653	0.0334821428571429	7.82271944922547	152	203
Enterococcus_avium_ATCC_14025	0.270495065221569	0.0480349344978166	8.32816408204102	182	256
Enterococcus_caccae_ATCC_BAA_1240	0.37030503882129	0.0242718446601942	9.11540900443881	180	249
Enterococcus_casseliflavus_ATCC_12755	0.248416847813709	0.0655737704918033	9.62099248756745	190	275
Enterococcus_cecorum_DSM_20682	0.229307068275273	0.0559701492537313	8.39595744680851	153	223
Enterococcus_dispar_ATCC_51266	0.308122730621801	0.0498812351543943	6.62417962003454	143	190
Enterococcus_durans_ATCC_6056	0.323569567373004	0.0368852459016393	7.32574645129711	142	192
Enterococcus_faecalis_OG1RF_ATCC_47077	0.300888111464313	0.0511945392491468	9.01128489408038	183	249
Enterococcus_faecalis_TX0104	0.290925651602187	0.0415512465373961	6.80345443716498	118	157
Enterococcus_faecalis_TX1322	0.276793573517014	0.0495867768595041	9.41417069243156	119	156
Enterococcus_faecalis_TX2134	0.210550406911981	0.0433526011560694	6.6487012987013	113	150
Enterococcus_faecalis_V583	0.300831225514113	0.0540983606557377	9.35401785714286	189	261
Enterococcus_faecium_TX1330	0.182047904936723	0.0979591836734694	7.15084621044886	99	120
Enterococcus_gallinarum_EG2	0.326937415512011	0.0565149136577708	7.29224617524339	184	250
Enterococcus_hirae_ATCC_9790	0.330029328178501	0.0241448692152917	8.53790613718412	163	221
Enterococcus_phoeniculicola_ATCC_BAA_412	0.224079991152012	0.0412844036697248	7.45906200317965	155	201
Enterococcus_saccharolyticus_DSM8903	0.175030087383707	0.0636492220650637	8.02977108290832	175	257
Enterococcus_sp_7L76	0.21921023395514	0.112903225806452	7.88058419243986	77	94
Erysipelotrichaceae_bacterium_5_2_54FAA	0.19157322884127	0.130841121495327	5.59777914867366	88	123
Erysipelotrichaceae_bacterium_sp_3_1_53	0.1101630483279	0.0428571428571429	7.32360013740982	104	149
Escherichia_albertii_KF1	0.656226921921967	0.0337837837837838	9.01262725909557	225	326
Escherichia_albertii_TW07627	0.705142280954878	0.0425806451612903	10.6262513904338	211	297
Escherichia_coli_O157_H7_str_Sakai	0.665842489617358	0.0238853503184713	7.89727171492205	159	225
Escherichia_coli_SE11	0.69125168499386	0.0201535508637236	9.43999005222581	246	354
Escherichia_coli_str_K_12_substr_MG1655	0.661542741901285	0.0224887556221889	7.84941085070568	165	234
Escherichia_coli_UTI89_UPEC	0.617232928173076	0.0188087774294671	7.82664160064455	163	226
Escherichia_fergusonii_ATCC_35469	0.81700176162197	0.0406320541760722	10.4186725663717	226	318
Escherichia_hermannii_NBRC_105704	0.457638638992187	0.0216763005780347	9.43791864867489	191	271
Escherichia_sp_1_1_43	0.173972561595294	0.0445544554455446	6.20257611241218	111	153
Escherichia_sp_3_2_53FAA	0.607639219395999	0.0235109717868339	8.38640339915021	164	228
Escherichia_sp_4_1_40B	0.631120060047381	0.0235109717868339	8.27127591090511	173	236
Eubacterium_biforme_DSM_3989	0.184726527722038	0.108552631578947	5.25683890577508	82	117
Eubacterium_brachy_ATCC_33089	0.189810077001401	0.0383386581469649	4.73068669527897	102	135
Eubacterium_cellulosolvens_6	0.150644428625904	0.0150753768844221	6.64166438543663	151	216
Eubacterium_cylindroides_T2_87	0.163706928452851	0.0694980694980695	6.50632046463956	142	203
Eubacterium_desmolans_ATCC_43058	0.222712159259359	0.0686070686070686	5.86760877649684	142	196
Eubacterium_dolichum_DSM_3991	0.341950485532083	0.117437722419929	5.41414944356121	79	111
Eubacterium_eligens_ATCC_27750	0.370279583065096	0.032967032967033	10.2308943089431	172	243
Eubacterium_hallii_DSM_3353	0.13827425046344	0.0646319569120287	7.1268	132	193
Eubacterium_hallii_L2_7	0.265028737643238	0.022140221402214	7.33880554769318	151	208
Eubacterium_limosum_KIST612	0.348346607662284	0.0177165354330709	10.2326536599677	147	205
Eubacterium_ramulus_ATCC_29099	0.183625500055471	0.0202702702702703	7.94401885680613	178	261
Eubacterium_rectale_ATCC_33656	0.348346607682335	0.0528497409326425	7.74441145651415	215	330
Eubacterium_rectale_M104_1	0.311325433309241	0.10250569476082	8.58058570550891	117	169
Eubacterium_saphenum_ATCC_49989	0.0281064299664492	0.0303030303030303	4.11314285714286	100	129
Eubacterium_siraeum_70_3	0.113942200261794	0.0869565217391304	6.40428521250439	96	142
Eubacterium_siraeum_DSM_15702	0.138492122602995	0.0995850622406639	6.14996232102487	71	98
Eubacterium_sulci_ATCC_35585	0.275727502119063	0.0165289256198347	8.82503113325031	123	162
Eubacterium_ventriosum_ATCC_27560	0.124391054496152	0.110655737704918	5.78328474246842	79	103
Exiguobacterium_aurantiacum_DSM_6208	0.349699084726413	0.0362903225806452	7.15629280170446	193	276
Faecalibacterium_cf_prausnitzii_KLE1255	0.112738769358099	0.0638297872340425	6.70846800258565	81	105
Faecalibacterium_prausnitzii_L2_6	0.289387162098152	0.0527859237536657	7.55530903328051	108	140
Faecalibacterium_prausnitzii_M21_2	0.368279258989687	0.0480427046263345	8.72298305084746	153	220
Faecalibacterium_prausnitzii_SL3_3	0.317735203239353	0.0423387096774194	8.5538363375339	145	205
Filifactor_alocis_ATCC_35896	0.104856310966414	0.0180722891566265	6.64269788182832	115	150
Finegoldia_magna_ATCC_29328	0.0817101255846323	0.044280442804428	4.19249394673123	105	135
Flavonifractor_plautii_ATCC_29863	0.142528642917778	0.0388888888888889	7.48277174947649	158	224
Fusobacterium_gonidiaformans_3_1_5R	0.164376552107381	0.0418994413407821	5.11807580174927	100	137
Fusobacterium_gonidiaformans_ATCC_25563	0.164376552071383	0.0418994413407821	5.11807580174927	100	137
Fusobacterium_mortiferum_ATCC_9817	0.330875124198126	0.0354609929078014	6.07913931436907	125	172
Fusobacterium_necrophorum_D12	0.195403690857502	0.0397877984084881	5.9339485186984	101	142
Fusobacterium_nucleatum_subsp_animalis_3_1_33	0.170432770422027	0.0810810810810811	3.96890184645287	101	140
Fusobacterium_nucleatum_subsp_animalis_7_1	0.17043277042421	0.0804289544235925	4.00468164794007	102	141
Fusobacterium_nucleatum_subsp_animalis_D11	0.178256703680059	0.0797872340425532	3.99532710280374	102	142
Fusobacterium_nucleatum_subsp_vincentii_3_1_27	0.211012145413667	0.0738916256157636	5.75568181818182	114	157
Fusobacterium_nucleatum_subsp_vincentii_3_1_36A2	0.281645544888307	0.0523489932885906	7.03820816864295	185	265
Fusobacterium_nucleatum_subsp_vincentii_4_1_13	0.204895491009062	0.0769230769230769	4.67069081153588	105	146
Fusobacterium_periodonticum_1_1_41FAA	0.176908908074626	0.0831024930747922	4.5802888700085	100	140
Fusobacterium_periodonticum_2_1_31	0.139256252467544	0.0835654596100279	4.6095717884131	101	140
Fusobacterium_russii_ATCC_25533	0.325680563818147	0.0464396284829721	5.13781223083549	111	148
Fusobacterium_sp_4_8	0.239642946541464	0.0527859237536657	6.65217391304348	178	254
Fusobacterium_ulcerans_ATCC_49185	0.288024143427028	0.0459183673469388	6.11999128919861	151	214
Fusobacterium_varium_ATCC_27725	0.275006212029643	0.0437158469945355	6.58485985433679	147	205
Gemella_haemolysans_ATCC_10379	0.148525752827713	0.0578778135048231	8.29241877256318	118	154
Gemella_morbillorum_M424	0.182999885856224	0.0547112462006079	8.19321731369924	118	154
Gemella_sanguinis_ATCC700632	0.301139172203723	0.0502092050209205	9.13729090167279	166	217
Gemella_sanguinis_M325	0.174696947473056	0.0610169491525424	7.92857142857143	112	142
Geobacillus_vulcani_PSS1	0.480889232306051	0.0456674473067916	8.10796915167095	200	303
Gordonia_rubripertincta_NBRC_101908	0.166992331267924	0.0308641975308642	7.68639603346762	161	214
Gordonia_terrae_C_6	0.376797302858658	0.0350584307178631	7.33218456825579	171	238
Gordonia_terrae_NBRC_100016	0.386077841158201	0.0340425531914894	7.2165830628504	187	266
Gordonibacter_pamelaeae_7_10_1_bT_DSM_19378	0.0167938459096403	0.0912162162162162	6.79131959666813	91	128
Granulicatella_adiacens_ATCC_49175	0.254733039512204	0.0584958217270195	6.67088607594937	127	167
Granulicatella_elegans_ATCC_700633	0.276182405831299	0.0362537764350453	6.99157540016849	120	157
Grimontia_hollisae_CIP_101886	0.42215769026562	0.0345710627400768	11.4203088725144	215	301
Haemophilus_haemolyticus_M19501	0.227045467882021	0.0186335403726708	7.71931713318979	185	257
Haemophilus_parainfluenzae_T3T1	0.24374296522847	0.0269058295964126	8.63357599823516	222	327
Haemophilus_sputorum_CCUG_13788	0.262709549058719	0.0586319218241042	10.82381296698	182	255
Hafnia_alvei_ATCC_51873	0.457638638998693	0.0249584026622296	7.66904445919044	193	260
Hafnia_alvei_BIDMC_31	0.538958246935273	0.0148514851485149	10.039375693234	219	306
Halococcus_morrhuae_DSM1307	0.0694060694950788	0.0835654596100279	8.93542654028436	129	164
Helicobacter_bilis_ATCC_43879	0.0335289679778548	0.0644628099173554	8.52835997631735	123	197
Helicobacter_canadensis_MIT_98_5491	0.0495016326787954	0.0707547169811321	7.5308321692277	154	234
Helicobacter_cinaedi_CCUG_18818	0.0377774448791734	0.0528375733855186	9.31266475644699	122	185
Helicobacter_pullorum_MIT_98_5489	0.0416433223828293	0.0857142857142857	9.47141600703606	100	145
Helicobacter_pylori_26695	0.0288545819189739	0.0566037735849057	7.18120617110799	99	142
Helicobacter_winghamensis_ATCC_BAA_430	0.0198408178306163	0.0887949260042283	8.80903720261855	107	166
Holdemania_filiformis_VPI_J1_31B_1_DSM_12042	0.187988221337423	0.101010101010101	6.64494919306635	82	115
Kallipyga_massiliensis_ph2	0.27571893099474	0.0376884422110553	7.35096818810512	136	183
Kandleria_vitulina_DSM_20405	0.432278409490529	0.031866464339909	10.2717280453258	178	251
Kingella_oralis_ATCC_51147	0.115635571532583	0.0349344978165939	8.78272454757411	192	276
Klebsiella_pneumoniae_pneumoniae_MGH78578	0.47140708746399	0.0170777988614801	8.22588878760255	143	202
Klebsiella_sp_1_1_55	0.507556007731642	0.0269299820466786	9.58291189779079	151	212
Kluyvera_ascorbata_ATCC_33433	0.45763863899949	0.0132352941176471	9.43607594936709	195	277
Kocuria_palustris_PEL	0.250741218692288	0.0736607142857143	7.11312764670296	139	192
Kocuria_rhizophila_DC2201	0.201026437873673	0.0311203319502075	7.71278875922839	166	218
Kurthia_massiliensis_JC30	0.302455135066486	0.0345821325648415	8.07329963235294	171	256
Kytococcus_sedentarius_DSM_20547	0.234760887821614	0.0301810865191147	8.19943392118441	164	221
Lachnospiraceae_bacterium_sp_5_1_63FAA	0.168860934047472	0.0701513067400275	7.97518427518427	152	239
Lachnospiraceae_bacterium_sp_8_1_57FAA	0.034790246848783	0.0356294536817102	7.66468253968254	104	149
Lachnospira_multipara_ATCC_19207	0.273074111027317	0.0140845070422535	9.11634475218659	165	240
Lactobacillus_acidophilus_ATCC_4796	0.0785991238404438	0.0837209302325581	5.91834862385321	87	105
Lactobacillus_acidophilus_NCFM	0.155600795547074	0.0652173913043478	5.30898550724638	146	196
Lactobacillus_amylolyticus_DSM_11664	0.0611915674880456	0.0991735537190083	6.09720176730486	66	74
Lactobacillus_amylovorus_GRL_1112	0.282988789248854	0.0705882352941176	7.63761467889908	103	130
Lactobacillus_animalis_KCTC_3501	0.33666994904496	0.0485175202156334	11.1894574327305	136	176
Lactobacillus_antri_DSM_16041	0.0712644200169209	0.0944055944055944	6.15255292652553	103	127
Lactobacillus_brevis_ATCC_367	0.115982856855239	0.0905172413793103	5.75050709939148	85	103
Lactobacillus_brevis_subsp_gravesensis_ATCC_27305	0.0822904408879749	0.0578158458244111	8.35139740967962	141	185
Lactobacillus_buchneri_ATCC_11577	0.0774049051417801	0.0534653465346535	6.82262315021285	142	190
Lactobacillus_casei_ATCC_334	0.108073240126564	0.0958466453674121	6.6388395500296	105	131
Lactobacillus_casei_casei_BL23	0.1084982664967	0.0967741935483871	6.83072625698324	111	136
Lactobacillus_coleohominis_101_4_CHN	0.168648066843943	0.04	6.16666666666667	107	136
Lactobacillus_coryniformis_subsp_coryniformis_CECT_5711	0.202991370103889	0.047244094488189	8.7904034375746	172	241
Lactobacillus_crispatus_125_2_CHN	0.110436931814396	0.0994475138121547	5.15741935483871	80	94
Lactobacillus_curvatus_CRL_705	0.19519901013365	0.0282131661442006	6.30649038461539	116	147
Lactobacillus_delbrueckii_subsp_bulgaricus_ATCC_11842	0.138457632673676	0.0546875	7.51102687801516	141	188
Lactobacillus_delbrueckii_subsp_bulgaricus_ATCC_BAA_365	0.0532316712202749	0.0394736842105263	5.24379232505643	66	81
Lactobacillus_fermentum_ATCC_14931	0.0731835951320332	0.0694444444444444	6.49510664993726	128	173
Lactobacillus_fermentum_IFO_3956	0.086671566665039	0.0666666666666667	10.3310479921645	187	261
Lactobacillus_gasseri_ATCC_33323	0.25532116715048	0.147058823529412	5.49009900990099	86	108
Lactobacillus_gastricus_PS3	0.106994647253962	0.0317124735729387	8.03887269193392	151	211
Lactobacillus_helveticus_DPC_4571	0.144053284715522	0.0630252100840336	7.60466321243523	163	220
Lactobacillus_helveticus_DSM_20075	0.0915242386399632	0.109090909090909	6.09582059123344	75	89
Lactobacillus_hilgardii_ATCC_8290	0.074001959821794	0.0626304801670146	6.98875909191095	134	178
Lactobacillus_iners_DSM_13335	0.144154339377545	0.0486486486486487	5.55172413793103	81	104
Lactobacillus_jensenii_1153	0.116594907659167	0.0919540229885057	4.54137931034483	108	129
Lactobacillus_johnsonii_DPC_6026	0.145629051171034	0.0715835140997831	5.30465367965368	159	213
Lactobacillus_johnsonii_NCC_533	0.149520701520476	0.112781954887218	5.25252525252525	96	125
Lactobacillus_mucosae_LM1	0.171259285170116	0.0592105263157895	7.44321206743567	138	189
Lactobacillus_oris_F0423	0.27691004511346	0.0355450236966825	6.92501284026708	141	186
Lactobacillus_paracasei_subsp_paracasei_8700_2	0.0878667347571686	0.0979591836734694	6.28852459016393	95	113
Lactobacillus_paracasei_subsp_paracasei_ATCC_25302	0.0816798354423523	0.0824742268041237	5.44626865671642	97	122
Lactobacillus_pentosus_KCA1	0.20090264585707	0.0573613766730402	11.0434083601286	168	224
Lactobacillus_plantarum_JDM1	0.182387860728476	0.0652173913043478	8.1254955570745	201	288
Lactobacillus_plantarum_subsp_plantarum_ATCC_14917	0.143982286887936	0.0926365795724466	6.23106191629194	117	158
Lactobacillus_plantarum_WCFS1	0.195395300096826	0.079295154185022	6.40104849279161	124	169
Lactobacillus_reuteri_CF48_3A_	0.0650076326575139	0.0681818181818182	5.09124767225326	102	120
Lactobacillus_reuteri_F275_JCM_1112	0.0696036833757884	0.0591133004926108	5.18533201189296	104	118
Lactobacillus_reuteri_MM2_3_	0.0762481197803178	0.0657894736842105	5.06359447004608	106	125
Lactobacillus_reuteri_MM4_1A_	0.166354589765364	0.0606060606060606	4.68528464017186	93	108
Lactobacillus_reuteri_SD2112_ATCC_55730	0.0707930940291903	0.0655021834061135	5.04120879120879	109	127
Lactobacillus_rhamnosus_GG_ATCC_53103	0.18022863388513	0.0782608695652174	5.7649063032368	173	235
Lactobacillus_rhamnosus_LMS2_1	0.0997706799795281	0.108196721311475	6.28102429415627	103	128
Lactobacillus_ruminis_ATCC_25644	0.065502559274419	0.0686274509803922	7.4753987105531	99	130
Lactobacillus_sakei_subsp_sakei_23K	0.182158623584115	0.0711206896551724	7.20094562647754	167	217
Lactobacillus_salivarius_HO66_ATCC_11741	0.0824884008691757	0.0818181818181818	5.64295741693963	93	125
Lactobacillus_salivarius_salivarius_UCC118	0.118503728806832	0.0810810810810811	6.90446329767613	102	135
Lactobacillus_ultunensis_DSM_16047	0.14518239900729	0.0995260663507109	5.2751677852349	94	112
Lactobacillus_vaginalis_ATCC_49540	0.0739222028812627	0.0471698113207547	8.00364600596619	120	159
Lactococcus_garvieae_ATCC_49156	0.34834660766038	0.00813008130081301	5.83010335917313	136	178
Lactococcus_raffinolactis_4877	0.383923933345884	0.0439739413680782	7.36	159	234
Laribacter_hongkongensis_HLHK9	0.0587525666068485	0.0368474923234391	10.0716555612506	212	331
Lautropia_mirabilis_ATCC_51599	0.201598279351017	0.0733333333333333	7.48056449616242	131	183
Leminorella_grimontii_ATCC_33999	0.394478425089995	0.0286016949152542	8.07768644005036	222	331
Leptotrichia_buccalis_C_1013_b	0.464386835522165	0.0268256333830104	8.04289506776582	182	260
Leuconostoc_argentinum_KCTC_3773	0.183536604316737	0.0680100755667506	4.54214123006834	132	177
Leuconostoc_gelidum_JB7	0.185973324678068	0.0592592592592593	4.40782122905028	137	181
Leuconostoc_mesenteroides_subsp_cremoris_ATCC_19254	0.0618204455181504	0.0654545454545455	8.01542257865515	100	129
Listeria_grayi_DSM_20601	0.293944174093861	0.0669371196754564	8.04650698602794	137	187
Listeria_monocytogenes_4a_L99	0.161222897694565	0.059748427672956	8.42388325568649	218	335
Listeria_monocytogenes_4b_F2365	0.165959314884409	0.0511022044088176	8.07705274987708	216	337
Listeria_monocytogenes_Finland_1988	0.165959314883052	0.050395256916996	8.06140534505617	214	334
Listeria_monocytogenes_FSL_R2_561	0.165959314875354	0.0521739130434783	8.05476306450491	214	337
Listeria_monocytogenes_J0161_FSL_R2_499	0.165959314882235	0.0520408163265306	8.06561717352415	214	332
Listeria_monocytogenes_serotype_7_SLCC_2482	0.165959314884833	0.0511363636363636	8.11996200298548	217	343
Listeria_monocytogenes_SLCC_2378	0.165959314884409	0.0511022044088176	8.07705274987708	216	337
Listeria_monocytogenes_SLCC_2540	0.165959314884388	0.051	8.05896243291592	214	333
Listeria_monocytogenes_SLCC_7179	0.165959314875354	0.0521739130434783	8.05476306450491	214	337
Lysinibacillus_fusiformis_ZB2	0.212761914567855	0.0359085963003264	8.21242397914857	208	327
Lysinibacillus_sphaericus_C3_41	0.173093036587926	0.0415944540727903	9.42749400068564	173	238
Marvinbryantia_formatexigens_I_52_DSM_14469	0.132440503285676	0.0490463215258856	6.59601095033242	96	140
Megamonas_funiformis_YIT_11815	0.768677170172699	0.0622710622710623	9.8305423644089	186	275
Megamonas_hypermegale_ART12_1	0.397834139530499	0.0785046728971963	7.88090204369274	132	185
Megasphaera_elsdenii_DSM_20460	0.15517816053335	0.0557432432432432	6.70093959731544	164	231
Melainabacterium_MEL_A1	0.22196584145158	0.0326678765880218	7.76551397441971	170	230
Methanobrevibacter_ruminantium_M1	0.0332031682121286	0.0203389830508475	5.0916149068323	113	143
Methanobrevibacter_smithii_ATCC_35061	0.0119128958220415	0.0630472854640981	8.63656509695291	147	215
Methanomassiliicoccus_luminyensis_B10	0.0526545374657148	0.0851063829787234	5.38461538461539	94	129
Methanosphaera_stadtmanae_DSM_3091	0.0184111463589449	0.0593080724876442	9.82419959619267	144	211
Methylobacterium_mesophilicum_SR1_6_6	0.580308854727061	0.0438871473354232	9.2192537738536	219	335
Methylobacterium_populi_BJ001	0.417188764029585	0.0463483146067416	8.84543325526932	175	259
Methylobacterium_radiotolerans_JCM_2831	0.246927179482702	0.0456026058631922	10.6771850302185	205	314
Methyloversatilis_universalis_Fam50001	0.161402710744717	0.0386869871043376	8.07960243553009	185	285
Methyloversatilis_universalis_FAM5	0.128625458317714	0.0551020408163265	7.77812696417348	194	301
Microbacterium_gubbeenense_DSM_15944	0.209547659255001	0.0293594306049822	9.02285614076109	247	372
Microbacterium_oleivorans_NBRC_103075	0.294174450177259	0.0316789862724393	10.0321389611479	249	347
Microbacterium_paraoxydans_77MFTsu3_2	0.284966507028729	0.0328467153284672	10.1706036745407	241	324
Micrococcus_luteus_NCTC_2665	0.0922992761321718	0.0406015037593985	7.95289266525053	189	266
Micromonospora_aurantiaca_ATCC_27029	0.2312277982164	0.0387323943661972	7.73176164841285	214	306
Mitsuokella_jalaludinii_DSM_13811	0.457638638998722	0.0451807228915663	6.51764705882353	107	147
Mitsuokella_multacida_DSM_20544	0.46023743202959	0.054176072234763	6.99655410062026	122	172
Mobiluncus_curtisii_ATCC_43063	0.164883815631088	0.0875331564986737	7.60967331353415	121	165
Moraxella_catarrhalis_RH4	0.0452477927622394	0.032051282051282	7.99435793274656	127	179
Morganella_morganii_subsp_morganii_KT	0.487853399731014	0.0341880341880342	9.18384527872582	191	272
Mycobacterium_avium_subsp_avium_ATCC_25291	0.113299655994153	0.0537229029217719	7.96913580246914	222	354
Mycobacterium_fortuitum_subsp_fortuitum_DSM_46621	0.462612117905693	0.0316901408450704	8.80775632490013	220	316
Mycoplasma_pneumoniae_309	0.00904335162555055	0.151898734177215	3.30473372781065	47	66
Neisseria_cinerea_ATCC_14685	0.0657189323909468	0.0410958904109589	4.03461538461538	123	167
Neisseria_elongata_subsp_glycolytica_ATCC_29315	0.061925162662991	0.0721804511278196	8.19180459156433	173	250
Neisseria_flavescens_SK114	0.123670053361093	0.0498960498960499	4.67635327635328	143	202
Neisseria_macacae_ATCC_33926	0.158169454842825	0.0425963488843813	7.85040705563094	151	211
Neisseria_mucosa_ATCC_25996	0.189159654972763	0.0395480225988701	7.72648083623693	157	220
Neisseria_subflava_NJ9703	0.132927804141372	0.0495867768595041	4.70188679245283	147	206
Nevskia_ramosa_DSM_11499	0.374336050778221	0.0420070011668611	8.90681003584229	206	309
Oceanobacillus_picturae_strain_S1	0.230524060900314	0.0442105263157895	10.464383904024	232	342
Ochrobactrum_anthropi_ATCC_49188	0.572236883293993	0.0630530973451327	9.25424405831835	209	314
Odoribacter_laneus_YIT_12061	0.4220893936729	0.039647577092511	6.96138056864832	170	243
Odoribacter_splanchnicus_1651_6_DSM_20712	0.191173305446683	0.0341506129597198	9.20269436445907	237	361
Olsenella_profusa_F019501	0.283015722038687	0.0748663101604278	7.41496424923391	153	211
Olsenella_uli_DSM_7084	0.406001938966746	0.0285714285714286	6.67512376237624	107	139
Oribacterium_sinus_F0268	0.281688112413535	0.03125	7.24731182795699	126	155
Oxalobacter_formigenes_HOxBLS	0.0275884566702518	0.0610328638497653	7.68536788303815	132	214
Oxalobacter_formigenes_OXCC13	0.021600981181453	0.0559875583203732	8.00863883043526	134	220
Paenibacillus_alvei_DSM_29	0.396536128291592	0.0354077253218884	7.97711801853522	209	327
Paenibacillus_barengoltzii_G22	0.466679271440052	0.0415704387990762	11.1999421296296	214	313
Paenibacillus_daejeonensis_DSM_15491	0.423095298851463	0.0302197802197802	9.85710338475708	240	368
Paenibacillus_graminis_C4D1M	0.895263166396824	0.047008547008547	8.64656068934779	187	261
Paenibacillus_lactis_154	0.396359496880434	0.0363836824696803	10.4056724242221	210	320
Parabacteroides_distasonis_ATCC_8503	0.2971991372658	0.0331914893617021	9.47768517797336	247	373
Parabacteroides_goldsteinii_dnLKV18	0.155496698963069	0.0294438386041439	8.49769194536034	215	320
Parabacteroides_gordonii_DSM_23371	0.111338944925659	0.0170842824601367	8.53581142339075	206	304
Parabacteroides_johnsonii_DSM_18315	0.184004712890582	0.0316742081447964	8.81480263157895	175	249
Parabacteroides_merdae_ATCC_43184	0.27408187253864	0.0393013100436681	7.69745824255628	173	248
Parabacteroides_sp_D13	0.0701344429757814	0.0573248407643312	7.74903149738925	147	220
Paracoccus_yeei_ATCC_BAA_599	0.469211739152603	0.0658783783783784	7.96756864305611	163	228
Paraprevotella_clara_YIT_11840	0.335746564197239	0.0228509249183896	8.35088282504013	217	316
Paraprevotella_xylaniphila_YIT_11841	0.381408585116414	0.0208333333333333	8.32178370066632	207	300
Parasutterella_excrementihominis_YIT_11859	0.012454196533475	0.0439024390243902	9.046828033539	178	246
Parvimonas_micra_ATCC_33270	0.0511677744972556	0.12396694214876	4.51973684210526	65	89
Pediococcus_acidilactici_7_4	0.0422939809340573	0.0327868852459016	4.02650176678445	71	85
Pediococcus_acidilactici_DSM_20284	0.0432904192807579	0.0368098159509202	4.33728813559322	61	75
Pediococcus_pentosaceus_ATCC_25745	0.137158325710638	0.0476190476190476	6.73008434864105	120	167
Peptoniphilus_harei_ACS_146_V_Sch2b	0.203001116418786	0.0373134328358209	6.55099736544976	132	176
Peptoniphilus_indolicus_ATCC_29427	0.151695756205068	0.0167597765363128	4.98625954198473	132	166
Peptoniphilus_lacrimalis_DSM_7455	0.122576214472525	0.0498338870431894	5.28420356906808	107	140
Peptoniphilus_timonensis_JC401	0.0253263730911255	0.0721153846153846	3.00413223140496	87	105
Peptostreptococcus_anaerobius_DSM_2949	0.386657603638355	0.0300751879699248	8.34262820512821	132	177
Peptostreptococcus_stomatis_DSM_17678	0.164756861426053	0.040133779264214	6.61953352769679	109	143
Phascolarctobacterium_succinatutens_YIT_12067	0.0735338799981843	0.0416666666666667	6.35977799542932	109	149
Plesiomonas_shigelloides_302_73	0.426482807519457	0.0246238030095759	10.2539463926263	205	289
Porphyromonas_asaccharolytica_DSM_20707	0.240140228935497	0.0452261306532663	4.74697938877043	129	176
Porphyromonas_endodontalis_ATCC_35406	0.325680563818266	0.0665188470066519	4.98955861414333	128	175
Porphyromonas_gingivalis_W83	0.113723143484825	0.0462046204620462	8.63909676579684	203	304
Porphyromonas_somerae_DSM_23386	0.325680563792552	0.0581395348837209	5.4406068431246	141	200
Porphyromonas_uenonis_60_3	0.325680563818143	0.029925187032419	6.21142162818955	127	173
Porphyromonas_uenonis_DSM_23387	0.280957777336829	0.0230179028132992	6.36969930609098	129	172
Prevotella_albensis_DSM_11370	0.259191780493953	0.0121786197564276	8.15364120781527	179	266
Prevotella_bivia_DSM_20514	0.261869493537232	0.0289156626506024	5.47328959700094	123	175
Prevotella_brevis_ATCC_19188	0.278401190945123	0.0275862068965517	9.36563710210636	206	310
Prevotella_bryantii_B14	0.263580607225808	0.0369230769230769	7.75459459459459	177	253
Prevotella_bryantii_C21a	0.327224582559846	0.0330123796423659	7.1758975786251	190	274
Prevotella_buccae_ATCC_33574	0.334749940570375	0.0220264317180617	7.19362101313321	174	251
Prevotella_conceptionensis_9403948	0.240820418109942	0.0439882697947214	4.74910071942446	115	152
Prevotella_copri_CB7_DSM_18205	0.0767704124894924	0.0217391304347826	7.77636127917027	174	248
Prevotella_corporis_DSM_18810	0.252058497375086	0.0277777777777778	4.71024967148489	125	175
Prevotella_denticola_DSM20614	0.325680563818143	0.038659793814433	5.25978647686833	129	177
Prevotella_denticola_F0289	0.325680563819032	0.036697247706422	5.44480784955029	119	158
Prevotella_disiens_FB035_09AN	0.325680563819832	0.038961038961039	5.30228136882129	122	167
Prevotella_disiens_JCM_6334	0.325680563818191	0.0251396648044693	5.67203219315895	116	157
Prevotella_enoeca_JCM_12259	0.181465076617188	0.0288461538461538	5.1860632183908	129	177
Prevotella_intermedia_17	0.263383457578953	0.0216867469879518	5.62095238095238	133	186
Prevotella_intermedia_ATCC_25611	0.272678689603018	0.0212765957446809	5.44395924308588	128	180
Prevotella_loescheii_DSM_19665	0.28925050144401	0.0392523364485981	6.09940174873447	143	207
Prevotella_melaninogenica_ATCC_25845	0.248376438151767	0.0446650124069479	5.53542780748663	135	183
Prevotella_nanceiensis_DSM_19126	0.22490584890049	0.0384615384615385	5.62132661628883	122	157
Prevotella_nigrescens_ATCC_33563	0.263266956571438	0.0314465408805031	5.93577267419229	134	195
Prevotella_oralis_ATCC_33269	0.37454616633512	0.0327102803738318	7.12382234185733	171	248
Prevotella_pallens_ATCC_700821	0.269816276625763	0.0276073619631902	5.09367681498829	123	161
Prevotella_ruminicola_23	0.297919228508038	0.0184426229508197	8.63169267707083	227	339
Prevotella_salivae_DSM_15606	0.170606821643287	0.0338600451467269	8.42164646886753	130	182
Prevotella_shahii_JCM_12083	0.191236401871429	0.0256959314775161	5.28629265471371	136	192
Prevotella_stercorea_DSM_18206	0.204355260313256	0.0245901639344262	6.45424621461488	151	210
Prevotella_timonensis_4401737	0.219402689829617	0.0744416873449131	5.69772832637923	113	160
Prevotella_timonensis_CRIS_5C_B1	0.140597705851473	0.032520325203252	4.55588897224306	112	155
Prevotella_veroralis_DSM_19559	0.311922791596469	0.0231362467866324	6.0005540166205	125	177
Propionibacterium_acidipropionici_ATCC_4875	0.457638638995199	0.0518053375196232	8.47127770685853	187	270
Propionibacterium_acnes_KPA171202	0.479871385740298	0.0362537764350453	8.69352060421359	198	272
Propionibacterium_avidum_44067	0.457638638998877	0.0421216848673947	8.70746807687347	197	272
Propionibacterium_freudenreichii_subsp_shermanii_CIRM_BIA1	0.213580724513868	0.0585533869115959	7.39996919759741	198	298
Propionibacterium_granulosum_DSM_20700	0.363929271559213	0.0593220338983051	6.75690115761354	120	159
Propionibacterium_jensenii_DSM_20535	0.4576386389987	0.0328587075575027	10.8953221259267	225	324
Propionibacterium_propionicum_F0230a	0.533951357469439	0.0373831775700935	8.41420515574651	177	246
Proteus_mirabilis_ATCC_35198	0.452477689834252	0.036096256684492	8.66483011937557	203	289
Proteus_penneri_ATCC_35198	0.37034269056496	0.0339622641509434	7.90229312063809	143	194
Providencia_alcalifaciens_DSM_30120	0.341950485569638	0.0188679245283019	6.72703703703704	106	142
Providencia_rettgeri_DSM_1131	0.341950485569903	0.0335195530726257	6.82277318640955	109	150
Providencia_rustigianii_DSM_4541	0.341950485569897	0.0171428571428571	7.13102820746133	114	155
Providencia_stuartii_ATCC_25827	0.341950485567841	0.0383631713554987	6.77258852258852	113	158
Pseudobutyrivibrio_ruminis_AD2017	0.134669363494331	0.0450346420323326	7.94733979878546	194	299
Pseudoflavonifractor_capillosus_strain_ATCC_29799	0.116555499601672	0.0814814814814815	6.26213271706834	115	161
Pseudomonas_aeruginosa_NCGM2_S1	0.422770209407186	0.0221606648199446	9.68321381028041	244	364
Pseudomonas_alcaliphila_34	0.274625019919438	0.0257731958762887	9.07756696428571	171	246
Pseudomonas_monteilii_NBRC_103158	0.327884545305892	0.0480295566502463	8.70749917952084	201	293
Pseudomonas_nitroreducens_HBP1	0.405582462451793	0.0459183673469388	9.50978564771668	200	289
Pseudomonas_oleovorans_MOIL14HWK12	0.277355605088708	0.0428571428571429	10.9199649846808	201	299
Pseudoramibacter_alactolyticus_ATCC_23263	0.115461206524733	0.0103092783505155	6.1213437590501	152	226
Pyramidobacter_piscolens_W5455	0.161182781735945	0.0583333333333333	4.51612903225806	117	156
Ralstonia_sp_5_7_47FAA	0.123898903250538	0.053019145802651	8.22344367588933	141	217
Raoultella_planticola_ATCC_33531	0.457638638997963	0.0371287128712871	9.14288375558867	202	293
Rhodococcus_equi_ATCC_33707	0.374226144602662	0.031055900621118	6.2002493765586	146	200
Rhodococcus_equi_NBRC_101255	0.476881920311732	0.0326678765880218	6.32750744786495	160	226
Rhodococcus_rhodochrous_ATCC_21198	0.31757401946022	0.0359477124183007	7.60035827006739	216	322
Roseburia_hominis_A2_183	0.298882674153085	0.036697247706422	7.70998151571164	160	229
Roseburia_intestinalis_L1_82	0.334424768729757	0.0703971119133574	7.07472826086957	127	188
Roseburia_inulinivorans_DSM_16841	0.26813554607798	0.0604026845637584	7.4836003051106	107	134
Roseomonas_mucosa_ATCC_BAA_692	0.339042520775096	0.0747051114023591	8.48822829964328	189	277
Rothia_aeria_F0474	0.1109558474535	0.0685154975530179	7.8302614659237	174	244
Rothia_dentocariosa_ATCC_17931	0.112999217548741	0.077319587628866	5.71071752951862	116	162
Rothia_mucilaginosa_DY_18	0.152664356097577	0.0789473684210526	6.57213384530993	113	152
Ruminococcaceae_bacterium_D16	0.0984432443860479	0.037567084078712	7.62242562929062	118	183
Ruminococcus_albus_7	0.16596904975145	0.023936170212766	9.79407837901516	193	279
Ruminococcus_bicirculans_80_3	0.123586175675831	0.0425867507886435	7.45260999842296	173	236
Ruminococcus_bromii_L2_63	0.105824413464466	0.0352941176470588	7.72946330777656	120	176
Ruminococcus_callidus_ATCC_2776001	0.223859611740905	0.0192926045016077	8.9508116084604	167	242
Ruminococcus_champanellensis_18P13	0.0200953585645742	0.012396694214876	7.23641456582633	80	105
Ruminococcus_flavefaciens_ATCC_19208	0.265622658990713	0.0149750415973378	9.25475583447735	166	239
Ruminococcus_flavefaciens_FD_1	0.246856827923929	0.0381944444444444	9.62157523361516	198	303
Ruminococcus_gauvreauii_DSM_19829	0.202751073821147	0.0267515923566879	6.76423327330655	177	263
Ruminococcus_gnavus_ATCC_29149	0.200142140617512	0.0683012259194396	8.19996457669146	145	202
Ruminococcus_lactaris_ATCC_29176	0.102019667127244	0.0655226209048362	8.27903430749682	139	222
Ruminococcus_obeum_A2_162	0.109568585615839	0.0324324324324324	7.86994915707787	109	144
Ruminococcus_sp_5_1_39BFAA	0.0369038664229611	0.0759493670886076	6.40249433106576	103	153
Ruminococcus_sp_SR1_5	0.137822925539671	0.0316901408450704	7.52378964941569	96	121
Ruminococcus_torques_ATCC_27756	0.096218297123662	0.0441176470588235	6.98608211551844	114	162
Ruminococcus_torques_L2_14	0.150404156770801	0.0405405405405405	8.64806782334385	124	171
Salmonella_enterica_enterica_sv_Typhimurium_LT2	0.666637579585541	0.0101809954751131	9.28334982953921	234	322
Scardovia_inopinata_F0304	0.216086988115278	0.0340909090909091	6.68433734939759	124	161
Selenomonas_ruminantium_AC2024	0.590730160934493	0.0307867730900798	8.47421571061998	198	307
Serratia_fonticola_RB_25	0.457638639012104	0.0317273795534665	10.805746912431	218	318
Serratia_liquefaciens_ATCC_27592	0.457638638998815	0.0202020202020202	10.1901765046296	207	306
Silanimonas_lenta_DSM_16282	0.0575554676851753	0.0274390243902439	7.21814724259712	161	236
Slackia_exigua_ATCC_700122	0.0149857991374276	0.0539568345323741	6.86538035041029	142	204
Slackia_piriformis_YIT_12062	0.00901204859986236	0.0765957446808511	9.82204098703471	130	186
Solobacterium_moorei_DSM_22971	0.268359052771882	0.0537313432835821	6.93969144460028	115	156
Solobacterium_moorei_F0204	0.266940722876456	0.0470219435736677	7.3023598820059	115	152
Staphylococcus_arlettae_CVD059	0.253769291604051	0.0480961923847695	10.0004838449546	235	356
Staphylococcus_capitis_CR0101	0.259464149074057	0.073482428115016	11.7568973671764	219	319
Staphylococcus_capitis_QN1	0.269039606052856	0.0664206642066421	11.1856202171205	210	303
Staphylococcus_caprae_C87	0.277156179483417	0.0633540372670807	10.9358443188952	211	303
Staphylococcus_cohnii_hu_01	0.311936839879645	0.0589777195281782	8.08949964763918	184	265
Staphylococcus_epidermidis_ATCC_12228	0.25662992396724	0.0547445255474453	8.76270504176311	207	294
Staphylococcus_equorum_subsp_equorum_Mu2	0.251398728973619	0.055045871559633	11.1131936787946	218	311
Staphylococcus_haemolyticus_JCSC1435	0.317771460698922	0.0535183349851338	10.7696808202514	224	338
Staphylococcus_hominis_subsp_hominis_C80	0.251513543432034	0.0560747663551402	11.2308222958057	216	312
Staphylococcus_intermedius_ATCC_27335	0.274049967159674	0.0342465753424658	8.32811656772801	134	187
Staphylococcus_lugdunensis_HKU09_01	0.257174944328458	0.0514469453376206	9.03969294139674	220	324
Staphylococcus_pasteuri_SP1	0.266678139305264	0.0672358591248666	11.9233054577465	217	318
Staphylococcus_pettenkoferi_VCU012	0.186254524890362	0.0535077288941736	9.88131124992836	217	310
Staphylococcus_saprophyticus_subsp_saprophyticus_ATCC_15305	0.304184557305932	0.0678879310344828	10.4827004710124	220	319
Staphylococcus_sciuri_subsp_sciuri_Z8	0.245085397770786	0.0568421052631579	9.55173703901657	221	327
Staphylococcus_simulans_ACS_120_V_Sch1	0.294985873942278	0.0533807829181495	9.30217623974313	216	310
Staphylococcus_vitulinus_F1028	0.237177031633536	0.0359477124183007	11.3062556546465	211	322
Staphylococcus_warneri_SG1	0.282865366647974	0.0728476821192053	9.21235916695118	213	313
Staphylococcus_xylosus_DMB3_Bh1	0.295193652446994	0.0517241379310345	11.1100118133491	216	315
Staphylococcus_xylosus_NJ	0.294275356914957	0.0513157894736842	10.9094891717639	206	294
Stenotrophomonas_maltophilia_D457	0.457638638998849	0.0326530612244898	8.90336658354115	196	277
Stenotrophomonas_rhizophila_PCA13	0.457638638998722	0.0432852386237514	8.63701095461659	202	307
Stoquefichus_massiliensis_AP9	0.202311152551291	0.0429936305732484	7.72938014446498	166	233
Streptococcus_agalactiae_A909	0.348346607661345	0.0627906976744186	7.22785213511791	130	177
Streptococcus_anginosus_1_2_62CV	0.0706987516490858	0.128289473684211	5.90267905959541	94	123
Streptococcus_australis_ATCC_700641	0.37132627721777	0.0509433962264151	9.69456193353474	156	216
Streptococcus_constellatus_subsp_constellatus_SK53	0.264565843683503	0.0247933884297521	8.10766423357664	126	168
Streptococcus_constellatus_subsp_pharyngis_SK1060	0.285995917051035	0.0376884422110553	8.34080717488789	134	177
Streptococcus_cristatus_ATCC_51100	0.320605753174018	0.0674157303370786	8.17480890661349	115	156
Streptococcus_dysgalactiae_subsp_dysgalactiae_ATCC_27957	0.348346607665869	0.0506329113924051	5.7480694980695	90	111
Streptococcus_equinus_ATCC_9812	0.0720678764097595	0.094017094017094	8.90626428898034	113	152
Streptococcus_gallolyticus_subsp_gallolyticus_ATCC_43143	0.254326504190151	0.0552631578947368	8.06957488877904	178	267
Streptococcus_gordonii_str_Challis_substr_CH1	0.396021384121783	0.0416024653312789	9.25651353052234	166	237
Streptococcus_infantarius_subsp_infantarius_ATCC_BAA_102	0.145628104144205	0.0635593220338983	7.69994554365584	130	181
Streptococcus_infantis_ATCC_700779	0.306407030756679	0.0267857142857143	9.63788300835655	144	194
Streptococcus_intermedius_JTH08	0.315206521455959	0.0445544554455446	8.30520346897932	132	180
Streptococcus_lutetiensis_033	0.279561325865305	0.0263736263736264	7.40407319952774	138	197
Streptococcus_mitis_NCTC_12261	0.34703071412661	0.0595667870036101	7.45582808769264	147	206
Streptococcus_mutans_ATCC_25175	0.467208472188939	0.0432276657060519	10.3083918157557	171	254
Streptococcus_oralis_Uo5	0.411375243071561	0.0480427046263345	7.78963198867657	159	224
Streptococcus_parasanguinis_ATCC_903	0.314086890480372	0.0454545454545455	9.69931517757605	150	209
Streptococcus_parauberis_KCTC_11537	0.297098545939767	0.0252808988764045	7.16838796587337	131	168
Streptococcus_peroris_ATCC_700780	0.285845631052777	0.0318302387267905	8.64029025570145	132	172
Streptococcus_pleomorphus_DSM_20574	0.160671744209363	0.0677966101694915	9.253618097513	148	206
Streptococcus_pseudopneumoniae_IS7493	0.287647283648164	0.0428571428571429	10.2792874396135	157	210
Streptococcus_salivarius_JIM8777	0.332698856450302	0.0790861159929701	7.01863354037267	142	209
Streptococcus_sanguinis_SK36	0.418795522851362	0.0474137931034483	8.12818458580356	170	247
Streptococcus_sp_2_1_36FAA	0.0925192315215175	0.0791208791208791	7.76540616246499	134	176
Streptococcus_sp_I_G2	0.223899827971994	0.0394218134034166	9.60908503369957	192	278
Streptococcus_sp_I_P16	0.219185134969264	0.0296662546353523	9.90968136318484	202	289
Streptococcus_thermophilus_LMG_18311	0.0960485834713612	0.0545454545454545	7.63113250802384	114	163
Streptococcus_thoraltensis_DSM_12221	0.348346607661343	0.0497925311203319	7.23892773892774	142	193
Streptococcus_uberis_0140J	0.3104253626673	0.102167182662539	7.44620517097581	120	154
Streptococcus_vestibularis_F0396	0.269502052145074	0.0309917355371901	9.16151270435296	143	203
Subdoligranulum_variabile_DSM_15176	0.242725446349734	0.0797872340425532	6.09264024704066	120	157
Succinatimonas_hippei_YIT_12066	0.0774330242557047	0.0277136258660508	6.97483471955641	117	166
Succinivibrio_dextrinosolvens_H5	0.116825603415632	0.021505376344086	11.5097716894977	202	295
Sulfolobus_solfataricus_P2	0.0484290282340936	0.0495049504950495	5.93153678077203	114	145
Sutterella_parvirubra_YIT_11816	0.0129276448401379	0.0584958217270195	4.63672654690619	122	161
Sutterella_wadsworthensis_3_1_45B	0.0373909850253604	0.0076530612244898	6.59447983014862	115	164
Tannerella_forsythia_ATCC_43037	0.406001938967122	0.0345394736842105	7.09564609197412	159	224
Tatumella_ptyseos_ATCC_33301	0.560312167425088	0.0310344827586207	9.33979971027272	212	309
Trabulsiella_guamensis_ATCC_49490	0.457638638998792	0.0267857142857143	9.27470265324794	193	270
Tropheryma_whipplei_str_Twist	0.00833453246057969	0.0857142857142857	6.02612190221032	107	149
Trueperella_pyogenes_MS249	0.291927736450338	0.0359281437125748	6.6757225433526	121	155
Ureaplasma_parvum_serovar_1_str_ATCC_27813	0.00573906817469319	0.0530973451327434	2.98305084745763	41	54
Ureaplasma_urealyticum_serovar_8_str_ATCC_27618	0.0455385455654092	0.02	2.90909090909091	67	82
Ureibacillus_thermosphaericus_str_Thermo_BF	0.063750024774845	0.031304347826087	8.39637693202593	163	234
Varibaculum_cambriense_DSM_15806	0.298667417184441	0.0297029702970297	9.62865524746853	192	279
Veillonella_atypica_ACS_049_V_Sch6	0.135968304801312	0.0396634615384615	10.0990800367985	192	294
Veillonella_dispar_ATCC_17748	0.189777658864008	0.0582959641255605	6.78260089686099	175	252
Veillonella_parvula_Te3_DSM_2008	0.108208125741339	0.0365853658536585	9.56350626118068	197	294
Veillonella_ratti_ACS_216_V_Col6b	0.185475565880789	0.0315374507227332	9.4978354978355	186	269
Veillonella_sp_3_1_44	0.109026100188757	0.0236842105263158	6.84308597580909	112	153
Veillonella_sp_6_1_27	0.203983051387041	0.0326086956521739	7.04244694132335	127	176
Vibrio_fluvialis_560	0.385829462920985	0.0340050377833753	9.92730482227393	211	310
Vibrio_furnissii_NCTC_11218	0.451369374753488	0.0255681818181818	8.72257053291536	209	291
Vibrio_mimicus_MB_451	0.457638639007676	0.0384615384615385	10.6106393606394	198	294
Vibrio_parahaemolyticus_RIMD_2210633	0.457638638998733	0.0276679841897233	9.81166814551908	206	297
Weissella_cibaria_KACC_11862	0.130436226612524	0.0743801652892562	10.9543683917641	164	217
Weissella_confusa_LBAE_C39_2	0.179147683716061	0.0539568345323741	6.34169653524492	109	141
Weissella_paramesenteroides_ATCC_33313	0.0528851972207957	0.0898203592814371	5.91708291708292	80	93
Yersinia_bercovieri_ATCC_43970	0.457638638998722	0.0273224043715847	6.43515272909364	173	237
Yersinia_enterocolitica_subsp_enterocolitica_8081	0.644175075019027	0.0269922879177378	11.8783525582054	212	296
Yersinia_frederiksenii_ATCC_33641	0.710754366264272	0.0236842105263158	11.7215951843491	210	291
Yersinia_kristensenii_ATCC_33638	0.457638638997592	0.0255972696245734	8.3290723155588	171	234
Yersinia_pseudotuberculosis_YPIII	0.457638639004963	0.0309278350515464	10.533523086654	218	303
Yersinia_rohdei_ATCC_43380	0.457638638998722	0.0273141122913505	8.12442660550459	179	249
Yokenella_regensburgei_ATCC_43003	0.457638639002797	0.0103448275862069	9.64385910224439	185	250
