# Supplementary material for: Human gut microbe co-cultures have greater potential than monocultures for food waste remediation to commodity chemicals
Source: Sci Rep. 2018 Oct 22;8:15594. doi: 10.1038/s41598-018-33733-z (PMC6197241; doi:10.1038/s41598-018-33733-z)
Supplement: Supplementary file 3 — Data [file 41598_2018_33733_MOESM3_ESM.zip › Data/Parsed/Clostridium_beijerinckii_NCIMB_8052_AllRxnFlux.csv]

Rxns	Flux	Names	LowerBound	UpperBound
EX_h2(e)	49.4319734820156	H2 exchange	-1	1000
H2td	49.4319734820156	hydrogen transport	-1000	1000
HYD4	49.4319734820156	hydrogen:ferredoxin oxidoreductase	0	1000
ACtr	-22.3479150622197	acetate transporter	-1000	1000
EX_ac(e)	22.3479150622197	Acetate exchange	-1	1000
EX_for(e)	22.1188150357732	Formate exchange	-1	1000
FORt	-22.1188150357732	formate transport via diffusion	-1000	1000
ACKr	-21.4578921511671	acetate kinase	-1000	1000
PTAr	21.4578921511671	phosphotransacetylase	-1000	1000
PFL	21.1175610488916	pyruvate formate lyase	0	1000
FDNADOX_H	-17.4522159010136	Ferredoxin:NAD oxidoreductase, generating a proton motive force	-1000	1000
ENO	17.1192372419991	enolase	-1000	1000
PGK	-17.1192372419991	phosphoglycerate kinase	-1000	1000
PGM	-17.1192372419991	phosphoglycerate mutase	-1000	1000
GAPD	16.5841182089231	glyceraldehyde-3-phosphate dehydrogenase	-1000	1000
EX_no2(e)	10.6706257223175	Nitrite exchange	-1	1000
NO2t2r	-10.6706257223175	nitrite transport in via proton symport, reversible	-1000	1000
H2Ot	-8.90183954897907	H2O transport via diffusion	-1000	1000
TPI	8.8762116523078	triose-phosphate isomerase	-1000	1000
PYK	8.26688179778117	pyruvate kinase	0	1000
EX_h2o(e)	6.58578854897905	H2O exchange	-10	1000
PIt6b	-6.42348253629609	PIt6b	-1000	1000
FBA	6.11364750595544	fructose-bisphosphate aldolase	-1000	1000
FDOXR	5.33531286115874	Ferredoxin--nitrite reductase (EC 1.7.7.1)	-1000	1000
PIabc	5.31288464208867	phosphate transport via ABC system	0	1000
PFK	4.55532469567521	phosphofructokinase	0	1000
CYSDS	3.03521355905025	Cysteine Desulfhydrase	0	1000
EX_h2s(e)	3.03521355905013	Hydrogen sulfide exchange	-1	1000
H2St	-3.03521355905013	h2s transport (diffusion)	-1000	1000
PGI	2.87840811400088	glucose-6-phosphate isomerase	-1000	1000
GLCpts	2.316051	D-glucose transport via PEP:Pyr PTS	0	1000
G6PDA	1.85774952420309	glucosamine-6-phosphate deaminase	0	1000
DHAPT	1.81810035529361	Dihydroxyacetone phosphotransferase	0	1000
GLYCDx	1.81810035529361	Glycerol dehydrogenase	0	1000
GLYCt	-1.79965500000003	glycerol transport via channel	-1000	1000
EX_glyc(e)	-1.799655	Glycerol exchange	-1.799655	1000
PPCKr	-1.68053246247189	phosphoenolpyruvate carboxykinase	-1000	1000
ALATA_D	1.65324195570565	D-alanine transaminase	-1000	1000
GLUR	1.65194876956218	glutamate racemase	-1000	1000
PFK(ppi)	1.55832281028029	Pyrophosphate--fructose 6-phosphate 1-phosphotransferase, beta subunit (EC 2.7.1.90)	0	1000
ACALD	1.24501215723012	acetaldehyde dehydrogenase (acetylating)	-1000	1000
ASPT	1.21524723174309	L-aspartase	0	1000
FRD7	1.19803871069041	fumarate reductase	0	1000
NADH6	1.19235380397242	NADH dehydrogenase (ubiquinone-8 & 3.5 protons)	0	1000
EX_succ(e)	1.17160403145738	Succinate exchange	0	1000
SUCCt2r	-1.17160403145738	succinate transport via proton symport	-1000	1000
DRPAr	1.15379152083756	2-Deoxy-D-ribose-5-phosphate acetaldehyde-lyase	-1000	1000
GHMT2r	-1.14394503854953	glycine hydroxymethyltransferase, reversible	-1000	1000
EX_pi(e)	1.11059789420742	Phosphate exchange	-1	1000
CYSTGL	1.08736302124328	cystathionine g-lyase	0	1000
CYSTS	1.08736302124328	cystathionine beta-synthase	0	1000
METSr	-1.0759932078073	5-MethyltetrahydrofolateL-homocysteine S-methyltransferase	-1000	1000
METFR	1.07030830108909	methylenetetrahydrofolate reductase NADPH2	-1000	1000
TRDRr	1.01349965757663	Thioredoxin reductase (EC 1.8.1.9)	-1000	1000
ACGApts	1	N-Acetyl-D-glucosamine transport via PEP:Pyr PTS	0	1000
ALAt2r	1	L-alanine reversible transport via proton symport	-1000	1000
AMPTASECG	1	alanyl aminopeptidase (cys-gly)	0	1000
AMPt2r	1	AMP transport in/out via proton symport	-1000	1000
CGLYabc	1	L-cysteinylglycine transport via ABC system	0	1000
CYSt2r	1	L-cysteine reversible transport via proton symport	-1000	1000
DALAt2r	1	D-alanine transport via proton symport	-1000	1000
DCYTt2r	1	deoxycytidine transport in via proton symport reversible	-1000	1000
EX_acgam(e)	-1	N-Acetyl-D-glucosamine exchange	-1	1000
EX_ala_D(e)	-1	D-Alanine exchange	-1	1000
EX_ala_L(e)	-1	exchange reaction for L-alanine	-1	1000
EX_amp(e)	-1	AMP exchange	-1	1000
EX_cgly(e)	-1	Cys-Gly exchange	-1	1000
EX_cys_L(e)	-1	exchange reaction for L-cysteine	-1	1000
EX_dcyt(e)	-1	exchange reaction for Deoxycytidine	-1	1000
EX_gam(e)	-1	exchange reaction for D-Glucosamine	-1	1000
EX_glyc3p(e)	-1	Ex glyc3p[e]	-1	1000
EX_h(e)	-1	exchange reaction for proton	-1	1000
EX_metsox_S_L(e)	-1	L-Methionine S-oxide exchange	-1	1000
EX_ser_L(e)	-1	exchange reaction for L-serine	-1	1000
EX_tyr_L(e)	-1	L-Tyrosine exchange	-1	1000
GAMpts	1	D-glucosamine transport via PEP:Pyr PTS	0	1000
GLYC3Pabc	1	sn-Glycerol 3-phosphate transport via ABC system	0	1000
METSOX1abc	1	L-methionine S-oxide transport via ABC system	0	1000
METSOXR1r	1	L-methionine-S-oxide reductase, reversible	-1000	1000
SERt2r	1	L-serine reversible transport via proton symport	-1000	1000
TYRt2r	1	L-tyrosine reversible transport via proton symport	-1000	1000
DCYTD	0.994254089207175	deoxycytidine deaminase	0	1000
OBTFL	0.984199266727163	2-Oxobutanoate formate lyase	0	1000
PTA2	0.984199266727163	Phosphate acetyltransferase	0	1000
EX_ppa(e)	0.98419926672716	Propionate exchange	0	1000
PPAKr	0.98419926672716	Propionate kinase	-1000	1000
PPAt2r	0.98419926672716	Propionate transport via proton symport reversible	-1000	1000
DURIPP	0.980754431630544	deoxyuridine phosphorylase	-1000	1000
r0570	0.975008520837605	2-Deoxy-D-ribose 1-phosphate 1,5-phosphomutase Pentose phosphate pathway EC:5.4.2.7	-1000	1000
ASPTA	-0.966135223258675	aspartate transaminase	-1000	1000
EX_ura(e)	0.930470176215067	Uracil exchange	-1	1000
URAt2r	-0.930470176215067	uracil transport in via proton symport reversible	-1000	1000
EX_hxan(e)	0.927760148926609	Hypoxanthine exchange	-1	1000
HYXNt	-0.927760148926609	Hypoxanthine transport	-1000	1000
ADD	0.927760148926382	adenine deaminase	0	1000
PUNP1	0.922075242208166	purine-nucleoside phosphorylase (Adenosine)	-1000	1000
L_AROND	-0.914809313218711	Arogenate dehydrogenase (NAD+)	-1000	1000
AROH	0.914809313218698	L-Arogenate hydro-lyase	0	1000
NTD7	0.910705428772189	5'-nucleotidase (AMP)	0	1000
PPM	0.883160800230939	phosphopentomutase	-1000	1000
r0060	0.882941436608462	L-serine ammonia-lyase Glycine, serine and threonine metabolism EC:4.3.1.17	0	1000
AGDC	0.857749524203086	N-acetylglucosamine-6-phosphate deacetylase	0	1000
ALAR	0.807131106779707	alanine racemase	-1000	1000
EX_phe_L(e)	0.788655464251178	exchange reaction for L-phenylalanine	-1	1000
PHEt2r	-0.788655464251178	L-phenylalanine reversible transport via proton symport	-1000	1000
EX_biomass(e)	0.716010267141539	EX Biomass c0	0	1000
dreplication	0.716010267141539	DNA replication c0	0	1000
pbiosynthesis	0.716010267141539	Protein biosynthesis c0	0	1000
rtranscription	0.716010267141539	RNA transcription c0	0	1000
biomass020	0.716010267141539	biomass0	0	1000
MALCOAPYRCT	-0.714397239213213	Malonyl CoA pyruvate carboxytransferase	-1000	1000
MCOATA	0.714397239213213	Malonyl-CoA-ACP transacylase	-1000	1000
CYTK1	0.69187327463078	cytidylate kinase (CMP)	-1000	1000
NDPK3	0.69187327463078	nucleoside-diphosphate kinase (ATP:CDP)	-1000	1000
HEX7	0.639207888999749	hexokinase (D-fructose:ATP)	0	1000
XYLI2	0.560012944499817	xylose isomerase	-1000	1000
G3PCT	0.547017738696013	glycerol-3-phosphate cytidylyltransferase	0	1000
RPE	0.540108677657827	ribulose 5-phosphate 3-epimerase	-1000	1000
GAPD_NADP	0.535119033076057	D-Glyceraldehyde-3-phosphate:NADP+ oxidoreductase(phosphorylating)	-1000	1000
GLUOX	0.472548484923777	L-Glutamate:NADP+ oxidoreductase (transaminating)	-1000	1000
PFK_3	0.457364698906131	ATPSedoheptulose 7-phosphate 1-phosphotransferase	0	1000
FBA3	0.457364698906076	Sedoheptulose 1,7-bisphosphate D-glyceraldehyde-3-phosphate-lyase	-1000	1000
TKT1	0.457364698906076	transketolase	-1000	1000
GLYt2r	0.450000000000045	glycine reversible transport via proton symport	-1000	1000
EX_gly(e)	-0.45	exchange reaction for Glycine	-0.45	1000
TKT2	0.440309978751657	transketolase	-1000	1000
GLUN	0.418533059281913	glutaminase	0	1000
NDPK2	0.402299748309474	nucleoside-diphosphate kinase (ATP:UDP)	-1000	1000
RPI	0.361325677657874	ribose-5-phosphate isomerase	-1000	1000
G3PD2	0.338113092152525	glycerol-3-phosphate dehydrogenase (NADP)	-1000	1000
ADK1	0.333338506379505	adenylate kinase	-1000	1000
MALT6PH	0.331832	maltose-6-phosphate hydrolase	0	1000
MALTpts	0.331832	maltose transport via PEP:Pyr PTS	0	1000
ACLS_a	0.313182283342599	pyruvatethiamin diphosphate acetaldehydetransferase	0	1000
AMY1e	0.257339	alpha-amylase, extracellular (strch1 -> strch2)	0	1000
EX_strch1(e)	-0.257339	starch, structure 1 (1,6-{7[1,4-Glc], 4[1,4-Glc]}) exchange	-0.257339	1000
O16G2e	0.257339	oligo-1,6-glucosidase (strch2 ->strch3), extracellular	0	1000
UDPG4E	-0.228180944500082	UDPglucose 4-epimerase	-1000	1000
GALK	0.2281809445	galactokinase	0	1000
ASNt2r	0.225000000000023	L-asparagine reversible transport via proton symport	-1000	1000
ASPt2r	0.225000000000023	L-aspartate reversible transport via proton symport	-1000	1000
THRt2r	0.225000000000023	L-threonine reversible transport via proton symport	-1000	1000
EX_asn_L(e)	-0.225	exchange reaction for L-asparagine	-0.225	1000
EX_asp_L(e)	-0.225	L-Aspartate exchange	-0.225	1000
EX_thr_L(e)	-0.225	L-Threonine exchange	-0.225	1000
GALT	0.221134830499068	galactose-1-phosphate uridylyltransferase	-1000	1000
ACLS_b	-0.210018523531744	2-Acetolactate pyruvate-lyase (carboxylating)	-1000	1000
DHAD1	0.210018523531744	dihydroxy-acid dehydratase (2,3-dihydroxy-3-methylbutanoate)	0	1000
KARA1	-0.210018523531744	ketol-acid reductoisomerase (2,3-dihydroxy-3-methylbutanoate)	-1000	1000
EX_gln_L(e)	-0.18	exchange reaction for L-glutamine	-0.18	1000
EX_glu_L(e)	-0.18	L-Glutamate exchange	-0.18	1000
EX_met_L(e)	-0.18	L-Methionine exchange	-0.18	1000
EX_val_L(e)	-0.18	L-Valine exchange	-0.18	1000
GLNabc	0.17999999999995	L-glutamine transport via ABC system	0	1000
GLUt2r	0.17999999999995	L-glutamate transport via proton symport, reversible	-1000	1000
METabc	0.17999999999995	L-methionine transport via ABC system	0	1000
VALabc	0.17999999999995	L-valine transport via ABC system	0	1000
ARBabc	0.178783	L-arabinose transport via ABC system	0	1000
DRBK	0.178783	Deoxyribokinase	0	1000
DRIBabc	0.178783	Deoxyribose transport via ABC system	0	1000
EX_arab_L(e)	-0.178783	L-Arabinose exchange	-0.178783	1000
EX_drib(e)	-0.178783	Deoxyribose exchange	-0.178783	1000
EX_rib_D(e)	-0.178783	exchange reaction for ribose	-0.178783	1000
EX_xyl_D(e)	-0.178783	D-Xylose exchange	-0.178783	1000
RIBabc	0.178783	D-ribose transport via ABC system	0	1000
ARAI	0.178782999999953	L-arabinose isomerase	-1000	1000
DRIBI	0.178782999999953	D ribose aldose ketose isomerase	-1000	1000
RBK_D	0.178782999999953	D-ribulokinase	0	1000
RBK_L1	0.178782999999953	L-ribulokinase (L-ribulose)	0	1000
RBP4E	0.178782999999953	L-ribulose-phosphate 4-epimerase	-1000	1000
XYLI1	0.178782999999953	xylose isomerase	-1000	1000
XYLK	0.178782999999953	xylulokinase	0	1000
XYLt	0.178782999999953	D-xylose reversible transport	-1000	1000
26DAPt2r	0.162505941132281	meso-2,6-Diaminoheptanedioate transport via proton symport, reversible	-1000	1000
EX_26dap_M(e)	-0.162505941132281	meso-2,6-Diaminoheptanedioate exchange	-1	1000
DAPDC	0.16121275498881	diaminopimelate decarboxylase	0	1000
3MOBS	-0.158318030688747	3-methyl-2-oxobutanoate synthase	-1000	1000
IPMDr	0.158318030688747	3-isopropylmalate dehydrogenase (EC 1.1.1.85)	-1000	1000
IPPMIa	-0.158318030688747	3-isopropylmalate dehydratase	-1000	1000
IPPMIb	-0.158318030688747	2-isopropylmalate hydratase	-1000	1000
OMCDC	0.158318030688747	2-Oxo-4-methyl-3-carboxypentanoate decarboxylation	0	1000
ARGabc	0.15	L-arginine transport via ABC system	0	1000
EX_arg_L(e)	-0.15	L-Arginine exchange	-0.15	1000
EX_ile_L(e)	-0.15	L-Isoleucine exchange	-0.15	1000
EX_leu_L(e)	-0.15	L-Leucine exchange	-0.15	1000
ILEabc	0.149999999999977	L-isoleucine transport via ABC system	0	1000
LEUabc	0.149999999999977	L-leucine transport via ABC system	0	1000
FBA2	0.148986000000036	D-Fructose 1-phosphate D-glyceraldehyde-3-phosphate-lyase	-1000	1000
M1PD	0.148986000000036	mannitol-1-phosphate 5-dehydrogenase	-1000	1000
MAN6PI	0.148986000000036	mannose-6-phosphate isomerase	-1000	1000
TRIOK	0.148986000000036	triokinase	0	1000
EX_fru(e)	-0.148986	exchange reaction for D-Fructose	-0.148986	1000
EX_gal(e)	-0.148986	exchange reaction for D-Galactose	-0.148986	1000
EX_man(e)	-0.148986	exchange reaction for D-Mannose	-0.148986	1000
EX_mnl(e)	-0.148986	D-Mannitol exchange	-0.148986	1000
FRUpts	0.148986	D-fructose transport via PEP:Pyr PTS	0	1000
GALabc	0.148986	D-galactose transport via ABC system	0	1000
MANpts	0.148986	D-mannose transport via PEP:Pyr PTS	0	1000
MNLpts	0.148986	mannitol transport via PEP:Pyr PTS	0	1000
ACGAMPM	0.142250475796914	phosphoacetylglucosamine mutase	-1000	1000
UAGDP	0.142250475796914	UDP-N-acetylglucosamine diphosphorylase	0	1000
r0127	0.118794197074862	L-Asparagine amidohydrolase Alanine and aspartate metabolism / Cyanoamino acid metabolism / Nitrogen metabolism EC:3.5.1.1 EC:3.5.1.38	0	1000
EX_pro_L(e)	-0.115299133317812	L-Proline exchange	-0.18	1000
PROabc	0.115299133317762	L-proline transport via ABC system	0	1000
GLYCL	0.104191115193201	Glycine Cleavage System	0	1000
ACHBPL	0.103163759810855	(S)-2-Aceto-2-hydroxybutanoate pyruvate-lyase (carboxylating)	-1000	1000
DHAD2	0.103163759810855	Dihydroxy-acid dehydratase (2,3-dihydroxy-3-methylpentanoate)	0	1000
KARA2	0.103163759810855	ketol-acid reductoisomerase (2-Acetolactate)	-1000	1000
LEUTA	-0.0987849274209793	leucine transaminase	-1000	1000
THRAr	0.0912206363925634	Threonine Aldolase	-1000	1000
UMPK	0.0828827708573954	UMP kinase	-1000	1000
BGLA1	0.074493	6-phospho-beta-glucosidase	0	1000
CELBpts	0.074493	cellobiose transport via PEPPyr PTS	0	1000
EX_cellb(e)	-0.074493	Cellobiose exchange	-0.074493	1000
EX_lcts(e)	-0.074493	Lactose exchange	-0.074493	1000
EX_malt(e)	-0.074493	Maltose exchange	-0.074493	1000
EX_sucr(e)	-0.074493	Sucrose exchange	-0.074493	1000
EX_tre(e)	-0.074493	Trehalose exchange	-0.074493	1000
FFSD	0.074493	beta-fructofuranosidase	0	1000
LACZ	0.074493	b-galactosidase	0	1000
LCTSabc	0.074493	lactose transport via ABC system (import)	0	1000
SUCpts	0.074493	sucrose transport via PEP:Pyr PTS	0	1000
TRE6PH	0.074493	trehalose-6-phosphate hydrolase	0	1000
TREpts	0.074493	trehalose transport via PEP:Pyr PTS	0	1000
CDPMEK	0.07107411475954	4-(cytidine 5-diphospho)-2-C-methyl-D-erythritol kinase	0	1000
DXPRIr	0.07107411475954	1-deoxy-D-xylulose reductoisomerase, reversible	-1000	1000
DXPS	0.07107411475954	1-deoxy-D-xylulose 5-phosphate synthase	0	1000
MECDPDH2	0.07107411475954	2C-methyl-D-erythritol 2,4 cyclodiphosphate dehydratase	0	1000
MECDPS	0.07107411475954	2-C-methyl-D-erythritol 2,4-cyclodiphosphate synthase	0	1000
MEPCT	0.07107411475954	2-C-methyl-D-erythritol 4-phosphate cytidylyltransferase	0	1000
EX_lys_L(e)	-0.0705597684849636	L-Lysine exchange	-0.15	1000
LYSt2r	0.0705597684849408	L-lysine reversible transport via proton symport	-1000	1000
PRPPS	0.0644704236673306	phosphoribosylpyrophosphate synthetase	-1000	1000
IPDPS	0.0640960218979454	1-hydroxy-2-methyl-2-(E)-butenyl 4-diphosphate reductase (ipdp)	0	1000
2MBCOATA	0.0595331032677677	2-methylbutanoyl-CoA[acyl-carrier-protein] transferase	-1000	1000
3HAD10M12	0.0595331032677677	10-methyl-3-hydroxy-dodecanoyl-ACP hydro-lyase	0	1000
3HAD11M12	0.0595331032677677	11-methyl-3-hydroxy-dodecanoyl-ACP hydro-lyase	0	1000
3HAD12M14	0.0595331032677677	12-methyl-3-hydroxy-tetra-decanoyl-ACP hydro-lyase	0	1000
3HAD13M14	0.0595331032677677	13-methyl-3-hydroxy-tetra-decanoyl-ACP hydro-lyase	0	1000
3HAD14M16	0.0595331032677677	14-methyl-3-hydroxy-hexa-decanoyl-ACP hydro-lyase	0	1000
3HAD15M16	0.0595331032677677	15-methyl-3-hydroxy-hexa-decanoyl-ACP hydro-lyase	0	1000
3HAD4M6	0.0595331032677677	4-methyl-3-hydroxy-hexanoyl-ACP hydro-lyase	0	1000
3HAD5M6	0.0595331032677677	5-methyl-3-hydroxy-hexanoyl-ACP hydro-lyase	0	1000
3HAD6M8	0.0595331032677677	6-methyl-3-hydroxy-octanoyl-ACP hydro-lyase	0	1000
3HAD7M8	0.0595331032677677	7-methyl-3-hydroxy-octanoyl-ACP hydro-lyase	0	1000
3HAD8M10	0.0595331032677677	8-methyl-3-hydroxy-decanoyl-ACP hydro-lyase	0	1000
3HAD9M10	0.0595331032677677	9-methyl-3-hydroxy-decanoyl-ACP hydro-lyase	0	1000
3OAR10M12	0.0595331032677677	10-methyl-3-oxo-dodecanoyl-ACPNADP+ oxidoreductase	-1000	1000
3OAR11M12	0.0595331032677677	11-methyl-3-oxo-dodecanoyl-ACPNADP+ oxidoreductase	-1000	1000
3OAR12M14	0.0595331032677677	12-methyl-3-oxo-tetra-decanoyl-ACPNADP+ oxidoreductase	-1000	1000
3OAR13M14	0.0595331032677677	13-methyl-3-oxo-tetra-decanoyl-ACPNADP+ oxidoreductase	-1000	1000
3OAR14M16	0.0595331032677677	14-methyl-3-oxo-hexa-decanoyl-ACPNADP+ oxidoreductase	-1000	1000
3OAR15M16	0.0595331032677677	15-methyl-3-oxo-hexa-decanoyl-ACPNADP+ oxidoreductase	-1000	1000
3OAR4M6	0.0595331032677677	4-methyl-3-oxo-hexanoyl-ACPNADP+ oxidoreductase	-1000	1000
3OAR5M6	0.0595331032677677	5-methyl-3-oxo-hexanoyl-ACPNADP+ oxidoreductase	-1000	1000
3OAR6M8	0.0595331032677677	6-methyl-3-oxo-octanoyl-ACPNADP+ oxidoreductase	-1000	1000
3OAR7M8	0.0595331032677677	7-methyl-3-oxo-octanoyl-ACPNADP+ oxidoreductase	-1000	1000
3OAR8M10	0.0595331032677677	8-methyl-3-oxo-decanoyl-ACPNADP+ oxidoreductase	-1000	1000
3OAR9M10	0.0595331032677677	9-methyl-3-oxo-decanoyl-ACPNADP+ oxidoreductase	-1000	1000
3OAS10M12	0.0595331032677677	10-methyl-dodecanoyl-ACPmalonyl-[acyl-carrier-protein] C-acyltransferase (decarboxylating)	0	1000
3OAS11M12	0.0595331032677677	11-methyl-dodecanoyl-ACPmalonyl-[acyl-carrier-protein] C-acyltransferase (decarboxylating)	0	1000
3OAS12M14	0.0595331032677677	12-methyl-tetra-decanoyl-ACPmalonyl-[acyl-carrier-protein] C-acyltransferase (decarboxylating)	0	1000
3OAS13M14	0.0595331032677677	13-methyl-tetra-decanoyl-ACPmalonyl-[acyl-carrier-protein] C-acyltransferase (decarboxylating)	0	1000
3OAS3M4	0.0595331032677677	3-methylbutanoyl-ACPmalonyl-[acyl-carrier-protein] C-acyltransferase (decarboxylating)	0	1000
3OAS4M3O6	0.0595331032677677	4-methyl-3-oxo-hexanoyl-ACPmalonyl-[acyl-carrier-protein] C-acyltransferase (decarboxylating)	0	1000
3OAS4M6	0.0595331032677677	4-methyl-hexanoyl-ACPmalonyl-[acyl-carrier-protein] C-acyltransferase (decarboxylating)	0	1000
3OAS5M6	0.0595331032677677	5-methyl-hexanoyl-ACPmalonyl-[acyl-carrier-protein] C-acyltransferase (decarboxylating)	0	1000
3OAS6M8	0.0595331032677677	6-methyl-octanoyl-ACPmalonyl-[acyl-carrier-protein] C-acyltransferase (decarboxylating)	0	1000
3OAS7M8	0.0595331032677677	7-methyl-octanoyl-ACPmalonyl-[acyl-carrier-protein] C-acyltransferase (decarboxylating)	0	1000
3OAS8M10	0.0595331032677677	8-methyl-decanoyl-ACPmalonyl-[acyl-carrier-protein] C-acyltransferase (decarboxylating)	0	1000
3OAS9M10	0.0595331032677677	9-methyl-decanoyl-ACPmalonyl-[acyl-carrier-protein] C-acyltransferase (decarboxylating)	0	1000
AIHPDCOATA	0.0595331032677677	14-methyl-hexa-decanoyl-ACP[acyl-carrier-protein] transferase	-1000	1000
EAR10M12	0.0595331032677677	10mtddec2eACP[c][e]:nad[c]P+ oxidoreductase (A-specific)	0	1000
EAR11M12x	0.0595331032677677	11-methyl-trans-dodec-2-enoyl-ACPNAD+ oxidoreductase (A-specific)	0	1000
EAR12M14x	0.0595331032677677	12-methyl-trans-tetra-dec-2-enoyl-ACPNAD+ oxidoreductase (A-specific)	0	1000
EAR13M14x	0.0595331032677677	13-methyl-trans-tetra-dec-2-enoyl-ACPNAD+ oxidoreductase (A-specific)	0	1000
EAR14M16x	0.0595331032677677	14-methyl-trans-hexa-dec-2-enoyl-ACPNAD+ oxidoreductase (A-specific)	0	1000
EAR15M16x	0.0595331032677677	15-methyl-trans-hexa-dec-2-enoyl-ACPNAD+ oxidoreductase (A-specific)	0	1000
EAR4M6	0.0595331032677677	4mthex2eACP[c][e]:nad[c]P+ oxidoreductase (A-specific)	0	1000
EAR5M6	0.0595331032677677	5mthex2eACP[c][e]:nad[c]P+ oxidoreductase (A-specific)	0	1000
EAR6M8x	0.0595331032677677	6-methyl-trans-oct-2-enoyl-ACPNAD+ oxidoreductase (A-specific)	0	1000
EAR7M8	0.0595331032677677	7mtoct2eACP[c][e]:nad[c]P+ oxidoreductase (A-specific)	0	1000
EAR8M10x	0.0595331032677677	8-methyl-trans-dec-2-enoyl-ACPNAD+ oxidoreductase (A-specific)	0	1000
EAR9M10x	0.0595331032677677	9-methyl-trans-dec-2-enoyl-ACPNAD+ oxidoreductase (A-specific)	0	1000
IHPDCOATA	0.0595331032677677	15-methyl-hexa-decanoyl-ACP[acyl-carrier-protein] transferase	-1000	1000
IVCOATA	0.0595331032677677	3-methylbutanoyl-CoA[acyl-carrier-protein] transferase	-1000	1000
OIVD1r	0.0595331032677677	2-oxoisovalerate dehydrogenase (acylating; 4-methyl-2-oxopentaoate)	-1000	1000
OIVD3	0.0595331032677677	2-oxoisovalerate dehydrogenase (acylating; 3-methyl-2-oxopentanoate)	0	1000
EX_his_L(e)	-0.0586756093716986	exchange reaction for L-histidine	-0.15	1000
HISt2r	0.0586756093716758	L-histidine reversible transport via proton symport	-1000	1000
EX_gua(e)	-0.0531616143048268	Guanine exchange	-1	1000
GUAt2	0.0531616143048268	guanine transport in via proton symport	0	1000
GK1	0.0531006102299898	guanylate kinase (GMP:ATP)	-1000	1000
NDPK1	0.0531006102299898	nucleoside-diphosphate kinase (ATP:GDP)	-1000	1000
GUAPRT	0.0474157035120015	guanine phosphoribosyltransferase	0	1000
ILETA	-0.0436306565430868	isoleucine transaminase	-1000	1000
VALTA	-0.0403306794048603	valine transaminase	-1000	1000
EX_trp_L(e)	-0.0390196955181703	L-Tryptophan exchange	-0.08182	1000
TRPt2r	0.0390196955181636	L-tryptophan reversible transport via proton symport	-1000	1000
PYNP2r	-0.0389144419772265	pyrimidine-nucleoside phosphorylase (uracil)	-1000	1000
URIK1	0.0389144419772265	uridine kinase (ATP:Uridine)	0	1000
UAG4E	0.0387955843034433	UDP-N-acetylglucosamine 4-epimerase	-1000	1000
ACACCTr	-0.0321195859510226	Acetyl-CoA:acetoacetyl-CoA transferase, reversible	-1000	1000
OCOAT1r	-0.0321195859510226	3-oxoacid CoA-transferase (Succinyl-CoA: acetoacetate)	-1000	1000
OOR2r	0.0321195859510226	2-oxoglutarate synthase (rev)	-1000	1000
DHFR	0.0305543777310504	dihydrofolate reductase	-1000	1000
EX_12dgr180(e)	-0.029766551633798	1,2-Diacyl-sn-glycerol (dioctadecanoyl, n-C18:0) exchange	-1	1000
12DGR180ti	0.029766551633798	1,2 diacylglycerol transport (extracellular to cytoplasm, n-C18:0)	0	1000
ACOAAGPATAI17	0.029766551633798	anteisoheptadecanoyl-1-acylglycerol-3-phosphate O-acyltransferase	0	1000
ACOAAGPATI17	0.029766551633798	isoheptadecanoyl-1-acylglycerol-3-phosphate O-acyltransferase	0	1000
G3PATAI17	0.029766551633798	anteisoheptadecanoyl-glycerol-3-phosphate O-acyltransferase	0	1000
G3PATI17	0.029766551633798	isoheptadecanoyl-glycerol-3-phosphate O-acyltransferase	0	1000
DAGK180	0.0245938070599146	diacylglycerol kinase (n-C18:0)	0	1000
DASYN180	0.0245938070599146	CDP-diacylglycerol synthetase (n-C18:0)	0	1000
DASYNAI17	0.0245938070599146	anteisoheptadecanoyl-phosphatidate cytidylyltransferase	0	1000
DASYNI17	0.0245938070599146	isoheptadecanoyl-phosphatidate cytidylyltransferase	0	1000
METAT	0.0227396268722941	methionine adenosyltransferase	0	1000
CTPS2	0.0187050522233676	CTP synthase (glutamine)	0	1000
PGPP180	0.0184453552949435	phosphatidylglycerol phosphate phosphatase (n-C18:0)	0	1000
PGPPAI17	0.0184453552949435	anteisoheptadecanoyl-Phosphatidylglycerophosphate phosphohydrolase	0	1000
PGPPI17	0.0184453552949435	isoheptadecanoyl-Phosphatidylglycerophosphate phosphohydrolase	0	1000
PGSA180	0.0184453552949435	Phosphatidylglycerol synthase (n-C18:0)	0	1000
PGSAAI17	0.0184453552949435	anteisoheptadecanoyl-CDPdiacylglycerolsn-glycerol-3-phosphate 3-phosphatidyltransferase	0	1000
PGSAI17	0.0184453552949435	isoheptadecanoyl-CDPdiacylglycerolsn-glycerol-3-phosphate 3-phosphatidyltransferase	0	1000
NAPRT	0.0170547201553645	NAPRTase	0	1000
ADCL	0.0170547201544196	4-aminobenzoate synthase	0	1000
ADCS	0.0170547201544196	4-amino-4-deoxychorismate synthase	0	1000
AKP1	0.0170547201544196	alkaline phosphatase (Dihydroneopterin)	0	1000
CHORS	0.0170547201544196	chorismate synthase	0	1000
DDPA	0.0170547201544196	3-deoxy-D-arabino-heptulosonate 7-phosphate synthetase	0	1000
DHFS	0.0170547201544196	dihydrofolate synthase	0	1000
DHNPA	0.0170547201544196	dihydroneopterin aldolase	0	1000
DHPS	0.0170547201544196	dihydropteroate synthase	0	1000
DHQS	0.0170547201544196	3-dehydroquinate synthase	0	1000
DHQTi	0.0170547201544196	3-dehydroquinate dehydratase, irreversible	0	1000
EX_gcald(e)	0.0170547201544196	Glycolaldehyde exchange	0	1000
GCALDt	-0.0170547201544196	Glycoaldehydye reversible transport	-1000	1000
GTPCI	0.0170547201544196	GTP cyclohydrolase I	0	1000
PSCVT	0.0170547201544196	3-phosphoshikimate 1-carboxyvinyltransferase	-1000	1000
SHK3Dr	0.0170547201544196	shikimate dehydrogenase	-1000	1000
SHKK	0.0170547201544196	shikimate kinase	0	1000
HETT	0.0170547201540356	all-trans-Heptaprenyltransferase	0	1000
DTMPK	0.0134996575766309	dTMP kinase	0	1000
DURIK1	0.0134996575766309	deoxyuridine kinase (ATP:Deoxyuridine)	0	1000
NDPK4	0.0134996575766309	nucleoside-diphosphate kinase (ATP:dTDP)	-1000	1000
RNTR1	0.0134996575766309	ribonucleoside-triphosphate reductase (ATP)	0	1000
TMDS	0.0134996575766309	thymidylate synthase	0	1000
ARGSL	-0.0115236143348056	argininosuccinate lyase	-1000	1000
ARGSSr	-0.0115236143348056	argininosuccinate synthase, reversible	-1000	1000
CITRH	0.0115236143348056	L Citrulline N5 carbamoyldihydrolase	-1000	1000
ORNDC	0.011523614334692	Ornithine Decarboxylase	0	1000
DHPM1	0.0113698134382503	dihydropyrimidinase (5,6-dihydrouracil)	0	1000
DPCOAK	0.0113698134382503	dephospho-CoA kinase	0	1000
DPRr	0.0113698134382503	2 dehydropantoate 2 reductase	-1000	1000
DURAD	-0.0113698134382503	dihydrouracil dehydrogenase (NADP)	-1000	1000
PANTS	0.0113698134382503	pantothenate synthase	0	1000
PNTK	0.0113698134382503	pantothenate kinase	0	1000
PPCDC	0.0113698134382503	phosphopantothenoylcysteine decarboxylase	0	1000
PPNCL3	0.0113698134382503	phosphopantothenate-cysteine ligase	0	1000
PTPAT	0.0113698134382503	Phosphopantetheine adenylyltransferase (EC 2.7.7.3)	0	1000
UPPN	0.0113698134382503	b-ureidopropionase	0	1000
MOHMT	0.0113698134381366	3-methyl-2-oxobutanoate hydroxymethyltransferase	0	1000
EX_nac(e)	-0.0113698134373408	Nicotinate exchange	-1	1000
NACt2r	-0.0113698134373408	Nicotinic acid transport by proton symport reversible	-1000	1000
NADS2	0.0113698134373408	NAD synthase (glutamine-hydrolysing)	0	1000
NNATr	0.0113698134373408	nicotinate-nucleotide adenylyltransferase	0	1000
EX_mqn7(e)	-0.0113698134360474	Menaquinone 7 exchange	-1	1000
AMMQT7rev	0.0113698134360474	S-adenosylmethione:2-demthylmenaquinone methyltransferase (menaquinone 7), reversed	0	1000
DHNAOT	0.0113698134360474	1,4-dihydroxy-2-naphthoate octaprenyltransferase	0	1000
DHNAOT7	0.0113698134360474	1,4-dihydroxy-2-naphthoate polyprenyltransferase	0	1000
MK7te	0.0113698134360474	Menaquinone secretion (menaquinone 7)	0	1000
AHC	0.0113698134359765	adenosylhomocysteinase	-1000	1000
EX_ribflv(e)	-0.0113698134359765	exchange reaction for Riboflavin	-1	1000
RIBFLVt2r	0.0113698134359765	riboflavin transport in via proton symport reversible	-1000	1000
PGMT	0.00704611400101385	phosphoglucomutase	-1000	1000
UGLT	0.00704611400101385	UDPglucose--hexose-1-phosphate uridylyltransferase	-1000	1000
DMATT	0.00697809286158629	dimethylallyltranstransferase	0	1000
DMPPS	0.00697809286158629	1-hydroxy-2-methyl-2-(E)-butenyl 4-diphosphate reductase (dmpp)	0	1000
GRTT	0.00697809286158629	geranyltranstransferase	0	1000
PSD180	0.00614845176497111	Phosphatidylserine decarboxylase (n-C18:0)	0	1000
PSDAI17	0.00614845176497111	anteisoheptadecanoyl-phosphatidylserine decarboxylase	0	1000
PSDI17	0.00614845176497111	isoheptadecanoyl-phosphatidylserine decarboxylase	0	1000
PSSA180	0.00614845176497111	Phosphatidylserine syntase (n-C18:0)	0	1000
PSSAAI17	0.00614845176497111	anteisoheptadecanoyl-CDPdiacylglycerol-serine O-phosphatidyltransferase	0	1000
PSSAI17	0.00614845176497111	isoheptadecanoyl-CDPdiacylglycerol-serine O-phosphatidyltransferase	0	1000
CLPNS180	0.00614845176494327	stearoyl-cardiolipin synthase	-1000	1000
CLPNSAI17	0.00614845176494327	anteisoheptadecanoyl-cardiolipin synthase	-1000	1000
CLPNSI17	0.00614845176494327	isoheptadecanoyl-cardiolipin synthase	-1000	1000
ADAD	0.00574591079282527	deoxycytidine kinase	-1000	1000
CYTK2	0.00574591079282527	cytidylate kinase (dCMP)	-1000	1000
DGK1	0.00574591079282527	deoxyguanylate kinase (dGMP:ATP)	-1000	1000
NDPK5	0.00574591079282527	Nucleoside-diphosphate kinase (ATP:dGDP)	-1000	1000
NDPK7	0.00574591079282527	nucleoside-diphosphate kinase (ATP:dCDP)	-1000	1000
PUNP4	-0.00574591079282527	purine-nucleoside phosphorylase (Deoxyguanosine)	-1000	1000
r0456	0.00574591079282527	ATP:deoxyguanosine 5-phosphotransferase Purine metabolism EC:2.7.1.113	0	1000
NADK	0.00568490671867039	NAD kinase	0	1000
EX_ca2(e)	-0.00568490671802369	Calcium exchange	-1	1000
EX_cu2(e)	-0.00568490671802369	Cu2+ exchange	-1	1000
EX_fe2(e)	-0.00568490671802369	EX fe2(u)	-1	1000
EX_fe3(e)	-0.00568490671802369	Fe3+ exchange	-1	1000
EX_gthrd(e)	-0.00568490671802369	Reduced glutathione exchange	-1	1000
EX_mn2(e)	-0.00568490671802369	Mn2+ exchange	-1	1000
EX_pheme(e)	-0.00568490671802369	exchange reaction for heme	-1	1000
EX_pydx(e)	-0.00568490671802369	exchange reaction for Pyridoxal	-1	1000
EX_sheme(e)	-0.00568490671802369	Siroheme exchange	-1	1000
EX_zn2(e)	-0.00568490671802369	Zinc exchange	-1	1000
ACPS1	0.00568490671802368	acyl-carrier protein synthase	0	1000
AMMQLT8	0.00568490671802368	S-adenosylmethione:2-demthylmenaquinole methyltransferase (menaquinone 8)	0	1000
BPNT	0.00568490671802368	3',5'-bisphosphate nucleotidase	0	1000
CAt4i	0.00568490671802368	Calcium transport via proton antiport, irreversible	0	1000
Cuabc	0.00568490671802368	Copper transport via ABC system	0	1000
DM_5MTR	0.00568490671802368	Sink needed to allow 5-Methylthio-D-ribose to leave system	0	1000
FE2abc	0.00568490671802368	iron (II) transport via ABC system	0	1000
FE3abc	0.00568490671802368	iron (III) transport via ABC system	0	1000
FRD2	0.00568490671802368	fumarate reductase	0	1000
GTHRDt2	0.00568490671802368	glutathione transport	0	1000
HEMEti	0.00568490671802368	Heme transport via ABC system	0	1000
MNt2	0.00568490671802368	manganese transport in via proton symport	0	1000
MTAN	0.00568490671802368	methylthioadenosine nucleosidase	0	1000
NADH8	0.00568490671802368	NADH dehydrogenase (demethylmenaquinone-8 & 2.8 protons)	0	1000
NNDMBRT	0.00568490671802368	Nicotinate-nucleotide dimethylbenzimidazole phosphoribosyltransferase	0	1000
PYDXK	0.00568490671802368	pyridoxal kinase	0	1000
PYDXabc	0.00568490671802368	Pyridoxal transport via ECF transporter	0	1000
SHEMEabc	0.00568490671802368	Siroheme transport via ABC system	0	1000
SPMS	0.00568490671802368	spermidine synthase	0	1000
ZNabc	0.00568490671802368	zinc transport via ABC system	0	1000
TYRL	0.00568490671800176	L tyrosine phenol lyase deaminating pyruvate forming	0	1000
FRTT	0.00568490671798827	farnesyltranstransferase	0	1000
GGTT	0.00568490671798827	geranylgeranyltranstransferase	0	1000
HEXTT	0.00568490671798827	trans-hexaprenyltranstransferase	0	1000
PPTT	0.00568490671798827	trans-pentaprenyltranstransferase	0	1000
4HBZCL	-0.00568490671798827	4 hydroxybenzoate carboxy lyase phenol forming	-1000	1000
ACBIPGT	0.00568490671798827	Adenosyl cobinamide phosphate guanyltransferase	0	1000
ADK2	0.00568490671798827	adenylate kinase (Inorganic triphosphate)	-1000	1000
ADMDCr	0.00568490671798827	Adenosylmethionine decarboxylase	-1000	1000
ADOCBIK	0.00568490671798827	Adenosyl cobinamide kinase	0	1000
ADOCBLS	0.00568490671798827	Adenosylcobalamin 5-phosphate synthase	0	1000
CBIAT	0.00568490671798827	Cobinamide adenyltransferase	-1000	1000
COBALTt5	-0.00568490671798827	cobalt transport in/out via permease (no H+)	-1000	1000
DMQMT	0.00568490671798827	3-Dimethylubiquinonol 3-methyltransferase	0	1000
EX_cl(e)	-0.00568490671798827	exchange reaction for Chloride	-1	1000
EX_cobalt2(e)	-0.00568490671798827	Co2+ exchange	-1	1000
EX_k(e)	-0.00568490671798827	K+ exchange	-1	1000
EX_mg2(e)	-0.00568490671798827	Mg exchange	-1	1000
EX_so4(e)	-0.00568490671798827	Sulfate exchange	-1	1000
EX_thm(e)	-0.00568490671798827	exchange reaction for Thiamin	-1	1000
FMNAT	0.00568490671798827	FMN adenylyltransferase	0	1000
HBZOPT	0.00568490671798827	Hydroxybenzoate octaprenyltransferase	0	1000
Kt1r	0.00568490671798827	potassium transport via uniport reversible (facilitated diffusion)	-1000	1000
MGt5	-0.00568490671798827	magnesium transport in/out via permease (no H+)	-1000	1000
MTHFC	0.00568490671798827	methenyltetrahydrofolate cyclohydrolase	-1000	1000
MTHFD	0.00568490671798827	methylenetetrahydrofolate dehydrogenase (NADP)	-1000	1000
OHPHM	0.00568490671798827	2-octaprenyl-6-hydroxyphenol methylase	0	1000
OMBZLM	0.00568490671798827	2-Octaprenyl-6-methoxy-benzoquinol methylase	0	1000
OMMBLHX3	0.00568490671798827	2-Octaprenyl-3-methyl-6-methoxy-1,4-benzoquinol hydroxylase (anaerobic)	0	1000
OMPHHX3	0.00568490671798827	2-octaprenyl-6-methoxyphenol hydroxylase (anaerobic)	0	1000
OPHBDC	0.00568490671798827	Octaprenyl-hydroxybenzoate decarboxylase	0	1000
OPHHX3	0.00568490671798827	2-Octaprenylphenol hydroxylase (anaerobic)	0	1000
RBFK	0.00568490671798827	riboflavin kinase	0	1000
RZ5PP	0.00568490671798827	alpha-ribazole 5-phosphate phosphatase	0	1000
SULabc	0.00568490671798827	sulfate transport via ABC system	0	1000
THMt3	0.00568490671798827	Thiamine transport in via proton antiport	-1000	1000
TMDPK	0.00568490671798827	Thiamin pyrophosphokinase (EC 2.7.6.2)	0	1000
r2137	0.00568490671798827	Major Facilitator(MFS) TCDB:2.A.1.14.6	-1000	1000
AIHDUDPMG	0.00517274457388339	anteisoheptadecanoyl-UDP-glucosyltransferase (monoglucosyl)	-1000	1000
AIHDUPDG	0.00517274457388339	anteisoheptadecanoyl-UDP-glucosyltransferase (diglucosyl)	-1000	1000
IHDUDPG	0.00517274457388339	isoheptadecanoyl-UDP-glucosyltransferase (diglucosyl)	-1000	1000
IHDUDPMG	0.00517274457388339	isoheptadecanoyl-UDP-glucosyltransferase (monoglucosyl)	-1000	1000
PAAI17P	0.00517274457388339	anteisoheptadecanoyl-phosphatidic acid phosphatase	0	1000
PAI17P	0.00517274457388339	isoheptadecanoyl-phosphatidic acid phosphatase	0	1000
SUDPDGT	0.00517274457388339	Stearoyl-UDP-glucosyltransferase diglucosyl	0	1000
SUDPMGT	0.00517274457388339	Stearoyl-UDP-glucosyltransferase monoglucosyl	0	1000
TECA1S180	0.00517274457388339	stearoyl-lipoteichoic acid synthesis (n=24), linked, unsubstituted	-1000	1000
TECA1SAI17	0.00517274457388339	anteisoheptadecanoyl-lipoteichoic acid synthesis (n=24), linked, unsubstituted	-1000	1000
TECA1SI17	0.00517274457388339	isoheptadecanoyl-lipoteichoic acid synthesis (n=24), linked, unsubstituted	-1000	1000
EX_raffin(e)	-0.0047019445	Raffinose exchange	-0.0047019445	1000
GALS3	0.0047019445	a-galactosidase (melibiose)	0	1000
RAFFabc	0.0047019445	raffinose transport via ABC system (import)	0	1000
RAFH	0.0047019445	raffinose hydrolyzing enzyme	0	1000
ACGAMT	0.00387955843041254	UDP-N-acetylglucosamine:undecaprenylphosphate N-acetylglucosamine -1-phosphate transferase	0	1000
CDPGLYCGPT	0.00387955843041254	CDP-glycerol polyglycerophosphate glycerophosphotransferase	-1000	1000
UACMAMAT	0.00387955843041254	beta-1,4-N-acetylmannosaminyltransferase	-1000	1000
UAG2E	0.00387955843041254	UDP-N-acetylglucosamine 2-epimerase	-1000	1000
UDCPDP	0.00129318614359802	undecaprenyl-diphosphatase	0	1000
UDCPDPS	0.00129318614359802	Undecaprenyl diphosphate synthase	0	1000
ALAALA	0.00129318614348433	D-alanine--D-alanine ligase (EC 6.3.2.4)	0	1000
PAPPT3	0.00129318614348433	phospho-N-acetylmuramoyl-pentapeptide-transferase (meso-2,6-diaminopimelate)	0	1000
PEPGLY	0.00129318614348433	Peptidoglycan subunit synthesis	0	1000
TECA3S180	0.00129318614348433	Stearoyl-lipoteichoic acid synthesis n=24 unlinked D-alanine substituted	0	1000
TECA3SAI17	0.00129318614348433	Anteisoheptadecanoyl-lipoteichoic acid synthesis n=24 unlinked D-alanine substituted	0	1000
TECA3SI17	0.00129318614348433	Isoheptadecanoyl-lipoteichoic acid synthesis n=24 unlinked D-alanine substituted	0	1000
UAAGDS	0.00129318614348433	UDP-N-acetylmuramoyl-L-alanyl-D-glutamyl-meso-2,6-diaminopimelate synthetase	0	1000
UAGPT3	0.00129318614348433	UDP-N-acetylglucosamine-N-acetylmuramyl-(pentapeptide)pyrophosphoryl-undecaprenol N-acetylglucosamine transferase	0	1000
UAMAGS	0.00129318614348433	UDP-N-acetylmuramoyl-L-alanyl-D-glutamate synthetase	0	1000
UAMAS	0.00129318614348433	UDP-N-acetylmuramoyl-L-alanine synthetase	0	1000
UAPGR	0.00129318614348433	UDP-N-acetylenolpyruvoylglucosamine reductase	0	1000
UGMDDS	0.00129318614348433	UDP-N-acetylmuramoyl-L-alanyl-D-glutamyl-meso-2,6-diaminopimeloyl-D-alanyl-D-alanine synthetase	0	1000
ALAPGPL	0.00129318614347085	D-alanine-polyphosphoribitol ligase	0	1000
PGPGT	0.00129318614347085	Polyglycerol-phosphate alpha-glucosyltransferase	-1000	1000
TECA2S180	0.00129318614347085	Stearoyl-lipoteichoic acsd synthesis n=24 linked glucose substituted	-1000	1000
TECA2SAI17	0.00129318614347085	Anteisoheptadecanoyl-lipoteichoic acid synthesis n=24 linked glucose substituted	-1000	1000
TECA2SI17	0.00129318614347085	Isoheptadecanoyl-lipoteichoic acid synthesis n=24 linked glucose substituted	-1000	1000
TECA4S	0.00129318614347085	TECA4S	-1000	1000
TECA5S180	0.00129318614347085	stearoyl-lipoteichoic acid synthesis (n=24), linked, N-acetylglucosamine substituted	-1000	1000
TECA5SAI17	0.00129318614347085	anteisoheptadecanoyl-lipoteichoic acid synthesis (n=24), linked, N-acetylglucosamine substituted	-1000	1000
TECA5SI17	0.00129318614347085	isoheptadecanoyl-lipoteichoic acid synthesis (n=24), linked, N-acetylglucosamine substituted	-1000	1000
TECAAE	0.00129318614347085	Teichoic acid D-alanine substituted export	-1000	1000
TECAGE	0.00129318614347085	Teichoic acid glucose substituted export	-1000	1000
TECAUE	0.00129318614347085	Teichoic acid unsubstituted export	-1000	1000
UAGCVT_r	0.00129318614347085	UDP-N-acetylglucosamine 1-carboxyvinyltransferase (EC 2.5.1.7)	-1000	1000
PTRCTA	0.000153800898644606	Putrescine Transaminase	0	1000
3BTCOAI	0.00015380089860173	Vinylacetyl-CoA delta3-delta2-isomerase	-1000	1000
3HBCD	0.00015380089860173	3-hydroxybutyryl-CoA dehydratase	-1000	1000
3HBCOAE	-0.00015380089860173	(S)-3-Hydroxybutanoyl-coa[c] 3-epimerase	-1000	1000
4HBNOX	-0.00015380089860173	4-Hydroxybutanoate:NAD+ oxidoreductase	-1000	1000
ABTAr	0.00015380089860173	4-aminobutyrate transaminase	-1000	1000
ABUTR	0.00015380089860173	4-Aminobutyraldehyde:nad[c]+ oxidoreductase	-1000	1000
ACACT1r	-0.00015380089860173	acetyl-CoA C-acetyltransferase	-1000	1000
ACCOAT	0.00015380089860173	acetyl-CoA: 4-hydroxybutanoate CoA transferase	-1000	1000
ECOAH1R	-0.00015380089860173	3-hydroxyacyl-CoA ((R)-3-hydroxybutanoyl-CoA)	-1000	1000
HACD1	-0.00015380089860173	3-hydroxyacyl-CoA dehydrogenase (acetoacetyl-CoA)	-1000	1000
sink_PGPm1[c]	-1.43201759783551e-07	Sink reaction for peptidoglycan polymer (n-1) subunits	-1000	1000
THRD_L	5.2947406459225e-09	L-threonine deaminase	0	1000
ADOCBLabc	3.54057061446866e-14	Adenosylcobalamin transport via ABC system	0	1000
EX_adpcbl(e)	-3.54057061446866e-14	Adenosylcobalamin exchange	0	1000
12PPDSDH	0	S Propane 1 2 diol dehydratase	0	1000
12PPDt	0	S-Propane-1,2-diol facilitated transport	-1000	1000
13PPDHr	0	1,3-propanediol dehydrogenase, reversible	-1000	1000
13PPDt	0	1,3-propanediol transporter via diffusion	-1000	1000
1P4H2CBXLAH	0	1-Pyrroline-4-hydroxy-2-carboxylate aminohydrolase (decyclizing)	-1000	1000
23DHMPO	0	(R)-2,3-Dihydroxy-3-methylpentanoate:NADP+ oxidoreductase	-1000	1000
2AHBUTI	0	(S)-2-Aceto-2-hydroxybutanoate isomerase	-1000	1000
2DHPL	0	2 dehydropantoate formaldehyde lyase 3 methyl 2 oxobutanoate forming	-1000	1000
2HBO	0	2-Hydroxybutyrate:NAD+ oxidoreductase	-1000	1000
2INSD	0	2-Inosose dehydratase	0	1000
34DHOXPEGOX	0	3,4-Dihydroxyphenylethyleneglycol:NAD+ oxidoreductase	-1000	1000
3OAR100	0	3-oxoacyl-[acyl-carrier-protein] reductase (n-C10:0)	-1000	1000
3OAR10M11	0	10-methyl-3-oxo-undecanoyl-ACPNADP+ oxidoreductase	-1000	1000
3OAR120	0	3-oxoacyl-[acyl-carrier-protein] reductase (n-C12:0)	-1000	1000
3OAR12M13	0	12-methyl-3-oxo-tridecanoyl-ACPNADP+ oxidoreductase	-1000	1000
3OAR140	0	3-oxoacyl-[acyl-carrier-protein] reductase (n-C14:0)	-1000	1000
3OAR14M15	0	14-methyl-3-oxo-pentadecanoyl-ACPNADP+ oxidoreductase	-1000	1000
3OAR160	0	3-oxoacyl-[acyl-carrier-protein] reductase (n-C16:0)	-1000	1000
3OAR180	0	3-oxoacyl-[acyl-carrier-protein] reductase (n-C18:0)	-1000	1000
3OAR40	0	3-oxoacyl-[acyl-carrier-protein] reductase (n-C4:0)	-1000	1000
3OAR4M5	0	4-methyl-3-oxo-pentanoyl-ACPNADP+ oxidoreductase	-1000	1000
3OAR60	0	3-oxoacyl-[acyl-carrier-protein] reductase (n-C6:0)	-1000	1000
3OAR6M7	0	6-methyl-3-oxo-heptanoyl-ACPNADP+ oxidoreductase	-1000	1000
3OAR80	0	3-oxoacyl-[acyl-carrier-protein] reductase (n-C8:0)	-1000	1000
3OAR8M9	0	8-methyl-3-oxo-nonanoyl-ACPNADP+ oxidoreductase	-1000	1000
3OAS100	0	3-oxoacyl-[acyl-carrier-protein] synthase (n-C10:0)	0	1000
3OAS10M11	0	10-methyl-undecanoyl-ACPmalonyl-[acyl-carrier-protein] C-acyltransferase (decarboxylating)	0	1000
3OAS120	0	3-oxoacyl-[acyl-carrier-protein] synthase (n-C12:0)	0	1000
3OAS121	0	3-oxoacyl-[acyl-carrier-protein] synthase (n-C12:1)	0	1000
3OAS12M13	0	12-methyl-tridecanoyl-ACPmalonyl-[acyl-carrier-protein] C-acyltransferase (decarboxylating)	0	1000
3OAS140	0	3-oxoacyl-[acyl-carrier-protein] synthase (n-C14:0)	0	1000
3OAS141	0	3-oxoacyl-[acyl-carrier-protein] synthase (n-C14:1)	0	1000
3OAS160	0	3-oxoacyl-[acyl-carrier-protein] synthase (n-C16:0)	0	1000
3OAS161	0	3-oxoacyl-[acyl-carrier-protein] synthase (n-C16:1)	0	1000
3OAS180	0	3-oxoacyl-[acyl-carrier-protein] synthase (n-C18:0)	0	1000
3OAS181	0	3-oxoacyl-[acyl-carrier-protein] synthase (n-C18:1)	0	1000
3OAS2M3	0	2-methylpropionyl-ACPmalonyl-[acyl-carrier-protein] C-acyltransferase (decarboxylating)	0	1000
3OAS4M5	0	4-methyl-pentanoyl-ACPmalonyl-[acyl-carrier-protein] C-acyltransferase (decarboxylating)	0	1000
3OAS60	0	3-oxoacyl-[acyl-carrier-protein] synthase (n-C6:0)	0	1000
3OAS6M7	0	6-methyl-heptanoyl-ACPmalonyl-[acyl-carrier-protein] C-acyltransferase (decarboxylating)	0	1000
3OAS80	0	3-oxoacyl-[acyl-carrier-protein] synthase (n-C8:0)	0	1000
3OAS8M9	0	8-methyl-nonanoyl-ACPmalonyl-[acyl-carrier-protein] C-acyltransferase (decarboxylating)	0	1000
4HTHRS	0	4-Hydroxy-L-threonine synthase	0	1000
5C2O3EDDC	0	5 carboxy 2 oxohept 3 enedioate decarboxylation	0	1000
5DGCLURI	0	5-deoxy-glucuronate isomerase (EC 5.3.1.-)	-1000	1000
6P3HXI	0	6-phospho-3-hexuloisomerase	-1000	1000
6PHBG	0	6-phospho-beta-glucosidase	0	1000
6PHBG2	0	Salicin 6 phosphate glucohydrolase	0	1000
A5PISO	0	arabinose-5-phosphate isomerase	-1000	1000
AACGLYDH	0	aldehyde dehydrogenase (aminoacetaldehyde, nad[c])	-1000	1000
AACOAT	0	Acetoacetyl-CoA:acetate CoA-transferase	0	1000
AACPS7	0	acyl-[acyl-carrier-protein] synthetase (n-C12:0)	0	1000
AB6PGH	0	Arbutin 6-phosphate glucohydrolase	0	1000
AB6PGH2	0	Arbutin 6-phosphate glucohydrolase	0	1000
ABTOXy	0	L-arabinitol:NADP oxidoreductase	-1000	1000
ABUTD	0	Aminobutyraldehyde dehydrogenase	0	1000
ACACT2r	0	acetyl-CoA C-acyltransferase (butanoyl-CoA) (r)	-1000	1000
ACACt2	0	acetoacetate transport via proton symport	-1000	1000
ACALDt	0	acetaldehyde reversible transport	-1000	1000
ACCOAC	0	acetyl-CoA carboxylase	0	1000
ACCOACL	0	Acetyl-CoA:carbon-dioxide ligase (ADP-forming)	0	1000
ACCOALYS2	0	Lysine biosynthesis AAA pathway 2/AcetylCoA to Lysine	0	1000
ACEDIPIT	0	Acetyl-L,L-diaminopimelate aminotransferase	-1000	1000
ACGK	0	acetylglutamate kinase	0	1000
ACGS	0	N-acetylglutamate synthase	0	1000
ACNAMS	0	N-acetylneuraminate synthase	0	1000
ACOAAGPAT140	0	myristoyl-1-acylglycerol-3-phosphate O-acyltransferase	0	1000
ACOAAGPAT160	0	palmitoyl-1-acylglycerol-3-phosphate O-acyltransferase	0	1000
ACOAAGPAT180	0	stearoyl-1-acylglycerol-3-phosphate O-acyltransferase	0	1000
ACOAAGPATAI15	0	anteisopentadecanoyl-1-acylglycerol-3-phosphate O-acyltransferase	0	1000
ACOAAGPATI14	0	isotetradecanoyl-1-acylglycerol-3-phosphate O-acyltransferase	0	1000
ACOAAGPATI15	0	isopentadecanoyl-1-acylglycerol-3-phosphate O-acyltransferase	0	1000
ACOAAGPATI16	0	isohexadecanoyl-1-acylglycerol-3-phosphate O-acyltransferase	0	1000
ACOAD1i	0	acyl-CoA dehydrogenase (butanoyl-CoA)	0	1000
ACOAD2	0	acyl-CoA dehydrogenase (hexanoyl-CoA)	-1000	1000
ACOAD20	0	(S)-2-methylbutanoyl-CoA:oxygen 2,3-oxidoreductase	0	1000
ACOAD3rev	0	acyl-CoA dehydrogenase (octanoyl-CoA), reversed	0	1000
ACOAD4rev	0	acyl-CoA dehydrogenase (decanoyl-CoA), reversed	0	1000
ACOAD5rev	0	acyl-CoA dehydrogenase (dodecanoyl-CoA), reversed	0	1000
ACOAD6rev	0	acyl-CoA dehydrogenase (tetradecanoyl-CoA), reversed	0	1000
ACOAD7i	0	acyl-CoA dehydrogenase (hexadecanoyl-CoA), irreversible	0	1000
ACOADH2	0	acyl-CoA dehydrogenase (Isobutiryl-CoA)	0	1000
ACOATA	0	Acetyl-CoA ACP transacylase	-1000	1000
ACOCT	0	N-acetylornithine carbamoyltransferase	0	1000
ACODAr	0	Acetylornithine deacetylase, reversible	-1000	1000
ACONMT	0	Trans-aconitate methyltransferase	0	1000
ACONT	0	aconitase	-1000	1000
ACONTa	0	aconitase (half-reaction A, Citrate hydro-lyase)	-1000	1000
ACONTb	0	aconitase (half-reaction B, Isocitrate hydro-lyase)	-1000	1000
ACOTA	0	acetylornithine transaminase	-1000	1000
ACPpds	0	[acyl-carrier-protein] phosphodiesterase	0	1000
ACYP	0	acylphosphatase	0	1000
ACYP_2	0	acylphosphatase (2)	0	1000
ADCPS1	0	adenosylcobinamide-phosphate synthase	0	1000
ADCPS2	0	adenosylcobinamide-phosphate synthase	0	1000
ADCYRS	0	adenosylcobyric acid synthase (glutamine-hydrolysing)	0	1000
ADK10	0	adenylate kinase (dTTP)	-1000	1000
ADK11	0	adenylate kinase (dUTP)	-1000	1000
ADK3	0	adentylate kinase (GTP)	-1000	1000
ADK5	0	adenylate kinase (CTP)	-1000	1000
ADK7	0	adenylate kinase (dATP)	-1000	1000
ADK8	0	adenylate kinase (dCTP)	-1000	1000
ADK9	0	adenylate kinase (dGTP)	-1000	1000
ADNCYC	0	adenylate cyclase	0	1000
ADNK1	0	adenosine kinase	0	1000
ADNUC	0	adenosine hydrolase	0	1000
ADOCBIK2	0	Adenosyl cobinamide kinase (GTP)	0	1000
ADPRDP	0	ADPribose diphosphatase	0	1000
ADPT	0	adenine phosphoribosyltransferase	0	1000
ADSL1r	0	adenylsuccinate lyase	-1000	1000
ADSL2r	0	adenylosuccinate lyase	-1000	1000
ADSS	0	adenylosuccinate synthase	0	1000
AEPPT	0	2 aminoethylphosphonate pyruvate transaminase	0	1000
AGMD	0	Agmantine deiminase	0	1000
AGPAT120	0	1-tetradecanoyl-sn-glycerol 3-phosphate O-acyltransferase (n-C12:0)	0	1000
AGPAT140	0	1-tetradecanoyl-sn-glycerol 3-phosphate O-acyltransferase (n-C14:0)	0	1000
AGPAT141	0	1-tetradec-7-enoyl-sn-glycerol 3-phosphate O-acyltransferase (n-C14:1)	0	1000
AGPAT160	0	1-hexadecanoyl-sn-glycerol 3-phosphate O-acyltransferase (n-C16:0)	0	1000
AGPAT161	0	1-hexadec-7-enoyl-sn-glycerol 3-phosphate O-acyltransferase (n-C16:1)	0	1000
AGPAT180	0	1-octadecanoyl-sn-glycerol 3-phosphate O-acyltransferase (n-C18:0)	0	1000
AGPAT181	0	1-octadec-7-enoyl-sn-glycerol 3-phosphate O-acyltransferase (n-C18:1)	0	1000
AGPR	0	N-acetyl-g-glutamyl-phosphate reductase	-1000	1000
AHCYSNS_r	0	S-adenosylhomocysteine nucleosidase reversible	-1000	1000
AHMMPS	0	4-amino-5-hydroxymethyl-2-methylpyrimidine synthetase	0	1000
AHSERL2	0	O-acetylhomoserine (thiol)-lyase	0	1000
AHSERL3	0	O-Acetyl-L-homoserine acetate-lyase	-1000	1000
AICART	0	phosphoribosylaminoimidazolecarboxamide formyltransferase	-1000	1000
AIPDCOATA	0	12-methyl-tetra-decanoyl-ACP[acyl-carrier-protein] transferase	-1000	1000
AIRC4	0	Phosphoribosylaminoimidazole carboxylase	0	1000
ALAASP1c	0	Hydrolysis of L-alanyl-L-aspartate	-1000	1000
ALAASPabc	0	L-alanyl-L-aspartate transport via ABC system	0	1000
ALACI	0	(S)-2-Acetolactate isomerase	-1000	1000
ALAGLN1c	0	Hydrolysis of L-alanyl-L-glutamine	-1000	1000
ALAGLNabc	0	L-alanyl-L-glutamine transport via ABC system	0	1000
ALAGLU1c	0	Hydrolysis of L-alanyl-L-glutamate	-1000	1000
ALAGLUabc	0	L-alanyl-L-glutamate transport via ABC system	0	1000
ALAGLY1c	0	Hydrolysis of L-alanylglycine	-1000	1000
ALAGLYabc	0	L-alanylglycine transport via ABC system	0	1000
ALAHIS1c	0	Hydrolysis of L-alanyl-L-histidine	-1000	1000
ALAHISabc	0	L-alanyl-L-histidine transport via ABC system	0	1000
ALALEU1c	0	Hydrolysis of L-alanyl-L-leucine	-1000	1000
ALALEUabc	0	L-alanyl-L-leucine transport via ABC system	0	1000
ALATHR1c	0	Hydrolysis of L-alanyl-L-threonine	-1000	1000
ALATHRabc	0	L-alanyl-L-threonine transport via ABC system	0	1000
ALCD19	0	alcohol dehydrogenase (glycerol)	-1000	1000
ALCD2x	0	alcohol dehydrogenase (ethanol)	-1000	1000
ALCD4	0	alcohol dehydrogenase (butanol)	-1000	1000
ALDD2x	0	aldehyde dehydrogenase (acetaldehyde, NAD)	0	1000
ALPHNH	0	allophanate hydrolase	0	1000
AMALT1	0	Amylomaltase (maltotriose)	0	1000
AMALT2	0	Amylomaltase (maltotetraose)	0	1000
AMALT3	0	Amylomaltase (maltopentaose)	0	1000
AMALT4	0	Amylomaltase (maltohexaose)	0	1000
AMANK	0	N-acetyl-D-mannosamine kinase	0	1000
AMAOTr	0	adenosylmethionine-8-amino-7-oxononanoate transaminase	-1000	1000
AMPMS2	0	4-amino-2-methyl-5-phosphomethylpyrimidine synthetase	0	1000
AMPSO3OX	0	AMP,sulfite:(FAD) oxidoreductase	-1000	1000
AMPTASEGC	0	Gly-Cys aminopeptidase	0	1000
ANPRT	0	anthranilate phosphoribosyltransferase	0	1000
ANS	0	anthranilate synthase	0	1000
ANS2	0	anthranilate synthase 2	0	1000
APAT	0	apolipoprotein N acyl transferase	-1000	1000
APRAUR	0	5-amino-6-(5-phosphoribosylamino)uracil reductase	0	1000
APSRdmq	0	Adenosine phosphosulfate reductase (2-demethylmenaquinone)	0	1000
APSRmq	0	Adenosine phosphosulfate reductase (Menaquinol)	0	1000
ARABASE3e	0	arabinotriose arabinosidase	0	1000
ARBTpts	0	arbutin transport via PEP:Pyr PTS	0	1000
ARGDC	0	arginine decarboxylase	0	1000
ARGt2	0	L arginine transport in via proton symport	0	1000
ASAD	0	aspartate-semialdehyde dehydrogenase	-1000	1000
ASNS1	0	asparagine synthase (glutamine-hydrolysing)	0	1000
ASP1DC	0	aspartate 1-decarboxylase	0	1000
ASPCT	0	aspartate carbamoyltransferase	0	1000
ASPKi	0	aspartate kinase, irreversible	0	1000
ASPO1	0	L-aspartate oxidase	0	1000
ASPO5	0	L-aspartate oxidase	0	1000
ASPO6	0	L-aspartate oxidase	0	1000
ASPO7	0	L-aspartate oxidase	0	1000
ATPPRT	0	ATP phosphoribosyltransferase	0	1000
ATPS4	0	ATP synthase (four protons for one ATP)	0	1000
BAMPPALDOX	0	beta-Aminopropion aldehyde:NAD+ oxidoreductase	0	1000
BCOAACT	0	butyrate---acetoacetate CoA-transferase	-1000	1000
BETALDHx	0	betaine-aldehyde dehydrogenase	0	1000
BETALDHy	0	betaine-aldehyde dehydrogenase	0	1000
BGLA	0	1,4-beta-D-Glucan glucohydrolase	0	1000
BGLAr	0	1,4-beta-D-Glucan glucohydrolase, reversible	-1000	1000
BHBtp	0	Transport of (R)-3-hydroxybutanoate [extraorganism-cytosol](passive)	-1000	1000
BTCOADH	0	Conversion of crotonoyl-CoA to butyryl-CoA by Bcd-Etf complex	-1000	1000
BTDD_RR	0	R R butanediol dehydrogenase	-1000	1000
BTNCLi	0	biotin-carboxyl-carrier-protein:carbon-dioxide ligase (ADP-forming)	0	1000
BTND1	0	biotinidase (biotin)	0	1000
BTNabc	0	Biotin transport via ABC system	0	1000
BTS4	0	Biotin synthase	0	1000
BUP2	0	beta-ureidopropionase (D-3-amino-isobutanoate forming)	0	1000
BUTCTr	0	Acetyl-CoA:butyrate-CoA transferase, reversible	-1000	1000
BUTKr	0	Butyrate kinase, reversible	-1000	1000
BUTSO3abc	0	butanesulfonate transport via ABC system	0	1000
BUTt2r	0	Butyrate transport via proton symport, reversible	-1000	1000
CBL1abc	0	Cob(1)alamin transport via ABC system	0	1000
CBL2D	0	NADH cobIIalamin oxidoreductase	-1000	1000
CBL2abc	0	Cob(II)alamin transport via ABC system	0	1000
CBMK	0	Carbamate kinase	0	1000
CBPS	0	carbamoyl-phosphate synthase (glutamine-hydrolysing)	0	1000
CD2abc1	0	cadmium transport out via ABC system	0	1000
CDPEAS	0	R07384	-1000	1000
CHLabc	0	choline transport via ABC system	0	1000
CHOLD	0	choline dehydrogenase	0	1000
CHOLabc	0	Choline ABC transport	0	1000
CHORM	0	chorismate mutase	0	1000
CITRAMALS	0	citramalate synthase	0	1000
CLPNS140	0	myristoyl-cardiolipin synthase	-1000	1000
CLPNS160	0	palmitoyl-cardiolipin synthase	-1000	1000
CLPNSAI15	0	anteisopentadecanoyl-cardiolipin synthase	-1000	1000
CLPNSI14	0	isotetradecanoyl-cardiolipin synthase	-1000	1000
CLPNSI15	0	isopentadecanoyl-cardiolipin synthase	-1000	1000
CLPNSI16	0	isohexadecanoyl-cardiolipin synthase	-1000	1000
CMLDC	0	4-carboxymuconolactone decarboxylase	0	1000
CMPSAS	0	CMP sialic acid synthase	0	1000
CO2t	0	CO2 transporter via diffusion	-1000	1000
CPC2MT	0	precorrin-2 C20-methyltransferase	0	1000
CPC3MT	0	precorrin-3B C17-methyltransferase	0	1000
CPC4MT	0	precorrin-4 C11-methyltransferase	0	1000
CPC6MT	0	precorrin-6Y C5,15-methyltransferase (decarboxylating)	0	1000
CPC6R	0	precorrin-6A reductase	0	1000
CPC8MM	0	precorrin-8X methylmutase	-1000	1000
CPPPGO	0	coproporphyrinogen oxidase (O2 required)	0	1000
CTPS1	0	CTP synthase (NH3)	0	1000
CYRDAAT	0	cob(I)yrinic acid a,c-diamide adenosyltransferase	0	1000
CYRDAR	0	cob(II)yrinic acid a,c-diamide reductase	0	1000
CYRDAS	0	Cob(II)yrinate a,c-diamide synthase (glutamine-hydrolysing)	0	1000
CYSS	0	cysteine synthase	0	1000
CYSS3r	0	cysteine synthase (Thiosulfate)	-1000	1000
CYSTL	0	cystathionine b-lyase	0	1000
CYSTS2	0	L-Serine hydro-lyase (adding homocysteine)	0	1000
CYTBD	0	cytochrome oxidase bd (ubiquinol-8: 2 protons)	0	1000
CYTD	0	cytidine deaminase	0	1000
CYTDK1	0	ATPcytidine 5-phosphotransferase	0	1000
CYTDK2	0	cytidine kinase (GTP)	0	1000
CYTDK3	0	ITPcytidine 5-phosphotransferase	0	1000
CYTDK4	0	UTPcytidine 5-phosphotransferase	0	1000
Coabc	0	Cobalt transport via ABC system	0	1000
Cut1	0	Copper export via ATPase	0	1000
D5KGK	0	2-Deoxy-5-Keto-D-gluconate kinase	0	1000
D5KGPA	0	2-Deoxy-5-keto-D-gluconate 6-phosphate aldolase	0	1000
DAGK120	0	diacylglycerol kinase (n-C12:0)	0	1000
DAGK140	0	diacylglycerol kinase (n-C14:0)	0	1000
DAGK141	0	diacylglycerol kinase (n-C14:1)	0	1000
DAGK160	0	diacylglycerol kinase (n-C16:0)	0	1000
DAGK161	0	diacylglycerol kinase (n-C16:1)	0	1000
DAGK181	0	diacylglycerol kinase (n-C18:1)	0	1000
DAPDAi	0	N-acetyl-L,L-diaminopimelate deacetylase irreversible	0	1000
DAPE	0	diaminopimelate epimerase	-1000	1000
DASYN120	0	CDP-diacylglycerol synthetase (n-C12:0)	0	1000
DASYN140	0	CDP-diacylglycerol synthetase (n-C14:0)	0	1000
DASYN141	0	CDP-diacylglycerol synthetase (n-C14:1)	0	1000
DASYN160	0	CDP-diacylglycerol synthetase (n-C16:0)	0	1000
DASYN161	0	CDP-diacylglycerol synthetase (n-C16:1)	0	1000
DASYN181	0	CDP-diacylglycerol synthetase (n-C18:1)	0	1000
DASYNAI15	0	anteisopentadecanoyl-phosphatidate cytidylyltransferase	0	1000
DASYNI14	0	isotetradecanoyl-phosphatidate cytidylyltransferase	0	1000
DASYNI15	0	isopentadecanoyl-phosphatidate cytidylyltransferase	0	1000
DASYNI16	0	isohexadecanoyl-phosphatidate cytidylyltransferase	0	1000
DB4PS	0	3,4-Dihydroxy-2-butanone-4-phosphate synthase	0	1000
DCMPDA	0	dCMP deaminase	-1000	1000
DCTPAH	0	dCTP aminohydrolase (dUMP-forming)	0	1000
DCTPD	0	dCTP deaminase	0	1000
DCTPD2	0	dCTP deaminase	0	1000
DDGLCNt2r	0	2-dehydro-3-deoxy-D-gluconate transport via proton symport, reversible	-1000	1000
DDGLK	0	2-dehydro-3-deoxygluconokinase	0	1000
DDPGA	0	2-dehydro-3-deoxy-phosphogluconate aldolase	-1000	1000
DDPGALA	0	2-dehydro-3-deoxy-6-phosphogalactonate aldolase	-1000	1000
DHAK	0	dihydroxyacetone kinase	0	1000
DHFOR2	0	dihydrofolate reductase	-1000	1000
DHNPA2	0	dihydroneopterin aldolase	0	1000
DHORD2	0	dihydoorotic acid dehydrogenase (quinone8)	0	1000
DHORD5	0	dihydroorotic acid (menaquinone-8)	0	1000
DHORTS	0	dihydroorotase	-1000	1000
DHPM2	0	dihydropyrimidinase (dihydrothymine)	0	1000
DHPPDA	0	diaminohydroxyphosphoribosylaminopyrimidine deaminase	0	1000
DHPPDA2	0	diaminohydroxyphosphoribosylaminopryrimidine deaminase (25drapp)	0	1000
DHPR	0	6,7-dihydropteridine reductase	0	1000
DHPS2	0	dihydropteroate synthase	0	1000
DKDID	0	D-2,3-Diketo 4-deoxy-epi-inositol dehydratase	0	1000
DKDID2	0	D-2,3-Dikety 4-deoxy-epi-inisitol dehydratase	0	1000
DMPPS2r	0	4-hydroxy-3-methylbut-2-enyl diphosphate reductase (NADP), reversible	-1000	1000
DM_atp_c_	0	DM atp(c)	0	1000
DM_dhptd(c)	0	Demand reaction for 4,5-dihydroxy-2,3-pentanedione	-1000	1000
DM_hcys_L[c]	0	Demand for homocysteine	0	1000
DPGM	0	Diphosphoglyceromutase	-1000	1000
DSERt2r	0	d Serine transport via proton symport	-1000	1000
DURAD2	0	dihydrothymin dehydrogenase (NADP)	-1000	1000
DUTPDP	0	dUTP diphosphatase	0	1000
D_LACD	0	D-Lactate dehydrogenase irreversible	0	1000
D_LACt2	0	D-lactate transport via proton symport	-1000	1000
E4PD	0	Erythrose 4-phosphate dehydrogenase	-1000	1000
EAR121x	0	enoyl-[acyl-carrier-protein] reductase (NADH) (n-C12:1)	0	1000
EAR161x	0	enoyl-[acyl-carrier-protein] reductase (NADH) (n-C16:1)	0	1000
EAR181x	0	enoyl-[acyl-carrier-protein] reductase (NADH) (n-C18:1)	0	1000
EDA_R	0	2-dehydro-3-deoxy-D-gluconate-6-phosphate	-1000	1000
EHGLAT	0	L-erythro-4-Hydroxyglutamate:2-oxoglutarate aminotransferase	0	1000
ETHAAL	0	Ethanolamine ammonia-lyase	0	1000
ETHAP	0	Ethanolamine phosphorylase	0	1000
ETHSO3abc	0	ethanesulfonate transport via ABC system	0	1000
ETOHt	0	ethanol reversible transport	-1000	1000
EX_12ppd_S(e)	0	(S)-Propane-1,2-diol exchange	0	1000
EX_13ppd(e)	0	1,3-Propanediol exchange	0	1000
EX_2ddglcn(e)	0	2-Dehydro-3-deoxy-D-gluconate exchange	0	1000
EX_Lcyst(e)	0	L-cysteate exchange	0	1000
EX_acac(e)	0	Acetoacetate exchange	0	1000
EX_acald(e)	0	Acetaldehyde exchange	0	1000
EX_alaasp(e)	0	L-alanyl-L-aspartate exchange	0	1000
EX_alagln(e)	0	L-alanyl-L-glutamine exchange	0	1000
EX_alaglu(e)	0	L-alanyl-L-glutamate exchange	0	1000
EX_alagly(e)	0	L-alanylglycine exchange	0	1000
EX_alahis(e)	0	L-alanyl-L-histidine exchange	0	1000
EX_alaleu(e)	0	L-alanyl-L-leucine exchange	0	1000
EX_alathr(e)	0	L-alanyl-L-threonine exchange	0	1000
EX_arabttr(e)	0	Arabinotriose exchange	0	1000
EX_arbt(e)	0	Arbutin exchange	0	1000
EX_bhb(e)	0	(R)-3-Hydroxybutanoate transport via H+ symport	0	1000
EX_btn(e)	0	Biotin exchange	-1	1000
EX_but(e)	0	Butyrate (n-C4:0) exchange	0	1000
EX_butso3(e)	0	butanesulfonate exchange	0	1000
EX_cbl1(e)	0	Cob(I)alamin exchange	-1	1000
EX_cbl2(e)	0	Cob(II)alamin exchange	0	1000
EX_cd2(e)	0	Cadmium exchange	0	1000
EX_chol(e)	0	exchange reaction for Choline	-1	1000
EX_chols(e)	0	Choline sulfate exchange	0	1000
EX_co2(e)	0	CO2 exchange	0	1000
EX_ethso3(e)	0	ethanesulfonate exchange	0	1000
EX_etoh(e)	0	Ethanol exchange	0	1000
EX_galctn_D(e)	0	D-Galactonate exchange	0	1000
EX_galt(e)	0	Galactitol exchange	0	1000
EX_galur(e)	0	D-Galacturonate exchange	0	1000
EX_glc(e)	0	D-Glucose exchange	0	1000
EX_glyasn(e)	0	Glycyl-L-asparagine exchange	0	1000
EX_glyasp(e)	0	Glycyl-L-aspartate exchange	0	1000
EX_glyb(e)	0	Glycine betaine exchange	0	1000
EX_glycys(e)	0	Gly-Cys exchange reaction	0	1000
EX_glygln(e)	0	Glycyl-L-glutamine exchange	0	1000
EX_glyglu(e)	0	Glycyl-L-glutamate exchange	0	1000
EX_glyleu(e)	0	Glycylleucine exchange	0	1000
EX_glymet(e)	0	Glycyl-L-methionine exchange	0	1000
EX_glyphe(e)	0	exchange reaction for glycylphenylalaine	0	1000
EX_glypro(e)	0	Glycylproline exchange	0	1000
EX_glytyr(e)	0	Glycyl-L-tyrosine exchange	0	1000
EX_hexs(e)	0	Hexanesulfonate exchange	0	1000
EX_hg2(e)	0	Hg2+ exchange	0	1000
EX_inost(e)	0	myo-Inositol exchange	0	1000
EX_isetac(e)	0	Isethionic acid exchange	0	1000
EX_lac_D(e)	0	D-lactate exchange	0	1000
EX_lac_L(e)	0	L-Lactate exchange	0	1000
EX_malthx(e)	0	Maltohexaose exchange	0	1000
EX_malttr(e)	0	Maltotriose exchange	0	1000
EX_meoh(e)	0	methanol exchange	-10	1000
EX_met_D(e)	0	D-Methionine exchange	0	1000
EX_metala(e)	0	L-methionyl-L-alanine exchange	0	1000
EX_metsox_R_L(e)	0	L-methionine-R-sulfoxide exchange	0	1000
EX_mobd(e)	0	Molybdate exchange	-1	1000
EX_mops(e)	0	3-(n-Morpholino)Propanesulfonic Acid exchange	0	1000
EX_mso3(e)	0	methanesulfonate exchange	0	1000
EX_na1(e)	0	exchange reaction for Sodium	-1	1000
EX_nh4(e)	0	Ammonia exchange	0	1000
EX_no3(e)	0	Nitrate exchange	0	1000
EX_o2(e)	0	exchange reaction for oxugen	0	1000
EX_pb(e)	0	Lead exchange	0	1000
EX_pect(e)	0	exchange reaction for pectins	-3.33866e-05	1000
EX_ppi(e)	0	exchange reaction for ppi	0	1000
EX_pydam(e)	0	exchange reaction for Pyridoxamine	-1	1000
EX_pydxn(e)	0	exchange reaction for Pyridoxine	-1	1000
EX_salcn(e)	0	Salicin exchange	0	1000
EX_sbt_d(e)	0	d Sorbitol exchange	0	1000
EX_ser_D(e)	0	D-Serine exchange	0	1000
EX_strch2(e)	0	exchange reaction for starch, structure 2 (1,6-{2[1,4-Glc], [1,4-Glc]})	0	1000
EX_sulfac(e)	0	sulfoacetate exchange	0	1000
EX_taur(e)	0	Taurine exchange	0	1000
EX_tsul(e)	0	Thiosulfate exchange	0	1000
EX_tym(e)	0	Tyramine exchange	0	1000
FACOAL140	0	fatty-acid--CoA ligase (tetradecanoate)	-1000	1000
FACOAL160	0	fatty-acid--CoA ligase (hexadecanoate)	-1000	1000
FACOAL161	0	fatty-acid--CoA ligase (hexadecenoate)	-1000	1000
FACOAL180	0	fatty-acid--CoA ligase (octadecanoate)	-1000	1000
FACOAL181	0	fatty-acid--CoA ligase (octadecenoate)	-1000	1000
FACOALAI15	0	fatty-acid--CoA ligase (ANTEISO15)	-1000	1000
FACOALAI17	0	fatty-acid--CoA ligase (ANTEISO17)	-1000	1000
FACOALI14	0	fatty-acid--CoA ligase (ISO14)	-1000	1000
FACOALI15	0	fatty-acid--CoA ligase (ISO15)	-1000	1000
FACOALI16	0	fatty-acid--CoA ligase (ISO16)	-1000	1000
FACOALI17	0	fatty-acid--CoA ligase (ISO17)	-1000	1000
FADRx	0	FAD reductase	0	1000
FBP	0	fructose-bisphosphatase	0	1000
FDH	0	formate dehydrogenase	0	1000
FDH2	0	formate dehydrogenase (quinone-8: 2 protons)	0	1000
FGLU	0	formimidoylglutamase	0	1000
FK	0	Fucokinase	0	1000
FLVRx	0	flavin reductase (NAD)	0	1000
FOLD3	0	dihydropteroate synthase	0	1000
FOMETR	0	aminomethyltransferase	-1000	1000
FORTHFC	0	Formiminotetrahydrofolate cyclodeaminase (EC 4.3.1.4)	-1000	1000
FPGS	0	folylpolyglutamate synthetase	0	1000
FPGS7	0	folylpolyglutamate synthetase (10fthf)	0	1000
FPGS_tm	0	TetrahydrofolateL-glutamate gamma-ligase (ADP-forming)	0	1000
FRD3	0	fumarate reductase	0	1000
FRUK	0	fructose-1-phosphate kinase	0	1000
FT	0	farnesyltranstransferase (trans,trans,cis-geranylgeranyl diphosphate-generating)	0	1000
FTHFCL	0	5-formethyltetrahydrofolate cyclo-ligase	0	1000
FTHFL	0	Formate-tetrahydrofolate ligase	0	1000
FUM	0	fumarase	-1000	1000
FXXRDOi	0	Sulfite reductase (ferredoxin), irreversible	0	1000
G16BPS	0	3 phospho D glyceroyl phosphate alpha D glucose 1 phosphate 6 phosphotransferase	-1000	1000
G1PACT	0	glucosamine-1-phosphate N-acetyltransferase	0	1000
G1PPT	0	D Glucose 1 phosphate D glucose 1 phosphate 6 phosphotransferase	-1000	1000
G1PTT	0	glucose-1-phosphate thymidylyltransferase	0	1000
G1SAT	0	glutamate-1-semialdehyde aminotransferase	-1000	1000
G3PAT120	0	glycerol-3-phosphate acyltransferase (C12:0)	0	1000
G3PAT140	0	glycerol-3-phosphate acyltransferase (C14:0)	0	1000
G3PAT141	0	glycerol-3-phosphate acyltransferase (C14:1)	0	1000
G3PAT160	0	glycerol-3-phosphate acyltransferase (C16:0)	0	1000
G3PAT161	0	glycerol-3-phosphate acyltransferase (C16:1)	0	1000
G3PAT180	0	glycerol-3-phosphate acyltransferase (C18:0)	0	1000
G3PAT181	0	glycerol-3-phosphate acyltransferase (C18:1)	0	1000
G3PATAI15	0	anteisopentadecanoyl-glycerol-3-phosphate O-acyltransferase	0	1000
G3PATI14	0	isotetradecanoyl-glycerol-3-phosphate O-acyltransferase	0	1000
G3PATI15	0	isopentadecanoyl-glycerol-3-phosphate O-acyltransferase	0	1000
G3PATI16	0	isohexadecanoyl-glycerol-3-phosphate O-acyltransferase	0	1000
G3PD1	0	glycerol-3-phosphate dehydrogenase (NAD)	-1000	1000
G3PD8i	0	glycerol 3 phosphate dehydrogenase FAD irreversible	0	1000
G5SADs	0	L-glutamate 5-semialdehyde dehydratase (spontaneous)	0	1000
G5SDr	0	Glutamate-5-semialdehyde dehydrogenase, reversible	-1000	1000
G6PI	0	alpha-D-Glucose 6-phosphate ketol-isomerase	-1000	1000
G6PI3	0	beta-D-Glucose 6-phosphate ketol-isomerase	-1000	1000
GAL6PI	0	galactose-6-phosphate isomerase	-1000	1000
GALCTD	0	galactarate dehydratase	0	1000
GALCTNt2r	0	D-galactonate transport via proton symport, reversible	-1000	1000
GALM1r	0	aldose 1-epimerase (glucose), reversible	-1000	1000
GALTpts	0	Galactitol transport via PEP:Pyr PTS	0	1000
GALU	0	UTP-glucose-1-phosphate uridylyltransferase	-1000	1000
GALURt2r	0	galacturonate transport in via proton symport	-1000	1000
GARFTi	0	phosphoribosylglycinamide formyltransferase, irreversible	0	1000
GCALDL	0	Glycoaldehyde:CO2 ligase	0	1000
GCCb	0	glycine cleavage complex	0	1000
GF6PTA	0	glutamine-fructose-6-phosphate transaminase	0	1000
GGGABADr	0	gamma-glutamyl-gamma aminobutyric acid dehydrogenase	-1000	1000
GGGABARr	0	Gamma-glutamyl-gamma aminobutyric acid dehydrogenase, NAD	-1000	1000
GK2	0	guanylate kinase (GMPdATP)	-1000	1000
GLCP	0	glycogen phosphorylase	0	1000
GLCS1	0	glycogen synthase (ADPGlc)	0	1000
GLCabc	0	D-glucose transport via ABC system	0	1000
GLGC	0	glucose-1-phosphate adenylyltransferase	0	1000
GLNS	0	glutamine synthetase	0	1000
GLNSP1	0	glutamine synthetase (uaaAgld)	0	1000
GLNSP2	0	glutamine synthetase (uaaGgla)	0	1000
GLNSP3	0	glutamine synthetase (uaagmda)	0	1000
GLNt2r	0	L-glutamine reversible transport via proton symport	-1000	1000
GLTPD	0	Galactitol-1-phosphate dehydrogenase	-1000	1000
GLU5K	0	glutamate 5-kinase	0	1000
GLUCYS	0	Gamma-glutamylcysteine synthetase	0	1000
GLUDC	0	Glutamate Decarboxylase	0	1000
GLUFORT	0	Glutamate formiminotransferase (EC 2.1.2.5) @ Glutamate formyltransferase	-1000	1000
GLUPRT	0	glutamine phosphoribosyldiphosphate amidotransferase	0	1000
GLUSy	0	glutamate synthase (NADPH)	0	1000
GLUTRR	0	glutamyl-tRNA reductase	0	1000
GLUTRS	0	Glutamyl-tRNA synthetase	0	1000
GLXO1	0	glyoxylate oxidase	0	1000
GLYASN1c	0	Hydrolysis of Glycyl-L-asparagine	-1000	1000
GLYASNabc	0	Glycyl-L-asparagine transport via ABC system	0	1000
GLYASP1c	0	Hydrolysis of Glycyl-L-aspartate	-1000	1000
GLYASPabc	0	Glycyl-L-aspartate transport via ABC system	0	1000
GLYBabc	0	Glycine betaine transport via ABC system	0	1000
GLYCK2	0	glycerate kinase	0	1000
GLYCTO1	0	Glycolate oxidase	0	1000
GLYCTO2	0	Glycolate oxidase	0	1000
GLYCTO3	0	Glycolate oxidase	0	1000
GLYCTO4	0	Glycolate oxidase	0	1000
GLYCYSabc	0	Gly-Cys ABC transporter	0	1000
GLYGLN1c	0	Hydrolysis of Glycyl-L-glutamine	-1000	1000
GLYGLNabc	0	Glycyl-L-glutamine transport via ABC system	0	1000
GLYGLU1c	0	Hydrolysis of Glycyl-L-glutamate	-1000	1000
GLYGLUabc	0	Glycyl-L-glutamate transport via ABC system	0	1000
GLYK	0	glycerol kinase	0	1000
GLYLEUHYDROc	0	hydrolysis of Glycylleucine in the small intestine for cellular uptake	-1000	1000
GLYLEUPEPT1tc	0	transport of Glycylleucine by the apical PEPT1 amino acid transporters across the brush border cells of the enterocytes of the intestine and renal cells	0	1000
GLYMET1c	0	Hydrolysis of Glycyl-L-methionine	-1000	1000
GLYMETabc	0	Glycyl-L-methionine transport via ABC system	0	1000
GLYOX	0	hydroxyacylglutathione hydrolase	0	1000
GLYPHEHYc	0	hydrolysis of glycylphenylalanine	-1000	1000
GLYPHEabc	0	Glycyl-L-phenylalanine transport via ABC system	0	1000
GLYPROPRO1c	0	hydrolysis of Prolylglycine in the small intestine for cellular uptake	-1000	1000
GLYPROabc	0	Glycyl-L-proline transport via ABC system	0	1000
GLYTYR1c	0	Hydrolysis of Glycyl-L-tyrosine	-1000	1000
GLYTYRabc	0	Glycyl-L-tyrosine transport via ABC system	0	1000
GMPS2	0	GMP synthase	0	1000
GND	0	phosphogluconate dehydrogenase	0	1000
GND2	0	phosphogluconate dehydrogenase, NAD-dependent	0	1000
GPDDA1	0	Glycerophosphodiester phosphodiesterase (Glycerophosphocholine)	0	1000
GPDDA2	0	Glycerophosphodiester phosphodiesterase (Glycerophosphoethanolamine)	0	1000
GPDDA4	0	Glycerophosphodiester phosphodiesterase (Glycerophosphoglycerol)	0	1000
GTHS	0	glutathione synthetase	0	1000
GTPCII	0	GTP cyclohydrolase II	0	1000
GTPCII2	0	GTP cyclohydrolase II (25drapp)	0	1000
GTPDPK	0	GTP diphosphokinase	0	1000
GUAD	0	guanine deaminase	0	1000
GUI1	0	glucuronate isomerase (D-glucuronate)	-1000	1000
GUI2	0	glucuronate isomerase (D-galacturonate)	-1000	1000
H2CO3D	0	carboxylic acid dissociation	-1000	1000
HCITS	0	homocitrate synthase	0	1000
HCYSMT	0	homocysteine S-methyltransferase	0	1000
HCYSMT2	0	Homocysteine Methyltransferase	0	1000
HDG3PACT	0	Hexadecanoyl(palmitoyl)-glycerol-3-phosphate O-acyltransferase	-1000	1000
HETZK	0	hydroxyethylthiazole kinase	0	1000
HEX1	0	hexokinase (D-glucose:ATP)	0	1000
HEX4	0	hexokinase (D-mannose:ATP)	0	1000
HEXSabc	0	hexanesulfonate transport via ABC system	0	1000
HEXb	0	ATPD-glucose 6-phosphotransferase	0	1000
HG2abc	0	Mercury (Hg+2) ABC transporter	0	1000
HISTD	0	histidinol dehydrogenase	0	1000
HISTDOX	0	L-histidinol:NAD+ oxidoreductase	-1000	1000
HISTLOX	0	L-histidinal:NAD+ oxidoreductase	0	1000
HISTP	0	histidinol-phosphatase	0	1000
HKNDDH	0	2-hydroxy-6-ketonona-2,4-dienedioic acid hydrolase	0	1000
HKNTDH	0	2-hydroxy-6-ketononotrienedioate hydrolase	0	1000
HMBS	0	hydroxymethylbilane synthase	0	1000
HMGCOAS	0	Hydroxymethylglutaryl CoA synthase	-1000	1000
HMPK1	0	hydroxymethylpyrimidine kinase (ATP)	0	1000
HPPK	0	2-amino-4-hydroxy-6-hydroxymethyldihydropteridine diphosphokinase	0	1000
HPPK2	0	6-hydroxymethyl-dihydropterin pyrophosphokinase	0	1000
HSDx	0	homoserine dehydrogenase (NADH)	-1000	1000
HSDy	0	homoserine dehydrogenase (NADPH)	-1000	1000
HSERTA	0	homoserine O-trans-acetylase	-1000	1000
HSK	0	homoserine kinase	0	1000
HSST	0	homoserine O-succinyltransferase	0	1000
HSTPTr	0	Histidinol-phosphate aminotransferase (EC 2.6.1.9)	-1000	1000
HXAND	0	hypoxanthine dehydrogenase	0	1000
HXPRT	0	hypoxanthine phosphoribosyltransferase (Hypoxanthine)	0	1000
HYPSUCORNS	0	putative succinylornthine synthesis (hypothetical reaction)	0	1000
IAHDGK	0	anteisoheptadecanoyl-Diacylglycerol kinase	0	1000
IAPDGK	0	anteisopentadecanoyl-Diacylglycerol kinase	0	1000
IBCOATA	0	2-methylpropionyl-CoA[acyl-carrier-protein] transferase	-1000	1000
ICDHy	0	isocitrate dehydrogenase (NADP)	0	1000
ICHORT	0	isochorismatase	0	1000
IG3PS	0	Imidazole-glycerol-3-phosphate synthase	0	1000
IGPDH	0	imidazoleglycerol-phosphate dehydratase	0	1000
IGPS	0	indole-3-glycerol-phosphate synthase	0	1000
IHDCOATA	0	14-methyl-pentadecanoyl-ACP[acyl-carrier-protein] transferase	-1000	1000
IHDGK	0	isoheptadecanoyl-Diacylglycerol kinase	0	1000
IHXDGK	0	isohexadecanoyl-Diacylglycerol kinase	0	1000
ILEt2r	0	L-isoleucine reversible transport via proton symport	-1000	1000
IMACTD	0	Imidazole acetaldeyde dehydrogenase	0	1000
IMPC	0	IMP cyclohydrolase	-1000	1000
IMPD	0	IMP dehydrogenase	0	1000
INS2D	0	inositol 2 dehydrogenase	0	1000
INSTt2r	0	inositol transport in via proton symport	-1000	1000
IPDCOATA	0	13-methyl-tetra-decanoyl-ACP[acyl-carrier-protein] transferase	-1000	1000
IPDDI	0	isopentenyl-diphosphate D-isomerase	-1000	1000
IPDGK	0	isopentadecanoyl-Diacylglycerol kinase	0	1000
IPDPS2	0	isopentenyl-diphosphateNAD(P)+ oxidoreductase	0	1000
ISETACabc	0	isethionate transport via ABC system	0	1000
ITDCOATA	0	12-methyl-tridecanoyl-ACP[acyl-carrier-protein] transferase	-1000	1000
ITDGK	0	isotetradecanoyl-Diacylglycerol kinase	0	1000
KARA3	0	ketol-acid reductoisomerase (2,3-dihydroxy-3-methylbutanoate)	-1000	1000
KAS14	0	beta-ketoacyl-ACP synthase	0	1000
KAS_HP	0	3-hydroxy-palmetoyl-ACP synthesis	0	1000
KDOCT2	0	3-deoxy-manno-octulosonate cytidylyltransferase	0	1000
L2A6ODs	0	L-2-Amino-6-oxopimelate conversion to 2,3,4,5-Tetrahydrodipicolinate (spontaneous)	0	1000
LACLi	0	S lactate acetaldehyde lyase formate forming, irreversible	0	1000
LALDO3	0	(S)-Lactaldehyde:NADP+ oxidoreductase	-1000	1000
LARGNAT	0	L-arogenate:2-oxoglutarate aminotransferase	-1000	1000
LCADi	0	lactaldehyde dehydrogenase	0	1000
LCAR2	0	Lactaldehyde reductase (glycolaldehyde)	-1000	1000
LCARR	0	lacaldehyde reductase (R-propane-1,2-diol forming)	-1000	1000
LCARS	0	lacaldehyde reductase (S-propane-1,2-diol forming)	-1000	1000
LCYSTCBOXL	0	3-Sulfoalanine carboxy-lyase	0	1000
LCYSTabc	0	L-cysteate transport via ABC system	0	1000
LDH_D	0	D-lactate dehydrogenase	-1000	1000
LDH_D2	0	D-lactate dehydrogenase	0	1000
LDH_L	0	L-lactate dehydrogenase	-1000	1000
LEUt2r	0	L-leucine reversible transport via proton symport	-1000	1000
LGTHL	0	lactoylglutathione lyase	0	1000
LPLIPAL1A120	0	Lysophospholipase L1 (2-acylglycerophosphotidate, n-C12:0)	0	1000
LPLIPAL1A140	0	Lysophospholipase L1 (2-acylglycerophosphotidate, n-C14:0)	0	1000
LPLIPAL1A141	0	Lysophospholipase L1 (2-acylglycerophosphotidate, n-C14:1)	0	1000
LPLIPAL1A160	0	Lysophospholipase L1 (2-acylglycerophosphotidate, n-C16:0)	0	1000
LPLIPAL1A161	0	Lysophospholipase L1 (2-acylglycerophosphotidate, n-C16:1)	0	1000
LPLIPAL1A180	0	Lysophospholipase L1 (2-acylglycerophosphotidate, n-C18:0)	0	1000
LPLIPAL1A181	0	Lysophospholipase L1 (2-acylglycerophosphotidate, n-C18:1)	0	1000
LPLIPAL1E120	0	Lysophospholipase L1 (2-acylglycerophosphoethanolamine, n-C12:0)	0	1000
LPLIPAL1E140	0	Lysophospholipase L1 (2-acylglycerophosphoethanolamine, n-C14:0)	0	1000
LPLIPAL1E141	0	Lysophospholipase L1 (2-acylglycerophosphoethanolamine, n-C14:1)	0	1000
LPLIPAL1E160	0	Lysophospholipase L1 (2-acylglycerophosphoethanolamine, n-C16:0)	0	1000
LPLIPAL1E161	0	Lysophospholipase L1 (2-acylglycerophosphoethanolamine, n-C16:1)	0	1000
LPLIPAL1E180	0	Lysophospholipase L1 (2-acylglycerophosphoethanolamine, n-C18:0)	0	1000
LPLIPAL1E181	0	Lysophospholipase L1 (2-acylglycerophosphoethanolamine, n-C18:1)	0	1000
LPLIPAL1G120	0	Lysophospholipase L1 (2-acylglycerophosphoglycerol, n-C12:0)	0	1000
LPLIPAL1G140	0	Lysophospholipase L1 (2-acylglycerophosphoglycerol, n-C14:0)	0	1000
LPLIPAL1G141	0	Lysophospholipase L1 (2-acylglycerophosphoglycerol, n-C14:1)	0	1000
LPLIPAL1G160	0	Lysophospholipase L1 (2-acylglycerophosphoglycerol, n-C16:0)	0	1000
LPLIPAL1G161	0	Lysophospholipase L1 (2-acylglycerophosphoglycerol, n-C16:1)	0	1000
LPLIPAL1G180	0	Lysophospholipase L1 (2-acylglycerophosphoglycerol, n-C18:0)	0	1000
LPLIPAL1G181	0	Lysophospholipase L1 (2-acylglycerophosphoglycerol, n-C18:1)	0	1000
LPLIPAL2A120	0	Lysophospholipase L2 (2-acylglycerophosphotidate, n-C12:0)	0	1000
LPLIPAL2A140	0	Lysophospholipase L2 (2-acylglycerophosphotidate, n-C14:0)	0	1000
LPLIPAL2A141	0	Lysophospholipase L2 (2-acylglycerophosphotidate, n-C14:1)	0	1000
LPLIPAL2A160	0	Lysophospholipase L2 (2-acylglycerophosphotidate, n-C16:0)	0	1000
LPLIPAL2A161	0	Lysophospholipase L2 (2-acylglycerophosphotidate, n-C16:1)	0	1000
LPLIPAL2A180	0	Lysophospholipase L2 (2-acylglycerophosphotidate, n-C18:0)	0	1000
LPLIPAL2A181	0	Lysophospholipase L2 (2-acylglycerophosphotidate, n-C18:1)	0	1000
LPLIPAL2E120	0	Lysophospholipase L2 (2-acylglycerophosphoethanolamine, n-C12:0)	0	1000
LPLIPAL2E140	0	Lysophospholipase L2 (2-acylglycerophosphoethanolamine, n-C14:0)	0	1000
LPLIPAL2E141	0	Lysophospholipase L2 (2-acylglycerophosphoethanolamine, n-C14:1)	0	1000
LPLIPAL2E160	0	Lysophospholipase L2 (2-acylglycerophosphoethanolamine, n-C16:0)	0	1000
LPLIPAL2E161	0	Lysophospholipase L2 (2-acylglycerophosphoethanolamine, n-C16:1)	0	1000
LPLIPAL2E180	0	Lysophospholipase L2 (2-acylglycerophosphoethanolamine, n-C18:0)	0	1000
LPLIPAL2E181	0	Lysophospholipase L2 (2-acylglycerophosphoethanolamine, n-C18:1)	0	1000
LPLIPAL2G120	0	Lysophospholipase L2 (2-acylglycerophosphoglycerol, n-C12:0)	0	1000
LPLIPAL2G140	0	Lysophospholipase L2 (2-acylglycerophosphoglycerol, n-C14:0)	0	1000
LPLIPAL2G141	0	Lysophospholipase L2 (2-acylglycerophosphoglycerol, n-C14:1)	0	1000
LPLIPAL2G160	0	Lysophospholipase L2 (2-acylglycerophosphoglycerol, n-C16:0)	0	1000
LPLIPAL2G161	0	Lysophospholipase L2 (2-acylglycerophosphoglycerol, n-C16:1)	0	1000
LPLIPAL2G180	0	Lysophospholipase L2 (2-acylglycerophosphoglycerol, n-C18:0)	0	1000
LPLIPAL2G181	0	Lysophospholipase L2 (2-acylglycerophosphoglycerol, n-C18:1)	0	1000
LYSDC	0	lysine decarboxylase	0	1000
LYSt3	0	L-lysine transport out via proton antiport (cytoplasm to extracellular)	0	1000
L_LACD2	0	L-Lactate dehydrogenase (ubiquinone)	0	1000
L_LACD3	0	L-Lactate dehydrogenase (menaquinone)	0	1000
L_LACDr	0	L-Lactate dehydrogenase, reversible	-1000	1000
L_LACt2r	0	L-lactate reversible transport via proton symport	-1000	1000
L_TRPCOO	0	Tryptophan 2-monooxygenase	-1000	1000
MADGBG	0	beta-glucosidase (methyl-alpha-D-glucoside)	-1000	1000
MALT	0	alpha-glucosidase	0	1000
MALTHXabc	0	maltohexaose transport via ABC system	0	1000
MALTTRabc	0	Maltotriose transport via ABC system	0	1000
MALTabc	0	maltose transport via ABC system	0	1000
MAN1PT	0	mannose-1-phosphate guanylyltransferase	0	1000
MANA4	0	Alpha-galactosidase (EC 3.2.1.22)	-1000	1000
MANAO	0	Mannonate oxidoreductase	-1000	1000
MBDGBG	0	beta-glucosidase	-1000	1000
MCLOR	0	3-Mercaptolactate:NAD+ oxidoreductase	-1000	1000
MCPST	0	3-mercaptopyruvate sulfurtransferase	0	1000
MDH	0	malate dehydrogenase	-1000	1000
ME2	0	malic enzyme (NADP)	0	1000
MEOHt2	0	Methanol diffusion	-1000	1000
METALA1c	0	Hydrolysis of L-methionyl-L-alanine	-1000	1000
METALAabc	0	L-methionyl-L-alanine transport via ABC system	0	1000
METB1	0	O-Acetyl-L-homoserine succinate-lyase (adding cysteine)	0	1000
METDabc	0	D-methionine transport via ABC system	0	1000
METSOX2abc	0	L-methionine R-oxide transport via ABC system	0	1000
METt2r	0	L-methionine reversible transport via proton symport	-1000	1000
MEVK1c	0	mevalonate kinase (atp) cytosol	0	1000
MG2abc	0	magnesium transport via ABC system	0	1000
MGSA	0	methylglyoxal synthase	0	1000
MLTP1	0	Maltodextrin phosphorylase (maltopentaose)	-1000	1000
MLTP2	0	Maltodextrin phosphorylase (maltohexaose)	-1000	1000
MLTP3	0	Maltodextrin phosphorylase (maltoheptaose)	-1000	1000
MMSAD2	0	methylmalonate-semialdehyde dehydrogenase (propanol)	0	1000
MMSAD5	0	3-Oxopropanoate:NADP+ oxidoreductase (decarboxylating, CoA-acetylating)	-1000	1000
MNNH	0	D-mannonate hydrolyase	0	1000
MOBDabc	0	molybdate transport via ABC system	0	1000
MOPSabc	0	MOPS transport via ABC system	0	1000
MSO3abc	0	methanesulfonate transport via ABC system (periplasm)	0	1000
MTHPTGHM	0	5 methyltetrahydropteroyltriglutamate homocysteine S methyltransferase	0	1000
NACASPAH	0	N-Acetyl-L-aspartate amidohydrolase	0	1000
NADH10	0	NADH dehydrogenase (menaquinone-8 & 0 protons)	0	1000
NADH5	0	NADH dehydrogenase (ubiquinone-8 )	0	1000
NADH7	0	NADH dehydrogenase (menaquinone-8 & 2 protons)	0	1000
NADH9	0	NADH dehydrogenase (demethylmenaquinone-8 & 0 protons)	0	1000
NADK2	0	NAD kinase (dTTP)	0	1000
NADS1	0	NAD synthase (nh3)	0	1000
NAt3_1	0	sodium proton antiporter (H:NA is 1:1)	-1000	1000
NDPK6	0	Nucleoside-diphosphate kinase (ATP:dUDP)	-1000	1000
NDPK8	0	Nucleoside-diphosphate kinase (ATP:dADP)	-1000	1000
NDPK9	0	nucleoside-diphosphate kinase (ATP:IDP)	-1000	1000
NEU23	0	sialidase; cytosol (NEU2)	0	1000
NH4tb	0	NH4tb	-1000	1000
NIT_n1p4	0	Nitrogenase	0	1000
NMNAT	0	nicotinamide-nucleotide adenylyltransferase	0	1000
NMNPH	0	NMN phosphatase	0	1000
NMNS	0	NMN synthetase	0	1000
NNAM	0	nicotinamidase	0	1000
NNDPR	0	nicotinate-nucleotide diphosphorylase (carboxylating)	0	1000
NO3R1	0	Nitrate reductase (Ubiquinol-8)	0	1000
NO3abc	0	nitrate transport via ABC system	0	1000
NODOx	0	nitric oxide dioxygenase	0	1000
NODOy	0	nitric oxide dioxygenase	0	1000
NP1_r	0	nucleotide phosphatase	-1000	1000
NP2MSUCCS	0	Spore photoproduct lyase (EC 4.1.99.-)	0	1000
NT5C	0	Nicotinate D-ribonucleotide phosphohydrolase	0	1000
NTD1	0	5'-nucleotidase (dUMP)	0	1000
NTD10	0	5'-nucleotidase (XMP)	0	1000
NTD11	0	5'-nucleotidase (IMP)	0	1000
NTD2	0	5'-nucleotidase (UMP)	0	1000
NTD3	0	5'-nucleotidase (dCMP)	0	1000
NTD4	0	5'-nucleotidase (CMP)	0	1000
NTD5	0	5'-nucleotidase (dTMP)	0	1000
NTD5_a	0	5-nucleotidase (dTMP)	0	1000
NTD6	0	5'-nucleotidase (dAMP)	0	1000
NTD8	0	5'-nucleotidase (dGMP)	0	1000
NTD9	0	5'-nucleotidase (GMP)	0	1000
NTPTP1	0	Nucleoside triphosphate tripolyhydrolase	0	1000
O2t	0	o2 transport (diffusion)	-1000	1000
OAACLi	0	ITP oxaloacetate carboxy lyase adding ITP phosphoenolpyruvate forming, irreversible	0	1000
OAASr	0	Oxaloacetate synthase, reversible	-1000	1000
OCBT	0	ornithine carbamoyltransferase	-1000	1000
OHPBAT	0	O-Phospho-4-hydroxy-L-threonine:2-oxoglutarate aminotransferase	-1000	1000
OIVD2	0	2-oxoisovalerate dehydrogenase (acylating; 3-methyl-2-oxobutanoate)	0	1000
OMPDC	0	orotidine-5'-phosphate decarboxylase	0	1000
ORNTAC	0	ornithine transacetylase	-1000	1000
OROTPT	0	Orotidine-5'-phosphate pyrophosphate phosphoribosyltransferase	0	1000
P1CM	0	S adenosyl L methionine precorrin 1 C methyltransferase	-1000	1000
P5CRyr	0	L-ProlineNADP+ 5-oxidoreductase	-1000	1000
PAPPT2	0	phospho-N-acetylmuramoyl-pentapeptide-transferase (gamma-glutamate)	0	1000
PBUTT	0	Phosphate butyryltransferase (EC 2.3.1.19)	-1000	1000
PBt	0	Lead (Pb+2) ABC transporter	0	1000
PC11M	0	precorrin-4 C11-methyltransferase	0	1000
PC17M	0	precorrin-3B C17-methyltransferase	0	1000
PC20M	0	precorrin-2 C20-methyltransferase	0	1000
PC8XM	0	precorrin-8X methylmutase	0	1000
PECTIN_DEGe	0	Pectin degradation by extracellular endopolygalacturonase and pectinesterase, gut microbiota specific	0	1000
PEPCK	0	Phosphoenolpyruvate carboxykinase (GTP)	0	1000
PERD	0	Erythronate 4-phosphate (4per) dehydrogenase	-1000	1000
PETHCT	0	phosphoethanolamine cytidyltransferase	0	1000
PFK_2	0	Phosphofructokinase	0	1000
PGAMT	0	phosphoglucosamine mutase	-1000	1000
PGCDr	0	3-Phospho-D-glycerateNAD+ 2-oxidoreductase	-1000	1000
PGLYCP	0	Phosphoglycolate phosphatase	0	1000
PGMT2	0	phosphoglucomutase	-1000	1000
PGPP120	0	phosphatidylglycerol phosphate phosphatase (n-C14:0)	0	1000
PGPP140	0	phosphatidylglycerol phosphate phosphatase (n-C14:0)	0	1000
PGPP141	0	phosphatidylglycerol phosphate phosphatase (n-C14:1)	0	1000
PGPP160	0	phosphatidylglycerol phosphate phosphatase (n-C16:0)	0	1000
PGPP161	0	phosphatidylglycerol phosphate phosphatase (n-C16:1)	0	1000
PGPP181	0	phosphatidylglycerol phosphate phosphatase (n-C18:1)	0	1000
PGPPAI15	0	anteisopentadecanoyl-Phosphatidylglycerophosphate phosphohydrolase	0	1000
PGPPI14	0	isotetradecanoyl-Phosphatidylglycerophosphate phosphohydrolase	0	1000
PGPPI15	0	isopentadecanoyl-Phosphatidylglycerophosphate phosphohydrolase	0	1000
PGPPI16	0	isohexadecanoyl-Phosphatidylglycerophosphate phosphohydrolase	0	1000
PGSA120	0	Phosphatidylglycerol synthase (n-C12:0)	0	1000
PGSA140	0	Phosphatidylglycerol synthase (n-C14:0)	0	1000
PGSA141	0	Phosphatidylglycerol synthase (n-C14:1)	0	1000
PGSA160	0	Phosphatidylglycerol synthase (n-C16:0)	0	1000
PGSA161	0	Phosphatidylglycerol synthase (n-C16:1)	0	1000
PGSA181	0	Phosphatidylglycerol synthase (n-C18:1)	0	1000
PGSAAI15	0	anteisopentadecanoyl-CDPdiacylglycerolsn-glycerol-3-phosphate 3-phosphatidyltransferase	0	1000
PGSAI14	0	isotetradecanoyl-CDPdiacylglycerolsn-glycerol-3-phosphate 3-phosphatidyltransferase	0	1000
PGSAI15	0	isopentadecanoyl-CDPdiacylglycerolsn-glycerol-3-phosphate 3-phosphatidyltransferase	0	1000
PGSAI16	0	isohexadecanoyl-CDPdiacylglycerolsn-glycerol-3-phosphate 3-phosphatidyltransferase	0	1000
PHETA1	0	phenylalanine transaminase	-1000	1000
PHPB2i	0	acetoacetyl-CoA reductase reversible	0	1000
PLPS	0	Pyridoxine biosynthesis glutamine amidotransferase	0	1000
PMANM	0	phosphomannomutase	-1000	1000
PMPK	0	phosphomethylpyrimidine kinase	0	1000
PMTCOATA	0	hexadecanoyl-ACP[acyl-carrier-protein] transferase	-1000	1000
PNP	0	purine-nucleoside phosphorylase	-1000	1000
POR4	0	Pyruvate-flavodoxin oxidoreductase (EC 1.2.7.-)	-1000	1000
PPA	0	inorganic diphosphatase	0	1000
PPA2	0	inorganic triphosphatase	0	1000
PPBNGS	0	porphobilinogen synthase	0	1000
PPDK	0	Pyruvate,phosphate dikinase.	0	1000
PPGPPDP	0	guanosine-3,5-bis(diphosphate) 3-diphosphatase	0	1000
PPIACPT	0	Pyrophosphate:acetate phosphotransferase	0	1000
PPIt2e	0	Diphosphate export via proton symport	0	1000
PPND	0	prephenate dehydrogenase	0	1000
PPND2	0	PrephenateNADP+ oxidoreductase(decarboxylating)	0	1000
PPNDH	0	prephenate dehydratase	0	1000
PPS	0	phosphoenolpyruvate synthase	0	1000
PRAGS	0	phosphoribosylglycinamide synthetase	0	1000
PRAI	0	phosphoribosylanthranilate isomerase	-1000	1000
PRAIS	0	phosphoribosylaminoimidazole synthase	0	1000
PRAMPC	0	phosphoribosyl-AMP cyclohydrolase	0	1000
PRASCSi	0	phosphoribosylaminoimidazolesuccinocarboxamide synthase	0	1000
PRATPP	0	phosphoribosyl-ATP pyrophosphatase	0	1000
PRFGS	0	phosphoribosylformylglycinamidine synthase	0	1000
PRMICI	0	1-(5-phosphoribosyl)-5-[(5-phosphoribosylamino)methylideneamino)imidazole-4-carboxamide isomerase	-1000	1000
PRO1x	0	L-ProlineNAD+ 5-oxidoreductase	0	1000
PROt4r	0	proline transporter	-1000	1000
PSD120	0	Phosphatidylserine decarboxylase (n-C12:0)	0	1000
PSD140	0	Phosphatidylserine decarboxylase (n-C14:0)	0	1000
PSD141	0	Phosphatidylserine decarboxylase (n-C14:1)	0	1000
PSD160	0	Phosphatidylserine decarboxylase (n-C16:0)	0	1000
PSD161	0	Phosphatidylserine decarboxylase (n-C16:1)	0	1000
PSD181	0	Phosphatidylserine decarboxylase (n-C18:1)	0	1000
PSDAI15	0	anteisopentadecanoyl-phosphatidylserine decarboxylase	0	1000
PSDI14	0	isotetradecanoyl-phosphatidylserine decarboxylase	0	1000
PSDI15	0	isopentadecanoyl-phosphatidylserine decarboxylase	0	1000
PSDI16	0	isohexadecanoyl-phosphatidylserine decarboxylase	0	1000
PSERT	0	phosphoserine transaminase	0	1000
PSP_L	0	phosphoserine phosphatase (L-serine)	0	1000
PSSA120	0	Phosphatidylserine syntase (n-C12:0)	0	1000
PSSA140	0	Phosphatidylserine syntase (n-C14:0)	0	1000
PSSA141	0	Phosphatidylserine syntase (n-C14:1)	0	1000
PSSA160	0	Phosphatidylserine syntase (n-C16:0)	0	1000
PSSA161	0	Phosphatidylserine syntase (n-C16:1)	0	1000
PSSA181	0	Phosphatidylserine syntase (n-C18:1)	0	1000
PSSAAI15	0	anteisopentadecanoyl-CDPdiacylglycerol-serine O-phosphatidyltransferase	0	1000
PSSAI14	0	isotetradecanoyl-CDPdiacylglycerol-serine O-phosphatidyltransferase	0	1000
PSSAI15	0	isopentadecanoyl-CDPdiacylglycerol-serine O-phosphatidyltransferase	0	1000
PSSAI16	0	isohexadecanoyl-CDPdiacylglycerol-serine O-phosphatidyltransferase	0	1000
PUNP2	0	purine-nucleoside phosphorylase (Deoxyadenosine)	-1000	1000
PUNP3	0	purine-nucleoside phosphorylase (Guanosine)	-1000	1000
PUNP5	0	purine-nucleoside phosphorylase (Inosine)	-1000	1000
PUNP6	0	purine-nucleoside phosphorylase (Deoxyinosine)	-1000	1000
PUNP7	0	purine-nucleoside phosphorylase (Xanthosine)	-1000	1000
PYDAMK	0	pyridoxamine kinase	0	1000
PYDAMabc	0	Pyridoxamine transport via ECF transporter	0	1000
PYDXNK	0	pyridoxine kinase	0	1000
PYDXNabc	0	Pyridoxine transport via ECF transporter	0	1000
PYRCT	0	S 2 Methyl 3 oxopropanoyl CoA pyruvate carboxyltransferase	-1000	1000
QULNS	0	quinolinate synthase	0	1000
RAFGH	0	Raffinose galactohydrolase	0	1000
RB5PE	0	L-ribulose-5-phosphate 3-epimerase	-1000	1000
RBFSa	0	riboflavin synthase	0	1000
RBFSb	0	riboflavin synthase	0	1000
RBK	0	ribokinase	0	1000
RDH1	0	retinol dehydrogenase (all-trans)	-1000	1000
RE2124C	0	RE2124	0	1000
RHCCE	0	S-ribosylhomocysteine cleavage enzyme	0	1000
RIBABCte	0	D-ribose transport out via ABC system	0	1000
RMI	0	L-rhamnose isomerase	-1000	1000
RMK	0	rhamnulokinase	0	1000
RMK2	0	Rhamnulokinase	-1000	1000
RMPA	0	Rhamnulose-1-phosphate aldolase	-1000	1000
RNDR1	0	ribonucleoside-diphosphate reductase (ADP)	0	1000
RNDR2	0	ribonucleoside-diphosphate reductase (GDP)	0	1000
RNDR3	0	ribonucleoside-diphosphate reductase (CDP)	0	1000
RNDR4	0	ribonucleoside-diphosphate reductase (UDP)	0	1000
RNTR2	0	ribonucleoside-triphosphate reductase (GTP)	0	1000
RNTR3	0	ribonucleoside-triphosphate reductase (CTP)	0	1000
RNTR4	0	ribonucleoside-triphosphate reductase (UTP)	0	1000
S17BPH	0	Sedoheptulose 1,7-bisphosphate 1-phosphohydrolase	0	1000
SADT	0	sulfate adenylyltransferase	0	1000
SADT2	0	Sulfate adenyltransferase	0	1000
SALCS2	0	Isochorismate pyruvate-lyase (salicylate-forming)	0	1000
SALCpts	0	salicin transport via PEP:Pyr PTS	0	1000
SBTDOX	0	(S,S)-Butane-2,3-diol:NAD+ oxidoreductase	-1000	1000
SBTPD	0	sorbitol-6-phosphate dehydrogenase	-1000	1000
SBTpts	0	D sorbitol transport via PEPPyr PTS	0	1000
SEAHCYSHYD	0	Se-Adenosylselenohomocysteine hydrolase	0	1000
SELCYSTS	0	selanocystathionine beta-synthase	0	1000
SERATi	0	Serine acetyltransferase (EC 2.3.1.30)	0	1000
SGAT	0	Stearoyl-glycerol-3-phosphate O-acyltransferase	0	1000
SHCHCC	0	sirohydrochlorin cobaltochelatase	0	1000
SHCHCC2	0	sirohydrochlorin cobaltochelatase, irreversible	0	1000
SHCHF	0	sirohydrochlorin ferrochelatase	0	1000
SHSL1r	0	O-succinylhomoserine lyase reversible	-1000	1000
SHSL2	0	O-succinylhomoserine lyase (H2S), irreversible	0	1000
SHSL4r	0	O-succinylhomoserine lyase (elimination), reversible	-1000	1000
SNCOAT	0	Acetyl-CoA:acetoacetyl-CoA transferase, alpha subunit (EC 2.8.3.8)	-1000	1000
SO4t2	0	sulfate transport in via proton symport	-1000	1000
SPMDAT1	0	Spermidine acetyltransferase	0	1000
SPMDAT2	0	Spermidine acetyltransferase (N8)	0	1000
SPODM	0	superoxide dismutase	0	1000
STCOATA	0	stearyl-ACP[acyl-carrier-protein] transferase	-1000	1000
STYSGH	0	a-galactosidase (stachyose)	-1000	1000
SUCCITRDSs	0	N-succinyl-L-citrulline desuccinylase (spontaneous)	0	1000
SUCD1	0	succinate dehydrogenase	-1000	1000
SUCD4	0	succinate dehyrdogenase	-1000	1000
SUCDi	0	succinate dehydrogenase (irreversible)	0	1000
SUCORNTC	0	N-succinyl-L-ornithine transcarbamylase	0	1000
SUCR	0	sucrose hydrolyzing enzyme	0	1000
SULFACabc	0	sulfoacetate transport via ABC system	0	1000
SULRi	0	sulfite reductase (NADPH2)	0	1000
TAGURr	0	tagaturonate reductase	-1000	1000
TALA	0	transaldolase	-1000	1000
TARTD	0	L(+)-tartrate dehydratase	0	1000
TAURabc	0	taurine transport via ABC system	0	1000
TDCOATA	0	tetradecanoyl-ACP[acyl-carrier-protein] transferase	-1000	1000
TDG3PACT	0	Tetradecanoyl-CoA(myristoyl)-glycerol-3-phosphate O-acyltransferase	-1000	1000
TDPDRE	0	dTDP-4-dehydrorhamnose 3,5-epimerase	0	1000
TDPDRRr	0	dTDP-4-dehydrorhamnose reductase, reversible	-1000	1000
TDPGDH	0	dTDPglucose 4,6-dehydratase	0	1000
TECA2S140	0	Myristoyl-lipoteichoic acid synthesis n=24 linked glucose substituted	-1000	1000
TECA2S160	0	Palmitoyl-lipoteichoic acid synthesis n=24 linked glucose substituted	-1000	1000
TECA2SAI15	0	Anteisopentadecanoyl-lipoteichoic acid synthesis n=24 linked glucose substituted	-1000	1000
TECA2SI14	0	Isotetradecanoyl-lipoteichoic acid synthesis n=24 linked glucose substituted	-1000	1000
TECA2SI15	0	Isopentadecanoyl-lipoteichoic acid synthesis n=24 linked glucose substituted	-1000	1000
TECA2SI16	0	Isohexadecanoyl-lipoteichoic acid synthesis n=24 linked glucose substituted	-1000	1000
TECA3S140	0	Myristoyl-lipoteichoic acid synthesis n=24 unlinked D-alanine substituted	0	1000
TECA3S160	0	Palmitoyl-lipoteichoic acid synthesis n=24 unlinked D-alanine substituted	0	1000
TECA3SAI15	0	Anteisopentadecanoyl-lipoteichoic acid synthesis n=24 unlinked D-alanine substituted	0	1000
TECA3SI14	0	Isotetradecanoyl-lipoteichoic acid synthesis n=24 unlinked D-alanine substituted	0	1000
TECA3SI15	0	Isopentadecanoyl-lipoteichoic acid synthesis n=24 unlinked D-alanine substituted	0	1000
TECA3SI16	0	Isohexadecanoyl-lipoteichoic acid synthesis n=24 unlinked D-alanine substituted	0	1000
TECA5S140	0	myristoyl-lipoteichoic acid synthesis (n=24), linked, N-acetylglucosamine substituted	-1000	1000
TECA5S160	0	palmitoyl-lipoteichoic acid synthesis (n=24), linked, N-acetylglucosamine substituted	-1000	1000
TECA5SAI15	0	anteisopentadecanoyl-lipoteichoic acid synthesis (n=24), linked, N-acetylglucosamine substituted	-1000	1000
TECA5SI14	0	isotetradecanoyl-lipoteichoic acid synthesis (n=24), linked, N-acetylglucosamine substituted	-1000	1000
TECA5SI15	0	isopentadecanoyl-lipoteichoic acid synthesis (n=24), linked, N-acetylglucosamine substituted	-1000	1000
TECA5SI16	0	isohexadecanoyl-lipoteichoic acid synthesis (n=24), linked, N-acetylglucosamine substituted	-1000	1000
TEICH45	0	teichuronic acid n=45 unlinked GalNAc-GlcA repeated	-1000	1000
THIORDXi	0	hydrogen peroxide reductase (thioredoxin)	0	1000
THRPD	0	threonine-phosphate decarboxylase	0	1000
THRS	0	threonine synthase	0	1000
THZPSN	0	thiazole phosphate synthesis	0	1000
TMDK1	0	thymidine kinase (ATP:thymidine)	0	1000
TMDK2	0	thymidine kinase GTPThymidine	0	1000
TMN	0	thiaminase	0	1000
TMPPP	0	thiamine-phosphate diphosphorylase	0	1000
TRDOXOX	0	Peptide-methionine thioredoxin-disulfide S-oxidoreductase	-1000	1000
TRPS1	0	tryptophan synthase (indoleglycerol phosphate)	0	1000
TRPS2r	0	Tryptophan synthase (indole), reversible	-1000	1000
TRPS3r	0	(1S,2R)-1-C-(indol-3-yl)glycerol 3-phosphate	-1000	1000
TRSARr	0	tartronate semialdehyde reductase	-1000	1000
TRSARry	0	tartronate semialdehyde reductase, NADP	0	1000
TSULST	0	Thiosulfate thiol sulfurtransferase	-1000	1000
TSULabc	0	thiosulfate transport via ABC system	0	1000
TYMt2r	0	Tyramine transport in via proton symport reversible	-1000	1000
TYRTA	0	tyrosine transaminase	-1000	1000
U23GAAT	0	UDP-3-O-(3-hydroxymyristoyl)glucosamine acyltransferase	0	1000
UAG2EMA	0	UDP-N-acetyl-D-glucosamine 2-epimerase (Hydrolysis)	-1000	1000
UAGPT2	0	UDP-N-acetylglucosamine-N-acetylmuramyl-(pentapeptide)pyrophosphoryl-undecaprenol N-acetylglucosamine transferase	0	1000
UDPGDr	0	UDPglucoseNAD+ oxidoreductase	-1000	1000
UP4GH	0	P1,P4-Bis(5-nucleosyl)-tetraphosphate nucleotidohydrolase	-1000	1000
UPP3MT3	0	S adenosyl L methionine uroporphyrinogen III C methyltransferase	-1000	1000
UPP3S	0	uroporphyrinogen-III synthase	0	1000
UPPRT	0	uracil phosphoribosyltransferase	0	1000
URDGLYAH	0	Ureidoglycine aminohydrolase	-1000	1000
UREA	0	urease	0	1000
URIDK3	0	ATP:dUMP phosphotransferase	-1000	1000
URIK10	0	cytidine kinase (dCTP:Cytidine)	0	1000
URIK11	0	cytidine kinase (dUTP:Cytidine)	0	1000
URIK12	0	cytidine kinase (dATP:Cytidine)	0	1000
URIK13	0	cytidine kinase (dGTP:Cytidine)	0	1000
URIK14	0	cytidine kinase (dTTP:Cytidine)	0	1000
URIK2	0	uridine kinase (GTP:Uridine)	0	1000
URIK3	0	URIK3	0	1000
URIK4	0	uridine kinase (UTP:Uridine)	0	1000
URIK5	0	uridine kinase (dCTP:Uridine)	0	1000
URIK6	0	uridine kinase (dUTP:Uridine)	0	1000
URIK7	0	uridine kinase (dATP:Uridine)	0	1000
URIK8	0	uridine kinase (dGTP:Uridine)	0	1000
URIK9	0	uridine kinase (dTTP:Uridine)	0	1000
UTPATPT	0	Uridine triphosphate:AMP phosphotransferase	-1000	1000
VALt2r	0	L-valine reversible transport via proton symport	-1000	1000
XPPTr	0	Xanthine phosphoribosyltransferase, reversible	-1000	1000
XYLabc	0	D-xylose transport via ABC system	0	1000
YUMPS	0	yUMP synthetase	-1000	1000
r0082	0	Oxalosuccinate:NADP+ oxidoreductase (decarboxylating) Citrate cycle (TCA cycle) EC:1.1.1.42	0	1000
r0120	0	GTP 7,8-8,9-dihydrolase Folate biosynthesis EC:3.5.4.16	0	1000
r0339	0	ATP:(R)-glycerate 3-phosphotransferase Glycine, serine and threonine metabolism EC:2.7.1.31	0	1000
r0345	0	ATP:AMP phosphotransferase Purine metabolism EC:2.7.4.11	-1000	1000
r0392	0	D-Glyceraldehyde:NAD+ oxidoreductase Glycerolipid metabolism EC:1.2.1.3	-1000	1000
r0398	0	NADPH:6,7-dihydropteridine oxidoreductase Folate biosynthesis EC:1.5.1.34	0	1000
r0422	0	Isocitrate:NADP+ oxidoreductase (decarboxylating) Citrate cycle (TCA cycle) EC:1.1.1.42	-1000	1000
r0502	0	xanthine:NAD+ oxidoreductase Purine metabolism EC:1.17.1.4	0	1000
r0671	0	(R)-4-Phosphopantothenate:L-cysteine ligase EC:6.3.2.5	0	1000
r0708	0	2-Amino-4-hydroxy-6-(erythro-1,2,3-trihydroxypropyl) dihydropteridine triphosphate 7,8-8,9-dihydrolase Folate biosynthesis EC:3.5.4.16	0	1000
r0739	0	alcohol dehydrogenase Bile acid biosynthesis EC:1.1.1.1	-1000	1000
r0775	0	Formamidopyrimidine nucleoside triphosphate 7,8-8,9-dihydrolase Folate biosynthesis EC:3.5.4.16	0	1000
r0777	0	GTP 7,8-8,9-dihydrolase Folate biosynthesis EC:3.5.4.16	0	1000
r0792	0	5-methyltetrahydrofolate:NAD+ oxidoreductase One carbon pool by folate / Methane metabolism EC:1.5.1.20	-1000	1000
r1144	0	Major Facilitator(MFS) TCDB:2.A.18.6.3	0	1000
r1384	0	Guanosine aminohydrolase EC:3.5.4.15	-1000	1000
