# Supplementary material for: Human gut microbe co-cultures have greater potential than monocultures for food waste remediation to commodity chemicals
Source: Sci Rep. 2018 Oct 22;8:15594. doi: 10.1038/s41598-018-33733-z (PMC6197241; doi:10.1038/s41598-018-33733-z)
Supplement: Supplementary file 3 — Data [file 41598_2018_33733_MOESM3_ESM.zip › Data/Parsed/Clostridium_beijerinckii_NCIMB_8052_CoCult_NodeNetStats_Norm_SCC.csv]

Iso	name	type	label	Degree	InDegree	OutDegree	Btwness	Closeness
Clostridium_bifermentans_ATCC_19299	3mob_c	0	Met	0.0298507462686567	0.00497512437810945	0.0248756218905473	0.0748258706467662	0.00856711859621073
Clostridium_bifermentans_ATCC_19299	accoa_c	0	Met	0.0398009950248756	0.00995024875621891	0.0298507462686567	0.0345771144278607	0.00855175360975287
Clostridium_bifermentans_ATCC_19299	phenol_c	0	Met	0.00995024875621891	0.00497512437810945	0.00497512437810945	0.00206467661691542	0.0101329071363767
Clostridium_bifermentans_ATCC_19299	acald_c	0	Met	0.0199004975124378	0.0149253731343284	0.00497512437810945	0.00641791044776119	0.0084313684555218
Clostridium_bifermentans_ATCC_19299	adocbip_c	0	Met	0.00995024875621891	0.00497512437810945	0.00497512437810945	0.000149253731343284	0.00502550165958897
Clostridium_bifermentans_ATCC_19299	gtp_c	0	Met	0.0149253731343284	0	0.0149253731343284	0	0.00923937004189261
Clostridium_bifermentans_ATCC_19299	acgam6p_c	0	Met	0.00497512437810945	0	0.00497512437810945	0	0.00512905885916119
Clostridium_bifermentans_ATCC_19299	acglu_c	0	Met	0.0149253731343284	0.00995024875621891	0.00497512437810945	0.0163930348258706	0.00854952335640075
Clostridium_bifermentans_ATCC_19299	2obut_c	0	Met	0.0149253731343284	0.00497512437810945	0.00995024875621891	0.0425870646766169	0.0085365848438476
Clostridium_bifermentans_ATCC_19299	hethmpp_c	0	Met	0.0298507462686567	0.00995024875621891	0.0199004975124378	0.0205970149253731	0.00854712226936281
Clostridium_bifermentans_ATCC_19299	pyr_c	0	Met	0.0895522388059701	0.0646766169154229	0.0248756218905473	0.0848507462686567	0.00854177886465589
Clostridium_bifermentans_ATCC_19299	thmpp_c	0	Met	0.0298507462686567	0.0248756218905473	0.00497512437810945	0.0113930348258706	0.00852957661331088
Clostridium_bifermentans_ATCC_19299	glu_L_c	0	Met	0.0597014925373134	0.0199004975124378	0.0398009950248756	0.11228855721393	0.00858812676833355
Clostridium_bifermentans_ATCC_19299	acg5sa_c	0	Met	0.0149253731343284	0.00497512437810945	0.00995024875621891	0.014452736318408	0.0085517797500408
Clostridium_bifermentans_ATCC_19299	apoACP_c	0	Met	0.00995024875621891	0	0.00995024875621891	0	0.00502547963073813
Clostridium_bifermentans_ATCC_19299	4adcho_c	0	Met	0.0199004975124378	0.00995024875621891	0.00995024875621891	0.0337064676616915	0.00855893889705986
Clostridium_bifermentans_ATCC_19299	chor_c	0	Met	0.0149253731343284	0.00497512437810945	0.00995024875621891	0.0714179104477612	0.00867376749323456
Clostridium_bifermentans_ATCC_19299	gln_L_c	0	Met	0.0149253731343284	0.00497512437810945	0.00995024875621891	0.0141044776119403	0.00856279777825964
Clostridium_bifermentans_ATCC_19299	amet_c	0	Met	0.0398009950248756	0.0149253731343284	0.0248756218905473	0.00786069651741294	0.00964214914429587
Clostridium_bifermentans_ATCC_19299	adocbi_c	0	Met	0.00995024875621891	0.00497512437810945	0.00497512437810945	9.95024875621891e-05	0.00505101109596863
Clostridium_bifermentans_ATCC_19299	agdpcbi_c	0	Met	0.0199004975124378	0.00995024875621891	0.00995024875621891	0.000199004975124378	0.00500024841590056
Clostridium_bifermentans_ATCC_19299	rdmbzi_c	0	Met	0.0149253731343284	0.00497512437810945	0.00995024875621891	0.000348258706467662	0.00500024841590056
Clostridium_bifermentans_ATCC_19299	acg5p_c	0	Met	0.00995024875621891	0.00497512437810945	0.00497512437810945	0.0154228855721393	0.00855065140436334
Clostridium_bifermentans_ATCC_19299	ahcys_c	0	Met	0.0398009950248756	0.0199004975124378	0.0199004975124378	0.0362437810945274	0.00964229996754719
Clostridium_bifermentans_ATCC_19299	ac_c	0	Met	0.0298507462686567	0.0149253731343284	0.0149253731343284	0.00389303482587065	0.00851629078008753
Clostridium_bifermentans_ATCC_19299	hcys_L_c	0	Met	0.0348258706467662	0.0149253731343284	0.0199004975124378	0.0992786069651741	0.00855539705063829
Clostridium_bifermentans_ATCC_19299	trdox_c	0	Met	0.0348258706467662	0.0149253731343284	0.0199004975124378	0.00389303482587065	0.00851629078008753
Clostridium_bifermentans_ATCC_19299	ahdt_c	0	Met	0.00995024875621891	0.00497512437810945	0.00497512437810945	0.00223880597014925	0.00882960255035965
Clostridium_bifermentans_ATCC_19299	ala_D_c	0	Met	0.0199004975124378	0.00497512437810945	0.0149253731343284	0.00218905472636816	0.00866967728501637
Clostridium_bifermentans_ATCC_19299	ala_L_c	0	Met	0.00497512437810945	0	0.00497512437810945	0	0.00872717006452513
Clostridium_bifermentans_ATCC_19299	akg_c	0	Met	0.0398009950248756	0.0199004975124378	0.0199004975124378	0.0797014925373134	0.00853014586572672
Clostridium_bifermentans_ATCC_19299	etoh_c	0	Met	0.00497512437810945	0	0.00497512437810945	0	0.0076462881191698
Clostridium_bifermentans_ATCC_19299	2dmmql8_c	0	Met	0.0149253731343284	0.00497512437810945	0.00995024875621891	0.00248756218905473	0.0097365899103008
Clostridium_bifermentans_ATCC_19299	mqn7_c	0	Met	0.00995024875621891	0	0.00995024875621891	0	0.00973637327207809
Clostridium_bifermentans_ATCC_19299	cgly_c	0	Met	0.00995024875621891	0	0.00995024875621891	0	0.00857013532667697
Clostridium_bifermentans_ATCC_19299	argsuc_c	0	Met	0.0199004975124378	0.00995024875621891	0.00995024875621891	0.0348507462686567	0.00851717898849652
Clostridium_bifermentans_ATCC_19299	asp_L_c	0	Met	0.0149253731343284	0.00497512437810945	0.00995024875621891	0.00216417910447761	0.00858960867926983
Clostridium_bifermentans_ATCC_19299	citr_L_c	0	Met	0.00995024875621891	0.00497512437810945	0.00497512437810945	0.0314925373134328	0.00851817205623565
Clostridium_bifermentans_ATCC_19299	Largn_c	0	Met	0.00995024875621891	0.00497512437810945	0.00497512437810945	2.48756218905473e-05	0.00497513759967059
Clostridium_bifermentans_ATCC_19299	aacoa_c	0	Met	0.0199004975124378	0.00995024875621891	0.00995024875621891	0.0128109452736318	0.00507649826651109
Clostridium_bifermentans_ATCC_19299	but_c	0	Met	0.0149253731343284	0.00497512437810945	0.00995024875621891	0.000174129353233831	0.00507652992293308
Clostridium_bifermentans_ATCC_19299	butpi_c	0	Met	0.00995024875621891	0.00497512437810945	0.00497512437810945	0.00333333333333333	0.00507643495485151
Clostridium_bifermentans_ATCC_19299	cbi_c	0	Met	0.00995024875621891	0	0.00995024875621891	0	0.00510281521926017
Clostridium_bifermentans_ATCC_19299	3psme_c	0	Met	0.0149253731343284	0.00995024875621891	0.00497512437810945	0.0701990049751244	0.00874989834300143
Clostridium_bifermentans_ATCC_19299	orn_c	0	Met	0.0199004975124378	0.00995024875621891	0.00995024875621891	0.0464427860696517	0.00852956914660218
Clostridium_bifermentans_ATCC_19299	utp_c	0	Met	0.0199004975124378	0	0.0199004975124378	0	0.0105970842955704
Clostridium_bifermentans_ATCC_19299	cys_L_c	0	Met	0.0348258706467662	0.0248756218905473	0.00995024875621891	0.00335820895522388	0.00845485000419951
Clostridium_bifermentans_ATCC_19299	trdrd_c	0	Met	0.0348258706467662	0.0199004975124378	0.0149253731343284	0.00283582089552239	0.00849299901486374
Clostridium_bifermentans_ATCC_19299	tsul_c	0	Met	0.0298507462686567	0.0149253731343284	0.0149253731343284	0.00283582089552239	0.00849299901486374
Clostridium_bifermentans_ATCC_19299	acser_c	0	Met	0.0248756218905473	0.00995024875621891	0.0149253731343284	0.00256218905472637	0.00849361847505686
Clostridium_bifermentans_ATCC_19299	cyst_L_c	0	Met	0.0199004975124378	0.00995024875621891	0.00995024875621891	0.0492039800995025	0.00853513610143538
Clostridium_bifermentans_ATCC_19299	ser_L_c	0	Met	0.0199004975124378	0.00995024875621891	0.00995024875621891	0.00649253731343284	0.00854526273977177
Clostridium_bifermentans_ATCC_19299	pep_c	0	Met	0.0348258706467662	0.00497512437810945	0.0298507462686567	0.0461940298507463	0.00971136474575139
Clostridium_bifermentans_ATCC_19299	e4p_c	0	Met	0.0199004975124378	0.00497512437810945	0.0149253731343284	0.0148756218905473	0.00994103287461543
Clostridium_bifermentans_ATCC_19299	23dhmb_c	0	Met	0.00995024875621891	0.00497512437810945	0.00497512437810945	0.0757960199004975	0.0085561542588349
Clostridium_bifermentans_ATCC_19299	23dhmp_c	0	Met	0.00995024875621891	0.00497512437810945	0.00497512437810945	0.0417164179104478	0.00852289308510936
Clostridium_bifermentans_ATCC_19299	dha_c	0	Met	0.00995024875621891	0	0.00995024875621891	0	0.00931698286267543
Clostridium_bifermentans_ATCC_19299	dhf_c	0	Met	0.0149253731343284	0.00995024875621891	0.00497512437810945	0.0396766169154229	0.00852517291833747
Clostridium_bifermentans_ATCC_19299	dhpt_c	0	Met	0.0149253731343284	0.00995024875621891	0.00497512437810945	0.0119154228855721	0.00852735532942536
Clostridium_bifermentans_ATCC_19299	2dmmq7_c	0	Met	0.0199004975124378	0.00995024875621891	0.00995024875621891	0.000845771144278607	0.00500024806320572
Clostridium_bifermentans_ATCC_19299	dhnpt_c	0	Met	0.0149253731343284	0.00497512437810945	0.00995024875621891	0.00442786069651741	0.00875208779303492
Clostridium_bifermentans_ATCC_19299	56dura_c	0	Met	0.00995024875621891	0.00497512437810945	0.00497512437810945	0.000174129353233831	0.005129110768498
Clostridium_bifermentans_ATCC_19299	4abz_c	0	Met	0.00995024875621891	0.00497512437810945	0.00497512437810945	0.00422885572139303	0.00852953885817685
Clostridium_bifermentans_ATCC_19299	2ahhmp_c	0	Met	0.00995024875621891	0.00497512437810945	0.00497512437810945	0.00649253731343284	0.00860092837697131
Clostridium_bifermentans_ATCC_19299	2dda7p_c	0	Met	0.0149253731343284	0.00995024875621891	0.00497512437810945	0.0188805970149254	0.00915149246543773
Clostridium_bifermentans_ATCC_19299	3dhq_c	0	Met	0.00995024875621891	0.00497512437810945	0.00497512437810945	0.0203482587064677	0.0090682548311124
Clostridium_bifermentans_ATCC_19299	2omhmbl_c	0	Met	0.0149253731343284	0.00497512437810945	0.00995024875621891	0.00467661691542289	0.00964224160494682
Clostridium_bifermentans_ATCC_19299	2dhp_c	0	Met	0.0149253731343284	0.00995024875621891	0.00497512437810945	0.0154477611940299	0.00510281026054679
Clostridium_bifermentans_ATCC_19299	2dr5p_c	0	Met	0.0149253731343284	0.00497512437810945	0.00995024875621891	0.00251243781094527	0.0090323618329575
Clostridium_bifermentans_ATCC_19299	ura_c	0	Met	0.00995024875621891	0	0.00995024875621891	0	0.00520966555800668
Clostridium_bifermentans_ATCC_19299	2pg_c	0	Met	0.00995024875621891	0.00497512437810945	0.00497512437810945	0.0445024875621891	0.00893415311970945
Clostridium_bifermentans_ATCC_19299	fdp_c	0	Met	0.0199004975124378	0.00995024875621891	0.00995024875621891	0.0330099502487562	0.00717299781038466
Clostridium_bifermentans_ATCC_19299	s17bp_c	0	Met	0.0149253731343284	0.00497512437810945	0.00995024875621891	0.0126865671641791	0.00999061023999503
Clostridium_bifermentans_ATCC_19299	suc6p_c	0	Met	0.00995024875621891	0	0.00995024875621891	0	0.00736586140208732
Clostridium_bifermentans_ATCC_19299	fum_c	0	Met	0.0348258706467662	0.00995024875621891	0.0248756218905473	0.0307462686567164	0.00851410989163886
Clostridium_bifermentans_ATCC_19299	mql8_c	0	Met	0.0199004975124378	0.00995024875621891	0.00995024875621891	0.000621890547263682	0.00500024841590056
Clostridium_bifermentans_ATCC_19299	q8h2_c	0	Met	0.0149253731343284	0.00995024875621891	0.00497512437810945	0.000223880597014925	0.00497524735016409
Clostridium_bifermentans_ATCC_19299	gal_c	0	Met	0.00995024875621891	0.00497512437810945	0.00497512437810945	0.000124378109452736	0.00745117261532017
Clostridium_bifermentans_ATCC_19299	gal1p_c	0	Met	0.0199004975124378	0.00497512437810945	0.0149253731343284	0.00276119402985075	0.00740236497956334
Clostridium_bifermentans_ATCC_19299	g3p_c	0	Met	0.0398009950248756	0.0348258706467662	0.00497512437810945	0.0394278606965174	0.00720441935976397
Clostridium_bifermentans_ATCC_19299	gly_c	0	Met	0.0248756218905473	0.00995024875621891	0.0149253731343284	0.0198756218905473	0.00852650317504812
Clostridium_bifermentans_ATCC_19299	mlthf_c	0	Met	0.0348258706467662	0.00995024875621891	0.0248756218905473	0.01181592039801	0.0085380604634705
Clostridium_bifermentans_ATCC_19299	glu_D_c	0	Met	0.0149253731343284	0.00995024875621891	0.00497512437810945	0.0460696517412935	0.00854119063099186
Clostridium_bifermentans_ATCC_19299	prpp_c	0	Met	0.0149253731343284	0.00497512437810945	0.00995024875621891	0.00467661691542289	0.00922470464986982
Clostridium_bifermentans_ATCC_19299	gua_c	0	Met	0.00995024875621891	0	0.00995024875621891	0	0.00500024711950728
Clostridium_bifermentans_ATCC_19299	4hbz_c	0	Met	0.00995024875621891	0.00497512437810945	0.00497512437810945	0.00460199004975124	0.0100308345000578
Clostridium_bifermentans_ATCC_19299	octdp_c	0	Met	0.00497512437810945	0	0.00497512437810945	0	0.0100308345000578
Clostridium_bifermentans_ATCC_19299	fru_c	0	Met	0.0149253731343284	0.00995024875621891	0.00497512437810945	0.0102487562189055	0.00726045142416645
Clostridium_bifermentans_ATCC_19299	achms_c	0	Met	0.0248756218905473	0.0149253731343284	0.00995024875621891	0.0539303482587065	0.00853702068548299
Clostridium_bifermentans_ATCC_19299	hom_L_c	0	Met	0.00995024875621891	0.00497512437810945	0.00497512437810945	0.0238308457711443	0.0084629391244777
Clostridium_bifermentans_ATCC_19299	3mop_c	0	Met	0.0199004975124378	0.00497512437810945	0.0149253731343284	0.0407462686567164	0.00852776969887653
Clostridium_bifermentans_ATCC_19299	3c2hmp_c	0	Met	0.00995024875621891	0.00497512437810945	0.00497512437810945	0.0149253731343284	0.00851326355185438
Clostridium_bifermentans_ATCC_19299	2ippm_c	0	Met	0.00995024875621891	0.00497512437810945	0.00497512437810945	0.0158955223880597	0.0085065989750986
Clostridium_bifermentans_ATCC_19299	3c3hmp_c	0	Met	0.0149253731343284	0.00995024875621891	0.00497512437810945	0.016865671641791	0.00849994482485878
Clostridium_bifermentans_ATCC_19299	alac_S_c	0	Met	0.0149253731343284	0.00995024875621891	0.00497512437810945	0.0767661691542289	0.00854521795026109
Clostridium_bifermentans_ATCC_19299	2ahbut_c	0	Met	0.0149253731343284	0.00995024875621891	0.00497512437810945	0.0426865671641791	0.00851802204554764
Clostridium_bifermentans_ATCC_19299	lcts_c	0	Met	0.00995024875621891	0	0.00995024875621891	0	0.00770293542917308
Clostridium_bifermentans_ATCC_19299	4mop_c	0	Met	0.0199004975124378	0.00497512437810945	0.0149253731343284	0.0129850746268657	0.00852662408309273
Clostridium_bifermentans_ATCC_19299	tyr_L_c	0	Met	0.0149253731343284	0	0.0149253731343284	0	0.0104620915212208
Clostridium_bifermentans_ATCC_19299	mnl1p_c	0	Met	0.00497512437810945	0	0.00497512437810945	0	0.00726246424103345
Clostridium_bifermentans_ATCC_19299	oaa_c	0	Met	0.0149253731343284	0.00497512437810945	0.00995024875621891	0.0215671641791045	0.00854120871629467
Clostridium_bifermentans_ATCC_19299	ACP_c	0	Met	0.00995024875621891	0.00497512437810945	0.00497512437810945	2.48756218905473e-05	0.00497522558509344
Clostridium_bifermentans_ATCC_19299	malcoa_c	0	Met	0.0149253731343284	0.00995024875621891	0.00497512437810945	0.00313432835820896	0.00497522558509344
Clostridium_bifermentans_ATCC_19299	mal_L_c	0	Met	0.0149253731343284	0.00497512437810945	0.00995024875621891	0.0225373134328358	0.00853767367933108
Clostridium_bifermentans_ATCC_19299	met_L_c	0	Met	0.0149253731343284	0	0.0149253731343284	0	0.00983672801133344
Clostridium_bifermentans_ATCC_19299	thf_c	0	Met	0.0298507462686567	0.0248756218905473	0.00497512437810945	0.0667412935323383	0.00852353311467393
Clostridium_bifermentans_ATCC_19299	5mta_c	0	Met	0.0199004975124378	0.00995024875621891	0.00995024875621891	0.0063681592039801	0.00500024841590056
Clostridium_bifermentans_ATCC_19299	methf_c	0	Met	0.00995024875621891	0.00497512437810945	0.00497512437810945	0.00313432835820896	0.00497524735016409
Clostridium_bifermentans_ATCC_19299	2dmmq8_c	0	Met	0.00497512437810945	0	0.00497512437810945	0	0.00983273532624101
Clostridium_bifermentans_ATCC_19299	dnad_c	0	Met	0.00995024875621891	0.00497512437810945	0.00497512437810945	0.0129850746268657	0.0086628028484487
Clostridium_bifermentans_ATCC_19299	nac_c	0	Met	0.0149253731343284	0.00995024875621891	0.00497512437810945	0.00221393034825871	0.00913997399750486
Clostridium_bifermentans_ATCC_19299	nicrnt_c	0	Met	0.0248756218905473	0.00995024875621891	0.0149253731343284	0.0114179104477612	0.00914013780300475
Clostridium_bifermentans_ATCC_19299	dmbzid_c	0	Met	0.00995024875621891	0	0.00995024875621891	0	0.00922466023580227
Clostridium_bifermentans_ATCC_19299	acac_c	0	Met	0.0199004975124378	0.00995024875621891	0.00995024875621891	0.000174129353233831	0.00507643495485151
Clostridium_bifermentans_ATCC_19299	succoa_c	0	Met	0.0199004975124378	0.00995024875621891	0.00995024875621891	0.0171393034825871	0.00510240219874158
Clostridium_bifermentans_ATCC_19299	2ohph_c	0	Met	0.0149253731343284	0.00497512437810945	0.00995024875621891	0.0144029850746269	0.00973658924164948
Clostridium_bifermentans_ATCC_19299	2ombzl_c	0	Met	0.0149253731343284	0.00497512437810945	0.00995024875621891	0.00676616915422886	0.00964224291645817
Clostridium_bifermentans_ATCC_19299	3c4mop_c	0	Met	0.00995024875621891	0.00497512437810945	0.00497512437810945	0.013955223880597	0.0085199385796516
Clostridium_bifermentans_ATCC_19299	2ommbl_c	0	Met	0.0149253731343284	0.00995024875621891	0.00497512437810945	0.00261194029850746	0.00964217930856867
Clostridium_bifermentans_ATCC_19299	2omph_c	0	Met	0.0149253731343284	0.00995024875621891	0.00497512437810945	0.00470149253731343	0.00964218062006307
Clostridium_bifermentans_ATCC_19299	fdxox_c	0	Met	0.00995024875621891	0.00497512437810945	0.00497512437810945	0	0.0051284749225324
Clostridium_bifermentans_ATCC_19299	3ophb_c	0	Met	0.0149253731343284	0.00995024875621891	0.00497512437810945	0.00962686567164179	0.00993079709265668
Clostridium_bifermentans_ATCC_19299	2oph_c	0	Met	0.00995024875621891	0.00497512437810945	0.00497512437810945	0.0120398009950249	0.0098327346443191
Clostridium_bifermentans_ATCC_19299	acorn_c	0	Met	0.0199004975124378	0.00995024875621891	0.00995024875621891	0.005	0.00855198369970721
Clostridium_bifermentans_ATCC_19299	ala_B_c	0	Met	0.00995024875621891	0.00497512437810945	0.00497512437810945	0.000373134328358209	0.00507677773491389
Clostridium_bifermentans_ATCC_19299	pant_R_c	0	Met	0.00995024875621891	0.00497512437810945	0.00497512437810945	0.0124378109452736	0.00507677773491389
Clostridium_bifermentans_ATCC_19299	btcoa_c	0	Met	0.0149253731343284	0.00995024875621891	0.00497512437810945	0.00649253731343284	0.00507633999032307
Clostridium_bifermentans_ATCC_19299	f6p_c	0	Met	0.0348258706467662	0.0248756218905473	0.00995024875621891	0.031044776119403	0.00721381330751472
Clostridium_bifermentans_ATCC_19299	s7p_c	0	Met	0.0149253731343284	0.00995024875621891	0.00497512437810945	0.0102487562189055	0.0100374508039738
Clostridium_bifermentans_ATCC_19299	g6p_c	0	Met	0.0199004975124378	0.0149253731343284	0.00497512437810945	0.01318407960199	0.00719760167906084
Clostridium_bifermentans_ATCC_19299	13dpg_c	0	Met	0.00995024875621891	0.00497512437810945	0.00497512437810945	0.0411194029850746	0.0077014426027334
Clostridium_bifermentans_ATCC_19299	3pg_c	0	Met	0.00995024875621891	0.00497512437810945	0.00497512437810945	0.0428109452736318	0.00827212545958289
Clostridium_bifermentans_ATCC_19299	g1p_c	0	Met	0.0149253731343284	0.00995024875621891	0.00497512437810945	0.010771144278607	0.0072454689943092
Clostridium_bifermentans_ATCC_19299	pnto_R_c	0	Met	0.0149253731343284	0.00995024875621891	0.00497512437810945	0.00977611940298507	0.00505100911656146
Clostridium_bifermentans_ATCC_19299	fdxrd_c	0	Met	0.00995024875621891	0.00497512437810945	0.00497512437810945	0	0.00843351237346379
Clostridium_bifermentans_ATCC_19299	4ppcys_c	0	Met	0.0149253731343284	0.00995024875621891	0.00497512437810945	0.00666666666666667	0.00500024771051093
Clostridium_bifermentans_ATCC_19299	r1p_c	0	Met	0.00995024875621891	0	0.00995024875621891	0	0.0115548028463863
Clostridium_bifermentans_ATCC_19299	4ppan_c	0	Met	0.00995024875621891	0.00497512437810945	0.00497512437810945	0.00656716417910448	0.00502550041265701
Clostridium_bifermentans_ATCC_19299	r5p_c	0	Met	0.0248756218905473	0.00497512437810945	0.0199004975124378	0.00288557213930348	0.0113820010886331
Clostridium_bifermentans_ATCC_19299	skm5p_c	0	Met	0.00995024875621891	0.00497512437810945	0.00497512437810945	0.024452736318408	0.00882737579965407
Clostridium_bifermentans_ATCC_19299	pan4p_c	0	Met	0.00995024875621891	0.00497512437810945	0.00497512437810945	0.00335820895522388	0.00497524717557572
Clostridium_bifermentans_ATCC_19299	2dr1p_c	0	Met	0.00995024875621891	0	0.00995024875621891	0	0.00895771427617429
Clostridium_bifermentans_ATCC_19299	ru5p_D_c	0	Met	0.00995024875621891	0.00497512437810945	0.00497512437810945	4.97512437810945e-05	0.0100973579978259
Clostridium_bifermentans_ATCC_19299	5prdmbz_c	0	Met	0.0149253731343284	0.00995024875621891	0.00497512437810945	0.000447761194029851	0.00502550165958897
Clostridium_bifermentans_ATCC_19299	3dhsk_c	0	Met	0.00995024875621891	0.00497512437810945	0.00497512437810945	0.0217661691542289	0.0089865160199388
Clostridium_bifermentans_ATCC_19299	skm_c	0	Met	0.00995024875621891	0.00497512437810945	0.00497512437810945	0.023134328358209	0.00890623591023191
Clostridium_bifermentans_ATCC_19299	ametam_c	0	Met	0.0149253731343284	0.00497512437810945	0.00995024875621891	0.00169154228855721	0.00505101163580722
Clostridium_bifermentans_ATCC_19299	ptrc_c	0	Met	0.0149253731343284	0.00497512437810945	0.00995024875621891	0.0108457711442786	0.00505101163580722
Clostridium_bifermentans_ATCC_19299	thr_L_c	0	Met	0.0149253731343284	0.00497512437810945	0.00995024875621891	0.0218905472636816	0.00851281117807001
Clostridium_bifermentans_ATCC_19299	phom_c	0	Met	0.00995024875621891	0.00497512437810945	0.00497512437810945	0.0228606965174129	0.00848780189319438
Clostridium_bifermentans_ATCC_19299	xu5p_D_c	0	Met	0.0298507462686567	0.00995024875621891	0.0199004975124378	0.00791044776119403	0.0100967295251648
Clostridium_bifermentans_ATCC_19299	thm_c	0	Met	0.00497512437810945	0	0.00497512437810945	0	0.00860327899739308
Clostridium_bifermentans_ATCC_19299	dhap_c	0	Met	0.0248756218905473	0.0199004975124378	0.00497512437810945	0.000572139303482587	0.00705019697192378
Clostridium_bifermentans_ATCC_19299	tre6p_c	0	Met	0.00995024875621891	0	0.00995024875621891	0	0.00741653086921293
Clostridium_bifermentans_ATCC_19299	unaga_c	0	Met	0.00995024875621891	0	0.00995024875621891	0	0.00500024852790541
Clostridium_bifermentans_ATCC_19299	uacmam_c	0	Met	0.0149253731343284	0.00497512437810945	0.00995024875621891	0.000199004975124378	0.00500024852790541
Clostridium_bifermentans_ATCC_19299	uacgam_c	0	Met	0.0248756218905473	0.00995024875621891	0.0149253731343284	0.000373134328358209	0.0050767812863124
Clostridium_bifermentans_ATCC_19299	acgam1p_c	0	Met	0.00995024875621891	0.00497512437810945	0.00497512437810945	0.000149253731343284	0.00510278847926654
Clostridium_bifermentans_ATCC_19299	udpgal_c	0	Met	0.0248756218905473	0.0199004975124378	0.00497512437810945	0.000522388059701492	0.0073414361735378
Clostridium_bifermentans_ATCC_19299	udpg_c	0	Met	0.0149253731343284	0.00497512437810945	0.00995024875621891	0.00303482587064677	0.00734774843112937
Clostridium_bifermentans_ATCC_19299	cala_c	0	Met	0.00995024875621891	0.00497512437810945	0.00497512437810945	0.000298507462686567	0.00510281026054679
Clostridium_bifermentans_ATCC_19299	uri_c	0	Met	0.0149253731343284	0.00995024875621891	0.00497512437810945	4.97512437810945e-05	0.00497524632965666
Clostridium_bifermentans_ATCC_19299	xyl_D_c	0	Met	0.00497512437810945	0	0.00497512437810945	0	0.0102856048106606
Clostridium_bifermentans_ATCC_19299	glc_D_c	0	Met	0.0149253731343284	0.00995024875621891	0.00497512437810945	0.00517412935323383	0.00730969600256151
Clostridium_bifermentans_ATCC_19299	xylu_D_c	0	Met	0.00995024875621891	0.00497512437810945	0.00497512437810945	0.00266169154228856	0.0101903382327315
Clostridium_bifermentans_ATCC_19299	asn_L_c	0	Met	0.00497512437810945	0	0.00497512437810945	0	0.00866166019163091
Clostridium_bifermentans_ATCC_19299	5mthf_c	0	Met	0.00995024875621891	0.00497512437810945	0.00497512437810945	0.000223880597014925	0.00857850331229377
Clostridium_bifermentans_ATCC_19299	pap_c	0	Met	0.00497512437810945	0.00497512437810945	0	0	0.00495049504950495
Clostridium_bifermentans_ATCC_19299	adocbl_c	0	Met	0.00995024875621891	0.00995024875621891	0	0	0.00495049504950495
Clostridium_bifermentans_ATCC_19299	gmp_c	0	Met	0.0199004975124378	0.0199004975124378	0	0	0.00495049504950495
Clostridium_bifermentans_ATCC_19299	adn_c	0	Met	0.00497512437810945	0.00497512437810945	0	0	0.00495049504950495
Clostridium_bifermentans_ATCC_19299	alaala_c	0	Met	0.00497512437810945	0.00497512437810945	0	0	0.00495049504950495
Clostridium_bifermentans_ATCC_19299	arg_L_c	0	Met	0.00497512437810945	0.00497512437810945	0	0	0.00495049504950495
Clostridium_bifermentans_ATCC_19299	phe_L_c	0	Met	0.00497512437810945	0.00497512437810945	0	0	0.00495049504950495
Clostridium_bifermentans_ATCC_19299	pppi_c	0	Met	0.00497512437810945	0.00497512437810945	0	0	0.00495049504950495
Clostridium_bifermentans_ATCC_19299	ctp_c	0	Met	0.00995024875621891	0.00995024875621891	0	0	0.00495049504950495
Clostridium_bifermentans_ATCC_19299	dhna_c	0	Met	0.00497512437810945	0.00497512437810945	0	0	0.00495049504950495
Clostridium_bifermentans_ATCC_19299	hepdp_c	0	Met	0.00497512437810945	0.00497512437810945	0	0	0.00495049504950495
Clostridium_bifermentans_ATCC_19299	gcald_c	0	Met	0.00497512437810945	0.00497512437810945	0	0	0.00495049504950495
Clostridium_bifermentans_ATCC_19299	mqn8_c	0	Met	0.00995024875621891	0.00995024875621891	0	0	0.00495049504950495
Clostridium_bifermentans_ATCC_19299	succ_c	0	Met	0.0298507462686567	0.0298507462686567	0	0	0.00495049504950495
Clostridium_bifermentans_ATCC_19299	q8_c	0	Met	0.00497512437810945	0.00497512437810945	0	0	0.00495049504950495
Clostridium_bifermentans_ATCC_19299	for_c	0	Met	0.00497512437810945	0.00497512437810945	0	0	0.00495049504950495
Clostridium_bifermentans_ATCC_19299	ile_L_c	0	Met	0.00995024875621891	0.00995024875621891	0	0	0.00495049504950495
Clostridium_bifermentans_ATCC_19299	lac_D_c	0	Met	0.00497512437810945	0.00497512437810945	0	0	0.00495049504950495
Clostridium_bifermentans_ATCC_19299	lac_L_c	0	Met	0.00497512437810945	0.00497512437810945	0	0	0.00495049504950495
Clostridium_bifermentans_ATCC_19299	leu_L_c	0	Met	0.00995024875621891	0.00995024875621891	0	0	0.00495049504950495
Clostridium_bifermentans_ATCC_19299	malACP_c	0	Met	0.00995024875621891	0.00995024875621891	0	0	0.00495049504950495
Clostridium_bifermentans_ATCC_19299	ade_c	0	Met	0.00497512437810945	0.00497512437810945	0	0	0.00495049504950495
Clostridium_bifermentans_ATCC_19299	5mtr_c	0	Met	0.00497512437810945	0.00497512437810945	0	0	0.00495049504950495
Clostridium_bifermentans_ATCC_19299	10fthf_c	0	Met	0.00497512437810945	0.00497512437810945	0	0	0.00495049504950495
Clostridium_bifermentans_ATCC_19299	ivcoa_c	0	Met	0.00497512437810945	0.00497512437810945	0	0	0.00495049504950495
Clostridium_bifermentans_ATCC_19299	2mbcoa_c	0	Met	0.00497512437810945	0.00497512437810945	0	0	0.00495049504950495
Clostridium_bifermentans_ATCC_19299	dpcoa_c	0	Met	0.00497512437810945	0.00497512437810945	0	0	0.00495049504950495
Clostridium_bifermentans_ATCC_19299	dgsn_c	0	Met	0.00995024875621891	0.00995024875621891	0	0	0.00495049504950495
Clostridium_bifermentans_ATCC_19299	spmd_c	0	Met	0.00995024875621891	0.00995024875621891	0	0	0.00495049504950495
Clostridium_bifermentans_ATCC_19299	udp_c	0	Met	0.00995024875621891	0.00995024875621891	0	0	0.00495049504950495
Clostridium_bifermentans_ATCC_19299	acbdma14gapuc_c	0	Met	0.00995024875621891	0.00995024875621891	0	0	0.00495049504950495
Clostridium_bifermentans_ATCC_19299	udpacgal_c	0	Met	0.00497512437810945	0.00497512437810945	0	0	0.00495049504950495
Clostridium_bifermentans_ATCC_19299	uaccg_c	0	Met	0.00995024875621891	0.00995024875621891	0	0	0.00495049504950495
Clostridium_bifermentans_ATCC_19299	ump_c	0	Met	0.00497512437810945	0.00497512437810945	0	0	0.00495049504950495
Clostridium_bifermentans_ATCC_19299	val_L_c	0	Met	0.00995024875621891	0.00995024875621891	0	0	0.00495049504950495
Clostridium_butyricum_DSM_10702	phenol_c	0	Met	0.00909090909090909	0.00454545454545455	0.00454545454545455	0.0010170195101702	0.0124724667874564
Clostridium_butyricum_DSM_10702	acac_c	0	Met	0.0136363636363636	0.00909090909090909	0.00454545454545455	0.00282274802822748	0.0100741067179051
Clostridium_butyricum_DSM_10702	accoa_c	0	Met	0.0272727272727273	0.0136363636363636	0.0136363636363636	0.0135325861353259	0.0102948765617371
Clostridium_butyricum_DSM_10702	adocbip_c	0	Met	0.00909090909090909	0.00454545454545455	0.00454545454545455	0.00012453300124533	0.00458744173876126
Clostridium_butyricum_DSM_10702	gtp_c	0	Met	0.0136363636363636	0	0.0136363636363636	0	0.0110072720576916
Clostridium_butyricum_DSM_10702	acgam6p_c	0	Met	0.0136363636363636	0	0.0136363636363636	0	0.00871092427228405
Clostridium_butyricum_DSM_10702	acglu_c	0	Met	0.0136363636363636	0.00909090909090909	0.00454545454545455	0.00778331257783313	0.0103430954534166
Clostridium_butyricum_DSM_10702	ac_c	0	Met	0.0136363636363636	0.00454545454545455	0.00909090909090909	2.0755500207555e-05	0.00671209539967291
Clostridium_butyricum_DSM_10702	pyr_c	0	Met	0.0636363636363636	0.0363636363636364	0.0272727272727273	0.0609381486093815	0.0103065397327253
Clostridium_butyricum_DSM_10702	thmpp_c	0	Met	0.0181818181818182	0.0136363636363636	0.00454545454545455	0.00263594852635949	0.00994627110400179
Clostridium_butyricum_DSM_10702	hethmpp_c	0	Met	0.0181818181818182	0.00909090909090909	0.00909090909090909	0.00523038605230386	0.0100315024559787
Clostridium_butyricum_DSM_10702	glu_L_c	0	Met	0.0818181818181818	0.0454545454545455	0.0363636363636364	0.22164798671648	0.0103548745854016
Clostridium_butyricum_DSM_10702	acg5sa_c	0	Met	0.0136363636363636	0.00454545454545455	0.00909090909090909	0.00736820257368203	0.0103509361100665
Clostridium_butyricum_DSM_10702	apoACP_c	0	Met	0.00909090909090909	0	0.00909090909090909	0	0.00458741258225423
Clostridium_butyricum_DSM_10702	4adcho_c	0	Met	0.0181818181818182	0.00909090909090909	0.00909090909090909	0.0410543794105438	0.0103181590782758
Clostridium_butyricum_DSM_10702	chor_c	0	Met	0.0227272727272727	0.00454545454545455	0.0181818181818182	0.126276463262765	0.0103610186665543
Clostridium_butyricum_DSM_10702	gln_L_c	0	Met	0.0227272727272727	0.00454545454545455	0.0181818181818182	0.0992735574927356	0.0103552588085721
Clostridium_butyricum_DSM_10702	amet_c	0	Met	0.0363636363636364	0.0136363636363636	0.0227272727272727	0.018472395184724	0.0117380722670553
Clostridium_butyricum_DSM_10702	adocbi_c	0	Met	0.00909090909090909	0.00454545454545455	0.00454545454545455	8.302200083022e-05	0.00460867893764235
Clostridium_butyricum_DSM_10702	agdpcbi_c	0	Met	0.0181818181818182	0.00909090909090909	0.00909090909090909	0.00016604400166044	0.00456639913425295
Clostridium_butyricum_DSM_10702	rdmbzi_c	0	Met	0.0136363636363636	0.00454545454545455	0.00909090909090909	0.00583229555832296	0.00456639913425295
Clostridium_butyricum_DSM_10702	acg5p_c	0	Met	0.00909090909090909	0.00454545454545455	0.00454545454545455	0.00757575757575758	0.0103470142963882
Clostridium_butyricum_DSM_10702	ahcys_c	0	Met	0.0363636363636364	0.0181818181818182	0.0181818181818182	0.0371523453715235	0.0117382652233346
Clostridium_butyricum_DSM_10702	aicar_c	0	Met	0.0181818181818182	0.00909090909090909	0.00909090909090909	0.0542133665421337	0.0103094946949215
Clostridium_butyricum_DSM_10702	10fthf_c	0	Met	0.0181818181818182	0.00454545454545455	0.0136363636363636	0.0689082606890826	0.0103226772672417
Clostridium_butyricum_DSM_10702	ahdt_c	0	Met	0.00909090909090909	0.00454545454545455	0.00454545454545455	0.000269821502698215	0.0106241303624568
Clostridium_butyricum_DSM_10702	ala_D_c	0	Met	0.0136363636363636	0	0.0136363636363636	0	0.0104830473252009
Clostridium_butyricum_DSM_10702	akg_c	0	Met	0.0590909090909091	0.0227272727272727	0.0363636363636364	0.0978206724782067	0.0103545273311214
Clostridium_butyricum_DSM_10702	glyald_c	0	Met	0.00909090909090909	0.00454545454545455	0.00454545454545455	2.0755500207555e-05	0.00454553340945742
Clostridium_butyricum_DSM_10702	acald_c	0	Met	0.0181818181818182	0.0136363636363636	0.00454545454545455	0.00286425902864259	0.00452661296210486
Clostridium_butyricum_DSM_10702	malt_c	0	Met	0.00909090909090909	0	0.00909090909090909	0	0.00852925922730428
Clostridium_butyricum_DSM_10702	maltttr_c	0	Met	0.0136363636363636	0.00454545454545455	0.00909090909090909	0.00269821502698215	0.00845686344795641
Clostridium_butyricum_DSM_10702	2dmmql8_c	0	Met	0.0136363636363636	0.00454545454545455	0.00909090909090909	0.0029057700290577	0.0118783220846976
Clostridium_butyricum_DSM_10702	mqn7_c	0	Met	0.00909090909090909	0	0.00909090909090909	0	0.011877713533839
Clostridium_butyricum_DSM_10702	aps_c	0	Met	0.00454545454545455	0	0.00454545454545455	0	0.00897066933332196
Clostridium_butyricum_DSM_10702	fadh2_c	0	Met	0.00909090909090909	0.00454545454545455	0.00454545454545455	0.00313408053134081	0.00889603600386664
Clostridium_butyricum_DSM_10702	prpp_c	0	Met	0.0272727272727273	0.00909090909090909	0.0181818181818182	0.0717725197177252	0.0103565332936591
Clostridium_butyricum_DSM_10702	anth_c	0	Met	0.00909090909090909	0.00454545454545455	0.00454545454545455	0.011892901618929	0.00841927163847556
Clostridium_butyricum_DSM_10702	argsuc_c	0	Met	0.0181818181818182	0.00909090909090909	0.00909090909090909	0.0329804898298049	0.0101769959101683
Clostridium_butyricum_DSM_10702	asp_L_c	0	Met	0.0227272727272727	0	0.0227272727272727	0	0.0104577447746203
Clostridium_butyricum_DSM_10702	citr_L_c	0	Met	0.00909090909090909	0.00454545454545455	0.00454545454545455	0.0329182233291822	0.0101750078238676
Clostridium_butyricum_DSM_10702	Largn_c	0	Met	0.00909090909090909	0.00454545454545455	0.00454545454545455	2.0755500207555e-05	0.00454547996269988
Clostridium_butyricum_DSM_10702	6pgg_c	0	Met	0.00909090909090909	0	0.00909090909090909	0	0.00831660794603576
Clostridium_butyricum_DSM_10702	cbi_c	0	Met	0.00909090909090909	0	0.00909090909090909	0	0.00465174922865065
Clostridium_butyricum_DSM_10702	3psme_c	0	Met	0.0136363636363636	0.00909090909090909	0.00454545454545455	0.12648401826484	0.010357961876047
Clostridium_butyricum_DSM_10702	orn_c	0	Met	0.0181818181818182	0.00909090909090909	0.00909090909090909	0.046035699460357	0.0101811675126776
Clostridium_butyricum_DSM_10702	cys_L_c	0	Met	0.0136363636363636	0.00454545454545455	0.00909090909090909	0.0162723121627231	0.0101855927166952
Clostridium_butyricum_DSM_10702	cyst_L_c	0	Met	0.0181818181818182	0.00909090909090909	0.00909090909090909	0.0948318804483188	0.0102563973297963
Clostridium_butyricum_DSM_10702	hcys_L_c	0	Met	0.0181818181818182	0.0136363636363636	0.00454545454545455	0.0803030303030303	0.0102219863185361
Clostridium_butyricum_DSM_10702	ser_L_c	0	Met	0.0227272727272727	0.00909090909090909	0.0136363636363636	0.0157326691573267	0.0102276899643334
Clostridium_butyricum_DSM_10702	pep_c	0	Met	0.0272727272727273	0.00909090909090909	0.0181818181818182	0.10840597758406	0.0103579898306207
Clostridium_butyricum_DSM_10702	e4p_c	0	Met	0.0181818181818182	0.00454545454545455	0.0136363636363636	0.0199045246990452	0.0103443171993705
Clostridium_butyricum_DSM_10702	23dhmb_c	0	Met	0.00909090909090909	0.00454545454545455	0.00454545454545455	0.0130759651307597	0.0101998938966649
Clostridium_butyricum_DSM_10702	dhf_c	0	Met	0.0136363636363636	0.00909090909090909	0.00454545454545455	0.0525944375259444	0.010189106240963
Clostridium_butyricum_DSM_10702	dhpt_c	0	Met	0.0136363636363636	0.00909090909090909	0.00454545454545455	0.0115815691158157	0.0101905159187937
Clostridium_butyricum_DSM_10702	2dmmq7_c	0	Met	0.0181818181818182	0.00909090909090909	0.00909090909090909	0.00070568700705687	0.00456639866702814
Clostridium_butyricum_DSM_10702	dhnpt_c	0	Met	0.0136363636363636	0.00454545454545455	0.00909090909090909	0.00294728102947281	0.010512429026975
Clostridium_butyricum_DSM_10702	56dura_c	0	Met	0.00909090909090909	0.00454545454545455	0.00454545454545455	0.000145288501452885	0.00467357837672603
Clostridium_butyricum_DSM_10702	4abz_c	0	Met	0.00909090909090909	0.00454545454545455	0.00454545454545455	0.00361145703611457	0.0101919259867403
Clostridium_butyricum_DSM_10702	2ahhmp_c	0	Met	0.00909090909090909	0.00454545454545455	0.00454545454545455	0.00552096305520963	0.0102954574749877
Clostridium_butyricum_DSM_10702	2dda7p_c	0	Met	0.0136363636363636	0.00909090909090909	0.00454545454545455	0.0282482357824824	0.0103434001718207
Clostridium_butyricum_DSM_10702	3dhq_c	0	Met	0.00909090909090909	0.00454545454545455	0.00454545454545455	0.0280406807804068	0.0103463092363014
Clostridium_butyricum_DSM_10702	2omhmbl_c	0	Met	0.0136363636363636	0.00454545454545455	0.00909090909090909	0.00464923204649232	0.0117380753543059
Clostridium_butyricum_DSM_10702	2dhp_c	0	Met	0.0136363636363636	0.00909090909090909	0.00454545454545455	0.00946450809464508	0.00465174268313376
Clostridium_butyricum_DSM_10702	2dr5p_c	0	Met	0.0136363636363636	0.00454545454545455	0.00909090909090909	0.00265670402656704	0.00840227936866414
Clostridium_butyricum_DSM_10702	ura_c	0	Met	0.00909090909090909	0	0.00909090909090909	0	0.00474033438574454
Clostridium_butyricum_DSM_10702	2pg_c	0	Met	0.00909090909090909	0.00454545454545455	0.00454545454545455	0.0681403071814031	0.00969005673377663
Clostridium_butyricum_DSM_10702	fdp_c	0	Met	0.0136363636363636	0.00454545454545455	0.00909090909090909	0.0392071398920714	0.00823009268708837
Clostridium_butyricum_DSM_10702	f1p_c	0	Met	0.00909090909090909	0	0.00909090909090909	0	0.00840803931675407
Clostridium_butyricum_DSM_10702	s17bp_c	0	Met	0.0136363636363636	0.00454545454545455	0.00909090909090909	0.0226027397260274	0.0103249668817552
Clostridium_butyricum_DSM_10702	suc6p_c	0	Met	0.00909090909090909	0	0.00909090909090909	0	0.00826694954956891
Clostridium_butyricum_DSM_10702	fmn_c	0	Met	0.00909090909090909	0.00454545454545455	0.00454545454545455	0.00265670402656704	0.00901671183726212
Clostridium_butyricum_DSM_10702	fum_c	0	Met	0.0272727272727273	0.00909090909090909	0.0181818181818182	0.0325446243254462	0.0101773550290411
Clostridium_butyricum_DSM_10702	mql8_c	0	Met	0.0181818181818182	0.00909090909090909	0.00909090909090909	0.0147364051473641	0.0102741692658466
Clostridium_butyricum_DSM_10702	q8h2_c	0	Met	0.0227272727272727	0.0136363636363636	0.00909090909090909	0.0213574097135741	0.00958644422812534
Clostridium_butyricum_DSM_10702	for_c	0	Met	0.0136363636363636	0.00909090909090909	0.00454545454545455	0.0691158156911582	0.0103201272605271
Clostridium_butyricum_DSM_10702	mal_L_c	0	Met	0.00909090909090909	0.00454545454545455	0.00454545454545455	0	0.00955209933192673
Clostridium_butyricum_DSM_10702	glu5sa_c	0	Met	0.00909090909090909	0.00454545454545455	0.00454545454545455	0.00577002905770029	0.00456634019986293
Clostridium_butyricum_DSM_10702	glu5p_c	0	Met	0.00909090909090909	0.00454545454545455	0.00454545454545455	0.00859277708592777	0.00458732301847432
Clostridium_butyricum_DSM_10702	gam6p_c	0	Met	0.00909090909090909	0.00454545454545455	0.00454545454545455	0.00263594852635949	0.00809781809011212
Clostridium_butyricum_DSM_10702	utp_c	0	Met	0.00909090909090909	0	0.00909090909090909	0	0.00467354326209499
Clostridium_butyricum_DSM_10702	g1p_c	0	Met	0.00909090909090909	0.00454545454545455	0.00454545454545455	6.2266500622665e-05	0.00454553945736662
Clostridium_butyricum_DSM_10702	g3p_c	0	Met	0.05	0.0409090909090909	0.00909090909090909	0.0687629721876297	0.00836139036970215
Clostridium_butyricum_DSM_10702	gly_c	0	Met	0.0136363636363636	0.00454545454545455	0.00909090909090909	0.00261519302615193	0.0103000688299326
Clostridium_butyricum_DSM_10702	mlthf_c	0	Met	0.0272727272727273	0.00909090909090909	0.0181818181818182	0.0228933167289332	0.0102032443080692
Clostridium_butyricum_DSM_10702	glu_D_c	0	Met	0.0136363636363636	0.00909090909090909	0.00454545454545455	0.00201328352013284	0.0103045097971071
Clostridium_butyricum_DSM_10702	gua_c	0	Met	0.0136363636363636	0.00454545454545455	0.00909090909090909	4.151100041511e-05	0.00456639741688432
Clostridium_butyricum_DSM_10702	4hbz_c	0	Met	0.00909090909090909	0.00454545454545455	0.00454545454545455	0.00396430053964301	0.0123183757546637
Clostridium_butyricum_DSM_10702	octdp_c	0	Met	0.00454545454545455	0	0.00454545454545455	0	0.0123183757546637
Clostridium_butyricum_DSM_10702	fru_c	0	Met	0.0136363636363636	0.00909090909090909	0.00454545454545455	0.0212536322125363	0.00813479849753058
Clostridium_butyricum_DSM_10702	histd_c	0	Met	0.00909090909090909	0.00454545454545455	0.00454545454545455	0.00288501452885015	0.00454554396161311
Clostridium_butyricum_DSM_10702	hisp_c	0	Met	0.0136363636363636	0.00909090909090909	0.00454545454545455	0.00572851805728518	0.0045663859769682
Clostridium_butyricum_DSM_10702	imacp_c	0	Met	0.0136363636363636	0.00454545454545455	0.00909090909090909	0.0215234537152345	0.0103517731569316
Clostridium_butyricum_DSM_10702	prlp_c	0	Met	0.0181818181818182	0.00454545454545455	0.0136363636363636	0.0466168534661685	0.0103553953967039
Clostridium_butyricum_DSM_10702	eig3p_c	0	Met	0.0136363636363636	0.00909090909090909	0.00454545454545455	0.0217310087173101	0.0103489127721186
Clostridium_butyricum_DSM_10702	2cpr5p_c	0	Met	0.00909090909090909	0.00454545454545455	0.00454545454545455	0.0158156911581569	0.00839684023734747
Clostridium_butyricum_DSM_10702	ile_L_c	0	Met	0.00909090909090909	0	0.00909090909090909	0	0.0104623314409483
Clostridium_butyricum_DSM_10702	fprica_c	0	Met	0.0136363636363636	0.00909090909090909	0.00454545454545455	0.102158572021586	0.0102983870704045
Clostridium_butyricum_DSM_10702	alac_S_c	0	Met	0.0136363636363636	0.00909090909090909	0.00454545454545455	0.0132835201328352	0.0101132344770818
Clostridium_butyricum_DSM_10702	leu_L_c	0	Met	0.00909090909090909	0	0.00909090909090909	0	0.0104623314409483
Clostridium_butyricum_DSM_10702	tyr_L_c	0	Met	0.0136363636363636	0	0.0136363636363636	0	0.0130943812234575
Clostridium_butyricum_DSM_10702	mnl1p_c	0	Met	0.00454545454545455	0	0.00454545454545455	0	0.00815047287998311
Clostridium_butyricum_DSM_10702	oaa_c	0	Met	0.0272727272727273	0.0136363636363636	0.0136363636363636	0.00813615608136156	0.0102942554729961
Clostridium_butyricum_DSM_10702	malt6p_c	0	Met	0.00909090909090909	0	0.00909090909090909	0	0.00830996332736969
Clostridium_butyricum_DSM_10702	man6p_c	0	Met	0.00454545454545455	0	0.00454545454545455	0	0.00815047287998311
Clostridium_butyricum_DSM_10702	ACP_c	0	Met	0.00909090909090909	0.00454545454545455	0.00454545454545455	2.0755500207555e-05	0.00454551937236701
Clostridium_butyricum_DSM_10702	malcoa_c	0	Met	0.0136363636363636	0.00909090909090909	0.00454545454545455	0.00286425902864259	0.00454551937236701
Clostridium_butyricum_DSM_10702	met_L_c	0	Met	0.0136363636363636	0	0.0136363636363636	0	0.0120258094346313
Clostridium_butyricum_DSM_10702	thf_c	0	Met	0.0363636363636364	0.0318181818181818	0.00454545454545455	0.0551888750518887	0.0101881031269704
Clostridium_butyricum_DSM_10702	maltpt_c	0	Met	0.0181818181818182	0.00909090909090909	0.00909090909090909	0.000103777501037775	0.00845287590112227
Clostridium_butyricum_DSM_10702	3mob_c	0	Met	0.0227272727272727	0.00454545454545455	0.0181818181818182	0.0128684101286841	0.0102880513063312
Clostridium_butyricum_DSM_10702	5mta_c	0	Met	0.0181818181818182	0.00909090909090909	0.00909090909090909	0.0058115400581154	0.00456639913425295
Clostridium_butyricum_DSM_10702	methf_c	0	Met	0.00909090909090909	0.00454545454545455	0.00454545454545455	0.0201328352013284	0.0102038039556262
Clostridium_butyricum_DSM_10702	q8_c	0	Met	0.0136363636363636	0.00909090909090909	0.00454545454545455	0.0201535907015359	0.00897610028741895
Clostridium_butyricum_DSM_10702	2dmmq8_c	0	Met	0.00454545454545455	0	0.00454545454545455	0	0.0120215413254212
Clostridium_butyricum_DSM_10702	nac_c	0	Met	0.0136363636363636	0.00909090909090909	0.00454545454545455	4.151100041511e-05	0.00465174583467663
Clostridium_butyricum_DSM_10702	nicrnt_c	0	Met	0.0227272727272727	0.00909090909090909	0.0136363636363636	0.0172478206724782	0.00465174995593144
Clostridium_butyricum_DSM_10702	dmbzid_c	0	Met	0.00909090909090909	0	0.00909090909090909	0	0.00467358718621236
Clostridium_butyricum_DSM_10702	imp_c	0	Met	0.00909090909090909	0.00454545454545455	0.00454545454545455	0.10195101701951	0.0103006625536603
Clostridium_butyricum_DSM_10702	2obut_c	0	Met	0.0136363636363636	0.00454545454545455	0.00909090909090909	0.0755085097550851	0.0102887502825579
Clostridium_butyricum_DSM_10702	aacoa_c	0	Met	0.0136363636363636	0.00454545454545455	0.00909090909090909	0.00261519302615193	0.0101676073086649
Clostridium_butyricum_DSM_10702	succ_c	0	Met	0.0272727272727273	0.0181818181818182	0.00909090909090909	0.0554171855541719	0.010167735762892
Clostridium_butyricum_DSM_10702	2ohph_c	0	Met	0.0136363636363636	0.00454545454545455	0.00909090909090909	0.0154628476546285	0.0118781213350546
Clostridium_butyricum_DSM_10702	4mop_c	0	Met	0.0136363636363636	0.00909090909090909	0.00454545454545455	0.00286425902864259	0.00454554603761602
Clostridium_butyricum_DSM_10702	3mop_c	0	Met	0.0136363636363636	0.00909090909090909	0.00454545454545455	0.00286425902864259	0.00454554603761602
Clostridium_butyricum_DSM_10702	2ombzl_c	0	Met	0.0136363636363636	0.00454545454545455	0.00909090909090909	0.00620589456205895	0.0117380722670553
Clostridium_butyricum_DSM_10702	2ommbl_c	0	Met	0.0136363636363636	0.00909090909090909	0.00454545454545455	0.00209630552096306	0.0117378669685398
Clostridium_butyricum_DSM_10702	2omph_c	0	Met	0.0136363636363636	0.00909090909090909	0.00454545454545455	0.00365296803652968	0.0117378638813988
Clostridium_butyricum_DSM_10702	fdxrd_c	0	Met	0.00909090909090909	0.00454545454545455	0.00454545454545455	0	0.0102582047011951
Clostridium_butyricum_DSM_10702	succoa_c	0	Met	0.0181818181818182	0.00909090909090909	0.00909090909090909	0.0547945205479452	0.0102595468814816
Clostridium_butyricum_DSM_10702	3ophb_c	0	Met	0.0136363636363636	0.00909090909090909	0.00454545454545455	0.00981735159817352	0.0121680440321058
Clostridium_butyricum_DSM_10702	2oph_c	0	Met	0.00909090909090909	0.00454545454545455	0.00454545454545455	0.0126608551266086	0.012021335705681
Clostridium_butyricum_DSM_10702	acorn_c	0	Met	0.0181818181818182	0.00909090909090909	0.00909090909090909	0.00130759651307597	0.0103417056096787
Clostridium_butyricum_DSM_10702	1pyr5c_c	0	Met	0.00909090909090909	0.00454545454545455	0.00454545454545455	0.0029057700290577	0.00454552884145021
Clostridium_butyricum_DSM_10702	ala_B_c	0	Met	0.00909090909090909	0.00454545454545455	0.00454545454545455	0.000311332503113325	0.00463010959990926
Clostridium_butyricum_DSM_10702	pant_R_c	0	Met	0.00909090909090909	0.00454545454545455	0.00454545454545455	0.00670402656704027	0.00463010959990926
Clostridium_butyricum_DSM_10702	f6p_c	0	Met	0.0363636363636364	0.0318181818181818	0.00454545454545455	0.039414694894147	0.00808995182924355
Clostridium_butyricum_DSM_10702	s7p_c	0	Met	0.0136363636363636	0.00909090909090909	0.00454545454545455	0.0228102947281029	0.0103043967712587
Clostridium_butyricum_DSM_10702	g6p_c	0	Met	0.0227272727272727	0.0181818181818182	0.00454545454545455	0	0.0081042906033669
Clostridium_butyricum_DSM_10702	13dpg_c	0	Met	0.0136363636363636	0.00909090909090909	0.00454545454545455	0.0685554171855542	0.00858309773080411
Clostridium_butyricum_DSM_10702	3pg_c	0	Met	0.00909090909090909	0.00454545454545455	0.00454545454545455	0.0683478621834786	0.00910304831322396
Clostridium_butyricum_DSM_10702	pnto_R_c	0	Met	0.0136363636363636	0.00909090909090909	0.00454545454545455	0.00423412204234122	0.00460867632010099
Clostridium_butyricum_DSM_10702	fdxox_c	0	Met	0.00909090909090909	0.00454545454545455	0.00454545454545455	0.00205479452054795	0.010129618689118
Clostridium_butyricum_DSM_10702	ppap_c	0	Met	0.00909090909090909	0.00454545454545455	0.00454545454545455	0.00288501452885015	0.00454549371130221
Clostridium_butyricum_DSM_10702	4ppcys_c	0	Met	0.0136363636363636	0.00909090909090909	0.00454545454545455	0.00606060606060606	0.00456639819980342
Clostridium_butyricum_DSM_10702	r1p_c	0	Met	0.0181818181818182	0.00909090909090909	0.00909090909090909	0.101307596513076	0.01030168691873
Clostridium_butyricum_DSM_10702	4ppan_c	0	Met	0.00909090909090909	0.00454545454545455	0.00454545454545455	0.00130759651307597	0.00458744008836887
Clostridium_butyricum_DSM_10702	pran_c	0	Met	0.0136363636363636	0.00909090909090909	0.00454545454545455	0.0160232461602325	0.00840804097702876
Clostridium_butyricum_DSM_10702	prbamp_c	0	Met	0.00909090909090909	0.00454545454545455	0.00454545454545455	0.0470319634703196	0.0103507969649589
Clostridium_butyricum_DSM_10702	prbatp_c	0	Met	0.00909090909090909	0.00454545454545455	0.00454545454545455	0.0472395184723952	0.0103484992802361
Clostridium_butyricum_DSM_10702	prfp_c	0	Met	0.00909090909090909	0.00454545454545455	0.00454545454545455	0.0468244084682441	0.0103530956702215
Clostridium_butyricum_DSM_10702	r5p_c	0	Met	0.0227272727272727	0.00454545454545455	0.0181818181818182	0.0953715234537152	0.0103571317365157
Clostridium_butyricum_DSM_10702	skm5p_c	0	Met	0.00909090909090909	0.00454545454545455	0.00454545454545455	0.0274180157741802	0.0103550462560705
Clostridium_butyricum_DSM_10702	ppcoa_c	0	Met	0.00909090909090909	0.00454545454545455	0.00454545454545455	0.00572851805728518	0.00456623384382069
Clostridium_butyricum_DSM_10702	actp_c	0	Met	0.0136363636363636	0.00909090909090909	0.00454545454545455	0.00265670402656704	0.00678642038168303
Clostridium_butyricum_DSM_10702	pan4p_c	0	Met	0.00909090909090909	0.00454545454545455	0.00454545454545455	0.00305105853051059	0.00454554799877732
Clostridium_butyricum_DSM_10702	gsn_c	0	Met	0.00909090909090909	0	0.00909090909090909	0	0.0106307405006925
Clostridium_butyricum_DSM_10702	2dr1p_c	0	Met	0.00909090909090909	0	0.00909090909090909	0	0.00842723680119109
Clostridium_butyricum_DSM_10702	ins_c	0	Met	0.0136363636363636	0.00454545454545455	0.00909090909090909	0.101743462017435	0.0103015157466155
Clostridium_butyricum_DSM_10702	ribflv_c	0	Met	0.00454545454545455	0	0.00454545454545455	0	0.00909900933434803
Clostridium_butyricum_DSM_10702	ru5p_D_c	0	Met	0.00909090909090909	0.00454545454545455	0.00454545454545455	0.00757575757575758	0.0102602620323932
Clostridium_butyricum_DSM_10702	5prdmbz_c	0	Met	0.0136363636363636	0.00909090909090909	0.00454545454545455	0.0087173100871731	0.00458744173876126
Clostridium_butyricum_DSM_10702	3dhsk_c	0	Met	0.00909090909090909	0.00454545454545455	0.00454545454545455	0.0278331257783313	0.0103492199375819
Clostridium_butyricum_DSM_10702	skm_c	0	Met	0.00909090909090909	0.00454545454545455	0.00454545454545455	0.0276255707762557	0.0103521322770437
Clostridium_butyricum_DSM_10702	ametam_c	0	Met	0.0136363636363636	0.00454545454545455	0.00909090909090909	0.00141137401411374	0.00460867965151779
Clostridium_butyricum_DSM_10702	ptrc_c	0	Met	0.0136363636363636	0.00454545454545455	0.00909090909090909	0.0100456621004566	0.00460867965151779
Clostridium_butyricum_DSM_10702	fad_c	0	Met	0.0181818181818182	0.0136363636363636	0.00454545454545455	0.0108966376089664	0.00893588880811436
Clostridium_butyricum_DSM_10702	thr_L_c	0	Met	0.00909090909090909	0	0.00909090909090909	0	0.0104880910102073
Clostridium_butyricum_DSM_10702	xu5p_D_c	0	Met	0.0272727272727273	0.00909090909090909	0.0181818181818182	0.0126816106268161	0.0102874183718739
Clostridium_butyricum_DSM_10702	thm_c	0	Met	0.00454545454545455	0	0.00454545454545455	0	0.0100465072992539
Clostridium_butyricum_DSM_10702	dhap_c	0	Met	0.0181818181818182	0.0136363636363636	0.00454545454545455	0.00263594852635949	0.00820667731884666
Clostridium_butyricum_DSM_10702	tre6p_c	0	Met	0.00909090909090909	0	0.00909090909090909	0	0.00831660794603576
Clostridium_butyricum_DSM_10702	3ig3p_c	0	Met	0.0136363636363636	0.00454545454545455	0.00909090909090909	0.0156081361560814	0.0083856693000103
Clostridium_butyricum_DSM_10702	unaga_c	0	Met	0.00909090909090909	0	0.00909090909090909	0	0.00456639928262893
Clostridium_butyricum_DSM_10702	uacmam_c	0	Met	0.0136363636363636	0.00454545454545455	0.00909090909090909	0.00016604400166044	0.00456639928262893
Clostridium_butyricum_DSM_10702	uacgam_c	0	Met	0.0227272727272727	0.00909090909090909	0.0136363636363636	0.000311332503113325	0.00463011429201741
Clostridium_butyricum_DSM_10702	acgam1p_c	0	Met	0.00909090909090909	0.00454545454545455	0.00454545454545455	0.00012453300124533	0.00465171393184444
Clostridium_butyricum_DSM_10702	cala_c	0	Met	0.00909090909090909	0.00454545454545455	0.00454545454545455	0.00024906600249066	0.00465174268313376
Clostridium_butyricum_DSM_10702	uri_c	0	Met	0.0136363636363636	0.00909090909090909	0.00454545454545455	0.00288501452885015	0.00454554687718721
Clostridium_butyricum_DSM_10702	xmp_c	0	Met	0.00909090909090909	0	0.00909090909090909	0	0.0105750913440133
Clostridium_butyricum_DSM_10702	xyl_D_c	0	Met	0.00454545454545455	0	0.00454545454545455	0	0.0104815345106254
Clostridium_butyricum_DSM_10702	glc_D_c	0	Met	0.0272727272727273	0.0227272727272727	0.00454545454545455	0.0160647571606476	0.00818290001431381
Clostridium_butyricum_DSM_10702	xylu_D_c	0	Met	0.00909090909090909	0.00454545454545455	0.00454545454545455	0.00265670402656704	0.0103836131016551
Clostridium_butyricum_DSM_10702	5mthf_c	0	Met	0.00909090909090909	0.00454545454545455	0.00454545454545455	0.000311332503113325	0.0102734404813401
Clostridium_butyricum_DSM_10702	pap_c	0	Met	0.00454545454545455	0.00454545454545455	0	0	0.00452488687782805
Clostridium_butyricum_DSM_10702	adocbl_c	0	Met	0.00909090909090909	0.00909090909090909	0	0	0.00452488687782805
Clostridium_butyricum_DSM_10702	gmp_c	0	Met	0.0181818181818182	0.0181818181818182	0	0	0.00452488687782805
Clostridium_butyricum_DSM_10702	adn_c	0	Met	0.00454545454545455	0.00454545454545455	0	0	0.00452488687782805
Clostridium_butyricum_DSM_10702	alaala_c	0	Met	0.00454545454545455	0.00454545454545455	0	0	0.00452488687782805
Clostridium_butyricum_DSM_10702	glyc_c	0	Met	0.00454545454545455	0.00454545454545455	0	0	0.00452488687782805
Clostridium_butyricum_DSM_10702	etoh_c	0	Met	0.00454545454545455	0.00454545454545455	0	0	0.00452488687782805
Clostridium_butyricum_DSM_10702	arg_L_c	0	Met	0.00454545454545455	0.00454545454545455	0	0	0.00452488687782805
Clostridium_butyricum_DSM_10702	phe_L_c	0	Met	0.00454545454545455	0.00454545454545455	0	0	0.00452488687782805
Clostridium_butyricum_DSM_10702	asn_L_c	0	Met	0.00909090909090909	0.00909090909090909	0	0	0.00452488687782805
Clostridium_butyricum_DSM_10702	pppi_c	0	Met	0.00454545454545455	0.00454545454545455	0	0	0.00452488687782805
Clostridium_butyricum_DSM_10702	dhna_c	0	Met	0.00454545454545455	0.00454545454545455	0	0	0.00452488687782805
Clostridium_butyricum_DSM_10702	hepdp_c	0	Met	0.00454545454545455	0.00454545454545455	0	0	0.00452488687782805
Clostridium_butyricum_DSM_10702	gcald_c	0	Met	0.00454545454545455	0.00454545454545455	0	0	0.00452488687782805
Clostridium_butyricum_DSM_10702	mqn8_c	0	Met	0.00909090909090909	0.00909090909090909	0	0	0.00452488687782805
Clostridium_butyricum_DSM_10702	udpg_c	0	Met	0.00909090909090909	0.00909090909090909	0	0	0.00452488687782805
Clostridium_butyricum_DSM_10702	his_L_c	0	Met	0.00454545454545455	0.00454545454545455	0	0	0.00452488687782805
Clostridium_butyricum_DSM_10702	malACP_c	0	Met	0.00909090909090909	0.00909090909090909	0	0	0.00452488687782805
Clostridium_butyricum_DSM_10702	ade_c	0	Met	0.00454545454545455	0.00454545454545455	0	0	0.00452488687782805
Clostridium_butyricum_DSM_10702	5mtr_c	0	Met	0.00454545454545455	0.00454545454545455	0	0	0.00452488687782805
Clostridium_butyricum_DSM_10702	dnad_c	0	Met	0.00454545454545455	0.00454545454545455	0	0	0.00452488687782805
Clostridium_butyricum_DSM_10702	ivcoa_c	0	Met	0.00454545454545455	0.00454545454545455	0	0	0.00452488687782805
Clostridium_butyricum_DSM_10702	2mbcoa_c	0	Met	0.00454545454545455	0.00454545454545455	0	0	0.00452488687782805
Clostridium_butyricum_DSM_10702	pro_L_c	0	Met	0.00454545454545455	0.00454545454545455	0	0	0.00452488687782805
Clostridium_butyricum_DSM_10702	ppa_c	0	Met	0.00454545454545455	0.00454545454545455	0	0	0.00452488687782805
Clostridium_butyricum_DSM_10702	dpcoa_c	0	Met	0.00454545454545455	0.00454545454545455	0	0	0.00452488687782805
Clostridium_butyricum_DSM_10702	dgsn_c	0	Met	0.00909090909090909	0.00909090909090909	0	0	0.00452488687782805
Clostridium_butyricum_DSM_10702	hxan_c	0	Met	0.00454545454545455	0.00454545454545455	0	0	0.00452488687782805
Clostridium_butyricum_DSM_10702	spmd_c	0	Met	0.00909090909090909	0.00909090909090909	0	0	0.00452488687782805
Clostridium_butyricum_DSM_10702	trp_L_c	0	Met	0.00909090909090909	0.00909090909090909	0	0	0.00452488687782805
Clostridium_butyricum_DSM_10702	udp_c	0	Met	0.00909090909090909	0.00909090909090909	0	0	0.00452488687782805
Clostridium_butyricum_DSM_10702	acbdma14gapuc_c	0	Met	0.00909090909090909	0.00909090909090909	0	0	0.00452488687782805
Clostridium_butyricum_DSM_10702	udpacgal_c	0	Met	0.00454545454545455	0.00454545454545455	0	0	0.00452488687782805
Clostridium_butyricum_DSM_10702	uaccg_c	0	Met	0.00909090909090909	0.00909090909090909	0	0	0.00452488687782805
Clostridium_butyricum_DSM_10702	ump_c	0	Met	0.00454545454545455	0.00454545454545455	0	0	0.00452488687782805
Clostridium_butyricum_DSM_10702	val_L_c	0	Met	0.00909090909090909	0.00909090909090909	0	0	0.00452488687782805
Clostridium_butyricum_DSM_10702	xan_c	0	Met	0.00454545454545455	0.00454545454545455	0	0	0.00452488687782805
Clostridium_butyricum_E4_str_BoNT_E_BL5262	phenol_c	0	Met	0.00943396226415094	0.00471698113207547	0.00471698113207547	0.00187785030850398	0.00835103040693798
Clostridium_butyricum_E4_str_BoNT_E_BL5262	acac_c	0	Met	0.0141509433962264	0.00943396226415094	0.00471698113207547	0.00292855226683359	0.00722566979904133
Clostridium_butyricum_E4_str_BoNT_E_BL5262	accoa_c	0	Met	0.0377358490566038	0.0188679245283019	0.0188679245283019	0.0287489940087633	0.00728385611681792
Clostridium_butyricum_E4_str_BoNT_E_BL5262	adocbip_c	0	Met	0.00943396226415094	0.00471698113207547	0.00471698113207547	0.000134132164893141	0.0047622246499847
Clostridium_butyricum_E4_str_BoNT_E_BL5262	gtp_c	0	Met	0.0141509433962264	0	0.0141509433962264	0	0.00784597999850971
Clostridium_butyricum_E4_str_BoNT_E_BL5262	acgam6p_c	0	Met	0.0141509433962264	0	0.0141509433962264	0	0.00896386809381369
Clostridium_butyricum_E4_str_BoNT_E_BL5262	acglu_c	0	Met	0.0141509433962264	0.00943396226415094	0.00471698113207547	0.0117812751497809	0.00732307332432863
Clostridium_butyricum_E4_str_BoNT_E_BL5262	2obut_c	0	Met	0.0141509433962264	0.00471698113207547	0.00943396226415094	0.0195162299919521	0.00727816709169245
Clostridium_butyricum_E4_str_BoNT_E_BL5262	hethmpp_c	0	Met	0.0283018867924528	0.00943396226415094	0.0188679245283019	0.0107529285522668	0.00728250552884089
Clostridium_butyricum_E4_str_BoNT_E_BL5262	ac_c	0	Met	0.0424528301886792	0.0188679245283019	0.0235849056603774	0.0109876598408298	0.00728005585083073
Clostridium_butyricum_E4_str_BoNT_E_BL5262	pyr_c	0	Met	0.0660377358490566	0.0424528301886792	0.0235849056603774	0.0503889832781901	0.00727342028852232
Clostridium_butyricum_E4_str_BoNT_E_BL5262	thmpp_c	0	Met	0.0283018867924528	0.0235849056603774	0.00471698113207547	0.00178842886524188	0.00724009085388017
Clostridium_butyricum_E4_str_BoNT_E_BL5262	glu_L_c	0	Met	0.0754716981132075	0.0377358490566038	0.0377358490566038	0.13044353035858	0.00732512191834644
Clostridium_butyricum_E4_str_BoNT_E_BL5262	acg5sa_c	0	Met	0.0141509433962264	0.00471698113207547	0.00943396226415094	0.00936689618170437	0.00732497475126442
Clostridium_butyricum_E4_str_BoNT_E_BL5262	apoACP_c	0	Met	0.00943396226415094	0	0.00943396226415094	0	0.0047621995060715
Clostridium_butyricum_E4_str_BoNT_E_BL5262	4adcho_c	0	Met	0.0188679245283019	0.00943396226415094	0.00943396226415094	0.0139721005097022	0.00745008162790902
Clostridium_butyricum_E4_str_BoNT_E_BL5262	chor_c	0	Met	0.0141509433962264	0.00471698113207547	0.00943396226415094	0.0573415004918179	0.00754786265379325
Clostridium_butyricum_E4_str_BoNT_E_BL5262	gln_L_c	0	Met	0.0188679245283019	0	0.0188679245283019	0	0.0113783510302167
Clostridium_butyricum_E4_str_BoNT_E_BL5262	amet_c	0	Met	0.0377358490566038	0.0141509433962264	0.0235849056603774	0.0145086291692748	0.00801502848211794
Clostridium_butyricum_E4_str_BoNT_E_BL5262	adocbi_c	0	Met	0.00943396226415094	0.00471698113207547	0.00471698113207547	8.94214432620942e-05	0.00478511913476061
Clostridium_butyricum_E4_str_BoNT_E_BL5262	agdpcbi_c	0	Met	0.0188679245283019	0.00943396226415094	0.00943396226415094	0.000178842886524188	0.00473954799873794
Clostridium_butyricum_E4_str_BoNT_E_BL5262	rdmbzi_c	0	Met	0.0141509433962264	0.00471698113207547	0.00943396226415094	0.00100599123669856	0.00473954799873794
Clostridium_butyricum_E4_str_BoNT_E_BL5262	acg5p_c	0	Met	0.00943396226415094	0.00471698113207547	0.00471698113207547	0.0105740856657426	0.00732402391438676
Clostridium_butyricum_E4_str_BoNT_E_BL5262	ahcys_c	0	Met	0.0377358490566038	0.0188679245283019	0.0188679245283019	0.0262451935974247	0.00801505612729367
Clostridium_butyricum_E4_str_BoNT_E_BL5262	hcys_L_c	0	Met	0.0330188679245283	0.0141509433962264	0.0188679245283019	0.0723866583206653	0.00728867541991569
Clostridium_butyricum_E4_str_BoNT_E_BL5262	trdox_c	0	Met	0.0330188679245283	0.0141509433962264	0.0188679245283019	0.00182196190646517	0.00727996541663882
Clostridium_butyricum_E4_str_BoNT_E_BL5262	aicar_c	0	Met	0.0188679245283019	0.00943396226415094	0.00943396226415094	0.00646069927568631	0.0110810806813762
Clostridium_butyricum_E4_str_BoNT_E_BL5262	10fthf_c	0	Met	0.0141509433962264	0.00471698113207547	0.00943396226415094	0.00833854958419029	0.0112050156262634
Clostridium_butyricum_E4_str_BoNT_E_BL5262	ahdt_c	0	Met	0.00943396226415094	0.00471698113207547	0.00471698113207547	0.00185549494768846	0.00754859075168571
Clostridium_butyricum_E4_str_BoNT_E_BL5262	ala_D_c	0	Met	0.0188679245283019	0.00471698113207547	0.0141509433962264	0.00178842886524188	0.00738234890074702
Clostridium_butyricum_E4_str_BoNT_E_BL5262	ala_L_c	0	Met	0.00471698113207547	0	0.00471698113207547	0	0.0074364178354018
Clostridium_butyricum_E4_str_BoNT_E_BL5262	akg_c	0	Met	0.0613207547169811	0.0283018867924528	0.0330188679245283	0.0911651614057051	0.00732580230088612
Clostridium_butyricum_E4_str_BoNT_E_BL5262	acald_c	0	Met	0.0188679245283019	0.0141509433962264	0.00471698113207547	0.00297326298846463	0.00469111416494899
Clostridium_butyricum_E4_str_BoNT_E_BL5262	2dmmql8_c	0	Met	0.0141509433962264	0.00471698113207547	0.00943396226415094	0.00203433783421264	0.00808013069961779
Clostridium_butyricum_E4_str_BoNT_E_BL5262	mqn7_c	0	Met	0.00943396226415094	0	0.00943396226415094	0	0.00807999841645192
Clostridium_butyricum_E4_str_BoNT_E_BL5262	arab_L_c	0	Met	0.00471698113207547	0	0.00471698113207547	0	0.00896690425331316
Clostridium_butyricum_E4_str_BoNT_E_BL5262	argsuc_c	0	Met	0.0188679245283019	0.00943396226415094	0.00943396226415094	0.0285254404006081	0.00726445123024494
Clostridium_butyricum_E4_str_BoNT_E_BL5262	asp_L_c	0	Met	0.0330188679245283	0	0.0330188679245283	0	0.00754766081033707
Clostridium_butyricum_E4_str_BoNT_E_BL5262	citr_L_c	0	Met	0.00943396226415094	0.00471698113207547	0.00471698113207547	0.0294867209156756	0.00726448247756802
Clostridium_butyricum_E4_str_BoNT_E_BL5262	Largn_c	0	Met	0.00943396226415094	0.00471698113207547	0.00471698113207547	2.23553608155236e-05	0.00471702258900962
Clostridium_butyricum_E4_str_BoNT_E_BL5262	4pasp_c	0	Met	0.00943396226415094	0.00471698113207547	0.00471698113207547	0.000178842886524188	0.00734314603866647
Clostridium_butyricum_E4_str_BoNT_E_BL5262	prpp_c	0	Met	0.0235849056603774	0.00943396226415094	0.0141509433962264	0.0242332111240275	0.0111158189188733
Clostridium_butyricum_E4_str_BoNT_E_BL5262	cbi_c	0	Met	0.00943396226415094	0	0.00943396226415094	0	0.00483157532824957
Clostridium_butyricum_E4_str_BoNT_E_BL5262	3psme_c	0	Met	0.0141509433962264	0.00943396226415094	0.00471698113207547	0.0566261289457212	0.00760540987111093
Clostridium_butyricum_E4_str_BoNT_E_BL5262	orn_c	0	Met	0.0188679245283019	0.00943396226415094	0.00943396226415094	0.0440400608065814	0.00726922529847956
Clostridium_butyricum_E4_str_BoNT_E_BL5262	cys_L_c	0	Met	0.0283018867924528	0.0188679245283019	0.00943396226415094	0.00871859071805419	0.00722603591877949
Clostridium_butyricum_E4_str_BoNT_E_BL5262	trdrd_c	0	Met	0.0330188679245283	0.0188679245283019	0.0141509433962264	0.00869623535723867	0.00727702752799914
Clostridium_butyricum_E4_str_BoNT_E_BL5262	tsul_c	0	Met	0.0283018867924528	0.0141509433962264	0.0141509433962264	0.00842797102745238	0.00727702752799914
Clostridium_butyricum_E4_str_BoNT_E_BL5262	acser_c	0	Met	0.0235849056603774	0.00943396226415094	0.0141509433962264	0.00596888133774479	0.00727711788921443
Clostridium_butyricum_E4_str_BoNT_E_BL5262	cyst_L_c	0	Met	0.0188679245283019	0.00943396226415094	0.00943396226415094	0.0210140391665921	0.00726986827765135
Clostridium_butyricum_E4_str_BoNT_E_BL5262	ser_L_c	0	Met	0.0235849056603774	0.00943396226415094	0.0141509433962264	0.0108199946347134	0.00728848386868868
Clostridium_butyricum_E4_str_BoNT_E_BL5262	pep_c	0	Met	0.0283018867924528	0.00471698113207547	0.0235849056603774	0.028950192256103	0.00803572622764716
Clostridium_butyricum_E4_str_BoNT_E_BL5262	e4p_c	0	Met	0.0188679245283019	0.00471698113207547	0.0141509433962264	0.0224447822587857	0.00856501355892471
Clostridium_butyricum_E4_str_BoNT_E_BL5262	23dhmb_c	0	Met	0.00943396226415094	0.00471698113207547	0.00471698113207547	0.0159840829830993	0.00728782304148094
Clostridium_butyricum_E4_str_BoNT_E_BL5262	23dhmp_c	0	Met	0.00943396226415094	0.00471698113207547	0.00471698113207547	0.0290172583385496	0.00730209099166373
Clostridium_butyricum_E4_str_BoNT_E_BL5262	dhf_c	0	Met	0.0141509433962264	0.00943396226415094	0.00471698113207547	0.0538093534829652	0.00727325999736626
Clostridium_butyricum_E4_str_BoNT_E_BL5262	dhpt_c	0	Met	0.0141509433962264	0.00943396226415094	0.00471698113207547	0.00999284628453903	0.00732668703239523
Clostridium_butyricum_E4_str_BoNT_E_BL5262	2dmmq7_c	0	Met	0.0188679245283019	0.00943396226415094	0.00943396226415094	0.000760082267727801	0.00473954759595573
Clostridium_butyricum_E4_str_BoNT_E_BL5262	dhnpt_c	0	Met	0.0141509433962264	0.00471698113207547	0.00943396226415094	0.00366627917374586	0.0074918969744996
Clostridium_butyricum_E4_str_BoNT_E_BL5262	56dura_c	0	Met	0.00943396226415094	0.00471698113207547	0.00471698113207547	0.000156487525708665	0.00485513530829382
Clostridium_butyricum_E4_str_BoNT_E_BL5262	4abz_c	0	Met	0.00943396226415094	0.00471698113207547	0.00471698113207547	0.00234731288562997	0.00738090332632149
Clostridium_butyricum_E4_str_BoNT_E_BL5262	2ahhmp_c	0	Met	0.00943396226415094	0.00471698113207547	0.00471698113207547	0.00536528659572565	0.00738090332632149
Clostridium_butyricum_E4_str_BoNT_E_BL5262	2dda7p_c	0	Met	0.0141509433962264	0.00943396226415094	0.00471698113207547	0.0248591612268622	0.00790680513423914
Clostridium_butyricum_E4_str_BoNT_E_BL5262	3dhq_c	0	Met	0.00943396226415094	0.00471698113207547	0.00471698113207547	0.0257980863811142	0.00784463337745876
Clostridium_butyricum_E4_str_BoNT_E_BL5262	2omhmbl_c	0	Met	0.0141509433962264	0.00471698113207547	0.00943396226415094	0.00290619690601806	0.00801500832429753
Clostridium_butyricum_E4_str_BoNT_E_BL5262	2dhp_c	0	Met	0.0141509433962264	0.00943396226415094	0.00471698113207547	0.00925511937762676	0.00483156967748459
Clostridium_butyricum_E4_str_BoNT_E_BL5262	2dr5p_c	0	Met	0.0141509433962264	0.00471698113207547	0.00943396226415094	0.00212375927747474	0.00774601393230758
Clostridium_butyricum_E4_str_BoNT_E_BL5262	ura_c	0	Met	0.00943396226415094	0	0.00943396226415094	0	0.00492723314758905
Clostridium_butyricum_E4_str_BoNT_E_BL5262	2pg_c	0	Met	0.00943396226415094	0.00471698113207547	0.00471698113207547	0.0278994902977734	0.00793471734771842
Clostridium_butyricum_E4_str_BoNT_E_BL5262	fdp_c	0	Met	0.0141509433962264	0.00471698113207547	0.00943396226415094	0.00896449968702495	0.00784951525790304
Clostridium_butyricum_E4_str_BoNT_E_BL5262	f1p_c	0	Met	0.00943396226415094	0	0.00943396226415094	0	0.00792593741731321
Clostridium_butyricum_E4_str_BoNT_E_BL5262	s17bp_c	0	Met	0.0141509433962264	0.00471698113207547	0.00943396226415094	0.0214835017437181	0.00862552189265232
Clostridium_butyricum_E4_str_BoNT_E_BL5262	fum_c	0	Met	0.0330188679245283	0.0141509433962264	0.0188679245283019	0.026088706071716	0.00726347842564792
Clostridium_butyricum_E4_str_BoNT_E_BL5262	mql8_c	0	Met	0.0188679245283019	0.00943396226415094	0.00943396226415094	0.0119377626754896	0.00731401021628691
Clostridium_butyricum_E4_str_BoNT_E_BL5262	q8h2_c	0	Met	0.0188679245283019	0.0141509433962264	0.00471698113207547	0.00172136278279531	0.00711766942795968
Clostridium_butyricum_E4_str_BoNT_E_BL5262	mal_L_c	0	Met	0.00943396226415094	0.00471698113207547	0.00471698113207547	0	0.00713628416252808
Clostridium_butyricum_E4_str_BoNT_E_BL5262	glu5sa_c	0	Met	0.00943396226415094	0.00471698113207547	0.00471698113207547	0.00599123669856032	0.00473948199499637
Clostridium_butyricum_E4_str_BoNT_E_BL5262	glu5p_c	0	Met	0.00943396226415094	0.00471698113207547	0.00471698113207547	0.0089197889653939	0.00476209158146945
Clostridium_butyricum_E4_str_BoNT_E_BL5262	gam6p_c	0	Met	0.00943396226415094	0.00471698113207547	0.00471698113207547	0.000402396494679424	0.0079486431398942
Clostridium_butyricum_E4_str_BoNT_E_BL5262	utp_c	0	Met	0.00943396226415094	0	0.00943396226415094	0	0.00485510498261378
Clostridium_butyricum_E4_str_BoNT_E_BL5262	g1p_c	0	Met	0.00943396226415094	0.00471698113207547	0.00471698113207547	2.23553608155236e-05	0.00471707832708091
Clostridium_butyricum_E4_str_BoNT_E_BL5262	g3p_c	0	Met	0.0471698113207547	0.0377358490566038	0.00943396226415094	0.0244791200929983	0.00774971270403035
Clostridium_butyricum_E4_str_BoNT_E_BL5262	gly_c	0	Met	0.0141509433962264	0.00471698113207547	0.00943396226415094	0.012295448448538	0.00727460372836468
Clostridium_butyricum_E4_str_BoNT_E_BL5262	mlthf_c	0	Met	0.0283018867924528	0.00471698113207547	0.0235849056603774	0.00471698113207547	0.0114801928402426
Clostridium_butyricum_E4_str_BoNT_E_BL5262	gua_c	0	Met	0.0141509433962264	0.00471698113207547	0.00943396226415094	4.47107216310471e-05	0.00473954651823956
Clostridium_butyricum_E4_str_BoNT_E_BL5262	4hbz_c	0	Met	0.00943396226415094	0.00471698113207547	0.00471698113207547	0.00395689886434767	0.00828160316502165
Clostridium_butyricum_E4_str_BoNT_E_BL5262	octdp_c	0	Met	0.00471698113207547	0	0.00471698113207547	0	0.00828160316502165
Clostridium_butyricum_E4_str_BoNT_E_BL5262	histd_c	0	Met	0.00943396226415094	0.00471698113207547	0.00471698113207547	0.00299561834928016	0.004717081057758
Clostridium_butyricum_E4_str_BoNT_E_BL5262	hisp_c	0	Met	0.0141509433962264	0.00943396226415094	0.00471698113207547	0.00594652597692927	0.00473953317033407
Clostridium_butyricum_E4_str_BoNT_E_BL5262	aspsa_c	0	Met	0.00943396226415094	0.00471698113207547	0.00471698113207547	0.00192256103013503	0.0072950657240635
Clostridium_butyricum_E4_str_BoNT_E_BL5262	achms_c	0	Met	0.0235849056603774	0.0141509433962264	0.00943396226415094	0.0452919610122507	0.00728245317586672
Clostridium_butyricum_E4_str_BoNT_E_BL5262	hom_L_c	0	Met	0.0141509433962264	0.00943396226415094	0.00471698113207547	0.0217741214343199	0.00724754057071818
Clostridium_butyricum_E4_str_BoNT_E_BL5262	imacp_c	0	Met	0.0141509433962264	0.00471698113207547	0.00943396226415094	0.00979164803719932	0.00737920252154979
Clostridium_butyricum_E4_str_BoNT_E_BL5262	prlp_c	0	Met	0.0188679245283019	0.00471698113207547	0.0141509433962264	0.0308503979254225	0.0111209813650961
Clostridium_butyricum_E4_str_BoNT_E_BL5262	eig3p_c	0	Met	0.0141509433962264	0.00943396226415094	0.00471698113207547	0.00845032638826791	0.00743332144586516
Clostridium_butyricum_E4_str_BoNT_E_BL5262	3mop_c	0	Met	0.0188679245283019	0.00471698113207547	0.0141509433962264	0.0278100688545113	0.00731484450832167
Clostridium_butyricum_E4_str_BoNT_E_BL5262	fprica_c	0	Met	0.0141509433962264	0.00943396226415094	0.00471698113207547	0.018063131538943	0.0110610194671246
Clostridium_butyricum_E4_str_BoNT_E_BL5262	alac_S_c	0	Met	0.0141509433962264	0.00943396226415094	0.00471698113207547	0.0171912724671376	0.00725990383659614
Clostridium_butyricum_E4_str_BoNT_E_BL5262	2ahbut_c	0	Met	0.0141509433962264	0.00943396226415094	0.00471698113207547	0.0302244478225879	0.00728938186941349
Clostridium_butyricum_E4_str_BoNT_E_BL5262	leu_L_c	0	Met	0.00943396226415094	0	0.00943396226415094	0	0.00737914142165686
Clostridium_butyricum_E4_str_BoNT_E_BL5262	tyr_L_c	0	Met	0.0141509433962264	0	0.0141509433962264	0	0.00856831068552683
Clostridium_butyricum_E4_str_BoNT_E_BL5262	mnl1p_c	0	Met	0.00471698113207547	0	0.00471698113207547	0	0.00794732673097808
Clostridium_butyricum_E4_str_BoNT_E_BL5262	oaa_c	0	Met	0.0283018867924528	0.0141509433962264	0.0141509433962264	0.00292855226683359	0.00727416067615728
Clostridium_butyricum_E4_str_BoNT_E_BL5262	man6p_c	0	Met	0.00471698113207547	0	0.00471698113207547	0	0.00794732673097808
Clostridium_butyricum_E4_str_BoNT_E_BL5262	ACP_c	0	Met	0.00943396226415094	0.00471698113207547	0.00471698113207547	2.23553608155236e-05	0.00471706101832961
Clostridium_butyricum_E4_str_BoNT_E_BL5262	malcoa_c	0	Met	0.0141509433962264	0.00943396226415094	0.00471698113207547	0.00297326298846463	0.00471706101832961
Clostridium_butyricum_E4_str_BoNT_E_BL5262	met_L_c	0	Met	0.0141509433962264	0	0.0141509433962264	0	0.0136080773317772
Clostridium_butyricum_E4_str_BoNT_E_BL5262	thf_c	0	Met	0.0377358490566038	0.0330188679245283	0.00471698113207547	0.0584145578109631	0.00727218380808042
Clostridium_butyricum_E4_str_BoNT_E_BL5262	3mob_c	0	Met	0.0235849056603774	0.00471698113207547	0.0188679245283019	0.0147768934990611	0.0073159578115366
Clostridium_butyricum_E4_str_BoNT_E_BL5262	5mta_c	0	Met	0.0188679245283019	0.00943396226415094	0.00943396226415094	0.00603594742019136	0.00473954799873794
Clostridium_butyricum_E4_str_BoNT_E_BL5262	methf_c	0	Met	0.00943396226415094	0.00471698113207547	0.00471698113207547	0.00558884020388089	0.0113287651864093
Clostridium_butyricum_E4_str_BoNT_E_BL5262	q8_c	0	Met	0.00943396226415094	0.00471698113207547	0.00471698113207547	0.00254851113296969	0.0069810761246323
Clostridium_butyricum_E4_str_BoNT_E_BL5262	2dmmq8_c	0	Met	0.00471698113207547	0	0.00471698113207547	0	0.00814620932782998
Clostridium_butyricum_E4_str_BoNT_E_BL5262	nac_c	0	Met	0.0141509433962264	0.00943396226415094	0.00471698113207547	4.47107216310471e-05	0.00483157239822163
Clostridium_butyricum_E4_str_BoNT_E_BL5262	nicrnt_c	0	Met	0.0235849056603774	0.00943396226415094	0.0141509433962264	0.0026602879370473	0.00483157595611317
Clostridium_butyricum_E4_str_BoNT_E_BL5262	dmbzid_c	0	Met	0.00943396226415094	0	0.00943396226415094	0	0.00485514291632592
Clostridium_butyricum_E4_str_BoNT_E_BL5262	imp_c	0	Met	0.00943396226415094	0.00471698113207547	0.00471698113207547	0.0204551551462041	0.0110637018056882
Clostridium_butyricum_E4_str_BoNT_E_BL5262	aacoa_c	0	Met	0.0141509433962264	0.00471698113207547	0.00943396226415094	0.00172136278279531	0.00725969955901703
Clostridium_butyricum_E4_str_BoNT_E_BL5262	succ_c	0	Met	0.0283018867924528	0.0188679245283019	0.00943396226415094	0.0335777519449164	0.0072597519629749
Clostridium_butyricum_E4_str_BoNT_E_BL5262	2ohph_c	0	Met	0.0141509433962264	0.00471698113207547	0.00943396226415094	0.0119601180363051	0.00808007567865985
Clostridium_butyricum_E4_str_BoNT_E_BL5262	4mop_c	0	Met	0.0141509433962264	0.00943396226415094	0.00471698113207547	0.00297326298846463	0.00471708399776995
Clostridium_butyricum_E4_str_BoNT_E_BL5262	2ombzl_c	0	Met	0.0141509433962264	0.00471698113207547	0.00943396226415094	0.00429222927658052	0.0080150106280433
Clostridium_butyricum_E4_str_BoNT_E_BL5262	2ommbl_c	0	Met	0.0141509433962264	0.00943396226415094	0.00471698113207547	0.00125190020566932	0.00801495879408374
Clostridium_butyricum_E4_str_BoNT_E_BL5262	2omph_c	0	Met	0.0141509433962264	0.00943396226415094	0.00471698113207547	0.00263793257623178	0.00801496109780104
Clostridium_butyricum_E4_str_BoNT_E_BL5262	fdxrd_c	0	Met	0.00943396226415094	0.00471698113207547	0.00471698113207547	0.014262720200304	0.00729128633626763
Clostridium_butyricum_E4_str_BoNT_E_BL5262	succoa_c	0	Met	0.0188679245283019	0.00943396226415094	0.00943396226415094	0.0299561834928016	0.00729215310568542
Clostridium_butyricum_E4_str_BoNT_E_BL5262	3ophb_c	0	Met	0.0141509433962264	0.00943396226415094	0.00471698113207547	0.00807028525440401	0.00821332018291165
Clostridium_butyricum_E4_str_BoNT_E_BL5262	2oph_c	0	Met	0.00943396226415094	0.00471698113207547	0.00471698113207547	0.0100375570061701	0.00814615340328193
Clostridium_butyricum_E4_str_BoNT_E_BL5262	acorn_c	0	Met	0.0188679245283019	0.00943396226415094	0.00943396226415094	0.00127425556648484	0.00732303530585879
Clostridium_butyricum_E4_str_BoNT_E_BL5262	1pyr5c_c	0	Met	0.00943396226415094	0.00471698113207547	0.00471698113207547	0.00301797371009568	0.00471706416042589
Clostridium_butyricum_E4_str_BoNT_E_BL5262	ala_B_c	0	Met	0.00943396226415094	0.00471698113207547	0.00471698113207547	0.000335330412232853	0.00480823129067011
Clostridium_butyricum_E4_str_BoNT_E_BL5262	pant_R_c	0	Met	0.00943396226415094	0.00471698113207547	0.00471698113207547	0.00639363319323974	0.00480823129067011
Clostridium_butyricum_E4_str_BoNT_E_BL5262	f6p_c	0	Met	0.0283018867924528	0.0235849056603774	0.00471698113207547	0.00755611195564696	0.00788865505870686
Clostridium_butyricum_E4_str_BoNT_E_BL5262	s7p_c	0	Met	0.0141509433962264	0.00943396226415094	0.00471698113207547	0.0198515604041849	0.00868601581791923
Clostridium_butyricum_E4_str_BoNT_E_BL5262	13dpg_c	0	Met	0.0141509433962264	0.00943396226415094	0.00471698113207547	0.0256639542162211	0.00773502104625901
Clostridium_butyricum_E4_str_BoNT_E_BL5262	3pg_c	0	Met	0.00943396226415094	0.00471698113207547	0.00471698113207547	0.0268040776178128	0.00783446972277804
Clostridium_butyricum_E4_str_BoNT_E_BL5262	g6p_c	0	Met	0.00471698113207547	0	0.00471698113207547	0	0.00473952490014285
Clostridium_butyricum_E4_str_BoNT_E_BL5262	pnto_R_c	0	Met	0.0141509433962264	0.00943396226415094	0.00471698113207547	0.00384512206027005	0.00478511687665385
Clostridium_butyricum_E4_str_BoNT_E_BL5262	fdxox_c	0	Met	0.00943396226415094	0.00471698113207547	0.00471698113207547	0	0.0072407936454859
Clostridium_butyricum_E4_str_BoNT_E_BL5262	4ppcys_c	0	Met	0.0141509433962264	0.00943396226415094	0.00471698113207547	0.00630421174997764	0.00473954719317358
Clostridium_butyricum_E4_str_BoNT_E_BL5262	r1p_c	0	Met	0.0188679245283019	0.00943396226415094	0.00943396226415094	0.0276088706071716	0.0110656791695549
Clostridium_butyricum_E4_str_BoNT_E_BL5262	4ppan_c	0	Met	0.00943396226415094	0.00471698113207547	0.00471698113207547	0.000804792989358848	0.00476222322672501
Clostridium_butyricum_E4_str_BoNT_E_BL5262	prbamp_c	0	Met	0.00943396226415094	0.00471698113207547	0.00471698113207547	0.0260663507109005	0.0111155623230397
Clostridium_butyricum_E4_str_BoNT_E_BL5262	prbatp_c	0	Met	0.00943396226415094	0.00471698113207547	0.00471698113207547	0.0236743271036395	0.0111128547819759
Clostridium_butyricum_E4_str_BoNT_E_BL5262	prfp_c	0	Met	0.00943396226415094	0.00471698113207547	0.00471698113207547	0.0284583743181615	0.0111182711837581
Clostridium_butyricum_E4_str_BoNT_E_BL5262	r5p_c	0	Met	0.0235849056603774	0.00471698113207547	0.0188679245283019	0.0291513905034427	0.0111323085121356
Clostridium_butyricum_E4_str_BoNT_E_BL5262	skm5p_c	0	Met	0.00943396226415094	0.00471698113207547	0.00471698113207547	0.0283465975140839	0.00766383976578475
Clostridium_butyricum_E4_str_BoNT_E_BL5262	actp_c	0	Met	0.0141509433962264	0.00943396226415094	0.00471698113207547	0	0.00590354739911045
Clostridium_butyricum_E4_str_BoNT_E_BL5262	pan4p_c	0	Met	0.00943396226415094	0.00471698113207547	0.00471698113207547	0.00317446123580435	0.00471708568784759
Clostridium_butyricum_E4_str_BoNT_E_BL5262	gsn_c	0	Met	0.00943396226415094	0	0.00943396226415094	0	0.011446699435949
Clostridium_butyricum_E4_str_BoNT_E_BL5262	2dr1p_c	0	Met	0.00943396226415094	0	0.00943396226415094	0	0.00778920589578804
Clostridium_butyricum_E4_str_BoNT_E_BL5262	ins_c	0	Met	0.0141509433962264	0.00471698113207547	0.00943396226415094	0.0228471787534651	0.0110650919269716
Clostridium_butyricum_E4_str_BoNT_E_BL5262	rbl_L_c	0	Met	0.00943396226415094	0.00471698113207547	0.00471698113207547	0.00230260216399893	0.00889377289492008
Clostridium_butyricum_E4_str_BoNT_E_BL5262	ru5p_L_c	0	Met	0.00943396226415094	0.00471698113207547	0.00471698113207547	0.00456049360636681	0.00882175913073818
Clostridium_butyricum_E4_str_BoNT_E_BL5262	ru5p_D_c	0	Met	0.00943396226415094	0.00471698113207547	0.00471698113207547	0.00127425556648484	0.00881074811402007
Clostridium_butyricum_E4_str_BoNT_E_BL5262	5prdmbz_c	0	Met	0.0141509433962264	0.00943396226415094	0.00471698113207547	0.00145309845300903	0.0047622246499847
Clostridium_butyricum_E4_str_BoNT_E_BL5262	3dhsk_c	0	Met	0.00943396226415094	0.00471698113207547	0.00471698113207547	0.0266923008137351	0.00778343008502104
Clostridium_butyricum_E4_str_BoNT_E_BL5262	skm_c	0	Met	0.00943396226415094	0.00471698113207547	0.00471698113207547	0.027541804524725	0.00772317280287566
Clostridium_butyricum_E4_str_BoNT_E_BL5262	ametam_c	0	Met	0.0141509433962264	0.00471698113207547	0.00943396226415094	0.0015201645354556	0.00478511975060827
Clostridium_butyricum_E4_str_BoNT_E_BL5262	ptrc_c	0	Met	0.0141509433962264	0.00471698113207547	0.00943396226415094	0.0103728874184029	0.00478511975060827
Clostridium_butyricum_E4_str_BoNT_E_BL5262	thr_L_c	0	Met	0.0141509433962264	0.00471698113207547	0.00943396226415094	0.0193597424662434	0.00726423201273783
Clostridium_butyricum_E4_str_BoNT_E_BL5262	phom_c	0	Met	0.00943396226415094	0.00471698113207547	0.00471698113207547	0.0205669319502817	0.00725587669247901
Clostridium_butyricum_E4_str_BoNT_E_BL5262	xu5p_D_c	0	Met	0.0330188679245283	0.0141509433962264	0.0188679245283019	0.0143968523651972	0.00875083762552915
Clostridium_butyricum_E4_str_BoNT_E_BL5262	thm_c	0	Met	0.00471698113207547	0	0.00471698113207547	0	0.00729310527004729
Clostridium_butyricum_E4_str_BoNT_E_BL5262	dhap_c	0	Met	0.0188679245283019	0.0141509433962264	0.00471698113207547	0	0.00777263381637725
Clostridium_butyricum_E4_str_BoNT_E_BL5262	glyald_c	0	Met	0.00943396226415094	0.00471698113207547	0.00471698113207547	0.00212375927747474	0.00780614872548411
Clostridium_butyricum_E4_str_BoNT_E_BL5262	unaga_c	0	Met	0.00943396226415094	0	0.00943396226415094	0	0.00473954812664897
Clostridium_butyricum_E4_str_BoNT_E_BL5262	uacmam_c	0	Met	0.0141509433962264	0.00471698113207547	0.00943396226415094	0.000178842886524188	0.00473954812664897
Clostridium_butyricum_E4_str_BoNT_E_BL5262	uacgam_c	0	Met	0.0235849056603774	0.00943396226415094	0.0141509433962264	0.000335330412232853	0.00480823533991805
Clostridium_butyricum_E4_str_BoNT_E_BL5262	acgam1p_c	0	Met	0.00943396226415094	0.00471698113207547	0.00471698113207547	0.000134132164893141	0.00483154485637573
Clostridium_butyricum_E4_str_BoNT_E_BL5262	cala_c	0	Met	0.00943396226415094	0.00471698113207547	0.00471698113207547	0.000268264329786283	0.00483156967748459
Clostridium_butyricum_E4_str_BoNT_E_BL5262	uri_c	0	Met	0.0141509433962264	0.00943396226415094	0.00471698113207547	0.000447107216310471	0.00471708472129053
Clostridium_butyricum_E4_str_BoNT_E_BL5262	xmp_c	0	Met	0.00943396226415094	0	0.00943396226415094	0	0.0113684038096192
Clostridium_butyricum_E4_str_BoNT_E_BL5262	xyl_D_c	0	Met	0.00471698113207547	0	0.00471698113207547	0	0.00889377289492008
Clostridium_butyricum_E4_str_BoNT_E_BL5262	xylu_D_c	0	Met	0.00943396226415094	0.00471698113207547	0.00471698113207547	0.0022802468031834	0.00882175913073818
Clostridium_butyricum_E4_str_BoNT_E_BL5262	5mthf_c	0	Met	0.00943396226415094	0.00471698113207547	0.00471698113207547	0.00187785030850398	0.0115424445269784
Clostridium_butyricum_E4_str_BoNT_E_BL5262	pap_c	0	Met	0.00471698113207547	0.00471698113207547	0	0	0.00469483568075117
Clostridium_butyricum_E4_str_BoNT_E_BL5262	adocbl_c	0	Met	0.00943396226415094	0.00943396226415094	0	0	0.00469483568075117
Clostridium_butyricum_E4_str_BoNT_E_BL5262	gmp_c	0	Met	0.0188679245283019	0.0188679245283019	0	0	0.00469483568075117
Clostridium_butyricum_E4_str_BoNT_E_BL5262	adn_c	0	Met	0.00471698113207547	0.00471698113207547	0	0	0.00469483568075117
Clostridium_butyricum_E4_str_BoNT_E_BL5262	alaala_c	0	Met	0.00471698113207547	0.00471698113207547	0	0	0.00469483568075117
Clostridium_butyricum_E4_str_BoNT_E_BL5262	glu_D_c	0	Met	0.00943396226415094	0.00943396226415094	0	0	0.00469483568075117
Clostridium_butyricum_E4_str_BoNT_E_BL5262	etoh_c	0	Met	0.00471698113207547	0.00471698113207547	0	0	0.00469483568075117
Clostridium_butyricum_E4_str_BoNT_E_BL5262	arg_L_c	0	Met	0.00471698113207547	0.00471698113207547	0	0	0.00469483568075117
Clostridium_butyricum_E4_str_BoNT_E_BL5262	phe_L_c	0	Met	0.00471698113207547	0.00471698113207547	0	0	0.00469483568075117
Clostridium_butyricum_E4_str_BoNT_E_BL5262	asn_L_c	0	Met	0.00943396226415094	0.00943396226415094	0	0	0.00469483568075117
Clostridium_butyricum_E4_str_BoNT_E_BL5262	pppi_c	0	Met	0.00471698113207547	0.00471698113207547	0	0	0.00469483568075117
Clostridium_butyricum_E4_str_BoNT_E_BL5262	dhna_c	0	Met	0.00471698113207547	0.00471698113207547	0	0	0.00469483568075117
Clostridium_butyricum_E4_str_BoNT_E_BL5262	hepdp_c	0	Met	0.00471698113207547	0.00471698113207547	0	0	0.00469483568075117
Clostridium_butyricum_E4_str_BoNT_E_BL5262	gcald_c	0	Met	0.00471698113207547	0.00471698113207547	0	0	0.00469483568075117
Clostridium_butyricum_E4_str_BoNT_E_BL5262	mqn8_c	0	Met	0.00943396226415094	0.00943396226415094	0	0	0.00469483568075117
Clostridium_butyricum_E4_str_BoNT_E_BL5262	udpg_c	0	Met	0.00943396226415094	0.00943396226415094	0	0	0.00469483568075117
Clostridium_butyricum_E4_str_BoNT_E_BL5262	for_c	0	Met	0.00471698113207547	0.00471698113207547	0	0	0.00469483568075117
Clostridium_butyricum_E4_str_BoNT_E_BL5262	his_L_c	0	Met	0.00471698113207547	0.00471698113207547	0	0	0.00469483568075117
Clostridium_butyricum_E4_str_BoNT_E_BL5262	ile_L_c	0	Met	0.00943396226415094	0.00943396226415094	0	0	0.00469483568075117
Clostridium_butyricum_E4_str_BoNT_E_BL5262	malACP_c	0	Met	0.00943396226415094	0.00943396226415094	0	0	0.00469483568075117
Clostridium_butyricum_E4_str_BoNT_E_BL5262	ade_c	0	Met	0.00471698113207547	0.00471698113207547	0	0	0.00469483568075117
Clostridium_butyricum_E4_str_BoNT_E_BL5262	5mtr_c	0	Met	0.00471698113207547	0.00471698113207547	0	0	0.00469483568075117
Clostridium_butyricum_E4_str_BoNT_E_BL5262	dnad_c	0	Met	0.00471698113207547	0.00471698113207547	0	0	0.00469483568075117
Clostridium_butyricum_E4_str_BoNT_E_BL5262	ivcoa_c	0	Met	0.00471698113207547	0.00471698113207547	0	0	0.00469483568075117
Clostridium_butyricum_E4_str_BoNT_E_BL5262	2mbcoa_c	0	Met	0.00471698113207547	0.00471698113207547	0	0	0.00469483568075117
Clostridium_butyricum_E4_str_BoNT_E_BL5262	pro_L_c	0	Met	0.00471698113207547	0.00471698113207547	0	0	0.00469483568075117
Clostridium_butyricum_E4_str_BoNT_E_BL5262	dpcoa_c	0	Met	0.00471698113207547	0.00471698113207547	0	0	0.00469483568075117
Clostridium_butyricum_E4_str_BoNT_E_BL5262	dgsn_c	0	Met	0.00943396226415094	0.00943396226415094	0	0	0.00469483568075117
Clostridium_butyricum_E4_str_BoNT_E_BL5262	hxan_c	0	Met	0.00471698113207547	0.00471698113207547	0	0	0.00469483568075117
Clostridium_butyricum_E4_str_BoNT_E_BL5262	spmd_c	0	Met	0.00943396226415094	0.00943396226415094	0	0	0.00469483568075117
Clostridium_butyricum_E4_str_BoNT_E_BL5262	udp_c	0	Met	0.00943396226415094	0.00943396226415094	0	0	0.00469483568075117
Clostridium_butyricum_E4_str_BoNT_E_BL5262	acbdma14gapuc_c	0	Met	0.00943396226415094	0.00943396226415094	0	0	0.00469483568075117
Clostridium_butyricum_E4_str_BoNT_E_BL5262	udpacgal_c	0	Met	0.00471698113207547	0.00471698113207547	0	0	0.00469483568075117
Clostridium_butyricum_E4_str_BoNT_E_BL5262	uaccg_c	0	Met	0.00943396226415094	0.00943396226415094	0	0	0.00469483568075117
Clostridium_butyricum_E4_str_BoNT_E_BL5262	ump_c	0	Met	0.00471698113207547	0.00471698113207547	0	0	0.00469483568075117
Clostridium_butyricum_E4_str_BoNT_E_BL5262	val_L_c	0	Met	0.00943396226415094	0.00943396226415094	0	0	0.00469483568075117
Clostridium_butyricum_E4_str_BoNT_E_BL5262	xan_c	0	Met	0.00471698113207547	0.00471698113207547	0	0	0.00469483568075117
Clostridium_cellobioparum_DSM_1351	3mob_c	0	Met	0.0259067357512953	0.0103626943005181	0.0155440414507772	0.0332739637305699	0.00802786985028227
Clostridium_cellobioparum_DSM_1351	accoa_c	0	Met	0.0518134715025907	0.0103626943005181	0.0414507772020725	0.0395077720207254	0.00804127033992857
Clostridium_cellobioparum_DSM_1351	phenol_c	0	Met	0.0103626943005181	0.00518134715025907	0.00518134715025907	0.00232081174438687	0.00942684057404181
Clostridium_cellobioparum_DSM_1351	acac_c	0	Met	0.0155440414507772	0.0103626943005181	0.00518134715025907	0.00307642487046632	0.00804589444304034
Clostridium_cellobioparum_DSM_1351	adocbip_c	0	Met	0.0103626943005181	0.00518134715025907	0.00518134715025907	0.000161917098445596	0.00523602698219686
Clostridium_cellobioparum_DSM_1351	gtp_c	0	Met	0.0155440414507772	0	0.0155440414507772	0	0.00868443218774431
Clostridium_cellobioparum_DSM_1351	acgam6p_c	0	Met	0.00518134715025907	0	0.00518134715025907	0	0.00534854459970282
Clostridium_cellobioparum_DSM_1351	acglu_c	0	Met	0.0155440414507772	0.0103626943005181	0.00518134715025907	0.0281196027633851	0.00804380904234711
Clostridium_cellobioparum_DSM_1351	ac_c	0	Met	0.0414507772020725	0.0155440414507772	0.0259067357512953	0.0064227115716753	0.00801044267664635
Clostridium_cellobioparum_DSM_1351	cit_c	0	Met	0.0155440414507772	0.0103626943005181	0.00518134715025907	0.0330850604490501	0.00803710898062167
Clostridium_cellobioparum_DSM_1351	glu_L_c	0	Met	0.0673575129533679	0.0362694300518135	0.0310880829015544	0.139410621761658	0.00804591886666961
Clostridium_cellobioparum_DSM_1351	acg5sa_c	0	Met	0.0155440414507772	0.00518134715025907	0.0103626943005181	0.0256908462867012	0.00804586462385557
Clostridium_cellobioparum_DSM_1351	apoACP_c	0	Met	0.0103626943005181	0	0.0103626943005181	0	0.00523599649460023
Clostridium_cellobioparum_DSM_1351	4adcho_c	0	Met	0.0207253886010363	0.0103626943005181	0.0103626943005181	0.00601791882556131	0.00818696622385845
Clostridium_cellobioparum_DSM_1351	chor_c	0	Met	0.0155440414507772	0.00518134715025907	0.0103626943005181	0.0737802245250432	0.00831509793073108
Clostridium_cellobioparum_DSM_1351	gln_L_c	0	Met	0.00518134715025907	0	0.00518134715025907	0	0.00825476293931716
Clostridium_cellobioparum_DSM_1351	amet_c	0	Met	0.0414507772020725	0.0155440414507772	0.0259067357512953	0.0176759499136442	0.00900075749605351
Clostridium_cellobioparum_DSM_1351	adocbi_c	0	Met	0.0103626943005181	0.00518134715025907	0.00518134715025907	0.000107944732297064	0.00526372982550828
Clostridium_cellobioparum_DSM_1351	agdpcbi_c	0	Met	0.0207253886010363	0.0103626943005181	0.0103626943005181	0.000215889464594128	0.00520861396666115
Clostridium_cellobioparum_DSM_1351	rdmbzi_c	0	Met	0.0155440414507772	0.00518134715025907	0.0103626943005181	0.000377806563039724	0.00520861396666115
Clostridium_cellobioparum_DSM_1351	acg5p_c	0	Met	0.0103626943005181	0.00518134715025907	0.00518134715025907	0.0269052245250432	0.00804483670179304
Clostridium_cellobioparum_DSM_1351	ahcys_c	0	Met	0.0414507772020725	0.0207253886010363	0.0207253886010363	0.0218857944732297	0.00900072252805993
Clostridium_cellobioparum_DSM_1351	hcys_L_c	0	Met	0.0310880829015544	0.0155440414507772	0.0155440414507772	0.0717832469775475	0.00801031466398739
Clostridium_cellobioparum_DSM_1351	trdox_c	0	Met	0.0362694300518135	0.0155440414507772	0.0207253886010363	0.00342724525043178	0.00800986381982907
Clostridium_cellobioparum_DSM_1351	ahdt_c	0	Met	0.0103626943005181	0.00518134715025907	0.00518134715025907	0.00202396373056995	0.00832138101712051
Clostridium_cellobioparum_DSM_1351	ala_D_c	0	Met	0.0207253886010363	0.00518134715025907	0.0155440414507772	0.00194300518134715	0.00810661187060362
Clostridium_cellobioparum_DSM_1351	ala_L_c	0	Met	0.00518134715025907	0	0.00518134715025907	0	0.00815894862289549
Clostridium_cellobioparum_DSM_1351	akg_c	0	Met	0.0673575129533679	0.0310880829015544	0.0362694300518135	0.106217616580311	0.00804670063249283
Clostridium_cellobioparum_DSM_1351	etoh_c	0	Met	0.00518134715025907	0	0.00518134715025907	0	0.00517716476975715
Clostridium_cellobioparum_DSM_1351	2dmmql8_c	0	Met	0.0155440414507772	0.00518134715025907	0.0103626943005181	0.00226683937823834	0.00908294550591803
Clostridium_cellobioparum_DSM_1351	mqn7_c	0	Met	0.0103626943005181	0	0.0103626943005181	0	0.00908282087385566
Clostridium_cellobioparum_DSM_1351	cgly_c	0	Met	0.0103626943005181	0	0.0103626943005181	0	0.00803763190983671
Clostridium_cellobioparum_DSM_1351	argsuc_c	0	Met	0.0207253886010363	0.0103626943005181	0.0103626943005181	0.0472528065630397	0.0080462532792914
Clostridium_cellobioparum_DSM_1351	asp_L_c	0	Met	0.0207253886010363	0.0155440414507772	0.00518134715025907	0.00188903281519862	0.00804649872744918
Clostridium_cellobioparum_DSM_1351	citr_L_c	0	Met	0.0103626943005181	0.00518134715025907	0.00518134715025907	0.0446891191709845	0.00804532168195837
Clostridium_cellobioparum_DSM_1351	Largn_c	0	Met	0.0103626943005181	0.00518134715025907	0.00518134715025907	2.6986183074266e-05	0.00518136274756141
Clostridium_cellobioparum_DSM_1351	oaa_c	0	Met	0.0362694300518135	0.0103626943005181	0.0259067357512953	0.0136550086355786	0.0080337620624827
Clostridium_cellobioparum_DSM_1351	6pgg_c	0	Met	0.0103626943005181	0	0.0103626943005181	0	0.00871294208578947
Clostridium_cellobioparum_DSM_1351	cbi_c	0	Met	0.0103626943005181	0	0.0103626943005181	0	0.0053200248498987
Clostridium_cellobioparum_DSM_1351	3psme_c	0	Met	0.0155440414507772	0.0103626943005181	0.00518134715025907	0.0727547495682211	0.00838504055234254
Clostridium_cellobioparum_DSM_1351	orn_c	0	Met	0.0207253886010363	0.0103626943005181	0.0103626943005181	0.0597204231433506	0.00804476594192217
Clostridium_cellobioparum_DSM_1351	cys_L_c	0	Met	0.0310880829015544	0.0207253886010363	0.0103626943005181	0.00151122625215889	0.0052878628413211
Clostridium_cellobioparum_DSM_1351	trdrd_c	0	Met	0.0362694300518135	0.0207253886010363	0.0155440414507772	0.00623380829015544	0.00798975185596553
Clostridium_cellobioparum_DSM_1351	tsul_c	0	Met	0.0310880829015544	0.0155440414507772	0.0155440414507772	0.00596394645941278	0.00798976952173987
Clostridium_cellobioparum_DSM_1351	acser_c	0	Met	0.0259067357512953	0.0103626943005181	0.0155440414507772	0.00267163212435233	0.00799046915818387
Clostridium_cellobioparum_DSM_1351	pep_c	0	Met	0.0414507772020725	0.00518134715025907	0.0362694300518135	0.0472528065630397	0.00954797712829294
Clostridium_cellobioparum_DSM_1351	e4p_c	0	Met	0.0207253886010363	0.00518134715025907	0.0155440414507772	0.0181886873920553	0.00980862833431236
Clostridium_cellobioparum_DSM_1351	dha_c	0	Met	0.0103626943005181	0	0.0103626943005181	0	0.00806013587907057
Clostridium_cellobioparum_DSM_1351	dhf_c	0	Met	0.0155440414507772	0.0103626943005181	0.00518134715025907	0.0543501727115717	0.00798783357051793
Clostridium_cellobioparum_DSM_1351	dhpt_c	0	Met	0.0155440414507772	0.0103626943005181	0.00518134715025907	0.0133041882556131	0.00805236458946485
Clostridium_cellobioparum_DSM_1351	2dmmq7_c	0	Met	0.0207253886010363	0.0103626943005181	0.0103626943005181	0.000917530224525043	0.00520861347874259
Clostridium_cellobioparum_DSM_1351	dhnpt_c	0	Met	0.0155440414507772	0.00518134715025907	0.0103626943005181	0.00399395509499136	0.00825249201538351
Clostridium_cellobioparum_DSM_1351	56dura_c	0	Met	0.0103626943005181	0.00518134715025907	0.00518134715025907	0.000188903281519862	0.0053486165661177
Clostridium_cellobioparum_DSM_1351	4abz_c	0	Met	0.0103626943005181	0.00518134715025907	0.00518134715025907	0.00480354058721934	0.00811794497117324
Clostridium_cellobioparum_DSM_1351	2ahhmp_c	0	Met	0.0103626943005181	0.00518134715025907	0.00518134715025907	0.00582901554404145	0.00811794497117324
Clostridium_cellobioparum_DSM_1351	2dda7p_c	0	Met	0.0155440414507772	0.0103626943005181	0.00518134715025907	0.0218048359240069	0.0087531472666395
Clostridium_cellobioparum_DSM_1351	3dhq_c	0	Met	0.0103626943005181	0.00518134715025907	0.00518134715025907	0.0231001727115717	0.00867696688452604
Clostridium_cellobioparum_DSM_1351	2omhmbl_c	0	Met	0.0155440414507772	0.00518134715025907	0.0103626943005181	0.00480354058721934	0.00900076988061639
Clostridium_cellobioparum_DSM_1351	2dhp_c	0	Met	0.0155440414507772	0.0103626943005181	0.00518134715025907	0.0173251295336788	0.00532001797820857
Clostridium_cellobioparum_DSM_1351	2dr5p_c	0	Met	0.0155440414507772	0.00518134715025907	0.0103626943005181	0.0024557426597582	0.00819007964196696
Clostridium_cellobioparum_DSM_1351	ura_c	0	Met	0.0103626943005181	0	0.0103626943005181	0	0.00543628885539334
Clostridium_cellobioparum_DSM_1351	2pg_c	0	Met	0.0103626943005181	0.00518134715025907	0.00518134715025907	0.0456336355785838	0.00885929737961773
Clostridium_cellobioparum_DSM_1351	fdp_c	0	Met	0.0155440414507772	0.00518134715025907	0.0103626943005181	0.0127104922279793	0.00823659886249054
Clostridium_cellobioparum_DSM_1351	s17bp_c	0	Met	0.0155440414507772	0.00518134715025907	0.0103626943005181	0.0160837651122625	0.0098155024098761
Clostridium_cellobioparum_DSM_1351	suc6p_c	0	Met	0.0103626943005181	0	0.0103626943005181	0	0.00842678471657631
Clostridium_cellobioparum_DSM_1351	fum_c	0	Met	0.0310880829015544	0.00518134715025907	0.0259067357512953	0.0429080310880829	0.00804710991607679
Clostridium_cellobioparum_DSM_1351	mql8_c	0	Met	0.0207253886010363	0.0103626943005181	0.0103626943005181	0.0143566493955095	0.0081119682283175
Clostridium_cellobioparum_DSM_1351	q8h2_c	0	Met	0.0155440414507772	0.0103626943005181	0.00518134715025907	0.00761010362694301	0.00811189183673205
Clostridium_cellobioparum_DSM_1351	13dpg_c	0	Met	0.0259067357512953	0.0103626943005181	0.0155440414507772	0.0281196027633851	0.00833030933845418
Clostridium_cellobioparum_DSM_1351	g1p_c	0	Met	0.0259067357512953	0.0103626943005181	0.0155440414507772	0.0147344559585492	0.00831302873587575
Clostridium_cellobioparum_DSM_1351	glc_D_c	0	Met	0.0259067357512953	0.0155440414507772	0.0103626943005181	0.00963406735751295	0.00863982136471136
Clostridium_cellobioparum_DSM_1351	M01966_c	0	Met	0.0155440414507772	0.0103626943005181	0.00518134715025907	0.00129533678756477	0.00831102768645818
Clostridium_cellobioparum_DSM_1351	gal_c	0	Met	0.0103626943005181	0.00518134715025907	0.00518134715025907	0.000161917098445596	0.00523602420735292
Clostridium_cellobioparum_DSM_1351	melib_c	0	Met	0.0155440414507772	0.00518134715025907	0.0103626943005181	0.00250971502590674	0.00895060500332688
Clostridium_cellobioparum_DSM_1351	utp_c	0	Met	0.0155440414507772	0	0.0155440414507772	0	0.00537749861559062
Clostridium_cellobioparum_DSM_1351	gal1p_c	0	Met	0.0103626943005181	0.00518134715025907	0.00518134715025907	0.000161917098445596	0.00520861247174879
Clostridium_cellobioparum_DSM_1351	g3p_c	0	Met	0.0466321243523316	0.0362694300518135	0.0103626943005181	0.0265004317789292	0.0082348657300981
Clostridium_cellobioparum_DSM_1351	gly_c	0	Met	0.0259067357512953	0.0103626943005181	0.0155440414507772	0.0187823834196891	0.00799423276477618
Clostridium_cellobioparum_DSM_1351	mlthf_c	0	Met	0.0362694300518135	0.0103626943005181	0.0259067357512953	0.0159218480138169	0.00800469616766449
Clostridium_cellobioparum_DSM_1351	glu_D_c	0	Met	0.0155440414507772	0.0103626943005181	0.00518134715025907	0.00367012089810017	0.00801099662242377
Clostridium_cellobioparum_DSM_1351	prpp_c	0	Met	0.0155440414507772	0.00518134715025907	0.0103626943005181	0.000377806563039724	0.00534862248288227
Clostridium_cellobioparum_DSM_1351	gua_c	0	Met	0.0103626943005181	0	0.0103626943005181	0	0.00520861217322889
Clostridium_cellobioparum_DSM_1351	4hbz_c	0	Met	0.0103626943005181	0.00518134715025907	0.00518134715025907	0.00464162348877375	0.00933842229436081
Clostridium_cellobioparum_DSM_1351	octdp_c	0	Met	0.00518134715025907	0	0.00518134715025907	0	0.00933842229436081
Clostridium_cellobioparum_DSM_1351	fru_c	0	Met	0.0155440414507772	0.0103626943005181	0.00518134715025907	0.00264464594127807	0.00828892412485073
Clostridium_cellobioparum_DSM_1351	achms_c	0	Met	0.0259067357512953	0.0155440414507772	0.0103626943005181	0.0626889032815199	0.00802773125514491
Clostridium_cellobioparum_DSM_1351	hom_L_c	0	Met	0.0103626943005181	0.00518134715025907	0.00518134715025907	0.0207523747841105	0.00792956910718958
Clostridium_cellobioparum_DSM_1351	icit_c	0	Met	0.0103626943005181	0.00518134715025907	0.00518134715025907	0.0318706822107081	0.00804190194654498
Clostridium_cellobioparum_DSM_1351	ile_L_c	0	Met	0.0103626943005181	0	0.0103626943005181	0	0.00811121892077493
Clostridium_cellobioparum_DSM_1351	3c2hmp_c	0	Met	0.0103626943005181	0.00518134715025907	0.00518134715025907	0.0137089810017271	0.00802998147974716
Clostridium_cellobioparum_DSM_1351	2ippm_c	0	Met	0.0103626943005181	0.00518134715025907	0.00518134715025907	0.0149233592400691	0.00802403458100991
Clostridium_cellobioparum_DSM_1351	3c3hmp_c	0	Met	0.0155440414507772	0.0103626943005181	0.00518134715025907	0.0161377374784111	0.00801809648414418
Clostridium_cellobioparum_DSM_1351	pyr_c	0	Met	0.0673575129533679	0.0621761658031088	0.00518134715025907	0.00315738341968912	0.0051786102217011
Clostridium_cellobioparum_DSM_1351	4mop_c	0	Met	0.0207253886010363	0.00518134715025907	0.0155440414507772	0.0112802245250432	0.00804190176123303
Clostridium_cellobioparum_DSM_1351	tyr_L_c	0	Met	0.0155440414507772	0	0.0155440414507772	0	0.00970180463780763
Clostridium_cellobioparum_DSM_1351	mnl1p_c	0	Met	0.00518134715025907	0	0.00518134715025907	0	0.00828661418490404
Clostridium_cellobioparum_DSM_1351	ACP_c	0	Met	0.0103626943005181	0.00518134715025907	0.00518134715025907	2.6986183074266e-05	0.00518145591568935
Clostridium_cellobioparum_DSM_1351	malcoa_c	0	Met	0.0155440414507772	0.0103626943005181	0.00518134715025907	0.00313039723661485	0.00518145591568935
Clostridium_cellobioparum_DSM_1351	mal_L_c	0	Met	0.0103626943005181	0.00518134715025907	0.00518134715025907	0.0148693868739206	0.00803314563412759
Clostridium_cellobioparum_DSM_1351	met_L_c	0	Met	0.0155440414507772	0	0.0155440414507772	0	0.00917214076043202
Clostridium_cellobioparum_DSM_1351	thf_c	0	Met	0.0310880829015544	0.0259067357512953	0.00518134715025907	0.0643890328151986	0.00798678147704603
Clostridium_cellobioparum_DSM_1351	5mta_c	0	Met	0.0207253886010363	0.0103626943005181	0.0103626943005181	0.00636873920552677	0.00520861396666115
Clostridium_cellobioparum_DSM_1351	methf_c	0	Met	0.0103626943005181	0.00518134715025907	0.00518134715025907	0.00313039723661485	0.00518148601287082
Clostridium_cellobioparum_DSM_1351	2dmmq8_c	0	Met	0.00518134715025907	0	0.00518134715025907	0	0.00916657274355709
Clostridium_cellobioparum_DSM_1351	nac_c	0	Met	0.0155440414507772	0.0103626943005181	0.00518134715025907	5.39723661485319e-05	0.0053200212867979
Clostridium_cellobioparum_DSM_1351	nicrnt_c	0	Met	0.0259067357512953	0.0103626943005181	0.0155440414507772	0.000647668393782383	0.00532002561342092
Clostridium_cellobioparum_DSM_1351	dmbzid_c	0	Met	0.0103626943005181	0	0.0103626943005181	0	0.00534862582714629
Clostridium_cellobioparum_DSM_1351	aacoa_c	0	Met	0.0155440414507772	0.00518134715025907	0.0103626943005181	0.00186204663212435	0.00804625983619676
Clostridium_cellobioparum_DSM_1351	succ_c	0	Met	0.0310880829015544	0.0207253886010363	0.0103626943005181	0.0432588514680484	0.00804632440486246
Clostridium_cellobioparum_DSM_1351	2ohph_c	0	Met	0.0155440414507772	0.00518134715025907	0.0103626943005181	0.0135470639032815	0.00908284238747932
Clostridium_cellobioparum_DSM_1351	3mop_c	0	Met	0.0155440414507772	0.0103626943005181	0.00518134715025907	0.00313039723661485	0.00518148372606478
Clostridium_cellobioparum_DSM_1351	2ombzl_c	0	Met	0.0155440414507772	0.00518134715025907	0.0103626943005181	0.00434477547495682	0.00900070431567089
Clostridium_cellobioparum_DSM_1351	3c4mop_c	0	Met	0.0103626943005181	0.00518134715025907	0.00518134715025907	0.0124946027633851	0.0080359371999406
Clostridium_cellobioparum_DSM_1351	2ommbl_c	0	Met	0.0155440414507772	0.0103626943005181	0.00518134715025907	0.00299546632124352	0.00900071232911299
Clostridium_cellobioparum_DSM_1351	2omph_c	0	Met	0.0155440414507772	0.0103626943005181	0.00518134715025907	0.002536701208981	0.00900064676500592
Clostridium_cellobioparum_DSM_1351	fdxrd_c	0	Met	0.0103626943005181	0	0.0103626943005181	0	0.00811193405516204
Clostridium_cellobioparum_DSM_1351	succoa_c	0	Met	0.0207253886010363	0.0103626943005181	0.0103626943005181	0.0396157167530225	0.00804647493222784
Clostridium_cellobioparum_DSM_1351	3ophb_c	0	Met	0.0155440414507772	0.0103626943005181	0.00518134715025907	0.00922927461139896	0.00925164645666521
Clostridium_cellobioparum_DSM_1351	2oph_c	0	Met	0.0103626943005181	0.00518134715025907	0.00518134715025907	0.0114151554404145	0.0091664677175524
Clostridium_cellobioparum_DSM_1351	acorn_c	0	Met	0.0207253886010363	0.0103626943005181	0.0103626943005181	0.00210492227979275	0.00804431517015629
Clostridium_cellobioparum_DSM_1351	ala_B_c	0	Met	0.0103626943005181	0.00518134715025907	0.00518134715025907	0.00040479274611399	0.00529172308847336
Clostridium_cellobioparum_DSM_1351	pant_R_c	0	Met	0.0103626943005181	0.00518134715025907	0.00518134715025907	0.0143296632124352	0.00529172308847336
Clostridium_cellobioparum_DSM_1351	f6p_c	0	Met	0.0310880829015544	0.0259067357512953	0.00518134715025907	0.0107405008635579	0.00822301211206366
Clostridium_cellobioparum_DSM_1351	s7p_c	0	Met	0.0155440414507772	0.0103626943005181	0.00518134715025907	0.0137089810017271	0.00981787006205623
Clostridium_cellobioparum_DSM_1351	g6p_c	0	Met	0.0259067357512953	0.0207253886010363	0.00518134715025907	0.00053972366148532	0.00828114579951408
Clostridium_cellobioparum_DSM_1351	3pg_c	0	Met	0.0207253886010363	0.0155440414507772	0.00518134715025907	0.0440144645941278	0.00826328065597806
Clostridium_cellobioparum_DSM_1351	pnto_R_c	0	Met	0.0155440414507772	0.0103626943005181	0.00518134715025907	0.0117120034542314	0.00526372708486394
Clostridium_cellobioparum_DSM_1351	4ppcys_c	0	Met	0.0155440414507772	0.0103626943005181	0.00518134715025907	0.00674654576856649	0.00520861299082412
Clostridium_cellobioparum_DSM_1351	r1p_c	0	Met	0.0103626943005181	0	0.0103626943005181	0	0.0108958883271371
Clostridium_cellobioparum_DSM_1351	4ppan_c	0	Met	0.0103626943005181	0.00518134715025907	0.00518134715025907	0.00850064766839378	0.00523602525645954
Clostridium_cellobioparum_DSM_1351	r5p_c	0	Met	0.0259067357512953	0.00518134715025907	0.0207253886010363	0.00286053540587219	0.0109205172316631
Clostridium_cellobioparum_DSM_1351	skm5p_c	0	Met	0.0103626943005181	0.00518134715025907	0.00518134715025907	0.0266623488773748	0.0084561678739411
Clostridium_cellobioparum_DSM_1351	actp_c	0	Met	0.0155440414507772	0.0103626943005181	0.00518134715025907	0	0.00794814250069855
Clostridium_cellobioparum_DSM_1351	pan4p_c	0	Met	0.0103626943005181	0.00518134715025907	0.00518134715025907	0.00340025906735751	0.00518148577144613
Clostridium_cellobioparum_DSM_1351	2dr1p_c	0	Met	0.0103626943005181	0	0.0103626943005181	0	0.00819644917947105
Clostridium_cellobioparum_DSM_1351	raffin_c	0	Met	0.0103626943005181	0	0.0103626943005181	0	0.00911512248632395
Clostridium_cellobioparum_DSM_1351	ru5p_D_c	0	Met	0.0103626943005181	0.00518134715025907	0.00518134715025907	5.39723661485319e-05	0.009765141866136
Clostridium_cellobioparum_DSM_1351	5prdmbz_c	0	Met	0.0155440414507772	0.0103626943005181	0.00518134715025907	0.000485751295336788	0.00523602698219686
Clostridium_cellobioparum_DSM_1351	ser_L_c	0	Met	0.0155440414507772	0.0103626943005181	0.00518134715025907	0.000701640759930915	0.0079686545607765
Clostridium_cellobioparum_DSM_1351	3dhsk_c	0	Met	0.0103626943005181	0.00518134715025907	0.00518134715025907	0.0243415371329879	0.00860209909116523
Clostridium_cellobioparum_DSM_1351	skm_c	0	Met	0.0103626943005181	0.00518134715025907	0.00518134715025907	0.0255289291882556	0.00852851025251818
Clostridium_cellobioparum_DSM_1351	ametam_c	0	Met	0.0155440414507772	0.00518134715025907	0.0103626943005181	0.00183506044905009	0.00526373057295723
Clostridium_cellobioparum_DSM_1351	ptrc_c	0	Met	0.0155440414507772	0.00518134715025907	0.0103626943005181	0.0106865284974093	0.00526373057295723
Clostridium_cellobioparum_DSM_1351	thr_L_c	0	Met	0.0155440414507772	0.00518134715025907	0.0103626943005181	0.0183236183074266	0.00797427269482953
Clostridium_cellobioparum_DSM_1351	phom_c	0	Met	0.0103626943005181	0.00518134715025907	0.00518134715025907	0.0195379965457686	0.00795185807308493
Clostridium_cellobioparum_DSM_1351	xu5p_D_c	0	Met	0.0310880829015544	0.0103626943005181	0.0207253886010363	0.0077720207253886	0.00985219680172243
Clostridium_cellobioparum_DSM_1351	dhap_c	0	Met	0.0259067357512953	0.0207253886010363	0.00518134715025907	0.00299546632124352	0.00802419183164129
Clostridium_cellobioparum_DSM_1351	tre6p_c	0	Met	0.0103626943005181	0	0.0103626943005181	0	0.00871294208578947
Clostridium_cellobioparum_DSM_1351	unaga_c	0	Met	0.0103626943005181	0	0.0103626943005181	0	0.00520861412160882
Clostridium_cellobioparum_DSM_1351	uacmam_c	0	Met	0.0155440414507772	0.00518134715025907	0.0103626943005181	0.000215889464594128	0.00520861412160882
Clostridium_cellobioparum_DSM_1351	uacgam_c	0	Met	0.0259067357512953	0.0103626943005181	0.0155440414507772	0.00040479274611399	0.00529172800778675
Clostridium_cellobioparum_DSM_1351	acgam1p_c	0	Met	0.0103626943005181	0.00518134715025907	0.00518134715025907	0.000161917098445596	0.00531998779417922
Clostridium_cellobioparum_DSM_1351	udpgal_c	0	Met	0.0155440414507772	0.0103626943005181	0.00518134715025907	0.00013493091537133	0.0051814856002186
Clostridium_cellobioparum_DSM_1351	cala_c	0	Met	0.0103626943005181	0.00518134715025907	0.00518134715025907	0.000323834196891192	0.00532001797820857
Clostridium_cellobioparum_DSM_1351	uri_c	0	Met	0.0155440414507772	0.0103626943005181	0.00518134715025907	5.39723661485319e-05	0.00518148460169051
Clostridium_cellobioparum_DSM_1351	val_L_c	0	Met	0.0103626943005181	0	0.0103626943005181	0	0.00810700141471283
Clostridium_cellobioparum_DSM_1351	xyl_D_c	0	Met	0.00518134715025907	0	0.00518134715025907	0	0.0100330610955102
Clostridium_cellobioparum_DSM_1351	xylu_D_c	0	Met	0.0103626943005181	0.00518134715025907	0.00518134715025907	0.0026176597582038	0.00994185221198557
Clostridium_cellobioparum_DSM_1351	asn_L_c	0	Met	0.00518134715025907	0	0.00518134715025907	0	0.00811023450127448
Clostridium_cellobioparum_DSM_1351	5mthf_c	0	Met	0.0103626943005181	0.00518134715025907	0.00518134715025907	0.000107944732297064	0.00804449515152619
Clostridium_cellobioparum_DSM_1351	acald_c	0	Met	0.0207253886010363	0.0207253886010363	0	0	0.00515463917525773
Clostridium_cellobioparum_DSM_1351	pap_c	0	Met	0.00518134715025907	0.00518134715025907	0	0	0.00515463917525773
Clostridium_cellobioparum_DSM_1351	adocbl_c	0	Met	0.0103626943005181	0.0103626943005181	0	0	0.00515463917525773
Clostridium_cellobioparum_DSM_1351	gmp_c	0	Met	0.0207253886010363	0.0207253886010363	0	0	0.00515463917525773
Clostridium_cellobioparum_DSM_1351	adn_c	0	Met	0.00518134715025907	0.00518134715025907	0	0	0.00515463917525773
Clostridium_cellobioparum_DSM_1351	alaala_c	0	Met	0.00518134715025907	0.00518134715025907	0	0	0.00515463917525773
Clostridium_cellobioparum_DSM_1351	arg_L_c	0	Met	0.00518134715025907	0.00518134715025907	0	0	0.00515463917525773
Clostridium_cellobioparum_DSM_1351	phe_L_c	0	Met	0.00518134715025907	0.00518134715025907	0	0	0.00515463917525773
Clostridium_cellobioparum_DSM_1351	pppi_c	0	Met	0.00518134715025907	0.00518134715025907	0	0	0.00515463917525773
Clostridium_cellobioparum_DSM_1351	dhna_c	0	Met	0.00518134715025907	0.00518134715025907	0	0	0.00515463917525773
Clostridium_cellobioparum_DSM_1351	hepdp_c	0	Met	0.00518134715025907	0.00518134715025907	0	0	0.00515463917525773
Clostridium_cellobioparum_DSM_1351	gcald_c	0	Met	0.00518134715025907	0.00518134715025907	0	0	0.00515463917525773
Clostridium_cellobioparum_DSM_1351	mqn8_c	0	Met	0.0103626943005181	0.0103626943005181	0	0	0.00515463917525773
Clostridium_cellobioparum_DSM_1351	q8_c	0	Met	0.00518134715025907	0.00518134715025907	0	0	0.00515463917525773
Clostridium_cellobioparum_DSM_1351	udpg_c	0	Met	0.0155440414507772	0.0155440414507772	0	0	0.00515463917525773
Clostridium_cellobioparum_DSM_1351	for_c	0	Met	0.00518134715025907	0.00518134715025907	0	0	0.00515463917525773
Clostridium_cellobioparum_DSM_1351	lac_L_c	0	Met	0.00518134715025907	0.00518134715025907	0	0	0.00515463917525773
Clostridium_cellobioparum_DSM_1351	leu_L_c	0	Met	0.0103626943005181	0.0103626943005181	0	0	0.00515463917525773
Clostridium_cellobioparum_DSM_1351	malACP_c	0	Met	0.0103626943005181	0.0103626943005181	0	0	0.00515463917525773
Clostridium_cellobioparum_DSM_1351	ade_c	0	Met	0.00518134715025907	0.00518134715025907	0	0	0.00515463917525773
Clostridium_cellobioparum_DSM_1351	5mtr_c	0	Met	0.00518134715025907	0.00518134715025907	0	0	0.00515463917525773
Clostridium_cellobioparum_DSM_1351	10fthf_c	0	Met	0.00518134715025907	0.00518134715025907	0	0	0.00515463917525773
Clostridium_cellobioparum_DSM_1351	dnad_c	0	Met	0.00518134715025907	0.00518134715025907	0	0	0.00515463917525773
Clostridium_cellobioparum_DSM_1351	ivcoa_c	0	Met	0.00518134715025907	0.00518134715025907	0	0	0.00515463917525773
Clostridium_cellobioparum_DSM_1351	2mbcoa_c	0	Met	0.00518134715025907	0.00518134715025907	0	0	0.00515463917525773
Clostridium_cellobioparum_DSM_1351	fdxox_c	0	Met	0.0103626943005181	0.0103626943005181	0	0	0.00515463917525773
Clostridium_cellobioparum_DSM_1351	dpcoa_c	0	Met	0.00518134715025907	0.00518134715025907	0	0	0.00515463917525773
Clostridium_cellobioparum_DSM_1351	dgsn_c	0	Met	0.0103626943005181	0.0103626943005181	0	0	0.00515463917525773
Clostridium_cellobioparum_DSM_1351	spmd_c	0	Met	0.0103626943005181	0.0103626943005181	0	0	0.00515463917525773
Clostridium_cellobioparum_DSM_1351	udp_c	0	Met	0.0103626943005181	0.0103626943005181	0	0	0.00515463917525773
Clostridium_cellobioparum_DSM_1351	acbdma14gapuc_c	0	Met	0.0103626943005181	0.0103626943005181	0	0	0.00515463917525773
Clostridium_cellobioparum_DSM_1351	udpacgal_c	0	Met	0.00518134715025907	0.00518134715025907	0	0	0.00515463917525773
Clostridium_cellobioparum_DSM_1351	uaccg_c	0	Met	0.0103626943005181	0.0103626943005181	0	0	0.00515463917525773
Clostridium_cellobioparum_DSM_1351	ump_c	0	Met	0.00518134715025907	0.00518134715025907	0	0	0.00515463917525773
Clostridium_citroniae_WAL_17108	3btcoa_c	0	Met	0.0100502512562814	0.0050251256281407	0.0050251256281407	0.00852748591442059	0.00409591164354102
Clostridium_citroniae_WAL_17108	4hbutcoa_c	0	Met	0.0150753768844221	0.0100502512562814	0.0050251256281407	0.00949190396426577	0.0041116453895546
Clostridium_citroniae_WAL_17108	3hbcoa_c	0	Met	0.0100502512562814	0.0050251256281407	0.0050251256281407	0.00329932490736511	0.00499205239228686
Clostridium_citroniae_WAL_17108	3mob_c	0	Met	0.0251256281407035	0.0100502512562814	0.0150753768844221	0.0218516826557028	0.00801666559320197
Clostridium_citroniae_WAL_17108	accoa_c	0	Met	0.0804020100502513	0.0402010050251256	0.0402010050251256	0.102685142886148	0.00805435359711136
Clostridium_citroniae_WAL_17108	sucsal_c	0	Met	0.0150753768844221	0.0100502512562814	0.0050251256281407	0.00697934115019542	0.00796005046415358
Clostridium_citroniae_WAL_17108	phenol_c	0	Met	0.0100502512562814	0.0050251256281407	0.0050251256281407	0.00200497436678341	0.00939054554847112
Clostridium_citroniae_WAL_17108	acac_c	0	Met	0.0251256281407035	0.0100502512562814	0.0150753768844221	0.00733465306329628	0.00290903704805772
Clostridium_citroniae_WAL_17108	4abut_c	0	Met	0.0150753768844221	0.0050251256281407	0.0100502512562814	0.00350236028627988	0.00799818254456301
Clostridium_citroniae_WAL_17108	akg_c	0	Met	0.0753768844221105	0.0251256281407035	0.050251256281407	0.0913151616669205	0.00804172941610796
Clostridium_citroniae_WAL_17108	4abutn_c	0	Met	0.0150753768844221	0.0100502512562814	0.0050251256281407	0.00446677833612507	0.00797234720522422
Clostridium_citroniae_WAL_17108	acald_c	0	Met	0.0201005025125628	0.0150753768844221	0.0050251256281407	0.00230952743515558	0.00415713735407319
Clostridium_citroniae_WAL_17108	adocbip_c	0	Met	0.0100502512562814	0.0050251256281407	0.0050251256281407	0.000152276534186082	0.00507652677784061
Clostridium_citroniae_WAL_17108	gtp_c	0	Met	0.0150753768844221	0	0.0150753768844221	0	0.00854750449970713
Clostridium_citroniae_WAL_17108	4hdxbutn_c	0	Met	0.0150753768844221	0.0050251256281407	0.0100502512562814	0.00601492310035024	0.00798615599207274
Clostridium_citroniae_WAL_17108	cit_c	0	Met	0.0150753768844221	0.0100502512562814	0.0050251256281407	0.0656565656565657	0.00803465134124928
Clostridium_citroniae_WAL_17108	apoACP_c	0	Met	0.0100502512562814	0	0.0100502512562814	0	0.005076431942899
Clostridium_citroniae_WAL_17108	4adcho_c	0	Met	0.0201005025125628	0.0100502512562814	0.0100502512562814	0.0239581747119436	0.00801402143126564
Clostridium_citroniae_WAL_17108	chor_c	0	Met	0.0150753768844221	0.0050251256281407	0.0100502512562814	0.0536013400335008	0.0080268410173041
Clostridium_citroniae_WAL_17108	gln_L_c	0	Met	0.0201005025125628	0.0050251256281407	0.0150753768844221	0.0206842292269428	0.00801686462684976
Clostridium_citroniae_WAL_17108	amet_c	0	Met	0.0402010050251256	0.0150753768844221	0.0251256281407035	0.00941576569717273	0.00896813314590925
Clostridium_citroniae_WAL_17108	adocbi_c	0	Met	0.0100502512562814	0.0050251256281407	0.0050251256281407	0.000101517689457388	0.00510255712967013
Clostridium_citroniae_WAL_17108	agdpcbi_c	0	Met	0.0201005025125628	0.0100502512562814	0.0100502512562814	0.000203035378914776	0.00505075990308906
Clostridium_citroniae_WAL_17108	rdmbzi_c	0	Met	0.0150753768844221	0.0050251256281407	0.0100502512562814	0.00050758844728694	0.00505075990308906
Clostridium_citroniae_WAL_17108	ahcys_c	0	Met	0.0402010050251256	0.0201005025125628	0.0201005025125628	0.0373331302979544	0.0089686477363101
Clostridium_citroniae_WAL_17108	ac_c	0	Met	0.0552763819095477	0.0251256281407035	0.0301507537688442	0.016674280493376	0.00800849208703319
Clostridium_citroniae_WAL_17108	hcys_L_c	0	Met	0.0301507537688442	0.0150753768844221	0.0150753768844221	0.121085224100299	0.00800765889091074
Clostridium_citroniae_WAL_17108	trdox_c	0	Met	0.0351758793969849	0.0150753768844221	0.0201005025125628	0.00347698086391554	0.00800731225167756
Clostridium_citroniae_WAL_17108	ahdt_c	0	Met	0.0100502512562814	0.0050251256281407	0.0050251256281407	0.00238566570224862	0.00824233586292489
Clostridium_citroniae_WAL_17108	ala_D_c	0	Met	0.0201005025125628	0.0050251256281407	0.0150753768844221	0.00236028627988427	0.00412307784674917
Clostridium_citroniae_WAL_17108	ala_L_c	0	Met	0.0050251256281407	0	0.0050251256281407	0	0.0027427174576899
Clostridium_citroniae_WAL_17108	etoh_c	0	Met	0.0050251256281407	0	0.0050251256281407	0	0.00242395753423652
Clostridium_citroniae_WAL_17108	2dmmql8_c	0	Met	0.0150753768844221	0.0050251256281407	0.0100502512562814	0.00266483934825643	0.00905003377994316
Clostridium_citroniae_WAL_17108	mqn7_c	0	Met	0.0100502512562814	0	0.0100502512562814	0	0.00904922469547753
Clostridium_citroniae_WAL_17108	cgly_c	0	Met	0.0100502512562814	0	0.0100502512562814	0	0.00803603444378075
Clostridium_citroniae_WAL_17108	fum_c	0	Met	0.0301507537688442	0.0050251256281407	0.0251256281407035	0.0498705649459418	0.00792090311248382
Clostridium_citroniae_WAL_17108	arg_L_c	0	Met	0.0050251256281407	0	0.0050251256281407	0	0.00797522007795889
Clostridium_citroniae_WAL_17108	argsuc_c	0	Met	0.0201005025125628	0.0100502512562814	0.0100502512562814	0.028450332470433	0.00793965808608575
Clostridium_citroniae_WAL_17108	Largn_c	0	Met	0.0100502512562814	0.0050251256281407	0.0050251256281407	2.5379422364347e-05	0.00502514028724383
Clostridium_citroniae_WAL_17108	asp_L_c	0	Met	0.0251256281407035	0.0201005025125628	0.0050251256281407	0.050834982995787	0.00789374429326429
Clostridium_citroniae_WAL_17108	glu_L_c	0	Met	0.085427135678392	0.0653266331658292	0.0201005025125628	0.143926704228212	0.00801701577836972
Clostridium_citroniae_WAL_17108	oaa_c	0	Met	0.0301507537688442	0.0050251256281407	0.0251256281407035	0.0191107050403533	0.00804433526524535
Clostridium_citroniae_WAL_17108	btcoa_c	0	Met	0.0301507537688442	0.0100502512562814	0.0201005025125628	0.0067001675041876	0.00797962165521057
Clostridium_citroniae_WAL_17108	b2coa_c	0	Met	0.0150753768844221	0.0050251256281407	0.0100502512562814	0.0075630678645754	0.00408029785295459
Clostridium_citroniae_WAL_17108	fdxox_c	0	Met	0.0150753768844221	0.0050251256281407	0.0100502512562814	0.000152276534186082	0.00467329425940676
Clostridium_citroniae_WAL_17108	cbi_c	0	Met	0.0100502512562814	0	0.0100502512562814	0	0.00515542855092103
Clostridium_citroniae_WAL_17108	3psme_c	0	Met	0.0150753768844221	0.0100502512562814	0.0050251256281407	0.054565758083346	0.0080268226933606
Clostridium_citroniae_WAL_17108	citr_L_c	0	Met	0.0100502512562814	0.0050251256281407	0.0050251256281407	0.0269021877062078	0.00795255942815751
Clostridium_citroniae_WAL_17108	utp_c	0	Met	0.0251256281407035	0	0.0251256281407035	0	0.00857026243684754
Clostridium_citroniae_WAL_17108	cys_L_c	0	Met	0.0301507537688442	0.0201005025125628	0.0100502512562814	0.00571037003197807	0.0079193638388146
Clostridium_citroniae_WAL_17108	trdrd_c	0	Met	0.0351758793969849	0.0201005025125628	0.0150753768844221	0.00917466118471144	0.00798140294541084
Clostridium_citroniae_WAL_17108	tsul_c	0	Met	0.0301507537688442	0.0150753768844221	0.0150753768844221	0.00859093447033146	0.0079814251749409
Clostridium_citroniae_WAL_17108	acser_c	0	Met	0.0251256281407035	0.0100502512562814	0.0150753768844221	0.00187807725496168	0.00798210017356089
Clostridium_citroniae_WAL_17108	pep_c	0	Met	0.0301507537688442	0.0100502512562814	0.0201005025125628	0.0789553829754835	0.00804069009277959
Clostridium_citroniae_WAL_17108	e4p_c	0	Met	0.0201005025125628	0.0050251256281407	0.0150753768844221	0.00692858230546673	0.00880934991306466
Clostridium_citroniae_WAL_17108	dhf_c	0	Met	0.0150753768844221	0.0100502512562814	0.0050251256281407	0.0815948429013756	0.00797833263097099
Clostridium_citroniae_WAL_17108	dhpt_c	0	Met	0.0150753768844221	0.0100502512562814	0.0050251256281407	0.0141363382569413	0.00797958214027608
Clostridium_citroniae_WAL_17108	2dmmq7_c	0	Met	0.0201005025125628	0.0100502512562814	0.0100502512562814	0.000862900360387798	0.00505075838485923
Clostridium_citroniae_WAL_17108	dhnpt_c	0	Met	0.0150753768844221	0.0050251256281407	0.0100502512562814	0.00474595198213289	0.00817518608881926
Clostridium_citroniae_WAL_17108	56dura_c	0	Met	0.0100502512562814	0.0050251256281407	0.0050251256281407	0.000177655956550429	0.00518224691366316
Clostridium_citroniae_WAL_17108	4abz_c	0	Met	0.0100502512562814	0.0050251256281407	0.0050251256281407	0.00578650829907111	0.00798083204102086
Clostridium_citroniae_WAL_17108	2ahhmp_c	0	Met	0.0100502512562814	0.0050251256281407	0.0050251256281407	0.00697934115019542	0.0080435617891294
Clostridium_citroniae_WAL_17108	2dda7p_c	0	Met	0.0150753768844221	0.0100502512562814	0.0050251256281407	0.0188822902390742	0.00802687486886852
Clostridium_citroniae_WAL_17108	3dhq_c	0	Met	0.0100502512562814	0.0050251256281407	0.0050251256281407	0.017917872189229	0.00802686443371267
Clostridium_citroniae_WAL_17108	2omhmbl_c	0	Met	0.0150753768844221	0.0050251256281407	0.0100502512562814	0.00695396172783107	0.00896846582783918
Clostridium_citroniae_WAL_17108	2dhp_c	0	Met	0.0150753768844221	0.0100502512562814	0.0050251256281407	0.0140094411451195	0.00515540719660249
Clostridium_citroniae_WAL_17108	2dr5p_c	0	Met	0.0150753768844221	0.0050251256281407	0.0100502512562814	0.0025379422364347	0.00859150330040989
Clostridium_citroniae_WAL_17108	ura_c	0	Met	0.0100502512562814	0	0.0100502512562814	0	0.0052644739478467
Clostridium_citroniae_WAL_17108	2pg_c	0	Met	0.0100502512562814	0.0050251256281407	0.0050251256281407	0.0300746155017512	0.00809282526714501
Clostridium_citroniae_WAL_17108	fdp_c	0	Met	0.0150753768844221	0.0050251256281407	0.0100502512562814	0.00449215775848942	0.00862093164600835
Clostridium_citroniae_WAL_17108	s17bp_c	0	Met	0.0150753768844221	0.0050251256281407	0.0100502512562814	0.00466981371503985	0.00888698830861575
Clostridium_citroniae_WAL_17108	mql8_c	0	Met	0.0201005025125628	0.0100502512562814	0.0100502512562814	0.00131972996294604	0.00291441983749878
Clostridium_citroniae_WAL_17108	q8h2_c	0	Met	0.0150753768844221	0.0100502512562814	0.0050251256281407	0.00213187147860515	0.00289227007721974
Clostridium_citroniae_WAL_17108	13dpg_c	0	Met	0.0201005025125628	0.0050251256281407	0.0150753768844221	0.0187300137048881	0.00842117665470891
Clostridium_citroniae_WAL_17108	g1p_c	0	Met	0.0251256281407035	0.0100502512562814	0.0150753768844221	0.00728389421856758	0.00835050526306711
Clostridium_citroniae_WAL_17108	glc_D_c	0	Met	0.0201005025125628	0.0100502512562814	0.0100502512562814	0.00621795847926501	0.00888426714026714
Clostridium_citroniae_WAL_17108	M01966_c	0	Met	0.0150753768844221	0.0100502512562814	0.0050251256281407	0.000862900360387798	0.00835043318455501
Clostridium_citroniae_WAL_17108	gal_c	0	Met	0.0150753768844221	0.0100502512562814	0.0050251256281407	0.000152276534186082	0.00507635331728145
Clostridium_citroniae_WAL_17108	melib_c	0	Met	0.0150753768844221	0.0050251256281407	0.0100502512562814	0.00109131516166692	0.00921282049967041
Clostridium_citroniae_WAL_17108	gal1p_c	0	Met	0.0100502512562814	0.0050251256281407	0.0050251256281407	0.000126897111821735	0.00505067366998819
Clostridium_citroniae_WAL_17108	g3p_c	0	Met	0.0402010050251256	0.0301507537688442	0.0100502512562814	0.0168011776051977	0.0085500641166255
Clostridium_citroniae_WAL_17108	f6p_c	0	Met	0.0402010050251256	0.0251256281407035	0.0150753768844221	0.0182478046799655	0.00872287231767845
Clostridium_citroniae_WAL_17108	gly_c	0	Met	0.0251256281407035	0.0100502512562814	0.0150753768844221	0.0212679559413228	0.00799929662500325
Clostridium_citroniae_WAL_17108	mlthf_c	0	Met	0.0351758793969849	0.0100502512562814	0.0251256281407035	0.01418709710167	0.00800662524035949
Clostridium_citroniae_WAL_17108	glu_D_c	0	Met	0.0150753768844221	0.0100502512562814	0.0050251256281407	0	0.00411644568817066
Clostridium_citroniae_WAL_17108	prpp_c	0	Met	0.0150753768844221	0.0050251256281407	0.0100502512562814	0.00383229277701639	0.00856790563348629
Clostridium_citroniae_WAL_17108	gua_c	0	Met	0.0100502512562814	0	0.0100502512562814	0	0.00505075432256585
Clostridium_citroniae_WAL_17108	4hbz_c	0	Met	0.0100502512562814	0.0050251256281407	0.0050251256281407	0.00472057255976854	0.00930302938795956
Clostridium_citroniae_WAL_17108	octdp_c	0	Met	0.0050251256281407	0	0.0050251256281407	0	0.00930302938795956
Clostridium_citroniae_WAL_17108	fru_c	0	Met	0.0100502512562814	0.0050251256281407	0.0050251256281407	0.00162428303131821	0.00879983286956869
Clostridium_citroniae_WAL_17108	achms_c	0	Met	0.0251256281407035	0.0150753768844221	0.0100502512562814	0.114232780061926	0.00803275572506825
Clostridium_citroniae_WAL_17108	hom_L_c	0	Met	0.0100502512562814	0.0050251256281407	0.0050251256281407	0.0251256281407035	0.0079166999875963
Clostridium_citroniae_WAL_17108	icit_c	0	Met	0.0100502512562814	0.0050251256281407	0.0050251256281407	0.0646921476067205	0.00803818882051872
Clostridium_citroniae_WAL_17108	ile_L_c	0	Met	0.0100502512562814	0	0.0100502512562814	0	0.00808271846257319
Clostridium_citroniae_WAL_17108	3c2hmp_c	0	Met	0.0100502512562814	0.0050251256281407	0.0050251256281407	0.0155322064869804	0.00802149369889616
Clostridium_citroniae_WAL_17108	2ippm_c	0	Met	0.0100502512562814	0.0050251256281407	0.0050251256281407	0.0164966245368255	0.00801392594913858
Clostridium_citroniae_WAL_17108	3c3hmp_c	0	Met	0.0150753768844221	0.0100502512562814	0.0050251256281407	0.0174610425866707	0.00800637246526669
Clostridium_citroniae_WAL_17108	lcts_c	0	Met	0.0100502512562814	0	0.0100502512562814	0	0.00920963655458235
Clostridium_citroniae_WAL_17108	lald_L_c	0	Met	0.0100502512562814	0.0050251256281407	0.0050251256281407	0.00236028627988427	0.00811894681136383
Clostridium_citroniae_WAL_17108	12ppd_S_c	0	Met	0.0050251256281407	0	0.0050251256281407	0	0.0081810274933717
Clostridium_citroniae_WAL_17108	lac_L_c	0	Met	0.0100502512562814	0.0050251256281407	0.0050251256281407	0.00466981371503985	0.00805775260652675
Clostridium_citroniae_WAL_17108	4mop_c	0	Met	0.0201005025125628	0.0050251256281407	0.0150753768844221	0.01360337038729	0.00803667215803383
Clostridium_citroniae_WAL_17108	tyr_L_c	0	Met	0.0150753768844221	0	0.0150753768844221	0	0.00969184888964361
Clostridium_citroniae_WAL_17108	mnl1p_c	0	Met	0.0050251256281407	0	0.0050251256281407	0	0.00879410976419623
Clostridium_citroniae_WAL_17108	ACP_c	0	Met	0.0100502512562814	0.0050251256281407	0.0050251256281407	2.5379422364347e-05	0.00502515809345614
Clostridium_citroniae_WAL_17108	malcoa_c	0	Met	0.0150753768844221	0.0100502512562814	0.0050251256281407	0.00329932490736511	0.00502515809345614
Clostridium_citroniae_WAL_17108	met_L_c	0	Met	0.0150753768844221	0	0.0150753768844221	0	0.00913912165910983
Clostridium_citroniae_WAL_17108	5mthf_c	0	Met	0.0100502512562814	0.0050251256281407	0.0050251256281407	0.000304553068372164	0.00804047879639325
Clostridium_citroniae_WAL_17108	thf_c	0	Met	0.0301507537688442	0.0251256281407035	0.0050251256281407	0.0885995634739353	0.00797807300693461
Clostridium_citroniae_WAL_17108	5mta_c	0	Met	0.0201005025125628	0.0100502512562814	0.0100502512562814	0.00664940865945891	0.00505075990308906
Clostridium_citroniae_WAL_17108	methf_c	0	Met	0.0100502512562814	0.0050251256281407	0.0050251256281407	0.00329932490736511	0.00502525177378551
Clostridium_citroniae_WAL_17108	2dmmq8_c	0	Met	0.0050251256281407	0	0.0050251256281407	0	0.00913284092906386
Clostridium_citroniae_WAL_17108	dnad_c	0	Met	0.0100502512562814	0.0050251256281407	0.0050251256281407	0.0122836404243439	0.00808177835199471
Clostridium_citroniae_WAL_17108	nac_c	0	Met	0.0150753768844221	0.0100502512562814	0.0050251256281407	0.00238566570224862	0.00849476620105791
Clostridium_citroniae_WAL_17108	nicrnt_c	0	Met	0.0251256281407035	0.0100502512562814	0.0150753768844221	0.0110146693061266	0.00849539541285305
Clostridium_citroniae_WAL_17108	dmbzid_c	0	Met	0.0100502512562814	0	0.0100502512562814	0	0.00856773306483698
Clostridium_citroniae_WAL_17108	aacoa_c	0	Met	0.0351758793969849	0.0201005025125628	0.0150753768844221	0.00875590071569971	0.00289502555062446
Clostridium_citroniae_WAL_17108	succ_c	0	Met	0.0301507537688442	0.0201005025125628	0.0100502512562814	0.0210395411400437	0.00288390995103857
Clostridium_citroniae_WAL_17108	2ohph_c	0	Met	0.0150753768844221	0.0050251256281407	0.0100502512562814	0.0152276534186082	0.00904998747301354
Clostridium_citroniae_WAL_17108	3mop_c	0	Met	0.0150753768844221	0.0100502512562814	0.0050251256281407	0.00329932490736511	0.0050252446558006
Clostridium_citroniae_WAL_17108	2ombzl_c	0	Met	0.0150753768844221	0.0050251256281407	0.0100502512562814	0.00512664331759809	0.00896844189306341
Clostridium_citroniae_WAL_17108	3c4mop_c	0	Met	0.0100502512562814	0.0050251256281407	0.0050251256281407	0.0145677884371352	0.00802907575499251
Clostridium_citroniae_WAL_17108	2ommbl_c	0	Met	0.0150753768844221	0.0100502512562814	0.0050251256281407	0.00472057255976854	0.00896822648583021
Clostridium_citroniae_WAL_17108	2omph_c	0	Met	0.0150753768844221	0.0100502512562814	0.0050251256281407	0.00289325414953556	0.00896820255233192
Clostridium_citroniae_WAL_17108	fdxrd_c	0	Met	0.0150753768844221	0.0100502512562814	0.0050251256281407	0	0.00412471288137747
Clostridium_citroniae_WAL_17108	succoa_c	0	Met	0.0201005025125628	0.0100502512562814	0.0100502512562814	0.0139333028780265	0.00417521922520842
Clostridium_citroniae_WAL_17108	3ophb_c	0	Met	0.0150753768844221	0.0100502512562814	0.0050251256281407	0.0101010101010101	0.00921712686915749
Clostridium_citroniae_WAL_17108	2oph_c	0	Met	0.0100502512562814	0.0050251256281407	0.0050251256281407	0.0126897111821735	0.00913279377084951
Clostridium_citroniae_WAL_17108	orn_c	0	Met	0.0100502512562814	0.0050251256281407	0.0050251256281407	0.0259377696563626	0.00797858507431195
Clostridium_citroniae_WAL_17108	ala_B_c	0	Met	0.0100502512562814	0.0050251256281407	0.0050251256281407	0.000380691335465205	0.00512884249624104
Clostridium_citroniae_WAL_17108	pant_R_c	0	Met	0.0100502512562814	0.0050251256281407	0.0050251256281407	0.0108370133495762	0.00512884249624104
Clostridium_citroniae_WAL_17108	s7p_c	0	Met	0.0150753768844221	0.0100502512562814	0.0050251256281407	0.00218263032333384	0.00896591752627847
Clostridium_citroniae_WAL_17108	pyr_c	0	Met	0.0703517587939698	0.0452261306532663	0.0251256281407035	0.053982031368966	0.00799742608343094
Clostridium_citroniae_WAL_17108	g6p_c	0	Met	0.0100502512562814	0.0050251256281407	0.0050251256281407	0.00418760469011725	0.00879696302036888
Clostridium_citroniae_WAL_17108	3pg_c	0	Met	0.0201005025125628	0.0150753768844221	0.0050251256281407	0.0283234353586112	0.00814549393097227
Clostridium_citroniae_WAL_17108	pnto_R_c	0	Met	0.0150753768844221	0.0100502512562814	0.0050251256281407	0.00801989746713365	0.00510254860727004
Clostridium_citroniae_WAL_17108	4ppcys_c	0	Met	0.0150753768844221	0.0100502512562814	0.0050251256281407	0.00700472057255977	0.00505075686663031
Clostridium_citroniae_WAL_17108	r5p_c	0	Met	0.0251256281407035	0.0050251256281407	0.0201005025125628	0.0037815339322877	0.0100551168209273
Clostridium_citroniae_WAL_17108	4ppan_c	0	Met	0.0100502512562814	0.0050251256281407	0.0050251256281407	0.0046444342926755	0.00507652140968433
Clostridium_citroniae_WAL_17108	skm5p_c	0	Met	0.0100502512562814	0.0050251256281407	0.0050251256281407	0.0150246180396934	0.00802683312840793
Clostridium_citroniae_WAL_17108	actp_c	0	Met	0.0100502512562814	0.0050251256281407	0.0050251256281407	0	0.00793046253702272
Clostridium_citroniae_WAL_17108	pan4p_c	0	Met	0.0100502512562814	0.0050251256281407	0.0050251256281407	0.00352773970864423	0.00502525102231872
Clostridium_citroniae_WAL_17108	ptrc_c	0	Met	0.0251256281407035	0.0050251256281407	0.0201005025125628	0.0249733516065174	0.00800478162348059
Clostridium_citroniae_WAL_17108	2dr1p_c	0	Met	0.0100502512562814	0	0.0100502512562814	0	0.00870561233184899
Clostridium_citroniae_WAL_17108	r1p_c	0	Met	0.0100502512562814	0.0050251256281407	0.0050251256281407	0.00025379422364347	0.00505074583242612
Clostridium_citroniae_WAL_17108	raffin_c	0	Met	0.0100502512562814	0	0.0100502512562814	0	0.00939048710346937
Clostridium_citroniae_WAL_17108	xu5p_D_c	0	Met	0.0301507537688442	0.0050251256281407	0.0251256281407035	0.00598954367798589	0.0102597171324582
Clostridium_citroniae_WAL_17108	ru5p_D_c	0	Met	0.0100502512562814	0.0050251256281407	0.0050251256281407	0.000913659205116492	0.0101492055902892
Clostridium_citroniae_WAL_17108	5prdmbz_c	0	Met	0.0150753768844221	0.0100502512562814	0.0050251256281407	0.000685244403837369	0.00507652677784061
Clostridium_citroniae_WAL_17108	ser_L_c	0	Met	0.0201005025125628	0.0100502512562814	0.0100502512562814	0.00753768844221105	0.00800399226378661
Clostridium_citroniae_WAL_17108	3dhsk_c	0	Met	0.0100502512562814	0.0050251256281407	0.0050251256281407	0.0169534541393838	0.00802685399858396
Clostridium_citroniae_WAL_17108	skm_c	0	Met	0.0100502512562814	0.0050251256281407	0.0050251256281407	0.0159890360895386	0.00802684356348238
Clostridium_citroniae_WAL_17108	ametam_c	0	Met	0.0150753768844221	0.0050251256281407	0.0100502512562814	0.0017258007207756	0.005102559453966
Clostridium_citroniae_WAL_17108	thr_L_c	0	Met	0.0150753768844221	0.0050251256281407	0.0100502512562814	0.0231967920410131	0.00797388284184272
Clostridium_citroniae_WAL_17108	phom_c	0	Met	0.0100502512562814	0.0050251256281407	0.0050251256281407	0.0241612100908583	0.00794518852740396
Clostridium_citroniae_WAL_17108	unaga_c	0	Met	0.0100502512562814	0	0.0100502512562814	0	0.00505076038523148
Clostridium_citroniae_WAL_17108	uacmam_c	0	Met	0.0150753768844221	0.0050251256281407	0.0100502512562814	0.000152276534186082	0.00505076038523148
Clostridium_citroniae_WAL_17108	uacgam_c	0	Met	0.0251256281407035	0.0100502512562814	0.0150753768844221	0.00025379422364347	0.00512885778847913
Clostridium_citroniae_WAL_17108	acgam1p_c	0	Met	0.0050251256281407	0	0.0050251256281407	0	0.0051553133987946
Clostridium_citroniae_WAL_17108	udpgal_c	0	Met	0.0150753768844221	0.0100502512562814	0.0050251256281407	5.0758844728694e-05	0.00502522356918535
Clostridium_citroniae_WAL_17108	cala_c	0	Met	0.0100502512562814	0.0050251256281407	0.0050251256281407	0.000304553068372164	0.00515540719660249
Clostridium_citroniae_WAL_17108	uri_c	0	Met	0.0150753768844221	0.0100502512562814	0.0050251256281407	0.000177655956550429	0.00502524738129934
Clostridium_citroniae_WAL_17108	val_L_c	0	Met	0.0100502512562814	0	0.0100502512562814	0	0.008095255794175
Clostridium_citroniae_WAL_17108	xyl_D_c	0	Met	0.0050251256281407	0	0.0050251256281407	0	0.0104522431439018
Clostridium_citroniae_WAL_17108	xylu_D_c	0	Met	0.0100502512562814	0.0050251256281407	0.0050251256281407	0.00302015126135729	0.0103551335021024
Clostridium_citroniae_WAL_17108	asn_L_c	0	Met	0.0050251256281407	0	0.0050251256281407	0	0.0079545696786707
Clostridium_citroniae_WAL_17108	3hbcoa_R_c	0	Met	0.0050251256281407	0.0050251256281407	0	0	0.005
Clostridium_citroniae_WAL_17108	pap_c	0	Met	0.0050251256281407	0.0050251256281407	0	0	0.005
Clostridium_citroniae_WAL_17108	adocbl_c	0	Met	0.0100502512562814	0.0100502512562814	0	0	0.005
Clostridium_citroniae_WAL_17108	gmp_c	0	Met	0.0201005025125628	0.0201005025125628	0	0	0.005
Clostridium_citroniae_WAL_17108	adn_c	0	Met	0.0050251256281407	0.0050251256281407	0	0	0.005
Clostridium_citroniae_WAL_17108	alaala_c	0	Met	0.0050251256281407	0.0050251256281407	0	0	0.005
Clostridium_citroniae_WAL_17108	phe_L_c	0	Met	0.0050251256281407	0.0050251256281407	0	0	0.005
Clostridium_citroniae_WAL_17108	but_c	0	Met	0.0201005025125628	0.0201005025125628	0	0	0.005
Clostridium_citroniae_WAL_17108	pppi_c	0	Met	0.0050251256281407	0.0050251256281407	0	0	0.005
Clostridium_citroniae_WAL_17108	ctp_c	0	Met	0.0100502512562814	0.0100502512562814	0	0	0.005
Clostridium_citroniae_WAL_17108	dhna_c	0	Met	0.0050251256281407	0.0050251256281407	0	0	0.005
Clostridium_citroniae_WAL_17108	hepdp_c	0	Met	0.0050251256281407	0.0050251256281407	0	0	0.005
Clostridium_citroniae_WAL_17108	gcald_c	0	Met	0.0050251256281407	0.0050251256281407	0	0	0.005
Clostridium_citroniae_WAL_17108	dhap_c	0	Met	0.0150753768844221	0.0150753768844221	0	0	0.005
Clostridium_citroniae_WAL_17108	mqn8_c	0	Met	0.0100502512562814	0.0100502512562814	0	0	0.005
Clostridium_citroniae_WAL_17108	q8_c	0	Met	0.0050251256281407	0.0050251256281407	0	0	0.005
Clostridium_citroniae_WAL_17108	udpg_c	0	Met	0.0150753768844221	0.0150753768844221	0	0	0.005
Clostridium_citroniae_WAL_17108	gam6p_c	0	Met	0.0100502512562814	0.0100502512562814	0	0	0.005
Clostridium_citroniae_WAL_17108	for_c	0	Met	0.0100502512562814	0.0100502512562814	0	0	0.005
Clostridium_citroniae_WAL_17108	leu_L_c	0	Met	0.0100502512562814	0.0100502512562814	0	0	0.005
Clostridium_citroniae_WAL_17108	malACP_c	0	Met	0.0100502512562814	0.0100502512562814	0	0	0.005
Clostridium_citroniae_WAL_17108	ade_c	0	Met	0.0050251256281407	0.0050251256281407	0	0	0.005
Clostridium_citroniae_WAL_17108	5mtr_c	0	Met	0.0050251256281407	0.0050251256281407	0	0	0.005
Clostridium_citroniae_WAL_17108	10fthf_c	0	Met	0.0050251256281407	0.0050251256281407	0	0	0.005
Clostridium_citroniae_WAL_17108	ivcoa_c	0	Met	0.0050251256281407	0.0050251256281407	0	0	0.005
Clostridium_citroniae_WAL_17108	2mbcoa_c	0	Met	0.0050251256281407	0.0050251256281407	0	0	0.005
Clostridium_citroniae_WAL_17108	dpcoa_c	0	Met	0.0050251256281407	0.0050251256281407	0	0	0.005
Clostridium_citroniae_WAL_17108	dgsn_c	0	Met	0.0100502512562814	0.0100502512562814	0	0	0.005
Clostridium_citroniae_WAL_17108	spmd_c	0	Met	0.0100502512562814	0.0100502512562814	0	0	0.005
Clostridium_citroniae_WAL_17108	udp_c	0	Met	0.0100502512562814	0.0100502512562814	0	0	0.005
Clostridium_citroniae_WAL_17108	acbdma14gapuc_c	0	Met	0.0100502512562814	0.0100502512562814	0	0	0.005
Clostridium_citroniae_WAL_17108	udpacgal_c	0	Met	0.0050251256281407	0.0050251256281407	0	0	0.005
Clostridium_citroniae_WAL_17108	uaccg_c	0	Met	0.0100502512562814	0.0100502512562814	0	0	0.005
Clostridium_citroniae_WAL_17108	ump_c	0	Met	0.0050251256281407	0.0050251256281407	0	0	0.005
Clostridium_clariflavum_DSM_19732	3btcoa_c	0	Met	0.0101010101010101	0.00505050505050505	0.00505050505050505	0.00305081269548275	0.00505061591873556
Clostridium_clariflavum_DSM_19732	4hbutcoa_c	0	Met	0.0151515151515152	0.0101010101010101	0.00505050505050505	0.0060503512280162	0.0050763479854417
Clostridium_clariflavum_DSM_19732	3mob_c	0	Met	0.0303030303030303	0.00505050505050505	0.0252525252525253	0.0687586525149977	0.00674843932966297
Clostridium_clariflavum_DSM_19732	accoa_c	0	Met	0.0656565656565657	0.0202020202020202	0.0454545454545455	0.045198174639799	0.00674781312663895
Clostridium_clariflavum_DSM_19732	sucsal_c	0	Met	0.0151515151515152	0.0101010101010101	0.00505050505050505	0.0439163205660668	0.00674497069938264
Clostridium_clariflavum_DSM_19732	phenol_c	0	Met	0.0101010101010101	0.00505050505050505	0.00505050505050505	0.00161513613290263	0.00819235376580467
Clostridium_clariflavum_DSM_19732	acac_c	0	Met	0.0252525252525253	0.0202020202020202	0.00505050505050505	0.0318668922729836	0.00674741220851012
Clostridium_clariflavum_DSM_19732	4abut_c	0	Met	0.0151515151515152	0.00505050505050505	0.0101010101010101	0.00653745577603446	0.00674460103693485
Clostridium_clariflavum_DSM_19732	akg_c	0	Met	0.0656565656565657	0.0252525252525253	0.0404040404040404	0.0651694611085474	0.00674557241903653
Clostridium_clariflavum_DSM_19732	4abutn_c	0	Met	0.0151515151515152	0.0101010101010101	0.00505050505050505	0.00822950315336102	0.00674315097998291
Clostridium_clariflavum_DSM_19732	aacoa_c	0	Met	0.0303030303030303	0.00505050505050505	0.0252525252525253	0.0301748448956571	0.00674876934590695
Clostridium_clariflavum_DSM_19732	ac_c	0	Met	0.0353535353535354	0.0151515151515152	0.0202020202020202	0.0380967030713224	0.00674783058720538
Clostridium_clariflavum_DSM_19732	adocbip_c	0	Met	0.0101010101010101	0.00505050505050505	0.00505050505050505	0.00015382248884787	0.0051024349892048
Clostridium_clariflavum_DSM_19732	gtp_c	0	Met	0.0151515151515152	0	0.0151515151515152	0	0.0053207165241308
Clostridium_clariflavum_DSM_19732	4hdxbutn_c	0	Met	0.0151515151515152	0.00505050505050505	0.0101010101010101	0.0422242731887402	0.00674648563489975
Clostridium_clariflavum_DSM_19732	acgam6p_c	0	Met	0.0151515151515152	0	0.0151515151515152	0	0.00772162468721908
Clostridium_clariflavum_DSM_19732	pyr_c	0	Met	0.0757575757575758	0.0555555555555556	0.0202020202020202	0.0789109367789571	0.00673726779685519
Clostridium_clariflavum_DSM_19732	thmpp_c	0	Met	0.0202020202020202	0.0151515151515152	0.00505050505050505	0.00130749115520689	0.00673212018428003
Clostridium_clariflavum_DSM_19732	hethmpp_c	0	Met	0.0202020202020202	0.0101010101010101	0.0101010101010101	0.00256370814746449	0.00673650704125022
Clostridium_clariflavum_DSM_19732	cit_c	0	Met	0.0151515151515152	0.0101010101010101	0.00505050505050505	0.00471722299133467	0.00674292033141047
Clostridium_clariflavum_DSM_19732	apoACP_c	0	Met	0.0101010101010101	0	0.0101010101010101	0	0.0051024284600598
Clostridium_clariflavum_DSM_19732	4adcho_c	0	Met	0.0202020202020202	0.0101010101010101	0.0101010101010101	0.063323591242373	0.0067395919752908
Clostridium_clariflavum_DSM_19732	chor_c	0	Met	0.0151515151515152	0.00505050505050505	0.0101010101010101	0.0626057529610829	0.00678670184836197
Clostridium_clariflavum_DSM_19732	gln_L_c	0	Met	0.0101010101010101	0.00505050505050505	0.00505050505050505	0.00846023688663283	0.00674017217854788
Clostridium_clariflavum_DSM_19732	amet_c	0	Met	0.0404040404040404	0.0151515151515152	0.0252525252525253	0.0270214838742758	0.00786848089001041
Clostridium_clariflavum_DSM_19732	adocbi_c	0	Met	0.0101010101010101	0.00505050505050505	0.00505050505050505	0.00010254832589858	0.00512873598575144
Clostridium_clariflavum_DSM_19732	agdpcbi_c	0	Met	0.0202020202020202	0.0101010101010101	0.0101010101010101	0.000205096651797159	0.00507640231574563
Clostridium_clariflavum_DSM_19732	rdmbzi_c	0	Met	0.0151515151515152	0.00505050505050505	0.0101010101010101	0.000358919140645029	0.00507640231574563
Clostridium_clariflavum_DSM_19732	ahcys_c	0	Met	0.0404040404040404	0.0202020202020202	0.0202020202020202	0.0156386196995334	0.00786846758117961
Clostridium_clariflavum_DSM_19732	ahdt_c	0	Met	0.0101010101010101	0.00505050505050505	0.00505050505050505	0.00015382248884787	0.00518215789725764
Clostridium_clariflavum_DSM_19732	ala_D_c	0	Met	0.0202020202020202	0.00505050505050505	0.0151515151515152	0.00135876531815618	0.0068115807723405
Clostridium_clariflavum_DSM_19732	ala_L_c	0	Met	0.00505050505050505	0	0.00505050505050505	0	0.00685144709683409
Clostridium_clariflavum_DSM_19732	glyc_c	0	Met	0.00505050505050505	0	0.00505050505050505	0	0.00620197856066039
Clostridium_clariflavum_DSM_19732	etoh_c	0	Met	0.00505050505050505	0	0.00505050505050505	0	0.00504427926681666
Clostridium_clariflavum_DSM_19732	2dmmql8_c	0	Met	0.0151515151515152	0.00505050505050505	0.0101010101010101	0.00187150694764908	0.00793120042185042
Clostridium_clariflavum_DSM_19732	mqn7_c	0	Met	0.0101010101010101	0	0.0101010101010101	0	0.00793118587949052
Clostridium_clariflavum_DSM_19732	cgly_c	0	Met	0.0101010101010101	0	0.0101010101010101	0	0.00834884094747716
Clostridium_clariflavum_DSM_19732	fum_c	0	Met	0.0353535353535354	0.00505050505050505	0.0303030303030303	0.00192278111059837	0.00750559577626054
Clostridium_clariflavum_DSM_19732	arg_L_c	0	Met	0.00505050505050505	0	0.00505050505050505	0	0.00753027789701698
Clostridium_clariflavum_DSM_19732	argsuc_c	0	Met	0.0202020202020202	0.0101010101010101	0.0101010101010101	0.00207660359944624	0.00747636572339566
Clostridium_clariflavum_DSM_19732	Largn_c	0	Met	0.0101010101010101	0.00505050505050505	0.00505050505050505	2.56370814746449e-05	0.00505051862666853
Clostridium_clariflavum_DSM_19732	asp_L_c	0	Met	0.0101010101010101	0.00505050505050505	0.00505050505050505	0.000307644977695739	0.00733297257854491
Clostridium_clariflavum_DSM_19732	6pgg_c	0	Met	0.0101010101010101	0	0.0101010101010101	0	0.0062458569826377
Clostridium_clariflavum_DSM_19732	cbi_c	0	Met	0.0101010101010101	0	0.0101010101010101	0	0.00518215998712565
Clostridium_clariflavum_DSM_19732	3psme_c	0	Met	0.0151515151515152	0.0101010101010101	0.00505050505050505	0.0624775675537097	0.00683329666201064
Clostridium_clariflavum_DSM_19732	citr_L_c	0	Met	0.0101010101010101	0.00505050505050505	0.00505050505050505	0.00328154642875455	0.00707370352865074
Clostridium_clariflavum_DSM_19732	cys_L_c	0	Met	0.0151515151515152	0.00505050505050505	0.0101010101010101	7.69112444239348e-05	0.00674086585150074
Clostridium_clariflavum_DSM_19732	pep_c	0	Met	0.0252525252525253	0.00505050505050505	0.0202020202020202	0.0480182536020099	0.00717837391816189
Clostridium_clariflavum_DSM_19732	e4p_c	0	Met	0.0202020202020202	0.00505050505050505	0.0151515151515152	0.0126134440855253	0.00752350038086421
Clostridium_clariflavum_DSM_19732	23dhmb_c	0	Met	0.0101010101010101	0.00505050505050505	0.00505050505050505	0.0704506998923243	0.00674428613199679
Clostridium_clariflavum_DSM_19732	dhf_c	0	Met	0.0151515151515152	0.0101010101010101	0.00505050505050505	0.00233297441419269	0.00505063360202817
Clostridium_clariflavum_DSM_19732	glu_L_c	0	Met	0.0606060606060606	0.0404040404040404	0.0202020202020202	0.020868584320361	0.00672691788581692
Clostridium_clariflavum_DSM_19732	dhpt_c	0	Met	0.0151515151515152	0.0101010101010101	0.00505050505050505	0.000358919140645029	0.00507640182583144
Clostridium_clariflavum_DSM_19732	2dmmq7_c	0	Met	0.0202020202020202	0.0101010101010101	0.0101010101010101	0.00117930574783367	0.00507640221122668
Clostridium_clariflavum_DSM_19732	dhnpt_c	0	Met	0.0151515151515152	0.00505050505050505	0.0101010101010101	0.000256370814746449	0.00515530832332803
Clostridium_clariflavum_DSM_19732	56dura_c	0	Met	0.0101010101010101	0.00505050505050505	0.00505050505050505	0.000179459570322514	0.00520928945422234
Clostridium_clariflavum_DSM_19732	4abz_c	0	Met	0.0101010101010101	0.00505050505050505	0.00505050505050505	0.00312772393990668	0.00510243417747202
Clostridium_clariflavum_DSM_19732	2ahhmp_c	0	Met	0.0101010101010101	0.00505050505050505	0.00505050505050505	0.000230733733271804	0.00510243417747202
Clostridium_clariflavum_DSM_19732	2dda7p_c	0	Met	0.0151515151515152	0.0101010101010101	0.00505050505050505	0.0167666512844178	0.00707620436723791
Clostridium_clariflavum_DSM_19732	3dhq_c	0	Met	0.0101010101010101	0.00505050505050505	0.00505050505050505	0.0171512075065375	0.00702625161177159
Clostridium_clariflavum_DSM_19732	2omhmbl_c	0	Met	0.0151515151515152	0.00505050505050505	0.0101010101010101	0.00512741629492898	0.00786847900668256
Clostridium_clariflavum_DSM_19732	2dhp_c	0	Met	0.0151515151515152	0.0101010101010101	0.00505050505050505	0.0179972311952007	0.00518215851671629
Clostridium_clariflavum_DSM_19732	2dr5p_c	0	Met	0.0151515151515152	0.00505050505050505	0.0101010101010101	0.00166641029585192	0.00621753932474055
Clostridium_clariflavum_DSM_19732	ura_c	0	Met	0.0101010101010101	0	0.0101010101010101	0	0.00529241428835126
Clostridium_clariflavum_DSM_19732	2pg_c	0	Met	0.0101010101010101	0.00505050505050505	0.00505050505050505	0.047505511972517	0.00690519199010249
Clostridium_clariflavum_DSM_19732	fdp_c	0	Met	0.0151515151515152	0.00505050505050505	0.0101010101010101	0.0341742296057017	0.00616071272518071
Clostridium_clariflavum_DSM_19732	f1p_c	0	Met	0.0101010101010101	0	0.0101010101010101	0	0.00626267299009453
Clostridium_clariflavum_DSM_19732	s17bp_c	0	Met	0.0151515151515152	0.00505050505050505	0.0101010101010101	0.0112546787673691	0.0075646725371537
Clostridium_clariflavum_DSM_19732	suc6p_c	0	Met	0.0101010101010101	0	0.0101010101010101	0	0.00621443595410832
Clostridium_clariflavum_DSM_19732	mql8_c	0	Met	0.0202020202020202	0.0101010101010101	0.0101010101010101	0.0127929036558478	0.00688799519794547
Clostridium_clariflavum_DSM_19732	q8h2_c	0	Met	0.0151515151515152	0.0101010101010101	0.00505050505050505	0.0173563041583346	0.00684063903352862
Clostridium_clariflavum_DSM_19732	gam6p_c	0	Met	0.0101010101010101	0.00505050505050505	0.00505050505050505	0.000384556222119674	0.00612361434523301
Clostridium_clariflavum_DSM_19732	gal_c	0	Met	0.0151515151515152	0.0101010101010101	0.00505050505050505	0.000256370814746449	0.00628932442837874
Clostridium_clariflavum_DSM_19732	utp_c	0	Met	0.0101010101010101	0	0.0101010101010101	0	0.00647400071189388
Clostridium_clariflavum_DSM_19732	gal1p_c	0	Met	0.0202020202020202	0.00505050505050505	0.0151515151515152	0.00205096651797159	0.00625310653103932
Clostridium_clariflavum_DSM_19732	g3p_c	0	Met	0.0454545454545455	0.0404040404040404	0.00505050505050505	0.0456596421063426	0.00617309618276365
Clostridium_clariflavum_DSM_19732	gly_c	0	Met	0.0252525252525253	0.0101010101010101	0.0151515151515152	0.00389683638414603	0.00823735701184625
Clostridium_clariflavum_DSM_19732	mlthf_c	0	Met	0.0353535353535354	0.00505050505050505	0.0303030303030303	0.00566579500589653	0.00819540588610044
Clostridium_clariflavum_DSM_19732	glu_D_c	0	Met	0.0151515151515152	0.0101010101010101	0.00505050505050505	0	0.00670993115628185
Clostridium_clariflavum_DSM_19732	prpp_c	0	Met	0.0151515151515152	0.00505050505050505	0.0101010101010101	0.000358919140645029	0.00520929071994311
Clostridium_clariflavum_DSM_19732	gua_c	0	Met	0.0101010101010101	0	0.0101010101010101	0	0.00507640193156739
Clostridium_clariflavum_DSM_19732	4hbz_c	0	Met	0.0101010101010101	0.00505050505050505	0.00505050505050505	0.003537917243501	0.00812546131143511
Clostridium_clariflavum_DSM_19732	octdp_c	0	Met	0.00505050505050505	0	0.00505050505050505	0	0.00812546131143511
Clostridium_clariflavum_DSM_19732	fru_c	0	Met	0.0202020202020202	0.0151515151515152	0.00505050505050505	0.0139465723222068	0.00613875746765083
Clostridium_clariflavum_DSM_19732	icit_c	0	Met	0.0101010101010101	0.00505050505050505	0.00505050505050505	0.0030251756140081	0.00674424611449871
Clostridium_clariflavum_DSM_19732	ile_L_c	0	Met	0.0101010101010101	0	0.0101010101010101	0	0.00677385773130233
Clostridium_clariflavum_DSM_19732	3c2hmp_c	0	Met	0.0101010101010101	0.00505050505050505	0.00505050505050505	0.0112546787673691	0.00673836976770705
Clostridium_clariflavum_DSM_19732	2ippm_c	0	Met	0.0101010101010101	0.00505050505050505	0.00505050505050505	0.0129467261446957	0.00673577825264284
Clostridium_clariflavum_DSM_19732	3c3hmp_c	0	Met	0.0151515151515152	0.0101010101010101	0.00505050505050505	0.0146387735220223	0.00673318873015805
Clostridium_clariflavum_DSM_19732	alac_S_c	0	Met	0.0151515151515152	0.0101010101010101	0.00505050505050505	0.0721427472696508	0.00674013804319829
Clostridium_clariflavum_DSM_19732	lcts_c	0	Met	0.0101010101010101	0	0.0101010101010101	0	0.00644774204555378
Clostridium_clariflavum_DSM_19732	4mop_c	0	Met	0.0202020202020202	0.00505050505050505	0.0151515151515152	0.00787058401271599	0.00674355878478024
Clostridium_clariflavum_DSM_19732	tyr_L_c	0	Met	0.0151515151515152	0	0.0151515151515152	0	0.00840029806355642
Clostridium_clariflavum_DSM_19732	mnl1p_c	0	Met	0.00505050505050505	0	0.00505050505050505	0	0.00614510853114457
Clostridium_clariflavum_DSM_19732	oaa_c	0	Met	0.0202020202020202	0.00505050505050505	0.0151515151515152	0.00133312823668154	0.00679076933849139
Clostridium_clariflavum_DSM_19732	malt6p_c	0	Met	0.0101010101010101	0	0.0101010101010101	0	0.00624225921921261
Clostridium_clariflavum_DSM_19732	man6p_c	0	Met	0.00505050505050505	0	0.00505050505050505	0	0.00614510853114457
Clostridium_clariflavum_DSM_19732	ACP_c	0	Met	0.0101010101010101	0.00505050505050505	0.00505050505050505	2.56370814746449e-05	0.0050506273793527
Clostridium_clariflavum_DSM_19732	malcoa_c	0	Met	0.0151515151515152	0.0101010101010101	0.00505050505050505	0.0030251756140081	0.0050506273793527
Clostridium_clariflavum_DSM_19732	mal_L_c	0	Met	0.0151515151515152	0.00505050505050505	0.0101010101010101	0.00010254832589858	0.00683519599194941
Clostridium_clariflavum_DSM_19732	met_L_c	0	Met	0.0151515151515152	0.0101010101010101	0.00505050505050505	0.0101522842639594	0.00786844560915182
Clostridium_clariflavum_DSM_19732	hcys_L_c	0	Met	0.0151515151515152	0.00505050505050505	0.0101010101010101	0.000846023688663283	0.00786843004047497
Clostridium_clariflavum_DSM_19732	5mthf_c	0	Met	0.0151515151515152	0.00505050505050505	0.0101010101010101	0.00664000410193304	0.00793114952382408
Clostridium_clariflavum_DSM_19732	5mta_c	0	Met	0.0202020202020202	0.0101010101010101	0.0101010101010101	0.00158949905142799	0.00507640231574563
Clostridium_clariflavum_DSM_19732	methf_c	0	Met	0.0101010101010101	0.00505050505050505	0.00505050505050505	0.00010254832589858	0.00505063382832993
Clostridium_clariflavum_DSM_19732	2dmmq8_c	0	Met	0.00505050505050505	0	0.00505050505050505	0	0.00799492047190869
Clostridium_clariflavum_DSM_19732	nac_c	0	Met	0.0151515151515152	0.0101010101010101	0.00505050505050505	5.12741629492899e-05	0.00518215922469106
Clostridium_clariflavum_DSM_19732	nicrnt_c	0	Met	0.0252525252525253	0.0101010101010101	0.0151515151515152	0.000615289955391478	0.00518216015050452
Clostridium_clariflavum_DSM_19732	dmbzid_c	0	Met	0.0101010101010101	0	0.0101010101010101	0	0.00520929143535077
Clostridium_clariflavum_DSM_19732	succ_c	0	Met	0.0303030303030303	0.0202020202020202	0.0101010101010101	0.0343024150130749	0.0067939344539617
Clostridium_clariflavum_DSM_19732	2ohph_c	0	Met	0.0151515151515152	0.00505050505050505	0.0101010101010101	0.0108701225452494	0.00793118077692074
Clostridium_clariflavum_DSM_19732	3mop_c	0	Met	0.0151515151515152	0.0101010101010101	0.00505050505050505	0.0030251756140081	0.00505063333833394
Clostridium_clariflavum_DSM_19732	2ombzl_c	0	Met	0.0151515151515152	0.00505050505050505	0.0101010101010101	0.00299953853253346	0.00786846645118662
Clostridium_clariflavum_DSM_19732	3c4mop_c	0	Met	0.0101010101010101	0.00505050505050505	0.00505050505050505	0.00956263139004256	0.00674096327765141
Clostridium_clariflavum_DSM_19732	2ommbl_c	0	Met	0.0151515151515152	0.0101010101010101	0.00505050505050505	0.00384556222119674	0.00786847046894096
Clostridium_clariflavum_DSM_19732	2omph_c	0	Met	0.0151515151515152	0.0101010101010101	0.00505050505050505	0.00171768445880121	0.00786845791347226
Clostridium_clariflavum_DSM_19732	fdxrd_c	0	Met	0.0101010101010101	0	0.0101010101010101	0	0.00679152134885397
Clostridium_clariflavum_DSM_19732	succoa_c	0	Met	0.0202020202020202	0.0101010101010101	0.0101010101010101	0.0187663436394401	0.00674578029961219
Clostridium_clariflavum_DSM_19732	3ophb_c	0	Met	0.0151515151515152	0.0101010101010101	0.00505050505050505	0.00733220530174845	0.00805965226258124
Clostridium_clariflavum_DSM_19732	2oph_c	0	Met	0.0101010101010101	0.00505050505050505	0.00505050505050505	0.00912680100497359	0.00799490051005276
Clostridium_clariflavum_DSM_19732	orn_c	0	Met	0.0101010101010101	0.00505050505050505	0.00505050505050505	0.00464031174691073	0.00702579546107317
Clostridium_clariflavum_DSM_19732	ala_B_c	0	Met	0.0101010101010101	0.00505050505050505	0.00505050505050505	0.000384556222119674	0.00515530861300395
Clostridium_clariflavum_DSM_19732	pant_R_c	0	Met	0.0101010101010101	0.00505050505050505	0.00505050505050505	0.0151002409885659	0.00515530861300395
Clostridium_clariflavum_DSM_19732	f6p_c	0	Met	0.0404040404040404	0.0353535353535354	0.00505050505050505	0.0332256575911398	0.00610929755036235
Clostridium_clariflavum_DSM_19732	s7p_c	0	Met	0.0151515151515152	0.0101010101010101	0.00505050505050505	0.00963954263446649	0.00760160639789424
Clostridium_clariflavum_DSM_19732	g6p_c	0	Met	0.0303030303030303	0.0252525252525253	0.00505050505050505	0.0104342921601805	0.00610537207965369
Clostridium_clariflavum_DSM_19732	13dpg_c	0	Met	0.0101010101010101	0.00505050505050505	0.00505050505050505	0.0463262062246834	0.00640362537370155
Clostridium_clariflavum_DSM_19732	3pg_c	0	Met	0.0101010101010101	0.00505050505050505	0.00505050505050505	0.0469414961800749	0.00664731674589387
Clostridium_clariflavum_DSM_19732	g1p_c	0	Met	0.0151515151515152	0.0101010101010101	0.00505050505050505	0.00887043019022715	0.00614027311016522
Clostridium_clariflavum_DSM_19732	pnto_R_c	0	Met	0.0151515151515152	0.0101010101010101	0.00505050505050505	0.012562169922576	0.0051287353989836
Clostridium_clariflavum_DSM_19732	4ppcys_c	0	Met	0.0151515151515152	0.0101010101010101	0.00505050505050505	0.00646054453161052	0.00507640210670774
Clostridium_clariflavum_DSM_19732	r1p_c	0	Met	0.0101010101010101	0	0.0101010101010101	0	0.0084043505105081
Clostridium_clariflavum_DSM_19732	4ppan_c	0	Met	0.0101010101010101	0.00505050505050505	0.00505050505050505	0.00946008306414398	0.00510243461962693
Clostridium_clariflavum_DSM_19732	r5p_c	0	Met	0.0252525252525253	0.00505050505050505	0.0202020202020202	0.00207660359944624	0.00827822079228502
Clostridium_clariflavum_DSM_19732	skm5p_c	0	Met	0.0101010101010101	0.00505050505050505	0.00505050505050505	0.0179972311952007	0.00688053541380858
Clostridium_clariflavum_DSM_19732	actp_c	0	Met	0.0151515151515152	0.0101010101010101	0.00505050505050505	0	0.00651502056352315
Clostridium_clariflavum_DSM_19732	pan4p_c	0	Met	0.0101010101010101	0.00505050505050505	0.00505050505050505	0.00325590934727991	0.00505063377659966
Clostridium_clariflavum_DSM_19732	ptrc_c	0	Met	0.0252525252525253	0.00505050505050505	0.0202020202020202	0.00594780290211762	0.00697849747386406
Clostridium_clariflavum_DSM_19732	2dr1p_c	0	Met	0.0101010101010101	0	0.0101010101010101	0	0.00628317855127689
Clostridium_clariflavum_DSM_19732	raffin_c	0	Met	0.0101010101010101	0	0.0101010101010101	0	0.00649908793471938
Clostridium_clariflavum_DSM_19732	ru5p_D_c	0	Met	0.0101010101010101	0.00505050505050505	0.00505050505050505	5.12741629492899e-05	0.00766486649847291
Clostridium_clariflavum_DSM_19732	5prdmbz_c	0	Met	0.0151515151515152	0.0101010101010101	0.00505050505050505	0.000461467466543609	0.0051024349892048
Clostridium_clariflavum_DSM_19732	3dhsk_c	0	Met	0.0101010101010101	0.00505050505050505	0.00505050505050505	0.0174844895657078	0.00697699887527214
Clostridium_clariflavum_DSM_19732	skm_c	0	Met	0.0101010101010101	0.00505050505050505	0.00505050505050505	0.0177664974619289	0.00692843154542753
Clostridium_clariflavum_DSM_19732	ametam_c	0	Met	0.0151515151515152	0.00505050505050505	0.0101010101010101	0.00235861149566733	0.00512873614577906
Clostridium_clariflavum_DSM_19732	sucr_c	0	Met	0.0151515151515152	0.00505050505050505	0.0101010101010101	0.00179459570322514	0.0062153889754933
Clostridium_clariflavum_DSM_19732	thr_L_c	0	Met	0.0101010101010101	0	0.0101010101010101	0	0.00825660329733476
Clostridium_clariflavum_DSM_19732	xu5p_D_c	0	Met	0.0303030303030303	0.0101010101010101	0.0202020202020202	0.00546069835409937	0.00764586430927257
Clostridium_clariflavum_DSM_19732	thm_c	0	Met	0.00505050505050505	0	0.00505050505050505	0	0.00677797597665123
Clostridium_clariflavum_DSM_19732	dhap_c	0	Met	0.0202020202020202	0.0151515151515152	0.00505050505050505	0	0.00609803545036858
Clostridium_clariflavum_DSM_19732	tre6p_c	0	Met	0.0101010101010101	0	0.0101010101010101	0	0.0062458569826377
Clostridium_clariflavum_DSM_19732	glyald_c	0	Met	0.0151515151515152	0.0101010101010101	0.00505050505050505	0.00333282059170384	0.00618674384961003
Clostridium_clariflavum_DSM_19732	unaga_c	0	Met	0.0101010101010101	0	0.0101010101010101	0	0.00507640234893758
Clostridium_clariflavum_DSM_19732	uacmam_c	0	Met	0.0151515151515152	0.00505050505050505	0.0101010101010101	0.000205096651797159	0.00507640234893758
Clostridium_clariflavum_DSM_19732	uacgam_c	0	Met	0.0252525252525253	0.0101010101010101	0.0151515151515152	0.000384556222119674	0.00515530966593331
Clostridium_clariflavum_DSM_19732	acgam1p_c	0	Met	0.0101010101010101	0.00505050505050505	0.00505050505050505	0.00015382248884787	0.00518215205788015
Clostridium_clariflavum_DSM_19732	udpgal_c	0	Met	0.0252525252525253	0.0202020202020202	0.00505050505050505	0.00189714402912372	0.00621094576390453
Clostridium_clariflavum_DSM_19732	udpg_c	0	Met	0.0151515151515152	0.00505050505050505	0.0101010101010101	0.00356355432497564	0.0062140622847181
Clostridium_clariflavum_DSM_19732	cala_c	0	Met	0.0101010101010101	0.00505050505050505	0.00505050505050505	0.000307644977695739	0.00518215851671629
Clostridium_clariflavum_DSM_19732	uri_c	0	Met	0.0151515151515152	0.0101010101010101	0.00505050505050505	5.12741629492899e-05	0.00505063352595509
Clostridium_clariflavum_DSM_19732	xyl_D_c	0	Met	0.00505050505050505	0	0.00505050505050505	0	0.0077573207956817
Clostridium_clariflavum_DSM_19732	glc_D_c	0	Met	0.0303030303030303	0.0252525252525253	0.00505050505050505	0.007075834487002	0.006169430306747
Clostridium_clariflavum_DSM_19732	xylu_D_c	0	Met	0.0101010101010101	0.00505050505050505	0.00505050505050505	0.00184586986617443	0.00770121608253686
Clostridium_clariflavum_DSM_19732	b2coa_c	0	Met	0.00505050505050505	0.00505050505050505	0	0	0.0050251256281407
Clostridium_clariflavum_DSM_19732	acald_c	0	Met	0.0202020202020202	0.0202020202020202	0	0	0.0050251256281407
Clostridium_clariflavum_DSM_19732	pap_c	0	Met	0.00505050505050505	0.00505050505050505	0	0	0.0050251256281407
Clostridium_clariflavum_DSM_19732	adocbl_c	0	Met	0.0101010101010101	0.0101010101010101	0	0	0.0050251256281407
Clostridium_clariflavum_DSM_19732	gmp_c	0	Met	0.0202020202020202	0.0202020202020202	0	0	0.0050251256281407
Clostridium_clariflavum_DSM_19732	adn_c	0	Met	0.00505050505050505	0.00505050505050505	0	0	0.0050251256281407
Clostridium_clariflavum_DSM_19732	alaala_c	0	Met	0.00505050505050505	0.00505050505050505	0	0	0.0050251256281407
Clostridium_clariflavum_DSM_19732	phe_L_c	0	Met	0.00505050505050505	0.00505050505050505	0	0	0.0050251256281407
Clostridium_clariflavum_DSM_19732	pppi_c	0	Met	0.00505050505050505	0.00505050505050505	0	0	0.0050251256281407
Clostridium_clariflavum_DSM_19732	thf_c	0	Met	0.0353535353535354	0.0353535353535354	0	0	0.0050251256281407
Clostridium_clariflavum_DSM_19732	dhna_c	0	Met	0.00505050505050505	0.00505050505050505	0	0	0.0050251256281407
Clostridium_clariflavum_DSM_19732	hepdp_c	0	Met	0.00505050505050505	0.00505050505050505	0	0	0.0050251256281407
Clostridium_clariflavum_DSM_19732	gcald_c	0	Met	0.00505050505050505	0.00505050505050505	0	0	0.0050251256281407
Clostridium_clariflavum_DSM_19732	mqn8_c	0	Met	0.0101010101010101	0.0101010101010101	0	0	0.0050251256281407
Clostridium_clariflavum_DSM_19732	q8_c	0	Met	0.00505050505050505	0.00505050505050505	0	0	0.0050251256281407
Clostridium_clariflavum_DSM_19732	ser_L_c	0	Met	0.0101010101010101	0.0101010101010101	0	0	0.0050251256281407
Clostridium_clariflavum_DSM_19732	for_c	0	Met	0.00505050505050505	0.00505050505050505	0	0	0.0050251256281407
Clostridium_clariflavum_DSM_19732	lac_L_c	0	Met	0.00505050505050505	0.00505050505050505	0	0	0.0050251256281407
Clostridium_clariflavum_DSM_19732	leu_L_c	0	Met	0.0101010101010101	0.0101010101010101	0	0	0.0050251256281407
Clostridium_clariflavum_DSM_19732	malACP_c	0	Met	0.0101010101010101	0.0101010101010101	0	0	0.0050251256281407
Clostridium_clariflavum_DSM_19732	ade_c	0	Met	0.00505050505050505	0.00505050505050505	0	0	0.0050251256281407
Clostridium_clariflavum_DSM_19732	5mtr_c	0	Met	0.00505050505050505	0.00505050505050505	0	0	0.0050251256281407
Clostridium_clariflavum_DSM_19732	10fthf_c	0	Met	0.00505050505050505	0.00505050505050505	0	0	0.0050251256281407
Clostridium_clariflavum_DSM_19732	dnad_c	0	Met	0.00505050505050505	0.00505050505050505	0	0	0.0050251256281407
Clostridium_clariflavum_DSM_19732	ivcoa_c	0	Met	0.00505050505050505	0.00505050505050505	0	0	0.0050251256281407
Clostridium_clariflavum_DSM_19732	2mbcoa_c	0	Met	0.00505050505050505	0.00505050505050505	0	0	0.0050251256281407
Clostridium_clariflavum_DSM_19732	fdxox_c	0	Met	0.0101010101010101	0.0101010101010101	0	0	0.0050251256281407
Clostridium_clariflavum_DSM_19732	dpcoa_c	0	Met	0.00505050505050505	0.00505050505050505	0	0	0.0050251256281407
Clostridium_clariflavum_DSM_19732	dgsn_c	0	Met	0.0101010101010101	0.0101010101010101	0	0	0.0050251256281407
Clostridium_clariflavum_DSM_19732	spmd_c	0	Met	0.0101010101010101	0.0101010101010101	0	0	0.0050251256281407
Clostridium_clariflavum_DSM_19732	udp_c	0	Met	0.0101010101010101	0.0101010101010101	0	0	0.0050251256281407
Clostridium_clariflavum_DSM_19732	acbdma14gapuc_c	0	Met	0.0101010101010101	0.0101010101010101	0	0	0.0050251256281407
Clostridium_clariflavum_DSM_19732	udpacgal_c	0	Met	0.00505050505050505	0.00505050505050505	0	0	0.0050251256281407
Clostridium_clariflavum_DSM_19732	uaccg_c	0	Met	0.0101010101010101	0.0101010101010101	0	0	0.0050251256281407
Clostridium_clariflavum_DSM_19732	ump_c	0	Met	0.00505050505050505	0.00505050505050505	0	0	0.0050251256281407
Clostridium_clariflavum_DSM_19732	val_L_c	0	Met	0.0101010101010101	0.0101010101010101	0	0	0.0050251256281407
Clostridium_difficile_CD196	3mob_c	0	Met	0.025	0.01	0.015	0.0412814070351759	0.00824427157157801
Clostridium_difficile_CD196	accoa_c	0	Met	0.05	0.01	0.04	0.0249246231155779	0.00827156271828927
Clostridium_difficile_CD196	phenol_c	0	Met	0.01	0.005	0.005	0.00085427135678392	0.00961657922915113
Clostridium_difficile_CD196	aacoa_c	0	Met	0.025	0.01	0.015	0.0316834170854271	0.00815225273894952
Clostridium_difficile_CD196	acald_c	0	Met	0.015	0.005	0.01	0.000979899497487437	0.00838050554835117
Clostridium_difficile_CD196	adocbip_c	0	Met	0.01	0.005	0.005	0.000150753768844221	0.0050508848699593
Clostridium_difficile_CD196	gtp_c	0	Met	0.015	0	0.015	0	0.00877211827435396
Clostridium_difficile_CD196	acgam6p_c	0	Met	0.015	0	0.015	0	0.00949834775619402
Clostridium_difficile_CD196	acglu_c	0	Met	0.015	0.01	0.005	0.0478643216080402	0.00827895289691048
Clostridium_difficile_CD196	2obut_c	0	Met	0.025	0.005	0.02	0.0539698492462312	0.00826752749413999
Clostridium_difficile_CD196	hethmpp_c	0	Met	0.02	0.01	0.01	0.0415577889447236	0.00825996533178273
Clostridium_difficile_CD196	actp_c	0	Met	0.015	0.01	0.005	0	0.00499858593932001
Clostridium_difficile_CD196	pyr_c	0	Met	0.06	0.05	0.01	0.0678894472361809	0.00826782250178161
Clostridium_difficile_CD196	thmpp_c	0	Met	0.02	0.015	0.005	0.00276381909547739	0.00825222362730679
Clostridium_difficile_CD196	glu_L_c	0	Met	0.07	0.035	0.035	0.113467336683417	0.00828199748161894
Clostridium_difficile_CD196	acg5sa_c	0	Met	0.015	0.005	0.01	0.0460552763819095	0.0082840618856795
Clostridium_difficile_CD196	apoACP_c	0	Met	0.01	0	0.01	0	0.00505081503569035
Clostridium_difficile_CD196	4adcho_c	0	Met	0.02	0.01	0.01	0.0200251256281407	0.00828279076671429
Clostridium_difficile_CD196	chor_c	0	Met	0.015	0.005	0.01	0.0817587939698493	0.00830951019274865
Clostridium_difficile_CD196	gln_L_c	0	Met	0.01	0	0.01	0	0.00842262447063941
Clostridium_difficile_CD196	amet_c	0	Met	0.04	0.015	0.025	0.00819095477386935	0.0091738112292983
Clostridium_difficile_CD196	adocbi_c	0	Met	0.01	0.005	0.005	0.000100502512562814	0.00507665239429687
Clostridium_difficile_CD196	agdpcbi_c	0	Met	0.02	0.01	0.01	0.000201005025125628	0.00502537704166449
Clostridium_difficile_CD196	rdmbzi_c	0	Met	0.015	0.005	0.01	0.000402010050251256	0.00502537704166449
Clostridium_difficile_CD196	acg5p_c	0	Met	0.01	0.005	0.005	0.0469597989949749	0.00828150660334163
Clostridium_difficile_CD196	ahcys_c	0	Met	0.04	0.02	0.02	0.032713567839196	0.00917418382510721
Clostridium_difficile_CD196	ahdt_c	0	Met	0.01	0.005	0.005	0.0021356783919598	0.00847233930463773
Clostridium_difficile_CD196	ala_D_c	0	Met	0.02	0.005	0.015	0.0021105527638191	0.00835825830978756
Clostridium_difficile_CD196	ala_L_c	0	Met	0.005	0	0.005	0	0.00840348018047997
Clostridium_difficile_CD196	akg_c	0	Met	0.055	0.02	0.035	0.131909547738693	0.00828395680014246
Clostridium_difficile_CD196	glyc_c	0	Met	0.005	0	0.005	0	0.00896149254762828
Clostridium_difficile_CD196	2dmmql8_c	0	Met	0.015	0.005	0.01	0.00238693467336683	0.00925939423599769
Clostridium_difficile_CD196	mqn7_c	0	Met	0.01	0	0.01	0	0.00925884579741248
Clostridium_difficile_CD196	aps_c	0	Met	0.005	0	0.005	0	0.00509400129434312
Clostridium_difficile_CD196	fadh2_c	0	Met	0.01	0.005	0.005	0.00366834170854271	0.00507029862411625
Clostridium_difficile_CD196	cgly_c	0	Met	0.01	0	0.01	0	0.00848615226952605
Clostridium_difficile_CD196	arab_L_c	0	Met	0.005	0	0.005	0	0.00927525070916105
Clostridium_difficile_CD196	argsuc_c	0	Met	0.02	0.01	0.01	0.0220100502512563	0.00516887609323593
Clostridium_difficile_CD196	asp_L_c	0	Met	0.025	0.015	0.01	0.000226130653266332	0.00519576337362281
Clostridium_difficile_CD196	citr_L_c	0	Met	0.01	0.005	0.005	0.0244221105527638	0.00519576337362281
Clostridium_difficile_CD196	oaa_c	0	Met	0.03	0.005	0.025	0.00296482412060302	0.00827433191200888
Clostridium_difficile_CD196	but_c	0	Met	0.02	0	0.02	0	0.00819608506244081
Clostridium_difficile_CD196	btcoa_c	0	Met	0.03	0.02	0.01	0.00301507537688442	0.00800548113639309
Clostridium_difficile_CD196	fdxrd_c	0	Met	0.015	0.005	0.01	0.00281407035175879	0.00817519834802903
Clostridium_difficile_CD196	cbi_c	0	Met	0.01	0	0.01	0	0.00512898546958331
Clostridium_difficile_CD196	3psme_c	0	Met	0.015	0.01	0.005	0.0826633165829146	0.00831233160279427
Clostridium_difficile_CD196	orn_c	0	Met	0.02	0.01	0.01	0.040427135678392	0.00536368100479527
Clostridium_difficile_CD196	utp_c	0	Met	0.02	0	0.02	0	0.00985567918575854
Clostridium_difficile_CD196	cys_L_c	0	Met	0.02	0.01	0.01	0.0021105527638191	0.008192622434617
Clostridium_difficile_CD196	cyst_L_c	0	Met	0.02	0.01	0.01	0.0598492462311558	0.00824308310023755
Clostridium_difficile_CD196	hcys_L_c	0	Met	0.02	0.015	0.005	0.059748743718593	0.0082157364356721
Clostridium_difficile_CD196	ser_L_c	0	Met	0.02	0.01	0.01	0.00806532663316583	0.00832692226645226
Clostridium_difficile_CD196	pep_c	0	Met	0.03	0.01	0.02	0.0335427135678392	0.00834087728189201
Clostridium_difficile_CD196	e4p_c	0	Met	0.025	0.01	0.015	0.0614321608040201	0.00890900825876274
Clostridium_difficile_CD196	23dhmp_c	0	Met	0.01	0.005	0.005	0.0802010050251256	0.00827270755725142
Clostridium_difficile_CD196	dhf_c	0	Met	0.015	0.01	0.005	0.0243718592964824	0.00818968714788488
Clostridium_difficile_CD196	dhpt_c	0	Met	0.015	0.01	0.005	0.0107537688442211	0.00819441824732744
Clostridium_difficile_CD196	2dmmq7_c	0	Met	0.02	0.01	0.01	0.00085427135678392	0.00502537592362297
Clostridium_difficile_CD196	dhnpt_c	0	Met	0.015	0.005	0.01	0.00424623115577889	0.00840121199196029
Clostridium_difficile_CD196	56dura_c	0	Met	0.01	0.005	0.005	0.000175879396984925	0.00515553635572631
Clostridium_difficile_CD196	4abz_c	0	Met	0.01	0.005	0.005	0.00334170854271357	0.00819915481614621
Clostridium_difficile_CD196	2ahhmp_c	0	Met	0.01	0.005	0.005	0.00623115577889447	0.00826208659297035
Clostridium_difficile_CD196	2dda7p_c	0	Met	0.015	0.01	0.005	0.0707537688442211	0.00832658254245955
Clostridium_difficile_CD196	3dhq_c	0	Met	0.01	0.005	0.005	0.0698492462311558	0.00832372844670033
Clostridium_difficile_CD196	2omhmbl_c	0	Met	0.015	0.005	0.01	0.00580402010050251	0.00917403850914164
Clostridium_difficile_CD196	2dhp_c	0	Met	0.015	0.01	0.005	0.0157537688442211	0.00512896974728244
Clostridium_difficile_CD196	drib_c	0	Met	0.005	0	0.005	0	0.00918653426657152
Clostridium_difficile_CD196	2dr5p_c	0	Met	0.02	0.01	0.01	0.00467336683417085	0.0091094632813177
Clostridium_difficile_CD196	ura_c	0	Met	0.01	0	0.01	0	0.00523691685293242
Clostridium_difficile_CD196	2pg_c	0	Met	0.01	0.005	0.005	0.00417085427135678	0.00826501629441555
Clostridium_difficile_CD196	fdp_c	0	Met	0.015	0.005	0.01	0.0342713567839196	0.00885732588299511
Clostridium_difficile_CD196	suc6p_c	0	Met	0.01	0	0.01	0	0.00905109667959131
Clostridium_difficile_CD196	fmn_c	0	Met	0.01	0.005	0.005	0.000125628140703518	0.00509464095363305
Clostridium_difficile_CD196	fum_c	0	Met	0.035	0.015	0.02	0.0161306532663317	0.00511581599761111
Clostridium_difficile_CD196	mql8_c	0	Met	0.02	0.01	0.01	0.00085427135678392	0.00502537704166449
Clostridium_difficile_CD196	q8h2_c	0	Met	0.025	0.015	0.01	0.00706030150753769	0.00507415324095164
Clostridium_difficile_CD196	mal_L_c	0	Met	0.01	0.005	0.005	0	0.0051322543568026
Clostridium_difficile_CD196	gam6p_c	0	Met	0.01	0.005	0.005	0.00221105527638191	0.00889530593192227
Clostridium_difficile_CD196	gal_c	0	Met	0.015	0.01	0.005	0.000376884422110553	0.00929392111925083
Clostridium_difficile_CD196	melib_c	0	Met	0.015	0.005	0.01	0.000175879396984925	0.00957130897912764
Clostridium_difficile_CD196	gal1p_c	0	Met	0.02	0.005	0.015	0.00268844221105528	0.00921721127668298
Clostridium_difficile_CD196	g3p_c	0	Met	0.055	0.04	0.015	0.0601633165829146	0.00889597737661403
Clostridium_difficile_CD196	gly_c	0	Met	0.02	0.005	0.015	0.00203517587939699	0.00844060225668852
Clostridium_difficile_CD196	mlthf_c	0	Met	0.035	0.01	0.025	0.00281407035175879	0.00852174711132482
Clostridium_difficile_CD196	glu_D_c	0	Met	0.015	0.01	0.005	0.00120603015075377	0.00823437301846175
Clostridium_difficile_CD196	prpp_c	0	Met	0.015	0.005	0.01	0.00520100502512563	0.00887174397540812
Clostridium_difficile_CD196	gua_c	0	Met	0.01	0	0.01	0	0.00502537293210357
Clostridium_difficile_CD196	4hbz_c	0	Met	0.01	0.005	0.005	0.00329145728643216	0.00952472668776744
Clostridium_difficile_CD196	octdp_c	0	Met	0.005	0	0.005	0	0.00952472668776744
Clostridium_difficile_CD196	fru_c	0	Met	0.02	0.015	0.005	0.00914572864321608	0.00889110846536337
Clostridium_difficile_CD196	3mop_c	0	Met	0.02	0.005	0.015	0.0792964824120603	0.0082796222316982
Clostridium_difficile_CD196	3c2hmp_c	0	Met	0.01	0.005	0.005	0.0142211055276382	0.00825718028575736
Clostridium_difficile_CD196	2ippm_c	0	Met	0.01	0.005	0.005	0.0151256281407035	0.00824748357939915
Clostridium_difficile_CD196	3c3hmp_c	0	Met	0.015	0.01	0.005	0.0160301507537688	0.00823780962071563
Clostridium_difficile_CD196	2ahbut_c	0	Met	0.015	0.01	0.005	0.081105527638191	0.00826580442266097
Clostridium_difficile_CD196	lcts_c	0	Met	0.01	0	0.01	0	0.00956814521527544
Clostridium_difficile_CD196	4mop_c	0	Met	0.02	0.005	0.015	0.0124120603015075	0.00827664226319215
Clostridium_difficile_CD196	ACP_c	0	Met	0.01	0.005	0.005	2.51256281407035e-05	0.00500005545861685
Clostridium_difficile_CD196	malcoa_c	0	Met	0.015	0.01	0.005	0.00298994974874372	0.00500005545861685
Clostridium_difficile_CD196	met_L_c	0	Met	0.015	0	0.015	0	0.00972808349135839
Clostridium_difficile_CD196	5mthf_c	0	Met	0.015	0.005	0.01	0.000678391959798995	0.00858893958655613
Clostridium_difficile_CD196	thf_c	0	Met	0.03	0.025	0.005	0.0316834170854271	0.00818881701067155
Clostridium_difficile_CD196	5mta_c	0	Met	0.02	0.01	0.01	0.00613065326633166	0.00502537704166449
Clostridium_difficile_CD196	methf_c	0	Met	0.01	0.005	0.005	7.53768844221106e-05	0.00500012444970819
Clostridium_difficile_CD196	q8_c	0	Met	0.015	0.01	0.005	0.0085678391959799	0.00506708545914631
Clostridium_difficile_CD196	2dmmq8_c	0	Met	0.005	0	0.005	0	0.00934618303047581
Clostridium_difficile_CD196	dnad_c	0	Met	0.01	0.005	0.005	0.0130150753768844	0.00835125422605016
Clostridium_difficile_CD196	nac_c	0	Met	0.015	0.01	0.005	0.0021356783919598	0.00879334848467384
Clostridium_difficile_CD196	nicrnt_c	0	Met	0.025	0.01	0.015	0.0116834170854271	0.00879380379072817
Clostridium_difficile_CD196	dmbzid_c	0	Met	0.01	0	0.01	0	0.00887162202007325
Clostridium_difficile_CD196	acac_c	0	Met	0.02	0.01	0.01	0.00195979899497487	0.00813939813387531
Clostridium_difficile_CD196	succoa_c	0	Met	0.02	0.01	0.01	0.0287185929648241	0.00814113435152402
Clostridium_difficile_CD196	2ohph_c	0	Met	0.015	0.005	0.01	0.0126884422110553	0.0092593923381743
Clostridium_difficile_CD196	2ombzl_c	0	Met	0.015	0.005	0.01	0.00464824120603015	0.00917403478315178
Clostridium_difficile_CD196	3c4mop_c	0	Met	0.01	0.005	0.005	0.0133165829145729	0.00826689982011916
Clostridium_difficile_CD196	2ommbl_c	0	Met	0.015	0.01	0.005	0.00384422110552764	0.00917387084259392
Clostridium_difficile_CD196	2omph_c	0	Met	0.015	0.01	0.005	0.00268844221105528	0.00917386711674024
Clostridium_difficile_CD196	fdxox_c	0	Met	0.015	0.01	0.005	0.00208542713567839	0.0081297220894959
Clostridium_difficile_CD196	3ophb_c	0	Met	0.015	0.01	0.005	0.00811557788944724	0.00943461023005935
Clostridium_difficile_CD196	2oph_c	0	Met	0.01	0.005	0.005	0.010427135678392	0.0093461810969089
Clostridium_difficile_CD196	acorn_c	0	Met	0.02	0.01	0.01	0.00128140703517588	0.00827846819384096
Clostridium_difficile_CD196	ala_B_c	0	Met	0.01	0.005	0.005	0.000376884422110553	0.00510267437929146
Clostridium_difficile_CD196	pant_R_c	0	Met	0.01	0.005	0.005	0.0128894472361809	0.00510267437929146
Clostridium_difficile_CD196	f6p_c	0	Met	0.04	0.035	0.005	0.0328391959798995	0.00881796516434014
Clostridium_difficile_CD196	g6p_c	0	Met	0.015	0.01	0.005	0.0141708542713568	0.00889211298062155
Clostridium_difficile_CD196	13dpg_c	0	Met	0.01	0.005	0.005	0.00170854271356784	0.00811234888827004
Clostridium_difficile_CD196	3pg_c	0	Met	0.01	0.005	0.005	0.00296482412060302	0.00818882143438133
Clostridium_difficile_CD196	g1p_c	0	Met	0.015	0.01	0.005	0.00979899497487437	0.00897022231588412
Clostridium_difficile_CD196	pnto_R_c	0	Met	0.015	0.01	0.005	0.0103768844221106	0.00507664611895
Clostridium_difficile_CD196	ppap_c	0	Met	0.01	0.005	0.005	0.00301507537688442	0.00500003158772448
Clostridium_difficile_CD196	4ppcys_c	0	Met	0.015	0.01	0.005	0.00638190954773869	0.00502537480558194
Clostridium_difficile_CD196	ac_c	0	Met	0.025	0.02	0.005	2.51256281407035e-05	0.00499882777813467
Clostridium_difficile_CD196	r1p_c	0	Met	0.01	0	0.01	0	0.010230936879195
Clostridium_difficile_CD196	4ppan_c	0	Met	0.01	0.005	0.005	0.00731155778894472	0.00505088091699064
Clostridium_difficile_CD196	r5p_c	0	Met	0.03	0.01	0.02	0.00512562814070352	0.00997116700733237
Clostridium_difficile_CD196	skm5p_c	0	Met	0.01	0.005	0.005	0.0671356783919598	0.00831517788691548
Clostridium_difficile_CD196	ppcoa_c	0	Met	0.01	0.005	0.005	0.00597989949748744	0.00502509508624384
Clostridium_difficile_CD196	pan4p_c	0	Met	0.01	0.005	0.005	0.00321608040201005	0.00500012389629142
Clostridium_difficile_CD196	2dr1p_c	0	Met	0.01	0	0.01	0	0.00923985327763002
Clostridium_difficile_CD196	raffin_c	0	Met	0.01	0	0.01	0	0.00966765728711948
Clostridium_difficile_CD196	ribflv_c	0	Met	0.005	0	0.005	0	0.00512085686038725
Clostridium_difficile_CD196	rib_D_c	0	Met	0.005	0	0.005	0	0.0100627678308488
Clostridium_difficile_CD196	rbl_L_c	0	Met	0.01	0.005	0.005	0.00236180904522613	0.00919676592429483
Clostridium_difficile_CD196	ru5p_L_c	0	Met	0.01	0.005	0.005	0.00467336683417085	0.00911952388696348
Clostridium_difficile_CD196	ru5p_D_c	0	Met	0.01	0.005	0.005	7.53768844221106e-05	0.00910219616997184
Clostridium_difficile_CD196	5prdmbz_c	0	Met	0.015	0.01	0.005	0.000527638190954774	0.0050508848699593
Clostridium_difficile_CD196	3dhsk_c	0	Met	0.01	0.005	0.005	0.0689447236180905	0.00832087630686272
Clostridium_difficile_CD196	skm_c	0	Met	0.01	0.005	0.005	0.0680402010050251	0.00831802612093682
Clostridium_difficile_CD196	ametam_c	0	Met	0.015	0.005	0.01	0.00170854271356784	0.0050766541057578
Clostridium_difficile_CD196	ptrc_c	0	Met	0.015	0.005	0.01	0.0103517587939698	0.0050766541057578
Clostridium_difficile_CD196	fad_c	0	Met	0.02	0.015	0.005	0.000829145728643216	0.00506869153240577
Clostridium_difficile_CD196	s7p_c	0	Met	0.02	0.01	0.01	0.000942211055276382	0.00897492953955138
Clostridium_difficile_CD196	xu5p_D_c	0	Met	0.03	0.01	0.02	0.00924623115577889	0.00904349541865855
Clostridium_difficile_CD196	thm_c	0	Met	0.005	0	0.005	0	0.00832110845353018
Clostridium_difficile_CD196	dhap_c	0	Met	0.01	0.005	0.005	0	0.00885671910702821
Clostridium_difficile_CD196	glyald_c	0	Met	0.01	0.005	0.005	0.00228643216080402	0.00892887359582716
Clostridium_difficile_CD196	tyr_L_c	0	Met	0.01	0	0.01	0	0.00978612362666789
Clostridium_difficile_CD196	unaga_c	0	Met	0.01	0	0.01	0	0.00502537739671956
Clostridium_difficile_CD196	uacmam_c	0	Met	0.015	0.005	0.01	0.000201005025125628	0.00502537739671956
Clostridium_difficile_CD196	uacgam_c	0	Met	0.025	0.01	0.015	0.000376884422110553	0.00510268563892423
Clostridium_difficile_CD196	acgam1p_c	0	Met	0.01	0.005	0.005	0.000150753768844221	0.00512890068743789
Clostridium_difficile_CD196	udpgal_c	0	Met	0.025	0.02	0.005	0.000653266331658291	0.00912381875027642
Clostridium_difficile_CD196	udpg_c	0	Met	0.015	0.005	0.01	0.0028391959798995	0.00913273166557992
Clostridium_difficile_CD196	cala_c	0	Met	0.01	0.005	0.005	0.000301507537688442	0.00512896974728244
Clostridium_difficile_CD196	uri_c	0	Met	0.015	0.01	0.005	5.0251256281407e-05	0.0050001212148667
Clostridium_difficile_CD196	val_L_c	0	Met	0.01	0	0.01	0	0.00834422930574836
Clostridium_difficile_CD196	glc_D_c	0	Met	0.015	0.01	0.005	0.00462311557788945	0.00896834080137354
Clostridium_difficile_CD196	asn_L_c	0	Met	0.005	0	0.005	0	0.00522297612776349
Clostridium_difficile_CD196	pap_c	0	Met	0.005	0.005	0	0	0.00497512437810945
Clostridium_difficile_CD196	adocbl_c	0	Met	0.01	0.01	0	0	0.00497512437810945
Clostridium_difficile_CD196	gmp_c	0	Met	0.02	0.02	0	0	0.00497512437810945
Clostridium_difficile_CD196	adn_c	0	Met	0.005	0.005	0	0	0.00497512437810945
Clostridium_difficile_CD196	alaala_c	0	Met	0.005	0.005	0	0	0.00497512437810945
Clostridium_difficile_CD196	arg_L_c	0	Met	0.005	0.005	0	0	0.00497512437810945
Clostridium_difficile_CD196	b2coa_c	0	Met	0.01	0.01	0	0	0.00497512437810945
Clostridium_difficile_CD196	pppi_c	0	Met	0.005	0.005	0	0	0.00497512437810945
Clostridium_difficile_CD196	ctp_c	0	Met	0.01	0.01	0	0	0.00497512437810945
Clostridium_difficile_CD196	dhna_c	0	Met	0.005	0.005	0	0	0.00497512437810945
Clostridium_difficile_CD196	hepdp_c	0	Met	0.005	0.005	0	0	0.00497512437810945
Clostridium_difficile_CD196	gcald_c	0	Met	0.005	0.005	0	0	0.00497512437810945
Clostridium_difficile_CD196	mqn8_c	0	Met	0.01	0.01	0	0	0.00497512437810945
Clostridium_difficile_CD196	succ_c	0	Met	0.03	0.03	0	0	0.00497512437810945
Clostridium_difficile_CD196	for_c	0	Met	0.01	0.01	0	0	0.00497512437810945
Clostridium_difficile_CD196	ile_L_c	0	Met	0.01	0.01	0	0	0.00497512437810945
Clostridium_difficile_CD196	leu_L_c	0	Met	0.01	0.01	0	0	0.00497512437810945
Clostridium_difficile_CD196	malACP_c	0	Met	0.01	0.01	0	0	0.00497512437810945
Clostridium_difficile_CD196	ade_c	0	Met	0.005	0.005	0	0	0.00497512437810945
Clostridium_difficile_CD196	5mtr_c	0	Met	0.005	0.005	0	0	0.00497512437810945
Clostridium_difficile_CD196	10fthf_c	0	Met	0.005	0.005	0	0	0.00497512437810945
Clostridium_difficile_CD196	ivcoa_c	0	Met	0.005	0.005	0	0	0.00497512437810945
Clostridium_difficile_CD196	2mbcoa_c	0	Met	0.005	0.005	0	0	0.00497512437810945
Clostridium_difficile_CD196	ppa_c	0	Met	0.005	0.005	0	0	0.00497512437810945
Clostridium_difficile_CD196	dpcoa_c	0	Met	0.005	0.005	0	0	0.00497512437810945
Clostridium_difficile_CD196	dgsn_c	0	Met	0.01	0.01	0	0	0.00497512437810945
Clostridium_difficile_CD196	spmd_c	0	Met	0.01	0.01	0	0	0.00497512437810945
Clostridium_difficile_CD196	thr_L_c	0	Met	0.01	0.01	0	0	0.00497512437810945
Clostridium_difficile_CD196	udp_c	0	Met	0.01	0.01	0	0	0.00497512437810945
Clostridium_difficile_CD196	acbdma14gapuc_c	0	Met	0.01	0.01	0	0	0.00497512437810945
Clostridium_difficile_CD196	udpacgal_c	0	Met	0.005	0.005	0	0	0.00497512437810945
Clostridium_difficile_CD196	uaccg_c	0	Met	0.01	0.01	0	0	0.00497512437810945
Clostridium_difficile_CD196	ump_c	0	Met	0.005	0.005	0	0	0.00497512437810945
Clostridium_difficile_NAP07	3mob_c	0	Met	0.03	0.005	0.025	0.0407537688442211	0.00864681406303844
Clostridium_difficile_NAP07	accoa_c	0	Met	0.055	0.005	0.05	0.0182663316582915	0.00865829007173672
Clostridium_difficile_NAP07	phenol_c	0	Met	0.01	0.005	0.005	0.00168341708542714	0.0101731934773825
Clostridium_difficile_NAP07	acac_c	0	Met	0.02	0.01	0.01	0.0301758793969849	0.00861918330750477
Clostridium_difficile_NAP07	aacoa_c	0	Met	0.025	0.01	0.015	0.0241457286432161	0.00862600165290982
Clostridium_difficile_NAP07	adocbip_c	0	Met	0.01	0.005	0.005	0.000150753768844221	0.0050508849929159
Clostridium_difficile_NAP07	gtp_c	0	Met	0.015	0	0.015	0	0.00919029828306141
Clostridium_difficile_NAP07	acgam6p_c	0	Met	0.005	0	0.005	0	0.00515538036724209
Clostridium_difficile_NAP07	acglu_c	0	Met	0.015	0.01	0.005	0.0123366834170854	0.00862482476213256
Clostridium_difficile_NAP07	2obut_c	0	Met	0.025	0.005	0.02	0.0418090452261307	0.00862987871239326
Clostridium_difficile_NAP07	hethmpp_c	0	Met	0.03	0.01	0.02	0.0219597989949749	0.0086289000214061
Clostridium_difficile_NAP07	actp_c	0	Met	0.01	0.005	0.005	0	0.00499905185766399
Clostridium_difficile_NAP07	pyr_c	0	Met	0.065	0.045	0.02	0.0877386934673367	0.00862640140323465
Clostridium_difficile_NAP07	thmpp_c	0	Met	0.03	0.025	0.005	0.00736180904522613	0.00860830694610876
Clostridium_difficile_NAP07	glu_L_c	0	Met	0.06	0.02	0.04	0.120427135678392	0.00862938518396119
Clostridium_difficile_NAP07	acg5sa_c	0	Met	0.015	0.005	0.01	0.0105276381909548	0.0086318044822347
Clostridium_difficile_NAP07	apoACP_c	0	Met	0.01	0	0.01	0	0.00505081819966161
Clostridium_difficile_NAP07	4adcho_c	0	Met	0.02	0.01	0.01	0.0373869346733668	0.00864023505547168
Clostridium_difficile_NAP07	chor_c	0	Met	0.015	0.005	0.01	0.0910552763819096	0.0086638360058698
Clostridium_difficile_NAP07	gln_L_c	0	Met	0.01	0	0.01	0	0.00871616225212186
Clostridium_difficile_NAP07	amet_c	0	Met	0.04	0.015	0.025	0.0268090452261307	0.00967961340416885
Clostridium_difficile_NAP07	adocbi_c	0	Met	0.01	0.005	0.005	0.000100502512562814	0.00507665261788268
Clostridium_difficile_NAP07	agdpcbi_c	0	Met	0.02	0.01	0.01	0.000201005025125628	0.00502537709035162
Clostridium_difficile_NAP07	rdmbzi_c	0	Met	0.015	0.005	0.01	0.000351758793969849	0.00502537709035162
Clostridium_difficile_NAP07	acg5p_c	0	Met	0.01	0.005	0.005	0.0114321608040201	0.00862831321065384
Clostridium_difficile_NAP07	ahcys_c	0	Met	0.04	0.02	0.02	0.0281407035175879	0.00967942495872702
Clostridium_difficile_NAP07	ahdt_c	0	Met	0.01	0.005	0.005	0.00226130653266332	0.00886202272977181
Clostridium_difficile_NAP07	ala_D_c	0	Met	0.02	0.005	0.015	0.00223618090452261	0.00874102961808434
Clostridium_difficile_NAP07	ala_L_c	0	Met	0.005	0	0.005	0	0.00880258104842931
Clostridium_difficile_NAP07	akg_c	0	Met	0.05	0.035	0.015	0.113040201005025	0.00863500689115309
Clostridium_difficile_NAP07	glyc_c	0	Met	0.005	0	0.005	0	0.00936788445177106
Clostridium_difficile_NAP07	2dmmql8_c	0	Met	0.015	0.005	0.01	0.00251256281407035	0.00977470181555806
Clostridium_difficile_NAP07	mqn7_c	0	Met	0.01	0	0.01	0	0.00977432760451492
Clostridium_difficile_NAP07	aps_c	0	Met	0.005	0	0.005	0	0.00788541872830808
Clostridium_difficile_NAP07	fadh2_c	0	Met	0.01	0.005	0.005	0.00344221105527638	0.00782862602228621
Clostridium_difficile_NAP07	cgly_c	0	Met	0.01	0	0.01	0	0.00876669499299776
Clostridium_difficile_NAP07	arab_L_c	0	Met	0.005	0	0.005	0	0.00971974010721924
Clostridium_difficile_NAP07	argsuc_c	0	Met	0.02	0.01	0.01	0.0536934673366834	0.0086241450513816
Clostridium_difficile_NAP07	asp_L_c	0	Met	0.025	0.01	0.015	0.00419597989949749	0.00863122953133101
Clostridium_difficile_NAP07	citr_L_c	0	Met	0.01	0.005	0.005	0.0535427135678392	0.00862110282292833
Clostridium_difficile_NAP07	oaa_c	0	Met	0.03	0.005	0.025	0.00306532663316583	0.00866216880594949
Clostridium_difficile_NAP07	btcoa_c	0	Met	0.02	0.01	0.01	0.00314070351758794	0.00502385973223951
Clostridium_difficile_NAP07	fdxrd_c	0	Met	0.015	0	0.015	0	0.00870811934944691
Clostridium_difficile_NAP07	but_c	0	Met	0.01	0	0.01	0	0.00509610139594152
Clostridium_difficile_NAP07	cbi_c	0	Met	0.01	0	0.01	0	0.00512898584994878
Clostridium_difficile_NAP07	3psme_c	0	Met	0.015	0.01	0.005	0.0919597989949749	0.00866655283764133
Clostridium_difficile_NAP07	orn_c	0	Met	0.02	0.01	0.01	0.0683165829145729	0.00861972106688143
Clostridium_difficile_NAP07	cys_L_c	0	Met	0.02	0.01	0.01	0.00304020100502513	0.00854413341110638
Clostridium_difficile_NAP07	cyst_L_c	0	Met	0.02	0.01	0.01	0.0480402010050251	0.0086066802085786
Clostridium_difficile_NAP07	hcys_L_c	0	Met	0.02	0.015	0.005	0.0392964824120603	0.00857992920770018
Clostridium_difficile_NAP07	ser_L_c	0	Met	0.015	0.01	0.005	0.00743718592964824	0.00865330488074735
Clostridium_difficile_NAP07	pep_c	0	Met	0.03	0.01	0.02	0.0360552763819095	0.00869446003430733
Clostridium_difficile_NAP07	e4p_c	0	Met	0.025	0.01	0.015	0.0684673366834171	0.00931676455921349
Clostridium_difficile_NAP07	23dhmb_c	0	Met	0.01	0.005	0.005	0.0416582914572864	0.00863299189195533
Clostridium_difficile_NAP07	23dhmp_c	0	Met	0.01	0.005	0.005	0.0397236180904523	0.00862703119252646
Clostridium_difficile_NAP07	dhf_c	0	Met	0.015	0.01	0.005	0.0332412060301508	0.00855410624174652
Clostridium_difficile_NAP07	dhpt_c	0	Met	0.015	0.01	0.005	0.0113819095477387	0.00855842196083948
Clostridium_difficile_NAP07	2dmmq7_c	0	Met	0.02	0.01	0.01	0.00085427135678392	0.00502537602099718
Clostridium_difficile_NAP07	dhnpt_c	0	Met	0.015	0.005	0.01	0.00449748743718593	0.00878423732776022
Clostridium_difficile_NAP07	56dura_c	0	Met	0.01	0.005	0.005	0.000175879396984925	0.00515553779049774
Clostridium_difficile_NAP07	4abz_c	0	Met	0.01	0.005	0.005	0.00346733668341709	0.00856274203686522
Clostridium_difficile_NAP07	2ahhmp_c	0	Met	0.01	0.005	0.005	0.00660804020100503	0.00863225692052033
Clostridium_difficile_NAP07	2dda7p_c	0	Met	0.015	0.01	0.005	0.0786683417085427	0.00868028223548725
Clostridium_difficile_NAP07	3dhq_c	0	Met	0.01	0.005	0.005	0.0777638190954774	0.00867753287704169
Clostridium_difficile_NAP07	2omhmbl_c	0	Met	0.015	0.005	0.01	0.00266331658291457	0.00967926032292555
Clostridium_difficile_NAP07	2dhp_c	0	Met	0.015	0.01	0.005	0.0162814070351759	0.00512897081229939
Clostridium_difficile_NAP07	drib_c	0	Met	0.005	0	0.005	0	0.00943109662277873
Clostridium_difficile_NAP07	2dr5p_c	0	Met	0.02	0.01	0.01	0.00482412060301508	0.00935012005735882
Clostridium_difficile_NAP07	ura_c	0	Met	0.01	0	0.01	0	0.0052369192992203
Clostridium_difficile_NAP07	2pg_c	0	Met	0.01	0.005	0.005	0.00442211055276382	0.00854864008090099
Clostridium_difficile_NAP07	fdp_c	0	Met	0.015	0.005	0.01	0.0357788944723618	0.00922556559641213
Clostridium_difficile_NAP07	suc6p_c	0	Met	0.01	0	0.01	0	0.00939968651468808
Clostridium_difficile_NAP07	fmn_c	0	Met	0.01	0.005	0.005	0.00221105527638191	0.00791249893785776
Clostridium_difficile_NAP07	fum_c	0	Met	0.03	0.01	0.02	0.0518592964824121	0.00862685713621138
Clostridium_difficile_NAP07	mql8_c	0	Met	0.02	0.01	0.01	0.0265075376884422	0.00870061580247874
Clostridium_difficile_NAP07	q8h2_c	0	Met	0.025	0.015	0.01	0.0191206030150754	0.00826813775149362
Clostridium_difficile_NAP07	mal_L_c	0	Met	0.01	0.005	0.005	0	0.00823964999634857
Clostridium_difficile_NAP07	gam6p_c	0	Met	0.005	0	0.005	0	0.00919100654529515
Clostridium_difficile_NAP07	gal_c	0	Met	0.015	0.01	0.005	0.000301507537688442	0.00965436039241662
Clostridium_difficile_NAP07	melib_c	0	Met	0.015	0.005	0.01	0.000175879396984925	0.00985816702760058
Clostridium_difficile_NAP07	utp_c	0	Met	0.01	0	0.01	0	0.0100427401647952
Clostridium_difficile_NAP07	gal1p_c	0	Met	0.02	0.005	0.015	0.00273869346733668	0.00957213435168587
Clostridium_difficile_NAP07	g3p_c	0	Met	0.06	0.04	0.02	0.0653015075376884	0.00930375315925094
Clostridium_difficile_NAP07	gly_c	0	Met	0.02	0.005	0.015	0.0014321608040201	0.00870747732601402
Clostridium_difficile_NAP07	mlthf_c	0	Met	0.03	0.005	0.025	0.00253768844221106	0.0088691811284447
Clostridium_difficile_NAP07	glu_D_c	0	Met	0.015	0.01	0.005	0.00241206030150754	0.00859069412583136
Clostridium_difficile_NAP07	prpp_c	0	Met	0.015	0.005	0.01	0.000351758793969849	0.00515555073339006
Clostridium_difficile_NAP07	gua_c	0	Met	0.01	0	0.01	0	0.00502537315974866
Clostridium_difficile_NAP07	4hbz_c	0	Met	0.01	0.005	0.005	0.00424623115577889	0.0100704580919627
Clostridium_difficile_NAP07	octdp_c	0	Met	0.005	0	0.005	0	0.0100704580919627
Clostridium_difficile_NAP07	glc_D_c	0	Met	0.015	0.01	0.005	0.00489949748743719	0.00930581784778659
Clostridium_difficile_NAP07	fru_c	0	Met	0.015	0.01	0.005	0.00482412060301508	0.00922849546371103
Clostridium_difficile_NAP07	3mop_c	0	Met	0.02	0.005	0.015	0.0388190954773869	0.00863225324360493
Clostridium_difficile_NAP07	3c2hmp_c	0	Met	0.01	0.005	0.005	0.0132914572864322	0.00860762048978903
Clostridium_difficile_NAP07	2ippm_c	0	Met	0.01	0.005	0.005	0.0141959798994975	0.00859742450226868
Clostridium_difficile_NAP07	3c3hmp_c	0	Met	0.015	0.01	0.005	0.0151005025125628	0.00858725264108284
Clostridium_difficile_NAP07	alac_S_c	0	Met	0.015	0.01	0.005	0.0425628140703518	0.00861921384059004
Clostridium_difficile_NAP07	2ahbut_c	0	Met	0.015	0.01	0.005	0.0406281407035176	0.00862181545575085
Clostridium_difficile_NAP07	lcts_c	0	Met	0.01	0	0.01	0	0.0098546752587591
Clostridium_difficile_NAP07	4mop_c	0	Met	0.02	0.005	0.015	0.0114824120603015	0.00862808518799676
Clostridium_difficile_NAP07	ACP_c	0	Met	0.01	0.005	0.005	2.51256281407035e-05	0.00500005848701655
Clostridium_difficile_NAP07	malcoa_c	0	Met	0.015	0.01	0.005	0.00311557788944724	0.00500005848701655
Clostridium_difficile_NAP07	met_L_c	0	Met	0.015	0	0.015	0	0.0102771118170018
Clostridium_difficile_NAP07	thf_c	0	Met	0.03	0.025	0.005	0.033643216080402	0.00855361660166775
Clostridium_difficile_NAP07	5mta_c	0	Met	0.02	0.01	0.01	0.00633165829145729	0.00502537709035162
Clostridium_difficile_NAP07	methf_c	0	Met	0.01	0.005	0.005	7.53768844221106e-05	0.00500012447380772
Clostridium_difficile_NAP07	q8_c	0	Met	0.015	0.01	0.005	0.0183165829145729	0.00787187204592659
Clostridium_difficile_NAP07	2dmmq8_c	0	Met	0.005	0	0.005	0	0.00987146860152657
Clostridium_difficile_NAP07	nac_c	0	Met	0.015	0.01	0.005	5.0251256281407e-05	0.00512897805263809
Clostridium_difficile_NAP07	nicrnt_c	0	Met	0.025	0.01	0.015	0.000603015075376884	0.00512898752080416
Clostridium_difficile_NAP07	dmbzid_c	0	Met	0.01	0	0.01	0	0.00515555804896663
Clostridium_difficile_NAP07	succ_c	0	Met	0.03	0.02	0.01	0.0812814070351759	0.00862500252012749
Clostridium_difficile_NAP07	2ohph_c	0	Met	0.015	0.005	0.01	0.0141457286432161	0.00977432355914668
Clostridium_difficile_NAP07	2ombzl_c	0	Met	0.015	0.005	0.01	0.00424623115577889	0.0096792563558669
Clostridium_difficile_NAP07	3c4mop_c	0	Met	0.01	0.005	0.005	0.0123869346733668	0.0086178406895826
Clostridium_difficile_NAP07	2ommbl_c	0	Met	0.015	0.01	0.005	0.000577889447236181	0.0096790718912311
Clostridium_difficile_NAP07	2omph_c	0	Met	0.015	0.01	0.005	0.0021608040201005	0.00967906792432691
Clostridium_difficile_NAP07	succoa_c	0	Met	0.02	0.01	0.01	0.0520854271356784	0.00862833952166
Clostridium_difficile_NAP07	3ophb_c	0	Met	0.015	0.01	0.005	0.009321608040201	0.00996977483191296
Clostridium_difficile_NAP07	2oph_c	0	Met	0.01	0.005	0.005	0.0117587939698492	0.00987108281892901
Clostridium_difficile_NAP07	acorn_c	0	Met	0.02	0.01	0.01	0.00226130653266332	0.00862615336224273
Clostridium_difficile_NAP07	ala_B_c	0	Met	0.01	0.005	0.005	0.000376884422110553	0.00510267513223757
Clostridium_difficile_NAP07	pant_R_c	0	Met	0.01	0.005	0.005	0.0132914572864322	0.00510267513223757
Clostridium_difficile_NAP07	f6p_c	0	Met	0.04	0.035	0.005	0.0341708542713568	0.00914687034904047
Clostridium_difficile_NAP07	g6p_c	0	Met	0.02	0.015	0.005	0.0216834170854271	0.00922285901782523
Clostridium_difficile_NAP07	13dpg_c	0	Met	0.015	0.01	0.005	0.00160804020100503	0.00826428396295487
Clostridium_difficile_NAP07	3pg_c	0	Met	0.01	0.005	0.005	0.00304020100502513	0.00840524814776214
Clostridium_difficile_NAP07	g1p_c	0	Met	0.015	0.01	0.005	0.0121608040201005	0.00930647827793302
Clostridium_difficile_NAP07	pnto_R_c	0	Met	0.015	0.01	0.005	0.0106532663316583	0.00507664661580617
Clostridium_difficile_NAP07	ppap_c	0	Met	0.01	0.005	0.005	0.00314070351758794	0.00500004091033069
Clostridium_difficile_NAP07	4ppcys_c	0	Met	0.015	0.01	0.005	0.00663316582914573	0.0050253749516432
Clostridium_difficile_NAP07	ac_c	0	Met	0.03	0.025	0.005	0.00314070351758794	0.00499905185766399
Clostridium_difficile_NAP07	r1p_c	0	Met	0.01	0	0.01	0	0.0107430946537185
Clostridium_difficile_NAP07	4ppan_c	0	Met	0.01	0.005	0.005	0.00746231155778894	0.00505088121208601
Clostridium_difficile_NAP07	r5p_c	0	Met	0.025	0.005	0.02	0.00268844221105528	0.0104597469021888
Clostridium_difficile_NAP07	skm5p_c	0	Met	0.01	0.005	0.005	0.0750502512562814	0.00866929524163666
Clostridium_difficile_NAP07	ppcoa_c	0	Met	0.01	0.005	0.005	0.00623115577889447	0.00502512333525813
Clostridium_difficile_NAP07	pan4p_c	0	Met	0.01	0.005	0.005	0.00334170854271357	0.00500012394449046
Clostridium_difficile_NAP07	2dr1p_c	0	Met	0.01	0	0.01	0	0.00948618175218626
Clostridium_difficile_NAP07	raffin_c	0	Met	0.01	0	0.01	0	0.0100679880407189
Clostridium_difficile_NAP07	ribflv_c	0	Met	0.005	0	0.005	0	0.00797580410820298
Clostridium_difficile_NAP07	rbl_L_c	0	Met	0.01	0.005	0.005	0.00248743718592965	0.00963400252659184
Clostridium_difficile_NAP07	ru5p_L_c	0	Met	0.01	0.005	0.005	0.00492462311557789	0.00954968277569571
Clostridium_difficile_NAP07	ru5p_D_c	0	Met	0.01	0.005	0.005	5.0251256281407e-05	0.0095347797744108
Clostridium_difficile_NAP07	5prdmbz_c	0	Met	0.015	0.01	0.005	0.000452261306532663	0.0050508849929159
Clostridium_difficile_NAP07	3dhsk_c	0	Met	0.01	0.005	0.005	0.0768592964824121	0.00867478525968663
Clostridium_difficile_NAP07	skm_c	0	Met	0.01	0.005	0.005	0.0759547738693467	0.00867203938176871
Clostridium_difficile_NAP07	ametam_c	0	Met	0.015	0.005	0.01	0.00170854271356784	0.0050766542548151
Clostridium_difficile_NAP07	ptrc_c	0	Met	0.015	0.005	0.01	0.0107537688442211	0.0050766542548151
Clostridium_difficile_NAP07	fad_c	0	Met	0.02	0.015	0.005	0.00917085427135678	0.0078501894748952
Clostridium_difficile_NAP07	s7p_c	0	Met	0.02	0.01	0.01	0.00231155778894472	0.00939034703527768
Clostridium_difficile_NAP07	acald_c	0	Met	0.015	0.01	0.005	0.00306532663316583	0.00500011254705997
Clostridium_difficile_NAP07	xu5p_D_c	0	Met	0.03	0.01	0.02	0.00974874371859297	0.00946674609066021
Clostridium_difficile_NAP07	thm_c	0	Met	0.005	0	0.005	0	0.00868328984844788
Clostridium_difficile_NAP07	dhap_c	0	Met	0.01	0.005	0.005	0	0.00922456986558954
Clostridium_difficile_NAP07	glyald_c	0	Met	0.01	0.005	0.005	0.00241206030150754	0.00933599637811728
Clostridium_difficile_NAP07	tyr_L_c	0	Met	0.01	0	0.01	0	0.0103079707489336
Clostridium_difficile_NAP07	unaga_c	0	Met	0.01	0	0.01	0	0.00502537742994519
Clostridium_difficile_NAP07	uacmam_c	0	Met	0.015	0.005	0.01	0.000201005025125628	0.00502537742994519
Clostridium_difficile_NAP07	uacgam_c	0	Met	0.025	0.01	0.015	0.000376884422110553	0.00510268590155164
Clostridium_difficile_NAP07	acgam1p_c	0	Met	0.01	0.005	0.005	0.000150753768844221	0.00512890475972313
Clostridium_difficile_NAP07	udpgal_c	0	Met	0.025	0.02	0.005	0.00258793969849246	0.00947094519180084
Clostridium_difficile_NAP07	udpg_c	0	Met	0.015	0.005	0.01	0.00489949748743719	0.00948105895484976
Clostridium_difficile_NAP07	cala_c	0	Met	0.01	0.005	0.005	0.000301507537688442	0.00512897081229939
Clostridium_difficile_NAP07	uri_c	0	Met	0.015	0.01	0.005	5.0251256281407e-05	0.00500012137983307
Clostridium_difficile_NAP07	5mthf_c	0	Met	0.01	0.005	0.005	0.000276381909547739	0.00891779613222722
Clostridium_difficile_NAP07	pap_c	0	Met	0.005	0.005	0	0	0.00497512437810945
Clostridium_difficile_NAP07	adocbl_c	0	Met	0.01	0.01	0	0	0.00497512437810945
Clostridium_difficile_NAP07	gmp_c	0	Met	0.02	0.02	0	0	0.00497512437810945
Clostridium_difficile_NAP07	adn_c	0	Met	0.005	0.005	0	0	0.00497512437810945
Clostridium_difficile_NAP07	alaala_c	0	Met	0.005	0.005	0	0	0.00497512437810945
Clostridium_difficile_NAP07	arg_L_c	0	Met	0.005	0.005	0	0	0.00497512437810945
Clostridium_difficile_NAP07	asn_L_c	0	Met	0.01	0.01	0	0	0.00497512437810945
Clostridium_difficile_NAP07	b2coa_c	0	Met	0.01	0.01	0	0	0.00497512437810945
Clostridium_difficile_NAP07	fdxox_c	0	Met	0.015	0.015	0	0	0.00497512437810945
Clostridium_difficile_NAP07	pppi_c	0	Met	0.005	0.005	0	0	0.00497512437810945
Clostridium_difficile_NAP07	dhna_c	0	Met	0.005	0.005	0	0	0.00497512437810945
Clostridium_difficile_NAP07	hepdp_c	0	Met	0.005	0.005	0	0	0.00497512437810945
Clostridium_difficile_NAP07	gcald_c	0	Met	0.005	0.005	0	0	0.00497512437810945
Clostridium_difficile_NAP07	mqn8_c	0	Met	0.01	0.01	0	0	0.00497512437810945
Clostridium_difficile_NAP07	for_c	0	Met	0.01	0.01	0	0	0.00497512437810945
Clostridium_difficile_NAP07	ile_L_c	0	Met	0.01	0.01	0	0	0.00497512437810945
Clostridium_difficile_NAP07	leu_L_c	0	Met	0.01	0.01	0	0	0.00497512437810945
Clostridium_difficile_NAP07	malACP_c	0	Met	0.01	0.01	0	0	0.00497512437810945
Clostridium_difficile_NAP07	ade_c	0	Met	0.005	0.005	0	0	0.00497512437810945
Clostridium_difficile_NAP07	5mtr_c	0	Met	0.005	0.005	0	0	0.00497512437810945
Clostridium_difficile_NAP07	10fthf_c	0	Met	0.005	0.005	0	0	0.00497512437810945
Clostridium_difficile_NAP07	dnad_c	0	Met	0.005	0.005	0	0	0.00497512437810945
Clostridium_difficile_NAP07	ivcoa_c	0	Met	0.005	0.005	0	0	0.00497512437810945
Clostridium_difficile_NAP07	2mbcoa_c	0	Met	0.005	0.005	0	0	0.00497512437810945
Clostridium_difficile_NAP07	ppa_c	0	Met	0.005	0.005	0	0	0.00497512437810945
Clostridium_difficile_NAP07	dpcoa_c	0	Met	0.005	0.005	0	0	0.00497512437810945
Clostridium_difficile_NAP07	dgsn_c	0	Met	0.01	0.01	0	0	0.00497512437810945
Clostridium_difficile_NAP07	spmd_c	0	Met	0.01	0.01	0	0	0.00497512437810945
Clostridium_difficile_NAP07	thr_L_c	0	Met	0.01	0.01	0	0	0.00497512437810945
Clostridium_difficile_NAP07	udp_c	0	Met	0.01	0.01	0	0	0.00497512437810945
Clostridium_difficile_NAP07	acbdma14gapuc_c	0	Met	0.01	0.01	0	0	0.00497512437810945
Clostridium_difficile_NAP07	udpacgal_c	0	Met	0.005	0.005	0	0	0.00497512437810945
Clostridium_difficile_NAP07	uaccg_c	0	Met	0.01	0.01	0	0	0.00497512437810945
Clostridium_difficile_NAP07	ump_c	0	Met	0.005	0.005	0	0	0.00497512437810945
Clostridium_difficile_NAP07	val_L_c	0	Met	0.01	0.01	0	0	0.00497512437810945
Clostridium_difficile_NAP08	3mob_c	0	Met	0.03	0.005	0.025	0.0407537688442211	0.00864680478679285
Clostridium_difficile_NAP08	accoa_c	0	Met	0.055	0.005	0.05	0.0182663316582915	0.00865828240193834
Clostridium_difficile_NAP08	phenol_c	0	Met	0.01	0.005	0.005	0.00168341708542714	0.0101731862376254
Clostridium_difficile_NAP08	acac_c	0	Met	0.02	0.01	0.01	0.0301758793969849	0.00861917450717476
Clostridium_difficile_NAP08	aacoa_c	0	Met	0.025	0.01	0.015	0.0241457286432161	0.00862599362684197
Clostridium_difficile_NAP08	adocbip_c	0	Met	0.01	0.005	0.005	0.000150753768844221	0.00505088499274305
Clostridium_difficile_NAP08	gtp_c	0	Met	0.015	0	0.015	0	0.00919028062659802
Clostridium_difficile_NAP08	acgam6p_c	0	Met	0.005	0	0.005	0	0.00515538035515014
Clostridium_difficile_NAP08	acglu_c	0	Met	0.015	0.01	0.005	0.0123366834170854	0.00862481736593835
Clostridium_difficile_NAP08	2obut_c	0	Met	0.025	0.005	0.02	0.0418090452261307	0.00862987110088212
Clostridium_difficile_NAP08	hethmpp_c	0	Met	0.03	0.01	0.02	0.0219597989949749	0.00862889319971319
Clostridium_difficile_NAP08	actp_c	0	Met	0.01	0.005	0.005	0	0.00499905179098042
Clostridium_difficile_NAP08	pyr_c	0	Met	0.065	0.045	0.02	0.0877386934673367	0.0086263894191287
Clostridium_difficile_NAP08	thmpp_c	0	Met	0.03	0.025	0.005	0.00736180904522613	0.00860829304087627
Clostridium_difficile_NAP08	glu_L_c	0	Met	0.06	0.02	0.04	0.120427135678392	0.00862937864159685
Clostridium_difficile_NAP08	acg5sa_c	0	Met	0.015	0.005	0.01	0.0105276381909548	0.0086317975211445
Clostridium_difficile_NAP08	apoACP_c	0	Met	0.01	0	0.01	0	0.0050508181952139
Clostridium_difficile_NAP08	4adcho_c	0	Met	0.02	0.01	0.01	0.0373869346733668	0.00864022573061791
Clostridium_difficile_NAP08	chor_c	0	Met	0.015	0.005	0.01	0.0910552763819096	0.00866383126387143
Clostridium_difficile_NAP08	gln_L_c	0	Met	0.01	0	0.01	0	0.00871615279278981
Clostridium_difficile_NAP08	amet_c	0	Met	0.04	0.015	0.025	0.0268090452261307	0.00967960692567724
Clostridium_difficile_NAP08	adocbi_c	0	Met	0.01	0.005	0.005	0.000100502512562814	0.00507665261756838
Clostridium_difficile_NAP08	agdpcbi_c	0	Met	0.02	0.01	0.01	0.000201005025125628	0.00502537709028318
Clostridium_difficile_NAP08	rdmbzi_c	0	Met	0.015	0.005	0.01	0.000351758793969849	0.00502537709028318
Clostridium_difficile_NAP08	acg5p_c	0	Met	0.01	0.005	0.005	0.0114321608040201	0.00862830603183446
Clostridium_difficile_NAP08	ahcys_c	0	Met	0.04	0.02	0.02	0.0281407035175879	0.00967941846842694
Clostridium_difficile_NAP08	ahdt_c	0	Met	0.01	0.005	0.005	0.00226130653266332	0.008862006186556
Clostridium_difficile_NAP08	ala_D_c	0	Met	0.02	0.005	0.015	0.00223618090452261	0.00874101912728731
Clostridium_difficile_NAP08	ala_L_c	0	Met	0.005	0	0.005	0	0.008802567817497
Clostridium_difficile_NAP08	akg_c	0	Met	0.05	0.035	0.015	0.113040201005025	0.00863499991687388
Clostridium_difficile_NAP08	glyc_c	0	Met	0.005	0	0.005	0	0.00936794622397635
Clostridium_difficile_NAP08	2dmmql8_c	0	Met	0.015	0.005	0.01	0.00251256281407035	0.0097746952091574
Clostridium_difficile_NAP08	mqn7_c	0	Met	0.01	0	0.01	0	0.00977432097467062
Clostridium_difficile_NAP08	aps_c	0	Met	0.005	0	0.005	0	0.00788538710940227
Clostridium_difficile_NAP08	fadh2_c	0	Met	0.01	0.005	0.005	0.00344221105527638	0.00782859500855486
Clostridium_difficile_NAP08	cgly_c	0	Met	0.01	0	0.01	0	0.00876668212359179
Clostridium_difficile_NAP08	arab_L_c	0	Met	0.005	0	0.005	0	0.00971980396318749
Clostridium_difficile_NAP08	argsuc_c	0	Met	0.02	0.01	0.01	0.0536934673366834	0.00862413697649685
Clostridium_difficile_NAP08	asp_L_c	0	Met	0.025	0.01	0.015	0.00419597989949749	0.00863122367332762
Clostridium_difficile_NAP08	citr_L_c	0	Met	0.01	0.005	0.005	0.0535427135678392	0.00862109457409656
Clostridium_difficile_NAP08	oaa_c	0	Met	0.03	0.005	0.025	0.00306532663316583	0.00866216579929417
Clostridium_difficile_NAP08	btcoa_c	0	Met	0.02	0.01	0.01	0.00314070351758794	0.00502385994581474
Clostridium_difficile_NAP08	fdxrd_c	0	Met	0.015	0	0.015	0	0.00870811079959993
Clostridium_difficile_NAP08	but_c	0	Met	0.01	0	0.01	0	0.00509610209580967
Clostridium_difficile_NAP08	cbi_c	0	Met	0.01	0	0.01	0	0.00512898584941409
Clostridium_difficile_NAP08	3psme_c	0	Met	0.015	0.01	0.005	0.0919597989949749	0.0086665482409581
Clostridium_difficile_NAP08	orn_c	0	Met	0.02	0.01	0.01	0.0683165829145729	0.0086197128222312
Clostridium_difficile_NAP08	cys_L_c	0	Met	0.02	0.01	0.01	0.00304020100502513	0.00854411920591035
Clostridium_difficile_NAP08	cyst_L_c	0	Met	0.02	0.01	0.01	0.0480402010050251	0.00860667057737641
Clostridium_difficile_NAP08	hcys_L_c	0	Met	0.02	0.015	0.005	0.0392964824120603	0.00857991650137856
Clostridium_difficile_NAP08	ser_L_c	0	Met	0.015	0.01	0.005	0.00743718592964824	0.00865329181812518
Clostridium_difficile_NAP08	pep_c	0	Met	0.03	0.01	0.02	0.0360552763819095	0.00869445696752521
Clostridium_difficile_NAP08	e4p_c	0	Met	0.025	0.01	0.015	0.0684673366834171	0.00931682299587519
Clostridium_difficile_NAP08	23dhmb_c	0	Met	0.01	0.005	0.005	0.0416582914572864	0.00863297616099926
Clostridium_difficile_NAP08	23dhmp_c	0	Met	0.01	0.005	0.005	0.0397236180904523	0.00862702394550881
Clostridium_difficile_NAP08	dhf_c	0	Met	0.015	0.01	0.005	0.0332412060301508	0.00855409060119131
Clostridium_difficile_NAP08	dhpt_c	0	Met	0.015	0.01	0.005	0.0113819095477387	0.00855840661179842
Clostridium_difficile_NAP08	2dmmq7_c	0	Met	0.02	0.01	0.01	0.00085427135678392	0.0050253760208603
Clostridium_difficile_NAP08	dhnpt_c	0	Met	0.015	0.005	0.01	0.00449748743718593	0.00878422110222636
Clostridium_difficile_NAP08	56dura_c	0	Met	0.01	0.005	0.005	0.000175879396984925	0.00515553778848083
Clostridium_difficile_NAP08	4abz_c	0	Met	0.01	0.005	0.005	0.00346733668341709	0.00856272697993504
Clostridium_difficile_NAP08	2ahhmp_c	0	Met	0.01	0.005	0.005	0.00660804020100503	0.00863224127884312
Clostridium_difficile_NAP08	2dda7p_c	0	Met	0.015	0.01	0.005	0.0786683417085427	0.00868027837568517
Clostridium_difficile_NAP08	3dhq_c	0	Met	0.01	0.005	0.005	0.0777638190954774	0.00867752886948816
Clostridium_difficile_NAP08	2omhmbl_c	0	Met	0.015	0.005	0.01	0.00364321608040201	0.00967925382230936
Clostridium_difficile_NAP08	2dhp_c	0	Met	0.015	0.01	0.005	0.0162814070351759	0.00512897081080226
Clostridium_difficile_NAP08	drib_c	0	Met	0.005	0	0.005	0	0.00943115463089271
Clostridium_difficile_NAP08	2dr5p_c	0	Met	0.02	0.01	0.01	0.00482412060301508	0.00935017707361651
Clostridium_difficile_NAP08	ura_c	0	Met	0.01	0	0.01	0	0.00523691929578146
Clostridium_difficile_NAP08	2pg_c	0	Met	0.01	0.005	0.005	0.00442211055276382	0.00854863942569167
Clostridium_difficile_NAP08	fdp_c	0	Met	0.015	0.005	0.01	0.0357788944723618	0.00922562363333867
Clostridium_difficile_NAP08	suc6p_c	0	Met	0.01	0	0.01	0	0.00939974745019827
Clostridium_difficile_NAP08	fmn_c	0	Met	0.01	0.005	0.005	0.00221105527638191	0.00791246711708602
Clostridium_difficile_NAP08	fum_c	0	Met	0.03	0.01	0.02	0.0518592964824121	0.00862684919984539
Clostridium_difficile_NAP08	mql8_c	0	Met	0.02	0.01	0.01	0.0265075376884422	0.00870060754528405
Clostridium_difficile_NAP08	q8h2_c	0	Met	0.025	0.015	0.01	0.0191206030150754	0.00826811748331792
Clostridium_difficile_NAP08	mal_L_c	0	Met	0.01	0.005	0.005	0	0.00823962894803621
Clostridium_difficile_NAP08	gam6p_c	0	Met	0.005	0	0.005	0	0.00919106480520391
Clostridium_difficile_NAP08	gal_c	0	Met	0.015	0.01	0.005	0.000301507537688442	0.00965442611410365
Clostridium_difficile_NAP08	melib_c	0	Met	0.015	0.005	0.01	0.000175879396984925	0.00985823455963152
Clostridium_difficile_NAP08	utp_c	0	Met	0.01	0	0.01	0	0.0100428109250508
Clostridium_difficile_NAP08	gal1p_c	0	Met	0.02	0.005	0.015	0.00273869346733668	0.00957219895863533
Clostridium_difficile_NAP08	g3p_c	0	Met	0.06	0.04	0.02	0.0653015075376884	0.00930381152636327
Clostridium_difficile_NAP08	gly_c	0	Met	0.02	0.005	0.015	0.0014321608040201	0.00870746024890442
Clostridium_difficile_NAP08	mlthf_c	0	Met	0.03	0.005	0.025	0.00253768844221106	0.00886916641606463
Clostridium_difficile_NAP08	glu_D_c	0	Met	0.015	0.01	0.005	0.00241206030150754	0.0085906846930303
Clostridium_difficile_NAP08	prpp_c	0	Met	0.015	0.005	0.01	0.000351758793969849	0.00515555073220151
Clostridium_difficile_NAP08	gua_c	0	Met	0.01	0	0.01	0	0.00502537315942865
Clostridium_difficile_NAP08	4hbz_c	0	Met	0.01	0.005	0.005	0.00424623115577889	0.0100704510119821
Clostridium_difficile_NAP08	octdp_c	0	Met	0.005	0	0.005	0	0.0100704510119821
Clostridium_difficile_NAP08	glc_D_c	0	Met	0.015	0.01	0.005	0.00489949748743719	0.00930587801051947
Clostridium_difficile_NAP08	fru_c	0	Met	0.015	0.01	0.005	0.00482412060301508	0.00922855419985975
Clostridium_difficile_NAP08	3mop_c	0	Met	0.02	0.005	0.015	0.0388190954773869	0.00863224624950517
Clostridium_difficile_NAP08	3c2hmp_c	0	Met	0.01	0.005	0.005	0.0132914572864322	0.00860761894730801
Clostridium_difficile_NAP08	2ippm_c	0	Met	0.01	0.005	0.005	0.0141959798994975	0.00859742467519805
Clostridium_difficile_NAP08	3c3hmp_c	0	Met	0.015	0.01	0.005	0.0151005025125628	0.00858725452131419
Clostridium_difficile_NAP08	alac_S_c	0	Met	0.015	0.01	0.005	0.0425628140703518	0.00861919169615378
Clostridium_difficile_NAP08	2ahbut_c	0	Met	0.015	0.01	0.005	0.0406281407035176	0.0086218079564319
Clostridium_difficile_NAP08	lcts_c	0	Met	0.01	0	0.01	0	0.00985474274295857
Clostridium_difficile_NAP08	4mop_c	0	Met	0.02	0.005	0.015	0.0114824120603015	0.00862808019019605
Clostridium_difficile_NAP08	ACP_c	0	Met	0.01	0.005	0.005	2.51256281407035e-05	0.00500005848275942
Clostridium_difficile_NAP08	malcoa_c	0	Met	0.015	0.01	0.005	0.00311557788944724	0.00500005848275942
Clostridium_difficile_NAP08	met_L_c	0	Met	0.015	0	0.015	0	0.0102771051393929
Clostridium_difficile_NAP08	thf_c	0	Met	0.03	0.025	0.005	0.033643216080402	0.00855360087491337
Clostridium_difficile_NAP08	5mta_c	0	Met	0.02	0.01	0.01	0.00633165829145729	0.00502537709028318
Clostridium_difficile_NAP08	methf_c	0	Met	0.01	0.005	0.005	7.53768844221106e-05	0.00500012447377384
Clostridium_difficile_NAP08	q8_c	0	Met	0.015	0.01	0.005	0.0183165829145729	0.00787184042834197
Clostridium_difficile_NAP08	2dmmq8_c	0	Met	0.005	0	0.005	0	0.00987146185033921
Clostridium_difficile_NAP08	nac_c	0	Met	0.015	0.01	0.005	5.0251256281407e-05	0.00512897805160435
Clostridium_difficile_NAP08	nicrnt_c	0	Met	0.025	0.01	0.015	0.000603015075376884	0.0051289875203764
Clostridium_difficile_NAP08	dmbzid_c	0	Met	0.01	0	0.01	0	0.0051555580482463
Clostridium_difficile_NAP08	succ_c	0	Met	0.03	0.02	0.01	0.0812814070351759	0.00862499437843007
Clostridium_difficile_NAP08	2ohph_c	0	Met	0.015	0.005	0.01	0.0141457286432161	0.00977431692904895
Clostridium_difficile_NAP08	2ombzl_c	0	Met	0.015	0.005	0.01	0.00326633165829146	0.00967924985500214
Clostridium_difficile_NAP08	3c4mop_c	0	Met	0.01	0.005	0.005	0.0123869346733668	0.00861783742353943
Clostridium_difficile_NAP08	2ommbl_c	0	Met	0.015	0.01	0.005	0.00155778894472362	0.00967906537880817
Clostridium_difficile_NAP08	2omph_c	0	Met	0.015	0.01	0.005	0.00118090452261307	0.00967906141165543
Clostridium_difficile_NAP08	succoa_c	0	Met	0.02	0.01	0.01	0.0520854271356784	0.00862833178441866
Clostridium_difficile_NAP08	3ophb_c	0	Met	0.015	0.01	0.005	0.009321608040201	0.00996976790666692
Clostridium_difficile_NAP08	2oph_c	0	Met	0.01	0.005	0.005	0.0117587939698492	0.00987107604357929
Clostridium_difficile_NAP08	acorn_c	0	Met	0.02	0.01	0.01	0.00226130653266332	0.00862614604881624
Clostridium_difficile_NAP08	ala_B_c	0	Met	0.01	0.005	0.005	0.000376884422110553	0.00510267513117913
Clostridium_difficile_NAP08	pant_R_c	0	Met	0.01	0.005	0.005	0.0132914572864322	0.00510267513117913
Clostridium_difficile_NAP08	f6p_c	0	Met	0.04	0.035	0.005	0.0341708542713568	0.00914692805075035
Clostridium_difficile_NAP08	g6p_c	0	Met	0.02	0.015	0.005	0.0216834170854271	0.00922291811266725
Clostridium_difficile_NAP08	13dpg_c	0	Met	0.015	0.01	0.005	0.00160804020100503	0.00826428774114451
Clostridium_difficile_NAP08	3pg_c	0	Met	0.01	0.005	0.005	0.00304020100502513	0.00840524977245811
Clostridium_difficile_NAP08	g1p_c	0	Met	0.015	0.01	0.005	0.0121608040201005	0.0093065388920308
Clostridium_difficile_NAP08	pnto_R_c	0	Met	0.015	0.01	0.005	0.0106532663316583	0.00507664661510772
Clostridium_difficile_NAP08	ppap_c	0	Met	0.01	0.005	0.005	0.00314070351758794	0.00500004089921734
Clostridium_difficile_NAP08	4ppcys_c	0	Met	0.015	0.01	0.005	0.00663316582914573	0.00502537495143788
Clostridium_difficile_NAP08	ac_c	0	Met	0.03	0.025	0.005	0.00314070351758794	0.00499905179098042
Clostridium_difficile_NAP08	r1p_c	0	Met	0.01	0	0.01	0	0.0107431729584018
Clostridium_difficile_NAP08	4ppan_c	0	Met	0.01	0.005	0.005	0.00746231155778894	0.00505088121167119
Clostridium_difficile_NAP08	r5p_c	0	Met	0.025	0.005	0.02	0.00268844221105528	0.0104598208047522
Clostridium_difficile_NAP08	skm5p_c	0	Met	0.01	0.005	0.005	0.0750502512562814	0.00866929079195497
Clostridium_difficile_NAP08	ppcoa_c	0	Met	0.01	0.005	0.005	0.00623115577889447	0.00502512330158274
Clostridium_difficile_NAP08	pan4p_c	0	Met	0.01	0.005	0.005	0.00334170854271357	0.00500012394442271
Clostridium_difficile_NAP08	2dr1p_c	0	Met	0.01	0	0.01	0	0.00948624049178252
Clostridium_difficile_NAP08	raffin_c	0	Met	0.01	0	0.01	0	0.0100680579651365
Clostridium_difficile_NAP08	ribflv_c	0	Met	0.005	0	0.005	0	0.00797577176854981
Clostridium_difficile_NAP08	rbl_L_c	0	Met	0.01	0.005	0.005	0.00248743718592965	0.00963406526098131
Clostridium_difficile_NAP08	ru5p_L_c	0	Met	0.01	0.005	0.005	0.00492462311557789	0.00954974441674599
Clostridium_difficile_NAP08	ru5p_D_c	0	Met	0.01	0.005	0.005	5.0251256281407e-05	0.00953484149198261
Clostridium_difficile_NAP08	5prdmbz_c	0	Met	0.015	0.01	0.005	0.000452261306532663	0.00505088499274305
Clostridium_difficile_NAP08	3dhsk_c	0	Met	0.01	0.005	0.005	0.0768592964824121	0.00867478110456952
Clostridium_difficile_NAP08	skm_c	0	Met	0.01	0.005	0.005	0.0759547738693467	0.00867203507927563
Clostridium_difficile_NAP08	ametam_c	0	Met	0.015	0.005	0.01	0.00170854271356784	0.00507665425460557
Clostridium_difficile_NAP08	ptrc_c	0	Met	0.015	0.005	0.01	0.0107537688442211	0.00507665425460557
Clostridium_difficile_NAP08	fad_c	0	Met	0.02	0.015	0.005	0.00917085427135678	0.0078501581606629
Clostridium_difficile_NAP08	s7p_c	0	Met	0.02	0.01	0.01	0.00231155778894472	0.00939040650458347
Clostridium_difficile_NAP08	acald_c	0	Met	0.015	0.01	0.005	0.00306532663316583	0.00500011254626275
Clostridium_difficile_NAP08	xu5p_D_c	0	Met	0.03	0.01	0.02	0.00974874371859297	0.00946680666568115
Clostridium_difficile_NAP08	thm_c	0	Met	0.005	0	0.005	0	0.00868327569092586
Clostridium_difficile_NAP08	dhap_c	0	Met	0.01	0.005	0.005	0	0.0092246278981513
Clostridium_difficile_NAP08	glyald_c	0	Met	0.01	0.005	0.005	0.00241206030150754	0.00933605643380695
Clostridium_difficile_NAP08	tyr_L_c	0	Met	0.01	0	0.01	0	0.0103079648629225
Clostridium_difficile_NAP08	unaga_c	0	Met	0.01	0	0.01	0	0.00502537742989848
Clostridium_difficile_NAP08	uacmam_c	0	Met	0.015	0.005	0.01	0.000201005025125628	0.00502537742989848
Clostridium_difficile_NAP08	uacgam_c	0	Met	0.025	0.01	0.015	0.000376884422110553	0.00510268590118245
Clostridium_difficile_NAP08	acgam1p_c	0	Met	0.01	0.005	0.005	0.000150753768844221	0.00512890475399856
Clostridium_difficile_NAP08	udpgal_c	0	Met	0.025	0.02	0.005	0.00258793969849246	0.00947100843056083
Clostridium_difficile_NAP08	udpg_c	0	Met	0.015	0.005	0.01	0.00489949748743719	0.00948112233348229
Clostridium_difficile_NAP08	cala_c	0	Met	0.01	0.005	0.005	0.000301507537688442	0.00512897081080226
Clostridium_difficile_NAP08	uri_c	0	Met	0.015	0.01	0.005	5.0251256281407e-05	0.00500012137960117
Clostridium_difficile_NAP08	5mthf_c	0	Met	0.01	0.005	0.005	0.000276381909547739	0.00891777759399681
Clostridium_difficile_NAP08	pap_c	0	Met	0.005	0.005	0	0	0.00497512437810945
Clostridium_difficile_NAP08	adocbl_c	0	Met	0.01	0.01	0	0	0.00497512437810945
Clostridium_difficile_NAP08	gmp_c	0	Met	0.02	0.02	0	0	0.00497512437810945
Clostridium_difficile_NAP08	adn_c	0	Met	0.005	0.005	0	0	0.00497512437810945
Clostridium_difficile_NAP08	alaala_c	0	Met	0.005	0.005	0	0	0.00497512437810945
Clostridium_difficile_NAP08	arg_L_c	0	Met	0.005	0.005	0	0	0.00497512437810945
Clostridium_difficile_NAP08	asn_L_c	0	Met	0.01	0.01	0	0	0.00497512437810945
Clostridium_difficile_NAP08	b2coa_c	0	Met	0.01	0.01	0	0	0.00497512437810945
Clostridium_difficile_NAP08	fdxox_c	0	Met	0.015	0.015	0	0	0.00497512437810945
Clostridium_difficile_NAP08	pppi_c	0	Met	0.005	0.005	0	0	0.00497512437810945
Clostridium_difficile_NAP08	dhna_c	0	Met	0.005	0.005	0	0	0.00497512437810945
Clostridium_difficile_NAP08	hepdp_c	0	Met	0.005	0.005	0	0	0.00497512437810945
Clostridium_difficile_NAP08	gcald_c	0	Met	0.005	0.005	0	0	0.00497512437810945
Clostridium_difficile_NAP08	mqn8_c	0	Met	0.01	0.01	0	0	0.00497512437810945
Clostridium_difficile_NAP08	for_c	0	Met	0.01	0.01	0	0	0.00497512437810945
Clostridium_difficile_NAP08	ile_L_c	0	Met	0.01	0.01	0	0	0.00497512437810945
Clostridium_difficile_NAP08	leu_L_c	0	Met	0.01	0.01	0	0	0.00497512437810945
Clostridium_difficile_NAP08	malACP_c	0	Met	0.01	0.01	0	0	0.00497512437810945
Clostridium_difficile_NAP08	ade_c	0	Met	0.005	0.005	0	0	0.00497512437810945
Clostridium_difficile_NAP08	5mtr_c	0	Met	0.005	0.005	0	0	0.00497512437810945
Clostridium_difficile_NAP08	10fthf_c	0	Met	0.005	0.005	0	0	0.00497512437810945
Clostridium_difficile_NAP08	dnad_c	0	Met	0.005	0.005	0	0	0.00497512437810945
Clostridium_difficile_NAP08	ivcoa_c	0	Met	0.005	0.005	0	0	0.00497512437810945
Clostridium_difficile_NAP08	2mbcoa_c	0	Met	0.005	0.005	0	0	0.00497512437810945
Clostridium_difficile_NAP08	ppa_c	0	Met	0.005	0.005	0	0	0.00497512437810945
Clostridium_difficile_NAP08	dpcoa_c	0	Met	0.005	0.005	0	0	0.00497512437810945
Clostridium_difficile_NAP08	dgsn_c	0	Met	0.01	0.01	0	0	0.00497512437810945
Clostridium_difficile_NAP08	spmd_c	0	Met	0.01	0.01	0	0	0.00497512437810945
Clostridium_difficile_NAP08	thr_L_c	0	Met	0.01	0.01	0	0	0.00497512437810945
Clostridium_difficile_NAP08	udp_c	0	Met	0.01	0.01	0	0	0.00497512437810945
Clostridium_difficile_NAP08	acbdma14gapuc_c	0	Met	0.01	0.01	0	0	0.00497512437810945
Clostridium_difficile_NAP08	udpacgal_c	0	Met	0.005	0.005	0	0	0.00497512437810945
Clostridium_difficile_NAP08	uaccg_c	0	Met	0.01	0.01	0	0	0.00497512437810945
Clostridium_difficile_NAP08	ump_c	0	Met	0.005	0.005	0	0	0.00497512437810945
Clostridium_difficile_NAP08	val_L_c	0	Met	0.01	0.01	0	0	0.00497512437810945
Clostridium_difficile_R20291	3mob_c	0	Met	0.025	0.01	0.015	0.0412814070351759	0.00824427157144452
Clostridium_difficile_R20291	accoa_c	0	Met	0.05	0.01	0.04	0.0249246231155779	0.00827156271773116
Clostridium_difficile_R20291	phenol_c	0	Met	0.01	0.005	0.005	0.00085427135678392	0.00961657922813927
Clostridium_difficile_R20291	aacoa_c	0	Met	0.025	0.01	0.015	0.0316834170854271	0.00815225273831112
Clostridium_difficile_R20291	acald_c	0	Met	0.015	0.005	0.01	0.000979899497487437	0.00838050554777848
Clostridium_difficile_R20291	adocbip_c	0	Met	0.01	0.005	0.005	0.000150753768844221	0.0050508848699593
Clostridium_difficile_R20291	gtp_c	0	Met	0.015	0	0.015	0	0.00877211827325059
Clostridium_difficile_R20291	acgam6p_c	0	Met	0.015	0	0.015	0	0.00950391321218039
Clostridium_difficile_R20291	acglu_c	0	Met	0.015	0.01	0.005	0.0478643216080402	0.00827895289680264
Clostridium_difficile_R20291	2obut_c	0	Met	0.025	0.005	0.02	0.0539698492462312	0.00826752749352395
Clostridium_difficile_R20291	hethmpp_c	0	Met	0.02	0.01	0.01	0.0413316582914573	0.00825996533110532
Clostridium_difficile_R20291	actp_c	0	Met	0.015	0.01	0.005	0	0.00499858593931987
Clostridium_difficile_R20291	pyr_c	0	Met	0.06	0.05	0.01	0.0676633165829146	0.00826782250108762
Clostridium_difficile_R20291	thmpp_c	0	Met	0.02	0.015	0.005	0.00276381909547739	0.00825222362647749
Clostridium_difficile_R20291	glu_L_c	0	Met	0.065	0.03	0.035	0.113241206030151	0.00828199748151106
Clostridium_difficile_R20291	acg5sa_c	0	Met	0.015	0.005	0.01	0.0460552763819095	0.00828406188557163
Clostridium_difficile_R20291	apoACP_c	0	Met	0.01	0	0.01	0	0.00505081503569034
Clostridium_difficile_R20291	4adcho_c	0	Met	0.02	0.01	0.01	0.0200251256281407	0.00828279076611374
Clostridium_difficile_R20291	chor_c	0	Met	0.015	0.005	0.01	0.0817587939698493	0.00830951019264095
Clostridium_difficile_R20291	gln_L_c	0	Met	0.01	0	0.01	0	0.0084226244700184
Clostridium_difficile_R20291	amet_c	0	Met	0.04	0.015	0.025	0.00819095477386935	0.0091738112283775
Clostridium_difficile_R20291	adocbi_c	0	Met	0.01	0.005	0.005	0.000100502512562814	0.00507665239429687
Clostridium_difficile_R20291	agdpcbi_c	0	Met	0.02	0.01	0.01	0.000201005025125628	0.00502537704166449
Clostridium_difficile_R20291	rdmbzi_c	0	Met	0.015	0.005	0.01	0.000402010050251256	0.00502537704166449
Clostridium_difficile_R20291	acg5p_c	0	Met	0.01	0.005	0.005	0.0469597989949749	0.00828150660323377
Clostridium_difficile_R20291	ahcys_c	0	Met	0.04	0.02	0.02	0.032713567839196	0.00917418382418636
Clostridium_difficile_R20291	ahdt_c	0	Met	0.01	0.005	0.005	0.0021356783919598	0.00847233930360254
Clostridium_difficile_R20291	ala_D_c	0	Met	0.02	0.005	0.015	0.0021105527638191	0.00835825830932137
Clostridium_difficile_R20291	ala_L_c	0	Met	0.005	0	0.005	0	0.00840348018000899
Clostridium_difficile_R20291	akg_c	0	Met	0.05	0.02	0.03	0.131683417085427	0.00828395680003461
Clostridium_difficile_R20291	glyc_c	0	Met	0.005	0	0.005	0	0.00896644649010538
Clostridium_difficile_R20291	2dmmql8_c	0	Met	0.015	0.005	0.01	0.00238693467336683	0.00925939423505965
Clostridium_difficile_R20291	mqn7_c	0	Met	0.01	0	0.01	0	0.00925884579647452
Clostridium_difficile_R20291	aps_c	0	Met	0.005	0	0.005	0	0.00509400129434169
Clostridium_difficile_R20291	fadh2_c	0	Met	0.01	0.005	0.005	0.00366834170854271	0.00507029862411519
Clostridium_difficile_R20291	cgly_c	0	Met	0.01	0	0.01	0	0.00848615226891511
Clostridium_difficile_R20291	arab_L_c	0	Met	0.005	0	0.005	0	0.0092805577201122
Clostridium_difficile_R20291	argsuc_c	0	Met	0.02	0.01	0.01	0.0220100502512563	0.00516887609323335
Clostridium_difficile_R20291	asp_L_c	0	Met	0.025	0.015	0.01	0.000452261306532663	0.0051957633736202
Clostridium_difficile_R20291	citr_L_c	0	Met	0.01	0.005	0.005	0.0241959798994975	0.0051957633736202
Clostridium_difficile_R20291	oaa_c	0	Met	0.03	0.005	0.025	0.00296482412060302	0.00827595800667774
Clostridium_difficile_R20291	but_c	0	Met	0.02	0	0.02	0	0.00819608506176247
Clostridium_difficile_R20291	btcoa_c	0	Met	0.03	0.02	0.01	0.00301507537688442	0.0080054811355941
Clostridium_difficile_R20291	fdxrd_c	0	Met	0.015	0.005	0.01	0.00281407035175879	0.00817519834725857
Clostridium_difficile_R20291	cbi_c	0	Met	0.01	0	0.01	0	0.00512898546958331
Clostridium_difficile_R20291	3psme_c	0	Met	0.015	0.01	0.005	0.0826633165829146	0.00831233160268672
Clostridium_difficile_R20291	orn_c	0	Met	0.02	0.01	0.01	0.0402010050251256	0.00536368100479249
Clostridium_difficile_R20291	utp_c	0	Met	0.02	0	0.02	0	0.0098616714000164
Clostridium_difficile_R20291	cys_L_c	0	Met	0.02	0.01	0.01	0.0021105527638191	0.00819262243383133
Clostridium_difficile_R20291	cyst_L_c	0	Met	0.02	0.01	0.01	0.0598492462311558	0.00824308309951769
Clostridium_difficile_R20291	hcys_L_c	0	Met	0.02	0.015	0.005	0.059748743718593	0.00821573643481466
Clostridium_difficile_R20291	ser_L_c	0	Met	0.02	0.01	0.01	0.00806532663316583	0.00832692226598711
Clostridium_difficile_R20291	pep_c	0	Met	0.03	0.01	0.02	0.0335427135678392	0.00834087728178595
Clostridium_difficile_R20291	e4p_c	0	Met	0.025	0.01	0.015	0.0614321608040201	0.00891390432833387
Clostridium_difficile_R20291	23dhmp_c	0	Met	0.01	0.005	0.005	0.0799748743718593	0.00827270755685887
Clostridium_difficile_R20291	dhf_c	0	Met	0.015	0.01	0.005	0.0243718592964824	0.00818968714690443
Clostridium_difficile_R20291	dhpt_c	0	Met	0.015	0.01	0.005	0.0107537688442211	0.00819441824635912
Clostridium_difficile_R20291	2dmmq7_c	0	Met	0.02	0.01	0.01	0.00085427135678392	0.00502537592362297
Clostridium_difficile_R20291	dhnpt_c	0	Met	0.015	0.005	0.01	0.00424623115577889	0.00840121199094243
Clostridium_difficile_R20291	56dura_c	0	Met	0.01	0.005	0.005	0.000175879396984925	0.00515553635572631
Clostridium_difficile_R20291	4abz_c	0	Met	0.01	0.005	0.005	0.00334170854271357	0.00819915481519005
Clostridium_difficile_R20291	2ahhmp_c	0	Met	0.01	0.005	0.005	0.00623115577889447	0.00826208659198595
Clostridium_difficile_R20291	2dda7p_c	0	Met	0.015	0.01	0.005	0.0707537688442211	0.00832658254235277
Clostridium_difficile_R20291	3dhq_c	0	Met	0.01	0.005	0.005	0.0698492462311558	0.00832372844659339
Clostridium_difficile_R20291	2omhmbl_c	0	Met	0.015	0.005	0.01	0.00442211055276382	0.00917403850822082
Clostridium_difficile_R20291	2dhp_c	0	Met	0.015	0.01	0.005	0.0157537688442211	0.00512896974728244
Clostridium_difficile_R20291	drib_c	0	Met	0.005	0	0.005	0	0.00919174021297181
Clostridium_difficile_R20291	2dr5p_c	0	Met	0.02	0.01	0.01	0.00467336683417085	0.00911458221859526
Clostridium_difficile_R20291	ura_c	0	Met	0.01	0	0.01	0	0.00523691685293242
Clostridium_difficile_R20291	2pg_c	0	Met	0.01	0.005	0.005	0.00417085427135678	0.00826501629419129
Clostridium_difficile_R20291	fdp_c	0	Met	0.015	0.005	0.01	0.0342713567839196	0.00886216529629429
Clostridium_difficile_R20291	suc6p_c	0	Met	0.01	0	0.01	0	0.00905615021203616
Clostridium_difficile_R20291	fmn_c	0	Met	0.01	0.005	0.005	0.000125628140703518	0.00509464095363162
Clostridium_difficile_R20291	fum_c	0	Met	0.035	0.015	0.02	0.0161306532663317	0.00511581599760859
Clostridium_difficile_R20291	mql8_c	0	Met	0.02	0.01	0.01	0.00085427135678392	0.00502537704166449
Clostridium_difficile_R20291	q8h2_c	0	Met	0.025	0.015	0.01	0.00706030150753769	0.00507415324095128
Clostridium_difficile_R20291	mal_L_c	0	Met	0.01	0.005	0.005	0	0.00513160185805731
Clostridium_difficile_R20291	gam6p_c	0	Met	0.01	0.005	0.005	0.00221105527638191	0.00890018694811394
Clostridium_difficile_R20291	gal_c	0	Met	0.015	0.01	0.005	0.000376884422110553	0.00929924952294054
Clostridium_difficile_R20291	melib_c	0	Met	0.015	0.005	0.01	0.000175879396984925	0.00957696029080613
Clostridium_difficile_R20291	gal1p_c	0	Met	0.02	0.005	0.015	0.00268844221105528	0.00922245205978283
Clostridium_difficile_R20291	g3p_c	0	Met	0.06	0.04	0.02	0.0598492462311558	0.00890085913013018
Clostridium_difficile_R20291	gly_c	0	Met	0.02	0.005	0.015	0.00203517587939699	0.0084406022560604
Clostridium_difficile_R20291	mlthf_c	0	Met	0.03	0.005	0.025	0.00281407035175879	0.00852174711074704
Clostridium_difficile_R20291	glu_D_c	0	Met	0.015	0.01	0.005	0.00120603015075377	0.00823437301835554
Clostridium_difficile_R20291	prpp_c	0	Met	0.015	0.005	0.01	0.00520100502512563	0.00887174397528426
Clostridium_difficile_R20291	gua_c	0	Met	0.01	0	0.01	0	0.00502537293210357
Clostridium_difficile_R20291	4hbz_c	0	Met	0.01	0.005	0.005	0.00329145728643216	0.00952472668677483
Clostridium_difficile_R20291	octdp_c	0	Met	0.005	0	0.005	0	0.00952472668677483
Clostridium_difficile_R20291	fru_c	0	Met	0.02	0.015	0.005	0.00914572864321608	0.00889598487500427
Clostridium_difficile_R20291	3mop_c	0	Met	0.02	0.005	0.015	0.079070351758794	0.00827962223145347
Clostridium_difficile_R20291	3c2hmp_c	0	Met	0.01	0.005	0.005	0.0142211055276382	0.00825718028565006
Clostridium_difficile_R20291	2ippm_c	0	Met	0.01	0.005	0.005	0.0151256281407035	0.00824748357929204
Clostridium_difficile_R20291	3c3hmp_c	0	Met	0.015	0.01	0.005	0.0160301507537688	0.00823780962060868
Clostridium_difficile_R20291	2ahbut_c	0	Met	0.015	0.01	0.005	0.0808793969849246	0.00826580442212109
Clostridium_difficile_R20291	lcts_c	0	Met	0.01	0	0.01	0	0.0095737927904252
Clostridium_difficile_R20291	4mop_c	0	Met	0.02	0.005	0.015	0.0124120603015075	0.0082766422630845
Clostridium_difficile_R20291	ACP_c	0	Met	0.01	0.005	0.005	2.51256281407035e-05	0.00500005545861685
Clostridium_difficile_R20291	malcoa_c	0	Met	0.015	0.01	0.005	0.00298994974874372	0.00500005545861685
Clostridium_difficile_R20291	met_L_c	0	Met	0.015	0	0.015	0	0.00971768870169037
Clostridium_difficile_R20291	5mthf_c	0	Met	0.01	0.005	0.005	0.000678391959798995	0.0085628816280504
Clostridium_difficile_R20291	thf_c	0	Met	0.03	0.025	0.005	0.0316834170854271	0.00818881700967831
Clostridium_difficile_R20291	5mta_c	0	Met	0.02	0.01	0.01	0.00613065326633166	0.00502537704166449
Clostridium_difficile_R20291	methf_c	0	Met	0.01	0.005	0.005	7.53768844221106e-05	0.00500012444970819
Clostridium_difficile_R20291	q8_c	0	Met	0.015	0.01	0.005	0.0085678391959799	0.00506708545914454
Clostridium_difficile_R20291	2dmmq8_c	0	Met	0.005	0	0.005	0	0.00934618302952009
Clostridium_difficile_R20291	dnad_c	0	Met	0.01	0.005	0.005	0.0130150753768844	0.00835125422594045
Clostridium_difficile_R20291	nac_c	0	Met	0.015	0.01	0.005	0.0021356783919598	0.00879334848455215
Clostridium_difficile_R20291	nicrnt_c	0	Met	0.025	0.01	0.015	0.0116834170854271	0.00879380379060651
Clostridium_difficile_R20291	dmbzid_c	0	Met	0.01	0	0.01	0	0.00887162201994939
Clostridium_difficile_R20291	acac_c	0	Met	0.02	0.01	0.01	0.00195979899497487	0.00813939813322096
Clostridium_difficile_R20291	succoa_c	0	Met	0.02	0.01	0.01	0.0287185929648241	0.00814113435087158
Clostridium_difficile_R20291	2ohph_c	0	Met	0.015	0.005	0.01	0.0126884422110553	0.00925939233723626
Clostridium_difficile_R20291	2ombzl_c	0	Met	0.015	0.005	0.01	0.00603015075376884	0.00917403478223095
Clostridium_difficile_R20291	3c4mop_c	0	Met	0.01	0.005	0.005	0.0133165829145729	0.00826689982001169
Clostridium_difficile_R20291	2ommbl_c	0	Met	0.015	0.01	0.005	0.00246231155778894	0.00917387084167311
Clostridium_difficile_R20291	2omph_c	0	Met	0.015	0.01	0.005	0.00407035175879397	0.00917386711581944
Clostridium_difficile_R20291	fdxox_c	0	Met	0.015	0.01	0.005	0.00208542713567839	0.0081297220888291
Clostridium_difficile_R20291	3ophb_c	0	Met	0.015	0.01	0.005	0.00811557788944724	0.00943461022908545
Clostridium_difficile_R20291	2oph_c	0	Met	0.01	0.005	0.005	0.010427135678392	0.00934618109595317
Clostridium_difficile_R20291	acorn_c	0	Met	0.02	0.01	0.01	0.00128140703517588	0.00827846819373312
Clostridium_difficile_R20291	ala_B_c	0	Met	0.01	0.005	0.005	0.000376884422110553	0.00510267437929146
Clostridium_difficile_R20291	pant_R_c	0	Met	0.01	0.005	0.005	0.0128894472361809	0.00510267437929146
Clostridium_difficile_R20291	f6p_c	0	Met	0.04	0.035	0.005	0.0328391959798995	0.00882276165013455
Clostridium_difficile_R20291	g6p_c	0	Met	0.015	0.01	0.005	0.0141708542713568	0.00889699049249843
Clostridium_difficile_R20291	13dpg_c	0	Met	0.015	0.01	0.005	0.00170854271356784	0.00811234888781837
Clostridium_difficile_R20291	3pg_c	0	Met	0.01	0.005	0.005	0.00296482412060302	0.00818882143404186
Clostridium_difficile_R20291	g1p_c	0	Met	0.015	0.01	0.005	0.00979899497487437	0.00897518591727137
Clostridium_difficile_R20291	pnto_R_c	0	Met	0.015	0.01	0.005	0.0103768844221106	0.00507664611895
Clostridium_difficile_R20291	ppap_c	0	Met	0.01	0.005	0.005	0.00301507537688442	0.00500003158772448
Clostridium_difficile_R20291	4ppcys_c	0	Met	0.015	0.01	0.005	0.00638190954773869	0.00502537480558194
Clostridium_difficile_R20291	ac_c	0	Met	0.025	0.02	0.005	2.51256281407035e-05	0.00499882777813484
Clostridium_difficile_R20291	r1p_c	0	Met	0.01	0	0.01	0	0.0102373942404528
Clostridium_difficile_R20291	4ppan_c	0	Met	0.01	0.005	0.005	0.00731155778894472	0.00505088091699064
Clostridium_difficile_R20291	r5p_c	0	Met	0.03	0.01	0.02	0.00512562814070352	0.00997730052038911
Clostridium_difficile_R20291	skm5p_c	0	Met	0.01	0.005	0.005	0.0671356783919598	0.00831517788680808
Clostridium_difficile_R20291	ppcoa_c	0	Met	0.01	0.005	0.005	0.00597989949748744	0.00502509508624385
Clostridium_difficile_R20291	pan4p_c	0	Met	0.01	0.005	0.005	0.00321608040201005	0.00500012389629142
Clostridium_difficile_R20291	2dr1p_c	0	Met	0.01	0	0.01	0	0.0092451198477656
Clostridium_difficile_R20291	raffin_c	0	Met	0.01	0	0.01	0	0.00967342298207807
Clostridium_difficile_R20291	ribflv_c	0	Met	0.005	0	0.005	0	0.00512085686038581
Clostridium_difficile_R20291	rib_D_c	0	Met	0.005	0	0.005	0	0.0100690145887251
Clostridium_difficile_R20291	rbl_L_c	0	Met	0.01	0.005	0.005	0.00236180904522613	0.0092019834768505
Clostridium_difficile_R20291	ru5p_L_c	0	Met	0.01	0.005	0.005	0.00467336683417085	0.00912465414048905
Clostridium_difficile_R20291	ru5p_D_c	0	Met	0.01	0.005	0.005	7.53768844221106e-05	0.00910730694089353
Clostridium_difficile_R20291	5prdmbz_c	0	Met	0.015	0.01	0.005	0.000527638190954774	0.0050508848699593
Clostridium_difficile_R20291	3dhsk_c	0	Met	0.01	0.005	0.005	0.0689447236180905	0.00832087630675563
Clostridium_difficile_R20291	skm_c	0	Met	0.01	0.005	0.005	0.0680402010050251	0.00831802612082958
Clostridium_difficile_R20291	ametam_c	0	Met	0.015	0.005	0.01	0.00170854271356784	0.0050766541057578
Clostridium_difficile_R20291	ptrc_c	0	Met	0.015	0.005	0.01	0.0103517587939698	0.0050766541057578
Clostridium_difficile_R20291	fad_c	0	Met	0.02	0.015	0.005	0.000829145728643216	0.00506869153240436
Clostridium_difficile_R20291	s7p_c	0	Met	0.02	0.01	0.01	0.00125628140703518	0.00897989835330899
Clostridium_difficile_R20291	xu5p_D_c	0	Met	0.03	0.01	0.02	0.00924623115577889	0.00904854046437522
Clostridium_difficile_R20291	thm_c	0	Met	0.005	0	0.005	0	0.00832110845268696
Clostridium_difficile_R20291	dhap_c	0	Met	0.01	0.005	0.005	0	0.00886155785711484
Clostridium_difficile_R20291	glyald_c	0	Met	0.01	0.005	0.005	0.00228643216080402	0.00893379153031466
Clostridium_difficile_R20291	tyr_L_c	0	Met	0.01	0	0.01	0	0.00978612362596543
Clostridium_difficile_R20291	unaga_c	0	Met	0.01	0	0.01	0	0.00502537739671956
Clostridium_difficile_R20291	uacmam_c	0	Met	0.015	0.005	0.01	0.000201005025125628	0.00502537739671956
Clostridium_difficile_R20291	uacgam_c	0	Met	0.025	0.01	0.015	0.000376884422110553	0.00510268563892423
Clostridium_difficile_R20291	acgam1p_c	0	Met	0.01	0.005	0.005	0.000150753768844221	0.00512890068743789
Clostridium_difficile_R20291	udpgal_c	0	Met	0.025	0.02	0.005	0.000653266331658291	0.0091289538383569
Clostridium_difficile_R20291	udpg_c	0	Met	0.015	0.005	0.01	0.0028391959798995	0.00913787679416355
Clostridium_difficile_R20291	cala_c	0	Met	0.01	0.005	0.005	0.000301507537688442	0.00512896974728244
Clostridium_difficile_R20291	uri_c	0	Met	0.015	0.01	0.005	5.0251256281407e-05	0.0050001212148667
Clostridium_difficile_R20291	val_L_c	0	Met	0.01	0	0.01	0	0.00834422930563881
Clostridium_difficile_R20291	glc_D_c	0	Met	0.015	0.01	0.005	0.00462311557788945	0.0089733023201603
[truncated: 115,515 more rows]
