# Supplementary material for: Human gut microbe co-cultures have greater potential than monocultures for food waste remediation to commodity chemicals
Source: Sci Rep. 2018 Oct 22;8:15594. doi: 10.1038/s41598-018-33733-z (PMC6197241; doi:10.1038/s41598-018-33733-z)
Supplement: Supplementary file 3 — Data [file 41598_2018_33733_MOESM3_ESM.zip › Data/Parsed/Clostridium_beijerinckii_NCIMB_8052_CoCult_OverallNetStats_SCC.csv]

Iso	Biomass	CoTransitivity	CoAvPathLn	CoNumNodes	CoNumEdges
Clostridium_bifermentans_ATCC_19299	0.178557437306324	0.0365044247787611	8.68071936428273	202	311
Clostridium_butyricum_DSM_10702	0.310432222304872	0.0315457413249211	9.41068354711533	221	326
Clostridium_butyricum_E4_str_BoNT_E_BL5262	0.239385724136067	0.0283613445378151	7.4685667752443	213	327
Clostridium_cellobioparum_DSM_1351	0.218587970552943	0.0423031727379553	7.89100991788419	194	300
Clostridium_citroniae_WAL_17108	0.745835739307752	0.0416666666666667	6.7335555026581	200	321
Clostridium_clariflavum_DSM_19732	0.0505724602195552	0.0420560747663551	8.50085223547922	199	297
Clostridium_difficile_CD196	0.557592129751213	0.0547945205479452	8.16286888307807	201	305
Clostridium_difficile_NAP07	0.533310783204416	0.0539568345323741	8.40075842454538	201	302
Clostridium_difficile_NAP08	0.533344916383915	0.0539568345323741	8.40075842454538	201	302
Clostridium_difficile_R20291	0.557592129783842	0.0547945205479452	8.16286888307807	201	304
Clostridium_hathewayi_DSM_13479	0.462973104843724	0.062807881773399	7.27992610837438	185	279
Clostridium_hiranonis_TO_931_DSM_13275	0.602226686134252	0.0322234156820623	8.12151976618982	215	330
Clostridium_hylemonae_DSM_15053	0.531562785491773	0.0403846153846154	7.39108121228934	219	344
Clostridium_indolis_DSM_755	0.0560703874407411	0.0440251572327044	7.07118739448509	201	315
Clostridium_innocuum_2959	0.191602097820112	0.0455531453362256	7.65090191151396	196	311
Clostridium_leptum_DSM_753	0.584415791027825	0.0519630484988453	8.27003563922142	201	304
Clostridium_methylpentosum_R2_DSM_5476	0.539928631821249	0.0344108446298227	8.33109397663944	215	333
Clostridium_nexile_DSM_1787	0.602897216127962	0.0251497005988024	7.83734725352948	207	306
Clostridium_ramosum_VPI_0427_DSM_1402	0.439313195166143	0.0416666666666667	7.5470052485335	204	314
Clostridium_scindens_ATCC_35704	0.530313475354635	0.0375854214123007	8.36877394636015	212	312
Clostridium_sordellii_ATCC_9714	0.241812128986598	0.0404949381327334	7.66528887664187	205	311
Clostridium_sp_7_2_43FAA	0.194687866569933	0.0320388349514563	9.56304253472222	214	337
Clostridium_spiroforme_DSM_1552	0.440179450049446	0.0445986124876115	8.15446603914133	218	339
Clostridium_sp_L2_50	0.491872599579523	0.0473537604456825	7.85757634450255	223	352
Clostridium_sp_M62_1	0.698029460550389	0.0559701492537313	8.15139896373057	201	297
Clostridium_sporogenes_ATCC_15579	0.594361686828698	0.0507859733978235	8.4243880729862	201	299
Clostridium_sp_SS2_1	0.487791860893891	0.0526893523600439	8.33989266547406	209	318
Clostridium_sp_SY8519	0.560921996241294	0.0288461538461538	8.25295417427226	207	300
Clostridium_sticklandii_DSM_519	0.424237420027401	0.0579010856453559	7.77011494252874	195	299
Clostridium_symbiosum_ATCC_14940	0.349612918565089	0.0479233226837061	7.2167032967033	198	316
Clostridium_symbiosum_WAL_14163	0.233176650163871	0.0504201680672269	8.52827755963195	222	350
Clostridium_symbiosum_WAL_14673	0.232671859140776	0.0557620817843866	8.52448377581121	223	350
Clostridium_tyrobutyricum_DSM_2637	0.424237419002065	0.05078125	7.71161967034464	190	280
Collinsella_aerofaciens_ATCC_25986	0.539060993661356	0.0657894736842105	7.4759748427673	207	309
Collinsella_intestinalis_DSM_13280	0.599639008799632	0.0642615558060879	7.50747790618627	205	307
Collinsella_stercoris_DSM_13279	0.506421749577309	0.0562130177514793	7.7356182891275	215	333
Coprobacillus_sp_29_1	0.470814391054651	0.0483412322274882	7.78941893297667	219	348
Coprobacillus_sp_D7	0.448964679176002	0.0404234841193455	7.31260939045735	219	343
Coprococcus_comes_ATCC_27758	0.556629666482505	0.0609137055837563	7.42003723134202	206	326
Coprococcus_eutactus_ATCC_27759	0.533093707529746	0.0431861804222649	7.3679270053827	217	338
Corynebacterium_ammoniagenes_DSM_20306	0.601079974490741	0.0566706021251476	7.92745958890441	196	299
Corynebacterium_amycolatum_SK46	0.727540693885285	0.039568345323741	8.22780630961115	190	286
Corynebacterium_aurimucosum_ATCC_700975	0.815624287305354	0.0620689655172414	6.49854550491758	196	294
Corynebacterium_durum_F0235	0.577311068114892	0.0540865384615385	7.54247815559533	195	297
Corynebacterium_glucuronolyticum_ATCC_51867	0.736230258856101	0.0444697833523375	7.9048553212359	195	297
Corynebacterium_kroppenstedtii_DSM_44385	0.681773304344278	0.0574162679425837	6.86550542547116	192	290
Corynebacterium_propinquum_DSM_44285	0.798295999491276	0.0443686006825939	6.84359701107962	199	300
Corynebacterium_striatum_ATCC_6940	0.738498019639778	0.0452830188679245	8.12405247813411	200	292
Corynebacterium_ureicelerivorans	0.621804955772857	0.0559006211180124	7.77470575172107	191	288
Cryptobacterium_curtum_DSM_15641	0.81765055431388	0.0463320463320463	7.58486865148862	208	331
Curtobacterium_flaccumfaciens_UCD_AKU	0.516546409449	0.0570071258907363	7.62063122219869	194	290
Dermacoccus_nishinomiyaensis	0.418526757849178	0.0322966507177034	8.61498322773015	208	304
Desulfovibrio_desulfuricans_subsp_desulfuricans_DSM_642	0.461716799849723	0.0537229029217719	8.10882675438597	221	350
Desulfovibrio_piger_ATCC_29098	0.223517942718429	0.0243243243243243	9.11213801601972	230	362
Desulfovibrio_sp_3_1_syn3	0.289501805617511	0.0360205831903945	9.42191435768262	233	370
Dialister_invisus_DSM_15470	0.721284914955921	0.0339157245632066	7.90164615896242	209	323
Dialister_succinatiphilus_YIT_11850	0.600809074378297	0.0301204819277108	7.79764361885105	216	337
Dietzia_cinnamea_P4	0.468729684533172	0.024390243902439	8.4501490559788	213	322
Dorea_longicatena_DSM_13814	0.641975447848586	0.053014553014553	7.42578155152451	205	321
Dysgonomonas_gadei_ATCC_BAA_286	0.51555238931549	0.0359281437125748	8.25107822410148	207	305
Eggerthella_lenta_DSM_2243	0.198628909855389	0.0387409200968523	9.28815068798148	237	378
Eggerthella_sp_1_3_56FAA	0.246513937765675	0.0477453580901857	8.63298202107874	223	358
Eggerthella_sp_YY7918	0.262223884935225	0.0427493713327745	9.35877754086709	236	374
Eikenella_corrodens_ATCC_23834	0.608396872442979	0.0475030450669915	8.185678218958	199	295
Enterococcus_faecalis_OG1RF_ATCC_47077	0.823603374933363	0.0409090909090909	8.9475294577176	214	342
Enterococcus_faecalis_TX0104	0.934025603948231	0.0475352112676056	8.22330708661417	217	348
Enterococcus_faecalis_TX1322	0.969397867124664	0.0446927374301676	7.89008540660973	215	343
Enterococcus_faecalis_TX2134	0.810062380034931	0.0367722165474974	8.43852754831983	208	325
Enterococcus_faecalis_V583	0.918681524048663	0.0445026178010471	8.93182620981985	224	360
Enterococcus_faecium_TX1330	0.830225536230692	0.0471050049067713	7.77755644090305	204	322
Enterococcus_hirae_ATCC_9790	0.321669933632801	0.041002277904328	8.09707064905227	200	302
Enterococcus_sp_7L76	0.681284356437183	0.0422535211267606	8.30639548372129	213	333
Erysipelotrichaceae_bacterium_5_2_54FAA	0.485466885235526	0.0350535540408958	7.68727853817828	217	348
Erysipelotrichaceae_bacterium_sp_3_1_53	0.444769186607388	0.0388349514563107	7.87937364201693	214	331
Escherichia_coli_SE11	0.053535885011244	0.0348837209302326	9.25184383246498	203	304
Escherichia_hermannii_NBRC_105704	1.15860395045265	0.0257668711656442	8.55193941254733	202	296
Escherichia_sp_1_1_43	0.335448754655131	0.0381818181818182	9.25667310454118	223	354
Eubacterium_biforme_DSM_3989	0.511587280724707	0.0469208211143695	7.15100645061009	219	343
Eubacterium_brachy_ATCC_33089	0.0800164854550258	0.0304568527918782	8.53423621094046	219	335
Eubacterium_cylindroides_T2_87	0.472754010348243	0.0460021905805038	8.02817018447731	216	324
Eubacterium_desmolans_ATCC_43058	0.352256683912569	0.0438169425511198	6.87794024157661	206	330
Eubacterium_dolichum_DSM_3991	0.594032362816367	0.0398481973434535	7.59499044788792	217	342
Eubacterium_hallii_DSM_3353	0.539943912357212	0.0394736842105263	7.66901786913879	219	351
Eubacterium_hallii_L2_7	0.424237419564754	0.0431893687707641	7.27273665737586	200	306
Eubacterium_ramulus_ATCC_29099	0.502240651458334	0.0670212765957447	7.82899595568841	210	318
Eubacterium_rectale_ATCC_33656	0.505097164899077	0.0466472303206997	7.6002245508982	211	338
Eubacterium_rectale_M104_1	0.499281810908705	0.049466537342386	7.52984044185333	211	336
Eubacterium_saphenum_ATCC_49989	0.0603166887268064	0.0532859680284192	8.01703330804772	219	350
Eubacterium_siraeum_70_3	0.570017471919019	0.0382571732199787	8.16030131826742	212	321
Eubacterium_siraeum_DSM_15702	0.50004171317754	0.0385438972162741	7.99563055597408	212	321
Eubacterium_sulci_ATCC_35585	0.136080242466937	0.0347155255544841	7.95616438356164	216	337
Eubacterium_ventriosum_ATCC_27560	0.608172705116532	0.0462873674059788	7.1277902248776	214	339
Faecalibacterium_cf_prausnitzii_KLE1255	0.500326195390424	0.0590673575129534	8.52451433857539	215	327
Faecalibacterium_prausnitzii_L2_6	0.498588328456424	0.0589451913133402	8.4912662060399	213	327
Fusobacterium_gonidiaformans_3_1_5R	0.552341103852336	0.0589887640449438	7.91667840540921	222	350
Fusobacterium_gonidiaformans_ATCC_25563	0.555378595516647	0.0611551528878822	8.50479880250066	214	318
Fusobacterium_mortiferum_ATCC_9817	0.60539266573519	0.0566037735849057	7.79975206008897	210	335
Fusobacterium_necrophorum_D12	0.577863365117037	0.0546623794212219	8.15325102880658	210	319
Fusobacterium_nucleatum_subsp_animalis_3_1_33	0.554925444274267	0.0339366515837104	8.56012524329356	213	314
Fusobacterium_nucleatum_subsp_animalis_7_1	0.688793786471015	0.0381679389312977	9.59245283018868	239	370
Fusobacterium_nucleatum_subsp_animalis_D11	0.553165119780247	0.0391459074733096	8.71127484578478	211	308
Fusobacterium_nucleatum_subsp_vincentii_3_1_27	0.570799308642508	0.0435684647302905	8.47477534289768	218	331
Fusobacterium_nucleatum_subsp_vincentii_3_1_36A2	0.553314833081427	0.0597014925373134	8.04493875403923	216	337
Fusobacterium_nucleatum_subsp_vincentii_4_1_13	0.570269949116009	0.0350535540408958	8.74055851985309	230	349
Fusobacterium_periodonticum_1_1_41FAA	0.558575190299185	0.053156146179402	8.32768701633706	215	317
Fusobacterium_periodonticum_2_1_31	0.557110947575437	0.05	8.16057084259101	218	323
Fusobacterium_russii_ATCC_25533	0.539117291018751	0.0532741398446171	7.87849209020532	206	307
Fusobacterium_sp_4_8	0.564964924649691	0.0626450116009281	8.3636879202787	211	314
Fusobacterium_ulcerans_ATCC_49185	0.710470811882835	0.0386521308225966	8.90536537195523	225	338
Gemella_haemolysans_ATCC_10379	0.138974853998351	0.0382830626450116	8.14642826879078	197	299
Gemella_sanguinis_ATCC700632	0.341226832244802	0.0485549132947977	8.49217540842648	199	303
Gordonia_rubripertincta_NBRC_101908	0.00575174080991436	0.0513447432762836	7.95998011434253	202	298
Gordonia_terrae_C_6	0.0466651537070968	0.0502232142857143	11.8219210936563	209	312
Gordonia_terrae_NBRC_100016	0.0974968097780586	0.0342857142857143	9.07938785270206	217	340
Gordonibacter_pamelaeae_7_10_1_bT_DSM_19378	0.474237182073378	0.0273972602739726	8.18207282913165	214	315
Granulicatella_elegans_ATCC_700633	0.804623295057083	0.0551948051948052	7.59016859253647	206	309
Grimontia_hollisae_CIP_101886	1.05552927310967	0.0503672612801679	7.46063960639606	203	315
Haemophilus_haemolyticus_M19501	0.988507488147456	0.0531496062992126	8.16239988558352	214	336
Haemophilus_parainfluenzae_T3T1	0.0433656579163515	0.0406976744186047	9.63167878596269	230	352
Haemophilus_sputorum_CCUG_13788	0.738681121842478	0.064343163538874	6.80976769709164	187	275
Hafnia_alvei_ATCC_51873	1.1981652425146	0.0542168674698795	9.22461569579288	195	302
Halococcus_morrhuae_DSM1307	0.630346330934029	0.0397350993377483	8.16052372663286	214	320
Helicobacter_bilis_ATCC_43879	0.486986583852284	0.0622950819672131	8.05642787046124	210	318
Helicobacter_canadensis_MIT_98_5491	0.416949109720517	0.0431107354184277	9.12681014124671	234	374
Helicobacter_cinaedi_CCUG_18818	0.38245335631651	0.0519348268839104	8.37012839018461	215	330
Helicobacter_pullorum_MIT_98_5489	0.44316507683361	0.0476190476190476	9.4012312633833	238	377
Helicobacter_pylori_26695	0.632905290439431	0.0487540628385699	8.00271306951071	204	310
Helicobacter_winghamensis_ATCC_BAA_430	0.668744705761283	0.0329308452250274	8.00603054177609	207	314
Holdemania_filiformis_VPI_J1_31B_1_DSM_12042	0.575863052932825	0.050098231827112	7.88110838110838	216	335
Kallipyga_massiliensis_ph2	0.827435851136813	0.0525773195876289	7.38064686236597	207	325
Kingella_oralis_ATCC_51147	0.679539598128731	0.0437219730941704	7.89990697674419	209	313
Kluyvera_ascorbata_ATCC_33433	1.26025427577549	0.0367847411444142	8.00060901339829	180	260
Kocuria_palustris_PEL	0.703470629074618	0.0408805031446541	7.92592968908758	206	319
Kocuria_rhizophila_DC2201	0.614548843142997	0.0576923076923077	8.63429942772752	209	312
Kytococcus_sedentarius_DSM_20547	0.501026115405178	0.0488372093023256	8.35070989616444	203	306
Lachnospiraceae_bacterium_sp_5_1_63FAA	0.488236887223339	0.0545454545454545	7.68704430734717	205	315
Lachnospiraceae_bacterium_sp_8_1_57FAA	0.645979845185265	0.0340909090909091	8.57645466847091	212	314
Lachnospira_multipara_ATCC_19207	0.424237418396299	0.0451807228915663	9.06402825575077	216	329
Lactobacillus_acidophilus_ATCC_4796	0.685924465334926	0.0431654676258993	7.50800775272876	197	295
Lactobacillus_acidophilus_NCFM	0.580640655035825	0.0658536585365854	7.45309923367931	196	292
Lactobacillus_amylolyticus_DSM_11664	0.689764179391663	0.0437710437710438	7.52259663032706	202	304
Lactobacillus_amylovorus_GRL_1112	0.0360730267937204	0.0388235294117647	8.72621210672277	203	298
Lactobacillus_animalis_KCTC_3501	0.111009790674201	0.0458015267175573	8.11217130811051	209	313
Lactobacillus_antri_DSM_16041	0.681252226029424	0.0439024390243902	7.42996987951807	193	291
Lactobacillus_brevis_ATCC_367	0.689034103982439	0.0613636363636364	7.3054345767847	197	300
Lactobacillus_brevis_subsp_gravesensis_ATCC_27305	0.553676747748646	0.0438413361169102	7.53574902723735	208	327
Lactobacillus_buchneri_ATCC_11577	0.577381964870314	0.0439330543933054	7.57526707672386	208	327
Lactobacillus_casei_ATCC_334	0.664788513720142	0.0403587443946188	7.22597052883537	211	337
Lactobacillus_casei_casei_BL23	0.763114979130284	0.0484359233097881	7.85287071458075	206	323
Lactobacillus_coleohominis_101_4_CHN	0.633177313511178	0.0497787610619469	7.70104706918485	199	300
Lactobacillus_crispatus_125_2_CHN	0.668459741278454	0.0476772616136919	7.45302047957188	196	292
Lactobacillus_curvatus_CRL_705	0.641809942515986	0.054176072234763	7.51081134695497	203	301
Lactobacillus_delbrueckii_subsp_bulgaricus_ATCC_11842	0.591306327448312	0.063973063973064	7.41601002865329	200	305
Lactobacillus_delbrueckii_subsp_bulgaricus_ATCC_BAA_365	0.684781097224307	0.0461031833150384	7.41150070126227	204	310
Lactobacillus_fermentum_ATCC_14931	0.562703803444131	0.0466507177033493	7.63867051447905	202	299
Lactobacillus_fermentum_IFO_3956	0.563563425831566	0.0638297872340425	7.44182418792439	198	301
Lactobacillus_gasseri_ATCC_33323	0.593601414149003	0.0612939841089671	6.90220615498702	197	298
Lactobacillus_gastricus_PS3	0.667990575746487	0.0491803278688525	7.52507459813264	202	308
Lactobacillus_helveticus_DPC_4571	0.584405654805163	0.0636042402826855	7.42339170156072	197	296
Lactobacillus_helveticus_DSM_20075	0.725277125909202	0.0455075845974329	7.52357836338419	200	299
Lactobacillus_hilgardii_ATCC_8290	0.575902411919516	0.0486322188449848	7.59895058344428	212	333
Lactobacillus_iners_DSM_13335	0.604637330740729	0.0479452054794521	7.73859735164296	205	307
Lactobacillus_johnsonii_DPC_6026	0.591182709211023	0.0642615558060879	6.9060263653484	197	299
Lactobacillus_johnsonii_NCC_533	0.592090603242369	0.069364161849711	6.96612749762131	196	297
Lactobacillus_mucosae_LM1	0.893741913956884	0.0425764192139738	7.36959244628577	203	312
Lactobacillus_oris_F0423	0.0954400373394543	0.034375	8.08222336065574	209	319
Lactobacillus_paracasei_subsp_paracasei_8700_2	0.632940222985688	0.0485252140818268	7.53671938813396	212	335
Lactobacillus_paracasei_subsp_paracasei_ATCC_25302	0.61397153123955	0.0450281425891182	7.25960665658094	210	331
Lactobacillus_pentosus_KCA1	0.396051451611603	0.0392390011890606	7.63839240634151	195	292
Lactobacillus_plantarum_JDM1	0.587321466404327	0.0544135429262394	7.27122641509434	187	282
Lactobacillus_plantarum_subsp_plantarum_ATCC_14917	0.550258648788454	0.0393794749403341	7.5088693957115	195	293
Lactobacillus_plantarum_WCFS1	0.549114780942555	0.0471584038694075	7.51421732886549	192	287
Lactobacillus_reuteri_CF48_3A_	0.659121390598216	0.0454545454545455	7.71161892500805	195	288
Lactobacillus_reuteri_F275_JCM_1112	0.641095750378911	0.0641891891891892	7.66398297242273	202	306
Lactobacillus_reuteri_MM2_3_	0.657358165608945	0.049645390070922	7.4711724137931	200	301
Lactobacillus_reuteri_MM4_1A_	0.748648852497833	0.0491803278688525	7.41101734211258	199	299
Lactobacillus_reuteri_SD2112_ATCC_55730	0.680276843005353	0.0423031727379553	7.53130910900946	201	302
Lactobacillus_rhamnosus_LMS2_1	0.756581512619989	0.0512048192771084	7.81202150187327	208	325
Lactobacillus_ruminis_ATCC_25644	0.631005256248703	0.0661252900232019	7.37079407806191	197	296
Lactobacillus_sakei_subsp_sakei_23K	0.666274961435073	0.0629370629370629	6.86005113152164	195	293
Lactobacillus_salivarius_HO66_ATCC_11741	0.495458254173807	0.044167610419026	7.26329155402638	200	305
Lactobacillus_salivarius_salivarius_UCC118	0.54457162128342	0.0542553191489362	7.43429003021148	206	320
Lactobacillus_ultunensis_DSM_16047	0.712254346893562	0.0473876063183475	7.44291156182436	196	291
Lactobacillus_vaginalis_ATCC_49540	0.690523243647929	0.0353319057815846	7.55441051337808	202	311
Lactococcus_garvieae_ATCC_49156	0.428601024887743	0.045933014354067	7.73479655826163	215	335
Laribacter_hongkongensis_HLHK9	0.74282739246356	0.0424028268551237	8.23910691452739	207	309
Lautropia_mirabilis_ATCC_51599	0.616804209954997	0.0583232077764277	7.55928463593079	198	295
Leminorella_grimontii_ATCC_33999	0.197114457036304	0.0235955056179775	8.07060005479953	203	313
Leptotrichia_buccalis_C_1013_b	0.525992428961807	0.0451807228915663	7.86196167173467	218	340
Leuconostoc_gelidum_JB7	0.228012301588286	0.0453257790368272	8.28177130724901	211	336
Leuconostoc_mesenteroides_subsp_cremoris_ATCC_19254	0.248656104450696	0.0307429547395389	9.7145406295754	231	365
Listeria_monocytogenes_4a_L99	0.64354354220429	0.0643623361144219	7.95277834317118	203	299
Listeria_monocytogenes_4b_F2365	0.507477911722992	0.0585048754062839	7.25814668423364	207	319
Listeria_monocytogenes_Finland_1988	0.507466269524938	0.0556161395856052	7.34217852792761	208	319
Listeria_monocytogenes_FSL_R2_561	0.507466267267487	0.0548977395048439	7.28930872366359	208	320
Listeria_monocytogenes_J0161_FSL_R2_499	0.507466266953245	0.0554951033732318	7.29294613090016	207	319
Listeria_monocytogenes_serotype_7_SLCC_2482	0.507252638184073	0.0558598028477547	7.26	206	318
Listeria_monocytogenes_SLCC_2378	0.507477911722992	0.0585048754062839	7.25814668423364	207	319
Listeria_monocytogenes_SLCC_2540	0.507466266967398	0.0554951033732318	7.29294613090016	207	319
Listeria_monocytogenes_SLCC_7179	0.507466267267487	0.0548977395048439	7.28930872366359	208	320
Marvinbryantia_formatexigens_I_52_DSM_14469	0.0289287156177138	0.0515151515151515	7.16414196853275	214	336
Megamonas_funiformis_YIT_11815	0.528598652552593	0.0412698412698413	7.81599633671678	210	326
Megamonas_hypermegale_ART12_1	0.4637064180508	0.0380549682875264	7.8027508347909	207	325
Megasphaera_elsdenii_DSM_20460	0.410780052830735	0.0487571701720841	8.08760491086911	215	341
Melainabacterium_MEL_A1	0.827119839535198	0.0474576271186441	7.60702022128958	205	307
Methanobrevibacter_ruminantium_M1	0.808524016466123	0.0401785714285714	7.60496646210932	219	349
Methanobrevibacter_smithii_ATCC_35061	0.26523801450904	0.0320388349514563	7.9782191327375	222	348
Methanomassiliicoccus_luminyensis_B10	0.784833469985865	0.0370018975332068	7.48045889101338	217	339
Methanosphaera_stadtmanae_DSM_3091	0.565739794048386	0.0420954162768943	8.29403741231489	225	353
Methylobacterium_radiotolerans_JCM_2831	0.610232908922752	0.0417910447761194	9.62829219811164	225	339
Methyloversatilis_universalis_Fam50001	0.166845282024086	0.0261374636979671	8.35167878158532	223	352
Methyloversatilis_universalis_FAM5	0.642532606488556	0.0322927879440258	7.75743243243243	209	318
Microbacterium_gubbeenense_DSM_15944	0.410015513762129	0.043343653250774	8.23008011653314	217	330
Microbacterium_oleivorans_NBRC_103075	0.606680128772333	0.0531914893617021	7.25804798031577	197	293
Microbacterium_paraoxydans_77MFTsu3_2	0.625415729631152	0.0542168674698795	7.29137287432601	196	293
Micrococcus_luteus_NCTC_2665	0.534334343093361	0.0450867052023121	8.45635403978888	203	307
Micromonospora_aurantiaca_ATCC_27029	0.381894605953795	0.0470446320868516	7.69132653061224	200	297
Mitsuokella_jalaludinii_DSM_13811	0.842380938903718	0.0290635091496232	7.60813643292683	201	318
Mitsuokella_multacida_DSM_20544	0.332041627390379	0.0269541778975741	9.25955501983828	217	353
Mobiluncus_curtisii_ATCC_43063	0.611335299251913	0.049645390070922	8.75851263839565	200	297
Moraxella_catarrhalis_RH4	0.527947108545229	0.05	8.01072413440915	210	315
Mycobacterium_fortuitum_subsp_fortuitum_DSM_46621	0.474631307671854	0.032069970845481	9.7145054945055	222	344
Mycoplasma_pneumoniae_309	0.69606704056363	0.0502232142857143	8.06705351386202	204	306
Neisseria_cinerea_ATCC_14685	0.870789503536845	0.0601202404809619	7.9533407667896	206	321
Neisseria_elongata_subsp_glycolytica_ATCC_29315	0.575477941745094	0.054421768707483	7.89704401940148	202	306
Neisseria_flavescens_SK114	0.935662303375559	0.0566600397614314	8.13007593265104	208	326
Neisseria_macacae_ATCC_33926	0.927180427041072	0.0601805416248746	7.13438400271141	202	318
Neisseria_mucosa_ATCC_25996	0.99399201805759	0.0601805416248746	7.13542372881356	202	318
Neisseria_subflava_NJ9703	0.937407345767195	0.0526315789473684	7.88619939050936	203	320
Nevskia_ramosa_DSM_11499	0.270524617148116	0.0348468848996832	11.2857531266993	215	324
Ochrobactrum_anthropi_ATCC_49188	0.199598839332696	0.0672478206724782	8.10378833433554	185	284
Odoribacter_laneus_YIT_12061	0.70458423644848	0.0368715083798883	8.05426183844011	207	317
Odoribacter_splanchnicus_1651_6_DSM_20712	0.558700099341533	0.049951028403526	7.90620512432923	219	341
Olsenella_profusa_F019501	0.279715352797586	0.0569020021074816	7.69271314962086	201	322
Olsenella_uli_DSM_7084	0.738300780989126	0.036144578313253	8.70229148700259	223	349
Oxalobacter_formigenes_HOxBLS	0.220943350023702	0.0555014605647517	8.020419325433	223	340
Oxalobacter_formigenes_OXCC13	0.238777307589803	0.050314465408805	8.53357030015798	212	327
Paenibacillus_barengoltzii_G22	0.348346607662663	0.0604265402843602	7.62945439903362	193	300
Parabacteroides_distasonis_ATCC_8503	0.338105161808523	0.0566600397614314	7.03900764549852	207	321
Parabacteroides_goldsteinii_dnLKV18	0.473425779708975	0.0524590163934426	7.24187209717756	204	315
Parabacteroides_gordonii_DSM_23371	0.582190701755695	0.0388768898488121	7.17048245266577	210	318
Parabacteroides_johnsonii_DSM_18315	0.550810375535168	0.051567239635996	7.40935314685315	204	327
Parabacteroides_merdae_ATCC_43184	0.55635863193304	0.047071129707113	6.81134348911266	201	320
Parabacteroides_sp_D13	0.36961491169742	0.0520408163265306	7.2142795401504	207	326
Paraprevotella_clara_YIT_11840	0.816787617344745	0.0494335736354274	7.20351835001517	209	323
Paraprevotella_xylaniphila_YIT_11841	0.833573984842821	0.0517766497461929	7.19896875947831	209	325
Parasutterella_excrementihominis_YIT_11859	0.718051834708286	0.048331415420023	7.96158451406905	202	301
Parvimonas_micra_ATCC_33270	0.703967164708306	0.0458715596330275	7.80659288159885	212	331
Pediococcus_acidilactici_7_4	0.689143928065418	0.0451911935110081	7.81362079387467	194	297
Pediococcus_acidilactici_DSM_20284	0.682711212230372	0.0476730987514188	7.35594978732234	195	299
Peptoniphilus_harei_ACS_146_V_Sch2b	0.195764228881513	0.0645491803278689	8.290703125	208	322
Peptostreptococcus_anaerobius_DSM_2949	0.821578664675555	0.0341685649202733	7.79625453475831	203	301
Phascolarctobacterium_succinatutens_YIT_12067	0.44112123427151	0.0454086781029263	8.28730683478127	212	334
Porphyromonas_asaccharolytica_DSM_20707	0.706902770884345	0.0347155255544841	7.95636363636364	220	345
Porphyromonas_endodontalis_ATCC_35406	0.820637528444937	0.0492700729927007	7.42690854119426	222	354
Porphyromonas_gingivalis_W83	0.251868664813829	0.037392138063279	9.58750673128702	226	342
Porphyromonas_somerae_DSM_23386	0.745323857394268	0.0525803310613437	7.76072738873824	220	344
Porphyromonas_uenonis_60_3	0.801439972714213	0.0424528301886792	7.63658457550227	218	347
Porphyromonas_uenonis_DSM_23387	0.797416644160607	0.0522456461961503	7.68081440877056	222	354
Prevotella_albensis_DSM_11370	0.545136319215018	0.045859872611465	8.58615438678693	195	292
Prevotella_bivia_DSM_20514	0.755760929473473	0.0635838150289017	7.30183931979872	213	333
Prevotella_brevis_ATCC_19188	0.783840827813068	0.0502232142857143	7.58239102287441	205	312
Prevotella_bryantii_B14	0.717905083883864	0.0433734939759036	7.92218282111899	199	296
Prevotella_bryantii_C21a	0.49508726798165	0.0558789289871944	7.18094498884253	203	306
Prevotella_buccae_ATCC_33574	0.752556574462443	0.0599334073251942	7.20546363986149	199	310
Prevotella_conceptionensis_9403948	0.703377718380066	0.0414610069101678	7.92643382615527	218	338
Prevotella_copri_CB7_DSM_18205	0.691360239309071	0.0498812351543943	7.40282212380266	198	296
Prevotella_corporis_DSM_18810	0.662908305185514	0.0534124629080119	8.28328794610864	217	338
Prevotella_denticola_DSM20614	0.701597487713097	0.0540540540540541	7.86811852331606	215	331
Prevotella_denticola_F0289	0.783785594256267	0.0564263322884013	7.57703409002262	208	321
Prevotella_disiens_FB035_09AN	0.768837697547854	0.066	7.66094484663035	209	329
Prevotella_disiens_JCM_6334	0.695043099319045	0.0556640625	8.1564447592068	219	343
Prevotella_enoeca_JCM_12259	0.825495469078732	0.0448207171314741	7.16270348589449	209	330
Prevotella_intermedia_17	0.758469440453482	0.0557851239669422	7.26123868046572	213	328
Prevotella_intermedia_ATCC_25611	0.680440201581024	0.050261780104712	7.80661913563947	208	320
Prevotella_loescheii_DSM_19665	0.689808233793238	0.0535183349851338	7.89364512119329	218	335
Prevotella_melaninogenica_ATCC_25845	0.782925818769148	0.0623700623700624	7.43636814686182	210	324
Prevotella_nanceiensis_DSM_19126	0.649860357687689	0.0388059701492537	7.94073905455649	217	332
Prevotella_nigrescens_ATCC_33563	0.758373891981942	0.0624349635796046	7.23921568627451	212	327
Prevotella_oralis_ATCC_33269	0.799170666595598	0.0480769230769231	7.22091075843369	204	315
Prevotella_pallens_ATCC_700821	0.766028894498579	0.0607287449392713	7.20844478410394	215	333
Prevotella_ruminicola_23	0.544978269042724	0.0266836086404066	7.53572586747379	194	293
Prevotella_salivae_DSM_15606	0.890980745251255	0.056550424128181	7.78884519127637	215	338
Prevotella_shahii_JCM_12083	0.681055159530895	0.0599400599400599	7.87993501218522	216	330
Prevotella_stercorea_DSM_18206	0.724738953435884	0.0462487153134635	7.14783980369819	206	323
Prevotella_timonensis_4401737	0.683820083115439	0.0487804878048781	7.54093971324927	210	331
Prevotella_timonensis_CRIS_5C_B1	0.752316526869148	0.053072625698324	7.05516000312965	210	335
Prevotella_veroralis_DSM_19559	0.68038474133937	0.0366598778004073	7.68552621267926	211	324
Propionibacterium_acidipropionici_ATCC_4875	0.591906815111988	0.0392857142857143	7.7099478390462	202	297
Propionibacterium_avidum_44067	0.57945543177396	0.035799522673031	7.76778627432001	200	299
Propionibacterium_freudenreichii_subsp_shermanii_CIRM_BIA1	0.284315158739994	0.0302724520686176	7.89378151260504	222	347
Propionibacterium_granulosum_DSM_20700	0.489508353415069	0.0460526315789474	8.11102087224884	211	317
Propionibacterium_jensenii_DSM_20535	0.974167522384664	0.0284210526315789	7.48786192434874	208	317
Proteus_mirabilis_ATCC_35198	1.06819300983023	0.0553145336225597	8.23196108458697	205	319
Providencia_alcalifaciens_DSM_30120	0.3155844225146	0.0349946977730647	8.6095532494296	221	329
Providencia_rettgeri_DSM_1131	0.283311631011917	0.0384615384615385	9.8844816344273	220	331
Providencia_rustigianii_DSM_4541	0.281676583861122	0.0360262008733624	8.8629612257661	220	322
Providencia_stuartii_ATCC_25827	0.307339444698015	0.0334821428571429	8.88507109004739	220	322
Pseudobutyrivibrio_ruminis_AD2017	0.424237418876832	0.0356083086053412	6.75553276937537	200	322
Pseudoflavonifractor_capillosus_strain_ATCC_29799	0.548727536521452	0.0438489646772229	7.43127095397745	192	291
Pseudomonas_monteilii_NBRC_103158	1.02834416656848	0.0566037735849057	7.48994213281896	194	294
Pseudomonas_nitroreducens_HBP1	0.21577966926439	0.05625	11.8791603219491	215	323
Pseudomonas_oleovorans_MOIL14HWK12	0.669794646701116	0.0534441805225653	7.85926851431168	198	293
Pyramidobacter_piscolens_W5455	0.7360438006072	0.0336734693877551	8.58799218515179	214	334
Ralstonia_sp_5_7_47FAA	0.326732204187201	0.0471512770137525	7.88379275731604	219	335
Raoultella_planticola_ATCC_33531	1.1862205778095	0.0625	7.42263370432384	188	301
Rhodococcus_equi_ATCC_33707	0.238582897621359	0.0284697508896797	8.30579883838849	206	305
Rhodococcus_rhodochrous_ATCC_21198	0.422340489207989	0.0338983050847458	8.02513054830287	212	313
Roseburia_hominis_A2_183	0.505135311141217	0.0603351955307263	8.51682866093662	205	316
Roseburia_intestinalis_L1_82	0.481113603883033	0.0541149943630214	7.5214053242093	204	310
Roseburia_inulinivorans_DSM_16841	0.506125932556812	0.0362239297475302	8.13911771498961	212	322
Roseomonas_mucosa_ATCC_BAA_692	0.996376120268891	0.0415704387990762	8.58708581138488	204	302
Rothia_aeria_F0474	0.554976840248921	0.0323974082073434	8.15858319884481	209	320
Rothia_dentocariosa_ATCC_17931	0.586465165754837	0.0355987055016181	8.22027618726844	210	323
Rothia_mucilaginosa_DY_18	0.611187534624111	0.0289505428226779	8.13417538047417	201	297
Ruminococcaceae_bacterium_D16	0.548609774504103	0.0427046263345196	8.44105181212698	208	310
Ruminococcus_bicirculans_80_3	0.712297091290576	0.0354330708661417	7.63199058111176	216	339
Ruminococcus_bromii_L2_63	0.650723403470267	0.0293478260869565	8.79104950495049	215	320
Ruminococcus_callidus_ATCC_2776001	0.690931607427323	0.0371782650142993	7.15796425796426	203	328
Ruminococcus_champanellensis_18P13	0.512808435424029	0.027906976744186	8.37287716405606	208	306
Ruminococcus_flavefaciens_ATCC_19208	0.60511750704527	0.0421348314606742	7.38065796504084	212	339
Ruminococcus_flavefaciens_FD_1	0.135113937458184	0.0429042904290429	7.78406833531982	203	307
Ruminococcus_gnavus_ATCC_29149	0.276695765251759	0.0271629778672032	7.88730743469524	210	332
Ruminococcus_lactaris_ATCC_29176	0.652570458507757	0.0364238410596026	7.68713001534751	214	318
Ruminococcus_obeum_A2_162	0.489726972849172	0.0619266055045872	7.57917666933404	202	299
Ruminococcus_sp_5_1_39BFAA	0.494138120483201	0.0280373831775701	8.45532534800906	208	307
Ruminococcus_sp_SR1_5	0.496206181933368	0.0525087514585764	8.16466305452083	205	303
Ruminococcus_torques_ATCC_27756	0.487253231079471	0.0497041420118343	8.10959522949042	204	305
Ruminococcus_torques_L2_14	0.495852662072805	0.0523864959254948	8.33589990375361	207	307
Salmonella_enterica_enterica_sv_Typhimurium_LT2	0.486829209597821	0.0346020761245675	9.57543429683558	203	302
Scardovia_inopinata_F0304	0.424237418728489	0.0459652706843718	7.56769662921348	204	320
Selenomonas_ruminantium_AC2024	0.37261019623377	0.0348837209302326	8.21040189125296	205	315
Serratia_fonticola_RB_25	1.10355359383996	0.058968058968059	7.28830313014827	185	290
Serratia_liquefaciens_ATCC_27592	1.09737585074606	0.0538720538720539	7.58503469777733	196	308
Silanimonas_lenta_DSM_16282	0.752921991556375	0.0380622837370242	7.26292180650423	197	298
Slackia_exigua_ATCC_700122	0.218305197383688	0.0422110552763819	8.35884471002835	208	329
Slackia_piriformis_YIT_12062	0.573338262256825	0.0462555066079295	8.08154587546064	206	308
Solobacterium_moorei_DSM_22971	0.371678626039822	0.063891577928364	7.96133594102603	216	334
Solobacterium_moorei_F0204	0.1701315255499	0.0413793103448276	8.14949863263446	209	328
Staphylococcus_pettenkoferi_VCU012	0.434858761506975	0.0438489646772229	7.73386429458006	200	293
Stenotrophomonas_maltophilia_D457	1.02683940792154	0.0373563218390805	6.72249322493225	216	340
Stenotrophomonas_rhizophila_PCA13	1.01345719470175	0.0488372093023256	9.07007135412491	203	305
Stoquefichus_massiliensis_AP9	0.397465771880678	0.0452586206896552	7.58717063725903	201	318
Streptococcus_anginosus_1_2_62CV	0.642765570722018	0.0508982035928144	8.00555376690277	215	333
Streptococcus_dysgalactiae_subsp_dysgalactiae_ATCC_27957	0.135614285143943	0.0366666666666667	8.39398892218287	198	303
Streptococcus_equinus_ATCC_9812	0.634714636470445	0.0273037542662116	7.91193397763058	207	313
Streptococcus_gallolyticus_subsp_gallolyticus_ATCC_43143	0.291420528407476	0.0376084860173578	7.84420289855072	216	336
Streptococcus_infantarius_subsp_infantarius_ATCC_BAA_102	0.507559581294874	0.0263736263736264	7.81615049700156	214	322
Streptococcus_lutetiensis_033	0.181877461980026	0.0353697749196141	9.57095988993544	206	316
Streptococcus_pleomorphus_DSM_20574	0.337068040094748	0.0451807228915663	8.08918156161806	210	325
Streptococcus_sp_2_1_36FAA	0.673975127603098	0.0579857578840285	8.33622036064177	214	331
Streptococcus_sp_I_G2	0.590579397671146	0.0562685093780849	7.77056057866184	218	335
Streptococcus_sp_I_P16	0.588889596158898	0.06	8.19930989155439	208	311
Streptococcus_thermophilus_LMG_18311	0.258517587185246	0.0496323529411765	9.51857933752463	229	359
Subdoligranulum_variabile_DSM_15176	0.493914610602628	0.0476663356504469	7.55040504050405	212	335
Succinatimonas_hippei_YIT_12066	0.765386196675939	0.0422535211267606	7.38512381307019	198	312
Succinivibrio_dextrinosolvens_H5	0.563077587656147	0.051605504587156	7.7639320949249	204	308
Sulfolobus_solfataricus_P2	0.536515652829721	0.0284697508896797	8.10439898147335	210	308
Sutterella_parvirubra_YIT_11816	0.715705374371686	0.0479233226837061	8.11344770337576	207	315
Sutterella_wadsworthensis_3_1_45B	0.548699416688438	0.0510396975425331	8.21174704959411	217	348
Tannerella_forsythia_ATCC_43037	0.852108572645349	0.0446871896722939	7.27834636151181	216	339
Trabulsiella_guamensis_ATCC_49490	1.13616068195483	0.0580645161290323	7.53955716690405	186	285
Trueperella_pyogenes_MS249	0.777854754823098	0.0495283018867925	7.70425531914894	199	304
Ureaplasma_urealyticum_serovar_8_str_ATCC_27618	0.780752914944389	0.0413573700954401	7.52303669642052	205	314
Varibaculum_cambriense_DSM_15806	0.853655101606639	0.040582726326743	7.20747473164616	206	320
Veillonella_dispar_ATCC_17748	0.532986051547567	0.0488372093023256	8.02093089935965	197	303
Veillonella_parvula_Te3_DSM_2008	0.399412054658967	0.0530386740331492	7.92509296971843	203	310
Veillonella_ratti_ACS_216_V_Col6b	0.525382378387279	0.0300668151447661	8.72431184817918	204	317
Veillonella_sp_3_1_44	0.390186754336927	0.0460210930009588	7.91206131504639	214	339
Veillonella_sp_6_1_27	0.427387166177968	0.047244094488189	7.90522216813852	211	336
Vibrio_fluvialis_560	1.08135259051179	0.0418250950570342	8.1110183639399	190	289
Vibrio_furnissii_NCTC_11218	1.10015068707019	0.036231884057971	7.0861259687807	190	297
Vibrio_mimicus_MB_451	1.14243564448721	0.067524115755627	7.86473517428701	205	312
Vibrio_parahaemolyticus_RIMD_2210633	1.1635712220223	0.0707070707070707	7.55121063999091	200	302
Weissella_paramesenteroides_ATCC_33313	0.561547504802918	0.040590405904059	7.62190449490702	198	291
Yersinia_bercovieri_ATCC_43970	1.05963552525388	0.0260545905707196	8.73565827486587	208	302
Yersinia_enterocolitica_subsp_enterocolitica_8081	0.297651606607375	0.044280442804428	7.65326804828057	195	296
Yersinia_frederiksenii_ATCC_33641	0.251342646913489	0.0403135498320269	8.39957416607523	205	320
Yersinia_kristensenii_ATCC_33638	1.20931782971642	0.03	7.93257661748014	196	293
Yersinia_pseudotuberculosis_YPIII	1.06634746611079	0.0459518599562363	7.74971990002586	201	314
Yersinia_rohdei_ATCC_43380	1.2093196384167	0.0309677419354839	8.06379290419508	197	292
Yokenella_regensburgei_ATCC_43003	1.2975835056516	0.0366259711431743	8.81675718992076	199	309
Abiotrophia_defectiva_ATCC_49176	0.646560803322395	0.033457249070632	7.64934915332335	193	287
Acidaminococcus_fermentans_DSM_20731	0.731562075194197	0.0445103857566766	8.03077904473328	216	339
Acidaminococcus_intestini_RyC_MR95	0.454903250346441	0.0367132867132867	9.11569475283394	226	358
Acidaminococcus_sp_D21	0.538307950395602	0.0556640625	8.00372622082761	222	343
Acinetobacter_haemolyticus_NIPH_261	0.869716843367281	0.0573248407643312	8.05001229810609	211	324
Acinetobacter_johnsonii_SH046	0.163985248258809	0.0378378378378378	10.3341986677116	228	364
Acinetobacter_junii_SH205	0.277348507509398	0.0404984423676012	9.97346854548671	217	326
Acinetobacter_radioresistens_NIPH_2130	0.208996557740349	0.0431837425910246	7.66203729629837	232	368
Actinobacillus_pleuropneumoniae_L20	0.324405718024362	0.0492880613362541	8.17231298366294	206	317
Actinomyces_cardiffensis_F0333	0.405776268939231	0.0316901408450704	8.13767081378748	198	300
Actinomyces_georgiae_DSM_6843	0.412866047708534	0.0628637951105937	8.0559266185769	198	306
Actinomyces_graevenitzii_C83	0.432520672490721	0.039	7.83657881483968	220	338
Actinomyces_naeslundii_str_Howell_279	0.59799662056811	0.0500595947556615	7.76498291624342	202	298
Actinomyces_odontolyticus_ATCC_17982	0.393587350743327	0.0360655737704918	8.30651611385556	207	317
Actinomyces_oris_K20	0.628005503158563	0.0337078651685393	8.56998031496063	198	296
Actinomyces_turicensis_ACS_279_V_Col4	0.424237419237161	0.0460526315789474	7.68275803865305	201	314
Actinomyces_viscosus_C505	0.539350894858024	0.0440636474908201	7.96162676287307	203	294
Aeromonas_caviae_Ae398	1.01032503742474	0.0312965722801788	7.60890282131661	188	267
Aeromonas_hydrophila_subsp_hydrophila_ATCC_7966	0.143127371098792	0.023407022106632	9.55559577240481	199	290
Aeromonas_jandaei_Riv2	1.08227488542523	0.0233463035019455	7.39364970979857	193	282
Aeromonas_media_WS	1.00960297193267	0.0357142857142857	7.79165825085841	204	309
Aeromonas_veronii_B565	0.985190292158092	0.0414269275028769	7.37480247090935	204	299
Aggregatibacter_aphrophilus_NJ8700	0.909376125115604	0.050796812749004	7.54386363636364	202	323
Akkermansia_muciniphila_ATCC_BAA_835	0.336592907120031	0.047887323943662	7.06881416455885	214	337
Alcaligenes_faecalis_subsp_faecalis_NBRC_13111	0.254918815444063	0.0463733650416171	8.54371695811305	205	309
Alistipes_finegoldii_DSM_17242	0.84571463426926	0.0346274921301154	7.65399439383322	202	322
Alistipes_indistinctus_YIT_12060	0.576441627348427	0.0387931034482759	7.89154293092318	212	324
Alistipes_onderdonkii_DSM_19147	0.531268674531231	0.0431654676258993	7.96507339104253	213	331
Alistipes_putredinis_DSM_17216	0.39971274654582	0.0593406593406593	8.19316824587945	206	313
Alistipes_shahii_WAL_8301	0.841114653920011	0.0343392299687825	7.37408999210596	212	330
Alloprevotella_tannerae_ATCC_51259	0.77974182389615	0.0498046875	7.0583326379037	213	331
Anaerobaculum_hydrogeniformans_OS1_ATCC_BAA_1850	0.69876751460323	0.0466321243523316	7.85931558935361	210	328
Anaerobiospirillum_succiniciproducens_DSM_640001	0.628446620865396	0.0470219435736677	6.94331434770816	199	313
Anaerococcus_hydrogenalis_DSM_7454	0.560010708101637	0.0418326693227092	7.478336352657	214	343
Anaerococcus_prevotii_DSM_20548	0.0724441660201326	0.0345549738219895	8.16565429321335	208	320
Anaerococcus_vaginalis_ATCC_51170	0.143435972337319	0.0466804979253112	7.06852563578379	205	321
Anaerofustis_stercorihominis_DSM_17244	0.457764656208737	0.0611587982832618	8.24674989238054	207	314
Anaerostipes_caccae_DSM_14662	0.432866986615724	0.0498046875	8.03049239572354	217	339
Anaerostipes_hadrus_DSM_3319	0.534855006916952	0.0624349635796046	7.83114511781584	207	321
Anaerostipes_sp_3_2_56FAA	0.420234451270452	0.0489913544668588	8.15401771072483	218	344
Anaerotruncus_colihominis_DSM_17241	0.591962894849962	0.0449438202247191	7.90162957074722	226	352
Arcanobacterium_haemolyticum_DSM_20595	0.676229317147228	0.063973063973064	8.08457123565159	215	315
Arcobacter_butzleri_RM4018	0.444910100405863	0.0493962678375412	7.96398822044594	213	320
Arthrobacter_castelli_DSM_16402	0.424208975305189	0.0594059405940594	8.38645583243646	216	320
Atopobium_minutum_10063974	0.135506020872926	0.0426829268292683	8.47675761512921	210	325
Atopobium_parvulum_DSM_20469	0.496098425055797	0.0496894409937888	7.6394682557873	207	320
Atopobium_rimae_ATCC_49626	0.746752734306227	0.052376333656644	8.00957799222238	216	335
Bacteroides_caccae_ATCC_43185	0.195651753969456	0.026448362720403	7.73392461197339	193	293
Bacteroides_cellulosilyticus_DSM_14838	0.443829561988036	0.0387096774193548	7.74137931034483	189	282
Bacteroides_clarus_YIT_12056	0.848610129711652	0.0281030444964871	7.81895917616771	202	302
Bacteroides_coprocola_M16_DSM_17136	0.528270062973339	0.0564263322884013	7.66738934056007	214	324
Bacteroides_coprophilus_DSM_18228	0.58566060443494	0.0288770053475936	7.58551440329218	207	322
Bacteroides_dorei_DSM_17855	0.493307620896108	0.0277410832232497	7.4819414703783	190	279
Bacteroides_eggerthii_1_2_48FAA	0.532265122397938	0.0334685598377282	7.65196342119419	210	327
Bacteroides_eggerthii_DSM_20697	0.450267815606687	0.0540540540540541	7.75032406022535	201	304
Bacteroides_faecis_MAJ27	0.843906798150941	0.0402684563758389	7.53055111821086	205	309
Bacteroides_finegoldii_DSM_17565	0.504044485327263	0.0347734457323498	7.50885208452313	205	313
Bacteroides_fluxus_YIT_12057	0.850520570195906	0.0371621621621622	7.24913357758194	201	302
Bacteroides_graminisolvens_DSM_19988	0.519137642175779	0.0259579728059332	7.38308571428571	200	295
Bacteroides_massiliensis_B846dnLKV334	0.537233523850762	0.036144578313253	7.47396232194823	215	335
Bacteroides_nordii_CL02T12C05	0.843191228026766	0.0366666666666667	7.35428508963708	205	310
Bacteroides_oleiciplenus_YIT_12058	0.736794898295339	0.0333745364647713	7.35153667197257	201	292
Bacteroides_pectinophilus_ATCC_43243	0.494435722517348	0.0376712328767123	8.67830505696254	211	314
Bacteroides_plebeius_M12_DSM_17135	0.92939540271569	0.0497076023391813	7.41860072579965	208	333
Bacteroides_pyogenes_DSM20611	0.505463403804082	0.0454976303317536	8.07449922958398	208	336
Bacteroides_salyersiae_WAL_10018	0.53764208529548	0.0289156626506024	8.06412458490782	200	298
Bacteroides_sp_1_1_14	0.303541659027146	0.0312862108922364	8.35327664869349	201	307
Bacteroides_sp_1_1_30	0.834302685190105	0.0480961923847695	7.5013277100906	212	329
Bacteroides_sp_1_1_6	0.123506287299881	0.0319829424307036	8.20414754377019	208	322
Bacteroides_sp_20_3	0.129781096566386	0.0313152400835073	8.36410537012429	210	323
Bacteroides_sp_2_1_22	0.324560051596507	0.0403135498320269	8.01193681565249	203	310
Bacteroides_sp_2_1_33B	0.129781097013896	0.0422535211267606	8.38941195903535	209	319
Bacteroides_sp_2_1_7	0.393689171719106	0.05	7.3418790642051	210	330
Bacteroides_sp_2_2_4	0.064278310239545	0.0392156862745098	8.24806794055202	209	317
Bacteroides_sp_3_1_19	0.385286014585322	0.0542713567839196	7.68557768924303	210	328
Bacteroides_sp_3_1_23	0.324560051597103	0.0305084745762712	8.07598253275109	204	310
Bacteroides_sp_3_1_33FAA	0.434748341435376	0.0570469798657718	7.92322670375522	200	302
Bacteroides_sp_3_1_40A	0.458727145848932	0.0468187274909964	7.65283390832923	201	300
Bacteroides_sp_3_2_5	0.299000564369905	0.0373725934314836	8.10988522110508	203	310
Bacteroides_sp_4_1_36	0.532908433134553	0.0553745928338762	8.04347826086956	202	310
Bacteroides_sp_4_3_47FAA	0.518668977153204	0.0427163198247536	7.99139250191278	203	307
Bacteroides_sp_9_1_42FAA	0.567987888979494	0.0381760339342524	7.62826622843057	205	323
Bacteroides_sp_D1	0.324560051596507	0.0403135498320269	8.01193681565249	203	310
Bacteroides_sp_D20	0.472524827691145	0.0376569037656904	7.75476493011436	203	323
Bacteroides_sp_D22	0.323428343299551	0.0404040404040404	8.0780253385758	204	311
Bacteroides_sp_D2	0.323428343307212	0.0309988518943743	8.38265202359162	203	309
Bacteroides_stercoris_ATCC_43183	0.456410377522806	0.0517241379310345	8.36089250995278	204	304
Bacteroides_thetaiotaomicron_VPI_5482	0.346694687116086	0.0431654676258993	7.07764634516227	186	290
Bacteroides_timonensis_AP1	0.541508035441466	0.0309633027522936	8.34385426999729	208	311
Bacteroides_uniformis_ATCC_8492	0.473033280700273	0.0401069518716578	7.15143471116167	180	268
Bacteroides_ureolyticus_DSM_20703	0.455627958706603	0.0443213296398892	8.13877874702617	225	356
Bacteroides_vulgatus_ATCC_8482	0.687986700360732	0.025	7.54914572864322	195	300
Bacteroides_xylanisolvens_SD_CC_1b	0.325515217834729	0.0339366515837104	7.93979563656448	200	307
Bacteroides_xylanisolvens_XB1A	0.335603700276105	0.05950991831972	7.25084572014352	190	294
Barnesiella_intestinihominis_YIT_11860	0.723669526000478	0.0376569037656904	7.02918805856627	207	324
Bartonella_quintana_Toulouse	0.681428235943671	0.0255591054313099	7.9358253075236	209	321
Bifidobacterium_adolescentis_ATCC_15703	0.372394783883851	0.0263414634146341	8.83515022600372	218	341
Bifidobacterium_angulatum_DSM_20098	0.272255313294559	0.0418994413407821	8.53568985176739	216	345
Bifidobacterium_animalis_lactis_AD011	0.256252510800339	0.0397680198840099	8.68999151823579	239	384
Bifidobacterium_animalis_lactis_BB_12	0.346232358161056	0.0298642533936652	8.60241085388611	224	354
Bifidobacterium_animalis_lactis_Bi_07	0.337886436215101	0.0349775784753363	8.83296959853829	223	354
Bifidobacterium_animalis_lactis_Bl_04_ATCC_SD5219	0.337886436215101	0.0349775784753363	8.83296959853829	223	354
Bifidobacterium_animalis_lactis_CNCM_I_2494	0.388923360819972	0.050185873605948	9.46288041384624	215	342
Bifidobacterium_animalis_lactis_DSM_10140	0.337886436215101	0.0349775784753363	8.83296959853829	223	354
Bifidobacterium_animalis_lactis_V9	0.337886436215101	0.0349775784753363	8.83296959853829	223	354
Bifidobacterium_bifidum_BGN4	0.247719340968414	0.041025641025641	7.89337056572551	238	378
Bifidobacterium_bifidum_NCIMB_41171	0.21750858702061	0.0461538461538462	8.29347427145269	210	330
Bifidobacterium_bifidum_PRL2010	0.344822811751943	0.0309568480300188	8.7661244218076	225	353
Bifidobacterium_bifidum_S17	0.253549668317762	0.0376254180602007	7.75381240301782	235	373
Bifidobacterium_boum_DSM_20432	0.948359510987246	0.037696335078534	8.36587790813283	203	311
Bifidobacterium_breve_HPH0326	0.306206910754534	0.0252100840336134	8.94451510333863	224	347
Bifidobacterium_breve_UCC2003_NCIMB8807	0.277717766233233	0.0427426536064114	7.94672592592593	237	373
Bifidobacterium_catenulatum_DSM_16992	0.276731643329966	0.0382571732199787	8.74693578470557	203	316
Bifidobacterium_coryneforme_DSM_20216	0.571829080989006	0.0550122249388753	7.87241754258789	196	290
Bifidobacterium_dentium_ATCC_27678	0.506066842518232	0.0467185761957731	7.76699475669212	200	311
Bifidobacterium_gallicum_DSM_20093	0.237568942655579	0.0452261306532663	8.32337379396203	210	335
Bifidobacterium_kashiwanohense_DSM_21854	0.953715683479132	0.0370786516853933	8.02011517560224	185	292
Bifidobacterium_longum_DJO10A	0.243051754573527	0.0280898876404494	8.91181620417042	220	345
Bifidobacterium_longum_E18	0.229234339310761	0.0549450549450549	8.25290161299923	221	352
Bifidobacterium_longum_infantis_157F_NC	0.409143054872319	0.04	8.7547745261782	199	311
Bifidobacterium_longum_infantis_ATCC_15697	0.370960636156023	0.0405405405405405	8.9382842135979	197	301
Bifidobacterium_longum_longum_ATCC_55813	0.335070477145089	0.0258126195028681	8.69706604194556	217	341
Bifidobacterium_longum_longum_BBMN68	0.248341342083409	0.0324324324324324	8.84489248697984	222	351
Bifidobacterium_longum_longum_JCM_1217	0.317855105657172	0.0353901996370236	8.66698966408269	219	347
Bifidobacterium_longum_longum_JDM301	0.330561738521589	0.0353901996370236	8.72706718346253	219	346
Bifidobacterium_longum_NCC2705	0.351544789640907	0.0258126195028681	8.69706604194556	217	342
Bifidobacterium_mongoliense_DSM_21395	0.882719996951898	0.0426695842450766	8.22931992193364	190	296
Bifidobacterium_pseudocatenulatum_DSM_20438	0.317648213026962	0.0261121856866538	8.67887291809263	215	339
Bifidobacterium_pseudolongum_subsp_Pseudolongum_DSM_20099	0.961080474499168	0.032258064516129	8.6967756688772	193	304
Bifidobacterium_ruminantium_DSM_6489	0.950331257443349	0.0416666666666667	8.91641337386018	213	344
Bifidobacterium_scardovii_JCM_12489	0.987623944592971	0.0433815350389321	8.10326559658417	185	292
Bifidobacterium_stercoris_ATCC_43183	0.860954255098217	0.0381760339342524	8.30949675867139	195	304
Bifidobacterium_thermacidophilum_subsp_thermacidophilum_DSM_15837	0.940487673014523	0.0399181166837257	8.56931538023895	201	319
Bifidobacterium_thermophilum_RBL67	0.877440238987562	0.043613707165109	8.32613845748881	199	309
Bilophila_wadsworthia_3_1_6	0.297340291949022	0.0409556313993174	9.00106146868667	230	366
Blastococcus_massiliensis_AP3	0.300653771853359	0.0333333333333333	8.69663362449701	208	302
Blautia_hansenii_VPI_C7_24_DSM_20583	0.185722425184664	0.0244122965641953	9.94589293402861	227	355
Blautia_hydrogenotrophica_DSM_10507	0.230400309025813	0.0201567749160134	7.67393278837421	203	310
Blautia_producta_DSM_2950	0.379205750891541	0.038423645320197	9.02527267890396	215	336
Bordetella_hinzii_OH87_BAL007II	0.626410826935731	0.0643623361144219	8.66711051930759	202	303
Brachybacterium_paraconglomeratum_LC44	0.544131972719912	0.0318396226415094	7.53708133971292	199	302
Brachyspira_pilosicoli_B2904	0.489497621058119	0.0622406639004149	7.66385760415846	207	324
Bradyrhizobium_elkanii_USDA_76	0.108462456035094	0.0410094637223975	9.19827273825341	208	317
Brevibacterium_casei_S18	0.495585635899562	0.0593406593406593	8.19563333910934	208	317
Brevibacterium_linens_BL2	0.452184047504934	0.0515574650912997	7.83056313569834	211	320
Brevibacterium_massiliense_5401308	0.560162075224387	0.0506634499396864	7.93020027761253	203	300
Brevundimonas_diminuta_470_4	0.118220328744321	0.043956043956044	8.8870369313317	224	342
Bulleidia_extructa_W1219	0.249648520990541	0.051881993896236	9.35920786354438	210	326
Burkholderiales_bacterium_1_1_47	0.454506167451499	0.0412725709372313	9.38569629816167	231	371
Butyricimonas_synergistica_DSM_23225	0.480671669432652	0.0265486725663717	8.22330362015645	215	326
Butyricimonas_virosa_DSM_23226	0.483331144841742	0.0333333333333333	8.02621613748908	212	323
Butyrivibrio_crossotus_DSM_2876	0.537417844883206	0.0375391032325339	7.68918309011584	215	329
Butyrivibrio_fibrisolvens_16_4	0.503220993353211	0.059016393442623	7.70075187969925	206	314
Campylobacter_coli_JV20	0.420985378217687	0.0352595494613124	9.58345242956309	226	351
Campylobacter_concisus_13826	0.449199405826618	0.0547667342799189	8.13080808080808	218	336
Campylobacter_curvus_525_92	0.443911787509528	0.0519877675840979	8.39572501444252	220	337
Campylobacter_fetus_subsp_fetus_82_40	0.435847708057153	0.0498960498960499	8.03959717750223	222	334
Campylobacter_gracilis_RM3268	0.645242891853296	0.0309988518943743	8.0393487109905	203	304
Campylobacter_hominis_ATCC_BAA_381	0.565937396092484	0.04642166344294	8.20444136016655	214	342
Campylobacter_hyointestinalis_subsp_hyointestinalis_LMG_9260	0.70440951726771	0.0492880613362541	7.88108708830067	204	310
Campylobacter_jejuni_jejuni_81_176	0.406408497139718	0.0471349353049908	10.737708322517	227	354
Campylobacter_jejuni_jejuni_ICDCCJ07004	0.406361403714631	0.0494958753437214	10.7918729372937	228	355
Campylobacter_jejuni_jejuni_M1	0.373731420806279	0.043360433604336	10.6985227157746	227	355
Campylobacter_jejuni_jejuni_NCTC_11168	0.37373142079386	0.0490018148820327	10.7072726352548	227	356
Campylobacter_lari_RM2100	0.708817168652199	0.0290135396518375	7.92340115100916	216	343
Campylobacter_rectus_RM3267	0.730912935121823	0.0460021905805038	7.81963272762234	202	306
Campylobacter_showae_CSUNSWCD	0.730783150880486	0.0362637362637363	7.81741303094369	202	306
Campylobacter_upsaliensis_JV21	0.477263617798369	0.0450132391879965	9.59124881097975	231	370
Candidatus_Nitrososphaera_gargensis_Ga9_2	0.566360955007345	0.046972860125261	8.35382542721407	221	331
Capnocytophaga_granulosa_ATCC_51502	0.819885136315931	0.0407701019252548	7.3149517354693	201	303
Capnocytophaga_ochracea_DSM_7271	0.941551688606755	0.0538116591928251	7.724030841722	204	305
Capnocytophaga_sputigena_ATCC_33612	1.14505409936346	0.0454140694568121	8.10191626197664	225	356
Catenibacterium_mitsuokai_DSM_15897	0.448985206576997	0.0373563218390805	7.36083608360836	221	347
Cellulosimicrobium_cellulans_J36	1.09062109391229	0.0574712643678161	7.56813388665896	217	334
Cetobacterium_somerae_ATCC_BAA_47401	0.510132753262124	0.0410958904109589	7.71181678869402	208	323
Citrobacter_amalonaticus_Y19	0.171251362321417	0.03	7.6079958463136	205	319
Citrobacter_freundii_ATCC_8090	0.0788524530726793	0.0369540873460246	9.0780500566844	200	311
Citrobacter_freundii_UCI_31	0.0482682529577803	0.0472906403940887	9.73117712930637	209	332
Citrobacter_koseri_ATCC_BAA_895	0.045174280493514	0.0298879202988792	9.58695652173913	197	291
Cloacibacillus_evryensis_DSM_19522	0.931828219660527	0.0426829268292683	7.54785502423497	215	336
Clostridiales_sp_1_7_47FAA	0.525567591115453	0.0332594235033259	7.71666146158651	211	320
Clostridium_asparagiforme_DSM_15981	0.149662594915661	0.0317124735729387	9.59392929853785	208	325
