# Supplementary material for: Human gut microbe co-cultures have greater potential than monocultures for food waste remediation to commodity chemicals
Source: Sci Rep. 2018 Oct 22;8:15594. doi: 10.1038/s41598-018-33733-z (PMC6197241; doi:10.1038/s41598-018-33733-z)
Supplement: Supplementary file 3 — Data [file 41598_2018_33733_MOESM3_ESM.zip › Data/Parsed/Clostridium_beijerinckii_NCIMB_8052_CoCultExFlux_TransferAndOut.csv]

Bact	Rxns	TransFlux	OutFlux
Clostridium_bifermentans_ATCC_19299	h2	0	70.1167906501089
Clostridium_bifermentans_ATCC_19299	acald	32.8288947295523	0
Clostridium_bifermentans_ATCC_19299	lac_D	25.5021048738904	0
Clostridium_bifermentans_ATCC_19299	h	24.7611522329171	0
Clostridium_bifermentans_ATCC_19299	no2	0	14.6570576520235
Clostridium_bifermentans_ATCC_19299	ura	2.83310330126881	2.93463990586474
Clostridium_bifermentans_ATCC_19299	h2s	0	2.98705824032254
Clostridium_bifermentans_ATCC_19299	hxan	0	2.93312331087236
Clostridium_bifermentans_ATCC_19299	pi	1.97726203849732	0.81479761428443
Clostridium_bifermentans_ATCC_19299	lac_L	1.20342298574349	0
Clostridium_bifermentans_ATCC_19299	lys_L	0.251059979364641	0.690818485591762
Clostridium_bifermentans_ATCC_19299	phe_L	0.136652016571702	0.724521211322326
Clostridium_bifermentans_ATCC_19299	ser_L	0.392208318235134	0
Clostridium_bifermentans_ATCC_19299	thr_L	0.267132831077106	0
Clostridium_bifermentans_ATCC_19299	malt	0.257339000000002	0
Clostridium_bifermentans_ATCC_19299	succ	0	0.249738569472356
Clostridium_bifermentans_ATCC_19299	leu_L	0.183975387860073	0
Clostridium_bifermentans_ATCC_19299	biomass1	0	0.178557437306381
Clostridium_bifermentans_ATCC_19299	ile_L	0.124231334074238	0
Clostridium_bifermentans_ATCC_19299	glc_D	0.0629024897197041	0
Clostridium_bifermentans_ATCC_19299	val_L	0.0586659772940266	0
Clostridium_bifermentans_ATCC_19299	for	0	0.004253077454905
Clostridium_bifermentans_ATCC_19299	gcald	0.004253077454905	0
Clostridium_bifermentans_ATCC_19299	arg_L	2.80806489172392e-11	0
Clostridium_bifermentans_ATCC_19299	gthrd	0	-0.00141769248489254
Clostridium_bifermentans_ATCC_19299	so4	0	-0.00141769248489254
Clostridium_bifermentans_ATCC_19299	ca2	0	-0.00141769248500623
Clostridium_bifermentans_ATCC_19299	cobalt2	0	-0.00141769248500623
Clostridium_bifermentans_ATCC_19299	cu2	0	-0.00141769248500623
Clostridium_bifermentans_ATCC_19299	cl	0	-0.00141769248500623
Clostridium_bifermentans_ATCC_19299	fe2	0	-0.00141769248500623
Clostridium_bifermentans_ATCC_19299	fe3	0	-0.00141769248500623
Clostridium_bifermentans_ATCC_19299	k	0	-0.00141769248500623
Clostridium_bifermentans_ATCC_19299	mg2	0	-0.00141769248500623
Clostridium_bifermentans_ATCC_19299	mn2	0	-0.00141769248500623
Clostridium_bifermentans_ATCC_19299	pheme	0	-0.00141769248500623
Clostridium_bifermentans_ATCC_19299	pydx	0	-0.00141769248500623
Clostridium_bifermentans_ATCC_19299	sheme	0	-0.00141769248500623
Clostridium_bifermentans_ATCC_19299	thm	0	-0.00141769248500623
Clostridium_bifermentans_ATCC_19299	zn2	0	-0.00141769248500623
Clostridium_bifermentans_ATCC_19299	nac	0	-0.00283538496989877
Clostridium_bifermentans_ATCC_19299	mqn7	0	-0.00283538497001246
Clostridium_bifermentans_ATCC_19299	ribflv	0	-0.00283538497001246
Clostridium_bifermentans_ATCC_19299	12dgr180	0	-0.00742313262969674
Clostridium_bifermentans_ATCC_19299	trp_L	0	-0.00973066610345086
Clostridium_bifermentans_ATCC_19299	gua	0	-0.0132573540477097
Clostridium_bifermentans_ATCC_19299	his_L	0	-0.0146324248723886
Clostridium_bifermentans_ATCC_19299	pro_L	0	-0.0287531041294642
Clostridium_bifermentans_ATCC_19299	acgam	0	-0.0354741846271054
Clostridium_bifermentans_ATCC_19299	glyc3p	0	-0.062718891933514
Clostridium_bifermentans_ATCC_19299	met_L	0	-0.0734960444474382
Clostridium_bifermentans_ATCC_19299	lcts	0	-0.0744929999999613
Clostridium_bifermentans_ATCC_19299	sucr	0	-0.074493000000075
Clostridium_bifermentans_ATCC_19299	tre	0	-0.074493000000075
Clostridium_bifermentans_ATCC_19299	asn_L	0	-0.109956049616358
Clostridium_bifermentans_ATCC_19299	mnl	0	-0.148985999999923
Clostridium_bifermentans_ATCC_19299	gal	0	-0.148986000000036
Clostridium_bifermentans_ATCC_19299	xyl_D	0	-0.178783000000067
Clostridium_bifermentans_ATCC_19299	gln_L	0	-0.180000000000064
Clostridium_bifermentans_ATCC_19299	glu_L	-0.0220577013401453	-0.180000000000064
Clostridium_bifermentans_ATCC_19299	strch1	0	-0.257339000000002
Clostridium_bifermentans_ATCC_19299	gly	0	-0.450000000000045
Clostridium_bifermentans_ATCC_19299	ala_L	0	-0.601658685656048
Clostridium_bifermentans_ATCC_19299	tyr_L	0	-0.913877973096533
Clostridium_bifermentans_ATCC_19299	asp_L	-0.703621688415069	-0.224999999999909
Clostridium_bifermentans_ATCC_19299	cys_L	0	-0.955826783859266
Clostridium_bifermentans_ATCC_19299	cgly	0	-0.993842011374227
Clostridium_bifermentans_ATCC_19299	26dap_M	0	-1
Clostridium_bifermentans_ATCC_19299	ala_D	0	-1
Clostridium_bifermentans_ATCC_19299	metsox_S_L	0	-1
Clostridium_bifermentans_ATCC_19299	glyc	-0.168966325753331	-1.79965500000003
Clostridium_bifermentans_ATCC_19299	amp	-1.95113836355029	-1
Clostridium_bifermentans_ATCC_19299	dcyt	-4.78508243776434	-1
Clostridium_bifermentans_ATCC_19299	etoh	-30.4565318762961	0
Clostridium_bifermentans_ATCC_19299	h2o	-41.744603816278	0
Clostridium_bolteae_ATCC_BAA_613	co2	406.624780094468	7.06793807562002
Clostridium_bolteae_ATCC_BAA_613	etoh	411.7087855338	0
Clostridium_bolteae_ATCC_BAA_613	asp_L	155.638517625262	0
Clostridium_bolteae_ATCC_BAA_613	h2o	113.151973542422	24.939399830931
Clostridium_bolteae_ATCC_BAA_613	nh4	8.89966450609575	0
Clostridium_bolteae_ATCC_BAA_613	h2s	0	3.24009834541175
Clostridium_bolteae_ATCC_BAA_613	ura	0	2.70639492548435
Clostridium_bolteae_ATCC_BAA_613	glc_D	2.31605100000002	0
Clostridium_bolteae_ATCC_BAA_613	glu_L	1.92512712795883	0
Clostridium_bolteae_ATCC_BAA_613	pi	1.00000000010755	0
Clostridium_bolteae_ATCC_BAA_613	lys_L	1.00000000002819	0
Clostridium_bolteae_ATCC_BAA_613	hxan	0	1.00000000000773
Clostridium_bolteae_ATCC_BAA_613	gly	0.877807153817571	0
Clostridium_bolteae_ATCC_BAA_613	ile_L	0.666687522315669	0
Clostridium_bolteae_ATCC_BAA_613	pro_L	0.452290535406974	0
Clostridium_bolteae_ATCC_BAA_613	asn_L	0.357423539400656	0
Clostridium_bolteae_ATCC_BAA_613	malt	0.257339000000002	0
Clostridium_bolteae_ATCC_BAA_613	his_L	0.171777265152173	0
Clostridium_bolteae_ATCC_BAA_613	leu_L	3.74029696104117e-11	0
Clostridium_bolteae_ATCC_BAA_613	val_L	2.79669620795175e-11	0
Clostridium_bolteae_ATCC_BAA_613	phe_L	1.52340362546965e-11	0
Clostridium_bolteae_ATCC_BAA_613	tyr_L	1.03455022326671e-11	0
Clostridium_bolteae_ATCC_BAA_613	gua	0	6.48014975013211e-12
Clostridium_bolteae_ATCC_BAA_613	trp_L	0	4.77484718430787e-12
Clostridium_bolteae_ATCC_BAA_613	12dgr180	0	3.63797880709171e-12
Clostridium_bolteae_ATCC_BAA_613	nac	0	1.70530256582424e-12
Clostridium_bolteae_ATCC_BAA_613	mqn7	0	1.36424205265939e-12
Clostridium_bolteae_ATCC_BAA_613	ribflv	1.36424205265939e-12	0
Clostridium_bolteae_ATCC_BAA_613	ca2	6.82121026329696e-13	0
Clostridium_bolteae_ATCC_BAA_613	cobalt2	6.82121026329696e-13	0
Clostridium_bolteae_ATCC_BAA_613	cu2	6.82121026329696e-13	0
Clostridium_bolteae_ATCC_BAA_613	cl	6.82121026329696e-13	0
Clostridium_bolteae_ATCC_BAA_613	fe2	6.82121026329696e-13	0
Clostridium_bolteae_ATCC_BAA_613	fe3	6.82121026329696e-13	0
Clostridium_bolteae_ATCC_BAA_613	gthrd	0	6.82121026329696e-13
Clostridium_bolteae_ATCC_BAA_613	k	6.82121026329696e-13	0
Clostridium_bolteae_ATCC_BAA_613	mg2	6.82121026329696e-13	0
Clostridium_bolteae_ATCC_BAA_613	mn2	6.82121026329696e-13	0
Clostridium_bolteae_ATCC_BAA_613	pheme	0	6.82121026329696e-13
Clostridium_bolteae_ATCC_BAA_613	pydx	6.82121026329696e-13	0
Clostridium_bolteae_ATCC_BAA_613	sheme	0	6.82121026329696e-13
Clostridium_bolteae_ATCC_BAA_613	thm	1.13686837721616e-13	5.6843418860808e-13
Clostridium_bolteae_ATCC_BAA_613	zn2	6.82121026329696e-13	0
Clostridium_bolteae_ATCC_BAA_613	thr_L	0	-1.13686837721616e-13
Clostridium_bolteae_ATCC_BAA_613	gcald	0	-2.04636307898909e-12
Clostridium_bolteae_ATCC_BAA_613	glyc	0	-2.50111042987555e-12
Clostridium_bolteae_ATCC_BAA_613	biomass1	0	-8.6743057181593e-11
Clostridium_bolteae_ATCC_BAA_613	mnl	0	-0.148986000000036
Clostridium_bolteae_ATCC_BAA_613	lac_L	-0.14898600000015	0
Clostridium_bolteae_ATCC_BAA_613	ser_L	0	-0.171777265118067
Clostridium_bolteae_ATCC_BAA_613	drib	0	-0.178783000000067
Clostridium_bolteae_ATCC_BAA_613	gln_L	0	-0.180000000000064
Clostridium_bolteae_ATCC_BAA_613	met_L	0	-0.180000000000064
Clostridium_bolteae_ATCC_BAA_613	strch1	0	-0.257339000000002
Clostridium_bolteae_ATCC_BAA_613	arg_L	-0.240609438186311	-0.150000000000091
Clostridium_bolteae_ATCC_BAA_613	metsox_S_L	0	-0.486687522273428
Clostridium_bolteae_ATCC_BAA_613	so4	0	-0.93234846016037
Clostridium_bolteae_ATCC_BAA_613	26dap_M	0	-1
Clostridium_bolteae_ATCC_BAA_613	amp	0	-1
Clostridium_bolteae_ATCC_BAA_613	ala_D	0	-1
Clostridium_bolteae_ATCC_BAA_613	gam	0	-1
Clostridium_bolteae_ATCC_BAA_613	no2	0	-1
Clostridium_bolteae_ATCC_BAA_613	cys_L	-0.641062362959474	-0.999999999999996
Clostridium_bolteae_ATCC_BAA_613	dcyt	-1.70639492547457	-1
Clostridium_bolteae_ATCC_BAA_613	succ	-3.1297661234662	0
Clostridium_bolteae_ATCC_BAA_613	ac	-142.416569977732	0
Clostridium_bolteae_ATCC_BAA_613	ala_L	-157.581913516151	-1
Clostridium_bolteae_ATCC_BAA_613	lac_D	-252.753928428913	0
Clostridium_bolteae_ATCC_BAA_613	for	-304.625438206967	-1
Clostridium_bolteae_ATCC_BAA_613	h	-561.014562088155	0
Clostridium_botulinum_A_str_ATCC_19397	h2	0	36.0512983622239
Clostridium_botulinum_A_str_ATCC_19397	acald	34.4388894888393	0
Clostridium_botulinum_A_str_ATCC_19397	h	24.1523734318821	0
Clostridium_botulinum_A_str_ATCC_19397	no2	0	17.0115139223949
Clostridium_botulinum_A_str_ATCC_19397	for	0	15.1253908832315
Clostridium_botulinum_A_str_ATCC_19397	ura	0	3.93772110848272
Clostridium_botulinum_A_str_ATCC_19397	h2s	0	2.98463369655678
Clostridium_botulinum_A_str_ATCC_19397	hxan	0	2.89809356622254
Clostridium_botulinum_A_str_ATCC_19397	pi	2.14723021019245	0.75086335582841
Clostridium_botulinum_A_str_ATCC_19397	glc_D	2.31605100000002	0
Clostridium_botulinum_A_str_ATCC_19397	leu_L	0.283028681269229	0
Clostridium_botulinum_A_str_ATCC_19397	malt	0.257339000000002	0
Clostridium_botulinum_A_str_ATCC_19397	ile_L	0.20556522208949	0
Clostridium_botulinum_A_str_ATCC_19397	val_L	0.14542034158751	0
Clostridium_botulinum_A_str_ATCC_19397	rib_D	0.129335299469517	0
Clostridium_botulinum_A_str_ATCC_19397	biomass1	0	1.70530256582424e-10
Clostridium_botulinum_A_str_ATCC_19397	succ	0	1.41881173476577e-10
Clostridium_botulinum_A_str_ATCC_19397	glyc	4.32009983342141e-12	0
Clostridium_botulinum_A_str_ATCC_19397	gcald	4.09272615797818e-12	0
Clostridium_botulinum_A_str_ATCC_19397	co2	2.27373675443232e-13	0
Clostridium_botulinum_A_str_ATCC_19397	26dap_M	0	-2.27373675443232e-13
Clostridium_botulinum_A_str_ATCC_19397	ca2	0	-1.36424205265939e-12
Clostridium_botulinum_A_str_ATCC_19397	cobalt2	0	-1.36424205265939e-12
Clostridium_botulinum_A_str_ATCC_19397	cu2	0	-1.36424205265939e-12
Clostridium_botulinum_A_str_ATCC_19397	cl	0	-1.36424205265939e-12
Clostridium_botulinum_A_str_ATCC_19397	fe2	0	-1.36424205265939e-12
Clostridium_botulinum_A_str_ATCC_19397	fe3	0	-1.36424205265939e-12
Clostridium_botulinum_A_str_ATCC_19397	gthrd	0	-1.36424205265939e-12
Clostridium_botulinum_A_str_ATCC_19397	k	0	-1.36424205265939e-12
Clostridium_botulinum_A_str_ATCC_19397	mg2	0	-1.36424205265939e-12
Clostridium_botulinum_A_str_ATCC_19397	mn2	0	-1.36424205265939e-12
Clostridium_botulinum_A_str_ATCC_19397	pheme	0	-1.36424205265939e-12
Clostridium_botulinum_A_str_ATCC_19397	pydx	0	-1.36424205265939e-12
Clostridium_botulinum_A_str_ATCC_19397	sheme	0	-1.36424205265939e-12
Clostridium_botulinum_A_str_ATCC_19397	so4	0	-1.36424205265939e-12
Clostridium_botulinum_A_str_ATCC_19397	thm	0	-1.36424205265939e-12
Clostridium_botulinum_A_str_ATCC_19397	zn2	0	-1.36424205265939e-12
Clostridium_botulinum_A_str_ATCC_19397	mqn7	0	-2.72848410531878e-12
Clostridium_botulinum_A_str_ATCC_19397	nac	0	-2.72848410531878e-12
Clostridium_botulinum_A_str_ATCC_19397	ribflv	0	-2.72848410531878e-12
Clostridium_botulinum_A_str_ATCC_19397	12dgr180	0	-7.16227077646181e-12
Clostridium_botulinum_A_str_ATCC_19397	trp_L	0	-9.32232069317251e-12
Clostridium_botulinum_A_str_ATCC_19397	gua	0	-1.26192389870994e-11
Clostridium_botulinum_A_str_ATCC_19397	his_L	0	-1.39834810397588e-11
Clostridium_botulinum_A_str_ATCC_19397	glytyr	-2.03499439521693e-11	0
Clostridium_botulinum_A_str_ATCC_19397	asn_L	0	-2.53521648119204e-11
Clostridium_botulinum_A_str_ATCC_19397	pro_L	0	-2.75122147286311e-11
Clostridium_botulinum_A_str_ATCC_19397	glyphe	-3.00133251585066e-11	0
Clostridium_botulinum_A_str_ATCC_19397	ala_L	0	-4.59294824395329e-11
Clostridium_botulinum_A_str_ATCC_19397	lys_L	0	-5.52518031327054e-11
Clostridium_botulinum_A_str_ATCC_19397	arg_L	0	-2.68073563347571e-10
Clostridium_botulinum_A_str_ATCC_19397	raffin	0	-0.00470194449997052
Clostridium_botulinum_A_str_ATCC_19397	met_L	0	-0.0578769408834887
Clostridium_botulinum_A_str_ATCC_19397	lcts	0	-0.0744929999999613
Clostridium_botulinum_A_str_ATCC_19397	sucr	0	-0.074493000000075
Clostridium_botulinum_A_str_ATCC_19397	gly	0	-0.123381530546794
Clostridium_botulinum_A_str_ATCC_19397	mnl	0	-0.148985999999923
Clostridium_botulinum_A_str_ATCC_19397	gal	0	-0.148986000000036
Clostridium_botulinum_A_str_ATCC_19397	arab_L	0	-0.178783000000067
Clostridium_botulinum_A_str_ATCC_19397	xyl_D	0	-0.178783000000067
Clostridium_botulinum_A_str_ATCC_19397	strch1	0	-0.257339000000002
Clostridium_botulinum_A_str_ATCC_19397	cys_L	0	-0.926756755707856
Clostridium_botulinum_A_str_ATCC_19397	cgly	0	-1
Clostridium_botulinum_A_str_ATCC_19397	ala_D	0	-1
Clostridium_botulinum_A_str_ATCC_19397	metsox_S_L	0	-1
Clostridium_botulinum_A_str_ATCC_19397	but	-2.49621591590073	0
Clostridium_botulinum_A_str_ATCC_19397	amp	-1.8980935662446	-1
Clostridium_botulinum_A_str_ATCC_19397	dcyt	-2.93772110849932	-1
Clostridium_botulinum_A_str_ATCC_19397	nh4	-5.70169826507345	0
Clostridium_botulinum_A_str_ATCC_19397	ac	-11.1900137092463	0
Clostridium_botulinum_A_str_ATCC_19397	h2o	-44.9396686740502	-1.4539282343641
Clostridium_botulinum_A_str_ATCC_3502	h2	0	36.6234370024854
Clostridium_botulinum_A_str_ATCC_3502	acald	34.2095768638055	0
Clostridium_botulinum_A_str_ATCC_3502	h	24.2836008264085	0
Clostridium_botulinum_A_str_ATCC_3502	no2	0	17.0007748036016
Clostridium_botulinum_A_str_ATCC_3502	for	0	15.29834904809
Clostridium_botulinum_A_str_ATCC_3502	ura	0	3.93758819123366
Clostridium_botulinum_A_str_ATCC_3502	h2s	0	2.98424518858747
Clostridium_botulinum_A_str_ATCC_3502	hxan	0	2.89789998241167
Clostridium_botulinum_A_str_ATCC_3502	pi	2.14952067553111	0.74837930650733
Clostridium_botulinum_A_str_ATCC_3502	glc_D	2.31605100000002	0
Clostridium_botulinum_A_str_ATCC_3502	succ	0	0.773044460971732
Clostridium_botulinum_A_str_ATCC_3502	ser_L	0.446005751889402	0
Clostridium_botulinum_A_str_ATCC_3502	leu_L	0.283889807654759	0
Clostridium_botulinum_A_str_ATCC_3502	malt	0.257339000000002	0
Clostridium_botulinum_A_str_ATCC_3502	ile_L	0.206272303647211	0
Clostridium_botulinum_A_str_ATCC_3502	rib_D	0.20540602287906	0
Clostridium_botulinum_A_str_ATCC_3502	val_L	0.146067476649591	0
Clostridium_botulinum_A_str_ATCC_3502	biomass1	0	3.41856321028899e-10
Clostridium_botulinum_A_str_ATCC_3502	glyc	8.86757334228605e-12	0
Clostridium_botulinum_A_str_ATCC_3502	gcald	8.18545231595635e-12	0
Clostridium_botulinum_A_str_ATCC_3502	ca2	0	-2.72848410531878e-12
Clostridium_botulinum_A_str_ATCC_3502	cobalt2	0	-2.72848410531878e-12
Clostridium_botulinum_A_str_ATCC_3502	cu2	0	-2.72848410531878e-12
Clostridium_botulinum_A_str_ATCC_3502	cl	0	-2.72848410531878e-12
Clostridium_botulinum_A_str_ATCC_3502	fe2	0	-2.72848410531878e-12
Clostridium_botulinum_A_str_ATCC_3502	fe3	0	-2.72848410531878e-12
Clostridium_botulinum_A_str_ATCC_3502	gthrd	0	-2.72848410531878e-12
Clostridium_botulinum_A_str_ATCC_3502	k	0	-2.72848410531878e-12
Clostridium_botulinum_A_str_ATCC_3502	mg2	0	-2.72848410531878e-12
Clostridium_botulinum_A_str_ATCC_3502	mn2	0	-2.72848410531878e-12
Clostridium_botulinum_A_str_ATCC_3502	pheme	0	-2.72848410531878e-12
Clostridium_botulinum_A_str_ATCC_3502	pydx	0	-2.72848410531878e-12
Clostridium_botulinum_A_str_ATCC_3502	sheme	0	-2.72848410531878e-12
Clostridium_botulinum_A_str_ATCC_3502	so4	0	-2.72848410531878e-12
Clostridium_botulinum_A_str_ATCC_3502	thm	0	-2.72848410531878e-12
Clostridium_botulinum_A_str_ATCC_3502	zn2	0	-2.72848410531878e-12
Clostridium_botulinum_A_str_ATCC_3502	mqn7	0	-5.45696821063757e-12
Clostridium_botulinum_A_str_ATCC_3502	nac	0	-5.45696821063757e-12
Clostridium_botulinum_A_str_ATCC_3502	ribflv	0	-5.45696821063757e-12
Clostridium_botulinum_A_str_ATCC_3502	12dgr180	0	-1.4210854715202e-11
Clostridium_botulinum_A_str_ATCC_3502	trp_L	0	-1.8644641386345e-11
Clostridium_botulinum_A_str_ATCC_3502	gua	0	-2.53521648119204e-11
Clostridium_botulinum_A_str_ATCC_3502	his_L	0	-2.79669620795175e-11
Clostridium_botulinum_A_str_ATCC_3502	tyr_L	0	-4.06998879043385e-11
Clostridium_botulinum_A_str_ATCC_3502	asn_L	0	-5.07043296238407e-11
Clostridium_botulinum_A_str_ATCC_3502	pro_L	0	-5.50244294572622e-11
Clostridium_botulinum_A_str_ATCC_3502	phe_L	0	-6.02540239924565e-11
Clostridium_botulinum_A_str_ATCC_3502	arg_L	0	-6.61657395539805e-11
Clostridium_botulinum_A_str_ATCC_3502	26dap_M	0	-1.11299414129462e-10
Clostridium_botulinum_A_str_ATCC_3502	raffin	0	-0.00470194449997052
Clostridium_botulinum_A_str_ATCC_3502	met_L	0	-0.057634085402924
Clostridium_botulinum_A_str_ATCC_3502	lcts	0	-0.0744929999999613
Clostridium_botulinum_A_str_ATCC_3502	sucr	0	-0.074493000000075
Clostridium_botulinum_A_str_ATCC_3502	gly	0	-0.0982838079391968
Clostridium_botulinum_A_str_ATCC_3502	mnl	0	-0.148985999999923
Clostridium_botulinum_A_str_ATCC_3502	gal	0	-0.148986000000036
Clostridium_botulinum_A_str_ATCC_3502	arab_L	0	-0.178783000000067
Clostridium_botulinum_A_str_ATCC_3502	xyl_D	0	-0.178783000000067
Clostridium_botulinum_A_str_ATCC_3502	glu_L	0	-0.180000000000064
Clostridium_botulinum_A_str_ATCC_3502	strch1	0	-0.257339000000002
Clostridium_botulinum_A_str_ATCC_3502	gln_L	-0.413044461158734	-0.180000000000063
Clostridium_botulinum_A_str_ATCC_3502	cys_L	0	-0.926611103253549
Clostridium_botulinum_A_str_ATCC_3502	cgly	0	-1
Clostridium_botulinum_A_str_ATCC_3502	ala_D	0	-1
Clostridium_botulinum_A_str_ATCC_3502	metsox_S_L	0	-1
Clostridium_botulinum_A_str_ATCC_3502	but	-2.3648212897175	0
Clostridium_botulinum_A_str_ATCC_3502	amp	-1.8978999824493	-1
Clostridium_botulinum_A_str_ATCC_3502	dcyt	-2.93758819125378	-1
Clostridium_botulinum_A_str_ATCC_3502	nh4	-4.79890405212473	0
Clostridium_botulinum_A_str_ATCC_3502	ac	-11.8156946809989	0
Clostridium_botulinum_A_str_ATCC_3502	h2o	-46.2500753682593	-1.6175457852239
Clostridium_botulinum_A_str_Hall	h2	0	36.6234588868824
Clostridium_botulinum_A_str_Hall	acald	34.2095056035266	0
Clostridium_botulinum_A_str_Hall	h	24.2836184901055	0
Clostridium_botulinum_A_str_Hall	no2	0	17.0007747600648
Clostridium_botulinum_A_str_Hall	for	0	15.2983246839281
Clostridium_botulinum_A_str_Hall	ura	0	3.93760280712706
Clostridium_botulinum_A_str_Hall	h2s	0	2.98424520524031
Clostridium_botulinum_A_str_Hall	hxan	0	2.89788487669557
Clostridium_botulinum_A_str_Hall	pi	2.14950848645685	0.74837639007456
Clostridium_botulinum_A_str_Hall	glc_D	2.31605100000002	0
Clostridium_botulinum_A_str_Hall	succ	0	0.773044538968406
Clostridium_botulinum_A_str_Hall	ser_L	0.446005791627613	0
Clostridium_botulinum_A_str_Hall	leu_L	0.283889770833184	0
Clostridium_botulinum_A_str_Hall	malt	0.257339000000002	0
Clostridium_botulinum_A_str_Hall	ile_L	0.206272273412651	0
Clostridium_botulinum_A_str_Hall	rib_D	0.205414402668566	0
Clostridium_botulinum_A_str_Hall	val_L	0.146067448978329	0
Clostridium_botulinum_A_str_Hall	biomass1	0	1.42335920827463e-10
Clostridium_botulinum_A_str_Hall	glyc	3.97903932025656e-12	0
Clostridium_botulinum_A_str_Hall	gcald	3.41060513164848e-12	0
Clostridium_botulinum_A_str_Hall	co2	-2.27373675443232e-13	0
Clostridium_botulinum_A_str_Hall	ca2	0	-1.13686837721616e-12
Clostridium_botulinum_A_str_Hall	cobalt2	0	-1.13686837721616e-12
Clostridium_botulinum_A_str_Hall	cu2	0	-1.13686837721616e-12
Clostridium_botulinum_A_str_Hall	cl	0	-1.13686837721616e-12
Clostridium_botulinum_A_str_Hall	fe2	0	-1.13686837721616e-12
Clostridium_botulinum_A_str_Hall	fe3	0	-1.13686837721616e-12
Clostridium_botulinum_A_str_Hall	gthrd	0	-1.13686837721616e-12
Clostridium_botulinum_A_str_Hall	k	0	-1.13686837721616e-12
Clostridium_botulinum_A_str_Hall	mg2	0	-1.13686837721616e-12
Clostridium_botulinum_A_str_Hall	mn2	0	-1.13686837721616e-12
Clostridium_botulinum_A_str_Hall	pheme	0	-1.13686837721616e-12
Clostridium_botulinum_A_str_Hall	pydx	0	-1.13686837721616e-12
Clostridium_botulinum_A_str_Hall	sheme	0	-1.13686837721616e-12
Clostridium_botulinum_A_str_Hall	so4	0	-1.13686837721616e-12
Clostridium_botulinum_A_str_Hall	thm	0	-1.13686837721616e-12
Clostridium_botulinum_A_str_Hall	zn2	0	-1.13686837721616e-12
Clostridium_botulinum_A_str_Hall	mqn7	0	-2.27373675443232e-12
Clostridium_botulinum_A_str_Hall	nac	0	-2.27373675443232e-12
Clostridium_botulinum_A_str_Hall	ribflv	0	-2.27373675443232e-12
Clostridium_botulinum_A_str_Hall	12dgr180	0	-5.91171556152403e-12
Clostridium_botulinum_A_str_Hall	trp_L	0	-7.73070496506989e-12
Clostridium_botulinum_A_str_Hall	gua	0	-1.05728759081103e-11
Clostridium_botulinum_A_str_Hall	his_L	0	-1.17097442853265e-11
Clostridium_botulinum_A_str_Hall	tyr_L	0	-1.69393388205208e-11
Clostridium_botulinum_A_str_Hall	pro_L	0	-2.29647412197664e-11
Clostridium_botulinum_A_str_Hall	phe_L	0	-2.51247911364771e-11
Clostridium_botulinum_A_str_Hall	ala_L	0	-3.84261511499062e-11
Clostridium_botulinum_A_str_Hall	lys_L	0	-4.63842297904193e-11
Clostridium_botulinum_A_str_Hall	raffin	0	-0.00470194449997052
Clostridium_botulinum_A_str_Hall	met_L	0	-0.0576340957873072
Clostridium_botulinum_A_str_Hall	lcts	0	-0.0744929999999613
Clostridium_botulinum_A_str_Hall	sucr	0	-0.074493000000075
Clostridium_botulinum_A_str_Hall	gly	0	-0.0982838568814941
Clostridium_botulinum_A_str_Hall	mnl	0	-0.148985999999923
Clostridium_botulinum_A_str_Hall	gal	0	-0.148986000000036
Clostridium_botulinum_A_str_Hall	arab_L	0	-0.178783000000067
Clostridium_botulinum_A_str_Hall	xyl_D	0	-0.178783000000067
Clostridium_botulinum_A_str_Hall	gln_L	0	-0.180000000000064
Clostridium_botulinum_A_str_Hall	strch1	0	-0.257339000000002
Clostridium_botulinum_A_str_Hall	glu_L	-0.413044539073553	-0.180000000000064
Clostridium_botulinum_A_str_Hall	cys_L	0	-0.926611109481655
Clostridium_botulinum_A_str_Hall	cgly	0	-1
Clostridium_botulinum_A_str_Hall	ala_D	0	-1
Clostridium_botulinum_A_str_Hall	metsox_S_L	0	-1
Clostridium_botulinum_A_str_Hall	but	-2.36480141478262	0
Clostridium_botulinum_A_str_Hall	amp	-1.89788487671092	-1
Clostridium_botulinum_A_str_Hall	dcyt	-2.93760280714093	-1
Clostridium_botulinum_A_str_Hall	nh4	-5.21194876049424	0
Clostridium_botulinum_A_str_Hall	ac	-11.8156728265783	0
Clostridium_botulinum_A_str_Hall	h2o	-45.8370430070836	-1.6175397612753
Clostridium_botulinum_Bf	acald	31.7024868018325	0
Clostridium_botulinum_Bf	h2	0	31.3379023201846
Clostridium_botulinum_Bf	h	20.8798781652868	0
Clostridium_botulinum_Bf	no2	0	15.4728119469062
Clostridium_botulinum_Bf	for	0	14.7591640107611
Clostridium_botulinum_Bf	ura	0	3.94038457726151
Clostridium_botulinum_Bf	h2s	0	2.99301123085911
Clostridium_botulinum_Bf	pi	2.09804469259177	0.80442547784924
Clostridium_botulinum_Bf	hxan	0	2.90247017015508
Clostridium_botulinum_Bf	glu_L	1.07502331446574	0
Clostridium_botulinum_Bf	phe_L	0.169583700697558	0.715897780540445
Clostridium_botulinum_Bf	rib_D	0.503093440864291	0
Clostridium_botulinum_Bf	leu_L	0.264459907991863	0
Clostridium_botulinum_Bf	ile_L	0.190318171998115	0
Clostridium_botulinum_Bf	val_L	0.13146593901763	0
Clostridium_botulinum_Bf	gln_L	0.0712233481983731	0
Clostridium_botulinum_Bf	lys_L	8.230927051045e-11	0
Clostridium_botulinum_Bf	pro_L	4.09272615797818e-11	0
Clostridium_botulinum_Bf	asn_L	3.77440301235765e-11	0
Clostridium_botulinum_Bf	his_L	2.08046913030557e-11	0
Clostridium_botulinum_Bf	gua	0	1.88720150617883e-11
Clostridium_botulinum_Bf	trp_L	1.38697942020372e-11	0
Clostridium_botulinum_Bf	12dgr180	1.05728759081103e-11	0
Clostridium_botulinum_Bf	mqn7	4.09272615797818e-12	0
Clostridium_botulinum_Bf	ribflv	4.09272615797818e-12	0
Clostridium_botulinum_Bf	nac	3.97903932025656e-12	0
Clostridium_botulinum_Bf	ca2	2.04636307898909e-12	0
Clostridium_botulinum_Bf	cobalt2	2.04636307898909e-12	0
Clostridium_botulinum_Bf	cu2	2.04636307898909e-12	0
Clostridium_botulinum_Bf	cl	2.04636307898909e-12	0
Clostridium_botulinum_Bf	fe2	2.04636307898909e-12	0
Clostridium_botulinum_Bf	fe3	2.04636307898909e-12	0
Clostridium_botulinum_Bf	gthrd	0	2.04636307898909e-12
Clostridium_botulinum_Bf	k	2.04636307898909e-12	0
Clostridium_botulinum_Bf	mg2	2.04636307898909e-12	0
Clostridium_botulinum_Bf	mn2	2.04636307898909e-12	0
Clostridium_botulinum_Bf	pheme	0	2.04636307898909e-12
Clostridium_botulinum_Bf	pydx	2.04636307898909e-12	0
Clostridium_botulinum_Bf	sheme	2.04636307898909e-12	0
Clostridium_botulinum_Bf	so4	2.04636307898909e-12	0
Clostridium_botulinum_Bf	thm	2.04636307898909e-12	0
Clostridium_botulinum_Bf	zn2	2.04636307898909e-12	0
Clostridium_botulinum_Bf	26dap_M	4.54747350886464e-13	0
Clostridium_botulinum_Bf	gcald	-6.02540239924565e-12	0
Clostridium_botulinum_Bf	glyc	0	-6.48014975013211e-12
Clostridium_botulinum_Bf	biomass1	0	-2.54203769145533e-10
Clostridium_botulinum_Bf	raffin	0	-0.00470194449997052
Clostridium_botulinum_Bf	met_L	0	-0.0631137196345435
Clostridium_botulinum_Bf	lcts	0	-0.0744929999999613
Clostridium_botulinum_Bf	gly	0	-0.147035571858169
Clostridium_botulinum_Bf	mnl	0	-0.148985999999923
Clostridium_botulinum_Bf	arab_L	0	-0.178782999999953
Clostridium_botulinum_Bf	xyl_D	0	-0.178783000000067
Clostridium_botulinum_Bf	tyr_L	0	-0.885481481162969
Clostridium_botulinum_Bf	cys_L	0	-0.929897511173181
Clostridium_botulinum_Bf	arg_L	-0.81385159364936	-0.150000000000091
Clostridium_botulinum_Bf	succ	-0.963851594260177	0
Clostridium_botulinum_Bf	cgly	0	-1
Clostridium_botulinum_Bf	ala_D	0	-1
Clostridium_botulinum_Bf	metsox_S_L	0	-1
Clostridium_botulinum_Bf	nh4	-1.43821805098798	0
Clostridium_botulinum_Bf	but	-2.04072108993421	0
Clostridium_botulinum_Bf	amp	-1.9024701701303	-1
Clostridium_botulinum_Bf	dcyt	-2.94038457723559	-1
Clostridium_botulinum_Bf	ac	-8.86076649433619	0
Clostridium_botulinum_Bf	h2o	-44.3543878548558	0
Clostridium_botulinum_E1_str_BoNT_E_Beluga	h2	0	35.0542534083943
Clostridium_botulinum_E1_str_BoNT_E_Beluga	h	24.0179442272943	0
Clostridium_botulinum_E1_str_BoNT_E_Beluga	no2	0.0024248244434375	13.073966832064
Clostridium_botulinum_E1_str_BoNT_E_Beluga	lac_L	7.26429463552915	0
Clostridium_botulinum_E1_str_BoNT_E_Beluga	acald	3.75271846568057	0
Clostridium_botulinum_E1_str_BoNT_E_Beluga	h2s	0	2.99472957155331
Clostridium_botulinum_E1_str_BoNT_E_Beluga	ura	0	2.94344625410895
Clostridium_botulinum_E1_str_BoNT_E_Beluga	hxan	0	2.90696641542854
Clostridium_botulinum_E1_str_BoNT_E_Beluga	rib_D	2.90696641542479	0
Clostridium_botulinum_E1_str_BoNT_E_Beluga	pi	2.04504020874219	0.86192620662087
Clostridium_botulinum_E1_str_BoNT_E_Beluga	asp_L	1.03760271066812	0
Clostridium_botulinum_E1_str_BoNT_E_Beluga	phe_L	0.161427945147238	0.736835525925585
Clostridium_botulinum_E1_str_BoNT_E_Beluga	val_L	0.361014038102553	0
Clostridium_botulinum_E1_str_BoNT_E_Beluga	ile_L	0.173951317113392	0
Clostridium_botulinum_E1_str_BoNT_E_Beluga	but	0.149999999989859	0
Clostridium_botulinum_E1_str_BoNT_E_Beluga	biomass1	0	4.83169060316868e-11
Clostridium_botulinum_E1_str_BoNT_E_Beluga	glyc	1.36424205265939e-12	0
Clostridium_botulinum_E1_str_BoNT_E_Beluga	for	0	1.13686837721616e-12
Clostridium_botulinum_E1_str_BoNT_E_Beluga	gcald	0	1.13686837721616e-12
Clostridium_botulinum_E1_str_BoNT_E_Beluga	glu_L	1.13686837721616e-13	0
Clostridium_botulinum_E1_str_BoNT_E_Beluga	26dap_M	0	-1.13686837721616e-13
Clostridium_botulinum_E1_str_BoNT_E_Beluga	ca2	0	-3.41060513164848e-13
Clostridium_botulinum_E1_str_BoNT_E_Beluga	cobalt2	0	-3.41060513164848e-13
Clostridium_botulinum_E1_str_BoNT_E_Beluga	cu2	0	-3.41060513164848e-13
Clostridium_botulinum_E1_str_BoNT_E_Beluga	cl	0	-3.41060513164848e-13
Clostridium_botulinum_E1_str_BoNT_E_Beluga	fe2	0	-3.41060513164848e-13
Clostridium_botulinum_E1_str_BoNT_E_Beluga	fe3	0	-3.41060513164848e-13
Clostridium_botulinum_E1_str_BoNT_E_Beluga	k	0	-3.41060513164848e-13
Clostridium_botulinum_E1_str_BoNT_E_Beluga	mg2	0	-3.41060513164848e-13
Clostridium_botulinum_E1_str_BoNT_E_Beluga	mn2	0	-3.41060513164848e-13
Clostridium_botulinum_E1_str_BoNT_E_Beluga	pheme	0	-3.41060513164848e-13
Clostridium_botulinum_E1_str_BoNT_E_Beluga	pydx	0	-3.41060513164848e-13
Clostridium_botulinum_E1_str_BoNT_E_Beluga	sheme	0	-3.41060513164848e-13
Clostridium_botulinum_E1_str_BoNT_E_Beluga	so4	0	-3.41060513164848e-13
Clostridium_botulinum_E1_str_BoNT_E_Beluga	thm	0	-3.41060513164848e-13
Clostridium_botulinum_E1_str_BoNT_E_Beluga	zn2	0	-3.41060513164848e-13
Clostridium_botulinum_E1_str_BoNT_E_Beluga	gthrd	0	-4.54747350886464e-13
Clostridium_botulinum_E1_str_BoNT_E_Beluga	mqn7	0	-7.95807864051312e-13
Clostridium_botulinum_E1_str_BoNT_E_Beluga	nac	0	-7.95807864051312e-13
Clostridium_botulinum_E1_str_BoNT_E_Beluga	ribflv	0	-7.95807864051312e-13
Clostridium_botulinum_E1_str_BoNT_E_Beluga	12dgr180	0	-2.04636307898909e-12
Clostridium_botulinum_E1_str_BoNT_E_Beluga	trp_L	0	-2.61479726759717e-12
Clostridium_botulinum_E1_str_BoNT_E_Beluga	gua	0	-3.63797880709171e-12
Clostridium_botulinum_E1_str_BoNT_E_Beluga	his_L	0	-3.97903932025656e-12
Clostridium_botulinum_E1_str_BoNT_E_Beluga	pro_L	0	-7.84439180279151e-12
Clostridium_botulinum_E1_str_BoNT_E_Beluga	lys_L	0	-1.5688783605583e-11
Clostridium_botulinum_E1_str_BoNT_E_Beluga	leu_L	0	-2.08046913030557e-11
Clostridium_botulinum_E1_str_BoNT_E_Beluga	gln_L	0	-2.55795384873636e-11
Clostridium_botulinum_E1_str_BoNT_E_Beluga	raffin	0	-0.00470194449997052
Clostridium_botulinum_E1_str_BoNT_E_Beluga	met_L	0	-0.0323627418663364
Clostridium_botulinum_E1_str_BoNT_E_Beluga	gly	0	-0.0676911842714389
Clostridium_botulinum_E1_str_BoNT_E_Beluga	lcts	0	-0.0744929999999613
Clostridium_botulinum_E1_str_BoNT_E_Beluga	thr_L	0	-0.0901867302851542
Clostridium_botulinum_E1_str_BoNT_E_Beluga	mnl	0	-0.148985999999923
Clostridium_botulinum_E1_str_BoNT_E_Beluga	ac	-0.14999999988288	0
Clostridium_botulinum_E1_str_BoNT_E_Beluga	arg_L	0	-0.149999999999977
Clostridium_botulinum_E1_str_BoNT_E_Beluga	xyl_D	0	-0.178782999999953
Clostridium_botulinum_E1_str_BoNT_E_Beluga	ala_L	0	-0.753202701541909
Clostridium_botulinum_E1_str_BoNT_E_Beluga	ala_D	0	-0.80308163689233
Clostridium_botulinum_E1_str_BoNT_E_Beluga	tyr_L	0	-0.898263471087148
Clostridium_botulinum_E1_str_BoNT_E_Beluga	cys_L	0	-0.962366829696634
Clostridium_botulinum_E1_str_BoNT_E_Beluga	cgly	0	-1
Clostridium_botulinum_E1_str_BoNT_E_Beluga	metsox_S_L	0	-1
Clostridium_botulinum_E1_str_BoNT_E_Beluga	nh4	-2.48965522845288	0
Clostridium_botulinum_E1_str_BoNT_E_Beluga	amp	-1.90696641543911	-1
Clostridium_botulinum_E1_str_BoNT_E_Beluga	dcyt	-1.94344625411361	-1
Clostridium_botulinum_E1_str_BoNT_E_Beluga	h2o	-44.364015010412	0
Clostridium_botulinum_F_str_230613	h2	0	31.8759082132178
Clostridium_botulinum_F_str_230613	acald	31.3817960366496	0
Clostridium_botulinum_F_str_230613	h	20.9482060940202	0
Clostridium_botulinum_F_str_230613	no2	0	15.4989068349396
Clostridium_botulinum_F_str_230613	for	0	14.4899742476816
Clostridium_botulinum_F_str_230613	ura	0	3.92501276302403
Clostridium_botulinum_F_str_230613	h2s	0	2.99283119749452
Clostridium_botulinum_F_str_230613	pi	2.09911422573452	0.80327842139548
Clostridium_botulinum_F_str_230613	hxan	0	2.90239264646425
Clostridium_botulinum_F_str_230613	phe_L	0.169746976469696	0.715624246041784
Clostridium_botulinum_F_str_230613	glu_L	0.833658172967375	0
Clostridium_botulinum_F_str_230613	rib_D	0.503032384287053	0
Clostridium_botulinum_F_str_230613	ser_L	0.477940707630069	0
Clostridium_botulinum_F_str_230613	leu_L	0.264858951421274	0
Clostridium_botulinum_F_str_230613	ile_L	0.190645831508277	0
Clostridium_botulinum_F_str_230613	val_L	0.131765819498355	0
Clostridium_botulinum_F_str_230613	gln_L	0.0867639393068202	0
Clostridium_botulinum_F_str_230613	lys_L	1.90311766345985e-10	0
Clostridium_botulinum_F_str_230613	asp_L	9.6520125225652e-11	0
Clostridium_botulinum_F_str_230613	pro_L	9.47011358221062e-11	0
Clostridium_botulinum_F_str_230613	asn_L	8.71978045324795e-11	0
Clostridium_botulinum_F_str_230613	his_L	4.82032191939652e-11	0
Clostridium_botulinum_F_str_230613	gua	0	4.36557456851006e-11
Clostridium_botulinum_F_str_230613	trp_L	3.20596882374957e-11	0
Clostridium_botulinum_F_str_230613	12dgr180	2.44426701101474e-11	0
Clostridium_botulinum_F_str_230613	mqn7	9.32232069317251e-12	0
Clostridium_botulinum_F_str_230613	nac	9.32232069317251e-12	0
Clostridium_botulinum_F_str_230613	ribflv	9.32232069317251e-12	0
Clostridium_botulinum_F_str_230613	gthrd	0	4.77484718430787e-12
Clostridium_botulinum_F_str_230613	so4	4.77484718430787e-12	0
Clostridium_botulinum_F_str_230613	ca2	4.66116034658626e-12	0
Clostridium_botulinum_F_str_230613	cobalt2	4.66116034658626e-12	0
Clostridium_botulinum_F_str_230613	cu2	4.66116034658626e-12	0
Clostridium_botulinum_F_str_230613	cl	4.66116034658626e-12	0
Clostridium_botulinum_F_str_230613	fe2	4.66116034658626e-12	0
Clostridium_botulinum_F_str_230613	fe3	4.66116034658626e-12	0
Clostridium_botulinum_F_str_230613	k	4.66116034658626e-12	0
Clostridium_botulinum_F_str_230613	mg2	4.66116034658626e-12	0
Clostridium_botulinum_F_str_230613	mn2	4.66116034658626e-12	0
Clostridium_botulinum_F_str_230613	pheme	0	4.66116034658626e-12
Clostridium_botulinum_F_str_230613	pydx	4.66116034658626e-12	0
Clostridium_botulinum_F_str_230613	sheme	4.66116034658626e-12	0
Clostridium_botulinum_F_str_230613	thm	4.66116034658626e-12	0
Clostridium_botulinum_F_str_230613	zn2	4.66116034658626e-12	0
Clostridium_botulinum_F_str_230613	26dap_M	1.02318153949454e-12	0
Clostridium_botulinum_F_str_230613	na1	1.13686837721616e-13	0
Clostridium_botulinum_F_str_230613	gcald	-1.39834810397588e-11	0
Clostridium_botulinum_F_str_230613	glyc	0	-1.50066625792533e-11
Clostridium_botulinum_F_str_230613	biomass1	0	-5.8810201153392e-10
Clostridium_botulinum_F_str_230613	raffin	0	-0.00470194449997052
Clostridium_botulinum_F_str_230613	met_L	0	-0.0630011811205122
Clostridium_botulinum_F_str_230613	lcts	0	-0.0744929999999613
Clostridium_botulinum_F_str_230613	gly	0	-0.146527245885181
Clostridium_botulinum_F_str_230613	mnl	0	-0.148985999999923
Clostridium_botulinum_F_str_230613	arab_L	0	-0.178782999999953
Clostridium_botulinum_F_str_230613	xyl_D	0	-0.178783000000067
Clostridium_botulinum_F_str_230613	succ	-0.752803536429496	0
Clostridium_botulinum_F_str_230613	tyr_L	0	-0.885371222337994
Clostridium_botulinum_F_str_230613	cys_L	0	-0.929830016255096
Clostridium_botulinum_F_str_230613	arg_L	-0.813672369321466	-0.150000000000091
Clostridium_botulinum_F_str_230613	cgly	0	-1
Clostridium_botulinum_F_str_230613	ala_D	0	-1
Clostridium_botulinum_F_str_230613	metsox_S_L	0	-1
Clostridium_botulinum_F_str_230613	nh4	-1.74985086407332	0
Clostridium_botulinum_F_str_230613	but	-2.02194855416076	0
Clostridium_botulinum_F_str_230613	amp	-1.90239264640775	-1
Clostridium_botulinum_F_str_230613	dcyt	-2.92501276296582	-1
Clostridium_botulinum_F_str_230613	ac	-9.06030081739482	0
Clostridium_botulinum_F_str_230613	h2o	-44.5796513380938	0
Clostridium_butyricum_DSM_10702	etoh	202.460262178221	0
Clostridium_butyricum_DSM_10702	no2	100.822468783791	2.62828510017501
Clostridium_butyricum_DSM_10702	h	102.969675156384	0
Clostridium_butyricum_DSM_10702	succ	0	9.74051753773927
Clostridium_butyricum_DSM_10702	h2s	0	3.11558255068326
Clostridium_butyricum_DSM_10702	ura	0	2.8059220012484
Clostridium_butyricum_DSM_10702	val_L	1.39105111597428	0
Clostridium_butyricum_DSM_10702	glu_L	1.32994404249928	0
Clostridium_butyricum_DSM_10702	hxan	0	0.945631148932534
Clostridium_butyricum_DSM_10702	h2	0	0.916407635497649
Clostridium_butyricum_DSM_10702	phe_L	0.370827560017119	0.303836071727233
Clostridium_butyricum_DSM_10702	pi	0.614392300062718	0
Clostridium_butyricum_DSM_10702	ppa	0	0.5829656474084
Clostridium_butyricum_DSM_10702	biomass1	0	0.310432222304826
Clostridium_butyricum_DSM_10702	lys_L	0	0.213858866532178
Clostridium_butyricum_DSM_10702	glyc	0.168267804408288	0
Clostridium_butyricum_DSM_10702	pro_L	0.158920267833196	0
Clostridium_butyricum_DSM_10702	asn_L	0.0871905441701983	0
Clostridium_butyricum_DSM_10702	trp_L	0.032877875649433	0
Clostridium_butyricum_DSM_10702	his_L	0.0224761728148906	0
Clostridium_butyricum_DSM_10702	gcald	0	0.007394216146281
Clostridium_butyricum_DSM_10702	na1	0	-1.13686837721616e-13
Clostridium_butyricum_DSM_10702	ca2	0	-0.0024647387153891
Clostridium_butyricum_DSM_10702	cobalt2	0	-0.0024647387153891
Clostridium_butyricum_DSM_10702	cu2	0	-0.0024647387153891
Clostridium_butyricum_DSM_10702	cl	0	-0.0024647387153891
Clostridium_butyricum_DSM_10702	fe2	0	-0.0024647387153891
Clostridium_butyricum_DSM_10702	fe3	0	-0.0024647387153891
Clostridium_butyricum_DSM_10702	gthrd	0	-0.0024647387153891
Clostridium_butyricum_DSM_10702	k	0	-0.0024647387153891
Clostridium_butyricum_DSM_10702	mg2	0	-0.0024647387153891
Clostridium_butyricum_DSM_10702	mn2	0	-0.0024647387153891
Clostridium_butyricum_DSM_10702	pheme	0	-0.0024647387153891
Clostridium_butyricum_DSM_10702	pydx	0	-0.0024647387153891
Clostridium_butyricum_DSM_10702	sheme	0	-0.0024647387153891
Clostridium_butyricum_DSM_10702	thm	0	-0.0024647387153891
Clostridium_butyricum_DSM_10702	zn2	0	-0.0024647387153891
Clostridium_butyricum_DSM_10702	mqn7	0	-0.00492947743089189
Clostridium_butyricum_DSM_10702	nac	0	-0.00492947743089189
Clostridium_butyricum_DSM_10702	ribflv	0	-0.00492947743089189
Clostridium_butyricum_DSM_10702	12dgr180	0	-0.0129055366913917
Clostridium_butyricum_DSM_10702	cellb	0	-0.074493000000075
Clostridium_butyricum_DSM_10702	sucr	0	-0.074493000000075
Clostridium_butyricum_DSM_10702	tre	0	-0.074493000000075
Clostridium_butyricum_DSM_10702	strch1	0	-0.082471970542997
Clostridium_butyricum_DSM_10702	ala_L	0	-0.0836199170365717
Clostridium_butyricum_DSM_10702	ile_L	0	-0.109761259260722
Clostridium_butyricum_DSM_10702	leu_L	0	-0.133673853344931
Clostridium_butyricum_DSM_10702	ser_L	0	-0.133727119783202
Clostridium_butyricum_DSM_10702	glc_D	0	-0.148985999999923
Clostridium_butyricum_DSM_10702	man	0	-0.148985999999923
Clostridium_butyricum_DSM_10702	mnl	0	-0.148985999999923
Clostridium_butyricum_DSM_10702	fru	-0.0112846667998383	-0.148985999999923
Clostridium_butyricum_DSM_10702	xyl_D	0	-0.178783000000067
Clostridium_butyricum_DSM_10702	gln_L	0	-0.180000000000064
Clostridium_butyricum_DSM_10702	met_L	0	-0.180000000000064
Clostridium_butyricum_DSM_10702	malt	-0.174867029457005	-0.074493000000075
Clostridium_butyricum_DSM_10702	thr_L	-0.0843874174253187	-0.224999999999909
Clostridium_butyricum_DSM_10702	26dap_M	0	-0.314906448528973
Clostridium_butyricum_DSM_10702	metsox_S_L	0	-0.443129182070606
Clostridium_butyricum_DSM_10702	gly	0	-0.450000000000045
Clostridium_butyricum_DSM_10702	gam	0	-0.581856619693781
Clostridium_butyricum_DSM_10702	tyr_L	0	-0.766293817672363
Clostridium_butyricum_DSM_10702	ala_D	0	-0.89328812342012
Clostridium_butyricum_DSM_10702	so4	0	-0.983289292364702
Clostridium_butyricum_DSM_10702	acgam	0	-1
Clostridium_butyricum_DSM_10702	amp	0	-1
Clostridium_butyricum_DSM_10702	cys_L	-0.574402183845677	-1
Clostridium_butyricum_DSM_10702	asp_L	-2.41899003037793	-0.22499999999991
Clostridium_butyricum_DSM_10702	dcyt	-1.83606723618925	-1
Clostridium_butyricum_DSM_10702	co2	-5.2462719303262	0
Clostridium_butyricum_DSM_10702	h2o	-85.4575491808957	0
Clostridium_butyricum_DSM_10702	ac	-87.0993789639629	0
Clostridium_butyricum_DSM_10702	nh4	-95.597033549343	0
Clostridium_butyricum_DSM_10702	acald	-108.87278855574	0
Clostridium_butyricum_E4_str_BoNT_E_BL5262	etoh	248.822783597753	0
Clostridium_butyricum_E4_str_BoNT_E_BL5262	h	126.28931786964	0
Clostridium_butyricum_E4_str_BoNT_E_BL5262	no2	114.51573084148	2.285606560254
Clostridium_butyricum_E4_str_BoNT_E_BL5262	succ	0	5.93566228286272
Clostridium_butyricum_E4_str_BoNT_E_BL5262	ura	0	2.84171950670873
Clostridium_butyricum_E4_str_BoNT_E_BL5262	h2s	0	2.6916288076518
Clostridium_butyricum_E4_str_BoNT_E_BL5262	glu_L	1.5760000185918	0
Clostridium_butyricum_E4_str_BoNT_E_BL5262	val_L	1.41404174742331	0
Clostridium_butyricum_E4_str_BoNT_E_BL5262	hxan	0	0.958074175779529
Clostridium_butyricum_E4_str_BoNT_E_BL5262	pi	0.702643695292295	0
Clostridium_butyricum_E4_str_BoNT_E_BL5262	ile_L	0.619291823525259	0
Clostridium_butyricum_E4_str_BoNT_E_BL5262	phe_L	0.3833452488999	0.179473876952557
Clostridium_butyricum_E4_str_BoNT_E_BL5262	biomass1	0	0.239385724136014
Clostridium_butyricum_E4_str_BoNT_E_BL5262	pro_L	0.170360891255655	0
Clostridium_butyricum_E4_str_BoNT_E_BL5262	met_L	0.084222328297983	0
Clostridium_butyricum_E4_str_BoNT_E_BL5262	his_L	0.0282982942098897	0
Clostridium_butyricum_E4_str_BoNT_E_BL5262	for	0	0.00570195250179495
Clostridium_butyricum_E4_str_BoNT_E_BL5262	gcald	0	0.00570195250179495
Clostridium_butyricum_E4_str_BoNT_E_BL5262	but	5.6843418860808e-13	0
Clostridium_butyricum_E4_str_BoNT_E_BL5262	na1	-1.13686837721616e-13	0
Clostridium_butyricum_E4_str_BoNT_E_BL5262	ca2	0	-0.00190065083393165
Clostridium_butyricum_E4_str_BoNT_E_BL5262	cobalt2	0	-0.00190065083393165
Clostridium_butyricum_E4_str_BoNT_E_BL5262	cu2	0	-0.00190065083393165
Clostridium_butyricum_E4_str_BoNT_E_BL5262	cl	0	-0.00190065083393165
Clostridium_butyricum_E4_str_BoNT_E_BL5262	fe2	0	-0.00190065083393165
Clostridium_butyricum_E4_str_BoNT_E_BL5262	fe3	0	-0.00190065083393165
Clostridium_butyricum_E4_str_BoNT_E_BL5262	gthrd	0	-0.00190065083393165
Clostridium_butyricum_E4_str_BoNT_E_BL5262	k	0	-0.00190065083393165
Clostridium_butyricum_E4_str_BoNT_E_BL5262	mg2	0	-0.00190065083393165
Clostridium_butyricum_E4_str_BoNT_E_BL5262	mn2	0	-0.00190065083393165
Clostridium_butyricum_E4_str_BoNT_E_BL5262	pheme	0	-0.00190065083393165
Clostridium_butyricum_E4_str_BoNT_E_BL5262	pydx	0	-0.00190065083393165
Clostridium_butyricum_E4_str_BoNT_E_BL5262	sheme	0	-0.00190065083393165
Clostridium_butyricum_E4_str_BoNT_E_BL5262	so4	0	-0.00190065083393165
Clostridium_butyricum_E4_str_BoNT_E_BL5262	thm	0	-0.00190065083393165
Clostridium_butyricum_E4_str_BoNT_E_BL5262	zn2	0	-0.00190065083393165
Clostridium_butyricum_E4_str_BoNT_E_BL5262	mqn7	0	-0.0038013016678633
Clostridium_butyricum_E4_str_BoNT_E_BL5262	nac	0	-0.0038013016678633
Clostridium_butyricum_E4_str_BoNT_E_BL5262	ribflv	0	-0.0038013016678633
Clostridium_butyricum_E4_str_BoNT_E_BL5262	12dgr180	0	-0.0099519348323156
Clostridium_butyricum_E4_str_BoNT_E_BL5262	trp_L	0	-0.0130455644225549
Clostridium_butyricum_E4_str_BoNT_E_BL5262	glc_D	0	-0.0739326291384259
Clostridium_butyricum_E4_str_BoNT_E_BL5262	26dap_M	0	-0.0779215134591595
Clostridium_butyricum_E4_str_BoNT_E_BL5262	leu_L	0	-0.103080833373042
Clostridium_butyricum_E4_str_BoNT_E_BL5262	ala_L	0	-0.116364945670625
Clostridium_butyricum_E4_str_BoNT_E_BL5262	man	0	-0.148985999999923
Clostridium_butyricum_E4_str_BoNT_E_BL5262	mnl	0	-0.148985999999923
Clostridium_butyricum_E4_str_BoNT_E_BL5262	acgam	0	-0.151464728679343
Clostridium_butyricum_E4_str_BoNT_E_BL5262	fru	-0.0112846667998383	-0.148985999999923
Clostridium_butyricum_E4_str_BoNT_E_BL5262	arab_L	0	-0.178783000000067
Clostridium_butyricum_E4_str_BoNT_E_BL5262	xyl_D	0	-0.178783000000067
Clostridium_butyricum_E4_str_BoNT_E_BL5262	gln_L	0	-0.180000000000064
Clostridium_butyricum_E4_str_BoNT_E_BL5262	glyc	0	-0.215123621916291
Clostridium_butyricum_E4_str_BoNT_E_BL5262	thr_L	0	-0.224999999999909
Clostridium_butyricum_E4_str_BoNT_E_BL5262	gly	0	-0.27380717902372
Clostridium_butyricum_E4_str_BoNT_E_BL5262	ser_L	0	-0.284362678241109
Clostridium_butyricum_E4_str_BoNT_E_BL5262	tyr_L	0	-0.633478538229951
Clostridium_butyricum_E4_str_BoNT_E_BL5262	amp	0	-1
Clostridium_butyricum_E4_str_BoNT_E_BL5262	metsox_S_L	0	-1
Clostridium_butyricum_E4_str_BoNT_E_BL5262	cys_L	-0.824257993507445	-0.999999999999995
Clostridium_butyricum_E4_str_BoNT_E_BL5262	dcyt	-1.86496560803846	-1
Clostridium_butyricum_E4_str_BoNT_E_BL5262	asp_L	-5.00436330549178	-0.22499999999991
Clostridium_butyricum_E4_str_BoNT_E_BL5262	ac	-87.1779173509731	0
Clostridium_butyricum_E4_str_BoNT_E_BL5262	nh4	-108.595924297444	0
Clostridium_butyricum_E4_str_BoNT_E_BL5262	h2o	-123.458634178726	0
Clostridium_butyricum_E4_str_BoNT_E_BL5262	acald	-155.954613569056	0
Clostridium_cadaveris_AGR2141	h2	0	66.8013331166203
Clostridium_cadaveris_AGR2141	ac	0	28.9948323645131
Clostridium_cadaveris_AGR2141	for	0	24.5506947690928
Clostridium_cadaveris_AGR2141	no2	0	13.8893898243768
Clostridium_cadaveris_AGR2141	ura	0	3.90980539477141
Clostridium_cadaveris_AGR2141	h2s	0	2.99218195058802
Clostridium_cadaveris_AGR2141	hxan	0	2.90628992721986
Clostridium_cadaveris_AGR2141	lac_L	2.55894486376155	0
Clostridium_cadaveris_AGR2141	pi	1.44591551691542	0.84626096494117
Clostridium_cadaveris_AGR2141	biomass1	0	0.928813850501911
Clostridium_cadaveris_AGR2141	phe_L	2.04636307898909e-11	0.725842294358017
Clostridium_cadaveris_AGR2141	h2o	0.535977380406166	0
Clostridium_cadaveris_AGR2141	gcald	0	0.0221235099864998
Clostridium_cadaveris_AGR2141	alaasp	5.62749846721999e-11	0
Clostridium_cadaveris_AGR2141	raffin	0	-0.00470194449997052
Clostridium_cadaveris_AGR2141	gthrd	0	-0.00737450332871958
Clostridium_cadaveris_AGR2141	so4	0	-0.00737450332871958
Clostridium_cadaveris_AGR2141	ca2	0	-0.00737450332883327
Clostridium_cadaveris_AGR2141	cobalt2	0	-0.00737450332883327
Clostridium_cadaveris_AGR2141	cu2	0	-0.00737450332883327
Clostridium_cadaveris_AGR2141	cl	0	-0.00737450332883327
Clostridium_cadaveris_AGR2141	fe2	0	-0.00737450332883327
Clostridium_cadaveris_AGR2141	fe3	0	-0.00737450332883327
Clostridium_cadaveris_AGR2141	k	0	-0.00737450332883327
Clostridium_cadaveris_AGR2141	mg2	0	-0.00737450332883327
Clostridium_cadaveris_AGR2141	mn2	0	-0.00737450332883327
Clostridium_cadaveris_AGR2141	pheme	0	-0.00737450332883327
Clostridium_cadaveris_AGR2141	pydx	0	-0.00737450332883327
Clostridium_cadaveris_AGR2141	sheme	0	-0.00737450332883327
Clostridium_cadaveris_AGR2141	thm	0	-0.00737450332883327
Clostridium_cadaveris_AGR2141	zn2	0	-0.00737450332883327
Clostridium_cadaveris_AGR2141	mqn7	0	-0.0147490066576665
Clostridium_cadaveris_AGR2141	nac	0	-0.0147490066576665
Clostridium_cadaveris_AGR2141	ribflv	0	-0.0147490066576665
Clostridium_cadaveris_AGR2141	malt	0	-0.0337040449985579
Clostridium_cadaveris_AGR2141	12dgr180	0	-0.0386133924441765
Clostridium_cadaveris_AGR2141	trp_L	0	-0.0506166395969103
Clostridium_cadaveris_AGR2141	gua	0	-0.0689616419582535
Clostridium_cadaveris_AGR2141	ser_L	0	-0.0744541335383246
Clostridium_cadaveris_AGR2141	lcts	0	-0.0744929999999613
Clostridium_cadaveris_AGR2141	cellb	0	-0.074493000000075
Clostridium_cadaveris_AGR2141	sucr	0	-0.074493000000075
Clostridium_cadaveris_AGR2141	tre	0	-0.074493000000075
Clostridium_cadaveris_AGR2141	his_L	0	-0.0761144374209834
Clostridium_cadaveris_AGR2141	gal	0	-0.148985999999923
Clostridium_cadaveris_AGR2141	mnl	0	-0.148985999999923
Clostridium_cadaveris_AGR2141	pro_L	0	-0.149566894346208
Clostridium_cadaveris_AGR2141	leu_L	0	-0.149999999950069
Clostridium_cadaveris_AGR2141	arg_L	0	-0.149999999977581
Clostridium_cadaveris_AGR2141	lys_L	0	-0.150000000000091
Clostridium_cadaveris_AGR2141	26dap_M	0	-0.152334574102724
Clostridium_cadaveris_AGR2141	xyl_D	0	-0.178782999999953
Clostridium_cadaveris_AGR2141	arab_L	0	-0.178783000000067
Clostridium_cadaveris_AGR2141	drib	0	-0.178783000000067
Clostridium_cadaveris_AGR2141	rib_D	0	-0.178783000000067
Clostridium_cadaveris_AGR2141	val_L	0	-0.179999999964252
Clostridium_cadaveris_AGR2141	glu_L	0	-0.180000000000064
Clostridium_cadaveris_AGR2141	thr_L	0	-0.224999999978195
Clostridium_cadaveris_AGR2141	asn_L	0	-0.224999999982629
Clostridium_cadaveris_AGR2141	strch1	0	-0.257339000000002
Clostridium_cadaveris_AGR2141	but	-0.289807987648487	0
Clostridium_cadaveris_AGR2141	ile_L	-0.178405914479413	-0.150000000000091
Clostridium_cadaveris_AGR2141	gln_L	-0.149442781239372	-0.180000000000064
Clostridium_cadaveris_AGR2141	gly	0	-0.376114437382739
Clostridium_cadaveris_AGR2141	glyc3p	0	-0.445915516780587
Clostridium_cadaveris_AGR2141	acald	-0.558944863769511	0
Clostridium_cadaveris_AGR2141	acgam	0	-0.999999999976922
Clostridium_cadaveris_AGR2141	tyr_L	0	-0.99999999998704
Clostridium_cadaveris_AGR2141	cys_L	0	-0.999999999993406
Clostridium_cadaveris_AGR2141	gam	0	-0.999999999999659
Clostridium_cadaveris_AGR2141	ala_L	0	-1
Clostridium_cadaveris_AGR2141	cgly	0	-1
Clostridium_cadaveris_AGR2141	ala_D	0	-1
Clostridium_cadaveris_AGR2141	met_L	-0.999999999983288	-0.180000000000062
Clostridium_cadaveris_AGR2141	glyc	0	-1.7996549999998
Clostridium_cadaveris_AGR2141	amp	-1.99999999998647	-1
Clostridium_cadaveris_AGR2141	dcyt	-2.99999999999386	-1
Clostridium_cadaveris_AGR2141	h	-6.37202994994072	-1
Clostridium_celatum_DSM_1785	h2	0	52.8085245008197
Clostridium_celatum_DSM_1785	h	35.5748088683667	0
Clostridium_celatum_DSM_1785	no2	1.98174261276029	14.4990568464367
Clostridium_celatum_DSM_1785	acald	9.63874872011559	0
Clostridium_celatum_DSM_1785	asp_L	7.67558813422545	0
Clostridium_celatum_DSM_1785	glu_L	4.17726115299786	0
Clostridium_celatum_DSM_1785	pi	3.08642426231302	0.81693478822762
Clostridium_celatum_DSM_1785	h2s	0	2.98740537733443
Clostridium_celatum_DSM_1785	ura	0	2.94113997047577
Clostridium_celatum_DSM_1785	hxan	0	2.90335904998483
Clostridium_celatum_DSM_1785	glc_D	2.31605100000002	0
Clostridium_celatum_DSM_1785	lac_D	0.888731342836763	0
Clostridium_celatum_DSM_1785	phe_L	0	0.726431989134653
Clostridium_celatum_DSM_1785	thr_L	0.388185700468625	0
Clostridium_celatum_DSM_1785	rib_D	0.283992888991406	0
Clostridium_celatum_DSM_1785	leu_L	0.260124003486794	0
Clostridium_celatum_DSM_1785	malt	0.257339000000002	0
Clostridium_celatum_DSM_1785	ile_L	0.186757907020365	0
Clostridium_celatum_DSM_1785	val_L	0.128207513915072	0
Clostridium_celatum_DSM_1785	26dap_M	1.59047885972541e-10	0
Clostridium_celatum_DSM_1785	pro_L	7.86712917033583e-11	0
Clostridium_celatum_DSM_1785	his_L	4.00177668780088e-11	0
Clostridium_celatum_DSM_1785	gua	0	3.61524143954739e-11
Clostridium_celatum_DSM_1785	trp_L	2.66027200268582e-11	0
Clostridium_celatum_DSM_1785	12dgr180	2.03499439521693e-11	0
Clostridium_celatum_DSM_1785	mqn7	0	7.73070496506989e-12
Clostridium_celatum_DSM_1785	nac	7.73070496506989e-12	0
Clostridium_celatum_DSM_1785	ribflv	7.73070496506989e-12	0
Clostridium_celatum_DSM_1785	ca2	3.86535248253495e-12	0
Clostridium_celatum_DSM_1785	cobalt2	3.86535248253495e-12	0
Clostridium_celatum_DSM_1785	cu2	3.86535248253495e-12	0
Clostridium_celatum_DSM_1785	cl	3.86535248253495e-12	0
Clostridium_celatum_DSM_1785	fe2	3.86535248253495e-12	0
Clostridium_celatum_DSM_1785	fe3	3.86535248253495e-12	0
Clostridium_celatum_DSM_1785	gthrd	0	3.86535248253495e-12
Clostridium_celatum_DSM_1785	k	3.86535248253495e-12	0
Clostridium_celatum_DSM_1785	mg2	3.86535248253495e-12	0
Clostridium_celatum_DSM_1785	mn2	3.86535248253495e-12	0
Clostridium_celatum_DSM_1785	pheme	3.86535248253495e-12	0
Clostridium_celatum_DSM_1785	pydx	3.86535248253495e-12	0
Clostridium_celatum_DSM_1785	sheme	3.86535248253495e-12	0
Clostridium_celatum_DSM_1785	so4	3.86535248253495e-12	0
Clostridium_celatum_DSM_1785	thm	3.86535248253495e-12	0
Clostridium_celatum_DSM_1785	zn2	3.86535248253495e-12	0
Clostridium_celatum_DSM_1785	for	-1.15960574476048e-11	0
Clostridium_celatum_DSM_1785	gcald	-1.15960574476048e-11	0
Clostridium_celatum_DSM_1785	glyc	0	-1.23918653116561e-11
Clostridium_celatum_DSM_1785	biomass1	0	-4.88512341689784e-10
Clostridium_celatum_DSM_1785	raffin	0	-0.00470194449997052
Clostridium_celatum_DSM_1785	succ	-0.00756205109848906	0
Clostridium_celatum_DSM_1785	met_L	0	-0.0643365345313214
Clostridium_celatum_DSM_1785	mnl	0	-0.148985999999923
Clostridium_celatum_DSM_1785	xyl_D	0	-0.178782999999953
Clostridium_celatum_DSM_1785	arab_L	0	-0.178783000000067
Clostridium_celatum_DSM_1785	ac	-0.21952792095226	0
Clostridium_celatum_DSM_1785	strch1	0	-0.257339000000002
Clostridium_celatum_DSM_1785	gly	0	-0.450000000000045
Clostridium_celatum_DSM_1785	ala_L	0	-0.51433682352058
Clostridium_celatum_DSM_1785	tyr_L	0	-0.726431988990498
Clostridium_celatum_DSM_1785	cys_L	0	-0.923068842704197
Clostridium_celatum_DSM_1785	arg_L	-0.815798999654476	-0.150000000000091
Clostridium_celatum_DSM_1785	cgly	0	-1
Clostridium_celatum_DSM_1785	ala_D	0	-1
Clostridium_celatum_DSM_1785	glyc3p	0	-1
Clostridium_celatum_DSM_1785	metsox_S_L	0	-1
Clostridium_celatum_DSM_1785	amp	-1.90335904993685	-1
Clostridium_celatum_DSM_1785	dcyt	-1.94113997042712	-1
Clostridium_celatum_DSM_1785	gln_L	-3.82810244381074	-0.18000000000006
Clostridium_celatum_DSM_1785	nh4	-5.62128176157773	0
Clostridium_celatum_DSM_1785	h2o	-55.2275893273948	0
Clostridium_cellobioparum_DSM_1351	h2	0	71.3085862670064
Clostridium_cellobioparum_DSM_1351	acald	37.2895886571885	0
Clostridium_cellobioparum_DSM_1351	lac_L	20.68633426564	0
Clostridium_cellobioparum_DSM_1351	h	20.6587713120921	0
Clostridium_cellobioparum_DSM_1351	no2	0	15.3798740680948
Clostridium_cellobioparum_DSM_1351	pi	5.81133787243948	0.765075768003951
Clostridium_cellobioparum_DSM_1351	hxan	0	5.825881905188
Clostridium_cellobioparum_DSM_1351	ura	1.07672858612909	2.92799610801876
Clostridium_cellobioparum_DSM_1351	asp_L	3.59999167286185	0
Clostridium_cellobioparum_DSM_1351	h2s	0	2.98512154273135
Clostridium_cellobioparum_DSM_1351	glu_L	2.44177334986648	0
Clostridium_cellobioparum_DSM_1351	glc_D	2.31605100000002	0
Clostridium_cellobioparum_DSM_1351	lys_L	0.251059979370666	0.676387501379622
Clostridium_cellobioparum_DSM_1351	phe_L	0.136652016574999	0.712705410827766
Clostridium_cellobioparum_DSM_1351	ser_L	0.490108814195764	0
Clostridium_cellobioparum_DSM_1351	malt	0.257339000000002	0
Clostridium_cellobioparum_DSM_1351	biomass1	0	0.218587970552903
Clostridium_cellobioparum_DSM_1351	leu_L	0.183975387867918	0
Clostridium_cellobioparum_DSM_1351	for	0	0.00520656872936343
Clostridium_cellobioparum_DSM_1351	gcald	0	0.00520656872936343
Clostridium_cellobioparum_DSM_1351	arg_L	3.17186277243309e-11	0
Clostridium_cellobioparum_DSM_1351	gthrd	0	-0.00173552290971202
Clostridium_cellobioparum_DSM_1351	so4	0	-0.00173552290971202
Clostridium_cellobioparum_DSM_1351	ca2	0	-0.0017355229098257
Clostridium_cellobioparum_DSM_1351	cobalt2	0	-0.0017355229098257
Clostridium_cellobioparum_DSM_1351	cu2	0	-0.0017355229098257
Clostridium_cellobioparum_DSM_1351	cl	0	-0.0017355229098257
Clostridium_cellobioparum_DSM_1351	fe2	0	-0.0017355229098257
Clostridium_cellobioparum_DSM_1351	fe3	0	-0.0017355229098257
Clostridium_cellobioparum_DSM_1351	k	0	-0.0017355229098257
Clostridium_cellobioparum_DSM_1351	mg2	0	-0.0017355229098257
Clostridium_cellobioparum_DSM_1351	mn2	0	-0.0017355229098257
Clostridium_cellobioparum_DSM_1351	pheme	0	-0.0017355229098257
Clostridium_cellobioparum_DSM_1351	pydx	0	-0.0017355229098257
Clostridium_cellobioparum_DSM_1351	sheme	0	-0.0017355229098257
Clostridium_cellobioparum_DSM_1351	thm	0	-0.0017355229098257
Clostridium_cellobioparum_DSM_1351	zn2	0	-0.0017355229098257
Clostridium_cellobioparum_DSM_1351	nac	0	-0.00347104581953772
Clostridium_cellobioparum_DSM_1351	mqn7	0	-0.00347104581965141
Clostridium_cellobioparum_DSM_1351	ribflv	0	-0.00347104581965141
Clostridium_cellobioparum_DSM_1351	raffin	0	-0.00470194449997052
Clostridium_cellobioparum_DSM_1351	12dgr180	0	-0.00908731398214968
Clostridium_cellobioparum_DSM_1351	trp_L	0	-0.0119121700432743
Clostridium_cellobioparum_DSM_1351	succ	-0.0123159772518875	0
Clostridium_cellobioparum_DSM_1351	gua	0	-0.0162295010496791
Clostridium_cellobioparum_DSM_1351	his_L	0	-0.0179128470108481
Clostridium_cellobioparum_DSM_1351	pro_L	0	-0.035199220898221
Clostridium_cellobioparum_DSM_1351	acgam	0	-0.043427090697719
Clostridium_cellobioparum_DSM_1351	cellb	0	-0.074493000000075
Clostridium_cellobioparum_DSM_1351	sucr	0	-0.074493000000075
Clostridium_cellobioparum_DSM_1351	tre	0	-0.074493000000075
Clostridium_cellobioparum_DSM_1351	ile_L	0	-0.0772873728410559
Clostridium_cellobioparum_DSM_1351	met_L	0	-0.0858120216968246
Clostridium_cellobioparum_DSM_1351	asn_L	0	-0.109956049613629
Clostridium_cellobioparum_DSM_1351	mnl	0	-0.148985999999923
Clostridium_cellobioparum_DSM_1351	xyl_D	0	-0.178783000000067
Clostridium_cellobioparum_DSM_1351	gly	0	-0.231087719657808
Clostridium_cellobioparum_DSM_1351	strch1	0	-0.257339000000002
Clostridium_cellobioparum_DSM_1351	val_L	-0.16883552819877	-0.180000000000063
Clostridium_cellobioparum_DSM_1351	ala_L	0	-0.624385728979405
Clostridium_cellobioparum_DSM_1351	tyr_L	0	-0.913877973094486
Clostridium_cellobioparum_DSM_1351	cys_L	0	-0.943510806606355
Clostridium_cellobioparum_DSM_1351	26dap_M	0	-0.998599198551915
Clostridium_cellobioparum_DSM_1351	cgly	0	-1
Clostridium_cellobioparum_DSM_1351	ala_D	0	-1
Clostridium_cellobioparum_DSM_1351	glyc3p	0	-1
Clostridium_cellobioparum_DSM_1351	metsox_S_L	0	-1
Clostridium_cellobioparum_DSM_1351	nh4	-1.95573720967934	0
Clostridium_cellobioparum_DSM_1351	glyc	-0.168966325753786	-1.79965500000003
Clostridium_cellobioparum_DSM_1351	gln_L	-2.19702267759453	-0.18000000000007
Clostridium_cellobioparum_DSM_1351	co2	-3.88802820338174	0
Clostridium_cellobioparum_DSM_1351	dcyt	-3.02595118177499	-1
Clostridium_cellobioparum_DSM_1351	ac	-4.05532266198088	0
Clostridium_cellobioparum_DSM_1351	amp	-4.84793572642968	-1
Clostridium_cellobioparum_DSM_1351	etoh	-31.0916617963987	0
Clostridium_cellobioparum_DSM_1351	h2o	-39.9402426203108	0
Clostridium_citroniae_WAL_17108	h2o	302.930627927642	0
Clostridium_citroniae_WAL_17108	but	264.310939159767	0
Clostridium_citroniae_WAL_17108	glu_L	260.439515815972	0
Clostridium_citroniae_WAL_17108	acald	121.579918252436	0
Clostridium_citroniae_WAL_17108	h2	0	79.9652036070086
Clostridium_citroniae_WAL_17108	for	0	59.7471734081705
Clostridium_citroniae_WAL_17108	no2	0	11.3739843066005
Clostridium_citroniae_WAL_17108	h	7.54121888642578	0
Clostridium_citroniae_WAL_17108	h2s	0	2.98040871046715
Clostridium_citroniae_WAL_17108	glc_D	2.31605100000002	0
Clostridium_citroniae_WAL_17108	ura	0	0.907982912776788
Clostridium_citroniae_WAL_17108	asp_L	0.814607330819854	0
Clostridium_citroniae_WAL_17108	phe_L	0.042497053256966	0.710571971404647
Clostridium_citroniae_WAL_17108	biomass1	0	0.745835739307722
Clostridium_citroniae_WAL_17108	malt	0.257339000000002	0
Clostridium_citroniae_WAL_17108	glyc	0.0192136982309421	0
Clostridium_citroniae_WAL_17108	gcald	0.0177651360578466	0
Clostridium_citroniae_WAL_17108	na1	0	-1.13686837721616e-13
Clostridium_citroniae_WAL_17108	raffin	0	-0.00470194449997052
Clostridium_citroniae_WAL_17108	ca2	0	-0.00592171201935798
Clostridium_citroniae_WAL_17108	cobalt2	0	-0.00592171201935798
Clostridium_citroniae_WAL_17108	cu2	0	-0.00592171201935798
Clostridium_citroniae_WAL_17108	cl	0	-0.00592171201935798
Clostridium_citroniae_WAL_17108	fe2	0	-0.00592171201935798
Clostridium_citroniae_WAL_17108	fe3	0	-0.00592171201935798
Clostridium_citroniae_WAL_17108	k	0	-0.00592171201935798
Clostridium_citroniae_WAL_17108	mg2	0	-0.00592171201935798
Clostridium_citroniae_WAL_17108	mn2	0	-0.00592171201935798
Clostridium_citroniae_WAL_17108	pheme	0	-0.00592171201935798
Clostridium_citroniae_WAL_17108	pydx	0	-0.00592171201935798
Clostridium_citroniae_WAL_17108	sheme	0	-0.00592171201935798
Clostridium_citroniae_WAL_17108	so4	0	-0.00592171201935798
Clostridium_citroniae_WAL_17108	thm	0	-0.00592171201935798
Clostridium_citroniae_WAL_17108	zn2	0	-0.00592171201935798
Clostridium_citroniae_WAL_17108	gthrd	0	-0.00592171201947167
Clostridium_citroniae_WAL_17108	mqn7	0	-0.011843424038716
Clostridium_citroniae_WAL_17108	ribflv	0	-0.011843424038716
Clostridium_citroniae_WAL_17108	nac	0	-0.0118434240393981
Clostridium_citroniae_WAL_17108	12dgr180	0	-0.0310064800230521
Clostridium_citroniae_WAL_17108	trp_L	0	-0.0406450644493361
Clostridium_citroniae_WAL_17108	leu_L	0	-0.0461378675524884
Clostridium_citroniae_WAL_17108	gua	0	-0.0553760661360911
Clostridium_citroniae_WAL_17108	his_L	0	-0.0611197471647529
Clostridium_citroniae_WAL_17108	lcts	0	-0.074493000000075
Clostridium_citroniae_WAL_17108	amp	0	-0.075249008578794
Clostridium_citroniae_WAL_17108	thr_L	0	-0.0960050055755346
Clostridium_citroniae_WAL_17108	pro_L	0	-0.12010192910077
Clostridium_citroniae_WAL_17108	gal	0	-0.148985999999923
Clostridium_citroniae_WAL_17108	mnl	0	-0.148985999999923
Clostridium_citroniae_WAL_17108	12ppd_S	-0.14898600000015	0
Clostridium_citroniae_WAL_17108	xyl_D	0	-0.178783000000067
Clostridium_citroniae_WAL_17108	gln_L	0	-0.180000000000064
Clostridium_citroniae_WAL_17108	met_L	0	-0.180000000000064
Clostridium_citroniae_WAL_17108	asn_L	0	-0.189222782736692
Clostridium_citroniae_WAL_17108	26dap_M	0	-0.242774082742699
Clostridium_citroniae_WAL_17108	strch1	0	-0.257339000000002
Clostridium_citroniae_WAL_17108	ile_L	-0.113709319026498	-0.150000000000091
Clostridium_citroniae_WAL_17108	gly	0	-0.450000000000045
Clostridium_citroniae_WAL_17108	val_L	-0.336375176211845	-0.180000000000064
Clostridium_citroniae_WAL_17108	pi	-0.851201222112877	0
Clostridium_citroniae_WAL_17108	metsox_S_L	0	-0.970708726951557
Clostridium_citroniae_WAL_17108	tyr_L	0	-0.973217136082326
Clostridium_citroniae_WAL_17108	dcyt	0	-0.980409007657272
Clostridium_citroniae_WAL_17108	cys_L	0	-0.982432573479173
Clostridium_citroniae_WAL_17108	cgly	0	-0.998084943221784
Clostridium_citroniae_WAL_17108	ala_D	0	-1
Clostridium_citroniae_WAL_17108	arg_L	-0.953351892276032	-0.150000000000088
Clostridium_citroniae_WAL_17108	nh4	-2.80135842184382	0
Clostridium_citroniae_WAL_17108	ac	-9.26440825167083	0
Clostridium_citroniae_WAL_17108	co2	-53.6490150669858	0
Clostridium_citroniae_WAL_17108	succ	-260.496998999117	0
Clostridium_citroniae_WAL_17108	ala_L	-259.742007252066	-1
Clostridium_citroniae_WAL_17108	etoh	-374.213789626116	0
Clostridium_clariflavum_DSM_19732	acald	60.4921784489698	0
Clostridium_clariflavum_DSM_19732	h2	0	60.3871306914971
Clostridium_clariflavum_DSM_19732	lac_L	47.0637890381158	0
Clostridium_clariflavum_DSM_19732	h	22.4909935900711	0
Clostridium_clariflavum_DSM_19732	no2	0	14.8886294691542
Clostridium_clariflavum_DSM_19732	nh4	5.17154044044401	0
Clostridium_clariflavum_DSM_19732	pi	2.0226917302308	1.8256141133943
Clostridium_clariflavum_DSM_19732	h2s	0.815715383655515	2.99592485463404
Clostridium_clariflavum_DSM_19732	hxan	0	2.90602276127902
Clostridium_clariflavum_DSM_19732	gln_L	1.2962649128649	0
Clostridium_clariflavum_DSM_19732	met_L	0.993456965440259	0
Clostridium_clariflavum_DSM_19732	ura	0	0.986498492780129
Clostridium_clariflavum_DSM_19732	lys_L	0.289668715166613	0.69225341976005
Clostridium_clariflavum_DSM_19732	ser_L	0.970905340295189	0
Clostridium_clariflavum_DSM_19732	gly	0.938450839777943	0
Clostridium_clariflavum_DSM_19732	phe_L	0.157666762203235	0.72803965652406
Clostridium_clariflavum_DSM_19732	leu_L	0.235335096989502	0
Clostridium_clariflavum_DSM_19732	val_L	0.109578691463412	0
Clostridium_clariflavum_DSM_19732	biomass1	0	0.0505724602195414
Clostridium_clariflavum_DSM_19732	for	0	0.00120459048719113
Clostridium_clariflavum_DSM_19732	gcald	0	0.00120459048719113
Clostridium_clariflavum_DSM_19732	na1	0	-1.13686837721616e-13
Clostridium_clariflavum_DSM_19732	ca2	0	-0.000401530162434938
Clostridium_clariflavum_DSM_19732	cobalt2	0	-0.000401530162434938
Clostridium_clariflavum_DSM_19732	cu2	0	-0.000401530162434938
Clostridium_clariflavum_DSM_19732	cl	0	-0.000401530162434938
Clostridium_clariflavum_DSM_19732	fe2	0	-0.000401530162434938
Clostridium_clariflavum_DSM_19732	fe3	0	-0.000401530162434938
Clostridium_clariflavum_DSM_19732	gthrd	0	-0.000401530162434938
Clostridium_clariflavum_DSM_19732	k	0	-0.000401530162434938
Clostridium_clariflavum_DSM_19732	mg2	0	-0.000401530162434938
Clostridium_clariflavum_DSM_19732	mn2	0	-0.000401530162434938
Clostridium_clariflavum_DSM_19732	pheme	0	-0.000401530162434938
Clostridium_clariflavum_DSM_19732	pydx	0	-0.000401530162434938
Clostridium_clariflavum_DSM_19732	sheme	0	-0.000401530162434938
Clostridium_clariflavum_DSM_19732	so4	0	-0.000401530162434938
Clostridium_clariflavum_DSM_19732	thm	0	-0.000401530162434938
Clostridium_clariflavum_DSM_19732	zn2	0	-0.000401530162434938
Clostridium_clariflavum_DSM_19732	mqn7	0	-0.000803060324756188
Clostridium_clariflavum_DSM_19732	nac	-0.000803060324756188	0
Clostridium_clariflavum_DSM_19732	ribflv	0	-0.000803060324756188
Clostridium_clariflavum_DSM_19732	12dgr180	0	-0.00210243877427274
Clostridium_clariflavum_DSM_19732	trp_L	0	-0.00275599679207517
Clostridium_clariflavum_DSM_19732	gua	-0.00375485345387006	0
Clostridium_clariflavum_DSM_19732	his_L	0	-0.00414431197009435
Clostridium_clariflavum_DSM_19732	raffin	0	-0.00470194449997052
Clostridium_clariflavum_DSM_19732	succ	-0.00710498207536148	0
Clostridium_clariflavum_DSM_19732	asn_L	0	-0.00750141302432894
Clostridium_clariflavum_DSM_19732	pro_L	0	-0.00814368326916792
Clostridium_clariflavum_DSM_19732	ile_L	0	-0.0178811879657133
Clostridium_clariflavum_DSM_19732	lcts	0	-0.0744929999999613
Clostridium_clariflavum_DSM_19732	cellb	0	-0.074493000000075
Clostridium_clariflavum_DSM_19732	malt	0	-0.074493000000075
Clostridium_clariflavum_DSM_19732	sucr	0	-0.074493000000075
Clostridium_clariflavum_DSM_19732	tre	0	-0.074493000000075
Clostridium_clariflavum_DSM_19732	glc_D	0	-0.148985999999923
Clostridium_clariflavum_DSM_19732	fru	0	-0.148985999999923
Clostridium_clariflavum_DSM_19732	man	0	-0.148985999999923
Clostridium_clariflavum_DSM_19732	mnl	0	-0.148985999999923
Clostridium_clariflavum_DSM_19732	gal	0	-0.148986000000036
Clostridium_clariflavum_DSM_19732	arg_L	0	-0.149999999999977
Clostridium_clariflavum_DSM_19732	xyl_D	0	-0.178782999999953
Clostridium_clariflavum_DSM_19732	strch1	0	-0.257339000000002
Clostridium_clariflavum_DSM_19732	ala_L	0	-0.566622670974766
Clostridium_clariflavum_DSM_19732	acgam	0	-0.822215714208028
Clostridium_clariflavum_DSM_19732	tyr_L	0	-0.900633876638608
Clostridium_clariflavum_DSM_19732	dcyt	0	-0.991409447847218
Clostridium_clariflavum_DSM_19732	26dap_M	0	-0.998383779220035
Clostridium_clariflavum_DSM_19732	cgly	0	-1
Clostridium_clariflavum_DSM_19732	ala_D	0	-1
Clostridium_clariflavum_DSM_19732	gam	0	-1
Clostridium_clariflavum_DSM_19732	glyc3p	0	-1
Clostridium_clariflavum_DSM_19732	metsox_S_L	0	-1
Clostridium_clariflavum_DSM_19732	glu_L	-1.00750978973338	-0.18000000000006
Clostridium_clariflavum_DSM_19732	glyc	-0.023052958517269	-1.79965500000003
Clostridium_clariflavum_DSM_19732	thr_L	-1.71330276426158	-0.22499999999991
Clostridium_clariflavum_DSM_19732	cys_L	-1.81532360251447	-1
Clostridium_clariflavum_DSM_19732	amp	-1.91112512805171	-1
Clostridium_clariflavum_DSM_19732	asp_L	-9.05578492607299	-0.224999999999911
Clostridium_clariflavum_DSM_19732	ac	-19.7190078963455	0
Clostridium_clariflavum_DSM_19732	h2o	-34.9798667197065	-0.366534278295802
Clostridium_clariflavum_DSM_19732	etoh	-49.3866199330864	-9.9475983006414e-14
Clostridium_clostridioforme_CM201	h2	0	65.5116650588693
Clostridium_clostridioforme_CM201	acald	35.2709365530852	0
Clostridium_clostridioforme_CM201	h	26.9245140317294	0
Clostridium_clostridioforme_CM201	lac_D	21.4193006553514	0
Clostridium_clostridioforme_CM201	no2	0	14.7143207059312
Clostridium_clostridioforme_CM201	ala_L	7.59122473007687	0
Clostridium_clostridioforme_CM201	co2	5.48115486728568	0
Clostridium_clostridioforme_CM201	ura	0	3.93390418484785
Clostridium_clostridioforme_CM201	pi	2.12160694644638	1.78476592374829
Clostridium_clostridioforme_CM201	h2s	0	2.98216962928882
Clostridium_clostridioforme_CM201	hxan	0	2.90637287118307
Clostridium_clostridioforme_CM201	glc_D	2.31605100000002	0
Clostridium_clostridioforme_CM201	for	0	1.06119218532524
Clostridium_clostridioforme_CM201	ppa	0	1.06119218530455
Clostridium_clostridioforme_CM201	lys_L	0.31668465568157	0.681548386492523
Clostridium_clostridioforme_CM201	phe_L	0.172371546136901	0.711227325007144
Clostridium_clostridioforme_CM201	succ	0	0.569338252594321
Clostridium_clostridioforme_CM201	leu_L	0.271273358574376	0
Clostridium_clostridioforme_CM201	val_L	0.121050980062705	0
Clostridium_clostridioforme_CM201	glu_L	0.0848878816703973	0
Clostridium_clostridioforme_CM201	gln_L	0.0753532961983865	0
Clostridium_clostridioforme_CM201	ser_L	0.0269305554501216	0
Clostridium_clostridioforme_CM201	biomass1	0	8.69476934894919e-10
Clostridium_clostridioforme_CM201	gcald	2.06910044653341e-11	0
Clostridium_clostridioforme_CM201	gthrd	0	-6.82121026329696e-12
Clostridium_clostridioforme_CM201	ca2	0	-6.93489710101858e-12
Clostridium_clostridioforme_CM201	cobalt2	0	-6.93489710101858e-12
Clostridium_clostridioforme_CM201	cu2	0	-6.93489710101858e-12
Clostridium_clostridioforme_CM201	cl	0	-6.93489710101858e-12
Clostridium_clostridioforme_CM201	fe2	0	-6.93489710101858e-12
Clostridium_clostridioforme_CM201	fe3	0	-6.93489710101858e-12
Clostridium_clostridioforme_CM201	k	0	-6.93489710101858e-12
Clostridium_clostridioforme_CM201	mg2	0	-6.93489710101858e-12
Clostridium_clostridioforme_CM201	mn2	0	-6.93489710101858e-12
Clostridium_clostridioforme_CM201	pheme	0	-6.93489710101858e-12
Clostridium_clostridioforme_CM201	pydx	0	-6.93489710101858e-12
Clostridium_clostridioforme_CM201	sheme	0	-6.93489710101858e-12
Clostridium_clostridioforme_CM201	so4	0	-6.93489710101858e-12
Clostridium_clostridioforme_CM201	thm	0	-6.93489710101858e-12
Clostridium_clostridioforme_CM201	zn2	0	-6.93489710101858e-12
Clostridium_clostridioforme_CM201	mqn7	0	-1.37561073643155e-11
Clostridium_clostridioforme_CM201	nac	-1.37561073643155e-11	0
Clostridium_clostridioforme_CM201	ribflv	0	-1.37561073643155e-11
Clostridium_clostridioforme_CM201	12dgr180	0	-3.61524143954739e-11
Clostridium_clostridioforme_CM201	trp_L	0	-4.74074113299139e-11
Clostridium_clostridioforme_CM201	gua	0	-6.45741238258779e-11
Clostridium_clostridioforme_CM201	his_L	0	-7.12816472514533e-11
Clostridium_clostridioforme_CM201	pro_L	0	-1.40062184073031e-10
Clostridium_clostridioforme_CM201	thr_L	0	-1.62458491104189e-10
Clostridium_clostridioforme_CM201	acgam	0	-1.72803993336856e-10
Clostridium_clostridioforme_CM201	ile_L	0	-3.0740920919925e-10
Clostridium_clostridioforme_CM201	raffin	0	-0.00470194449997052
Clostridium_clostridioforme_CM201	malt	0	-0.074493000000075
Clostridium_clostridioforme_CM201	asn_L	0	-0.0798846617940399
Clostridium_clostridioforme_CM201	gly	0	-0.122820924969346
Clostridium_clostridioforme_CM201	mnl	0	-0.148985999999923
Clostridium_clostridioforme_CM201	arg_L	0	-0.149999999999977
Clostridium_clostridioforme_CM201	met_L	0	-0.180000000000064
Clostridium_clostridioforme_CM201	strch1	0	-0.257339000000002
Clostridium_clostridioforme_CM201	metsox_S_L	0	-0.881192185416808
Clostridium_clostridioforme_CM201	tyr_L	0	-0.88359887140075
Clostridium_clostridioforme_CM201	cys_L	0	-0.928745071976778
Clostridium_clostridioforme_CM201	cgly	0	-0.992232372070703
Clostridium_clostridioforme_CM201	26dap_M	0	-0.998233042457173
Clostridium_clostridioforme_CM201	ala_D	0	-1
Clostridium_clostridioforme_CM201	glyc3p	0	-1
Clostridium_clostridioforme_CM201	nh4	-1.4961239575706	0
Clostridium_clostridioforme_CM201	glyc	0	-1.79965500000003
Clostridium_clostridioforme_CM201	amp	-1.90637287126742	-1
Clostridium_clostridioforme_CM201	dcyt	-2.93390418493129	-1
Clostridium_clostridioforme_CM201	ac	-4.43594538539514	0
Clostridium_clostridioforme_CM201	asp_L	-8.54200154388013	-0.224999999999911
Clostridium_clostridioforme_CM201	etoh	-31.3370323681843	0
Clostridium_clostridioforme_CM201	h2o	-50.8925914225749	0
Clostridium_difficile_CD196	h2o	0	23.3935715720154
Clostridium_difficile_CD196	h2	0	21.1557216056142
Clostridium_difficile_CD196	succ	13.9962926809905	0
Clostridium_difficile_CD196	no2	0	11.8458223415273
Clostridium_difficile_CD196	ac	0	6.2368748910103
Clostridium_difficile_CD196	h2s	0	3.92940350987465
Clostridium_difficile_CD196	glc_D	2.31605100000002	0
Clostridium_difficile_CD196	ura	0.0535897722314758	0.892263961548337
Clostridium_difficile_CD196	hxan	0.0629931696903441	0.880750133634592
Clostridium_difficile_CD196	lys_L	0.213572624396193	0.604927736057789
Clostridium_difficile_CD196	ppa	0	0.747299800577935
Clostridium_difficile_CD196	biomass1	0	0.557592129751242
Clostridium_difficile_CD196	pi	0	0.307379185500281
Clostridium_difficile_CD196	malt	0.257339000000002	0
Clostridium_difficile_CD196	leu_L	0.134107408315344	0
Clostridium_difficile_CD196	ile_L	0.0832841169745961	0
Clostridium_difficile_CD196	gcald	0.0132813426977236	0
Clostridium_difficile_CD196	ca2	0	-0.00442711423261244
Clostridium_difficile_CD196	cobalt2	0	-0.00442711423261244
Clostridium_difficile_CD196	cu2	0	-0.00442711423261244
Clostridium_difficile_CD196	cl	0	-0.00442711423261244
Clostridium_difficile_CD196	fe2	0	-0.00442711423261244
Clostridium_difficile_CD196	fe3	0	-0.00442711423261244
Clostridium_difficile_CD196	gthrd	0	-0.00442711423261244
Clostridium_difficile_CD196	k	0	-0.00442711423261244
Clostridium_difficile_CD196	mg2	0	-0.00442711423261244
Clostridium_difficile_CD196	mn2	0	-0.00442711423261244
Clostridium_difficile_CD196	pheme	0	-0.00442711423261244
Clostridium_difficile_CD196	pydx	0	-0.00442711423261244
Clostridium_difficile_CD196	sheme	0	-0.00442711423261244
Clostridium_difficile_CD196	thm	0	-0.00442711423261244
Clostridium_difficile_CD196	zn2	0	-0.00442711423261244
Clostridium_difficile_CD196	raffin	0	-0.00470194449997052
Clostridium_difficile_CD196	nac	0	-0.00885422846511119
Clostridium_difficile_CD196	mqn7	0	-0.00885422846522488
Clostridium_difficile_CD196	ribflv	0	-0.00885422846522488
Clostridium_difficile_CD196	arg_L	0	-0.0223974496194614
Clostridium_difficile_CD196	12dgr180	0	-0.0231806660917755
Clostridium_difficile_CD196	trp_L	0	-0.0303865407029207
Clostridium_difficile_CD196	gua	0	-0.0413995428576754
Clostridium_difficile_CD196	his_L	0	-0.0456935598488144
Clostridium_difficile_CD196	asp_L	0	-0.0629491815806205
Clostridium_difficile_CD196	tyr_L	0	-0.0663421443201742
Clostridium_difficile_CD196	lcts	0	-0.074493000000075
Clostridium_difficile_CD196	sucr	0	-0.074493000000075
Clostridium_difficile_CD196	pro_L	0	-0.0897890606538567
Clostridium_difficile_CD196	phe_L	0	-0.0982421573409056
Clostridium_difficile_CD196	asn_L	0	-0.127133990186167
Clostridium_difficile_CD196	gal	0	-0.148985999999923
Clostridium_difficile_CD196	acgam	0	-0.152524175722647
Clostridium_difficile_CD196	arab_L	0	-0.178783000000067
Clostridium_difficile_CD196	drib	0	-0.178783000000067
Clostridium_difficile_CD196	rib_D	0	-0.178783000000067
Clostridium_difficile_CD196	met_L	0	-0.180000000000064
Clostridium_difficile_CD196	strch1	0	-0.257339000000002
Clostridium_difficile_CD196	gly	0	-0.323079061968656
Clostridium_difficile_CD196	val_L	-0.374646180534228	-0.180000000000063
Clostridium_difficile_CD196	ser_L	0	-0.827567870548933
Clostridium_difficile_CD196	gln_L	-0.710104335669371	-0.180000000000063
Clostridium_difficile_CD196	metsox_S_L	0	-0.919875824576252
Clostridium_difficile_CD196	cys_L	0	-0.951945565703795
Clostridium_difficile_CD196	so4	0	-0.994761499641868
Clostridium_difficile_CD196	26dap_M	0	-1
Clostridium_difficile_CD196	ala_L	0	-1
Clostridium_difficile_CD196	amp	0	-1
Clostridium_difficile_CD196	cgly	0	-1
Clostridium_difficile_CD196	ala_D	0	-1
Clostridium_difficile_CD196	dcyt	0	-1
Clostridium_difficile_CD196	for	-0.0157155010742827	-0.999999999999997
Clostridium_difficile_CD196	glyc	0	-1.79965500000003
Clostridium_difficile_CD196	nh4	-2.67611806753393	0
Clostridium_difficile_CD196	but	-4.74986303842479	0
Clostridium_difficile_CD196	h	-5.04982752327032	-1
Clostridium_difficile_CD196	co2	-12.8809980993199	0
Clostridium_difficile_NAP07	h2o	0	26.193695738524
Clostridium_difficile_NAP07	h2	0	17.2452762447975
Clostridium_difficile_NAP07	succ	12.8245447429219	0
Clostridium_difficile_NAP07	no2	0	10.6395313718003
Clostridium_difficile_NAP07	ac	0	6.23801358780133
Clostridium_difficile_NAP07	h2s	0	3.74460500226542
Clostridium_difficile_NAP07	glc_D	2.31605100000002	0
Clostridium_difficile_NAP07	acald	2.20854778389071	0
Clostridium_difficile_NAP07	ura	0.192274578819706	0.755937050962416
Clostridium_difficile_NAP07	hxan	0.289246722977623	0.656946378822795
Clostridium_difficile_NAP07	lys_L	0.218404550289847	0.60799953658136
Clostridium_difficile_NAP07	ppa	0	0.672720032288339
Clostridium_difficile_NAP07	biomass1	0	0.533310783204456
Clostridium_difficile_NAP07	pi	0	0.337540597622137
Clostridium_difficile_NAP07	malt	0.257339000000002	0
Clostridium_difficile_NAP07	asp_L	0.172612332477797	0
Clostridium_difficile_NAP07	leu_L	0.137229321031668	0
Clostridium_difficile_NAP07	gcald	0.0127029828762488	0
Clostridium_difficile_NAP07	glu_L	2.27373675443232e-13	0
Clostridium_difficile_NAP07	na1	0	1.13686837721616e-13
Clostridium_difficile_NAP07	ca2	0	-0.00423432762545417
Clostridium_difficile_NAP07	cobalt2	0	-0.00423432762545417
Clostridium_difficile_NAP07	cu2	0	-0.00423432762545417
Clostridium_difficile_NAP07	cl	0	-0.00423432762545417
Clostridium_difficile_NAP07	fe2	0	-0.00423432762545417
Clostridium_difficile_NAP07	fe3	0	-0.00423432762545417
Clostridium_difficile_NAP07	gthrd	0	-0.00423432762545417
Clostridium_difficile_NAP07	k	0	-0.00423432762545417
Clostridium_difficile_NAP07	mg2	0	-0.00423432762545417
Clostridium_difficile_NAP07	mn2	0	-0.00423432762545417
Clostridium_difficile_NAP07	pheme	0	-0.00423432762545417
Clostridium_difficile_NAP07	pydx	0	-0.00423432762545417
Clostridium_difficile_NAP07	sheme	0	-0.00423432762545417
Clostridium_difficile_NAP07	thm	0	-0.00423432762545417
Clostridium_difficile_NAP07	zn2	0	-0.00423432762545417
Clostridium_difficile_NAP07	raffin	0	-0.00470194449997052
Clostridium_difficile_NAP07	mqn7	0	-0.00846865525079465
Clostridium_difficile_NAP07	ribflv	0	-0.00846865525079465
Clostridium_difficile_NAP07	nac	0	-0.00846865525090834
Clostridium_difficile_NAP07	12dgr180	0	-0.0221712225279589
Clostridium_difficile_NAP07	trp_L	0	-0.029063304441479
Clostridium_difficile_NAP07	gua	0	-0.0395967257205712
Clostridium_difficile_NAP07	his_L	0	-0.0437037520620152
Clostridium_difficile_NAP07	tyr_L	0	-0.0634531569924093
Clostridium_difficile_NAP07	asn_L	0	-0.0713343430908253
Clostridium_difficile_NAP07	sucr	0	-0.0744929999999613
Clostridium_difficile_NAP07	lcts	0	-0.074493000000075
Clostridium_difficile_NAP07	pro_L	0	-0.0858790354194525
Clostridium_difficile_NAP07	val_L	0	-0.0885314459202391
Clostridium_difficile_NAP07	phe_L	0	-0.0939640268927633
Clostridium_difficile_NAP07	acgam	0	-0.105953386611191
Clostridium_difficile_NAP07	gly	0	-0.14376859481024
Clostridium_difficile_NAP07	gal	0	-0.148985999999923
Clostridium_difficile_NAP07	ser_L	0	-0.164794898597847
Clostridium_difficile_NAP07	arab_L	0	-0.178783000000067
Clostridium_difficile_NAP07	drib	0	-0.178783000000067
Clostridium_difficile_NAP07	met_L	0	-0.180000000000064
Clostridium_difficile_NAP07	gln_L	-2.27373675443232e-13	-0.180000000000064
Clostridium_difficile_NAP07	strch1	0	-0.257339000000002
Clostridium_difficile_NAP07	ala_L	0	-0.599311531857552
Clostridium_difficile_NAP07	metsox_S_L	0	-0.750285141590439
Clostridium_difficile_NAP07	ala_D	0	-0.878895642676639
Clostridium_difficile_NAP07	cys_L	0	-0.931509956903483
Clostridium_difficile_NAP07	so4	0	-0.994886498138726
Clostridium_difficile_NAP07	26dap_M	0	-1
Clostridium_difficile_NAP07	amp	0	-1
Clostridium_difficile_NAP07	cgly	0	-1
Clostridium_difficile_NAP07	dcyt	0	-1
Clostridium_difficile_NAP07	gam	0	-1
Clostridium_difficile_NAP07	for	-0.111804950690498	-1
Clostridium_difficile_NAP07	glyc	0	-1.79965500000003
Clostridium_difficile_NAP07	nh4	-4.19521968025265	0
Clostridium_difficile_NAP07	but	-6.01433753654828	0
Clostridium_difficile_NAP07	h	-5.26566616080925	-1
Clostridium_difficile_NAP07	co2	-13.3895864988194	0
Clostridium_difficile_NAP08	h2o	0	26.1964897631749
Clostridium_difficile_NAP08	h2	0	17.2456573338782
Clostridium_difficile_NAP08	succ	12.8250100317579	0
Clostridium_difficile_NAP08	no2	0	10.6404150546161
Clostridium_difficile_NAP08	ac	0	6.23719321852468
Clostridium_difficile_NAP08	h2s	0	3.74471921877534
Clostridium_difficile_NAP08	glc_D	2.31605100000002	0
Clostridium_difficile_NAP08	acald	2.20703420643474	0
Clostridium_difficile_NAP08	ura	0.19223278213326	0.755975533080232
Clostridium_difficile_NAP08	hxan	0.28918384646613	0.657005811560794
Clostridium_difficile_NAP08	lys_L	0.218357073464972	0.608035902848087
Clostridium_difficile_NAP08	ppa	0	0.67280893762927
Clostridium_difficile_NAP08	biomass1	0	0.533344916383953
Clostridium_difficile_NAP08	pi	0	0.337498198636581
Clostridium_difficile_NAP08	malt	0.257339000000002	0
Clostridium_difficile_NAP08	asp_L	0.172493292398713	0
Clostridium_difficile_NAP08	leu_L	0.13716688306431	0
Clostridium_difficile_NAP08	gcald	0.0127037958978917	0
Clostridium_difficile_NAP08	glu_L	4.54747350886464e-13	0
Clostridium_difficile_NAP08	ca2	0	-0.00423459863259268
Clostridium_difficile_NAP08	cobalt2	0	-0.00423459863259268
Clostridium_difficile_NAP08	cu2	0	-0.00423459863259268
Clostridium_difficile_NAP08	cl	0	-0.00423459863259268
Clostridium_difficile_NAP08	fe2	0	-0.00423459863259268
Clostridium_difficile_NAP08	fe3	0	-0.00423459863259268
Clostridium_difficile_NAP08	gthrd	0	-0.00423459863259268
Clostridium_difficile_NAP08	k	0	-0.00423459863259268
Clostridium_difficile_NAP08	mg2	0	-0.00423459863259268
Clostridium_difficile_NAP08	mn2	0	-0.00423459863259268
Clostridium_difficile_NAP08	pheme	0	-0.00423459863259268
Clostridium_difficile_NAP08	pydx	0	-0.00423459863259268
Clostridium_difficile_NAP08	sheme	0	-0.00423459863259268
Clostridium_difficile_NAP08	thm	0	-0.00423459863259268
Clostridium_difficile_NAP08	zn2	0	-0.00423459863259268
Clostridium_difficile_NAP08	raffin	0	-0.00470194449997052
Clostridium_difficile_NAP08	mqn7	0	-0.00846919726518536
Clostridium_difficile_NAP08	ribflv	0	-0.00846919726518536
Clostridium_difficile_NAP08	nac	0	-0.00846919726529904
Clostridium_difficile_NAP08	12dgr180	0	-0.0221726415398962
Clostridium_difficile_NAP08	trp_L	0	-0.0290651645632352
Clostridium_difficile_NAP08	gua	0	-0.039599260006753
Clostridium_difficile_NAP08	his_L	0	-0.0437065492078546
Clostridium_difficile_NAP08	tyr_L	0	-0.0634572181478461
Clostridium_difficile_NAP08	asn_L	0	-0.0713677469620961
Clostridium_difficile_NAP08	sucr	0	-0.0744929999999613
Clostridium_difficile_NAP08	lcts	0	-0.074493000000075
Clostridium_difficile_NAP08	pro_L	0	-0.0858845318853128
Clostridium_difficile_NAP08	val_L	0	-0.0882859235565547
Clostridium_difficile_NAP08	phe_L	0	-0.0939700408176805
Clostridium_difficile_NAP08	acgam	0	-0.105960167882927
Clostridium_difficile_NAP08	gly	0	-0.143887648398049
Clostridium_difficile_NAP08	gal	0	-0.148985999999923
Clostridium_difficile_NAP08	ser_L	0	-0.164805445869888
Clostridium_difficile_NAP08	arab_L	0	-0.178783000000067
Clostridium_difficile_NAP08	drib	0	-0.178783000000067
Clostridium_difficile_NAP08	gln_L	0	-0.180000000000064
Clostridium_difficile_NAP08	met_L	0	-0.180000000000064
Clostridium_difficile_NAP08	strch1	0	-0.257339000000002
Clostridium_difficile_NAP08	ala_L	0	-0.5993950591984
Clostridium_difficile_NAP08	metsox_S_L	0	-0.750390531721109
Clostridium_difficile_NAP08	ala_D	0	-0.878921968366058
Clostridium_difficile_NAP08	cys_L	0	-0.93152484528332
Clostridium_difficile_NAP08	so4	0	-0.994887609311036
Clostridium_difficile_NAP08	26dap_M	0	-1
Clostridium_difficile_NAP08	amp	0	-1
Clostridium_difficile_NAP08	cgly	0	-1
Clostridium_difficile_NAP08	dcyt	0	-1
Clostridium_difficile_NAP08	gam	0	-1
Clostridium_difficile_NAP08	for	-0.111762146473325	-0.999999999999995
Clostridium_difficile_NAP08	glyc	0	-1.79965500000003
Clostridium_difficile_NAP08	nh4	-4.19589995245644	0
Clostridium_difficile_NAP08	but	-6.0134913310286	-2.30038210702332e-13
Clostridium_difficile_NAP08	h	-5.26599733685146	-1
Clostridium_difficile_NAP08	co2	-13.3903834829168	0
Clostridium_difficile_R20291	h2o	0	23.3935715693292
Clostridium_difficile_R20291	h2	0	21.155721602121
Clostridium_difficile_R20291	succ	13.9962926844345	0
Clostridium_difficile_R20291	no2	0	11.8458223414935
Clostridium_difficile_R20291	ac	0	6.23687490086843
Clostridium_difficile_R20291	h2s	0	3.92940351542438
Clostridium_difficile_R20291	glc_D	2.31605100000002	0
Clostridium_difficile_R20291	ura	0.0535897722293157	0.892263961546177
Clostridium_difficile_R20291	hxan	0.0629931696876156	0.880750133634592
Clostridium_difficile_R20291	lys_L	0.21357262438778	0.604927736055629
Clostridium_difficile_R20291	ppa	0	0.747299800574638
Clostridium_difficile_R20291	biomass1	0	0.55759212978387
Clostridium_difficile_R20291	pi	0	0.307379185462196
Clostridium_difficile_R20291	malt	0.257339000000002	0
Clostridium_difficile_R20291	leu_L	0.134107408304089	0
Clostridium_difficile_R20291	ile_L	0.0832841225164884	0
Clostridium_difficile_R20291	gcald	0.0132813426985194	0
Clostridium_difficile_R20291	ca2	0	-0.00442711423283981
Clostridium_difficile_R20291	cobalt2	0	-0.00442711423283981
Clostridium_difficile_R20291	cu2	0	-0.00442711423283981
Clostridium_difficile_R20291	cl	0	-0.00442711423283981
Clostridium_difficile_R20291	fe2	0	-0.00442711423283981
Clostridium_difficile_R20291	fe3	0	-0.00442711423283981
Clostridium_difficile_R20291	gthrd	0	-0.00442711423283981
Clostridium_difficile_R20291	k	0	-0.00442711423283981
Clostridium_difficile_R20291	mg2	0	-0.00442711423283981
Clostridium_difficile_R20291	mn2	0	-0.00442711423283981
Clostridium_difficile_R20291	pheme	0	-0.00442711423283981
Clostridium_difficile_R20291	pydx	0	-0.00442711423283981
Clostridium_difficile_R20291	sheme	0	-0.00442711423283981
Clostridium_difficile_R20291	thm	0	-0.00442711423283981
Clostridium_difficile_R20291	zn2	0	-0.00442711423283981
Clostridium_difficile_R20291	raffin	0	-0.00470194449997052
Clostridium_difficile_R20291	mqn7	0	-0.00885422846567963
Clostridium_difficile_R20291	nac	0	-0.00885422846567963
Clostridium_difficile_R20291	ribflv	0	-0.00885422846567963
Clostridium_difficile_R20291	arg_L	0	-0.0223974496244637
Clostridium_difficile_R20291	12dgr180	0	-0.023180666093026
Clostridium_difficile_R20291	trp_L	0	-0.0303865407047397
Clostridium_difficile_R20291	gua	0	-0.0413995428600629
Clostridium_difficile_R20291	his_L	0	-0.0456935598515429
Clostridium_difficile_R20291	asp_L	0	-0.0629491815869869
Clostridium_difficile_R20291	tyr_L	0	-0.0663421443240395
Clostridium_difficile_R20291	lcts	0	-0.074493000000075
Clostridium_difficile_R20291	sucr	0	-0.074493000000075
Clostridium_difficile_R20291	pro_L	0	-0.0897890606590863
Clostridium_difficile_R20291	phe_L	0	-0.0982421573465899
Clostridium_difficile_R20291	asn_L	0	-0.127133990190146
Clostridium_difficile_R20291	gal	0	-0.148985999999923
Clostridium_difficile_R20291	acgam	0	-0.152524177882924
Clostridium_difficile_R20291	arab_L	0	-0.178783000000067
Clostridium_difficile_R20291	drib	0	-0.178783000000067
Clostridium_difficile_R20291	rib_D	0	-0.178783000000067
Clostridium_difficile_R20291	met_L	0	-0.180000000000064
Clostridium_difficile_R20291	strch1	0	-0.257339000000002
Clostridium_difficile_R20291	gly	0	-0.323079067536241
Clostridium_difficile_R20291	val_L	-0.374646180547643	-0.180000000000064
Clostridium_difficile_R20291	ser_L	0	-0.82756786500363
Clostridium_difficile_R20291	gln_L	-0.710104336374911	-0.180000000000064
Clostridium_difficile_R20291	metsox_S_L	0	-0.91987583013065
Clostridium_difficile_R20291	cys_L	0	-0.951945565705614
Clostridium_difficile_R20291	so4	0	-0.994761499642095
Clostridium_difficile_R20291	26dap_M	0	-1
Clostridium_difficile_R20291	ala_L	0	-1
Clostridium_difficile_R20291	amp	0	-1
Clostridium_difficile_R20291	cgly	0	-1
Clostridium_difficile_R20291	ala_D	0	-1
Clostridium_difficile_R20291	dcyt	0	-1
Clostridium_difficile_R20291	for	-0.0157155010737142	-0.999999999999996
Clostridium_difficile_R20291	glyc	0	-1.79965500000003
Clostridium_difficile_R20291	nh4	-2.67611806399191	0
Clostridium_difficile_R20291	but	-4.74986304434776	0
Clostridium_difficile_R20291	h	-5.04982751871557	-1
Clostridium_difficile_R20291	co2	-12.880998099925	0
Clostridium_glycolicum_ATCC_14880	h2	0	43.0149641117673
Clostridium_glycolicum_ATCC_14880	h	29.8813095337837	0
Clostridium_glycolicum_ATCC_14880	no2	0	15.7173232680411
Clostridium_glycolicum_ATCC_14880	lac_L	9.99106580943703	0
Clostridium_glycolicum_ATCC_14880	acald	4.51145140809172	0
Clostridium_glycolicum_ATCC_14880	ura	0	3.92477166764024
Clostridium_glycolicum_ATCC_14880	h2s	0.0247885061312445	2.98461371056101
Clostridium_glycolicum_ATCC_14880	rib_D	2.90213022652961	0
Clostridium_glycolicum_ATCC_14880	hxan	0	2.90213022642865
Clostridium_glycolicum_ATCC_14880	pi	2.10234285482557	0.79978737004148
Clostridium_glycolicum_ATCC_14880	glc_D	2.31605100000002	0
Clostridium_glycolicum_ATCC_14880	asp_L	1.628529239979	0
Clostridium_glycolicum_ATCC_14880	phe_L	0.170241994017147	0.722466609840012
Clostridium_glycolicum_ATCC_14880	thr_L	0.351043870871081	0
Clostridium_glycolicum_ATCC_14880	malt	0.257339000000002	0
Clostridium_glycolicum_ATCC_14880	val_L	0.213013677600884	0
Clostridium_glycolicum_ATCC_14880	ile_L	0.191639225721019	0
Clostridium_glycolicum_ATCC_14880	leu_L	0.185730082531222	0
Clostridium_glycolicum_ATCC_14880	lys_L	0.162772197419486	0
Clostridium_glycolicum_ATCC_14880	gln_L	0.10778391499332	0
Clostridium_glycolicum_ATCC_14880	biomass1	0	1.36049038701458e-09
Clostridium_glycolicum_ATCC_14880	glyc	3.50155460182577e-11	0
Clostridium_glycolicum_ATCC_14880	for	0	3.24007487506606e-11
Clostridium_glycolicum_ATCC_14880	gcald	3.24007487506606e-11	0
Clostridium_glycolicum_ATCC_14880	etoh	2.27373675443232e-13	0
Clostridium_glycolicum_ATCC_14880	ca2	0	-1.08002495835535e-11
Clostridium_glycolicum_ATCC_14880	cobalt2	0	-1.08002495835535e-11
Clostridium_glycolicum_ATCC_14880	cu2	0	-1.08002495835535e-11
Clostridium_glycolicum_ATCC_14880	cl	0	-1.08002495835535e-11
Clostridium_glycolicum_ATCC_14880	fe2	0	-1.08002495835535e-11
Clostridium_glycolicum_ATCC_14880	fe3	0	-1.08002495835535e-11
Clostridium_glycolicum_ATCC_14880	k	0	-1.08002495835535e-11
Clostridium_glycolicum_ATCC_14880	mg2	0	-1.08002495835535e-11
Clostridium_glycolicum_ATCC_14880	mn2	0	-1.08002495835535e-11
Clostridium_glycolicum_ATCC_14880	pheme	0	-1.08002495835535e-11
Clostridium_glycolicum_ATCC_14880	pydx	0	-1.08002495835535e-11
Clostridium_glycolicum_ATCC_14880	sheme	0	-1.08002495835535e-11
Clostridium_glycolicum_ATCC_14880	so4	0	-1.08002495835535e-11
Clostridium_glycolicum_ATCC_14880	thm	0	-1.08002495835535e-11
Clostridium_glycolicum_ATCC_14880	zn2	0	-1.08002495835535e-11
Clostridium_glycolicum_ATCC_14880	gthrd	0	-1.09139364212751e-11
Clostridium_glycolicum_ATCC_14880	mqn7	0	-2.1600499167107e-11
Clostridium_glycolicum_ATCC_14880	nac	0	-2.1600499167107e-11
Clostridium_glycolicum_ATCC_14880	ribflv	0	-2.1600499167107e-11
Clostridium_glycolicum_ATCC_14880	12dgr180	0	-5.66160451853648e-11
Clostridium_glycolicum_ATCC_14880	trp_L	0	-7.41238181944937e-11
Clostridium_glycolicum_ATCC_14880	gua	0	-1.00953911896795e-10
Clostridium_glycolicum_ATCC_14880	his_L	0	-1.11526787804905e-10
Clostridium_glycolicum_ATCC_14880	glyasn	-2.01794136955868e-10	0
Clostridium_glycolicum_ATCC_14880	pro_L	0	-2.19188223127276e-10
Clostridium_glycolicum_ATCC_14880	raffin	0	-0.00470194449997052
Clostridium_glycolicum_ATCC_14880	succ	-0.0478034960835885	0
Clostridium_glycolicum_ATCC_14880	cellb	0	-0.0744929999999613
Clostridium_glycolicum_ATCC_14880	lcts	0	-0.0744929999999613
Clostridium_glycolicum_ATCC_14880	sucr	0	-0.074493000000075
Clostridium_glycolicum_ATCC_14880	tre	0	-0.074493000000075
Clostridium_glycolicum_ATCC_14880	met_L	0	-0.0874484943210518
Clostridium_glycolicum_ATCC_14880	mnl	0	-0.148985999999923
Clostridium_glycolicum_ATCC_14880	gal	0	-0.148986000000036
Clostridium_glycolicum_ATCC_14880	26dap_M	0	-0.162772197862409
Clostridium_glycolicum_ATCC_14880	arab_L	0	-0.178783000000067
Clostridium_glycolicum_ATCC_14880	strch1	0	-0.257339000000002
Clostridium_glycolicum_ATCC_14880	gly	0	-0.450000000000045
Clostridium_glycolicum_ATCC_14880	ala_L	0	-0.739727442020921
Clostridium_glycolicum_ATCC_14880	ala_D	0	-0.792329792939881
Clostridium_glycolicum_ATCC_14880	tyr_L	0	-0.892708604258701
Clostridium_glycolicum_ATCC_14880	cys_L	0	-0.929625385963732
Clostridium_glycolicum_ATCC_14880	arg_L	-0.813128999132118	-0.150000000000091
Clostridium_glycolicum_ATCC_14880	cgly	0	-0.99232833668259
Clostridium_glycolicum_ATCC_14880	metsox_S_L	0	-1
Clostridium_glycolicum_ATCC_14880	nh4	-1.8396415212585	0
Clostridium_glycolicum_ATCC_14880	amp	-1.90213022657122	-1
Clostridium_glycolicum_ATCC_14880	dcyt	-2.92477166777121	-1
Clostridium_glycolicum_ATCC_14880	h2o	-56.394875321047	-0.4230422477345
Clostridium_hathewayi_12489931	h2	0	52.5907550763991
Clostridium_hathewayi_12489931	ac	0	23.53219464121
Clostridium_hathewayi_12489931	for	0	22.9033339319798
Clostridium_hathewayi_12489931	no2	0	11.4748004113067
Clostridium_hathewayi_12489931	h2o	0.148464256417356	5.31545346232178
Clostridium_hathewayi_12489931	h2s	0	3.02706472357181
Clostridium_hathewayi_12489931	ura	0	1.92655691708342
Clostridium_hathewayi_12489931	pi	1.17698164103786e-07	1.06054077972749
Clostridium_hathewayi_12489931	ppa	0	0.964736988644972
Clostridium_hathewayi_12489931	hxan	0	0.923694363612412
Clostridium_hathewayi_12489931	succ	0	0.901333326723034
Clostridium_hathewayi_12489931	phe_L	1.80883716893732e-08	0.776760622977804
Clostridium_hathewayi_12489931	biomass1	0	0.756308481304018
Clostridium_hathewayi_12489931	gcald	0.018014587347011	0
Clostridium_hathewayi_12489931	ca2	0	-0.00600486244900367
Clostridium_hathewayi_12489931	cobalt2	0	-0.00600486244900367
Clostridium_hathewayi_12489931	cu2	0	-0.00600486244900367
Clostridium_hathewayi_12489931	cl	0	-0.00600486244900367
Clostridium_hathewayi_12489931	fe2	0	-0.00600486244900367
Clostridium_hathewayi_12489931	fe3	0	-0.00600486244900367
Clostridium_hathewayi_12489931	k	0	-0.00600486244900367
Clostridium_hathewayi_12489931	mg2	0	-0.00600486244900367
Clostridium_hathewayi_12489931	mn2	0	-0.00600486244900367
Clostridium_hathewayi_12489931	pheme	0	-0.00600486244900367
Clostridium_hathewayi_12489931	pydx	0	-0.00600486244900367
Clostridium_hathewayi_12489931	sheme	0	-0.00600486244900367
Clostridium_hathewayi_12489931	thm	0	-0.00600486244900367
Clostridium_hathewayi_12489931	zn2	0	-0.00600486244900367
Clostridium_hathewayi_12489931	gthrd	0	-0.00600486244911735
Clostridium_hathewayi_12489931	so4	0	-0.00600486244911735
Clostridium_hathewayi_12489931	mqn7	0	-0.0120097248980073
Clostridium_hathewayi_12489931	nac	0	-0.0120097248980073
Clostridium_hathewayi_12489931	ribflv	0	-0.0120097248980073
Clostridium_hathewayi_12489931	gal	0	-0.0209915414285433
Clostridium_hathewayi_12489931	12dgr180	0	-0.0314418612315421
Clostridium_hathewayi_12489931	trp_L	0	-0.0412157869970997
Clostridium_hathewayi_12489931	12ppd_S	-0.0521264161528734	0
Clostridium_hathewayi_12489931	gua	0	-0.0561536358113699
Clostridium_hathewayi_12489931	his_L	0	-0.0619779674259462
Clostridium_hathewayi_12489931	cellb	0	-0.074493000000075
Clostridium_hathewayi_12489931	lcts	0	-0.074493000000075
Clostridium_hathewayi_12489931	malt	0	-0.074493000000075
Clostridium_hathewayi_12489931	sucr	0	-0.074493000000075
Clostridium_hathewayi_12489931	tre	0	-0.074493000000075
Clostridium_hathewayi_12489931	26dap_M	0	-0.0961830241460575
Clostridium_hathewayi_12489931	pro_L	0	-0.121788354744467
Clostridium_hathewayi_12489931	acald	-0.129475292164784	0
Clostridium_hathewayi_12489931	man	0	-0.130971583570499
Clostridium_hathewayi_12489931	glc_D	0	-0.148985999999923
Clostridium_hathewayi_12489931	fru	0	-0.148985999999923
Clostridium_hathewayi_12489931	mnl	0	-0.148985999999923
Clostridium_hathewayi_12489931	leu_L	0	-0.149999955792396
Clostridium_hathewayi_12489931	ile_L	0	-0.149999963700566
Clostridium_hathewayi_12489931	arg_L	0	-0.149999999999977
Clostridium_hathewayi_12489931	lys_L	0	-0.150000000000091
Clostridium_hathewayi_12489931	drib	0	-0.178783000000067
Clostridium_hathewayi_12489931	gln_L	0	-0.17999992555167
Clostridium_hathewayi_12489931	met_L	0	-0.179999987532597
Clostridium_hathewayi_12489931	glu_L	0	-0.180000000000064
Clostridium_hathewayi_12489931	val_L	0	-0.180000000000064
Clostridium_hathewayi_12489931	asn_L	0	-0.224999984771785
Clostridium_hathewayi_12489931	asp_L	0	-0.224999999999909
Clostridium_hathewayi_12489931	thr_L	0	-0.224999999999909
Clostridium_hathewayi_12489931	strch1	0	-0.257339000000002
Clostridium_hathewayi_12489931	gly	0	-0.449999942640147
Clostridium_hathewayi_12489931	co2	-0.482151961162003	0
Clostridium_hathewayi_12489931	ala_L	0	-0.999999869722956
Clostridium_hathewayi_12489931	acgam	0	-0.999999979603672
Clostridium_hathewayi_12489931	tyr_L	0	-0.999999988600166
Clostridium_hathewayi_12489931	amp	0	-0.999999990177685
Clostridium_hathewayi_12489931	cys_L	0	-0.999999992522589
Clostridium_hathewayi_12489931	cgly	0	-0.999999999184865
Clostridium_hathewayi_12489931	glyc3p	0	-0.999999999999432
Clostridium_hathewayi_12489931	ala_D	0	-1
Clostridium_hathewayi_12489931	gam	0	-1
Clostridium_hathewayi_12489931	metsox_S_L	0	-1
Clostridium_hathewayi_12489931	ser_L	0	-1
Clostridium_hathewayi_12489931	glyc	0	-1.79409056358725
Clostridium_hathewayi_12489931	dcyt	-0.999999991662435	-0.999999999999995
Clostridium_hathewayi_12489931	h	-1.10026421619727	-1
Clostridium_hathewayi_DSM_13479	h2	0	50.8460983618997
Clostridium_hathewayi_DSM_13479	for	0	15.103135879659
Clostridium_hathewayi_DSM_13479	acald	12.7199014302904	0
Clostridium_hathewayi_DSM_13479	no2	0	10.5780597320183
Clostridium_hathewayi_DSM_13479	pi	8.08020423980599	1.06457574747822
Clostridium_hathewayi_DSM_13479	ac	0	8.92402560651863
Clostridium_hathewayi_DSM_13479	h2s	0	3.02772047396888
Clostridium_hathewayi_DSM_13479	h	2.54803367014154	0
Clostridium_hathewayi_DSM_13479	succ	0	1.58393236553366
Clostridium_hathewayi_DSM_13479	ppa	0	1.08487205839992
Clostridium_hathewayi_DSM_13479	ura	0.0157662430590335	0.931479449964059
Clostridium_hathewayi_DSM_13479	hxan	0	0.925165088714493
Clostridium_hathewayi_DSM_13479	phe_L	0.0511114163015236	0.78002106823169
Clostridium_hathewayi_DSM_13479	biomass1	0	0.462973104843741
Clostridium_hathewayi_DSM_13479	glyc	0.0119267890445371	0
Clostridium_hathewayi_DSM_13479	gcald	0.0110276026815654	0
Clostridium_hathewayi_DSM_13479	na1	0	1.13686837721616e-13
Clostridium_hathewayi_DSM_13479	ca2	0	-0.00367586756055971
Clostridium_hathewayi_DSM_13479	cobalt2	0	-0.00367586756055971
Clostridium_hathewayi_DSM_13479	cu2	0	-0.00367586756055971
Clostridium_hathewayi_DSM_13479	cl	0	-0.00367586756055971
Clostridium_hathewayi_DSM_13479	fe2	0	-0.00367586756055971
Clostridium_hathewayi_DSM_13479	fe3	0	-0.00367586756055971
Clostridium_hathewayi_DSM_13479	gthrd	0	-0.00367586756055971
Clostridium_hathewayi_DSM_13479	k	0	-0.00367586756055971
Clostridium_hathewayi_DSM_13479	mg2	0	-0.00367586756055971
Clostridium_hathewayi_DSM_13479	mn2	0	-0.00367586756055971
Clostridium_hathewayi_DSM_13479	pheme	0	-0.00367586756055971
Clostridium_hathewayi_DSM_13479	pydx	0	-0.00367586756055971
Clostridium_hathewayi_DSM_13479	sheme	0	-0.00367586756055971
Clostridium_hathewayi_DSM_13479	so4	0	-0.00367586756055971
Clostridium_hathewayi_DSM_13479	thm	0	-0.00367586756055971
Clostridium_hathewayi_DSM_13479	zn2	0	-0.00367586756055971
Clostridium_hathewayi_DSM_13479	mqn7	0	-0.00735173512100573
Clostridium_hathewayi_DSM_13479	nac	0	-0.00735173512100573
Clostridium_hathewayi_DSM_13479	ribflv	0	-0.00735173512100573
Clostridium_hathewayi_DSM_13479	12dgr180	0	-0.0192470882930138
Clostridium_hathewayi_DSM_13479	leu_L	0	-0.0250844992148131
Clostridium_hathewayi_DSM_13479	trp_L	0	-0.025230182321593
Clostridium_hathewayi_DSM_13479	gua	0	-0.0343743641153651
Clostridium_hathewayi_DSM_13479	his_L	0	-0.0379397199957339
Clostridium_hathewayi_DSM_13479	ser_L	0	-0.0526157026250758
Clostridium_hathewayi_DSM_13479	lys_L	0	-0.0560970233453872
Clostridium_hathewayi_DSM_13479	asp_L	0	-0.0578408406122435
Clostridium_hathewayi_DSM_13479	thr_L	0	-0.0632910966537565
Clostridium_hathewayi_DSM_13479	pro_L	0	-0.0745525590731404
Clostridium_hathewayi_DSM_13479	val_L	0	-0.0861262066615609
Clostridium_hathewayi_DSM_13479	acgam	0	-0.0919793297124443
Clostridium_hathewayi_DSM_13479	26dap_M	0	-0.0946035464171473
Clostridium_hathewayi_DSM_13479	glu_L	0	-0.101455744311465
Clostridium_hathewayi_DSM_13479	gln_L	0	-0.1042829288333
Clostridium_hathewayi_DSM_13479	mnl	0	-0.148985999999923
Clostridium_hathewayi_DSM_13479	arg_L	0	-0.149999999999977
Clostridium_hathewayi_DSM_13479	ile_L	-0.0136959933288381	-0.150000000000091
Clostridium_hathewayi_DSM_13479	xyl_D	0	-0.178783000000067
Clostridium_hathewayi_DSM_13479	met_L	0	-0.180000000000064
Clostridium_hathewayi_DSM_13479	asn_L	0	-0.181970563709569
Clostridium_hathewayi_DSM_13479	gly	0	-0.450000000000045
Clostridium_hathewayi_DSM_13479	ala_L	0	-0.859510471516614
Clostridium_hathewayi_DSM_13479	metsox_S_L	0	-0.964771240920413
Clostridium_hathewayi_DSM_13479	tyr_L	0	-0.967788116998008
Clostridium_hathewayi_DSM_13479	amp	0	-0.971875463803826
Clostridium_hathewayi_DSM_13479	cys_L	0	-0.978871569169314
Clostridium_hathewayi_DSM_13479	dcyt	0	-0.992203761206042
Clostridium_hathewayi_DSM_13479	cgly	0	-0.997696751733884
Clostridium_hathewayi_DSM_13479	ala_D	0	-1
Clostridium_hathewayi_DSM_13479	co2	-1.13941383890767	0
Clostridium_hathewayi_DSM_13479	nh4	-2.62060494043146	0
Clostridium_hathewayi_DSM_13479	h2o	-5.70391621240333	0
Clostridium_hathewayi_DSM_13479	etoh	-7.64763938233762	0
Clostridium_hathewayi_DSM_13479	glyc3p	-7.74799300098857	-1
Clostridium_hiranonis_TO_931_DSM_13275	h2o	17.4001831138703	22.8784692830361
Clostridium_hiranonis_TO_931_DSM_13275	acald	39.4330568221721	0
Clostridium_hiranonis_TO_931_DSM_13275	h2	0	31.2379713424571
Clostridium_hiranonis_TO_931_DSM_13275	succ	0	9.9511131500152
Clostridium_hiranonis_TO_931_DSM_13275	no2	0	9.74988249494027
Clostridium_hiranonis_TO_931_DSM_13275	h2s	0	3.95263178436221
Clostridium_hiranonis_TO_931_DSM_13275	ura	0	2.83609595126984
Clostridium_hiranonis_TO_931_DSM_13275	glc_D	2.31605100000002	0
Clostridium_hiranonis_TO_931_DSM_13275	pi	0.43780880153281	0.81412694938058
Clostridium_hiranonis_TO_931_DSM_13275	hxan	0	0.939240024735227
Clostridium_hiranonis_TO_931_DSM_13275	for	0	0.886699821030675
Clostridium_hiranonis_TO_931_DSM_13275	ppa	0	0.872355323370925
Clostridium_hiranonis_TO_931_DSM_13275	phe_L	0	0.822240929721715
Clostridium_hiranonis_TO_931_DSM_13275	lys_L	0.124740557146879	0.644646939273912
Clostridium_hiranonis_TO_931_DSM_13275	biomass1	0	0.602226686134259
Clostridium_hiranonis_TO_931_DSM_13275	nh4	0.406932735992882	0
Clostridium_hiranonis_TO_931_DSM_13275	glu_L	0.0460685589358718	0
Clostridium_hiranonis_TO_931_DSM_13275	gcald	0	0.0143444976597493
Clostridium_hiranonis_TO_931_DSM_13275	leu_L	0.0140494462540346	0
Clostridium_hiranonis_TO_931_DSM_13275	na1	0	-1.13686837721616e-13
Clostridium_hiranonis_TO_931_DSM_13275	thr_L	0	-1.02318153949454e-12
Clostridium_hiranonis_TO_931_DSM_13275	raffin	0	-0.00470194449997052
Clostridium_hiranonis_TO_931_DSM_13275	ca2	0	-0.00478149921991644
Clostridium_hiranonis_TO_931_DSM_13275	cobalt2	0	-0.00478149921991644
Clostridium_hiranonis_TO_931_DSM_13275	cu2	0	-0.00478149921991644
Clostridium_hiranonis_TO_931_DSM_13275	cl	0	-0.00478149921991644
Clostridium_hiranonis_TO_931_DSM_13275	fe2	0	-0.00478149921991644
Clostridium_hiranonis_TO_931_DSM_13275	fe3	0	-0.00478149921991644
Clostridium_hiranonis_TO_931_DSM_13275	gthrd	0	-0.00478149921991644
Clostridium_hiranonis_TO_931_DSM_13275	k	0	-0.00478149921991644
Clostridium_hiranonis_TO_931_DSM_13275	mg2	0	-0.00478149921991644
Clostridium_hiranonis_TO_931_DSM_13275	mn2	0	-0.00478149921991644
Clostridium_hiranonis_TO_931_DSM_13275	pheme	0	-0.00478149921991644
Clostridium_hiranonis_TO_931_DSM_13275	pydx	0	-0.00478149921991644
Clostridium_hiranonis_TO_931_DSM_13275	sheme	0	-0.00478149921991644
Clostridium_hiranonis_TO_931_DSM_13275	thm	0	-0.00478149921991644
Clostridium_hiranonis_TO_931_DSM_13275	zn2	0	-0.00478149921991644
Clostridium_hiranonis_TO_931_DSM_13275	mqn7	0	-0.00956299843983288
Clostridium_hiranonis_TO_931_DSM_13275	nac	0	-0.00956299843983288
Clostridium_hiranonis_TO_931_DSM_13275	ribflv	0	-0.00956299843983288
Clostridium_hiranonis_TO_931_DSM_13275	12dgr180	0	-0.025036249577397
Clostridium_hiranonis_TO_931_DSM_13275	val_L	0	-0.0260704142658597
Clostridium_hiranonis_TO_931_DSM_13275	trp_L	0	-0.0328189454875201
Clostridium_hiranonis_TO_931_DSM_13275	arg_L	0	-0.0421931931982726
Clostridium_hiranonis_TO_931_DSM_13275	asn_L	0	-0.0436283144463232
Clostridium_hiranonis_TO_931_DSM_13275	ile_L	0	-0.0443323507065543
Clostridium_hiranonis_TO_931_DSM_13275	gua	0	-0.0447135247653705
Clostridium_hiranonis_TO_931_DSM_13275	his_L	0	-0.0493512724752918
Clostridium_hiranonis_TO_931_DSM_13275	lcts	0	-0.0744929999999613
Clostridium_hiranonis_TO_931_DSM_13275	malt	0	-0.0744929999999613
Clostridium_hiranonis_TO_931_DSM_13275	tre	0	-0.0744929999999613
Clostridium_hiranonis_TO_931_DSM_13275	cellb	0	-0.074493000000075
Clostridium_hiranonis_TO_931_DSM_13275	pro_L	0	-0.0969765632681856
Clostridium_hiranonis_TO_931_DSM_13275	mnl	0	-0.148985999999923
Clostridium_hiranonis_TO_931_DSM_13275	gal	0	-0.148986000000036
Clostridium_hiranonis_TO_931_DSM_13275	arab_L	0	-0.178782999999953
Clostridium_hiranonis_TO_931_DSM_13275	drib	0	-0.178782999999953
Clostridium_hiranonis_TO_931_DSM_13275	rib_D	0	-0.178782999999953
Clostridium_hiranonis_TO_931_DSM_13275	xyl_D	0	-0.178782999999953
Clostridium_hiranonis_TO_931_DSM_13275	gln_L	0	-0.17999999999995
Clostridium_hiranonis_TO_931_DSM_13275	met_L	0	-0.180000000000064
Clostridium_hiranonis_TO_931_DSM_13275	ser_L	0	-0.186090153808891
Clostridium_hiranonis_TO_931_DSM_13275	asp_L	0	-0.225000000000023
Clostridium_hiranonis_TO_931_DSM_13275	strch1	0	-0.257339000000002
Clostridium_hiranonis_TO_931_DSM_13275	gly	0	-0.359941740762224
Clostridium_hiranonis_TO_931_DSM_13275	ala_L	0	-0.709236137625453
Clostridium_hiranonis_TO_931_DSM_13275	metsox_S_L	0	-0.941229489697776
Clostridium_hiranonis_TO_931_DSM_13275	cys_L	0	-0.960882288745665
Clostridium_hiranonis_TO_931_DSM_13275	26dap_M	0	-0.96541595634028
Clostridium_hiranonis_TO_931_DSM_13275	so4	0	-0.997079449576177
Clostridium_hiranonis_TO_931_DSM_13275	acgam	0	-1
Clostridium_hiranonis_TO_931_DSM_13275	amp	0	-1
Clostridium_hiranonis_TO_931_DSM_13275	cgly	0	-1
Clostridium_hiranonis_TO_931_DSM_13275	ala_D	0	-1
Clostridium_hiranonis_TO_931_DSM_13275	gam	0	-1
Clostridium_hiranonis_TO_931_DSM_13275	glyc3p	0	-1
Clostridium_hiranonis_TO_931_DSM_13275	tyr_L	0	-1
Clostridium_hiranonis_TO_931_DSM_13275	co2	-1.55026401256157	0
Clostridium_hiranonis_TO_931_DSM_13275	glyc	0	-1.79965500000003
Clostridium_hiranonis_TO_931_DSM_13275	dcyt	-1.89457655872275	-1
Clostridium_hiranonis_TO_931_DSM_13275	ac	-8.55820733121038	0
Clostridium_hiranonis_TO_931_DSM_13275	etoh	-21.0404509099976	0
Clostridium_hiranonis_TO_931_DSM_13275	h	-29.1456734101016	-1.0000000000001
Clostridium_hylemonae_DSM_15053	h2	0	26.7133296266911
Clostridium_hylemonae_DSM_15053	h2o	0	24.6921330760358
Clostridium_hylemonae_DSM_15053	acald	22.4312365500696	0
Clostridium_hylemonae_DSM_15053	succ	0	12.5131088716664
Clostridium_hylemonae_DSM_15053	no2	0	9.30021781711571
Clostridium_hylemonae_DSM_15053	ac	0	8.97633900051403
Clostridium_hylemonae_DSM_15053	h2s	0	3.94115135461425
Clostridium_hylemonae_DSM_15053	ura	0.138499975976742	0.809881397143841
Clostridium_hylemonae_DSM_15053	hxan	0.104186748897973	0.842182712235172
Clostridium_hylemonae_DSM_15053	ppa	0	0.830419032709187
Clostridium_hylemonae_DSM_15053	lys_L	0.157322019135563	0.669651051653887
Clostridium_hylemonae_DSM_15053	phe_L	0.0851628354822651	0.694615651571326
Clostridium_hylemonae_DSM_15053	biomass1	0	0.531562785491815
Clostridium_hylemonae_DSM_15053	pi	0	0.339711897277425
Clostridium_hylemonae_DSM_15053	malt	0.257339000000002	0
Clostridium_hylemonae_DSM_15053	glu_L	0.0610815462009668	0
Clostridium_hylemonae_DSM_15053	glc_D	0.0588789682107063	0
Clostridium_hylemonae_DSM_15053	leu_L	0.0568981469464234	0
Clostridium_hylemonae_DSM_15053	gcald	0	0.0126613471438759
Clostridium_hylemonae_DSM_15053	na1	0	-1.13686837721616e-13
Clostridium_hylemonae_DSM_15053	ca2	0	-0.00422044904792074
Clostridium_hylemonae_DSM_15053	cobalt2	0	-0.00422044904792074
Clostridium_hylemonae_DSM_15053	cu2	0	-0.00422044904792074
Clostridium_hylemonae_DSM_15053	cl	0	-0.00422044904792074
Clostridium_hylemonae_DSM_15053	fe2	0	-0.00422044904792074
Clostridium_hylemonae_DSM_15053	fe3	0	-0.00422044904792074
Clostridium_hylemonae_DSM_15053	k	0	-0.00422044904792074
Clostridium_hylemonae_DSM_15053	mg2	0	-0.00422044904792074
Clostridium_hylemonae_DSM_15053	mn2	0	-0.00422044904792074
Clostridium_hylemonae_DSM_15053	pheme	0	-0.00422044904792074
Clostridium_hylemonae_DSM_15053	pydx	0	-0.00422044904792074
Clostridium_hylemonae_DSM_15053	sheme	0	-0.00422044904792074
Clostridium_hylemonae_DSM_15053	thm	0	-0.00422044904792074
Clostridium_hylemonae_DSM_15053	zn2	0	-0.00422044904792074
Clostridium_hylemonae_DSM_15053	gthrd	0	-0.00422044904803442
Clostridium_hylemonae_DSM_15053	mqn7	0	-0.00844089809595516
Clostridium_hylemonae_DSM_15053	nac	-0.00844089809595516	0
Clostridium_hylemonae_DSM_15053	ribflv	0	-0.00844089809595516
Clostridium_hylemonae_DSM_15053	ile_L	0	-0.0167326142806132
Clostridium_hylemonae_DSM_15053	12dgr180	0	-0.0220985533686644
Clostridium_hylemonae_DSM_15053	trp_L	0	-0.0289680455581447
Clostridium_hylemonae_DSM_15053	gua	0	-0.0394669421343679
Clostridium_hylemonae_DSM_15053	his_L	0	-0.0435605071454574
Clostridium_hylemonae_DSM_15053	lcts	0	-0.0744929999999613
Clostridium_hylemonae_DSM_15053	tre	0	-0.0744929999999613
Clostridium_hylemonae_DSM_15053	cellb	0	-0.074493000000075
Clostridium_hylemonae_DSM_15053	pro_L	0	-0.0783903984939798
Clostridium_hylemonae_DSM_15053	asn_L	0	-0.114310953527934
Clostridium_hylemonae_DSM_15053	man	0	-0.148986000000036
Clostridium_hylemonae_DSM_15053	mnl	0	-0.148986000000036
Clostridium_hylemonae_DSM_15053	arg_L	0	-0.149999999999977
Clostridium_hylemonae_DSM_15053	ser_L	0	-0.164254761186726
Clostridium_hylemonae_DSM_15053	drib	0	-0.178783000000067
Clostridium_hylemonae_DSM_15053	xyl_D	0	-0.178783000000067
Clostridium_hylemonae_DSM_15053	met_L	0	-0.180000000000064
Clostridium_hylemonae_DSM_15053	asp_L	0	-0.224999999999909
Clostridium_hylemonae_DSM_15053	co2	-0.254636473629262	0
Clostridium_hylemonae_DSM_15053	strch1	0	-0.257339000000002
Clostridium_hylemonae_DSM_15053	gly	0	-0.283191056027704
Clostridium_hylemonae_DSM_15053	ala_L	0	-0.589673233232702
Clostridium_hylemonae_DSM_15053	nh4	-0.844458849599846	0
Clostridium_hylemonae_DSM_15053	metsox_S_L	0	-0.925878995910807
Clostridium_hylemonae_DSM_15053	tyr_L	0	-0.936679714978482
Clostridium_hylemonae_DSM_15053	cys_L	0	-0.950664984514674
Clostridium_hylemonae_DSM_15053	so4	0	-0.996316622466679
Clostridium_hylemonae_DSM_15053	26dap_M	0	-1
Clostridium_hylemonae_DSM_15053	acgam	0	-1
Clostridium_hylemonae_DSM_15053	amp	0	-1
Clostridium_hylemonae_DSM_15053	cgly	0	-1
Clostridium_hylemonae_DSM_15053	ala_D	0	-1
Clostridium_hylemonae_DSM_15053	dcyt	0	-1
Clostridium_hylemonae_DSM_15053	gam	0	-1
Clostridium_hylemonae_DSM_15053	glyc	0	-1.79965500000003
Clostridium_hylemonae_DSM_15053	for	-4.70848960674982	-1.00000001533408
Clostridium_hylemonae_DSM_15053	but	-13.0482634188795	0
Clostridium_hylemonae_DSM_15053	h	-19.3560236974803	-1
Clostridium_indolis_DSM_755	h2	0	55.2064438652058
Clostridium_indolis_DSM_755	acald	27.9580377087473	0
Clostridium_indolis_DSM_755	lac_L	17.2537206551652	0
Clostridium_indolis_DSM_755	h	15.9199651343714	0
Clostridium_indolis_DSM_755	no2	0	11.7123539341958
Clostridium_indolis_DSM_755	ala_D	6.93544623500281	0
Clostridium_indolis_DSM_755	co2	6.24100081839424	0
Clostridium_indolis_DSM_755	ura	4.27456703415464	1.93578143463663
Clostridium_indolis_DSM_755	h2s	0	3.02808575105337
Clostridium_indolis_DSM_755	glc_D	2.31605100000002	0
Clostridium_indolis_DSM_755	pi	0	0.99269752844657
Clostridium_indolis_DSM_755	lys_L	0.23422945953746	0.747519287321211
Clostridium_indolis_DSM_755	hxan	0	0.91278043130751
Clostridium_indolis_DSM_755	phe_L	0.127491159950296	0.775609968743879
Clostridium_indolis_DSM_755	ser_L	0.609080718971313	0
Clostridium_indolis_DSM_755	malt	0.257339000000002	0
Clostridium_indolis_DSM_755	leu_L	0.161586397781207	0
Clostridium_indolis_DSM_755	biomass1	0	0.0560703874407409
Clostridium_indolis_DSM_755	val_L	0.0541566653339487	0
Clostridium_indolis_DSM_755	gln_L	0.0190407917655193	0
Clostridium_indolis_DSM_755	for	0	0.00133554616547826
Clostridium_indolis_DSM_755	gcald	0.00133554616547826	0
Clostridium_indolis_DSM_755	gal	3.0036062526051e-10	0
Clostridium_indolis_DSM_755	nh4	4.54747350886464e-13	0
Clostridium_indolis_DSM_755	ca2	0	-0.000445182055159421
Clostridium_indolis_DSM_755	cobalt2	0	-0.000445182055159421
Clostridium_indolis_DSM_755	cu2	0	-0.000445182055159421
Clostridium_indolis_DSM_755	cl	0	-0.000445182055159421
Clostridium_indolis_DSM_755	fe2	0	-0.000445182055159421
Clostridium_indolis_DSM_755	fe3	0	-0.000445182055159421
Clostridium_indolis_DSM_755	k	0	-0.000445182055159421
Clostridium_indolis_DSM_755	mg2	0	-0.000445182055159421
Clostridium_indolis_DSM_755	mn2	0	-0.000445182055159421
Clostridium_indolis_DSM_755	pheme	0	-0.000445182055159421
Clostridium_indolis_DSM_755	pydx	0	-0.000445182055159421
Clostridium_indolis_DSM_755	sheme	0	-0.000445182055159421
Clostridium_indolis_DSM_755	thm	0	-0.000445182055159421
Clostridium_indolis_DSM_755	zn2	0	-0.000445182055159421
Clostridium_indolis_DSM_755	gthrd	0	-0.000445182055273108
Clostridium_indolis_DSM_755	so4	0	-0.000445182055273108
Clostridium_indolis_DSM_755	mqn7	0	-0.000890364110318842
Clostridium_indolis_DSM_755	nac	0	-0.000890364110318842
Clostridium_indolis_DSM_755	ribflv	0	-0.000890364110318842
Clostridium_indolis_DSM_755	12dgr180	0	-0.00233100300295064
Clostridium_indolis_DSM_755	trp_L	0	-0.00305561183392911
Clostridium_indolis_DSM_755	gua	0	-0.00416305805629236
Clostridium_indolis_DSM_755	his_L	0	-0.0045948561099749
Clostridium_indolis_DSM_755	raffin	0	-0.00470194449997052
Clostridium_indolis_DSM_755	pro_L	0	-0.00902901448966986
Clostridium_indolis_DSM_755	acgam	0	-0.0111395599432171
Clostridium_indolis_DSM_755	succ	-0.0172355110277067	0
Clostridium_indolis_DSM_755	ile_L	0	-0.0198251208815918
Clostridium_indolis_DSM_755	sucr	0	-0.074493000000075
Clostridium_indolis_DSM_755	asn_L	0	-0.117668348059283
Clostridium_indolis_DSM_755	glyc3p	0	-0.143908643555164
Clostridium_indolis_DSM_755	mnl	0	-0.148985999999923
Clostridium_indolis_DSM_755	arg_L	0	-0.150000000000091
Clostridium_indolis_DSM_755	xyl_D	0	-0.178783000000067
Clostridium_indolis_DSM_755	met_L	0	-0.180000000000064
Clostridium_indolis_DSM_755	strch1	0	-0.257339000000002
Clostridium_indolis_DSM_755	gly	0	-0.282512569338564
Clostridium_indolis_DSM_755	metsox_S_L	0	-0.910819285992375
Clostridium_indolis_DSM_755	amp	0	-0.918437496052547
Clostridium_indolis_DSM_755	tyr_L	0	-0.919651408133973
Clostridium_indolis_DSM_755	cys_L	0	-0.948604615102226
Clostridium_indolis_DSM_755	26dap_M	0	-1
Clostridium_indolis_DSM_755	cgly	0	-1
Clostridium_indolis_DSM_755	glyc	-0.0186408877849544	-1.79965500000003
Clostridium_indolis_DSM_755	dcyt	-5.21579331273529	-1
Clostridium_indolis_DSM_755	asp_L	-7.23570484839183	-0.22499999999991
Clostridium_indolis_DSM_755	etoh	-24.3366410977495	0
Clostridium_indolis_DSM_755	h2o	-40.7889917795421	0
Clostridium_innocuum_2959	h2	0	50.5063934477246
Clostridium_innocuum_2959	h	23.0394911569846	0
Clostridium_innocuum_2959	no2	0	14.3458401596113
Clostridium_innocuum_2959	ac	0	10.7001425084701
Clostridium_innocuum_2959	for	0	5.64452154082039
Clostridium_innocuum_2959	ura	0	3.9284822046759
Clostridium_innocuum_2959	glc_D	2.31605100000002	0
Clostridium_innocuum_2959	pi	0	1.76199879093235
Clostridium_innocuum_2959	glu_L	1.68373458532506	0
Clostridium_innocuum_2959	hxan	0	0.98066884283071
Clostridium_innocuum_2959	acald	0.808503125015818	0
Clostridium_innocuum_2959	phe_L	0	0.312810623007294
Clostridium_innocuum_2959	malt	0.257339000000002	0
Clostridium_innocuum_2959	leu_L	0.195193193845284	0
Clostridium_innocuum_2959	biomass1	0	0.191602097820123
Clostridium_innocuum_2959	val_L	0.0666824621185924	0
Clostridium_innocuum_2959	gcald	0	0.00456378952821979
Clostridium_innocuum_2959	ppa	-4.66854999103816e-09	0
Clostridium_innocuum_2959	ca2	0	-0.00152126317607326
Clostridium_innocuum_2959	cobalt2	0	-0.00152126317607326
Clostridium_innocuum_2959	cu2	0	-0.00152126317607326
Clostridium_innocuum_2959	cl	0	-0.00152126317607326
Clostridium_innocuum_2959	fe2	0	-0.00152126317607326
Clostridium_innocuum_2959	fe3	0	-0.00152126317607326
Clostridium_innocuum_2959	gthrd	0	-0.00152126317607326
Clostridium_innocuum_2959	k	0	-0.00152126317607326
Clostridium_innocuum_2959	mg2	0	-0.00152126317607326
Clostridium_innocuum_2959	mn2	0	-0.00152126317607326
Clostridium_innocuum_2959	pheme	0	-0.00152126317607326
Clostridium_innocuum_2959	pydx	0	-0.00152126317607326
Clostridium_innocuum_2959	sheme	0	-0.00152126317607326
Clostridium_innocuum_2959	so4	0	-0.00152126317607326
Clostridium_innocuum_2959	thm	0	-0.00152126317607326
Clostridium_innocuum_2959	zn2	0	-0.00152126317607326
Clostridium_innocuum_2959	mqn7	0	-0.00304252635214652
Clostridium_innocuum_2959	nac	-0.00304252635214652	0
Clostridium_innocuum_2959	ribflv	0	-0.00304252635214652
Clostridium_innocuum_2959	raffin	0	-0.00470194449997052
Clostridium_innocuum_2959	succ	-0.00636482758511647	0
Clostridium_innocuum_2959	12dgr180	0	-0.00796543569231289
Clostridium_innocuum_2959	trp_L	0	-0.0104415479228237
Clostridium_innocuum_2959	gua	-0.0142258809568148	0
Clostridium_innocuum_2959	his_L	0	-0.0157014087121752
Clostridium_innocuum_2959	pro_L	0	-0.0308536858119624
Clostridium_innocuum_2959	acgam	0	-0.0380657803759732
Clostridium_innocuum_2959	metsox_S_L	0	-0.0387443966860701
Clostridium_innocuum_2959	26dap_M	0	-0.0623676516132718
Clostridium_innocuum_2959	ile_L	0	-0.0677458266980011
Clostridium_innocuum_2959	lcts	0	-0.0744929999999613
Clostridium_innocuum_2959	asn_L	0	-0.106091870511818
Clostridium_innocuum_2959	xyl_D	0	-0.178782999999953
Clostridium_innocuum_2959	arab_L	0	-0.178783000000067
Clostridium_innocuum_2959	asp_L	0	-0.224999999999909
Clostridium_innocuum_2959	thr_L	0	-0.224999999999909
Clostridium_innocuum_2959	strch1	0	-0.257339000000002
Clostridium_innocuum_2959	tyr_L	0	-0.369365756740194
Clostridium_innocuum_2959	gly	0	-0.450000000000045
Clostridium_innocuum_2959	arg_L	-0.844961691882986	-0.150000000000091
Clostridium_innocuum_2959	amp	0	-1
Clostridium_innocuum_2959	ala_D	0	-1
Clostridium_innocuum_2959	glyc3p	0	-1
Clostridium_innocuum_2959	dcyt	-2.9470881670685	-1
Clostridium_innocuum_2959	nh4	-6.03884534619965	0
Clostridium_innocuum_2959	h2o	-35.1670970878215	0
Clostridium_leptum_DSM_753	h2o	10.0138331873095	16.4192823654246
Clostridium_leptum_DSM_753	h2	0	25.6375835367828
Clostridium_leptum_DSM_753	acald	12.3652731192213	0
Clostridium_leptum_DSM_753	asp_L	11.1902071662089	0
Clostridium_leptum_DSM_753	h	9.84328532648999	0
Clostridium_leptum_DSM_753	glu_L	9.84213248048616	0
Clostridium_leptum_DSM_753	no2	0	9.54306106880063
Clostridium_leptum_DSM_753	for	0.0684619839261131	8.10335171645454
Clostridium_leptum_DSM_753	succ	0	7.52391739564598
Clostridium_leptum_DSM_753	h2s	0	2.99416524573053
Clostridium_leptum_DSM_753	ac	0	2.37582908338982
Clostridium_leptum_DSM_753	ura	0.0728665954942471	0.870382364975058
Clostridium_leptum_DSM_753	hxan	0.114184126686268	0.826852878445607
Clostridium_leptum_DSM_753	ppa	0	0.934097071190081
Clostridium_leptum_DSM_753	biomass1	0	0.584415791027823
Clostridium_leptum_DSM_753	pi	0.274059801566978	0
Clostridium_leptum_DSM_753	malt	0.257339000000002	0
Clostridium_leptum_DSM_753	gcald	0	0.0139202581681275
Clostridium_leptum_DSM_753	ca2	0	-0.00464008605604249
Clostridium_leptum_DSM_753	cobalt2	0	-0.00464008605604249
Clostridium_leptum_DSM_753	cu2	0	-0.00464008605604249
Clostridium_leptum_DSM_753	cl	0	-0.00464008605604249
Clostridium_leptum_DSM_753	fe2	0	-0.00464008605604249
Clostridium_leptum_DSM_753	fe3	0	-0.00464008605604249
Clostridium_leptum_DSM_753	gthrd	0	-0.00464008605604249
Clostridium_leptum_DSM_753	k	0	-0.00464008605604249
Clostridium_leptum_DSM_753	mg2	0	-0.00464008605604249
Clostridium_leptum_DSM_753	mn2	0	-0.00464008605604249
[truncated: 57,363 more rows]
