# Supplementary material for: Human gut microbe co-cultures have greater potential than monocultures for food waste remediation to commodity chemicals
Source: Sci Rep. 2018 Oct 22;8:15594. doi: 10.1038/s41598-018-33733-z (PMC6197241; doi:10.1038/s41598-018-33733-z)
Supplement: Supplementary file 3 — Data [file 41598_2018_33733_MOESM3_ESM.zip › Data/Parsed/Clostridium_beijerinckii_NCIMB_8052_RxnNetworkForRev_RemoveCurrency.txt]

12ppd_S_c	ppal_c	12PPDSDH	For
1p4h2cbxl_c	25dop_c	1P4H2CBXLAH	For
25dop_c	1p4h2cbxl_c	1P4H2CBXLAH	Rev
23dhmp_c	3h3mop_c	23DHMPO	For
3h3mop_c	23dhmp_c	23DHMPO	Rev
2ahbut_c	3h3mop_c	2AHBUTI	For
3h3mop_c	2ahbut_c	2AHBUTI	Rev
2dhp_c	3mob_c	2DHPL	For
2dhp_c	fald_c	2DHPL	For
3mob_c	2dhp_c	2DHPL	Rev
fald_c	2dhp_c	2DHPL	Rev
2hb_c	2obut_c	2HBO	For
2obut_c	2hb_c	2HBO	Rev
2ins_c	dkdi_c	2INSD	For
34dhmald_c	34dhoxpeg_c	34DHOXPEGOX	For
34dhoxpeg_c	34dhmald_c	34DHOXPEGOX	Rev
3btcoa_c	b2coa_c	3BTCOAI	For
b2coa_c	3btcoa_c	3BTCOAI	Rev
4hbutcoa_c	3btcoa_c	3HBCD	For
3btcoa_c	4hbutcoa_c	3HBCD	Rev
3hbcoa_c	3hbcoa_R_c	3HBCOAE	For
3hbcoa_R_c	3hbcoa_c	3HBCOAE	Rev
3c3hmp_c	3mob_c	3MOBS	For
3c3hmp_c	accoa_c	3MOBS	For
3mob_c	3c3hmp_c	3MOBS	Rev
accoa_c	3c3hmp_c	3MOBS	Rev
4hdxbutn_c	sucsal_c	4HBNOX	For
sucsal_c	4hdxbutn_c	4HBNOX	Rev
4hbz_c	phenol_c	4HBZCL	For
phenol_c	4hbz_c	4HBZCL	Rev
phthr_c	4hthr_c	4HTHRS	For
5c2o3ed_c	2hh24dd_c	5C2O3EDDC	For
5dgclur_c	d5kg_c	5DGCLURI	For
d5kg_c	5dgclur_c	5DGCLURI	Rev
ab6p3hxl_c	f6p_c	6P3HXI	For
f6p_c	ab6p3hxl_c	6P3HXI	Rev
salc6p_c	2hymeph_c	6PHBG	For
salc6p_c	g6p_c	6PHBG	For
salc6p_c	2hymeph_c	6PHBG2	For
salc6p_c	g6p_B_c	6PHBG2	For
ru5p_D_c	ara5p_c	A5PISO	For
ara5p_c	ru5p_D_c	A5PISO	Rev
aacald_c	gly_c	AACGLYDH	For
gly_c	aacald_c	AACGLYDH	Rev
acac_c	aacoa_c	AACOAT	For
arbt6p_c	g6p_c	AB6PGH	For
arbt6p_c	hqn_c	AB6PGH	For
arbt6p_c	g6p_B_c	AB6PGH2	For
arbt6p_c	hqn_c	AB6PGH2	For
4abut_c	sucsal_c	ABTAr	For
4abut_c	glu_L_c	ABTAr	For
akg_c	sucsal_c	ABTAr	For
akg_c	glu_L_c	ABTAr	For
sucsal_c	4abut_c	ABTAr	Rev
sucsal_c	akg_c	ABTAr	Rev
glu_L_c	4abut_c	ABTAr	Rev
abt_c	arab_L_c	ABTOXy	For
arab_L_c	abt_c	ABTOXy	Rev
4abutn_c	4abut_c	ABUTD	For
4abutn_c	4abut_c	ABUTR	For
4abut_c	4abutn_c	ABUTR	Rev
aacoa_c	accoa_c	ACACCTr	For
aacoa_c	acac_c	ACACCTr	For
ac_c	accoa_c	ACACCTr	For
ac_c	acac_c	ACACCTr	For
accoa_c	aacoa_c	ACACCTr	Rev
accoa_c	ac_c	ACACCTr	Rev
acac_c	aacoa_c	ACACCTr	Rev
acac_c	ac_c	ACACCTr	Rev
accoa_c	aacoa_c	ACACT1r	For
aacoa_c	accoa_c	ACACT1r	Rev
accoa_c	3ohcoa_c	ACACT2r	For
btcoa_c	3ohcoa_c	ACACT2r	For
3ohcoa_c	accoa_c	ACACT2r	Rev
3ohcoa_c	btcoa_c	ACACT2r	Rev
acald_c	accoa_c	ACALD	For
accoa_c	acald_c	ACALD	Rev
adocbip_c	agdpcbi_c	ACBIPGT	For
gtp_c	agdpcbi_c	ACBIPGT	For
accoa_c	malcoa_c	ACCOAC	For
accoa_c	malcoa_c	ACCOACL	For
accoa_c	apoC_Lys_btn_c	ACCOACL	For
btn_co2_c	malcoa_c	ACCOACL	For
btn_co2_c	apoC_Lys_btn_c	ACCOACL	For
acaadpdp_c	acaadpsal_c	ACCOALYS2	For
accoa_c	4hbutcoa_c	ACCOAT	For
accoa_c	ac_c	ACCOAT	For
4hdxbutn_c	4hbutcoa_c	ACCOAT	For
4hdxbutn_c	ac_c	ACCOAT	For
4hbutcoa_c	accoa_c	ACCOAT	Rev
4hbutcoa_c	4hdxbutn_c	ACCOAT	Rev
ac_c	accoa_c	ACCOAT	Rev
ac_c	4hdxbutn_c	ACCOAT	Rev
akg_c	glu_L_c	ACEDIPIT	For
akg_c	acamoxm_c	ACEDIPIT	For
n6all26d_c	glu_L_c	ACEDIPIT	For
n6all26d_c	acamoxm_c	ACEDIPIT	For
glu_L_c	n6all26d_c	ACEDIPIT	Rev
acamoxm_c	akg_c	ACEDIPIT	Rev
acamoxm_c	n6all26d_c	ACEDIPIT	Rev
acgam6p_c	acgam1p_c	ACGAMPM	For
acgam1p_c	acgam6p_c	ACGAMPM	Rev
acglu_c	acg5p_c	ACGK	For
accoa_c	acglu_c	ACGS	For
glu_L_c	acglu_c	ACGS	For
2obut_c	2ahbut_c	ACHBPL	For
2obut_c	thmpp_c	ACHBPL	For
hethmpp_c	2ahbut_c	ACHBPL	For
hethmpp_c	thmpp_c	ACHBPL	For
2ahbut_c	2obut_c	ACHBPL	Rev
2ahbut_c	hethmpp_c	ACHBPL	Rev
thmpp_c	2obut_c	ACHBPL	Rev
thmpp_c	hethmpp_c	ACHBPL	Rev
ac_c	actp_c	ACKr	For
actp_c	ac_c	ACKr	Rev
pyr_c	hethmpp_c	ACLS_a	For
thmpp_c	hethmpp_c	ACLS_a	For
thmpp_c	pyr_c	ACLS_b	For
thmpp_c	hethmpp_c	ACLS_b	For
alac_S_c	pyr_c	ACLS_b	For
alac_S_c	hethmpp_c	ACLS_b	For
pyr_c	thmpp_c	ACLS_b	Rev
pyr_c	alac_S_c	ACLS_b	Rev
hethmpp_c	thmpp_c	ACLS_b	Rev
hethmpp_c	alac_S_c	ACLS_b	Rev
pep_c	acnam_c	ACNAMS	For
acmana_c	acnam_c	ACNAMS	For
b2coa_c	btcoa_c	ACOAD1i	For
hx2coa_c	hxcoa_c	ACOAD2	For
hxcoa_c	hx2coa_c	ACOAD2	Rev
2mbcoa_c	2mb2coa_c	ACOAD20	For
ibcoa_c	2mp2coa_c	ACOADH2	For
ACP_c	acACP_c	ACOATA	For
accoa_c	acACP_c	ACOATA	For
acACP_c	ACP_c	ACOATA	Rev
acACP_c	accoa_c	ACOATA	Rev
cbp_c	Naccitr_L_c	ACOCT	For
acorn_c	Naccitr_L_c	ACOCT	For
acorn_c	ac_c	ACODAr	For
acorn_c	orn_c	ACODAr	For
ac_c	acorn_c	ACODAr	Rev
orn_c	acorn_c	ACODAr	Rev
acon_T_c	aconm_c	ACONMT	For
acon_T_c	ahcys_c	ACONMT	For
amet_c	aconm_c	ACONMT	For
cit_c	icit_c	ACONT	For
icit_c	cit_c	ACONT	Rev
cit_c	acon_C_c	ACONTa	For
acon_C_c	cit_c	ACONTa	Rev
acon_C_c	icit_c	ACONTb	For
icit_c	acon_C_c	ACONTb	Rev
akg_c	glu_L_c	ACOTA	For
akg_c	acg5sa_c	ACOTA	For
acorn_c	glu_L_c	ACOTA	For
acorn_c	acg5sa_c	ACOTA	For
glu_L_c	acorn_c	ACOTA	Rev
acg5sa_c	akg_c	ACOTA	Rev
acg5sa_c	acorn_c	ACOTA	Rev
apoACP_c	ACP_c	ACPS1	For
apoACP_c	pap_c	ACPS1	For
ACP_c	apoACP_c	ACPpds	For
ACP_c	pan4p_c	ACPpds	For
13dpg_c	3pg_c	ACYP	For
actp_c	ac_c	ACYP_2	For
4adcho_c	pyr_c	ADCL	For
4adcho_c	4abz_c	ADCL	For
adcobhex_c	adocbi_c	ADCPS1	For
appl_c	adocbi_c	ADCPS1	For
adcobhex_c	adocbip_c	ADCPS2	For
applp_c	adocbip_c	ADCPS2	For
chor_c	glu_L_c	ADCS	For
chor_c	4adcho_c	ADCS	For
gln_L_c	4adcho_c	ADCS	For
gln_L_c	adcobhex_c	ADCYRS	For
adcobdam_c	glu_L_c	ADCYRS	For
adcobdam_c	adcobhex_c	ADCYRS	For
amet_c	ametam_c	ADMDCr	For
ametam_c	amet_c	ADMDCr	Rev
adn_c	ade_c	ADNUC	For
adn_c	rib_D_c	ADNUC	For
adocbi_c	adocbip_c	ADOCBIK	For
gtp_c	adocbip_c	ADOCBIK2	For
adocbi_c	adocbip_c	ADOCBIK2	For
adocbi_c	gdp_c	ADOCBIK2	For
agdpcbi_c	adocbl_c	ADOCBLS	For
agdpcbi_c	gmp_c	ADOCBLS	For
rdmbzi_c	adocbl_c	ADOCBLS	For
rdmbzi_c	gmp_c	ADOCBLS	For
dcamp_c	fum_c	ADSL1r	For
fum_c	dcamp_c	ADSL1r	Rev
25aics_c	fum_c	ADSL2r	For
25aics_c	aicar_c	ADSL2r	For
fum_c	25aics_c	ADSL2r	Rev
aicar_c	25aics_c	ADSL2r	Rev
pyr_c	ppaca_c	AEPPT	For
2aeppn_c	ala_L_c	AEPPT	For
2aeppn_c	ppaca_c	AEPPT	For
acgam6p_c	ac_c	AGDC	For
acgam6p_c	gam6p_c	AGDC	For
agm_c	ncptrc_c	AGMD	For
acg5sa_c	acg5p_c	AGPR	For
acg5p_c	acg5sa_c	AGPR	Rev
ahcys_c	adn_c	AHC	For
ahcys_c	hcys_L_c	AHC	For
adn_c	ahcys_c	AHC	Rev
hcys_L_c	ahcys_c	AHC	Rev
ahcys_c	ade_c	AHCYSNS_r	For
ahcys_c	rhcys_c	AHCYSNS_r	For
ade_c	ahcys_c	AHCYSNS_r	Rev
rhcys_c	ahcys_c	AHCYSNS_r	Rev
air_c	4ahmmp_c	AHMMPS	For
air_c	gcald_c	AHMMPS	For
achms_c	ac_c	AHSERL2	For
achms_c	hcys_L_c	AHSERL2	For
achms_c	ac_c	AHSERL3	For
achms_c	hcys_L_c	AHSERL3	For
achms_c	trdox_c	AHSERL3	For
trdrd_c	ac_c	AHSERL3	For
trdrd_c	hcys_L_c	AHSERL3	For
trdrd_c	trdox_c	AHSERL3	For
tsul_c	ac_c	AHSERL3	For
tsul_c	hcys_L_c	AHSERL3	For
tsul_c	trdox_c	AHSERL3	For
ac_c	achms_c	AHSERL3	Rev
ac_c	trdrd_c	AHSERL3	Rev
ac_c	tsul_c	AHSERL3	Rev
hcys_L_c	achms_c	AHSERL3	Rev
hcys_L_c	trdrd_c	AHSERL3	Rev
hcys_L_c	tsul_c	AHSERL3	Rev
trdox_c	achms_c	AHSERL3	Rev
trdox_c	trdrd_c	AHSERL3	Rev
trdox_c	tsul_c	AHSERL3	Rev
aicar_c	fprica_c	AICART	For
aicar_c	thf_c	AICART	For
10fthf_c	fprica_c	AICART	For
10fthf_c	thf_c	AICART	For
fprica_c	aicar_c	AICART	Rev
fprica_c	10fthf_c	AICART	Rev
thf_c	aicar_c	AICART	Rev
air_c	5aizc_c	AIRC4	For
ahdt_c	dhnpt_c	AKP1	For
ala_D_c	alaala_c	ALAALA	For
alaasp_c	asp_L_c	ALAASP1c	For
alaasp_c	ala_L_c	ALAASP1c	For
asp_L_c	alaasp_c	ALAASP1c	Rev
ala_L_c	alaasp_c	ALAASP1c	Rev
alac_S_c	33hmeoxobut_c	ALACI	For
33hmeoxobut_c	alac_S_c	ALACI	Rev
alagln_c	gln_L_c	ALAGLN1c	For
alagln_c	ala_L_c	ALAGLN1c	For
gln_L_c	alagln_c	ALAGLN1c	Rev
ala_L_c	alagln_c	ALAGLN1c	Rev
alaglu_c	glu_L_c	ALAGLU1c	For
alaglu_c	ala_L_c	ALAGLU1c	For
glu_L_c	alaglu_c	ALAGLU1c	Rev
ala_L_c	alaglu_c	ALAGLU1c	Rev
alagly_c	gly_c	ALAGLY1c	For
alagly_c	ala_L_c	ALAGLY1c	For
gly_c	alagly_c	ALAGLY1c	Rev
ala_L_c	alagly_c	ALAGLY1c	Rev
alahis_c	ala_L_c	ALAHIS1c	For
alahis_c	his_L_c	ALAHIS1c	For
ala_L_c	alahis_c	ALAHIS1c	Rev
his_L_c	alahis_c	ALAHIS1c	Rev
alaleu_c	ala_L_c	ALALEU1c	For
alaleu_c	leu_L_c	ALALEU1c	For
ala_L_c	alaleu_c	ALALEU1c	Rev
leu_L_c	alaleu_c	ALALEU1c	Rev
ala_L_c	ala_D_c	ALAR	For
ala_D_c	ala_L_c	ALAR	Rev
akg_c	pyr_c	ALATA_D	For
akg_c	glu_D_c	ALATA_D	For
ala_D_c	pyr_c	ALATA_D	For
ala_D_c	glu_D_c	ALATA_D	For
pyr_c	akg_c	ALATA_D	Rev
pyr_c	ala_D_c	ALATA_D	Rev
glu_D_c	akg_c	ALATA_D	Rev
glu_D_c	ala_D_c	ALATA_D	Rev
alathr_c	ala_L_c	ALATHR1c	For
alathr_c	thr_L_c	ALATHR1c	For
ala_L_c	alathr_c	ALATHR1c	Rev
thr_L_c	alathr_c	ALATHR1c	Rev
glyald_c	glyc_c	ALCD19	For
glyc_c	glyald_c	ALCD19	Rev
etoh_c	acald_c	ALCD2x	For
acald_c	etoh_c	ALCD2x	Rev
btoh_c	btal_c	ALCD4	For
btal_c	btoh_c	ALCD4	Rev
acald_c	ac_c	ALDD2x	For
malt_c	glc_D_c	AMALT1	For
malt_c	maltttr_c	AMALT1	For
malttr_c	glc_D_c	AMALT1	For
malttr_c	maltttr_c	AMALT1	For
malt_c	glc_D_c	AMALT2	For
malt_c	maltpt_c	AMALT2	For
maltttr_c	glc_D_c	AMALT2	For
maltttr_c	maltpt_c	AMALT2	For
malt_c	glc_D_c	AMALT3	For
malt_c	malthx_c	AMALT3	For
maltpt_c	glc_D_c	AMALT3	For
maltpt_c	malthx_c	AMALT3	For
malt_c	glc_D_c	AMALT4	For
malt_c	malthp_c	AMALT4	For
malthx_c	glc_D_c	AMALT4	For
malthx_c	malthp_c	AMALT4	For
acmana_c	acmanap_c	AMANK	For
amet_c	amob_c	AMAOTr	For
amet_c	dann_c	AMAOTr	For
8aonn_c	amob_c	AMAOTr	For
8aonn_c	dann_c	AMAOTr	For
amob_c	amet_c	AMAOTr	Rev
amob_c	8aonn_c	AMAOTr	Rev
dann_c	amet_c	AMAOTr	Rev
dann_c	8aonn_c	AMAOTr	Rev
amet_c	mql8_c	AMMQLT8	For
2dmmql8_c	ahcys_c	AMMQLT8	For
2dmmql8_c	mql8_c	AMMQLT8	For
ahcys_c	amet_c	AMMQT7rev	For
ahcys_c	2dmmq7_c	AMMQT7rev	For
mqn7_c	amet_c	AMMQT7rev	For
mqn7_c	2dmmq7_c	AMMQT7rev	For
air_c	for_c	AMPMS2	For
air_c	4ampm_c	AMPMS2	For
fad_c	aps_c	AMPSO3OX	For
aps_c	fad_c	AMPSO3OX	Rev
fadh2_c	fad_c	AMPSO3OX	Rev
cgly_c	gly_c	AMPTASECG	For
cgly_c	cys_L_c	AMPTASECG	For
glycys_c	gly_c	AMPTASEGC	For
glycys_c	cys_L_c	AMPTASEGC	For
prpp_c	pran_c	ANPRT	For
anth_c	pran_c	ANPRT	For
chor_c	glu_L_c	ANS	For
chor_c	pyr_c	ANS	For
chor_c	anth_c	ANS	For
gln_L_c	pyr_c	ANS	For
gln_L_c	anth_c	ANS	For
chor_c	pyr_c	ANS2	For
chor_c	anth_c	ANS2	For
5apru_c	5aprbu_c	APRAUR	For
2dmmql8_c	pap_c	APSRdmq	For
2dmmql8_c	2dmmq8_c	APSRdmq	For
paps_c	pap_c	APSRdmq	For
paps_c	2dmmq8_c	APSRdmq	For
mql8_c	pap_c	APSRmq	For
mql8_c	mqn8_c	APSRmq	For
paps_c	pap_c	APSRmq	For
paps_c	mqn8_c	APSRmq	For
arab_L_c	rbl_L_c	ARAI	For
rbl_L_c	arab_L_c	ARAI	Rev
arg_L_c	agm_c	ARGDC	For
argsuc_c	fum_c	ARGSL	For
argsuc_c	arg_L_c	ARGSL	For
fum_c	argsuc_c	ARGSL	Rev
arg_L_c	argsuc_c	ARGSL	Rev
asp_L_c	argsuc_c	ARGSSr	For
citr_L_c	argsuc_c	ARGSSr	For
argsuc_c	asp_L_c	ARGSSr	Rev
argsuc_c	citr_L_c	ARGSSr	Rev
Largn_c	phe_L_c	AROH	For
aspsa_c	4pasp_c	ASAD	For
4pasp_c	aspsa_c	ASAD	Rev
gln_L_c	asn_L_c	ASNS1	For
asp_L_c	glu_L_c	ASNS1	For
asp_L_c	asn_L_c	ASNS1	For
asp_L_c	ala_B_c	ASP1DC	For
cbp_c	cbasp_c	ASPCT	For
asp_L_c	cbasp_c	ASPCT	For
asp_L_c	4pasp_c	ASPKi	For
asp_L_c	oaa_c	ASPO1	For
fum_c	iasp_c	ASPO5	For
fum_c	succ_c	ASPO5	For
asp_L_c	iasp_c	ASPO5	For
asp_L_c	succ_c	ASPO5	For
asp_L_c	iasp_c	ASPO6	For
asp_L_c	iasp_c	ASPO7	For
asp_L_c	fmnh2_c	ASPO7	For
fmn_c	iasp_c	ASPO7	For
fmn_c	fmnh2_c	ASPO7	For
asp_L_c	fum_c	ASPT	For
akg_c	glu_L_c	ASPTA	For
akg_c	oaa_c	ASPTA	For
asp_L_c	glu_L_c	ASPTA	For
asp_L_c	oaa_c	ASPTA	For
glu_L_c	asp_L_c	ASPTA	Rev
oaa_c	akg_c	ASPTA	Rev
oaa_c	asp_L_c	ASPTA	Rev
prpp_c	prbatp_c	ATPPRT	For
bamppald_c	ala_B_c	BAMPPALDOX	For
acac_c	aacoa_c	BCOAACT	For
acac_c	but_c	BCOAACT	For
btcoa_c	aacoa_c	BCOAACT	For
btcoa_c	but_c	BCOAACT	For
aacoa_c	acac_c	BCOAACT	Rev
aacoa_c	btcoa_c	BCOAACT	Rev
but_c	acac_c	BCOAACT	Rev
but_c	btcoa_c	BCOAACT	Rev
betald_c	glyb_c	BETALDHx	For
betald_c	glyb_c	BETALDHy	For
cellb_c	glc_D_c	BGLA	For
6pgg_c	g6p_c	BGLA1	For
6pgg_c	glc_D_c	BGLA1	For
cellb_c	glc_bD_c	BGLAr	For
glc_bD_c	cellb_c	BGLAr	Rev
b2coa_c	btcoa_c	BTCOADH	For
b2coa_c	fdxrd_c	BTCOADH	For
fdxox_c	btcoa_c	BTCOADH	For
btcoa_c	b2coa_c	BTCOADH	Rev
btcoa_c	fdxox_c	BTCOADH	Rev
fdxrd_c	b2coa_c	BTCOADH	Rev
btd_RR_c	actn_R_c	BTDD_RR	For
actn_R_c	btd_RR_c	BTDD_RR	Rev
apoC_Lys_btn_c	btn_co2_c	BTNCLi	For
biocyt_c	lys_L_c	BTND1	For
biocyt_c	btn_c	BTND1	For
amet_c	btn_c	BTS4	For
amet_c	dad_5_c	BTS4	For
amet_c	met_L_c	BTS4	For
dtbt_c	btn_c	BTS4	For
dtbt_c	dad_5_c	BTS4	For
dtbt_c	met_L_c	BTS4	For
3uib_c	3aib_D_c	BUP2	For
ac_c	accoa_c	BUTCTr	For
ac_c	but_c	BUTCTr	For
btcoa_c	accoa_c	BUTCTr	For
btcoa_c	but_c	BUTCTr	For
accoa_c	ac_c	BUTCTr	Rev
accoa_c	btcoa_c	BUTCTr	Rev
but_c	ac_c	BUTCTr	Rev
but_c	btcoa_c	BUTCTr	Rev
but_c	butpi_c	BUTKr	For
butpi_c	but_c	BUTKr	Rev
cbi_c	adocbi_c	CBIAT	For
cbi_c	pppi_c	CBIAT	For
adocbi_c	cbi_c	CBIAT	Rev
pppi_c	cbi_c	CBIAT	Rev
cbl1_c	cbl2_c	CBL2D	For
cbl2_c	cbl1_c	CBL2D	Rev
gln_L_c	cbp_c	CBPS	For
chol_c	betald_c	CHOLD	For
chor_c	pphn_c	CHORM	For
3psme_c	chor_c	CHORS	For
accoa_c	2mmal_c	CITRAMALS	For
pyr_c	2mmal_c	CITRAMALS	For
citr_L_c	orn_c	CITRH	For
orn_c	citr_L_c	CITRH	Rev
2c25dho_c	5odhf2a_c	CMLDC	For
acnam_c	cmpacna_c	CMPSAS	For
ctp_c	cmpacna_c	CMPSAS	For
amet_c	copre3_c	CPC2MT	For
copre2_c	ahcys_c	CPC2MT	For
copre2_c	copre3_c	CPC2MT	For
amet_c	copre4_c	CPC3MT	For
copre3_c	ahcys_c	CPC3MT	For
copre3_c	copre4_c	CPC3MT	For
amet_c	copre5_c	CPC4MT	For
copre4_c	ahcys_c	CPC4MT	For
copre4_c	copre5_c	CPC4MT	For
amet_c	copre8_c	CPC6MT	For
codhpre6_c	ahcys_c	CPC6MT	For
codhpre6_c	copre8_c	CPC6MT	For
copre6_c	codhpre6_c	CPC6R	For
copre8_c	cobya_c	CPC8MM	For
cobya_c	copre8_c	CPC8MM	Rev
cpppg3_c	pppg9_c	CPPPGO	For
gln_L_c	ctp_c	CTPS2	For
utp_c	glu_L_c	CTPS2	For
utp_c	ctp_c	CTPS2	For
co1dam_c	adcobdam_c	CYRDAAT	For
co1dam_c	pppi_c	CYRDAAT	For
co2dam_c	co1dam_c	CYRDAR	For
gln_L_c	co2dam_c	CYRDAS	For
cobya_c	glu_L_c	CYRDAS	For
cobya_c	co2dam_c	CYRDAS	For
cys_L_c	pyr_c	CYSDS	For
acser_c	ac_c	CYSS	For
acser_c	cys_L_c	CYSS	For
trdrd_c	ac_c	CYSS3r	For
trdrd_c	trdox_c	CYSS3r	For
trdrd_c	cys_L_c	CYSS3r	For
tsul_c	ac_c	CYSS3r	For
tsul_c	trdox_c	CYSS3r	For
tsul_c	cys_L_c	CYSS3r	For
acser_c	ac_c	CYSS3r	For
acser_c	trdox_c	CYSS3r	For
acser_c	cys_L_c	CYSS3r	For
ac_c	trdrd_c	CYSS3r	Rev
ac_c	tsul_c	CYSS3r	Rev
ac_c	acser_c	CYSS3r	Rev
trdox_c	trdrd_c	CYSS3r	Rev
trdox_c	tsul_c	CYSS3r	Rev
trdox_c	acser_c	CYSS3r	Rev
cys_L_c	trdrd_c	CYSS3r	Rev
cys_L_c	tsul_c	CYSS3r	Rev
cys_L_c	acser_c	CYSS3r	Rev
cyst_L_c	2obut_c	CYSTGL	For
cyst_L_c	cys_L_c	CYSTGL	For
cyst_L_c	pyr_c	CYSTL	For
cyst_L_c	hcys_L_c	CYSTL	For
hcys_L_c	cyst_L_c	CYSTS	For
ser_L_c	cyst_L_c	CYSTS	For
ser_L_c	cys_L_c	CYSTS2	For
cytd_c	uri_c	CYTD	For
d5kg_c	d5kgp_c	D5KGK	For
d5kgp_c	dhap_c	D5KGPA	For
d5kgp_c	msa_c	D5KGPA	For
n6all26d_c	ac_c	DAPDAi	For
n6all26d_c	26dap_LL_c	DAPDAi	For
26dap_M_c	lys_L_c	DAPDC	For
26dap_LL_c	26dap_M_c	DAPE	For
26dap_M_c	26dap_LL_c	DAPE	Rev
ru5p_D_c	for_c	DB4PS	For
ru5p_D_c	db4p_c	DB4PS	For
dcmp_c	dump_c	DCMPDA	For
dump_c	dcmp_c	DCMPDA	Rev
dctp_c	dump_c	DCTPAH	For
dcyt_c	duri_c	DCYTD	For
2ddglcn_c	2ddg6p_c	DDGLK	For
pep_c	2dda7p_c	DDPA	For
e4p_c	2dda7p_c	DDPA	For
4h2oglt_c	pyr_c	DDPGA	For
4h2oglt_c	glx_c	DDPGA	For
pyr_c	4h2oglt_c	DDPGA	Rev
glx_c	4h2oglt_c	DDPGA	Rev
2dh3dgal6p_c	pyr_c	DDPGALA	For
2dh3dgal6p_c	g3p_c	DDPGALA	For
pyr_c	2dh3dgal6p_c	DDPGALA	Rev
g3p_c	2dh3dgal6p_c	DDPGALA	Rev
23dhmb_c	3mob_c	DHAD1	For
23dhmp_c	3mop_c	DHAD2	For
pep_c	pyr_c	DHAPT	For
pep_c	dhap_c	DHAPT	For
dha_c	pyr_c	DHAPT	For
dha_c	dhap_c	DHAPT	For
dhf_c	fol_c	DHFOR2	For
fol_c	dhf_c	DHFOR2	Rev
dhf_c	thf_c	DHFR	For
thf_c	dhf_c	DHFR	Rev
glu_L_c	dhf_c	DHFS	For
dhpt_c	dhf_c	DHFS	For
2dmmq7_c	dhna_c	DHNAOT7	For
2dmmq7_c	hepdp_c	DHNAOT7	For
dhnpt_c	gcald_c	DHNPA	For
dhnpt_c	2ahhmp_c	DHNPA	For
dhnpt_c	gcald_c	DHNPA2	For
dhnpt_c	6hmhpt_c	DHNPA2	For
q8_c	q8h2_c	DHORD2	For
q8_c	orot_c	DHORD2	For
dhor_S_c	q8h2_c	DHORD2	For
dhor_S_c	orot_c	DHORD2	For
mqn8_c	mql8_c	DHORD5	For
mqn8_c	orot_c	DHORD5	For
dhor_S_c	mql8_c	DHORD5	For
dhor_S_c	orot_c	DHORD5	For
dhor_S_c	cbasp_c	DHORTS	For
cbasp_c	dhor_S_c	DHORTS	Rev
56dura_c	cala_c	DHPM1	For
56dthm_c	3uib_c	DHPM2	For
25dhpp_c	5apru_c	DHPPDA	For
25drapp_c	5apru_c	DHPPDA2	For
4abz_c	dhpt_c	DHPS	For
2ahhmp_c	dhpt_c	DHPS	For
4abz_c	dhpt_c	DHPS2	For
6hmhptpp_c	dhpt_c	DHPS2	For
2dda7p_c	3dhq_c	DHQS	For
3dhq_c	3dhsk_c	DHQTi	For
dkdi_c	d5kg_c	DKDID	For
dkdi_c	5dgclur_c	DKDID2	For
dmpp_c	grdp_c	DMATT	For
ipdp_c	grdp_c	DMATT	For
amet_c	q8h2_c	DMQMT	For
2omhmbl_c	ahcys_c	DMQMT	For
2omhmbl_c	q8h2_c	DMQMT	For
13dpg_c	23dpg_c	DPGM	For
23dpg_c	13dpg_c	DPGM	Rev
2dhp_c	pant_R_c	DPRr	For
pant_R_c	2dhp_c	DPRr	Rev
drib_c	2dr5p_c	DRBK	For
rib_D_c	rbl_D_c	DRIBI	For
rbl_D_c	rib_D_c	DRIBI	Rev
2dr5p_c	acald_c	DRPAr	For
2dr5p_c	g3p_c	DRPAr	For
acald_c	2dr5p_c	DRPAr	Rev
g3p_c	2dr5p_c	DRPAr	Rev
56dura_c	ura_c	DURAD	For
ura_c	56dura_c	DURAD	Rev
56dthm_c	thym_c	DURAD2	For
thym_c	56dthm_c	DURAD2	Rev
ficytC_c	pyr_c	D_LACD	For
ficytC_c	focytC_c	D_LACD	For
lac_D_c	pyr_c	D_LACD	For
lac_D_c	focytC_c	D_LACD	For
e4p_c	4per_c	E4PD	For
4per_c	e4p_c	E4PD	Rev
2ddg6p_c	pyr_c	EDA_R	For
2ddg6p_c	g3p_c	EDA_R	For
pyr_c	2ddg6p_c	EDA_R	Rev
g3p_c	2ddg6p_c	EDA_R	Rev
akg_c	glu_L_c	EHGLAT	For
akg_c	4h2oglt_c	EHGLAT	For
e4hglu_c	glu_L_c	EHGLAT	For
e4hglu_c	4h2oglt_c	EHGLAT	For
2pg_c	pep_c	ENO	For
pep_c	2pg_c	ENO	Rev
ttdca_c	tdcoa_c	FACOAL140	For
tdcoa_c	ttdca_c	FACOAL140	Rev
hdca_c	pmtcoa_c	FACOAL160	For
pmtcoa_c	hdca_c	FACOAL160	Rev
hdcea_c	hdcoa_c	FACOAL161	For
hdcoa_c	hdcea_c	FACOAL161	Rev
ocdca_c	stcoa_c	FACOAL180	For
stcoa_c	ocdca_c	FACOAL180	Rev
ocdcea_c	odecoa_c	FACOAL181	For
odecoa_c	ocdcea_c	FACOAL181	Rev
fa4_c	aipdcoa_c	FACOALAI15	For
aipdcoa_c	fa4_c	FACOALAI15	Rev
fa12_c	aihpdcoa_c	FACOALAI17	For
aihpdcoa_c	fa12_c	FACOALAI17	Rev
fa1_c	itdcoa_c	FACOALI14	For
itdcoa_c	fa1_c	FACOALI14	Rev
fa3_c	ipdcoa_c	FACOALI15	For
ipdcoa_c	fa3_c	FACOALI15	Rev
fa6_c	ihdcoa_c	FACOALI16	For
ihdcoa_c	fa6_c	FACOALI16	Rev
fa11_c	ihpdcoa_c	FACOALI17	For
ihpdcoa_c	fa11_c	FACOALI17	Rev
fdp_c	dhap_c	FBA	For
fdp_c	g3p_c	FBA	For
dhap_c	fdp_c	FBA	Rev
g3p_c	fdp_c	FBA	Rev
f1p_c	glyald_c	FBA2	For
f1p_c	dhap_c	FBA2	For
glyald_c	f1p_c	FBA2	Rev
dhap_c	f1p_c	FBA2	Rev
s17bp_c	dhap_c	FBA3	For
s17bp_c	e4p_c	FBA3	For
dhap_c	s17bp_c	FBA3	Rev
e4p_c	s17bp_c	FBA3	Rev
fdp_c	f6p_c	FBP	For
for_c	q8h2_c	FDH2	For
q8_c	q8h2_c	FDH2	For
suc6p_c	g6p_c	FFSD	For
suc6p_c	fru_c	FFSD	For
forglu_c	glu_L_c	FGLU	For
forglu_c	frmd_c	FGLU	For
fuc_L_c	fuc1p_L_c	FK	For
ribflv_c	rbflvrd_c	FLVRx	For
fmn_c	fad_c	FMNAT	For
4abz_c	dhpt_c	FOLD3	For
2ahhmd_c	dhpt_c	FOLD3	For
5fthf_c	methf_c	FOMETR	For
methf_c	5fthf_c	FOMETR	Rev
5forthf_c	methf_c	FORTHFC	For
methf_c	5forthf_c	FORTHFC	Rev
glu_L_c	5thf_c	FPGS	For
thf_c	5thf_c	FPGS	For
glu_L_c	10fthf5glu_c	FPGS7	For
10fthf_c	10fthf5glu_c	FPGS7	For
glu_L_c	thfglu_c	FPGS_tm	For
thf_c	thfglu_c	FPGS_tm	For
fum_c	mqn8_c	FRD2	For
fum_c	succ_c	FRD2	For
mql8_c	mqn8_c	FRD2	For
mql8_c	succ_c	FRD2	For
fum_c	2dmmq8_c	FRD3	For
fum_c	succ_c	FRD3	For
2dmmql8_c	2dmmq8_c	FRD3	For
2dmmql8_c	succ_c	FRD3	For
fum_c	succ_c	FRD7	For
fum_c	q8_c	FRD7	For
q8h2_c	succ_c	FRD7	For
ipdp_c	ggdp_c	FRTT	For
frdp_c	ggdp_c	FRTT	For
f1p_c	fdp_c	FRUK	For
ipdp_c	ttc_ggdp_c	FT	For
frdp_c	ttc_ggdp_c	FT	For
5fthf_c	methf_c	FTHFCL	For
for_c	10fthf_c	FTHFL	For
fum_c	mal_L_c	FUM	For
mal_L_c	fum_c	FUM	Rev
13dpg_c	3pg_c	G16BPS	For
13dpg_c	M01966_c	G16BPS	For
g1p_c	3pg_c	G16BPS	For
g1p_c	M01966_c	G16BPS	For
3pg_c	13dpg_c	G16BPS	Rev
3pg_c	g1p_c	G16BPS	Rev
M01966_c	13dpg_c	G16BPS	Rev
M01966_c	g1p_c	G16BPS	Rev
g1p_c	glc_D_c	G1PPT	For
g1p_c	M01966_c	G1PPT	For
glc_D_c	g1p_c	G1PPT	Rev
M01966_c	g1p_c	G1PPT	Rev
dttp_c	dtdpglu_c	G1PTT	For
g1p_c	dtdpglu_c	G1PTT	For
glu1sa_c	5aop_c	G1SAT	For
5aop_c	glu1sa_c	G1SAT	Rev
glu5sa_c	1pyr5c_c	G5SADs	For
glu5p_c	glu5sa_c	G5SDr	For
glu5sa_c	glu5p_c	G5SDr	Rev
gam6p_c	f6p_c	G6PDA	For
g6p_c	g6p_B_c	G6PI	For
g6p_B_c	g6p_c	G6PI	Rev
g6p_B_c	f6p_c	G6PI3	For
f6p_c	g6p_B_c	G6PI3	Rev
dgal6p_c	tag6p_D_c	GAL6PI	For
tag6p_D_c	dgal6p_c	GAL6PI	Rev
galct_D_c	5dh4dglc_c	GALCTD	For
gal_c	gal1p_c	GALK	For
glc_bD_c	glc_D_c	GALM1r	For
glc_D_c	glc_bD_c	GALM1r	Rev
melib_c	glc_D_c	GALS3	For
melib_c	gal_c	GALS3	For
utp_c	udpgal_c	GALT	For
gal1p_c	udpgal_c	GALT	For
udpgal_c	utp_c	GALT	Rev
udpgal_c	gal1p_c	GALT	Rev
utp_c	udpg_c	GALU	For
g1p_c	udpg_c	GALU	For
udpg_c	utp_c	GALU	Rev
udpg_c	g1p_c	GALU	Rev
g3p_c	13dpg_c	GAPD	For
13dpg_c	g3p_c	GAPD	Rev
g3p_c	13dpg_c	GAPD_NADP	For
13dpg_c	g3p_c	GAPD_NADP	Rev
10fthf_c	thf_c	GARFTi	For
10fthf_c	fgam_c	GARFTi	For
gar_c	thf_c	GARFTi	For
gar_c	fgam_c	GARFTi	For
gcald_c	hpyr_c	GCALDL	For
thf_c	dhlpro_c	GCCb	For
alpro_c	dhlpro_c	GCCb	For
alpro_c	mlthf_c	GCCb	For
f6p_c	glu_L_c	GF6PTA	For
f6p_c	gam6p_c	GF6PTA	For
gln_L_c	gam6p_c	GF6PTA	For
ggbutal_c	gg4abut_c	GGGABADr	For
gg4abut_c	ggbutal_c	GGGABADr	Rev
ggbutal_c	gg4abut_c	GGGABARr	For
gg4abut_c	ggbutal_c	GGGABARr	Rev
thf_c	gly_c	GHMT2r	For
ser_L_c	gly_c	GHMT2r	For
ser_L_c	mlthf_c	GHMT2r	For
gly_c	thf_c	GHMT2r	Rev
gly_c	ser_L_c	GHMT2r	Rev
mlthf_c	thf_c	GHMT2r	Rev
mlthf_c	ser_L_c	GHMT2r	Rev
glycogen_c	g1p_c	GLCP	For
adpglc_c	glycogen_c	GLCS1	For
g1p_c	adpglc_c	GLGC	For
glu_L_c	gln_L_c	GLNS	For
galt1p_c	tag6p_D_c	GLTPD	For
tag6p_D_c	galt1p_c	GLTPD	Rev
glu_L_c	glu5p_c	GLU5K	For
glu_L_c	glucys_c	GLUCYS	For
cys_L_c	glucys_c	GLUCYS	For
glu_L_c	4abut_c	GLUDC	For
glu_L_c	thf_c	GLUFORT	For
glu_L_c	forglu_c	GLUFORT	For
5forthf_c	thf_c	GLUFORT	For
5forthf_c	forglu_c	GLUFORT	For
thf_c	glu_L_c	GLUFORT	Rev
forglu_c	glu_L_c	GLUFORT	Rev
forglu_c	5forthf_c	GLUFORT	Rev
glu_L_c	gln_L_c	GLUOX	For
akg_c	glu_L_c	GLUOX	Rev
gln_L_c	pram_c	GLUPRT	For
prpp_c	glu_L_c	GLUPRT	For
prpp_c	pram_c	GLUPRT	For
glu_D_c	glu_L_c	GLUR	For
glu_L_c	glu_D_c	GLUR	Rev
akg_c	glu_L_c	GLUSy	For
glutrna_c	glu1sa_c	GLUTRR	For
glutrna_c	trnaglu_c	GLUTRR	For
glu_L_c	glutrna_c	GLUTRS	For
trnaglu_c	glutrna_c	GLUTRS	For
glx_c	oxa_c	GLXO1	For
glyasn_c	gly_c	GLYASN1c	For
glyasn_c	asn_L_c	GLYASN1c	For
gly_c	glyasn_c	GLYASN1c	Rev
asn_L_c	glyasn_c	GLYASN1c	Rev
glyasp_c	gly_c	GLYASP1c	For
glyasp_c	asp_L_c	GLYASP1c	For
gly_c	glyasp_c	GLYASP1c	Rev
asp_L_c	glyasp_c	GLYASP1c	Rev
glyc_R_c	2pg_c	GLYCK2	For
gly_c	mlthf_c	GLYCL	For
glyclt_c	glx_c	GLYCTO1	For
q8_c	q8h2_c	GLYCTO2	For
q8_c	glx_c	GLYCTO2	For
glyclt_c	q8h2_c	GLYCTO2	For
glyclt_c	glx_c	GLYCTO2	For
mqn8_c	mql8_c	GLYCTO3	For
mqn8_c	glx_c	GLYCTO3	For
glyclt_c	mql8_c	GLYCTO3	For
glyclt_c	glx_c	GLYCTO3	For
2dmmq8_c	2dmmql8_c	GLYCTO4	For
2dmmq8_c	glx_c	GLYCTO4	For
glyclt_c	2dmmql8_c	GLYCTO4	For
glyclt_c	glx_c	GLYCTO4	For
glygln_c	gly_c	GLYGLN1c	For
glygln_c	gln_L_c	GLYGLN1c	For
gly_c	glygln_c	GLYGLN1c	Rev
gln_L_c	glygln_c	GLYGLN1c	Rev
glyglu_c	gly_c	GLYGLU1c	For
glyglu_c	glu_L_c	GLYGLU1c	For
gly_c	glyglu_c	GLYGLU1c	Rev
glu_L_c	glyglu_c	GLYGLU1c	Rev
glyleu_c	gly_c	GLYLEUHYDROc	For
glyleu_c	leu_L_c	GLYLEUHYDROc	For
gly_c	glyleu_c	GLYLEUHYDROc	Rev
leu_L_c	glyleu_c	GLYLEUHYDROc	Rev
glymet_c	gly_c	GLYMET1c	For
glymet_c	met_L_c	GLYMET1c	For
gly_c	glymet_c	GLYMET1c	Rev
met_L_c	glymet_c	GLYMET1c	Rev
lgt_S_c	lac_D_c	GLYOX	For
lgt_S_c	gthrd_c	GLYOX	For
glyphe_c	gly_c	GLYPHEHYc	For
glyphe_c	phe_L_c	GLYPHEHYc	For
gly_c	glyphe_c	GLYPHEHYc	Rev
phe_L_c	glyphe_c	GLYPHEHYc	Rev
glypro_c	gly_c	GLYPROPRO1c	For
glypro_c	pro_L_c	GLYPROPRO1c	For
gly_c	glypro_c	GLYPROPRO1c	Rev
pro_L_c	glypro_c	GLYPROPRO1c	Rev
glytyr_c	gly_c	GLYTYR1c	For
glytyr_c	tyr_L_c	GLYTYR1c	For
gly_c	glytyr_c	GLYTYR1c	Rev
tyr_L_c	glytyr_c	GLYTYR1c	Rev
6pgc_c	ru5p_D_c	GND	For
6pgc_c	ru5p_D_c	GND2	For
ipdp_c	frdp_c	GRTT	For
grdp_c	frdp_c	GRTT	For
gly_c	gthrd_c	GTHS	For
glucys_c	gthrd_c	GTHS	For
gtp_c	ahdt_c	GTPCI	For
gtp_c	for_c	GTPCI	For
gtp_c	for_c	GTPCII	For
gtp_c	25dhpp_c	GTPCII	For
gtp_c	for_c	GTPCII2	For
gtp_c	25drapp_c	GTPCII2	For
gtp_c	gdptp_c	GTPDPK	For
gua_c	xan_c	GUAD	For
prpp_c	gmp_c	GUAPRT	For
gua_c	gmp_c	GUAPRT	For
glcur_c	fruur_c	GUI1	For
fruur_c	glcur_c	GUI1	Rev
galur_c	tagur_c	GUI2	For
tagur_c	galur_c	GUI2	Rev
4hbz_c	3ophb_c	HBZOPT	For
octdp_c	3ophb_c	HBZOPT	For
accoa_c	hcit_c	HCITS	For
akg_c	hcit_c	HCITS	For
amet_c	met_L_c	HCYSMT	For
hcys_L_c	ahcys_c	HCYSMT	For
hcys_L_c	met_L_c	HCYSMT	For
hcys_L_c	met_L_c	HCYSMT2	For
mmet_c	met_L_c	HCYSMT2	For
4mhetz_c	4mpetz_c	HETZK	For
glc_D_c	g6p_c	HEX1	For
man_c	man6p_c	HEX4	For
fru_c	f6p_c	HEX7	For
glc_bD_c	g6p_B_c	HEXb	For
histd_c	his_L_c	HISTD	For
histd_c	histl_L_c	HISTDOX	For
histl_L_c	histd_c	HISTDOX	Rev
histl_L_c	his_L_c	HISTLOX	For
hisp_c	histd_c	HISTP	For
hkndd_c	succ_c	HKNDDH	For
hkndd_c	op4en_c	HKNDDH	For
hkntd_c	fum_c	HKNTDH	For
hkntd_c	op4en_c	HKNTDH	For
ppbng_c	hmbil_c	HMBS	For
hmgcoa_c	accoa_c	HMGCOAS	For
hmgcoa_c	aacoa_c	HMGCOAS	For
accoa_c	hmgcoa_c	HMGCOAS	Rev
aacoa_c	hmgcoa_c	HMGCOAS	Rev
4ahmmp_c	4ampm_c	HMPK1	For
2ahhmp_c	2ahhmd_c	HPPK	For
6hmhpt_c	6hmhptpp_c	HPPK2	For
hom_L_c	aspsa_c	HSDx	For
aspsa_c	hom_L_c	HSDx	Rev
hom_L_c	aspsa_c	HSDy	For
aspsa_c	hom_L_c	HSDy	Rev
accoa_c	achms_c	HSERTA	For
hom_L_c	achms_c	HSERTA	For
achms_c	accoa_c	HSERTA	Rev
achms_c	hom_L_c	HSERTA	Rev
hom_L_c	phom_c	HSK	For
hom_L_c	suchms_c	HSST	For
succoa_c	suchms_c	HSST	For
akg_c	glu_L_c	HSTPTr	For
akg_c	imacp_c	HSTPTr	For
hisp_c	glu_L_c	HSTPTr	For
hisp_c	imacp_c	HSTPTr	For
glu_L_c	hisp_c	HSTPTr	Rev
imacp_c	akg_c	HSTPTr	Rev
imacp_c	hisp_c	HSTPTr	Rev
hxan_c	imp_c	HXPRT	For
prpp_c	imp_c	HXPRT	For
orn_c	sucorn_c	HYPSUCORNS	For
succ_c	sucorn_c	HYPSUCORNS	For
icit_c	akg_c	ICDHy	For
ichor_c	pyr_c	ICHORT	For
ichor_c	23ddhb_c	ICHORT	For
gln_L_c	aicar_c	IG3PS	For
gln_L_c	eig3p_c	IG3PS	For
prlp_c	glu_L_c	IG3PS	For
prlp_c	aicar_c	IG3PS	For
prlp_c	eig3p_c	IG3PS	For
eig3p_c	imacp_c	IGPDH	For
2cpr5p_c	3ig3p_c	IGPS	For
akg_c	glu_L_c	ILETA	For
akg_c	3mop_c	ILETA	For
ile_L_c	glu_L_c	ILETA	For
ile_L_c	3mop_c	ILETA	For
glu_L_c	ile_L_c	ILETA	Rev
3mop_c	akg_c	ILETA	Rev
3mop_c	ile_L_c	ILETA	Rev
im4act_c	im4ac_c	IMACTD	For
imp_c	fprica_c	IMPC	For
fprica_c	imp_c	IMPC	Rev
inost_c	2ins_c	INS2D	For
ipdp_c	dmpp_c	IPDDI	For
dmpp_c	ipdp_c	IPDDI	Rev
3c2hmp_c	3c4mop_c	IPMDr	For
3c4mop_c	3c2hmp_c	IPMDr	Rev
3c2hmp_c	2ippm_c	IPPMIa	For
2ippm_c	3c2hmp_c	IPPMIa	Rev
2ippm_c	3c3hmp_c	IPPMIb	For
3c3hmp_c	2ippm_c	IPPMIb	Rev
23dhmb_c	alac_S_c	KARA1	For
alac_S_c	23dhmb_c	KARA1	Rev
2ahbut_c	23dhmp_c	KARA2	For
23dhmp_c	2ahbut_c	KARA2	Rev
23dhmb_c	33hmeoxobut_c	KARA3	For
33hmeoxobut_c	23dhmb_c	KARA3	Rev
l2a6o_c	thdp_c	L2A6ODs	For
lac_L_c	acald_c	LACLi	For
lac_L_c	for_c	LACLi	For
lcts_c	glc_D_c	LACZ	For
lcts_c	gal_c	LACZ	For
lald_L_c	mthgxl_c	LALDO3	For
mthgxl_c	lald_L_c	LALDO3	Rev
Largn_c	asp_L_c	LARGNAT	For
Largn_c	pphn_c	LARGNAT	For
oaa_c	asp_L_c	LARGNAT	For
oaa_c	pphn_c	LARGNAT	For
asp_L_c	Largn_c	LARGNAT	Rev
asp_L_c	oaa_c	LARGNAT	Rev
pphn_c	Largn_c	LARGNAT	Rev
pphn_c	oaa_c	LARGNAT	Rev
lald_L_c	lac_L_c	LCADi	For
gcald_c	12ethd_c	LCAR2	For
12ethd_c	gcald_c	LCAR2	Rev
lald_D_c	12ppd_R_c	LCARR	For
12ppd_R_c	lald_D_c	LCARR	Rev
lald_L_c	12ppd_S_c	LCARS	For
12ppd_S_c	lald_L_c	LCARS	Rev
Lcyst_c	taur_c	LCYSTCBOXL	For
lac_D_c	pyr_c	LDH_D	For
pyr_c	lac_D_c	LDH_D	Rev
q8_c	pyr_c	LDH_D2	For
q8_c	q8h2_c	LDH_D2	For
lac_D_c	pyr_c	LDH_D2	For
lac_D_c	q8h2_c	LDH_D2	For
lac_L_c	pyr_c	LDH_L	For
pyr_c	lac_L_c	LDH_L	Rev
akg_c	glu_L_c	LEUTA	For
akg_c	4mop_c	LEUTA	For
leu_L_c	glu_L_c	LEUTA	For
leu_L_c	4mop_c	LEUTA	For
glu_L_c	leu_L_c	LEUTA	Rev
4mop_c	akg_c	LEUTA	Rev
4mop_c	leu_L_c	LEUTA	Rev
gthrd_c	lgt_S_c	LGTHL	For
mthgxl_c	lgt_S_c	LGTHL	For
lys_L_c	15dap_c	LYSDC	For
Largn_c	tyr_L_c	L_AROND	For
tyr_L_c	Largn_c	L_AROND	Rev
q8_c	pyr_c	L_LACD2	For
q8_c	q8h2_c	L_LACD2	For
lac_L_c	pyr_c	L_LACD2	For
lac_L_c	q8h2_c	L_LACD2	For
mqn8_c	pyr_c	L_LACD3	For
mqn8_c	mql8_c	L_LACD3	For
lac_L_c	pyr_c	L_LACD3	For
lac_L_c	mql8_c	L_LACD3	For
ficytC_c	pyr_c	L_LACDr	For
ficytC_c	focytC_c	L_LACDr	For
lac_L_c	pyr_c	L_LACDr	For
lac_L_c	focytC_c	L_LACDr	For
pyr_c	ficytC_c	L_LACDr	Rev
pyr_c	lac_L_c	L_LACDr	Rev
focytC_c	ficytC_c	L_LACDr	Rev
focytC_c	lac_L_c	L_LACDr	Rev
trp_L_c	ind3acam_c	L_TRPCOO	For
ind3acam_c	trp_L_c	L_TRPCOO	Rev
mnl1p_c	f6p_c	M1PD	For
f6p_c	mnl1p_c	M1PD	Rev
madg_c	glc_D_c	MADGBG	For
madg_c	meoh_c	MADGBG	For
glc_D_c	madg_c	MADGBG	Rev
meoh_c	madg_c	MADGBG	Rev
malcoa_c	accoa_c	MALCOAPYRCT	For
malcoa_c	oaa_c	MALCOAPYRCT	For
pyr_c	accoa_c	MALCOAPYRCT	For
pyr_c	oaa_c	MALCOAPYRCT	For
accoa_c	malcoa_c	MALCOAPYRCT	Rev
accoa_c	pyr_c	MALCOAPYRCT	Rev
oaa_c	malcoa_c	MALCOAPYRCT	Rev
oaa_c	pyr_c	MALCOAPYRCT	Rev
malt_c	glc_D_c	MALT	For
malt6p_c	g6p_c	MALT6PH	For
malt6p_c	glc_D_c	MALT6PH	For
gtp_c	gdpmann_c	MAN1PT	For
man1p_c	gdpmann_c	MAN1PT	For
man6p_c	f6p_c	MAN6PI	For
f6p_c	man6p_c	MAN6PI	Rev
mantr_c	gal_c	MANA4	For
mantr_c	melib_c	MANA4	For
gal_c	mantr_c	MANA4	Rev
melib_c	mantr_c	MANA4	Rev
mana_c	fruur_c	MANAO	For
fruur_c	mana_c	MANAO	Rev
mbdg_c	glc_D_c	MBDGBG	For
mbdg_c	meoh_c	MBDGBG	For
glc_D_c	mbdg_c	MBDGBG	Rev
meoh_c	mbdg_c	MBDGBG	Rev
mercplac_c	mercppyr_c	MCLOR	For
mercppyr_c	mercplac_c	MCLOR	Rev
ACP_c	malACP_c	MCOATA	For
malcoa_c	malACP_c	MCOATA	For
malACP_c	ACP_c	MCOATA	Rev
malACP_c	malcoa_c	MCOATA	Rev
mercppyr_c	pyr_c	MCPST	For
mercppyr_c	tcynt_c	MCPST	For
cyan_c	pyr_c	MCPST	For
cyan_c	tcynt_c	MCPST	For
mal_L_c	oaa_c	MDH	For
oaa_c	mal_L_c	MDH	Rev
mal_L_c	pyr_c	ME2	For
metala_c	ala_L_c	METALA1c	For
metala_c	met_L_c	METALA1c	For
ala_L_c	metala_c	METALA1c	Rev
met_L_c	metala_c	METALA1c	Rev
met_L_c	amet_c	METAT	For
achms_c	ac_c	METB1	For
achms_c	cyst_L_c	METB1	For
cys_L_c	ac_c	METB1	For
cys_L_c	cyst_L_c	METB1	For
5mthf_c	mlthf_c	METFR	For
mlthf_c	5mthf_c	METFR	Rev
hcys_L_c	thf_c	METSr	For
hcys_L_c	met_L_c	METSr	For
5mthf_c	thf_c	METSr	For
5mthf_c	met_L_c	METSr	For
thf_c	hcys_L_c	METSr	Rev
met_L_c	hcys_L_c	METSr	Rev
met_L_c	5mthf_c	METSr	Rev
mev_R_c	5pmev_c	MEVK1c	For
dhap_c	mthgxl_c	MGSA	For
maltpt_c	maltttr_c	MLTP1	For
maltpt_c	g1p_c	MLTP1	For
maltttr_c	maltpt_c	MLTP1	Rev
g1p_c	maltpt_c	MLTP1	Rev
malthx_c	maltpt_c	MLTP2	For
malthx_c	g1p_c	MLTP2	For
maltpt_c	malthx_c	MLTP2	Rev
g1p_c	malthx_c	MLTP2	Rev
malthp_c	malthx_c	MLTP3	For
malthp_c	g1p_c	MLTP3	For
malthx_c	malthp_c	MLTP3	Rev
g1p_c	malthp_c	MLTP3	Rev
ppal_c	ppcoa_c	MMSAD2	For
msa_c	malcoa_c	MMSAD5	For
malcoa_c	msa_c	MMSAD5	Rev
mana_c	2ddglcn_c	MNNH	For
3mob_c	2dhp_c	MOHMT	For
3mob_c	thf_c	MOHMT	For
mlthf_c	2dhp_c	MOHMT	For
mlthf_c	thf_c	MOHMT	For
5mta_c	ade_c	MTAN	For
5mta_c	5mtr_c	MTAN	For
methf_c	10fthf_c	MTHFC	For
10fthf_c	methf_c	MTHFC	Rev
mlthf_c	methf_c	MTHFD	For
methf_c	mlthf_c	MTHFD	Rev
hcys_L_c	met_L_c	MTHPTGHM	For
hcys_L_c	thglu_c	MTHPTGHM	For
5mthglu_c	met_L_c	MTHPTGHM	For
5mthglu_c	thglu_c	MTHPTGHM	For
Nacasp_c	ac_c	NACASPAH	For
Nacasp_c	asp_L_c	NACASPAH	For
mqn8_c	mql8_c	NADH10	For
q8_c	q8h2_c	NADH5	For
q8_c	q8h2_c	NADH6	For
mqn8_c	mql8_c	NADH7	For
2dmmq8_c	2dmmql8_c	NADH8	For
2dmmq8_c	2dmmql8_c	NADH9	For
dnad_c	glu_L_c	NADS2	For
prpp_c	nicrnt_c	NAPRT	For
nac_c	nicrnt_c	NAPRT	For
gt1b_hs_c	acnam_c	NEU23	For
gt1b_hs_c	gd1b_hs_c	NEU23	For
n2_c	fdxox_c	NIT_n1p4	For
nmn_c	rnam_c	NMNPH	For
prpp_c	nmn_c	NMNS	For
ncam_c	nmn_c	NMNS	For
ncam_c	nac_c	NNAM	For
nicrnt_c	dnad_c	NNATr	For
nicrnt_c	nac_c	NNDMBRT	For
nicrnt_c	5prdmbz_c	NNDMBRT	For
dmbzid_c	nac_c	NNDMBRT	For
dmbzid_c	5prdmbz_c	NNDMBRT	For
prpp_c	nicrnt_c	NNDPR	For
quln_c	nicrnt_c	NNDPR	For
nac_c	nicrns_c	NP1_r	For
r1p_c	nicrns_c	NP1_r	For
nicrns_c	nac_c	NP1_r	Rev
nicrns_c	r1p_c	NP1_r	Rev
fum_c	np2msucc_c	NP2MSUCCS	For
2mnptl_c	np2msucc_c	NP2MSUCCS	For
nicrnt_c	nicrns_c	NT5C	For
dump_c	duri_c	NTD1	For
imp_c	ins_c	NTD11	For
ump_c	uri_c	NTD2	For
dcmp_c	dcyt_c	NTD3	For
cmp_c	cytd_c	NTD4	For
dtmp_c	thymd_c	NTD5	For
nmn_c	rnam_c	NTD5_a	For
oaa_c	pep_c	OAACLi	For
oaa_c	idp_c	OAACLi	For
itp_c	pep_c	OAACLi	For
cit_c	accoa_c	OAASr	For
cit_c	oaa_c	OAASr	For
accoa_c	cit_c	OAASr	Rev
oaa_c	cit_c	OAASr	Rev
2obut_c	for_c	OBTFL	For
2obut_c	ppcoa_c	OBTFL	For
cbp_c	citr_L_c	OCBT	For
orn_c	citr_L_c	OCBT	For
citr_L_c	cbp_c	OCBT	Rev
citr_L_c	orn_c	OCBT	Rev
acac_c	aacoa_c	OCOAT1r	For
acac_c	succ_c	OCOAT1r	For
succoa_c	aacoa_c	OCOAT1r	For
succoa_c	succ_c	OCOAT1r	For
aacoa_c	acac_c	OCOAT1r	Rev
aacoa_c	succoa_c	OCOAT1r	Rev
succ_c	acac_c	OCOAT1r	Rev
succ_c	succoa_c	OCOAT1r	Rev
glu_L_c	phthr_c	OHPBAT	For
ohpb_c	phthr_c	OHPBAT	For
ohpb_c	akg_c	OHPBAT	For
phthr_c	glu_L_c	OHPBAT	Rev
phthr_c	ohpb_c	OHPBAT	Rev
akg_c	glu_L_c	OHPBAT	Rev
akg_c	ohpb_c	OHPBAT	Rev
amet_c	2omph_c	OHPHM	For
2ohph_c	ahcys_c	OHPHM	For
2ohph_c	2omph_c	OHPHM	For
4mop_c	ivcoa_c	OIVD1r	For
ivcoa_c	4mop_c	OIVD1r	Rev
3mob_c	ibcoa_c	OIVD2	For
3mop_c	2mbcoa_c	OIVD3	For
amet_c	2ommbl_c	OMBZLM	For
2ombzl_c	ahcys_c	OMBZLM	For
2ombzl_c	2ommbl_c	OMBZLM	For
3c4mop_c	4mop_c	OMCDC	For
2ommbl_c	2omhmbl_c	OMMBLHX3	For
orot5p_c	ump_c	OMPDC	For
2omph_c	2ombzl_c	OMPHHX3	For
fdxrd_c	akg_c	OOR2r	For
succoa_c	akg_c	OOR2r	For
succoa_c	fdxox_c	OOR2r	For
akg_c	fdxrd_c	OOR2r	Rev
akg_c	succoa_c	OOR2r	Rev
fdxox_c	succoa_c	OOR2r	Rev
3ophb_c	2oph_c	OPHBDC	For
2oph_c	2ohph_c	OPHHX3	For
orn_c	ptrc_c	ORNDC	For
glu_L_c	acglu_c	ORNTAC	For
glu_L_c	orn_c	ORNTAC	For
acorn_c	acglu_c	ORNTAC	For
acorn_c	orn_c	ORNTAC	For
acglu_c	glu_L_c	ORNTAC	Rev
acglu_c	acorn_c	ORNTAC	Rev
orn_c	glu_L_c	ORNTAC	Rev
orn_c	acorn_c	ORNTAC	Rev
prpp_c	orot5p_c	OROTPT	For
orot_c	orot5p_c	OROTPT	For
amet_c	dscl_c	P1CM	For
pre1_c	ahcys_c	P1CM	For
pre1_c	dscl_c	P1CM	For
ahcys_c	amet_c	P1CM	Rev
ahcys_c	pre1_c	P1CM	Rev
dscl_c	amet_c	P1CM	Rev
dscl_c	pre1_c	P1CM	Rev
pro_L_c	1pyr5c_c	P5CRyr	For
1pyr5c_c	pro_L_c	P5CRyr	Rev
ala_B_c	pnto_R_c	PANTS	For
pant_R_c	pnto_R_c	PANTS	For
btcoa_c	butpi_c	PBUTT	For
butpi_c	btcoa_c	PBUTT	Rev
amet_c	pre5_c	PC11M	For
pre4_c	ahcys_c	PC11M	For
pre4_c	pre5_c	PC11M	For
amet_c	pre4_c	PC17M	For
pre3b_c	ahcys_c	PC17M	For
pre3b_c	pre4_c	PC17M	For
amet_c	pre3a_c	PC20M	For
dscl_c	ahcys_c	PC20M	For
dscl_c	pre3a_c	PC20M	For
pre8_c	hgbyr_c	PC8XM	For
gtp_c	pep_c	PEPCK	For
oaa_c	pep_c	PEPCK	For
oaa_c	gdp_c	PEPCK	For
4per_c	ohpb_c	PERD	For
ohpb_c	4per_c	PERD	Rev
f6p_c	fdp_c	PFK	For
f6p_c	fdp_c	PFK(ppi)	For
tag6p_D_c	tagdp_D_c	PFK_2	For
s7p_c	s17bp_c	PFK_3	For
pyr_c	accoa_c	PFL	For
pyr_c	for_c	PFL	For
3pg_c	3php_c	PGCDr	For
3php_c	3pg_c	PGCDr	Rev
g6p_c	f6p_c	PGI	For
f6p_c	g6p_c	PGI	Rev
3pg_c	13dpg_c	PGK	For
13dpg_c	3pg_c	PGK	Rev
2pglyc_c	glyclt_c	PGLYCP	For
2pg_c	3pg_c	PGM	For
3pg_c	2pg_c	PGM	Rev
g1p_c	g6p_c	PGMT	For
g6p_c	g1p_c	PGMT	Rev
g1p_B_c	g6p_B_c	PGMT2	For
g6p_B_c	g1p_B_c	PGMT2	Rev
akg_c	glu_L_c	PHETA1	For
akg_c	phpyr_c	PHETA1	For
phe_L_c	glu_L_c	PHETA1	For
phe_L_c	phpyr_c	PHETA1	For
glu_L_c	phe_L_c	PHETA1	Rev
phpyr_c	akg_c	PHETA1	Rev
phpyr_c	phe_L_c	PHETA1	Rev
aacoa_c	3hbcoa_c	PHPB2i	For
ru5p_D_c	glu_L_c	PLPS	For
ru5p_D_c	pydx5p_c	PLPS	For
gln_L_c	pydx5p_c	PLPS	For
g3p_c	glu_L_c	PLPS	For
g3p_c	pydx5p_c	PLPS	For
man1p_c	man6p_c	PMANM	For
man6p_c	man1p_c	PMANM	Rev
4ampm_c	2mahmp_c	PMPK	For
rnam_c	ncam_c	PNP	For
rnam_c	r1p_c	PNP	For
ncam_c	rnam_c	PNP	Rev
r1p_c	rnam_c	PNP	Rev
pnto_R_c	4ppan_c	PNTK	For
accoa_c	pyr_c	POR4	For
accoa_c	fdxox_c	POR4	For
fdxrd_c	pyr_c	POR4	For
pyr_c	accoa_c	POR4	Rev
pyr_c	fdxrd_c	POR4	Rev
fdxox_c	accoa_c	POR4	Rev
ppap_c	ppa_c	PPAKr	For
ppa_c	ppap_c	PPAKr	Rev
5aop_c	ppbng_c	PPBNGS	For
4ppcys_c	pan4p_c	PPCDC	For
oaa_c	pep_c	PPCKr	For
pep_c	oaa_c	PPCKr	Rev
pyr_c	pep_c	PPDK	For
ac_c	actp_c	PPIACPT	For
r1p_c	r5p_c	PPM	For
r5p_c	r1p_c	PPM	Rev
cys_L_c	4ppcys_c	PPNCL3	For
4ppan_c	4ppcys_c	PPNCL3	For
pphn_c	34hpp_c	PPND	For
pphn_c	34hpp_c	PPND2	For
pphn_c	phpyr_c	PPNDH	For
pyr_c	pep_c	PPS	For
gly_c	gar_c	PRAGS	For
pram_c	gar_c	PRAGS	For
pran_c	2cpr5p_c	PRAI	For
2cpr5p_c	pran_c	PRAI	Rev
fpram_c	air_c	PRAIS	For
prbamp_c	prfp_c	PRAMPC	For
asp_L_c	25aics_c	PRASCSi	For
5aizc_c	25aics_c	PRASCSi	For
prbatp_c	prbamp_c	PRATPP	For
gln_L_c	fpram_c	PRFGS	For
fgam_c	glu_L_c	PRFGS	For
fgam_c	fpram_c	PRFGS	For
prfp_c	prlp_c	PRMICI	For
prlp_c	prfp_c	PRMICI	Rev
pro_L_c	1pyr5c_c	PRO1x	For
r5p_c	prpp_c	PRPPS	For
prpp_c	r5p_c	PRPPS	Rev
pep_c	3psme_c	PSCVT	For
skm5p_c	3psme_c	PSCVT	For
3psme_c	pep_c	PSCVT	Rev
3psme_c	skm5p_c	PSCVT	Rev
glu_L_c	pser_L_c	PSERT	For
3php_c	akg_c	PSERT	For
3php_c	pser_L_c	PSERT	For
pser_L_c	ser_L_c	PSP_L	For
ppcoa_c	ppap_c	PTA2	For
accoa_c	actp_c	PTAr	For
actp_c	accoa_c	PTAr	Rev
pan4p_c	dpcoa_c	PTPAT	For
akg_c	glu_L_c	PTRCTA	For
akg_c	4abutn_c	PTRCTA	For
ptrc_c	glu_L_c	PTRCTA	For
ptrc_c	4abutn_c	PTRCTA	For
dad_2_c	ade_c	PUNP2	For
dad_2_c	2dr1p_c	PUNP2	For
ade_c	dad_2_c	PUNP2	Rev
2dr1p_c	dad_2_c	PUNP2	Rev
gsn_c	gua_c	PUNP3	For
gsn_c	r1p_c	PUNP3	For
gua_c	gsn_c	PUNP3	Rev
r1p_c	gsn_c	PUNP3	Rev
dgsn_c	2dr1p_c	PUNP4	For
dgsn_c	gua_c	PUNP4	For
2dr1p_c	dgsn_c	PUNP4	Rev
gua_c	dgsn_c	PUNP4	Rev
ins_c	hxan_c	PUNP5	For
ins_c	r1p_c	PUNP5	For
hxan_c	ins_c	PUNP5	Rev
r1p_c	ins_c	PUNP5	Rev
din_c	hxan_c	PUNP6	For
din_c	2dr1p_c	PUNP6	For
hxan_c	din_c	PUNP6	Rev
2dr1p_c	din_c	PUNP6	Rev
pydam_c	pyam5p_c	PYDAMK	For
pydx_c	pydx5p_c	PYDXK	For
pydxn_c	pdx5p_c	PYDXNK	For
pep_c	pyr_c	PYK	For
uri_c	ura_c	PYNP2r	For
uri_c	r1p_c	PYNP2r	For
ura_c	uri_c	PYNP2r	Rev
r1p_c	uri_c	PYNP2r	Rev
pyr_c	oaa_c	PYRCT	For
pyr_c	ppcoa_c	PYRCT	For
mmcoa_S_c	oaa_c	PYRCT	For
mmcoa_S_c	ppcoa_c	PYRCT	For
oaa_c	pyr_c	PYRCT	Rev
oaa_c	mmcoa_S_c	PYRCT	Rev
ppcoa_c	pyr_c	PYRCT	Rev
ppcoa_c	mmcoa_S_c	PYRCT	Rev
iasp_c	quln_c	QULNS	For
dhap_c	quln_c	QULNS	For
raffin_c	gal_c	RAFGH	For
raffin_c	sucr_c	RAFGH	For
raffin_c	fru_c	RAFH	For
raffin_c	melib_c	RAFH	For
ru5p_L_c	xu5p_L_c	RB5PE	For
xu5p_L_c	ru5p_L_c	RB5PE	Rev
ribflv_c	fmn_c	RBFK	For
db4p_c	dmlz_c	RBFSa	For
4r5au_c	dmlz_c	RBFSa	For
dmlz_c	ribflv_c	RBFSb	For
dmlz_c	4r5au_c	RBFSb	For
rib_D_c	r5p_c	RBK	For
rbl_D_c	ru5p_D_c	RBK_D	For
rbl_L_c	ru5p_L_c	RBK_L1	For
ru5p_L_c	xu5p_D_c	RBP4E	For
xu5p_D_c	ru5p_L_c	RBP4E	Rev
retinol_c	retinal_c	RDH1	For
retinal_c	retinol_c	RDH1	Rev
amet_c	C02442_c	RE2124C	For
tym_c	ahcys_c	RE2124C	For
tym_c	C02442_c	RE2124C	For
rhcys_c	hcys_L_c	RHCCE	For
rhcys_c	dhptd_c	RHCCE	For
rmn_c	rml_c	RMI	For
rml_c	rmn_c	RMI	Rev
rml_c	rml1p_c	RMK	For
xylu_L_c	xu1p_L_c	RMK2	For
xu1p_L_c	xylu_L_c	RMK2	Rev
rml1p_c	dhap_c	RMPA	For
rml1p_c	lald_L_c	RMPA	For
dhap_c	rml1p_c	RMPA	Rev
lald_L_c	rml1p_c	RMPA	Rev
ru5p_D_c	xu5p_D_c	RPE	For
xu5p_D_c	ru5p_D_c	RPE	Rev
r5p_c	ru5p_D_c	RPI	For
ru5p_D_c	r5p_c	RPI	Rev
5prdmbz_c	rdmbzi_c	RZ5PP	For
s17bp_c	s7p_c	S17BPH	For
gtp_c	aps_c	SADT2	For
ichor_c	pyr_c	SALCS2	For
ichor_c	salc_c	SALCS2	For
btd_SS_c	actn_S_c	SBTDOX	For
actn_S_c	btd_SS_c	SBTDOX	Rev
sbt6p_c	f6p_c	SBTPD	For
f6p_c	sbt6p_c	SBTPD	Rev
seahcys_c	adn_c	SEAHCYSHYD	For
seahcys_c	selhcys_c	SEAHCYSHYD	For
ser_L_c	selcyst_c	SELCYSTS	For
selhcys_c	selcyst_c	SELCYSTS	For
accoa_c	acser_c	SERATi	For
ser_L_c	acser_c	SERATi	For
dscl_c	copre2_c	SHCHCC	For
scl_c	copre2_c	SHCHCC2	For
scl_c	sheme_c	SHCHF	For
3dhsk_c	skm_c	SHK3Dr	For
skm_c	3dhsk_c	SHK3Dr	Rev
skm_c	skm5p_c	SHKK	For
cys_L_c	succ_c	SHSL1r	For
cys_L_c	cyst_L_c	SHSL1r	For
suchms_c	succ_c	SHSL1r	For
suchms_c	cyst_L_c	SHSL1r	For
succ_c	cys_L_c	SHSL1r	Rev
succ_c	suchms_c	SHSL1r	Rev
cyst_L_c	cys_L_c	SHSL1r	Rev
cyst_L_c	suchms_c	SHSL1r	Rev
suchms_c	hcys_L_c	SHSL2	For
suchms_c	succ_c	SHSL2	For
suchms_c	2obut_c	SHSL4r	For
suchms_c	succ_c	SHSL4r	For
2obut_c	suchms_c	SHSL4r	Rev
succ_c	suchms_c	SHSL4r	Rev
succoa_c	succ_c	SNCOAT	For
succoa_c	np2msucccoa_c	SNCOAT	For
np2msucc_c	succ_c	SNCOAT	For
np2msucc_c	np2msucccoa_c	SNCOAT	For
succ_c	succoa_c	SNCOAT	Rev
succ_c	np2msucc_c	SNCOAT	Rev
np2msucccoa_c	succoa_c	SNCOAT	Rev
np2msucccoa_c	np2msucc_c	SNCOAT	Rev
accoa_c	N1aspmd_c	SPMDAT1	For
spmd_c	N1aspmd_c	SPMDAT1	For
accoa_c	n8aspmd_c	SPMDAT2	For
spmd_c	n8aspmd_c	SPMDAT2	For
ametam_c	5mta_c	SPMS	For
ametam_c	spmd_c	SPMS	For
ptrc_c	5mta_c	SPMS	For
ptrc_c	spmd_c	SPMS	For
stys_c	gal_c	STYSGH	For
stys_c	raffin_c	STYSGH	For
gal_c	stys_c	STYSGH	Rev
raffin_c	stys_c	STYSGH	Rev
succitr_L_c	citr_L_c	SUCCITRDSs	For
succitr_L_c	succ_c	SUCCITRDSs	For
fad_c	fum_c	SUCD1	For
succ_c	fum_c	SUCD1	For
succ_c	fadh2_c	SUCD1	For
fum_c	fad_c	SUCD1	Rev
fum_c	succ_c	SUCD1	Rev
fadh2_c	fad_c	SUCD1	Rev
fadh2_c	succ_c	SUCD1	Rev
fadh2_c	fad_c	SUCD4	For
fadh2_c	q8h2_c	SUCD4	For
q8_c	fad_c	SUCD4	For
q8_c	q8h2_c	SUCD4	For
fad_c	q8_c	SUCD4	Rev
q8h2_c	fadh2_c	SUCD4	Rev
succ_c	fum_c	SUCDi	For
succ_c	q8h2_c	SUCDi	For
q8_c	fum_c	SUCDi	For
q8_c	q8h2_c	SUCDi	For
cbp_c	succitr_L_c	SUCORNTC	For
sucorn_c	succitr_L_c	SUCORNTC	For
sucr_c	glc_D_c	SUCR	For
sucr_c	fru_c	SUCR	For
altrn_c	tagur_c	TAGURr	For
tagur_c	altrn_c	TAGURr	Rev
g3p_c	f6p_c	TALA	For
g3p_c	e4p_c	TALA	For
s7p_c	f6p_c	TALA	For
s7p_c	e4p_c	TALA	For
f6p_c	g3p_c	TALA	Rev
f6p_c	s7p_c	TALA	Rev
e4p_c	g3p_c	TALA	Rev
e4p_c	s7p_c	TALA	Rev
tartr_L_c	oaa_c	TARTD	For
dtdp4d6dg_c	dtdp4d6dm_c	TDPDRE	For
dtdpglu_c	dtdp4d6dg_c	TDPGDH	For
trdrd_c	trdox_c	THIORDXi	For
thr_L_c	gly_c	THRAr	For
thr_L_c	acald_c	THRAr	For
gly_c	thr_L_c	THRAr	Rev
acald_c	thr_L_c	THRAr	Rev
thr_L_c	2obut_c	THRD_L	For
thrp_c	applp_c	THRPD	For
phom_c	thr_L_c	THRS	For
cys_L_c	ala_L_c	THZPSN	For
cys_L_c	4mpetz_c	THZPSN	For
cys_L_c	4hba_c	THZPSN	For
dxyl5p_c	ala_L_c	THZPSN	For
dxyl5p_c	4mpetz_c	THZPSN	For
dxyl5p_c	4hba_c	THZPSN	For
tyr_L_c	ala_L_c	THZPSN	For
tyr_L_c	4mpetz_c	THZPSN	For
tyr_L_c	4hba_c	THZPSN	For
r5p_c	g3p_c	TKT1	For
r5p_c	s7p_c	TKT1	For
xu5p_D_c	g3p_c	TKT1	For
xu5p_D_c	s7p_c	TKT1	For
g3p_c	r5p_c	TKT1	Rev
g3p_c	xu5p_D_c	TKT1	Rev
s7p_c	r5p_c	TKT1	Rev
s7p_c	xu5p_D_c	TKT1	Rev
e4p_c	f6p_c	TKT2	For
e4p_c	g3p_c	TKT2	For
xu5p_D_c	f6p_c	TKT2	For
xu5p_D_c	g3p_c	TKT2	For
f6p_c	e4p_c	TKT2	Rev
f6p_c	xu5p_D_c	TKT2	Rev
g3p_c	e4p_c	TKT2	Rev
g3p_c	xu5p_D_c	TKT2	Rev
gtp_c	dtmp_c	TMDK2	For
thymd_c	gdp_c	TMDK2	For
thymd_c	dtmp_c	TMDK2	For
thm_c	thmpp_c	TMDPK	For
thm_c	4ahmmp_c	TMN	For
thm_c	4mhetz_c	TMN	For
4mpetz_c	thmmp_c	TMPPP	For
2mahmp_c	thmmp_c	TMPPP	For
dhap_c	g3p_c	TPI	For
g3p_c	dhap_c	TPI	Rev
trdox_c	trdrd_c	TRDOXOX	For
trdox_c	peptmetox_L_c	TRDOXOX	For
peptmet_L_c	trdrd_c	TRDOXOX	For
peptmet_L_c	peptmetox_L_c	TRDOXOX	For
trdrd_c	trdox_c	TRDOXOX	Rev
trdrd_c	peptmet_L_c	TRDOXOX	Rev
peptmetox_L_c	trdox_c	TRDOXOX	Rev
peptmetox_L_c	peptmet_L_c	TRDOXOX	Rev
trdox_c	trdrd_c	TRDRr	For
trdrd_c	trdox_c	TRDRr	Rev
tre6p_c	g6p_c	TRE6PH	For
tre6p_c	glc_D_c	TRE6PH	For
glyald_c	g3p_c	TRIOK	For
ser_L_c	g3p_c	TRPS1	For
ser_L_c	trp_L_c	TRPS1	For
3ig3p_c	g3p_c	TRPS1	For
3ig3p_c	trp_L_c	TRPS1	For
ser_L_c	trp_L_c	TRPS2r	For
indole_c	trp_L_c	TRPS2r	For
trp_L_c	ser_L_c	TRPS2r	Rev
trp_L_c	indole_c	TRPS2r	Rev
3ig3p_c	g3p_c	TRPS3r	For
3ig3p_c	indole_c	TRPS3r	For
g3p_c	3ig3p_c	TRPS3r	Rev
indole_c	3ig3p_c	TRPS3r	Rev
2h3oppan_c	glyc_R_c	TRSARr	For
glyc_R_c	2h3oppan_c	TRSARr	Rev
2h3oppan_c	glyc_R_c	TRSARry	For
tsul_c	gthox_c	TSULST	For
gthox_c	tsul_c	TSULST	Rev
gthox_c	gthrd_c	TSULST	Rev
tyr_L_c	phenol_c	TYRL	For
tyr_L_c	pyr_c	TYRL	For
akg_c	glu_L_c	TYRTA	For
akg_c	34hpp_c	TYRTA	For
tyr_L_c	glu_L_c	TYRTA	For
tyr_L_c	34hpp_c	TYRTA	For
glu_L_c	tyr_L_c	TYRTA	Rev
34hpp_c	akg_c	TYRTA	Rev
34hpp_c	tyr_L_c	TYRTA	Rev
unaga_c	udp_c	UACMAMAT	For
unaga_c	acbdma14gapuc_c	UACMAMAT	For
uacmam_c	udp_c	UACMAMAT	For
uacmam_c	acbdma14gapuc_c	UACMAMAT	For
udp_c	unaga_c	UACMAMAT	Rev
udp_c	uacmam_c	UACMAMAT	Rev
acbdma14gapuc_c	unaga_c	UACMAMAT	Rev
acbdma14gapuc_c	uacmam_c	UACMAMAT	Rev
uacgam_c	uacmam_c	UAG2E	For
uacmam_c	uacgam_c	UAG2E	Rev
uacgam_c	acmana_c	UAG2EMA	For
uacgam_c	udp_c	UAG2EMA	For
acmana_c	uacgam_c	UAG2EMA	Rev
udp_c	uacgam_c	UAG2EMA	Rev
uacgam_c	udpacgal_c	UAG4E	For
udpacgal_c	uacgam_c	UAG4E	Rev
uacgam_c	uaccg_c	UAGCVT_r	For
pep_c	uaccg_c	UAGCVT_r	For
uaccg_c	uacgam_c	UAGCVT_r	Rev
uaccg_c	pep_c	UAGCVT_r	Rev
acgam1p_c	uacgam_c	UAGDP	For
utp_c	uacgam_c	UAGDP	For
udpg_c	udpgal_c	UDPG4E	For
udpgal_c	udpg_c	UDPG4E	Rev
udpg_c	udpglcur_c	UDPGDr	For
udpglcur_c	udpg_c	UDPGDr	Rev
udpg_c	g1p_c	UGLT	For
udpg_c	udpgal_c	UGLT	For
gal1p_c	g1p_c	UGLT	For
gal1p_c	udpgal_c	UGLT	For
g1p_c	udpg_c	UGLT	Rev
g1p_c	gal1p_c	UGLT	Rev
udpgal_c	udpg_c	UGLT	Rev
udpgal_c	gal1p_c	UGLT	Rev
up4g_c	ump_c	UP4GH	For
up4g_c	utp_c	UP4GH	For
ump_c	up4g_c	UP4GH	Rev
utp_c	up4g_c	UP4GH	Rev
amet_c	pre1_c	UPP3MT3	For
uppg3_c	ahcys_c	UPP3MT3	For
uppg3_c	pre1_c	UPP3MT3	For
ahcys_c	amet_c	UPP3MT3	Rev
ahcys_c	uppg3_c	UPP3MT3	Rev
pre1_c	amet_c	UPP3MT3	Rev
pre1_c	uppg3_c	UPP3MT3	Rev
hmbil_c	uppg3_c	UPP3S	For
cala_c	ala_B_c	UPPN	For
prpp_c	ump_c	UPPRT	For
ura_c	ump_c	UPPRT	For
urdgly_c	urdglyc_c	URDGLYAH	For
urdglyc_c	urdgly_c	URDGLYAH	Rev
uri_c	ump_c	URIK1	For
dctp_c	cmp_c	URIK10	For
cytd_c	dcdp_c	URIK10	For
cytd_c	cmp_c	URIK10	For
dutp_c	cmp_c	URIK11	For
cytd_c	dudp_c	URIK11	For
cytd_c	cmp_c	URIK11	For
datp_c	cmp_c	URIK12	For
cytd_c	dadp_c	URIK12	For
cytd_c	cmp_c	URIK12	For
dgtp_c	cmp_c	URIK13	For
cytd_c	dgdp_c	URIK13	For
cytd_c	cmp_c	URIK13	For
dttp_c	cmp_c	URIK14	For
cytd_c	dtdp_c	URIK14	For
cytd_c	cmp_c	URIK14	For
gtp_c	ump_c	URIK2	For
uri_c	ump_c	URIK2	For
uri_c	gdp_c	URIK2	For
uri_c	ump_c	URIK3	For
uri_c	idp_c	URIK3	For
itp_c	ump_c	URIK3	For
uri_c	ump_c	URIK4	For
uri_c	udp_c	URIK4	For
dctp_c	ump_c	URIK5	For
uri_c	ump_c	URIK5	For
uri_c	dcdp_c	URIK5	For
dutp_c	ump_c	URIK6	For
uri_c	ump_c	URIK6	For
uri_c	dudp_c	URIK6	For
datp_c	ump_c	URIK7	For
uri_c	ump_c	URIK7	For
uri_c	dadp_c	URIK7	For
dgtp_c	ump_c	URIK8	For
uri_c	ump_c	URIK8	For
uri_c	dgdp_c	URIK8	For
dttp_c	ump_c	URIK9	For
uri_c	ump_c	URIK9	For
uri_c	dtdp_c	URIK9	For
akg_c	3mob_c	VALTA	For
akg_c	glu_L_c	VALTA	For
val_L_c	3mob_c	VALTA	For
val_L_c	glu_L_c	VALTA	For
3mob_c	akg_c	VALTA	Rev
3mob_c	val_L_c	VALTA	Rev
glu_L_c	val_L_c	VALTA	Rev
xmp_c	prpp_c	XPPTr	For
xmp_c	xan_c	XPPTr	For
prpp_c	xmp_c	XPPTr	Rev
xan_c	xmp_c	XPPTr	Rev
xyl_D_c	xylu_D_c	XYLI1	For
xylu_D_c	xyl_D_c	XYLI1	Rev
glc_D_c	fru_c	XYLI2	For
fru_c	glc_D_c	XYLI2	Rev
xylu_D_c	xu5p_D_c	XYLK	For
r5p_c	psd5p_c	YUMPS	For
ura_c	psd5p_c	YUMPS	For
psd5p_c	r5p_c	YUMPS	Rev
psd5p_c	ura_c	YUMPS	Rev
ser_L_c	pyr_c	r0060	For
HC01434_c	akg_c	r0082	For
gtp_c	HC01651_c	r0120	For
asn_L_c	asp_L_c	r0127	For
glyc_R_c	3pg_c	r0339	For
glyald_c	glyc_R_c	r0392	For
glyc_R_c	glyald_c	r0392	Rev
icit_c	HC01434_c	r0422	For
HC01434_c	icit_c	r0422	Rev
xan_c	urate_c	r0502	For
2dr1p_c	2dr5p_c	r0570	For
2dr5p_c	2dr1p_c	r0570	Rev
ctp_c	4ppcys_c	r0671	For
cys_L_c	cmp_c	r0671	For
cys_L_c	4ppcys_c	r0671	For
4ppan_c	cmp_c	r0671	For
4ppan_c	4ppcys_c	r0671	For
ahdt_c	HC01710_c	r0708	For
xol7ah3_c	xol7ah2al_c	r0739	For
xol7ah2al_c	xol7ah3_c	r0739	Rev
HC01651_c	for_c	r0775	For
HC01651_c	HC01652_c	r0775	For
HC01652_c	HC01710_c	r0777	For
5mthf_c	mlthf_c	r0792	For
mlthf_c	5mthf_c	r0792	Rev
