# Supplementary material for: Human gut microbe co-cultures have greater potential than monocultures for food waste remediation to commodity chemicals
Source: Sci Rep. 2018 Oct 22;8:15594. doi: 10.1038/s41598-018-33733-z (PMC6197241; doi:10.1038/s41598-018-33733-z)
Supplement: Supplementary file 3 — Data [file 41598_2018_33733_MOESM3_ESM.zip › Data/Parsed/Compare_MonoToCoCult_Biomass_EcoTypes.csv]

Iso1	Iso2	MonoBio1	MonoBio2	CoBio1	CoBio2	Mod1Eff	Mod2Eff	InteractType
Abiotrophia_defectiva_ATCC_49176	Acidaminococcus_fermentans_DSM_20731	0.143299974029463	0.173843326781544	0.0829411191822373	0.240962314620447	-1	1	Parasitic
Abiotrophia_defectiva_ATCC_49176	Acidaminococcus_intestini_RyC_MR95	0.143299974029463	0.116486646507912	0.162752625958547	0.926513338502218	1	1	Mutual
Abiotrophia_defectiva_ATCC_49176	Acidaminococcus_sp_D21	0.143299974029463	0.126315671732149	0.181969571870354	0.0815278462785045	1	-1	Parasitic
Abiotrophia_defectiva_ATCC_49176	Acinetobacter_calcoaceticus_PHEA_2	0.143299974029463	0.234551753309241	0.124919714180123	0.306550077023758	-1	1	Parasitic
Abiotrophia_defectiva_ATCC_49176	Acinetobacter_haemolyticus_NIPH_261	0.143299974029463	0.127338670776738	2.68300937023014e-11	0.297896621298605	-1	1	Parasitic
Abiotrophia_defectiva_ATCC_49176	Acinetobacter_johnsonii_SH046	0.143299974029463	0.122438701567476	0	0.343755066768722	-1	1	Parasitic
Abiotrophia_defectiva_ATCC_49176	Acinetobacter_junii_SH205	0.143299974029463	0.108867334594964	0.00481640986947696	0.269328772745894	-1	1	Parasitic
Abiotrophia_defectiva_ATCC_49176	Acinetobacter_lwoffii_WJ10621	0.143299974029463	0.0739064630499108	0.0978038684244211	0.17018425491483	-1	1	Parasitic
Abiotrophia_defectiva_ATCC_49176	Acinetobacter_pittii_ANC_4052	0.143299974029463	0.176025650226027	9.03810359886847e-11	0.36972176717336	-1	1	Parasitic
Abiotrophia_defectiva_ATCC_49176	Acinetobacter_radioresistens_NIPH_2130	0.143299974029463	0.13038337172401	0.093117746612279	0.205653650642262	-1	1	Parasitic
Abiotrophia_defectiva_ATCC_49176	Actinobacillus_pleuropneumoniae_L20	0.143299974029463	0.483562267086294	-6.48014975013211e-12	3.0423302501988	-1	1	Parasitic
Abiotrophia_defectiva_ATCC_49176	Actinomyces_cardiffensis_F0333	0.143299974029463	0.168624620881129	0.200997890054737	0.180310322728928	1	0	Commensal
Abiotrophia_defectiva_ATCC_49176	Actinomyces_georgiae_DSM_6843	0.143299974029463	0.283042071410933	0.291930095419843	0.285787595546367	1	0	Commensal
Abiotrophia_defectiva_ATCC_49176	Actinomyces_graevenitzii_C83	0.143299974029463	0.222545124828899	0.0946147529480186	0.234835929667952	-1	0	Amensal
Abiotrophia_defectiva_ATCC_49176	Actinomyces_naeslundii_str_Howell_279	0.143299974029463	0.254841887327899	0.164628447231735	0.177408189383186	1	-1	Parasitic
Abiotrophia_defectiva_ATCC_49176	Actinomyces_odontolyticus_ATCC_17982	0.143299974029463	0.146898753213275	0.10505290668641	0.126327644645244	-1	-1	Competitive
Abiotrophia_defectiva_ATCC_49176	Actinomyces_oris_K20	0.143299974029463	0.196306170523189	0.155923983412436	0.157234261599569	0	-1	Amensal
Abiotrophia_defectiva_ATCC_49176	Actinomyces_turicensis_ACS_279_V_Col4	0.143299974029463	0.235197804790538	0.244293775201072	0.188163102472117	1	-1	Parasitic
Abiotrophia_defectiva_ATCC_49176	Actinomyces_urogenitalis_DSM_15434	0.143299974029463	0.253216334709472	0.281601305422782	0.164993026378284	1	-1	Parasitic
Abiotrophia_defectiva_ATCC_49176	Actinomyces_viscosus_C505	0.143299974029463	0.255468761097273	0.0964574660556536	0.25888995447076	-1	0	Amensal
Abiotrophia_defectiva_ATCC_49176	Adlercreutzia_equolifaciens_DSM_19450	0.143299974029463	0.00403096993290891	0.152792644246233	-2.20552465179935e-11	0	-1	Amensal
Abiotrophia_defectiva_ATCC_49176	Aerococcus_viridans_ATCC_11563	0.143299974029463	0.222276793163661	0.155861047530948	0.192485560131786	0	-1	Amensal
Abiotrophia_defectiva_ATCC_49176	Aeromonas_caviae_Ae398	0.143299974029463	0.457638639019669	0.143704442517333	0.457638638998674	0	0	Neutral
Abiotrophia_defectiva_ATCC_49176	Aeromonas_hydrophila_subsp_hydrophila_ATCC_7966	0.143299974029463	0.691690109831913	2.79669620795175e-11	0.737864726341286	-1	0	Amensal
Abiotrophia_defectiva_ATCC_49176	Aeromonas_jandaei_Riv2	0.143299974029463	0.457638638998841	2.03598266172514	1.43245415529236e-11	1	-1	Parasitic
Abiotrophia_defectiva_ATCC_49176	Aeromonas_media_WS	0.143299974029463	0.457638638998738	1.31092152253245	0.457638638998674	1	0	Commensal
Abiotrophia_defectiva_ATCC_49176	Aeromonas_veronii_B565	0.143299974029463	0.457638638996665	2.035982662984	-1.21451648738002e-09	1	-1	Parasitic
Abiotrophia_defectiva_ATCC_49176	Afipia_birgiae_34632	0.143299974029463	0.182811145924517	0.107657519127656	0.244586208486908	-1	1	Parasitic
Abiotrophia_defectiva_ATCC_49176	Aggregatibacter_aphrophilus_NJ8700	0.143299974029463	0.30782774258739	1.31320685807316	0.457638638990943	1	1	Mutual
Abiotrophia_defectiva_ATCC_49176	Akkermansia_muciniphila_ATCC_BAA_835	0.143299974029463	0.117686600438691	0.12934461454779	0.164052342038758	0	1	Commensal
Abiotrophia_defectiva_ATCC_49176	Alcaligenes_faecalis_subsp_faecalis_NBRC_13111	0.143299974029463	0.28910866191984	0.0995593004597595	0.317854548053219	-1	0	Amensal
Abiotrophia_defectiva_ATCC_49176	Alcaligenes_faecalis_subsp_faecalis_NCIB_8687	0.143299974029463	0.28321005692928	0	0.417114600789205	-1	1	Parasitic
Abiotrophia_defectiva_ATCC_49176	Alistipes_finegoldii_DSM_17242	0.143299974029463	0.358714159284632	0.775594622543849	0.457638638991625	1	1	Mutual
Abiotrophia_defectiva_ATCC_49176	Alistipes_indistinctus_YIT_12060	0.143299974029463	0.230994982612608	0.116059146702014	0.20581449880649	-1	-1	Competitive
Abiotrophia_defectiva_ATCC_49176	Alistipes_onderdonkii_DSM_19147	0.143299974029463	0.203141778530085	0.116020545566812	0.189607762450123	-1	0	Amensal
Abiotrophia_defectiva_ATCC_49176	Alistipes_putredinis_DSM_17216	0.143299974029463	0.0397350655324999	0.143600459915433	0.0268599713654112	0	-1	Amensal
Abiotrophia_defectiva_ATCC_49176	Alistipes_shahii_WAL_8301	0.143299974029463	0.308956035069663	0.217802819338431	0.457638638997992	1	1	Mutual
Abiotrophia_defectiva_ATCC_49176	Alloprevotella_tannerae_ATCC_51259	0.143299974029463	0.17623191501632	0.162033028876067	0.174190619490219	1	0	Commensal
Abiotrophia_defectiva_ATCC_49176	Anaerobaculum_hydrogeniformans_OS1_ATCC_BAA_1850	0.143299974029463	0.229631654428038	0.135371798668871	0.160428852472137	0	-1	Amensal
Abiotrophia_defectiva_ATCC_49176	Anaerobiospirillum_succiniciproducens_DSM_640001	0.143299974029463	0.161071508197321	0.223668188149759	0.0761749535710123	1	-1	Parasitic
Abiotrophia_defectiva_ATCC_49176	Anaerococcus_hydrogenalis_DSM_7454	0.143299974029463	0.239159891988756	0.200960867352023	0.144679535716705	1	-1	Parasitic
Abiotrophia_defectiva_ATCC_49176	Anaerococcus_prevotii_DSM_20548	0.143299974029463	0.173359194120779	0.174099902439139	0.174246705221321	1	0	Commensal
Abiotrophia_defectiva_ATCC_49176	Anaerococcus_vaginalis_ATCC_51170	0.143299974029463	0.304376777580092	0.185610715512667	0.162735892157116	1	-1	Parasitic
Abiotrophia_defectiva_ATCC_49176	Anaerofustis_stercorihominis_DSM_17244	0.143299974029463	0.112966015701842	0.119172832871755	0.0821977386995059	-1	-1	Competitive
Abiotrophia_defectiva_ATCC_49176	Anaerostipes_caccae_DSM_14662	0.143299974029463	0.383035148765649	0.27574372919878	0.238997581950912	1	-1	Parasitic
Abiotrophia_defectiva_ATCC_49176	Anaerostipes_hadrus_DSM_3319	0.143299974029463	0.247254367398164	0.0967497860618778	0.251596821599719	-1	0	Amensal
Abiotrophia_defectiva_ATCC_49176	Anaerostipes_sp_3_2_56FAA	0.143299974029463	0.214568190411861	0.171395720918895	0.175535776683205	1	-1	Parasitic
Abiotrophia_defectiva_ATCC_49176	Anaerotruncus_colihominis_DSM_17241	0.143299974029463	0.287399711042272	1.125499693444e-11	0.3971586359188	-1	1	Parasitic
Abiotrophia_defectiva_ATCC_49176	Aneurinibacillus_aneurinilyticus_ATCC_12856	0.143299974029463	0.406143396415314	0.775594622544418	0.385534370027358	1	0	Commensal
Abiotrophia_defectiva_ATCC_49176	Arcanobacterium_haemolyticum_DSM_20595	0.143299974029463	0.3014071317554	-8.05812305770814e-10	0.399584433115024	-1	1	Parasitic
Abiotrophia_defectiva_ATCC_49176	Arcobacter_butzleri_RM4018	0.143299974029463	0.0236136442253949	0.133218645357829	0.0486971266451519	0	1	Commensal
Abiotrophia_defectiva_ATCC_49176	Arthrobacter_castelli_DSM_16402	0.143299974029463	0.472588434314143	0.0886565850853458	0.504677055684738	-1	0	Amensal
Abiotrophia_defectiva_ATCC_49176	Atopobium_minutum_10063974	0.143299974029463	0.347495447516642	0.140974581629848	0.207372026031976	0	-1	Amensal
Abiotrophia_defectiva_ATCC_49176	Atopobium_parvulum_DSM_20469	0.143299974029463	0.28153553140186	0.15746235833808	0.190884249323517	0	-1	Amensal
Abiotrophia_defectiva_ATCC_49176	Atopobium_rimae_ATCC_49626	0.143299974029463	0.311351101287944	0.334870030976617	0.0125996894947775	1	-1	Parasitic
Abiotrophia_defectiva_ATCC_49176	Bacillus_altitudinis_41KF2b	0.143299974029463	0.374279236025333	0.347150806343734	0.386496728735892	1	0	Commensal
Abiotrophia_defectiva_ATCC_49176	Bacillus_atrophaeus_ATCC_49822_1	0.143299974029463	0.416203890163115	0.390649247844181	0.376523181541756	1	0	Commensal
Abiotrophia_defectiva_ATCC_49176	Bacillus_cereus_AH187_F4810_72	0.143299974029463	0.431704368848475	-3.41060513164848e-13	0.431704368848955	-1	0	Amensal
Abiotrophia_defectiva_ATCC_49176	Bacillus_cereus_G9842	0.143299974029463	0.43170436884822	-1.70530256582424e-12	0.431704368850546	-1	0	Amensal
Abiotrophia_defectiva_ATCC_49176	Bacillus_clausii_KSM_K16	0.143299974029463	0.350492231141281	0.425132170124698	0.357623043212129	1	0	Commensal
Abiotrophia_defectiva_ATCC_49176	Bacillus_endophyticus_2102	0.143299974029463	0.271086933551469	0.321935295992262	0.309034814942379	1	1	Mutual
Abiotrophia_defectiva_ATCC_49176	Bacillus_firmus_DS1	0.143299974029463	0.408055319663391	0.664012425343003	0.287499633523225	1	-1	Parasitic
Abiotrophia_defectiva_ATCC_49176	Bacillus_flexus_27Col1_1E	0.143299974029463	0.407479496871012	0.458885902715224	0.343579999636063	1	-1	Parasitic
Abiotrophia_defectiva_ATCC_49176	Bacillus_fordii_DSM_16014	0.143299974029463	0.238312575239699	0.279401352011405	0.249336113815502	1	0	Commensal
Abiotrophia_defectiva_ATCC_49176	Bacillus_halodurans_C_125	0.143299974029463	0.386435770542397	0.390320890233397	0.355419645033066	1	0	Commensal
Abiotrophia_defectiva_ATCC_49176	Bacillus_infantis_NRRL_B_14911	0.143299974029463	0.43686206151415	0.430048651394259	0.358161608113733	1	-1	Parasitic
Abiotrophia_defectiva_ATCC_49176	Bacillus_mojavensis_RO_H_1	0.143299974029463	0.322494455509984	0.323989844331777	0.289681877952376	1	-1	Parasitic
Abiotrophia_defectiva_ATCC_49176	Bacillus_mycoides_DSM_2048	0.143299974029463	0.43612746552031	0.409406326951171	0.328584776184471	1	-1	Parasitic
Abiotrophia_defectiva_ATCC_49176	Bacillus_nealsonii_AAU1	0.143299974029463	0.39406176796449	0.327354541338536	0.28430430330036	1	-1	Parasitic
Abiotrophia_defectiva_ATCC_49176	Bacillus_pseudofirmus_OF4	0.143299974029463	0.327775891350569	0.315796349388734	0.254790566048086	1	-1	Parasitic
Abiotrophia_defectiva_ATCC_49176	Bacillus_pumilus_ATCC_7061	0.143299974029463	0.264959229079137	0.287054797782389	0.259920028789452	1	0	Commensal
Abiotrophia_defectiva_ATCC_49176	Bacillus_sonorensis_L12	0.143299974029463	0.40693300745257	0.593368157899818	0.290350343364139	1	-1	Parasitic
Abiotrophia_defectiva_ATCC_49176	Bacillus_thermoamylovorans	0.143299974029463	0.487143078469973	0.484859505165446	0.345578088420211	1	-1	Parasitic
Abiotrophia_defectiva_ATCC_49176	Bacillus_timonensis_JC401	0.143299974029463	0.33304241335641	0.311270949160075	0.311839461017485	1	0	Commensal
Abiotrophia_defectiva_ATCC_49176	Bacillus_vallismortis_DV1_F_3	0.143299974029463	0.416656356371157	0.357484557666453	0.417119365290546	1	0	Commensal
Abiotrophia_defectiva_ATCC_49176	Bacteroides_caccae_ATCC_43185	0.143299974029463	0.520662008001142	0.206331266876532	0.425370070272493	1	-1	Parasitic
Abiotrophia_defectiva_ATCC_49176	Bacteroides_cellulosilyticus_DSM_14838	0.143299974029463	0.329990958251749	0.108784730130651	0.314477131648573	-1	0	Amensal
Abiotrophia_defectiva_ATCC_49176	Bacteroides_clarus_YIT_12056	0.143299974029463	0.367178428240159	0.0791796015017781	0.390551770387674	-1	0	Amensal
Abiotrophia_defectiva_ATCC_49176	Bacteroides_coprocola_M16_DSM_17136	0.143299974029463	0.0991479256211916	0.0916201369866485	0.119779074210442	-1	1	Parasitic
Abiotrophia_defectiva_ATCC_49176	Bacteroides_coprophilus_DSM_18228	0.143299974029463	0.298897367683827	0.105759138644316	0.315929744083746	-1	0	Amensal
Abiotrophia_defectiva_ATCC_49176	Bacteroides_dorei_DSM_17855	0.143299974029463	0.164570637604104	0.112018848656476	0.142949508090396	-1	-1	Competitive
Abiotrophia_defectiva_ATCC_49176	Bacteroides_eggerthii_1_2_48FAA	0.143299974029463	0.380907465661218	0.160616182843228	0.296993575471106	1	-1	Parasitic
Abiotrophia_defectiva_ATCC_49176	Bacteroides_eggerthii_DSM_20697	0.143299974029463	0.323936179699515	0.229876348152516	0.187722050045522	1	-1	Parasitic
Abiotrophia_defectiva_ATCC_49176	Bacteroides_faecis_MAJ27	0.143299974029463	0.457638638998722	0.110347032494928	0.457638638998674	-1	0	Amensal
Abiotrophia_defectiva_ATCC_49176	Bacteroides_finegoldii_DSM_17565	0.143299974029463	0.175881460615075	0.119270667952946	0.154148456331427	-1	-1	Competitive
Abiotrophia_defectiva_ATCC_49176	Bacteroides_fluxus_YIT_12057	0.143299974029463	0.457638638997555	0.19869090789723	0.457638638997992	1	0	Commensal
Abiotrophia_defectiva_ATCC_49176	Bacteroides_fragilis_3_1_12	0.143299974029463	0.437020461681498	0.275632802995347	0.335423779844518	1	-1	Parasitic
Abiotrophia_defectiva_ATCC_49176	Bacteroides_fragilis_638R	0.143299974029463	0.503187392481234	0.202757529810583	0.426200646209281	1	-1	Parasitic
Abiotrophia_defectiva_ATCC_49176	Bacteroides_fragilis_NCTC_9343	0.143299974029463	0.451781607052739	0.263135506490812	0.364837433217076	1	-1	Parasitic
Abiotrophia_defectiva_ATCC_49176	Bacteroides_fragilis_YCH46	0.143299974029463	0.43695699956398	0.278473154100993	0.340439851783685	1	-1	Parasitic
Abiotrophia_defectiva_ATCC_49176	Bacteroides_graminisolvens_DSM_19988	0.143299974029463	0.71236105330072	0.145387544485516	0.684135322520206	0	0	Neutral
Abiotrophia_defectiva_ATCC_49176	Bacteroides_intestinalis_341_DSM_17393	0.143299974029463	0.301999684696278	0.15591609263879	0.275003376137079	0	0	Neutral
Abiotrophia_defectiva_ATCC_49176	Bacteroides_massiliensis_B846dnLKV334	0.143299974029463	0.497290526037909	0.0833606508394951	0.531705216666069	-1	0	Amensal
Abiotrophia_defectiva_ATCC_49176	Bacteroides_nordii_CL02T12C05	0.143299974029463	0.457638638995612	0.116572525808238	0.457638638997992	-1	0	Amensal
Abiotrophia_defectiva_ATCC_49176	Bacteroides_oleiciplenus_YIT_12058	0.143299974029463	0.255655923901122	0.0876351632680326	0.271507670669507	-1	0	Amensal
Abiotrophia_defectiva_ATCC_49176	Bacteroides_ovatus_ATCC_8483	0.143299974029463	0.344483226149284	0.113248397254324	0.314711871443251	-1	0	Amensal
Abiotrophia_defectiva_ATCC_49176	Bacteroides_ovatus_SD_CC_2a	0.143299974029463	0.222353313404917	0.154936345576743	0.187032808940671	0	-1	Amensal
Abiotrophia_defectiva_ATCC_49176	Bacteroides_ovatus_SD_CMC_3f	0.143299974029463	0.219250622582243	0.163874456556641	0.188027233789171	1	-1	Parasitic
Abiotrophia_defectiva_ATCC_49176	Bacteroides_pectinophilus_ATCC_43243	0.143299974029463	0	0.165057721685685	0.00420912121296624	1	1	Mutual
Abiotrophia_defectiva_ATCC_49176	Bacteroides_plebeius_M12_DSM_17135	0.143299974029463	0.113092141539948	0.118863811152892	0.117229780476805	-1	0	Amensal
Abiotrophia_defectiva_ATCC_49176	Bacteroides_pyogenes_DSM20611	0.143299974029463	0.46640787797468	0.140846500402404	0.470808840032873	0	0	Neutral
Abiotrophia_defectiva_ATCC_49176	Bacteroides_salyersiae_WAL_10018	0.143299974029463	0.456241846947688	0.0783086363002212	0.485499415400341	-1	0	Amensal
Abiotrophia_defectiva_ATCC_49176	Bacteroides_sp_1_1_14	0.143299974029463	0.167275586860759	0.103967108013308	0.1982738727163	-1	1	Parasitic
Abiotrophia_defectiva_ATCC_49176	Bacteroides_sp_1_1_30	0.143299974029463	0.139244448357779	0.161426132442102	0.112839794190677	1	-1	Parasitic
Abiotrophia_defectiva_ATCC_49176	Bacteroides_sp_1_1_6	0.143299974029463	0.12153494326218	0.142980973125418	0.15207579491971	0	1	Commensal
Abiotrophia_defectiva_ATCC_49176	Bacteroides_sp_2_1_22	0.143299974029463	0.117009483204811	0.144302175896655	0.145901386890614	0	1	Commensal
Abiotrophia_defectiva_ATCC_49176	Bacteroides_sp_2_1_33B	0.143299974029463	0.0828938377646033	0.15320301519057	0.0713691956838147	0	-1	Amensal
Abiotrophia_defectiva_ATCC_49176	Bacteroides_sp_2_1_7	0.143299974029463	0.0935229874882688	0.153206864351887	0.0703427142761939	0	-1	Amensal
Abiotrophia_defectiva_ATCC_49176	Bacteroides_sp_2_2_4	0.143299974029463	0.175173095896653	0.0988730552958259	0.217141147234088	-1	1	Parasitic
Abiotrophia_defectiva_ATCC_49176	Bacteroides_sp_20_3	0.143299974029463	0.107043187309325	0.147440882586466	0.0843628665107872	0	-1	Amensal
Abiotrophia_defectiva_ATCC_49176	Bacteroides_sp_3_1_19	0.143299974029463	0.0814045603439355	0.153211196505026	0.0691874307858598	0	-1	Amensal
Abiotrophia_defectiva_ATCC_49176	Bacteroides_sp_3_1_23	0.143299974029463	0.118983923104513	0.157593115997884	0.144943006830431	0	1	Commensal
Abiotrophia_defectiva_ATCC_49176	Bacteroides_sp_3_1_33FAA	0.143299974029463	0.137788851792551	0.110705863879502	0.146153813779279	-1	0	Amensal
Abiotrophia_defectiva_ATCC_49176	Bacteroides_sp_3_1_40A	0.143299974029463	0.115128959492478	0.120573248368828	0.11986332294066	-1	0	Amensal
Abiotrophia_defectiva_ATCC_49176	Bacteroides_sp_3_2_5	0.143299974029463	0.0998839314999691	0.133933799527995	0.130477691724309	0	1	Commensal
Abiotrophia_defectiva_ATCC_49176	Bacteroides_sp_4_1_36	0.143299974029463	0.0656819432007941	0.142310080015591	0.043642335603181	0	-1	Amensal
Abiotrophia_defectiva_ATCC_49176	Bacteroides_sp_4_3_47FAA	0.143299974029463	0.129864846936079	0.105506277201698	0.148275660275772	-1	1	Parasitic
Abiotrophia_defectiva_ATCC_49176	Bacteroides_sp_9_1_42FAA	0.143299974029463	0.31682527665429	0.0946350302953078	0.341328872761324	-1	0	Amensal
Abiotrophia_defectiva_ATCC_49176	Bacteroides_sp_D1	0.143299974029463	0.117009483204811	0.144302175896655	0.145901386890614	0	1	Commensal
Abiotrophia_defectiva_ATCC_49176	Bacteroides_sp_D2	0.143299974029463	0.163021920770872	0.15195638452758	0.151090568595691	0	0	Neutral
Abiotrophia_defectiva_ATCC_49176	Bacteroides_sp_D20	0.143299974029463	0.0751097409925103	0.149980439087358	0.0920289402881735	0	1	Commensal
Abiotrophia_defectiva_ATCC_49176	Bacteroides_sp_D22	0.143299974029463	0.118898269648759	0.157600285854073	0.144838782632405	0	1	Commensal
Abiotrophia_defectiva_ATCC_49176	Bacteroides_stercoris_ATCC_43183	0.143299974029463	0.421312530886543	0.232394255529925	0.274633738139755	1	-1	Parasitic
Abiotrophia_defectiva_ATCC_49176	Bacteroides_thetaiotaomicron_VPI_5482	0.143299974029463	0.437948905155689	0.258865323729424	0.331147381032906	1	-1	Parasitic
Abiotrophia_defectiva_ATCC_49176	Bacteroides_timonensis_AP1	0.143299974029463	0.508847233580832	0.0819138479704407	0.562147456275738	-1	1	Parasitic
Abiotrophia_defectiva_ATCC_49176	Bacteroides_uniformis_ATCC_8492	0.143299974029463	0.158660191851015	0.15572941119126	0.13000120562117	0	-1	Amensal
Abiotrophia_defectiva_ATCC_49176	Bacteroides_ureolyticus_DSM_20703	0.143299974029463	0.0265700897668262	0.143899474022191	0.0248080777805626	0	0	Neutral
Abiotrophia_defectiva_ATCC_49176	Bacteroides_vulgatus_ATCC_8482	0.143299974029463	0.500117150410291	0.0977626624858203	0.489883857038194	-1	0	Amensal
Abiotrophia_defectiva_ATCC_49176	Bacteroides_xylanisolvens_SD_CC_1b	0.143299974029463	0.128128802116735	0.141170719222714	0.15116790462389	0	1	Commensal
Abiotrophia_defectiva_ATCC_49176	Bacteroides_xylanisolvens_XB1A	0.143299974029463	0.254251974762786	0.13870999384585	0.235962205045894	0	0	Neutral
Abiotrophia_defectiva_ATCC_49176	Barnesiella_intestinihominis_YIT_11860	0.143299974029463	0.0919395742844116	0.0875969649747503	0.089040644609554	-1	0	Amensal
Abiotrophia_defectiva_ATCC_49176	Bartonella_quintana_Toulouse	0.143299974029463	0.0157459206138589	0.149864517202559	-2.45790943154134e-10	0	-1	Amensal
Abiotrophia_defectiva_ATCC_49176	Bifidobacterium_adolescentis_ATCC_15703	0.143299974029463	0.239761184981579	0.348346607661711	0	1	-1	Parasitic
Abiotrophia_defectiva_ATCC_49176	Bifidobacterium_angulatum_DSM_20098	0.143299974029463	0.117780046270566	2.73894329438917e-09	0.474792803230457	-1	1	Parasitic
Abiotrophia_defectiva_ATCC_49176	Bifidobacterium_animalis_lactis_AD011	0.143299974029463	0.0425314481685582	0.0393502258767739	0.208533955931443	-1	1	Parasitic
Abiotrophia_defectiva_ATCC_49176	Bifidobacterium_animalis_lactis_BB_12	0.143299974029463	0.0467191615675828	0.101125003182574	0.144962294696256	-1	1	Parasitic
Abiotrophia_defectiva_ATCC_49176	Bifidobacterium_animalis_lactis_Bi_07	0.143299974029463	0.0353076462612411	0.0856480702450426	0.148135755481462	-1	1	Parasitic
Abiotrophia_defectiva_ATCC_49176	Bifidobacterium_animalis_lactis_Bl_04_ATCC_SD5219	0.143299974029463	0.0353076462612411	0.0856480702450426	0.148135755481462	-1	1	Parasitic
Abiotrophia_defectiva_ATCC_49176	Bifidobacterium_animalis_lactis_CNCM_I_2494	0.143299974029463	0.0376677221423464	1.61435309564695e-11	0.254344893321559	-1	1	Parasitic
Abiotrophia_defectiva_ATCC_49176	Bifidobacterium_animalis_lactis_DSM_10140	0.143299974029463	0.0353076462612411	0.0856480702450426	0.148135755481462	-1	1	Parasitic
Abiotrophia_defectiva_ATCC_49176	Bifidobacterium_animalis_lactis_V9	0.143299974029463	0.0353076462612411	0.0856480702450426	0.148135755481462	-1	1	Parasitic
Abiotrophia_defectiva_ATCC_49176	Bifidobacterium_bifidum_BGN4	0.143299974029463	0.0972593101067992	0.117343789665028	0.187075463967062	-1	1	Parasitic
Abiotrophia_defectiva_ATCC_49176	Bifidobacterium_bifidum_NCIMB_41171	0.143299974029463	0.0912695412348112	3.37536221195478e-10	0.293692431078966	-1	1	Parasitic
Abiotrophia_defectiva_ATCC_49176	Bifidobacterium_bifidum_PRL2010	0.143299974029463	0.149303032278516	0.161651377504427	0.174547437760225	1	1	Mutual
Abiotrophia_defectiva_ATCC_49176	Bifidobacterium_bifidum_S17	0.143299974029463	0.0975729714269684	0.117333015873442	0.187684844849059	-1	1	Parasitic
Abiotrophia_defectiva_ATCC_49176	Bifidobacterium_boum_DSM_20432	0.143299974029463	0.273616284872807	0.161750231922042	0.291927736436264	1	0	Commensal
Abiotrophia_defectiva_ATCC_49176	Bifidobacterium_breve_HPH0326	0.143299974029463	0.211206685290052	0.348346607870781	-1.9554136088118e-10	1	-1	Parasitic
Abiotrophia_defectiva_ATCC_49176	Bifidobacterium_breve_UCC2003_NCIMB8807	0.143299974029463	0.24183192703602	0.348346609150781	-1.39220901473891e-09	1	-1	Parasitic
Abiotrophia_defectiva_ATCC_49176	Bifidobacterium_catenulatum_DSM_16992	0.143299974029463	0.0629613003615008	-1.01636032923125e-10	0.262415340590337	-1	1	Parasitic
Abiotrophia_defectiva_ATCC_49176	Bifidobacterium_coryneforme_DSM_20216	0.143299974029463	0.207265544034106	0.0841934312849162	0.252925605536234	-1	1	Parasitic
Abiotrophia_defectiva_ATCC_49176	Bifidobacterium_dentium_ATCC_27678	0.143299974029463	0.167668282130587	0.338494878760685	0.00921070150388914	1	-1	Parasitic
Abiotrophia_defectiva_ATCC_49176	Bifidobacterium_gallicum_DSM_20093	0.143299974029463	0.116970197794438	2.56932253250852e-11	0.502134064805091	-1	1	Parasitic
Abiotrophia_defectiva_ATCC_49176	Bifidobacterium_kashiwanohense_DSM_21854	0.143299974029463	0.266667958599457	0.0762190003832757	0.360770097699742	-1	1	Parasitic
Abiotrophia_defectiva_ATCC_49176	Bifidobacterium_longum_DJO10A	0.143299974029463	0.120973125502939	0.0555189298291907	0.273774112107162	-1	1	Parasitic
Abiotrophia_defectiva_ATCC_49176	Bifidobacterium_longum_E18	0.143299974029463	0.118412829784349	0.117284520909038	0.188182342332993	-1	1	Parasitic
Abiotrophia_defectiva_ATCC_49176	Bifidobacterium_longum_infantis_157F_NC	0.143299974029463	0.0352683548422669	0.173576803485957	0.0197899374660437	1	-1	Parasitic
Abiotrophia_defectiva_ATCC_49176	Bifidobacterium_longum_infantis_ATCC_15697	0.143299974029463	0.175310401597647	2.77395884040743e-11	0.377639761923547	-1	1	Parasitic
Abiotrophia_defectiva_ATCC_49176	Bifidobacterium_longum_longum_ATCC_55813	0.143299974029463	0.0512365041481756	0.0339375237882678	0.198231211089933	-1	1	Parasitic
Abiotrophia_defectiva_ATCC_49176	Bifidobacterium_longum_longum_BBMN68	0.143299974029463	0.110122509914946	0.025548019459734	0.301794889866528	-1	1	Parasitic
Abiotrophia_defectiva_ATCC_49176	Bifidobacterium_longum_longum_CCUG_52486	0.143299974029463	0.0608248059192	1.75077730091289e-11	0.261754811427295	-1	1	Parasitic
Abiotrophia_defectiva_ATCC_49176	Bifidobacterium_longum_longum_JCM_1217	0.143299974029463	0.103314055896429	0.119839516609659	0.192434259958304	-1	1	Parasitic
Abiotrophia_defectiva_ATCC_49176	Bifidobacterium_longum_longum_JDM301	0.143299974029463	0.168363805884248	0.120256201920142	0.191580721789023	-1	1	Parasitic
Abiotrophia_defectiva_ATCC_49176	Bifidobacterium_longum_NCC2705	0.143299974029463	0.0646315576925226	0.101275389493253	0.126792389251477	-1	1	Parasitic
Abiotrophia_defectiva_ATCC_49176	Bifidobacterium_mongoliense_DSM_21395	0.143299974029463	0.299041648483961	0.11244982886592	0.377445948115565	-1	1	Parasitic
Abiotrophia_defectiva_ATCC_49176	Bifidobacterium_pseudocatenulatum_DSM_20438	0.143299974029463	0.113841996452194	0.0640092825462943	0.409828506463668	-1	1	Parasitic
Abiotrophia_defectiva_ATCC_49176	Bifidobacterium_pseudolongum_subsp_Pseudolongum_DSM_20099	0.143299974029463	0.291160745424675	0.171319311630896	0.291927736216394	1	0	Commensal
Abiotrophia_defectiva_ATCC_49176	Bifidobacterium_ruminantium_DSM_6489	0.143299974029463	0.159769528879779	0.250415487598616	0.159769528879565	1	0	Commensal
Abiotrophia_defectiva_ATCC_49176	Bifidobacterium_scardovii_JCM_12489	0.143299974029463	0.264627337805994	0.078476990639615	0.320070393609399	-1	1	Parasitic
Abiotrophia_defectiva_ATCC_49176	Bifidobacterium_stercoris_ATCC_43183	0.143299974029463	0.200781460649469	0.0926626044592922	0.270623766923336	-1	1	Parasitic
Abiotrophia_defectiva_ATCC_49176	Bifidobacterium_thermacidophilum_subsp_thermacidophilum_DSM_15837	0.143299974029463	0.159769528971446	0.204878126449785	0.159769528879565	1	0	Commensal
Abiotrophia_defectiva_ATCC_49176	Bifidobacterium_thermophilum_RBL67	0.143299974029463	0.205081946623948	0.0958652335341412	0.284954969104092	-1	1	Parasitic
Abiotrophia_defectiva_ATCC_49176	Bilophila_wadsworthia_3_1_6	0.143299974029463	0.111603481528771	0.128430526719967	0.0830704905372386	-1	-1	Competitive
Abiotrophia_defectiva_ATCC_49176	Blastococcus_massiliensis_AP3	0.143299974029463	0.11648225840869	0.0942527186032294	0.206241406511822	-1	1	Parasitic
Abiotrophia_defectiva_ATCC_49176	Blautia_hansenii_VPI_C7_24_DSM_20583	0.143299974029463	0.220200894860154	0.775594622477115	0.530956164733652	1	1	Mutual
Abiotrophia_defectiva_ATCC_49176	Blautia_hydrogenotrophica_DSM_10507	0.143299974029463	0.226267329725756	0.189464506034824	0.116507544471801	1	-1	Parasitic
Abiotrophia_defectiva_ATCC_49176	Blautia_obeum_ATCC_29174	0.143299974029463	0.21011409171245	0.264719168589181	0.208877421485226	1	0	Commensal
Abiotrophia_defectiva_ATCC_49176	Blautia_producta_DSM_2950	0.143299974029463	0.319904268743573	0.0828018998213338	0.265544707840263	-1	-1	Competitive
Abiotrophia_defectiva_ATCC_49176	Blautia_wexlerae_DSM_19850	0.143299974029463	0.184730337973338	0.25927221266636	0.203596348019573	1	1	Mutual
Abiotrophia_defectiva_ATCC_49176	Bordetella_hinzii_OH87_BAL007II	0.143299974029463	0.111708422379878	0.168632821244842	0.0741796019859748	1	-1	Parasitic
Abiotrophia_defectiva_ATCC_49176	Brachybacterium_paraconglomeratum_LC44	0.143299974029463	0.430249623966123	0.140158468262484	0.441550125129652	0	0	Neutral
Abiotrophia_defectiva_ATCC_49176	Brachyspira_pilosicoli_B2904	0.143299974029463	0.151904169405001	8.5265128291212e-12	0.54965260232791	-1	1	Parasitic
Abiotrophia_defectiva_ATCC_49176	Bradyrhizobium_elkanii_USDA_76	0.143299974029463	0.316885198617607	0.348346607690246	0.162593188948676	1	-1	Parasitic
Abiotrophia_defectiva_ATCC_49176	Brevibacillus_agri_5_2	0.143299974029463	0.224663017499503	1.50139459776847	0.169772969079077	1	-1	Parasitic
Abiotrophia_defectiva_ATCC_49176	Brevibacillus_agri_BAB_2500	0.143299974029463	0.216929948648785	1.50139459776847	0.169765884163098	1	-1	Parasitic
Abiotrophia_defectiva_ATCC_49176	Brevibacillus_borstelensis_AK1	0.143299974029463	0.181126602297561	0.399425638660887	0.132539787449559	1	-1	Parasitic
Abiotrophia_defectiva_ATCC_49176	Brevibacillus_brevis_NBRC_100599	0.143299974029463	0.273665242344918	0.492417502426747	0.289467828941042	1	0	Commensal
Abiotrophia_defectiva_ATCC_49176	Brevibacterium_casei_S18	0.143299974029463	0.2881360005732	0.275343712182234	0.235725548723849	1	-1	Parasitic
Abiotrophia_defectiva_ATCC_49176	Brevibacterium_linens_BL2	0.143299974029463	0.0888591747634819	0.19193471810479	0.0495776449664618	1	-1	Parasitic
Abiotrophia_defectiva_ATCC_49176	Brevibacterium_massiliense_5401308	0.143299974029463	0.0654558481387953	0.169532158384754	0.0429995709457671	1	-1	Parasitic
Abiotrophia_defectiva_ATCC_49176	Brevundimonas_bacteroides_DSM_4726	0.143299974029463	0.183406777829821	0.211852025229518	0.207506848870594	1	1	Mutual
Abiotrophia_defectiva_ATCC_49176	Brevundimonas_diminuta_470_4	0.143299974029463	0.0864037750101237	0.101615687051662	0.132797082630532	-1	1	Parasitic
Abiotrophia_defectiva_ATCC_49176	Brochothrix_thermosphacta_DSM_20171	0.143299974029463	0.439064198406939	0.242557513967995	0.381579824882124	1	-1	Parasitic
Abiotrophia_defectiva_ATCC_49176	Bulleidia_extructa_W1219	0.143299974029463	0.2891373784367	0.184039864609417	0.164306743073439	1	-1	Parasitic
Abiotrophia_defectiva_ATCC_49176	Burkholderia_cepacia_GG4	0.143299974029463	0.338999717349716	0.230691936442213	0.284604372063654	1	-1	Parasitic
Abiotrophia_defectiva_ATCC_49176	Burkholderiales_bacterium_1_1_47	0.143299974029463	0.0160064529448182	0.148717948471585	0.0399399023060596	0	1	Commensal
Abiotrophia_defectiva_ATCC_49176	Butyricicoccus_pullicaecorum_1_2	0.143299974029463	0.35112759959014	0.195310889967232	0.315878919675924	1	-1	Parasitic
Abiotrophia_defectiva_ATCC_49176	Butyricimonas_synergistica_DSM_23225	0.143299974029463	0.325680563818047	0.348346607661142	4.54747350886464e-13	1	-1	Parasitic
Abiotrophia_defectiva_ATCC_49176	Butyricimonas_virosa_DSM_23226	0.143299974029463	0.325680563818163	0.348346608612474	-8.89031070983037e-10	1	-1	Parasitic
Abiotrophia_defectiva_ATCC_49176	Butyrivibrio_crossotus_DSM_2876	0.143299974029463	0.212298949945612	0.326445697364306	0.0731976933277565	1	-1	Parasitic
Abiotrophia_defectiva_ATCC_49176	Butyrivibrio_fibrisolvens_16_4	0.143299974029463	0.148825915007827	0.199068847584158	0.0481426052868983	1	-1	Parasitic
Abiotrophia_defectiva_ATCC_49176	Campylobacter_coli_JV20	0.143299974029463	0.0843575892104414	0.118821161259575	0.13418922116216	-1	1	Parasitic
Abiotrophia_defectiva_ATCC_49176	Campylobacter_concisus_13826	0.143299974029463	0.0209830999508341	0.115241167963859	0.0565620392376331	-1	1	Parasitic
Abiotrophia_defectiva_ATCC_49176	Campylobacter_curvus_525_92	0.143299974029463	0.0195332796265157	0.167996991663244	6.3664629124105e-12	1	-1	Parasitic
Abiotrophia_defectiva_ATCC_49176	Campylobacter_fetus_subsp_fetus_82_40	0.143299974029463	0.0151324715050552	0.16157900252324	8.67771632329095e-10	1	-1	Parasitic
Abiotrophia_defectiva_ATCC_49176	Campylobacter_gracilis_RM3268	0.143299974029463	0.0145148291991445	0.120546729652801	0.0608518894696317	-1	1	Parasitic
Abiotrophia_defectiva_ATCC_49176	Campylobacter_hominis_ATCC_BAA_381	0.143299974029463	0.0146925457271444	0.159082789507238	0.0189085685627788	1	1	Mutual
Abiotrophia_defectiva_ATCC_49176	Campylobacter_hyointestinalis_subsp_hyointestinalis_LMG_9260	0.143299974029463	0.00876108072092678	0.146763352417452	0.00737981897941609	0	-1	Amensal
Abiotrophia_defectiva_ATCC_49176	Campylobacter_jejuni_jejuni_81_176	0.143299974029463	0.101484863830559	0.146823502979373	0.0860779427839589	0	-1	Amensal
Abiotrophia_defectiva_ATCC_49176	Campylobacter_jejuni_jejuni_ICDCCJ07004	0.143299974029463	0.101551352430971	0.146836549593445	0.0861256604307528	0	-1	Amensal
Abiotrophia_defectiva_ATCC_49176	Campylobacter_jejuni_jejuni_M1	0.143299974029463	0.101577630707171	0.188187691754251	0.0550111741085857	1	-1	Parasitic
Abiotrophia_defectiva_ATCC_49176	Campylobacter_jejuni_jejuni_NCTC_11168	0.143299974029463	0.101578197187809	0.146833715735511	0.0861518242477359	0	-1	Amensal
Abiotrophia_defectiva_ATCC_49176	Campylobacter_lari_RM2100	0.143299974029463	0.0141952261015449	0.156556350728238	0.00561102904589461	0	-1	Amensal
Abiotrophia_defectiva_ATCC_49176	Campylobacter_rectus_RM3267	0.143299974029463	0.00880090517289179	0.149336163352473	0.0135658413291821	0	1	Commensal
Abiotrophia_defectiva_ATCC_49176	Campylobacter_showae_CSUNSWCD	0.143299974029463	0.00918163539698881	0.153958041698161	0.0141214996299368	0	1	Commensal
Abiotrophia_defectiva_ATCC_49176	Campylobacter_upsaliensis_JV21	0.143299974029463	0.0404945367959603	0.141005837501666	0.0856755538894731	0	1	Commensal
Abiotrophia_defectiva_ATCC_49176	Candidatus_Nitrososphaera_gargensis_Ga9_2	0.143299974029463	0.0472790071103426	0.175857395905041	0.0472790071110012	1	0	Commensal
Abiotrophia_defectiva_ATCC_49176	Capnocytophaga_granulosa_ATCC_51502	0.143299974029463	0.151451604765435	0.151998914874298	0.156400020438014	0	0	Neutral
Abiotrophia_defectiva_ATCC_49176	Capnocytophaga_ochracea_DSM_7271	0.143299974029463	0.235203965378674	0.273962756808942	0.15026366001814	1	-1	Parasitic
Abiotrophia_defectiva_ATCC_49176	Capnocytophaga_sputigena_ATCC_33612	0.143299974029463	0.245001162718514	0.150293718039507	0.210152879592556	0	-1	Amensal
Abiotrophia_defectiva_ATCC_49176	Catenibacterium_mitsuokai_DSM_15897	0.143299974029463	0.215706525685938	0.201864181409064	0.135222100868191	1	-1	Parasitic
Abiotrophia_defectiva_ATCC_49176	Cedecea_davisae_DSM_4568	0.143299974029463	0.604831182737883	0.126010668106233	0.639754740705257	-1	0	Amensal
Abiotrophia_defectiva_ATCC_49176	Cellulosilyticum_lentocellum_DSM_5427	0.143299974029463	0.344035770226309	0.27628959204651	0.294349134646723	1	-1	Parasitic
Abiotrophia_defectiva_ATCC_49176	Cellulosimicrobium_cellulans_J36	0.143299974029463	0.325680563818187	0.332322415570502	0.0149815379285201	1	-1	Parasitic
Abiotrophia_defectiva_ATCC_49176	Cetobacterium_somerae_ATCC_BAA_47401	0.143299974029463	0.325680563818143	0.336389052212439	0.0111795071774168	1	-1	Parasitic
Abiotrophia_defectiva_ATCC_49176	Citrobacter_amalonaticus_Y19	0.143299974029463	0.626590458437643	0	0.701856137033246	-1	1	Parasitic
Abiotrophia_defectiva_ATCC_49176	Citrobacter_freundii_ATCC_8090	0.143299974029463	0.723344410079869	0.236269440775459	0.572941171455568	1	-1	Parasitic
Abiotrophia_defectiva_ATCC_49176	Citrobacter_freundii_UCI_31	0.143299974029463	0.629622758707467	0.0484767817290503	0.624963175819175	-1	0	Amensal
Abiotrophia_defectiva_ATCC_49176	Citrobacter_koseri_ATCC_BAA_895	0.143299974029463	0.657655147309724	0	3.23621429555294	-1	1	Parasitic
Abiotrophia_defectiva_ATCC_49176	Citrobacter_sp_30_2	0.143299974029463	0.643480104575762	-1.3574208423961e-10	2.56261580902788	-1	1	Parasitic
Abiotrophia_defectiva_ATCC_49176	Citrobacter_youngae_ATCC_29220	0.143299974029463	0.648998701240021	-2.52384779741988e-11	2.56261580890248	-1	1	Parasitic
Abiotrophia_defectiva_ATCC_49176	Cloacibacillus_evryensis_DSM_19522	0.143299974029463	0.101454879654022	-4.51336745754816e-11	0.280381333903733	-1	1	Parasitic
Abiotrophia_defectiva_ATCC_49176	Clostridiales_sp_1_7_47FAA	0.143299974029463	0.406572086064403	0.128423957584346	0.340693922051173	-1	-1	Competitive
Abiotrophia_defectiva_ATCC_49176	Clostridium_asparagiforme_DSM_15981	0.143299974029463	0.455120284305744	0.338494878760798	1.35634873781692	1	1	Mutual
Abiotrophia_defectiva_ATCC_49176	Clostridium_bartlettii_DSM_16795	0.143299974029463	0.218401668780058	0.0364787770372459	0.285657487193362	-1	1	Parasitic
Abiotrophia_defectiva_ATCC_49176	Clostridium_beijerinckii_NCIMB_8052	0.143299974029463	0.716010267141539	0.242646258572222	0.646560803322359	1	0	Commensal
Abiotrophia_defectiva_ATCC_49176	Clostridium_bifermentans_ATCC_19299	0.143299974029463	0.216819050471649	0.169346946413611	0.178999661247985	1	-1	Parasitic
Abiotrophia_defectiva_ATCC_49176	Clostridium_bolteae_ATCC_BAA_613	0.143299974029463	0.435588590469161	-3.75166564481333e-12	0.45675389026826	-1	0	Amensal
Abiotrophia_defectiva_ATCC_49176	Clostridium_botulinum_A_str_ATCC_19397	0.143299974029463	0.298139794895001	0.155257046366501	0.193089561295096	0	-1	Amensal
Abiotrophia_defectiva_ATCC_49176	Clostridium_botulinum_A_str_ATCC_3502	0.143299974029463	0.283199537652627	0.157100209409919	0.191246398251678	0	-1	Amensal
Abiotrophia_defectiva_ATCC_49176	Clostridium_botulinum_A_str_Hall	0.143299974029463	0.283199531429716	0.154984297262445	0.193362310396992	0	-1	Amensal
Abiotrophia_defectiva_ATCC_49176	Clostridium_botulinum_Bf	0.143299974029463	0.34834660766194	0.216870783190529	0.131475824471067	1	-1	Parasitic
Abiotrophia_defectiva_ATCC_49176	Clostridium_botulinum_E1_str_BoNT_E_Beluga	0.143299974029463	0.410755737008511	0.349031633023742	0.368722003158609	1	-1	Parasitic
Abiotrophia_defectiva_ATCC_49176	Clostridium_botulinum_F_str_230613	0.143299974029463	0.348346607661181	0.21682496234132	0.131521645284352	1	-1	Parasitic
Abiotrophia_defectiva_ATCC_49176	Clostridium_butyricum_DSM_10702	0.143299974029463	0.604753970965489	0.338494878502843	0.302376985713295	1	-1	Parasitic
Abiotrophia_defectiva_ATCC_49176	Clostridium_butyricum_E4_str_BoNT_E_BL5262	0.143299974029463	0.527379724094951	0.338494878748975	0.263689862057618	1	-1	Parasitic
Abiotrophia_defectiva_ATCC_49176	Clostridium_cadaveris_AGR2141	0.143299974029463	0.348346607661343	0.167290947580909	0.181055660080688	1	-1	Parasitic
Abiotrophia_defectiva_ATCC_49176	Clostridium_celatum_DSM_1785	0.143299974029463	0.280111060444699	0.195420409443614	0.267455651454839	1	0	Commensal
Abiotrophia_defectiva_ATCC_49176	Clostridium_cellobioparum_DSM_1351	0.143299974029463	0.191028292563164	0.17914501988696	0.213747002908917	1	1	Mutual
Abiotrophia_defectiva_ATCC_49176	Clostridium_citroniae_WAL_17108	0.143299974029463	0.294607261373521	0.303226164146508	0.254512526861845	1	-1	Parasitic
Abiotrophia_defectiva_ATCC_49176	Clostridium_clariflavum_DSM_19732	0.143299974029463	0.367273656719081	0.267856784305536	0.325258552552782	1	-1	Parasitic
Abiotrophia_defectiva_ATCC_49176	Clostridium_clostridioforme_CM201	0.143299974029463	0.327788152959271	0.403056017875656	0.237726815763722	1	-1	Parasitic
Abiotrophia_defectiva_ATCC_49176	Clostridium_difficile_CD196	0.143299974029463	0.34834660766108	0.0377621420093419	0.310584465676243	-1	-1	Competitive
Abiotrophia_defectiva_ATCC_49176	Clostridium_difficile_NAP07	0.143299974029463	0.335923172612456	0.208644085744254	0.137137391765236	1	-1	Parasitic
Abiotrophia_defectiva_ATCC_49176	Clostridium_difficile_NAP08	0.143299974029463	0.33611077096015	0.208604788262392	0.137175967691292	1	-1	Parasitic
Abiotrophia_defectiva_ATCC_49176	Clostridium_difficile_R20291	0.143299974029463	0.348346607662835	0.0377621420090009	0.310584465652596	-1	-1	Competitive
Abiotrophia_defectiva_ATCC_49176	Clostridium_glycolicum_ATCC_14880	0.143299974029463	0.368900697411886	0.297198910257862	0.34887880221379	1	0	Commensal
Abiotrophia_defectiva_ATCC_49176	Clostridium_hathewayi_12489931	0.143299974029463	0.383566888296742	0.576200705339375	0.0739088508655641	1	-1	Parasitic
Abiotrophia_defectiva_ATCC_49176	Clostridium_hathewayi_DSM_13479	0.143299974029463	0.342419622722916	0.33565362845377	0.341336129067713	1	0	Commensal
Abiotrophia_defectiva_ATCC_49176	Clostridium_hiranonis_TO_931_DSM_13275	0.143299974029463	0.0746100460878794	0.154278021325013	0.0356704239196688	0	-1	Amensal
Abiotrophia_defectiva_ATCC_49176	Clostridium_hylemonae_DSM_15053	0.143299974029463	0.237354942958522	0.188629520783365	0.0868878215436553	1	-1	Parasitic
Abiotrophia_defectiva_ATCC_49176	Clostridium_indolis_DSM_755	0.143299974029463	0.306465561537709	0.327817540277465	0.268000571563675	1	-1	Parasitic
Abiotrophia_defectiva_ATCC_49176	Clostridium_innocuum_2959	0.143299974029463	0.487599403410338	0.314912500902665	0.513285773252733	1	0	Commensal
Abiotrophia_defectiva_ATCC_49176	Clostridium_leptum_DSM_753	0.143299974029463	0.0521948606957969	0.161960183691576	0.00614267947878488	1	-1	Parasitic
Abiotrophia_defectiva_ATCC_49176	Clostridium_methoxybenzovorans_SR3	0.143299974029463	0.281563157137955	0.417077429841584	0.263851852472953	1	0	Commensal
Abiotrophia_defectiva_ATCC_49176	Clostridium_methylpentosum_R2_DSM_5476	0.143299974029463	0.0828668511186632	0.160302037433098	0.0354551817015363	1	-1	Parasitic
Abiotrophia_defectiva_ATCC_49176	Clostridium_nexile_DSM_1787	0.143299974029463	0.135993070157081	0.0607664918920818	0.194300086222029	-1	1	Parasitic
Abiotrophia_defectiva_ATCC_49176	Clostridium_paraputrificum_AGR2156	0.143299974029463	0.423343442421856	0.300575603345692	0.387096006582851	1	0	Commensal
Abiotrophia_defectiva_ATCC_49176	Clostridium_perfringens_ATCC_13124	0.143299974029463	0.348346607661343	0.223236416636155	0.125110191025442	1	-1	Parasitic
Abiotrophia_defectiva_ATCC_49176	Clostridium_ramosum_VPI_0427_DSM_1402	0.143299974029463	0.198997279342573	0.177870834841656	0.082103876896781	1	-1	Parasitic
Abiotrophia_defectiva_ATCC_49176	Clostridium_saccharogumia_DSM_17460	0.143299974029463	0.30127363971752	0.290652415322938	0.308595601329216	1	0	Commensal
Abiotrophia_defectiva_ATCC_49176	Clostridium_saccharoperbutylacetonicum_N1_4_HMT	0.143299974029463	0.554748050821376	0.370768382466736	0.441940893564038	1	-1	Parasitic
Abiotrophia_defectiva_ATCC_49176	Clostridium_sartagoforme_AAU1	0.143299974029463	0.414703956540642	0.400630233959873	0.397359863568681	1	0	Commensal
Abiotrophia_defectiva_ATCC_49176	Clostridium_scindens_ATCC_35704	0.143299974029463	0.232244584610071	2.14868123293854e-11	0.331029687005298	-1	1	Parasitic
Abiotrophia_defectiva_ATCC_49176	Clostridium_sordellii_ATCC_9714	0.143299974029463	0.325220023305115	0.157653014331459	0.190693593330138	1	-1	Parasitic
Abiotrophia_defectiva_ATCC_49176	Clostridium_sp_7_2_43FAA	0.143299974029463	0.362014939437712	-1.4210854715202e-11	0.452673022885278	-1	1	Parasitic
Abiotrophia_defectiva_ATCC_49176	Clostridium_sp_L2_50	0.143299974029463	0.0211076972678183	0.157817751602693	0.0239498090107872	1	1	Mutual
Abiotrophia_defectiva_ATCC_49176	Clostridium_sp_M62_1	0.143299974029463	0.302983344515999	0.0865731090159443	0.302983344519134	-1	0	Amensal
Abiotrophia_defectiva_ATCC_49176	Clostridium_sp_SS2_1	0.143299974029463	0.174748382990237	0.206343707512019	0.113011271708842	1	-1	Parasitic
Abiotrophia_defectiva_ATCC_49176	Clostridium_sp_SY8519	0.143299974029463	0.0716367259449355	0.121901418701668	0.11851835030518	-1	1	Parasitic
Abiotrophia_defectiva_ATCC_49176	Clostridium_spiroforme_DSM_1552	0.143299974029463	0.113057952727329	0.175067822171968	0.0616412567851512	1	-1	Parasitic
Abiotrophia_defectiva_ATCC_49176	Clostridium_sporogenes_ATCC_15579	0.143299974029463	0.348346607661173	0.0427558437515927	0.305590763909549	-1	-1	Competitive
Abiotrophia_defectiva_ATCC_49176	Clostridium_sporosphaeroides_DSM_1294	0.143299974029463	0.156904269010368	0.172262624085079	0.259173445234524	1	1	Mutual
Abiotrophia_defectiva_ATCC_49176	Clostridium_sticklandii_DSM_519	0.143299974029463	0.379844580310689	0.243930021320807	0.328663954124522	1	-1	Parasitic
Abiotrophia_defectiva_ATCC_49176	Clostridium_symbiosum_ATCC_14940	0.143299974029463	0.304995172098183	1.30669919035643	0.153054410815002	1	-1	Parasitic
Abiotrophia_defectiva_ATCC_49176	Clostridium_symbiosum_WAL_14163	0.143299974029463	0.124406990618477	1.06304739677751	-1.25055521493778e-12	1	-1	Parasitic
Abiotrophia_defectiva_ATCC_49176	Clostridium_symbiosum_WAL_14673	0.143299974029463	0.124552974897379	1.11343299605619	-1.96678229258396e-11	1	-1	Parasitic
Abiotrophia_defectiva_ATCC_49176	Clostridium_tyrobutyricum_DSM_2637	0.143299974029463	0.203632505626277	0.220435919860279	0.221996095101645	1	0	Commensal
Abiotrophia_defectiva_ATCC_49176	Clostridium_viride_DSM_6836	0.143299974029463	0.138620462670679	0.214223520108249	0.176850023330303	1	1	Mutual
Abiotrophia_defectiva_ATCC_49176	Collinsella_aerofaciens_ATCC_25986	0.143299974029463	0.112367505944301	2.72848410531878e-11	0.293787120246975	-1	1	Parasitic
Abiotrophia_defectiva_ATCC_49176	Collinsella_intestinalis_DSM_13280	0.143299974029463	0.0922284719300491	5.72981662116945e-11	0.276826746943357	-1	1	Parasitic
Abiotrophia_defectiva_ATCC_49176	Collinsella_stercoris_DSM_13279	0.143299974029463	0.132764923047218	1.71082774613751e-08	0.305190349577742	-1	1	Parasitic
Abiotrophia_defectiva_ATCC_49176	Collinsella_tanakaei_YIT_12063	0.143299974029463	0.329835085145995	0.234374829042167	0.291676647495137	1	-1	Parasitic
Abiotrophia_defectiva_ATCC_49176	Coprobacillus_sp_29_1	0.143299974029463	0.1758619217496	0.160508748058874	0.109316875258855	1	-1	Parasitic
Abiotrophia_defectiva_ATCC_49176	Coprobacillus_sp_D7	0.143299974029463	0.210995239814027	0.153968764143542	0.129313429091098	0	-1	Amensal
Abiotrophia_defectiva_ATCC_49176	Coprococcus_catus_GD_7	0.143299974029463	0.208850530717835	0.446359212005063	0.177933471391611	1	-1	Parasitic
Abiotrophia_defectiva_ATCC_49176	Coprococcus_comes_ATCC_27758	0.143299974029463	0.270885305718658	0.0030219620847447	0.311096061144667	-1	1	Parasitic
Abiotrophia_defectiva_ATCC_49176	Coprococcus_eutactus_ATCC_27759	0.143299974029463	0.217145773105373	0.198675749784684	0.107468645288463	1	-1	Parasitic
Abiotrophia_defectiva_ATCC_49176	Corynebacterium_ammoniagenes_DSM_20306	0.143299974029463	0.140905550246506	0.157175994079239	0.164668949868542	0	1	Commensal
Abiotrophia_defectiva_ATCC_49176	Corynebacterium_amycolatum_SK46	0.143299974029463	0.19496696271101	0.125050254739108	0.18697002546412	-1	0	Amensal
Abiotrophia_defectiva_ATCC_49176	Corynebacterium_aurimucosum_ATCC_700975	0.143299974029463	0.226335803197438	0.144740442552461	0.202961531218193	0	-1	Amensal
Abiotrophia_defectiva_ATCC_49176	Corynebacterium_durum_F0235	0.143299974029463	0.275921432392539	0.199156416610435	0.258559043949276	1	0	Commensal
Abiotrophia_defectiva_ATCC_49176	Corynebacterium_glucuronolyticum_ATCC_51867	0.143299974029463	0.261988199265953	0.242187522460085	0.24501684157849	1	0	Commensal
Abiotrophia_defectiva_ATCC_49176	Corynebacterium_kroppenstedtii_DSM_44385	0.143299974029463	0.221825196670187	0.222084912922583	0.134970527147857	1	-1	Parasitic
Abiotrophia_defectiva_ATCC_49176	Corynebacterium_propinquum_DSM_44285	0.143299974029463	0.109956613582008	0.163129543276341	0.0916299249829535	1	-1	Parasitic
Abiotrophia_defectiva_ATCC_49176	Corynebacterium_striatum_ATCC_6940	0.143299974029463	0.31585480978566	0.176807434134616	0.292237367407438	1	0	Commensal
Abiotrophia_defectiva_ATCC_49176	Corynebacterium_tuberculostearicum_SK141	0.143299974029463	0.175237755724886	0.165233605841308	0.172026485696961	1	0	Commensal
Abiotrophia_defectiva_ATCC_49176	Corynebacterium_ulcerans_809	0.143299974029463	0.194440250290951	0.19337368773347	0.186047919592056	1	0	Commensal
Abiotrophia_defectiva_ATCC_49176	Corynebacterium_ureicelerivorans	0.143299974029463	0.157061785508874	0.1392483787331	0.183135112732998	0	1	Commensal
Abiotrophia_defectiva_ATCC_49176	Cronobacter_sakazakii_ATCC_BAA_894	0.143299974029463	0.54248808619908	0.042623324748547	0.569061749271441	-1	0	Amensal
Abiotrophia_defectiva_ATCC_49176	Cryptobacterium_curtum_DSM_15641	0.143299974029463	0.0262252498194013	0.142983965234635	0.0615151908259577	0	1	Commensal
Abiotrophia_defectiva_ATCC_49176	Curtobacterium_flaccumfaciens_UCD_AKU	0.143299974029463	0.193431454961589	0.166335993876032	0.165227977350924	1	-1	Parasitic
Abiotrophia_defectiva_ATCC_49176	Delftia_acidovorans_SPH_1	0.143299974029463	0.368760251200782	-3.63797880709171e-12	0.516614887916944	-1	1	Parasitic
Abiotrophia_defectiva_ATCC_49176	Dermacoccus_nishinomiyaensis	0.143299974029463	0.326472023641938	0.184415021308496	0.278098782639631	1	-1	Parasitic
Abiotrophia_defectiva_ATCC_49176	Desulfovibrio_desulfuricans_subsp_desulfuricans_DSM_642	0.143299974029463	0.249656533833279	-5.6843418860808e-13	0.444103226759694	-1	1	Parasitic
Abiotrophia_defectiva_ATCC_49176	Desulfovibrio_piger_ATCC_29098	0.143299974029463	0.104660137961576	0.160151567469597	0.0602068060486545	1	-1	Parasitic
Abiotrophia_defectiva_ATCC_49176	Desulfovibrio_sp_3_1_syn3	0.143299974029463	0.0536812513969997	0.338494878764664	0.582251714766585	1	1	Mutual
Abiotrophia_defectiva_ATCC_49176	Dialister_invisus_DSM_15470	0.143299974029463	0.0113529672193493	0.146011305399952	0.0207078839006272	0	1	Commensal
Abiotrophia_defectiva_ATCC_49176	Dialister_succinatiphilus_YIT_11850	0.143299974029463	0.085519850857989	0.0576221372009513	0.185468030477296	-1	1	Parasitic
Abiotrophia_defectiva_ATCC_49176	Dietzia_cinnamea_P4	0.143299974029463	0.135515556206101	0.111205745816733	0.185847181101053	-1	1	Parasitic
Abiotrophia_defectiva_ATCC_49176	Dorea_formicigenerans_ATCC_27755	0.143299974029463	0.257072955109893	0.329010144889708	0.240255086152047	1	0	Commensal
Abiotrophia_defectiva_ATCC_49176	Dorea_longicatena_DSM_13814	0.143299974029463	0.283021462491578	0.151604864950059	0.182854004649926	0	-1	Amensal
Abiotrophia_defectiva_ATCC_49176	Dysgonomonas_gadei_ATCC_BAA_286	0.143299974029463	0.661988845220504	0.146106785262532	0.647674945134895	0	0	Neutral
Abiotrophia_defectiva_ATCC_49176	Edwardsiella_tarda_ATCC_23685	0.143299974029463	0.493824034143682	0.338494878726237	1.99815847944637	1	1	Mutual
Abiotrophia_defectiva_ATCC_49176	Edwardsiella_tarda_FL6_60	0.143299974029463	0.325680563818534	0.338494878968731	0.00921070130925727	1	-1	Parasitic
Abiotrophia_defectiva_ATCC_49176	Eggerthella_lenta_DSM_2243	0.143299974029463	0.0434806021210141	0.129511204379355	0.109277452890638	0	1	Commensal
Abiotrophia_defectiva_ATCC_49176	Eggerthella_sp_1_3_56FAA	0.143299974029463	0.0524453501445422	0.112341260445305	0.118580068026063	-1	1	Parasitic
Abiotrophia_defectiva_ATCC_49176	Eggerthella_sp_YY7918	0.143299974029463	0.0310293715775754	0.129013093994899	0.0904214092254279	0	1	Commensal
Abiotrophia_defectiva_ATCC_49176	Eggerthia_catenaformis_OT_569	0.143299974029463	0.348346607662921	0.230758430536184	0.117588177125413	1	-1	Parasitic
Abiotrophia_defectiva_ATCC_49176	Eikenella_corrodens_ATCC_23834	0.143299974029463	0.0974156065328986	0.0904568989903964	0.164931362983339	-1	1	Parasitic
Abiotrophia_defectiva_ATCC_49176	Enterobacter_aerogenes_KCTC_2190	0.143299974029463	0.658058586388671	0.161619565054593	0.642234253031461	1	0	Commensal
Abiotrophia_defectiva_ATCC_49176	Enterobacter_asburiae_LF7a	0.143299974029463	0.633698262785756	0.740929808797546	2.56093622112803	1	1	Mutual
Abiotrophia_defectiva_ATCC_49176	Enterobacter_cancerogenus_ATCC_35316	0.143299974029463	0.488194401835062	-8.57198756420985e-11	2.56261580896773	-1	1	Parasitic
Abiotrophia_defectiva_ATCC_49176	Enterobacter_cloacae_EcWSU1	0.143299974029463	0.643203094856024	0.740929808824831	2.56093622110109	1	1	Mutual
Abiotrophia_defectiva_ATCC_49176	Enterobacter_hormaechei_YT2	0.143299974029463	0.630713318213358	0.738740601358472	2.56430381400753	1	1	Mutual
Abiotrophia_defectiva_ATCC_49176	Enterobacter_hormaechei_YT3	0.143299974029463	0.611682962357137	0.739235141987251	2.56354735120146	1	1	Mutual
Abiotrophia_defectiva_ATCC_49176	Enterobacteriaceae_bacterium_9_2_54FAA	0.143299974029463	0.525868703001821	0.338494878760685	2.1212018520248	1	1	Mutual
Abiotrophia_defectiva_ATCC_49176	Enterococcus_asini_ATCC_700915	0.143299974029463	0.437404217432653	0.361693018973028	0.40429169654999	1	0	Commensal
Abiotrophia_defectiva_ATCC_49176	Enterococcus_avium_ATCC_14025	0.143299974029463	0.270495065221569	1.50139459776847	0.139039262145957	1	-1	Parasitic
Abiotrophia_defectiva_ATCC_49176	Enterococcus_caccae_ATCC_BAA_1240	0.143299974029463	0.37030503882129	0.273368400099685	0.330659642579576	1	-1	Parasitic
Abiotrophia_defectiva_ATCC_49176	Enterococcus_casseliflavus_ATCC_12755	0.143299974029463	0.248416847813709	0.280074030294941	0.17320689390624	1	-1	Parasitic
Abiotrophia_defectiva_ATCC_49176	Enterococcus_cecorum_DSM_20682	0.143299974029463	0.229307068275273	0.194170509474816	0.212603501803187	1	0	Commensal
Abiotrophia_defectiva_ATCC_49176	Enterococcus_dispar_ATCC_51266	0.143299974029463	0.308122730621801	0.357833009934893	0.227055784879326	1	-1	Parasitic
Abiotrophia_defectiva_ATCC_49176	Enterococcus_durans_ATCC_6056	0.143299974029463	0.323569567373004	0.183318566969547	0.165028039914432	1	-1	Parasitic
Abiotrophia_defectiva_ATCC_49176	Enterococcus_faecalis_OG1RF_ATCC_47077	0.143299974029463	0.300888111464313	0.0931732076184062	0.31623523579583	-1	0	Amensal
Abiotrophia_defectiva_ATCC_49176	Enterococcus_faecalis_TX0104	0.143299974029463	0.290925651602187	0	0.371443429165879	-1	1	Parasitic
Abiotrophia_defectiva_ATCC_49176	Enterococcus_faecalis_TX1322	0.143299974029463	0.276793573517014	0.348346607662279	-5.6843418860808e-13	1	-1	Parasitic
Abiotrophia_defectiva_ATCC_49176	Enterococcus_faecalis_TX2134	0.143299974029463	0.210550406911981	0.176502726091371	0.133928677275435	1	-1	Parasitic
Abiotrophia_defectiva_ATCC_49176	Enterococcus_faecalis_V583	0.143299974029463	0.300831225514113	0	0.4317043688485	-1	1	Parasitic
Abiotrophia_defectiva_ATCC_49176	Enterococcus_faecium_TX1330	0.143299974029463	0.182047904936723	0.338494878771144	-9.2086338554509e-12	1	-1	Parasitic
Abiotrophia_defectiva_ATCC_49176	Enterococcus_gallinarum_EG2	0.143299974029463	0.326937415512011	0.21927336125259	0.276055740901938	1	-1	Parasitic
Abiotrophia_defectiva_ATCC_49176	Enterococcus_hirae_ATCC_9790	0.143299974029463	0.330029328178501	0.335562472325023	0.0028892673029759	1	-1	Parasitic
Abiotrophia_defectiva_ATCC_49176	Enterococcus_phoeniculicola_ATCC_BAA_412	0.143299974029463	0.224079991152012	0.152352604096563	0.211997462130967	0	0	Neutral
Abiotrophia_defectiva_ATCC_49176	Enterococcus_saccharolyticus_DSM8903	0.143299974029463	0.175030087383707	0.311816000764338	0.216692608039352	1	1	Mutual
Abiotrophia_defectiva_ATCC_49176	Enterococcus_sp_7L76	0.143299974029463	0.21921023395514	0.348346607662847	-1.13686837721616e-12	1	-1	Parasitic
Abiotrophia_defectiva_ATCC_49176	Erysipelotrichaceae_bacterium_5_2_54FAA	0.143299974029463	0.19157322884127	0.0971489406490491	0.233368660659835	-1	1	Parasitic
Abiotrophia_defectiva_ATCC_49176	Erysipelotrichaceae_bacterium_sp_3_1_53	0.143299974029463	0.1101630483279	0.166621102080626	0.0589626075390015	1	-1	Parasitic
Abiotrophia_defectiva_ATCC_49176	Escherichia_albertii_KF1	0.143299974029463	0.656226921921967	0	0.72777057489975	-1	1	Parasitic
Abiotrophia_defectiva_ATCC_49176	Escherichia_albertii_TW07627	0.143299974029463	0.705142280954878	-4.1154635255225e-11	0.781542207234224	-1	1	Parasitic
Abiotrophia_defectiva_ATCC_49176	Escherichia_coli_O157_H7_str_Sakai	0.143299974029463	0.665842489617358	-4.88853402202949e-12	2.56261580887758	-1	1	Parasitic
Abiotrophia_defectiva_ATCC_49176	Escherichia_coli_SE11	0.143299974029463	0.69125168499386	0.338494878760685	1.61317024088805	1	1	Mutual
Abiotrophia_defectiva_ATCC_49176	Escherichia_coli_str_K_12_substr_MG1655	0.143299974029463	0.661542741901285	4.57021087640896e-11	2.56261580883813	-1	1	Parasitic
Abiotrophia_defectiva_ATCC_49176	Escherichia_coli_UTI89_UPEC	0.143299974029463	0.617232928173076	2.42152964347042e-11	2.56261580885746	-1	1	Parasitic
Abiotrophia_defectiva_ATCC_49176	Escherichia_fergusonii_ATCC_35469	0.143299974029463	0.81700176162197	6.93489710101858e-12	0.924191185054724	-1	1	Parasitic
Abiotrophia_defectiva_ATCC_49176	Escherichia_hermannii_NBRC_105704	0.143299974029463	0.457638638992187	0.352808543050514	0.457638638998674	1	0	Commensal
Abiotrophia_defectiva_ATCC_49176	Escherichia_sp_1_1_43	0.143299974029463	0.173972561595294	0.0333872150515617	0.321518189672815	-1	1	Parasitic
Abiotrophia_defectiva_ATCC_49176	Escherichia_sp_3_2_53FAA	0.143299974029463	0.607639219395999	-2.3499069357058e-10	2.56261580912815	-1	1	Parasitic
Abiotrophia_defectiva_ATCC_49176	Escherichia_sp_4_1_40B	0.143299974029463	0.631120060047381	1.73599801200908e-10	2.5856389474003	-1	1	Parasitic
Abiotrophia_defectiva_ATCC_49176	Eubacterium_biforme_DSM_3989	0.143299974029463	0.184726527722038	0.201141377227373	0.12422323402302	1	-1	Parasitic
Abiotrophia_defectiva_ATCC_49176	Eubacterium_brachy_ATCC_33089	0.143299974029463	0.189810077001401	0.148233931587129	0.200112676075719	0	0	Neutral
Abiotrophia_defectiva_ATCC_49176	Eubacterium_cellulosolvens_6	0.143299974029463	0.150644428625904	0.106810832920587	0.235195710911285	-1	1	Parasitic
Abiotrophia_defectiva_ATCC_49176	Eubacterium_cylindroides_T2_87	0.143299974029463	0.163706928452851	0.129188847542764	0.191135022736603	0	1	Commensal
Abiotrophia_defectiva_ATCC_49176	Eubacterium_desmolans_ATCC_43058	0.143299974029463	0.222712159259359	0.0611048193596844	0.281594496435787	-1	1	Parasitic
Abiotrophia_defectiva_ATCC_49176	Eubacterium_dolichum_DSM_3991	0.143299974029463	0.341950485532083	0.338494878830829	0.00967083756029297	1	-1	Parasitic
Abiotrophia_defectiva_ATCC_49176	Eubacterium_eligens_ATCC_27750	0.143299974029463	0.370279583065096	0.265446650166382	0.41778091950232	1	1	Mutual
Abiotrophia_defectiva_ATCC_49176	Eubacterium_hallii_DSM_3353	0.143299974029463	0.13827425046344	0.142908661051706	0.121358874814177	0	-1	Amensal
Abiotrophia_defectiva_ATCC_49176	Eubacterium_hallii_L2_7	0.143299974029463	0.265028737643238	0.257062090662998	0.2399050137725	1	0	Commensal
Abiotrophia_defectiva_ATCC_49176	Eubacterium_limosum_KIST612	0.143299974029463	0.348346607662284	0.1557334255358	0.192613182091691	0	-1	Amensal
Abiotrophia_defectiva_ATCC_49176	Eubacterium_ramulus_ATCC_29099	0.143299974029463	0.183625500055471	0.133989018511556	0.17864169366635	0	0	Neutral
Abiotrophia_defectiva_ATCC_49176	Eubacterium_rectale_ATCC_33656	0.143299974029463	0.348346607682335	0.087072478325922	0.261274129335675	-1	-1	Competitive
Abiotrophia_defectiva_ATCC_49176	Eubacterium_rectale_M104_1	0.143299974029463	0.311325433309241	0.244702683075957	0.170816268923431	1	-1	Parasitic
Abiotrophia_defectiva_ATCC_49176	Eubacterium_saphenum_ATCC_49989	0.143299974029463	0.0281064299664492	0.180839761749894	0.0956213161522328	1	1	Mutual
Abiotrophia_defectiva_ATCC_49176	Eubacterium_siraeum_70_3	0.143299974029463	0.113942200261794	0.308301774073698	0.0319491179063789	1	-1	Parasitic
Abiotrophia_defectiva_ATCC_49176	Eubacterium_siraeum_DSM_15702	0.143299974029463	0.138492122602995	0.311408734469978	0.0319168119461892	1	-1	Parasitic
Abiotrophia_defectiva_ATCC_49176	Eubacterium_sulci_ATCC_35585	0.143299974029463	0.275727502119063	0.148341772276694	0.200004835384902	0	-1	Amensal
Abiotrophia_defectiva_ATCC_49176	Eubacterium_ventriosum_ATCC_27560	0.143299974029463	0.124391054496152	0.0803072839649985	0.18628475275591	-1	1	Parasitic
Abiotrophia_defectiva_ATCC_49176	Exiguobacterium_aurantiacum_DSM_6208	0.143299974029463	0.349699084726413	0.317130675057456	0.296747994480938	1	-1	Parasitic
Abiotrophia_defectiva_ATCC_49176	Faecalibacterium_cf_prausnitzii_KLE1255	0.143299974029463	0.112738769358099	0.132333967334034	0.123308049794673	0	0	Neutral
Abiotrophia_defectiva_ATCC_49176	Faecalibacterium_prausnitzii_L2_6	0.143299974029463	0.289387162098152	0.184887283136277	0.237822632421626	1	-1	Parasitic
Abiotrophia_defectiva_ATCC_49176	Faecalibacterium_prausnitzii_M21_2	0.143299974029463	0.368279258989687	0.649914898316524	0.0184407305041532	1	-1	Parasitic
Abiotrophia_defectiva_ATCC_49176	Faecalibacterium_prausnitzii_SL3_3	0.143299974029463	0.317735203239353	0.538920429187328	0.0940392434000614	1	-1	Parasitic
Abiotrophia_defectiva_ATCC_49176	Filifactor_alocis_ATCC_35896	0.143299974029463	0.104856310966414	0.183938166270082	0.120975431829606	1	1	Mutual
Abiotrophia_defectiva_ATCC_49176	Finegoldia_magna_ATCC_29328	0.143299974029463	0.0817101255846323	0.16092662746405	0.114846051009749	1	1	Mutual
Abiotrophia_defectiva_ATCC_49176	Flavonifractor_plautii_ATCC_29863	0.143299974029463	0.142528642917778	0.182096146999811	0.128812528094159	1	0	Commensal
Abiotrophia_defectiva_ATCC_49176	Fusobacterium_gonidiaformans_3_1_5R	0.143299974029463	0.164376552107381	0.150646477848454	0.170874382817374	0	0	Neutral
Abiotrophia_defectiva_ATCC_49176	Fusobacterium_gonidiaformans_ATCC_25563	0.143299974029463	0.164376552071383	0.136159565789399	0.17619635159997	0	0	Neutral
Abiotrophia_defectiva_ATCC_49176	Fusobacterium_mortiferum_ATCC_9817	0.143299974029463	0.330875124198126	1.01260866358643e-09	0.405133458243995	-1	1	Parasitic
Abiotrophia_defectiva_ATCC_49176	Fusobacterium_necrophorum_D12	0.143299974029463	0.195403690857502	0.172485534991893	0.172632021870186	1	-1	Parasitic
Abiotrophia_defectiva_ATCC_49176	Fusobacterium_nucleatum_subsp_animalis_3_1_33	0.143299974029463	0.170432770422027	0.180381242768249	0.138337860868774	1	-1	Parasitic
Abiotrophia_defectiva_ATCC_49176	Fusobacterium_nucleatum_subsp_animalis_7_1	0.143299974029463	0.17043277042421	0.338494878793199	0.00967083759724119	1	-1	Parasitic
Abiotrophia_defectiva_ATCC_49176	Fusobacterium_nucleatum_subsp_animalis_D11	0.143299974029463	0.178256703680059	0.150014657532097	0.1748534256825	0	0	Neutral
Abiotrophia_defectiva_ATCC_49176	Fusobacterium_nucleatum_subsp_vincentii_3_1_27	0.143299974029463	0.211012145413667	0.165492198650782	0.179496950952398	1	-1	Parasitic
Abiotrophia_defectiva_ATCC_49176	Fusobacterium_nucleatum_subsp_vincentii_3_1_36A2	0.143299974029463	0.281645544888307	0.240435618875154	0.100889490229633	1	-1	Parasitic
Abiotrophia_defectiva_ATCC_49176	Fusobacterium_nucleatum_subsp_vincentii_4_1_13	0.143299974029463	0.204895491009062	0.164860350735125	0.18011719727258	1	-1	Parasitic
Abiotrophia_defectiva_ATCC_49176	Fusobacterium_periodonticum_1_1_41FAA	0.143299974029463	0.176908908074626	0.165491837542731	0.154434903979791	1	-1	Parasitic
Abiotrophia_defectiva_ATCC_49176	Fusobacterium_periodonticum_2_1_31	0.143299974029463	0.139256252467544	0.137794919127259	0.143104068455955	0	0	Neutral
Abiotrophia_defectiva_ATCC_49176	Fusobacterium_russii_ATCC_25533	0.143299974029463	0.325680563818147	0.256917363596926	0.085480171477343	1	-1	Parasitic
Abiotrophia_defectiva_ATCC_49176	Fusobacterium_sp_4_8	0.143299974029463	0.239642946541464	0.266806720732802	0.0762342901139164	1	-1	Parasitic
Abiotrophia_defectiva_ATCC_49176	Fusobacterium_ulcerans_ATCC_49185	0.143299974029463	0.288024143427028	0.348346607899543	-2.33626451517921e-10	1	-1	Parasitic
Abiotrophia_defectiva_ATCC_49176	Fusobacterium_varium_ATCC_27725	0.143299974029463	0.275006212029643	0.348346607580993	7.91260390542448e-11	1	-1	Parasitic
Abiotrophia_defectiva_ATCC_49176	Gemella_haemolysans_ATCC_10379	0.143299974029463	0.148525752827713	0.169539416907924	0.221594939442753	1	1	Mutual
Abiotrophia_defectiva_ATCC_49176	Gemella_morbillorum_M424	0.143299974029463	0.182999885856224	0.180670242849828	0.167676364796762	1	0	Commensal
Abiotrophia_defectiva_ATCC_49176	Gemella_sanguinis_ATCC700632	0.143299974029463	0.301139172203723	0.166485366734832	0.181861240926764	1	-1	Parasitic
Abiotrophia_defectiva_ATCC_49176	Gemella_sanguinis_M325	0.143299974029463	0.174696947473056	0.181174735795139	0.167171871865435	1	0	Commensal
Abiotrophia_defectiva_ATCC_49176	Geobacillus_vulcani_PSS1	0.143299974029463	0.480889232306051	0.394201719673106	0.49054027162606	1	0	Commensal
Abiotrophia_defectiva_ATCC_49176	Gordonia_rubripertincta_NBRC_101908	0.143299974029463	0.166992331267924	0	0.318321927300303	-1	1	Parasitic
Abiotrophia_defectiva_ATCC_49176	Gordonia_terrae_C_6	0.143299974029463	0.376797302858658	6.82121026329696e-12	0.483558533287919	-1	1	Parasitic
Abiotrophia_defectiva_ATCC_49176	Gordonia_terrae_NBRC_100016	0.143299974029463	0.386077841158201	-3.18323145620525e-12	0.481166672511563	-1	1	Parasitic
Abiotrophia_defectiva_ATCC_49176	Gordonibacter_pamelaeae_7_10_1_bT_DSM_19378	0.143299974029463	0.0167938459096403	0.132522558461346	0.0387338677057869	0	1	Commensal
Abiotrophia_defectiva_ATCC_49176	Granulicatella_adiacens_ATCC_49175	0.143299974029463	0.254733039512204	0.169075866924913	0.179270740733273	1	-1	Parasitic
Abiotrophia_defectiva_ATCC_49176	Granulicatella_elegans_ATCC_700633	0.143299974029463	0.276182405831299	0.168495223636796	0.179851384024914	1	-1	Parasitic
Abiotrophia_defectiva_ATCC_49176	Grimontia_hollisae_CIP_101886	0.143299974029463	0.42215769026562	0.13909506011089	0.457638638986737	0	0	Neutral
Abiotrophia_defectiva_ATCC_49176	Haemophilus_haemolyticus_M19501	0.143299974029463	0.227045467882021	0.114181244551787	0.457638638998674	-1	1	Parasitic
Abiotrophia_defectiva_ATCC_49176	Haemophilus_parainfluenzae_T3T1	0.143299974029463	0.24374296522847	0.141752369331812	0.267225374293844	0	0	Neutral
Abiotrophia_defectiva_ATCC_49176	Haemophilus_sputorum_CCUG_13788	0.143299974029463	0.262709549058719	0.125525369213619	0.245244115802848	-1	0	Amensal
Abiotrophia_defectiva_ATCC_49176	Hafnia_alvei_ATCC_51873	0.143299974029463	0.457638638998693	0.18847114218454	0.457638638998674	1	0	Commensal
Abiotrophia_defectiva_ATCC_49176	Hafnia_alvei_BIDMC_31	0.143299974029463	0.538958246935273	1.4729889241479	1.66323635257163	1	1	Mutual
Abiotrophia_defectiva_ATCC_49176	Halococcus_morrhuae_DSM1307	0.143299974029463	0.0694060694950788	0.166706944526936	0.0512809051119802	1	-1	Parasitic
Abiotrophia_defectiva_ATCC_49176	Helicobacter_bilis_ATCC_43879	0.143299974029463	0.0335289679778548	0.115772281881505	0.0742761153541096	-1	1	Parasitic
Abiotrophia_defectiva_ATCC_49176	Helicobacter_canadensis_MIT_98_5491	0.143299974029463	0.0495016326787954	0.136630034813038	0.0918646621397556	0	1	Commensal
Abiotrophia_defectiva_ATCC_49176	Helicobacter_cinaedi_CCUG_18818	0.143299974029463	0.0377774448791734	0.138295289219855	0.0826299134755573	0	1	Commensal
Abiotrophia_defectiva_ATCC_49176	Helicobacter_pullorum_MIT_98_5489	0.143299974029463	0.0416433223828293	0.112272565922922	0.113215812051294	-1	1	Parasitic
Abiotrophia_defectiva_ATCC_49176	Helicobacter_pylori_26695	0.143299974029463	0.0288545819189739	0.119739666098326	0.0750527378105517	-1	1	Parasitic
Abiotrophia_defectiva_ATCC_49176	Helicobacter_winghamensis_ATCC_BAA_430	0.143299974029463	0.0198408178306163	0.123966985773109	0.0590863119491587	-1	1	Parasitic
Abiotrophia_defectiva_ATCC_49176	Holdemania_filiformis_VPI_J1_31B_1_DSM_12042	0.143299974029463	0.187988221337423	0.202234713455709	0.115528288828841	1	-1	Parasitic
Abiotrophia_defectiva_ATCC_49176	Kallipyga_massiliensis_ph2	0.143299974029463	0.27571893099474	0.144715001993632	0.203631605667965	0	-1	Amensal
Abiotrophia_defectiva_ATCC_49176	Kandleria_vitulina_DSM_20405	0.143299974029463	0.432278409490529	0.348346607661597	0.429570543230739	1	0	Commensal
Abiotrophia_defectiva_ATCC_49176	Kingella_oralis_ATCC_51147	0.143299974029463	0.115635571532583	0.123126794836139	0.197264871695666	-1	1	Parasitic
Abiotrophia_defectiva_ATCC_49176	Klebsiella_pneumoniae_pneumoniae_MGH78578	0.143299974029463	0.47140708746399	0.338494878760685	1.30818371448493	1	1	Mutual
Abiotrophia_defectiva_ATCC_49176	Klebsiella_sp_1_1_55	0.143299974029463	0.507556007731642	-1.75646164279897e-10	2.56261580906278	-1	1	Parasitic
Abiotrophia_defectiva_ATCC_49176	Kluyvera_ascorbata_ATCC_33433	0.143299974029463	0.45763863899949	1.68752030373287	0.340123871077935	1	-1	Parasitic
Abiotrophia_defectiva_ATCC_49176	Kocuria_palustris_PEL	0.143299974029463	0.250741218692288	0.135001911736822	0.270864377595785	0	0	Neutral
Abiotrophia_defectiva_ATCC_49176	Kocuria_rhizophila_DC2201	0.143299974029463	0.201026437873673	0.359097300771168	0.110293123681686	1	-1	Parasitic
Abiotrophia_defectiva_ATCC_49176	Kurthia_massiliensis_JC30	0.143299974029463	0.302455135066486	0.234921920615079	0.301029496968908	1	0	Commensal
Abiotrophia_defectiva_ATCC_49176	Kytococcus_sedentarius_DSM_20547	0.143299974029463	0.234760887821614	0.125697237377494	0.307051175535776	-1	1	Parasitic
Abiotrophia_defectiva_ATCC_49176	Lachnospira_multipara_ATCC_19207	0.143299974029463	0.273074111027317	0.340374997639856	0.268152265138838	1	0	Commensal
Abiotrophia_defectiva_ATCC_49176	Lachnospiraceae_bacterium_sp_5_1_63FAA	0.143299974029463	0.168860934047472	0.15280020420937	0.14712622990703	0	-1	Amensal
Abiotrophia_defectiva_ATCC_49176	Lachnospiraceae_bacterium_sp_8_1_57FAA	0.143299974029463	0.034790246848783	0.160086003502784	-1.13686837721616e-12	1	-1	Parasitic
Abiotrophia_defectiva_ATCC_49176	Lactobacillus_acidophilus_ATCC_4796	0.143299974029463	0.0785991238404438	0.0647892668293935	0.146095850039274	-1	1	Parasitic
Abiotrophia_defectiva_ATCC_49176	Lactobacillus_acidophilus_NCFM	0.143299974029463	0.155600795547074	0.0764926317480104	0.221205959650547	-1	1	Parasitic
Abiotrophia_defectiva_ATCC_49176	Lactobacillus_amylolyticus_DSM_11664	0.143299974029463	0.0611915674880456	0.164693025599718	0.0450632339866388	1	-1	Parasitic
Abiotrophia_defectiva_ATCC_49176	Lactobacillus_amylovorus_GRL_1112	0.143299974029463	0.282988789248854	0.225974102130863	0.122372505530734	1	-1	Parasitic
Abiotrophia_defectiva_ATCC_49176	Lactobacillus_animalis_KCTC_3501	0.143299974029463	0.33666994904496	0.157532314039599	0.190814293621884	0	-1	Amensal
Abiotrophia_defectiva_ATCC_49176	Lactobacillus_antri_DSM_16041	0.143299974029463	0.0712644200169209	0.167589407403511	0.0431459549355395	1	-1	Parasitic
Abiotrophia_defectiva_ATCC_49176	Lactobacillus_brevis_ATCC_367	0.143299974029463	0.115982856855239	0.211053542426839	0.0634829762039999	1	-1	Parasitic
Abiotrophia_defectiva_ATCC_49176	Lactobacillus_brevis_subsp_gravesensis_ATCC_27305	0.143299974029463	0.0822904408879749	1.83149495569523e-10	0.27392439638038	-1	1	Parasitic
Abiotrophia_defectiva_ATCC_49176	Lactobacillus_buchneri_ATCC_11577	0.143299974029463	0.0774049051417801	1.06865627458319e-11	0.296814763924544	-1	1	Parasitic
Abiotrophia_defectiva_ATCC_49176	Lactobacillus_casei_ATCC_334	0.143299974029463	0.108073240126564	0.338494875800279	0.00967084053525014	1	-1	Parasitic
Abiotrophia_defectiva_ATCC_49176	Lactobacillus_casei_casei_BL23	0.143299974029463	0.1084982664967	0.348346607656822	4.66116034658626e-12	1	-1	Parasitic
Abiotrophia_defectiva_ATCC_49176	Lactobacillus_coleohominis_101_4_CHN	0.143299974029463	0.168648066843943	0.15641885816467	0.177388405396641	0	0	Neutral
Abiotrophia_defectiva_ATCC_49176	Lactobacillus_coryniformis_subsp_coryniformis_CECT_5711	0.143299974029463	0.202991370103889	0.18974945623836	0.220170927621325	1	0	Commensal
Abiotrophia_defectiva_ATCC_49176	Lactobacillus_crispatus_125_2_CHN	0.143299974029463	0.110436931814396	0.166196469099418	0.0871225914667093	1	-1	Parasitic
Abiotrophia_defectiva_ATCC_49176	Lactobacillus_curvatus_CRL_705	0.143299974029463	0.19519901013365	0.15584293004963	0.192503677612876	0	0	Neutral
Abiotrophia_defectiva_ATCC_49176	Lactobacillus_delbrueckii_subsp_bulgaricus_ATCC_11842	0.143299974029463	0.138457632673676	0.0874221133710762	0.214772592351324	-1	1	Parasitic
Abiotrophia_defectiva_ATCC_49176	Lactobacillus_delbrueckii_subsp_bulgaricus_ATCC_BAA_365	0.143299974029463	0.0532316712202749	0.161580312833507	0.0403771570639719	1	-1	Parasitic
Abiotrophia_defectiva_ATCC_49176	Lactobacillus_fermentum_ATCC_14931	0.143299974029463	0.0731835951320332	0.165787436263486	0.0586854093833153	1	-1	Parasitic
Abiotrophia_defectiva_ATCC_49176	Lactobacillus_fermentum_IFO_3956	0.143299974029463	0.086671566665039	0.154222998779801	0.0716203414704069	0	-1	Amensal
Abiotrophia_defectiva_ATCC_49176	Lactobacillus_gasseri_ATCC_33323	0.143299974029463	0.25532116715048	0.13006240484026	0.218284202820996	0	-1	Amensal
Abiotrophia_defectiva_ATCC_49176	Lactobacillus_gastricus_PS3	0.143299974029463	0.106994647253962	0.152743431769636	0.137789679526918	0	1	Commensal
Abiotrophia_defectiva_ATCC_49176	Lactobacillus_helveticus_DPC_4571	0.143299974029463	0.144053284715522	0.0863156043440085	0.209074915095016	-1	1	Parasitic
Abiotrophia_defectiva_ATCC_49176	Lactobacillus_helveticus_DSM_20075	0.143299974029463	0.0915242386399632	0.153564367216973	0.0884583233353169	0	0	Neutral
Abiotrophia_defectiva_ATCC_49176	Lactobacillus_hilgardii_ATCC_8290	0.143299974029463	0.074001959821794	1.70530256582424e-11	0.292680761550855	-1	1	Parasitic
Abiotrophia_defectiva_ATCC_49176	Lactobacillus_iners_DSM_13335	0.143299974029463	0.144154339377545	0.161045433154527	0.187301174502863	1	1	Mutual
Abiotrophia_defectiva_ATCC_49176	Lactobacillus_jensenii_1153	0.143299974029463	0.116594907659167	0.161187331072369	0.176593000024809	1	1	Mutual
Abiotrophia_defectiva_ATCC_49176	Lactobacillus_johnsonii_DPC_6026	0.143299974029463	0.145629051171034	0.150965999810296	0.142136814698006	0	0	Neutral
Abiotrophia_defectiva_ATCC_49176	Lactobacillus_johnsonii_NCC_533	0.143299974029463	0.149520701520476	0.150276799245034	0.146871300425005	0	0	Neutral
Abiotrophia_defectiva_ATCC_49176	Lactobacillus_mucosae_LM1	0.143299974029463	0.171259285170116	0.19540761061171	0.152938997049887	1	-1	Parasitic
Abiotrophia_defectiva_ATCC_49176	Lactobacillus_oris_F0423	0.143299974029463	0.27691004511346	0.170167974310857	0.178178633351081	1	-1	Parasitic
Abiotrophia_defectiva_ATCC_49176	Lactobacillus_paracasei_subsp_paracasei_8700_2	0.143299974029463	0.0878667347571686	0.338494878731126	0.00967083765829102	1	-1	Parasitic
Abiotrophia_defectiva_ATCC_49176	Lactobacillus_paracasei_subsp_paracasei_ATCC_25302	0.143299974029463	0.0816798354423523	0.338494878763186	0.00967083762668608	1	-1	Parasitic
Abiotrophia_defectiva_ATCC_49176	Lactobacillus_pentosus_KCA1	0.143299974029463	0.20090264585707	0.199450143877584	0.20594032243946	1	0	Commensal
Abiotrophia_defectiva_ATCC_49176	Lactobacillus_plantarum_JDM1	0.143299974029463	0.182387860728476	0.280011344630793	0.048088712088429	1	-1	Parasitic
Abiotrophia_defectiva_ATCC_49176	Lactobacillus_plantarum_subsp_plantarum_ATCC_14917	0.143299974029463	0.143982286887936	0.224402314370309	0.0608569983130565	1	-1	Parasitic
Abiotrophia_defectiva_ATCC_49176	Lactobacillus_plantarum_WCFS1	0.143299974029463	0.195395300096826	0.0592530167831455	0.286290342983989	-1	1	Parasitic
Abiotrophia_defectiva_ATCC_49176	Lactobacillus_reuteri_CF48_3A_	0.143299974029463	0.0650076326575139	0.131814994222509	0.0654341793916728	0	0	Neutral
Abiotrophia_defectiva_ATCC_49176	Lactobacillus_reuteri_F275_JCM_1112	0.143299974029463	0.0696036833757884	0.0659003423430704	0.135353363042327	-1	1	Parasitic
Abiotrophia_defectiva_ATCC_49176	Lactobacillus_reuteri_MM2_3_	0.143299974029463	0.0762481197803178	0.125198360099603	0.0851329491862316	-1	1	Parasitic
Abiotrophia_defectiva_ATCC_49176	Lactobacillus_reuteri_MM4_1A_	0.143299974029463	0.166354589765364	0.14723793701171	0.164239714070163	0	0	Neutral
Abiotrophia_defectiva_ATCC_49176	Lactobacillus_reuteri_SD2112_ATCC_55730	0.143299974029463	0.0707930940291903	0.143394401480009	0.0662716678023116	0	0	Neutral
Abiotrophia_defectiva_ATCC_49176	Lactobacillus_rhamnosus_GG_ATCC_53103	0.143299974029463	0.18022863388513	0.152544477458832	0.19580213020356	0	0	Neutral
Abiotrophia_defectiva_ATCC_49176	Lactobacillus_rhamnosus_LMS2_1	0.143299974029463	0.0997706799795281	0.338494886699323	0.00967082983629552	1	-1	Parasitic
Abiotrophia_defectiva_ATCC_49176	Lactobacillus_ruminis_ATCC_25644	0.143299974029463	0.065502559274419	0.205550702552273	0.00525597273474432	1	-1	Parasitic
Abiotrophia_defectiva_ATCC_49176	Lactobacillus_sakei_subsp_sakei_23K	0.143299974029463	0.182158623584115	0.156871578087021	0.189750943754234	0	0	Neutral
Abiotrophia_defectiva_ATCC_49176	Lactobacillus_salivarius_HO66_ATCC_11741	0.143299974029463	0.0824884008691757	0.190606047882625	0.031014786217952	1	-1	Parasitic
Abiotrophia_defectiva_ATCC_49176	Lactobacillus_salivarius_salivarius_UCC118	0.143299974029463	0.118503728806832	0.239403154354932	0.0292901866266675	1	-1	Parasitic
Abiotrophia_defectiva_ATCC_49176	Lactobacillus_ultunensis_DSM_16047	0.143299974029463	0.14518239900729	0.182058039609274	0.107652529020925	1	-1	Parasitic
Abiotrophia_defectiva_ATCC_49176	Lactobacillus_vaginalis_ATCC_49540	0.143299974029463	0.0739222028812627	0.147259506061232	0.130230808285319	0	1	Commensal
Abiotrophia_defectiva_ATCC_49176	Lactococcus_garvieae_ATCC_49156	0.143299974029463	0.34834660766038	0.144608111976368	0.203738495685229	0	-1	Amensal
Abiotrophia_defectiva_ATCC_49176	Lactococcus_raffinolactis_4877	0.143299974029463	0.383923933345884	0.36655321905323	0.360076568495401	1	0	Commensal
Abiotrophia_defectiva_ATCC_49176	Laribacter_hongkongensis_HLHK9	0.143299974029463	0.0587525666068485	0.139713915158268	0.06130889771282	0	0	Neutral
Abiotrophia_defectiva_ATCC_49176	Lautropia_mirabilis_ATCC_51599	0.143299974029463	0.201598279351017	0.133960503362914	0.204771465396561	0	0	Neutral
Abiotrophia_defectiva_ATCC_49176	Leminorella_grimontii_ATCC_33999	0.143299974029463	0.394478425089995	-1.78488335222937e-11	0.495249051416295	-1	1	Parasitic
Abiotrophia_defectiva_ATCC_49176	Leptotrichia_buccalis_C_1013_b	0.143299974029463	0.464386835522165	2.47837306233123e-11	0.633753252975566	-1	1	Parasitic
Abiotrophia_defectiva_ATCC_49176	Leuconostoc_argentinum_KCTC_3773	0.143299974029463	0.183536604316737	0.162373218267703	0.185973389393894	1	0	Commensal
Abiotrophia_defectiva_ATCC_49176	Leuconostoc_gelidum_JB7	0.143299974029463	0.185973324678068	0.157577674400045	0.239093548756955	0	1	Commensal
Abiotrophia_defectiva_ATCC_49176	Leuconostoc_mesenteroides_subsp_cremoris_ATCC_19254	0.143299974029463	0.0618204455181504	0.225649727379391	0.120443997063944	1	1	Mutual
Abiotrophia_defectiva_ATCC_49176	Listeria_grayi_DSM_20601	0.143299974029463	0.293944174093861	0.121150428785199	0.327170230806814	-1	1	Parasitic
Abiotrophia_defectiva_ATCC_49176	Listeria_monocytogenes_4a_L99	0.143299974029463	0.161222897694565	0.157195141641751	0.146627833809589	0	0	Neutral
Abiotrophia_defectiva_ATCC_49176	Listeria_monocytogenes_4b_F2365	0.143299974029463	0.165959314884409	0.0945337722249633	0.209365472211402	-1	1	Parasitic
Abiotrophia_defectiva_ATCC_49176	Listeria_monocytogenes_Finland_1988	0.143299974029463	0.165959314883052	0.0945522742507592	0.209364359318442	-1	1	Parasitic
Abiotrophia_defectiva_ATCC_49176	Listeria_monocytogenes_FSL_R2_561	0.143299974029463	0.165959314875354	0.0945522741991454	0.209364359370738	-1	1	Parasitic
Abiotrophia_defectiva_ATCC_49176	Listeria_monocytogenes_J0161_FSL_R2_499	0.143299974029463	0.165959314882235	0.0945522752824672	0.209364358263883	-1	1	Parasitic
Abiotrophia_defectiva_ATCC_49176	Listeria_monocytogenes_serotype_7_SLCC_2482	0.143299974029463	0.165959314884833	0.0945496313007652	0.209364518113489	-1	1	Parasitic
Abiotrophia_defectiva_ATCC_49176	Listeria_monocytogenes_SLCC_2378	0.143299974029463	0.165959314884409	0.0945337722249633	0.209365472211402	-1	1	Parasitic
Abiotrophia_defectiva_ATCC_49176	Listeria_monocytogenes_SLCC_2540	0.143299974029463	0.165959314884388	0.094552273515319	0.209364360069003	-1	1	Parasitic
Abiotrophia_defectiva_ATCC_49176	Listeria_monocytogenes_SLCC_7179	0.143299974029463	0.165959314875354	0.0945522741991454	0.209364359370738	-1	1	Parasitic
Abiotrophia_defectiva_ATCC_49176	Lysinibacillus_fusiformis_ZB2	0.143299974029463	0.212761914567855	0.316029780533768	0.284743081596503	1	1	Mutual
Abiotrophia_defectiva_ATCC_49176	Lysinibacillus_sphaericus_C3_41	0.143299974029463	0.173093036587926	0.318101292534493	0.27429244030975	1	1	Mutual
Abiotrophia_defectiva_ATCC_49176	Marvinbryantia_formatexigens_I_52_DSM_14469	0.143299974029463	0.132440503285676	0.0613406350164496	0.15425831124071	-1	1	Parasitic
Abiotrophia_defectiva_ATCC_49176	Megamonas_funiformis_YIT_11815	0.143299974029463	0.768677170172699	0.088350413871467	0.775446891404727	-1	0	Amensal
Abiotrophia_defectiva_ATCC_49176	Megamonas_hypermegale_ART12_1	0.143299974029463	0.397834139530499	0.086553572243929	0.399569470061692	-1	0	Amensal
Abiotrophia_defectiva_ATCC_49176	Megasphaera_elsdenii_DSM_20460	0.143299974029463	0.15517816053335	0.156976232378042	0.134657592734243	0	-1	Amensal
Abiotrophia_defectiva_ATCC_49176	Melainabacterium_MEL_A1	0.143299974029463	0.22196584145158	0.338494878760798	0.00921070150377545	1	-1	Parasitic
Abiotrophia_defectiva_ATCC_49176	Methanobrevibacter_ruminantium_M1	0.143299974029463	0.0332031682121286	0.0896451288388107	0.116862649737641	-1	1	Parasitic
Abiotrophia_defectiva_ATCC_49176	Methanobrevibacter_smithii_ATCC_35061	0.143299974029463	0.0119128958220415	0.120269287883843	0.0504592846265268	-1	1	Parasitic
Abiotrophia_defectiva_ATCC_49176	Methanomassiliicoccus_luminyensis_B10	0.143299974029463	0.0526545374657148	0.108491580457894	0.100016150842862	-1	1	Parasitic
Abiotrophia_defectiva_ATCC_49176	Methanosphaera_stadtmanae_DSM_3091	0.143299974029463	0.0184111463589449	0.137686979603927	0.0549953062575241	0	1	Commensal
Abiotrophia_defectiva_ATCC_49176	Methylobacterium_mesophilicum_SR1_6_6	0.143299974029463	0.580308854727061	0.348346607440703	2.4461743864864	1	1	Mutual
Abiotrophia_defectiva_ATCC_49176	Methylobacterium_populi_BJ001	0.143299974029463	0.417188764029585	1.37561073643155e-11	0.659648377997655	-1	1	Parasitic
Abiotrophia_defectiva_ATCC_49176	Methylobacterium_radiotolerans_JCM_2831	0.143299974029463	0.246927179482702	0	0.402329714541338	-1	1	Parasitic
Abiotrophia_defectiva_ATCC_49176	Methyloversatilis_universalis_FAM5	0.143299974029463	0.128625458317714	0.167338833959207	0.140063431456383	1	0	Commensal
Abiotrophia_defectiva_ATCC_49176	Methyloversatilis_universalis_Fam50001	0.143299974029463	0.161402710744717	0.0496743799870956	0.292625823116623	-1	1	Parasitic
Abiotrophia_defectiva_ATCC_49176	Microbacterium_gubbeenense_DSM_15944	0.143299974029463	0.209547659255001	0.168132190993106	0.172713963053411	1	-1	Parasitic
Abiotrophia_defectiva_ATCC_49176	Microbacterium_oleivorans_NBRC_103075	0.143299974029463	0.294174450177259	0.179752859997848	0.241134970003827	1	-1	Parasitic
Abiotrophia_defectiva_ATCC_49176	Microbacterium_paraoxydans_77MFTsu3_2	0.143299974029463	0.284966507028729	0.150221433608976	0.229477414508779	0	-1	Amensal
Abiotrophia_defectiva_ATCC_49176	Micrococcus_luteus_NCTC_2665	0.143299974029463	0.0922992761321718	0.170038266118581	0.0950381697296052	1	0	Commensal
Abiotrophia_defectiva_ATCC_49176	Micromonospora_aurantiaca_ATCC_27029	0.143299974029463	0.2312277982164	0.0948360353797852	0.235677426055872	-1	0	Amensal
Abiotrophia_defectiva_ATCC_49176	Mitsuokella_jalaludinii_DSM_13811	0.143299974029463	0.457638638998722	0.278767720826863	0.457638638997992	1	0	Commensal
Abiotrophia_defectiva_ATCC_49176	Mitsuokella_multacida_DSM_20544	0.143299974029463	0.46023743202959	0.131131354815238	0.411546399775148	0	-1	Amensal
Abiotrophia_defectiva_ATCC_49176	Mobiluncus_curtisii_ATCC_43063	0.143299974029463	0.164883815631088	0.0891951895958982	0.195142214832458	-1	1	Parasitic
Abiotrophia_defectiva_ATCC_49176	Moraxella_catarrhalis_RH4	0.143299974029463	0.0452477927622394	0.0902713564825035	0.131284232492703	-1	1	Parasitic
Abiotrophia_defectiva_ATCC_49176	Morganella_morganii_subsp_morganii_KT	0.143299974029463	0.487853399731014	0	0.572714163120509	-1	1	Parasitic
Abiotrophia_defectiva_ATCC_49176	Mycobacterium_avium_subsp_avium_ATCC_25291	0.143299974029463	0.113299655994153	0.154351233979128	0.116428346259909	0	0	Neutral
Abiotrophia_defectiva_ATCC_49176	Mycobacterium_fortuitum_subsp_fortuitum_DSM_46621	0.143299974029463	0.462612117905693	1.20616050480749e-08	0.543850997966501	-1	1	Parasitic
Abiotrophia_defectiva_ATCC_49176	Mycoplasma_hominis_ATCC_23114	0.143299974029463	-3.94769952068671e-13	0.149168463079832	0.00369255849625461	0	1	Commensal
Abiotrophia_defectiva_ATCC_49176	Mycoplasma_pneumoniae_309	0.143299974029463	0.00904335162555055	0.149103011121383	0.0157112607839736	0	1	Commensal
Abiotrophia_defectiva_ATCC_49176	Neisseria_cinerea_ATCC_14685	0.143299974029463	0.0657189323909468	0.0829522639608058	0.18706582853531	-1	1	Parasitic
Abiotrophia_defectiva_ATCC_49176	Neisseria_elongata_subsp_glycolytica_ATCC_29315	0.143299974029463	0.061925162662991	0.101874418188117	0.136677716446911	-1	1	Parasitic
Abiotrophia_defectiva_ATCC_49176	Neisseria_flavescens_SK114	0.143299974029463	0.123670053361093	-1.2244072422618e-10	0.281472798110258	-1	1	Parasitic
Abiotrophia_defectiva_ATCC_49176	Neisseria_macacae_ATCC_33926	0.143299974029463	0.158169454842825	-5.9094418247696e-10	0.297260979719567	-1	1	Parasitic
Abiotrophia_defectiva_ATCC_49176	Neisseria_mucosa_ATCC_25996	0.143299974029463	0.189159654972763	1.01408659247681e-10	0.330526437200206	-1	1	Parasitic
Abiotrophia_defectiva_ATCC_49176	Neisseria_subflava_NJ9703	0.143299974029463	0.132927804141372	7.3373485065531e-10	0.281482403858831	-1	1	Parasitic
Abiotrophia_defectiva_ATCC_49176	Nevskia_ramosa_DSM_11499	0.143299974029463	0.374336050778221	0.185746696584374	0.364580446614468	1	0	Commensal
Abiotrophia_defectiva_ATCC_49176	Oceanobacillus_picturae_strain_S1	0.143299974029463	0.230524060900314	0.335708760551483	0.256522064836645	1	1	Mutual
Abiotrophia_defectiva_ATCC_49176	Ochrobactrum_anthropi_ATCC_49188	0.143299974029463	0.572236883293993	-1.03455022326671e-11	0.660048754892728	-1	1	Parasitic
Abiotrophia_defectiva_ATCC_49176	Odoribacter_laneus_YIT_12061	0.143299974029463	0.4220893936729	0.118421267582448	0.457638638997992	-1	0	Amensal
Abiotrophia_defectiva_ATCC_49176	Odoribacter_splanchnicus_1651_6_DSM_20712	0.143299974029463	0.191173305446683	0.073188169308537	0.203393307246074	-1	0	Amensal
Abiotrophia_defectiva_ATCC_49176	Olsenella_profusa_F019501	0.143299974029463	0.283015722038687	1.50066625792533e-11	0.524657681661211	-1	1	Parasitic
Abiotrophia_defectiva_ATCC_49176	Olsenella_uli_DSM_7084	0.143299974029463	0.406001938966746	3.06954461848363e-12	0.753418923441131	-1	1	Parasitic
Abiotrophia_defectiva_ATCC_49176	Oribacterium_sinus_F0268	0.143299974029463	0.281688112413535	0.265660291075051	0.274078670172685	1	0	Commensal
Abiotrophia_defectiva_ATCC_49176	Oxalobacter_formigenes_HOxBLS	0.143299974029463	0.0275884566702518	0.113404996701433	0.0980430484561339	-1	1	Parasitic
Abiotrophia_defectiva_ATCC_49176	Oxalobacter_formigenes_OXCC13	0.143299974029463	0.021600981181453	0.152349183720503	0.0515198716277609	0	1	Commensal
Abiotrophia_defectiva_ATCC_49176	Paenibacillus_alvei_DSM_29	0.143299974029463	0.396536128291592	0.30656682919323	0.286227920588544	1	-1	Parasitic
Abiotrophia_defectiva_ATCC_49176	Paenibacillus_barengoltzii_G22	0.143299974029463	0.466679271440052	0.137714996940417	0.403292165062567	0	-1	Amensal
Abiotrophia_defectiva_ATCC_49176	Paenibacillus_daejeonensis_DSM_15491	0.143299974029463	0.423095298851463	0.347655562430077	0.320643463347096	1	-1	Parasitic
Abiotrophia_defectiva_ATCC_49176	Paenibacillus_graminis_C4D1M	0.143299974029463	0.895263166396824	0	1.03684597059976	-1	1	Parasitic
Abiotrophia_defectiva_ATCC_49176	Paenibacillus_lactis_154	0.143299974029463	0.396359496880434	0.340089383156624	0.28768136460917	1	-1	Parasitic
Abiotrophia_defectiva_ATCC_49176	Parabacteroides_distasonis_ATCC_8503	0.143299974029463	0.2971991372658	0.31717385629986	0.145000955519549	1	-1	Parasitic
Abiotrophia_defectiva_ATCC_49176	Parabacteroides_goldsteinii_dnLKV18	0.143299974029463	0.155496698963069	0.0848704936818194	0.199317530268218	-1	1	Parasitic
Abiotrophia_defectiva_ATCC_49176	Parabacteroides_gordonii_DSM_23371	0.143299974029463	0.111338944925659	0.0628524346616359	0.202733687164937	-1	1	Parasitic
Abiotrophia_defectiva_ATCC_49176	Parabacteroides_johnsonii_DSM_18315	0.143299974029463	0.184004712890582	0.127653012486348	0.16722500800131	-1	0	Amensal
Abiotrophia_defectiva_ATCC_49176	Parabacteroides_merdae_ATCC_43184	0.143299974029463	0.27408187253864	0.249150904031239	0.184293330476748	1	-1	Parasitic
Abiotrophia_defectiva_ATCC_49176	Parabacteroides_sp_D13	0.143299974029463	0.0701344429757814	0.153249790353698	0.0588953550827682	0	-1	Amensal
Abiotrophia_defectiva_ATCC_49176	Paracoccus_yeei_ATCC_BAA_599	0.143299974029463	0.469211739152603	0.0936073301153328	0.460428000216893	-1	0	Amensal
Abiotrophia_defectiva_ATCC_49176	Paraprevotella_clara_YIT_11840	0.143299974029463	0.335746564197239	0.103758059401798	0.406531817167888	-1	1	Parasitic
Abiotrophia_defectiva_ATCC_49176	Paraprevotella_xylaniphila_YIT_11841	0.143299974029463	0.381408585116414	0.104054553463357	0.457638638998674	-1	1	Parasitic
Abiotrophia_defectiva_ATCC_49176	Parasutterella_excrementihominis_YIT_11859	0.143299974029463	0.012454196533475	0.154042377315704	0.0122529816057977	0	0	Neutral
Abiotrophia_defectiva_ATCC_49176	Parvimonas_micra_ATCC_33270	0.143299974029463	0.0511677744972556	0.0733512584198479	0.090334441414484	-1	1	Parasitic
Abiotrophia_defectiva_ATCC_49176	Pediococcus_acidilactici_7_4	0.143299974029463	0.0422939809340573	0.158726806393474	0.0291079986254772	1	-1	Parasitic
Abiotrophia_defectiva_ATCC_49176	Pediococcus_acidilactici_DSM_20284	0.143299974029463	0.0432904192807579	0.156706189002193	0.0240245728422224	0	-1	Amensal
Abiotrophia_defectiva_ATCC_49176	Pediococcus_pentosaceus_ATCC_25745	0.143299974029463	0.137158325710638	0.162123416306031	0.185703863854997	1	1	Mutual
Abiotrophia_defectiva_ATCC_49176	Peptoniphilus_harei_ACS_146_V_Sch2b	0.143299974029463	0.203001116418786	0.188432442735007	0.159914164902943	1	-1	Parasitic
Abiotrophia_defectiva_ATCC_49176	Peptoniphilus_indolicus_ATCC_29427	0.143299974029463	0.151695756205068	0.155206001782631	0.169031557262429	0	1	Commensal
Abiotrophia_defectiva_ATCC_49176	Peptoniphilus_lacrimalis_DSM_7455	0.143299974029463	0.122576214472525	0.171701659510973	0.168740857178022	1	1	Mutual
Abiotrophia_defectiva_ATCC_49176	Peptoniphilus_timonensis_JC401	0.143299974029463	0.0253263730911255	0.153023367522223	0.018222632429115	0	-1	Amensal
Abiotrophia_defectiva_ATCC_49176	Peptostreptococcus_anaerobius_DSM_2949	0.143299974029463	0.386657603638355	0	0.4317043688485	-1	1	Parasitic
Abiotrophia_defectiva_ATCC_49176	Peptostreptococcus_stomatis_DSM_17678	0.143299974029463	0.164756861426053	0.168025034680454	0.180321572980688	1	0	Commensal
Abiotrophia_defectiva_ATCC_49176	Phascolarctobacterium_succinatutens_YIT_12067	0.143299974029463	0.0735338799981843	0.150702348173581	0.0658485737619685	0	-1	Amensal
Abiotrophia_defectiva_ATCC_49176	Plesiomonas_shigelloides_302_73	0.143299974029463	0.426482807519457	0.156174957846019	0.501584432225513	0	1	Commensal
Abiotrophia_defectiva_ATCC_49176	Porphyromonas_asaccharolytica_DSM_20707	0.143299974029463	0.240140228935497	0.171196035415619	0.165623826903698	1	-1	Parasitic
Abiotrophia_defectiva_ATCC_49176	Porphyromonas_endodontalis_ATCC_35406	0.143299974029463	0.325680563818266	0.207004865905446	0.132144987589299	1	-1	Parasitic
Abiotrophia_defectiva_ATCC_49176	Porphyromonas_gingivalis_W83	0.143299974029463	0.113723143484825	0.127033046354995	0.139027052575898	-1	1	Parasitic
Abiotrophia_defectiva_ATCC_49176	Porphyromonas_somerae_DSM_23386	0.143299974029463	0.325680563792552	0.219622657097489	0.120348204560059	1	-1	Parasitic
Abiotrophia_defectiva_ATCC_49176	Porphyromonas_uenonis_60_3	0.143299974029463	0.325680563818143	0.218970172918262	0.120958233223178	1	-1	Parasitic
Abiotrophia_defectiva_ATCC_49176	Porphyromonas_uenonis_DSM_23387	0.143299974029463	0.280957777336829	0.208908389261069	0.130365321744762	1	-1	Parasitic
Abiotrophia_defectiva_ATCC_49176	Prevotella_albensis_DSM_11370	0.143299974029463	0.259191780493953	0.102179531005504	0.299667523987296	-1	1	Parasitic
Abiotrophia_defectiva_ATCC_49176	Prevotella_bivia_DSM_20514	0.143299974029463	0.261869493537232	0.281968014551012	0.062059503822411	1	-1	Parasitic
Abiotrophia_defectiva_ATCC_49176	Prevotella_brevis_ATCC_19188	0.143299974029463	0.278401190945123	0.101467506830204	0.297449119089038	-1	0	Amensal
Abiotrophia_defectiva_ATCC_49176	Prevotella_bryantii_B14	0.143299974029463	0.263580607225808	0.142130909931325	0.2283992290279	0	-1	Amensal
Abiotrophia_defectiva_ATCC_49176	Prevotella_bryantii_C21a	0.143299974029463	0.327224582559846	0.130154074620805	0.304561022565281	0	0	Neutral
Abiotrophia_defectiva_ATCC_49176	Prevotella_buccae_ATCC_33574	0.143299974029463	0.334749940570375	0.229042027594346	0.316164034090889	1	0	Commensal
Abiotrophia_defectiva_ATCC_49176	Prevotella_conceptionensis_9403948	0.143299974029463	0.240820418109942	0.213196041309629	0.126356656507596	1	-1	Parasitic
Abiotrophia_defectiva_ATCC_49176	Prevotella_copri_CB7_DSM_18205	0.143299974029463	0.0767704124894924	0.117488631287529	0.0545230151183205	-1	-1	Competitive
Abiotrophia_defectiva_ATCC_49176	Prevotella_corporis_DSM_18810	0.143299974029463	0.252058497375086	0.343060532810568	0.00494212316129961	1	-1	Parasitic
Abiotrophia_defectiva_ATCC_49176	Prevotella_denticola_DSM20614	0.143299974029463	0.325680563818143	0.348346607659551	1.93267624126747e-12	1	-1	Parasitic
Abiotrophia_defectiva_ATCC_49176	Prevotella_denticola_F0289	0.143299974029463	0.325680563819032	0.348346607661597	0	1	-1	Parasitic
Abiotrophia_defectiva_ATCC_49176	Prevotella_disiens_FB035_09AN	0.143299974029463	0.325680563819832	0.348346607659892	1.59161572810262e-12	1	-1	Parasitic
Abiotrophia_defectiva_ATCC_49176	Prevotella_disiens_JCM_6334	0.143299974029463	0.325680563818191	0.348346607444796	2.02703631657641e-10	1	-1	Parasitic
Abiotrophia_defectiva_ATCC_49176	Prevotella_enoeca_JCM_12259	0.143299974029463	0.181465076617188	0.14328487930527	0.164528562697683	0	0	Neutral
Abiotrophia_defectiva_ATCC_49176	Prevotella_intermedia_17	0.143299974029463	0.263383457578953	0.333912965435388	0.0134944811712785	1	-1	Parasitic
Abiotrophia_defectiva_ATCC_49176	Prevotella_intermedia_ATCC_25611	0.143299974029463	0.272678689603018	0.347332737495549	0.000947900166238469	1	-1	Parasitic
Abiotrophia_defectiva_ATCC_49176	Prevotella_loescheii_DSM_19665	0.143299974029463	0.28925050144401	0.348346607634426	2.56932253250852e-11	1	-1	Parasitic
Abiotrophia_defectiva_ATCC_49176	Prevotella_melaninogenica_ATCC_25845	0.143299974029463	0.248376438151767	0.348346607661597	0	1	-1	Parasitic
Abiotrophia_defectiva_ATCC_49176	Prevotella_nanceiensis_DSM_19126	0.143299974029463	0.22490584890049	0.181081372545123	0.15638170397483	1	-1	Parasitic
Abiotrophia_defectiva_ATCC_49176	Prevotella_nigrescens_ATCC_33563	0.143299974029463	0.263266956571438	0.346905038824161	0.00134776955314919	1	-1	Parasitic
Abiotrophia_defectiva_ATCC_49176	Prevotella_oralis_ATCC_33269	0.143299974029463	0.37454616633512	0.212170740341662	0.342467507031074	1	0	Commensal
Abiotrophia_defectiva_ATCC_49176	Prevotella_pallens_ATCC_700821	0.143299974029463	0.269816276625763	0.222327774509722	0.117819102382441	1	-1	Parasitic
Abiotrophia_defectiva_ATCC_49176	Prevotella_ruminicola_23	0.143299974029463	0.297919228508038	0.132300385838448	0.266401223165417	0	-1	Amensal
Abiotrophia_defectiva_ATCC_49176	Prevotella_salivae_DSM_15606	0.143299974029463	0.170606821643287	0.0835272243434702	0.157252605252665	-1	0	Amensal
Abiotrophia_defectiva_ATCC_49176	Prevotella_shahii_JCM_12083	0.143299974029463	0.191236401871429	0.096999856258094	0.21457700835856	-1	1	Parasitic
Abiotrophia_defectiva_ATCC_49176	Prevotella_stercorea_DSM_18206	0.143299974029463	0.204355260313256	0.133446694234408	0.200916912724665	0	0	Neutral
Abiotrophia_defectiva_ATCC_49176	Prevotella_timonensis_4401737	0.143299974029463	0.219402689829617	0.188528393987667	0.149419241620308	1	-1	Parasitic
Abiotrophia_defectiva_ATCC_49176	Prevotella_timonensis_CRIS_5C_B1	0.143299974029463	0.140597705851473	0.204246417602349	0.134723950549983	1	0	Commensal
Abiotrophia_defectiva_ATCC_49176	Prevotella_veroralis_DSM_19559	0.143299974029463	0.311922791596469	0.348346607430585	2.15891304833349e-10	1	-1	Parasitic
Abiotrophia_defectiva_ATCC_49176	Propionibacterium_acidipropionici_ATCC_4875	0.143299974029463	0.457638638995199	0.312031701336082	0.457638638997992	1	0	Commensal
Abiotrophia_defectiva_ATCC_49176	Propionibacterium_acnes_KPA171202	0.143299974029463	0.479871385740298	0.0916207143621932	0.487011439995626	-1	0	Amensal
Abiotrophia_defectiva_ATCC_49176	Propionibacterium_avidum_44067	0.143299974029463	0.457638638998877	0.0693044436360424	0.4410592246644	-1	0	Amensal
Abiotrophia_defectiva_ATCC_49176	Propionibacterium_freudenreichii_subsp_shermanii_CIRM_BIA1	0.143299974029463	0.213580724513868	0.0478355993446939	0.233112303235089	-1	0	Amensal
Abiotrophia_defectiva_ATCC_49176	Propionibacterium_granulosum_DSM_20700	0.143299974029463	0.363929271559213	-2.1600499167107e-11	0.399584432215534	-1	0	Amensal
Abiotrophia_defectiva_ATCC_49176	Propionibacterium_jensenii_DSM_20535	0.143299974029463	0.4576386389987	0.348346607688541	0.457638638998674	1	0	Commensal
Abiotrophia_defectiva_ATCC_49176	Propionibacterium_propionicum_F0230a	0.143299974029463	0.533951357469439	3.01270119962282e-11	0.599931324124327	-1	1	Parasitic
Abiotrophia_defectiva_ATCC_49176	Proteus_mirabilis_ATCC_35198	0.143299974029463	0.452477689834252	0.075744919351564	0.457638638997992	-1	0	Amensal
Abiotrophia_defectiva_ATCC_49176	Proteus_penneri_ATCC_35198	0.143299974029463	0.37034269056496	0.480957303606488	-1.01181285572238e-11	1	-1	Parasitic
Abiotrophia_defectiva_ATCC_49176	Providencia_alcalifaciens_DSM_30120	0.143299974029463	0.341950485569638	0.348346607666599	-4.88853402202949e-12	1	-1	Parasitic
Abiotrophia_defectiva_ATCC_49176	Providencia_rettgeri_DSM_1131	0.143299974029463	0.341950485569903	0.338494878570032	0.00967083781631572	1	-1	Parasitic
Abiotrophia_defectiva_ATCC_49176	Providencia_rustigianii_DSM_4541	0.143299974029463	0.341950485569897	0.348346607847816	-1.82694748218637e-10	1	-1	Parasitic
Abiotrophia_defectiva_ATCC_49176	Providencia_stuartii_ATCC_25827	0.143299974029463	0.341950485567841	0.34834660817603	-5.04883246321697e-10	1	-1	Parasitic
Abiotrophia_defectiva_ATCC_49176	Pseudobutyrivibrio_ruminis_AD2017	0.143299974029463	0.134669363494331	0.172389250601782	0.137873396053578	1	0	Commensal
Abiotrophia_defectiva_ATCC_49176	Pseudoflavonifractor_capillosus_strain_ATCC_29799	0.143299974029463	0.116555499601672	0.192349149636243	0.0388693640472866	1	-1	Parasitic
Abiotrophia_defectiva_ATCC_49176	Pseudomonas_aeruginosa_NCGM2_S1	0.143299974029463	0.422770209407186	2.01963576459934	0	1	-1	Parasitic
Abiotrophia_defectiva_ATCC_49176	Pseudomonas_alcaliphila_34	0.143299974029463	0.274625019919438	4.59294824395329e-11	0.495817746609873	-1	1	Parasitic
Abiotrophia_defectiva_ATCC_49176	Pseudomonas_monteilii_NBRC_103158	0.143299974029463	0.327884545305892	0.0438378017576042	0.424397677282855	-1	1	Parasitic
Abiotrophia_defectiva_ATCC_49176	Pseudomonas_nitroreducens_HBP1	0.143299974029463	0.405582462451793	0.485439811851734	0.173150076590673	1	-1	Parasitic
Abiotrophia_defectiva_ATCC_49176	Pseudomonas_oleovorans_MOIL14HWK12	0.143299974029463	0.277355605088708	0.206397210907539	0.232907086663431	1	-1	Parasitic
Abiotrophia_defectiva_ATCC_49176	Pseudoramibacter_alactolyticus_ATCC_23263	0.143299974029463	0.115461206524733	0.18695580117776	0.144376586057206	1	1	Mutual
Abiotrophia_defectiva_ATCC_49176	Pyramidobacter_piscolens_W5455	0.143299974029463	0.161182781735945	0.0990956510339629	0.192978074508346	-1	1	Parasitic
Abiotrophia_defectiva_ATCC_49176	Ralstonia_sp_5_7_47FAA	0.143299974029463	0.123898903250538	0.0919415295827548	0.21312395019072	-1	1	Parasitic
Abiotrophia_defectiva_ATCC_49176	Raoultella_planticola_ATCC_33531	0.143299974029463	0.457638638997963	2.03598266182917	-8.73114913702011e-11	1	-1	Parasitic
Abiotrophia_defectiva_ATCC_49176	Rhodococcus_equi_ATCC_33707	0.143299974029463	0.374226144602662	1.30739863379858e-11	0.500505074586954	-1	1	Parasitic
Abiotrophia_defectiva_ATCC_49176	Rhodococcus_equi_NBRC_101255	0.143299974029463	0.476881920311732	6.2823346524965e-10	0.601335685423578	-1	1	Parasitic
Abiotrophia_defectiva_ATCC_49176	Rhodococcus_rhodochrous_ATCC_21198	0.143299974029463	0.31757401946022	2.8069280233467e-10	0.409529877554974	-1	1	Parasitic
Abiotrophia_defectiva_ATCC_49176	Roseburia_hominis_A2_183	0.143299974029463	0.298882674153085	0.0705395722923186	0.277807035372803	-1	0	Amensal
Abiotrophia_defectiva_ATCC_49176	Roseburia_intestinalis_L1_82	0.143299974029463	0.334424768729757	0.354420187260644	0.113751345696301	1	-1	Parasitic
Abiotrophia_defectiva_ATCC_49176	Roseburia_inulinivorans_DSM_16841	0.143299974029463	0.26813554607798	0.32625299181052	0.0867751358717896	1	-1	Parasitic
Abiotrophia_defectiva_ATCC_49176	Roseomonas_mucosa_ATCC_BAA_692	0.143299974029463	0.339042520775096	0.194534077239496	0.295921714155838	1	-1	Parasitic
Abiotrophia_defectiva_ATCC_49176	Rothia_aeria_F0474	0.143299974029463	0.1109558474535	0.152149360510975	0.0729167967472222	0	-1	Amensal
Abiotrophia_defectiva_ATCC_49176	Rothia_dentocariosa_ATCC_17931	0.143299974029463	0.112999217548741	0.148471298121876	0.0896767061427681	0	-1	Amensal
Abiotrophia_defectiva_ATCC_49176	Rothia_mucilaginosa_DY_18	0.143299974029463	0.152664356097577	0.154869525481786	0.0966001834516419	0	-1	Amensal
Abiotrophia_defectiva_ATCC_49176	Ruminococcaceae_bacterium_D16	0.143299974029463	0.0984432443860479	0.125282758809703	0.106229381613616	-1	0	Amensal
Abiotrophia_defectiva_ATCC_49176	Ruminococcus_albus_7	0.143299974029463	0.16596904975145	0.202821507824183	0.182151403409762	1	0	Commensal
Abiotrophia_defectiva_ATCC_49176	Ruminococcus_bromii_L2_63	0.143299974029463	0.105824413464466	0.294052593144897	0.00974999456309433	1	-1	Parasitic
Abiotrophia_defectiva_ATCC_49176	Ruminococcus_callidus_ATCC_2776001	0.143299974029463	0.223859611740905	0.268863424769847	0.231225686511948	1	0	Commensal
Abiotrophia_defectiva_ATCC_49176	Ruminococcus_champanellensis_18P13	0.143299974029463	0.0200953585645742	0.171265539781757	-3.5242919693701e-12	1	-1	Parasitic
Abiotrophia_defectiva_ATCC_49176	Ruminococcus_flavefaciens_ATCC_19208	0.143299974029463	0.265622658990713	0.29704732491507	0.242497419530196	1	0	Commensal
Abiotrophia_defectiva_ATCC_49176	Ruminococcus_flavefaciens_FD_1	0.143299974029463	0.246856827923929	0.29292307717526	0.234375517025683	1	0	Commensal
Abiotrophia_defectiva_ATCC_49176	Ruminococcus_gauvreauii_DSM_19829	0.143299974029463	0.202751073821147	0.301727634314943	0.199357125797405	1	0	Commensal
Abiotrophia_defectiva_ATCC_49176	Ruminococcus_gnavus_ATCC_29149	0.143299974029463	0.200142140617512	0.207518342849198	0.111762353262293	1	-1	Parasitic
Abiotrophia_defectiva_ATCC_49176	Ruminococcus_lactaris_ATCC_29176	0.143299974029463	0.102019667127244	0.153990957486258	0.0636533684198639	0	-1	Amensal
Abiotrophia_defectiva_ATCC_49176	Ruminococcus_obeum_A2_162	0.143299974029463	0.109568585615839	0.198369385371848	0.0236414979113988	1	-1	Parasitic
Abiotrophia_defectiva_ATCC_49176	Ruminococcus_sp_5_1_39BFAA	0.143299974029463	0.0369038664229611	0.161522959148783	0.00661154470685688	1	-1	Parasitic
Abiotrophia_defectiva_ATCC_49176	Ruminococcus_sp_SR1_5	0.143299974029463	0.137822925539671	0.17672057194352	0.0364926541278692	1	-1	Parasitic
Abiotrophia_defectiva_ATCC_49176	Ruminococcus_torques_ATCC_27756	0.143299974029463	0.096218297123662	0.190813866002259	0.010736184297798	1	-1	Parasitic
Abiotrophia_defectiva_ATCC_49176	Ruminococcus_torques_L2_14	0.143299974029463	0.150404156770801	0.18196246084085	0.0366587645216896	1	-1	Parasitic
Abiotrophia_defectiva_ATCC_49176	Salmonella_enterica_enterica_sv_Typhimurium_LT2	0.143299974029463	0.666637579585541	0.338494878760685	1.46814417201779	1	1	Mutual
Abiotrophia_defectiva_ATCC_49176	Scardovia_inopinata_F0304	0.143299974029463	0.216086988115278	0.244255307456001	0.104091300205596	1	-1	Parasitic
Abiotrophia_defectiva_ATCC_49176	Selenomonas_ruminantium_AC2024	0.143299974029463	0.590730160934493	0.0882584955739958	0.626300861091295	-1	0	Amensal
Abiotrophia_defectiva_ATCC_49176	Serratia_fonticola_RB_25	0.143299974029463	0.457638639012104	2.03598266165045	8.71978045324795e-11	1	-1	Parasitic
Abiotrophia_defectiva_ATCC_49176	Serratia_liquefaciens_ATCC_27592	0.143299974029463	0.457638638998815	2.03598266189033	-1.4699708117405e-10	1	-1	Parasitic
Abiotrophia_defectiva_ATCC_49176	Silanimonas_lenta_DSM_16282	0.143299974029463	0.0575554676851753	0.151754654843899	0.0537914650774383	0	0	Neutral
Abiotrophia_defectiva_ATCC_49176	Slackia_exigua_ATCC_700122	0.143299974029463	0.0149857991374276	0.149127739259825	0.0378842909847208	0	1	Commensal
Abiotrophia_defectiva_ATCC_49176	Slackia_piriformis_YIT_12062	0.143299974029463	0.00901204859986236	0.134147160393013	0.0470313833840237	0	1	Commensal
Abiotrophia_defectiva_ATCC_49176	Solobacterium_moorei_DSM_22971	0.143299974029463	0.268359052771882	0.166290619933534	0.182055987728745	1	-1	Parasitic
Abiotrophia_defectiva_ATCC_49176	Solobacterium_moorei_F0204	0.143299974029463	0.266940722876456	0.162739967080029	0.185606640576793	1	-1	Parasitic
Abiotrophia_defectiva_ATCC_49176	Staphylococcus_arlettae_CVD059	0.143299974029463	0.253769291604051	1.50139145319577	0.108717941826853	1	-1	Parasitic
Abiotrophia_defectiva_ATCC_49176	Staphylococcus_capitis_CR0101	0.143299974029463	0.259464149074057	1.50138970196224	0.108719325442848	1	-1	Parasitic
Abiotrophia_defectiva_ATCC_49176	Staphylococcus_caprae_C87	0.143299974029463	0.277156179483417	0.255471237213783	0.263236170719551	1	0	Commensal
Abiotrophia_defectiva_ATCC_49176	Staphylococcus_cohnii_hu_01	0.143299974029463	0.311936839879645	0.333326789829471	0.297217715038755	1	0	Commensal
Abiotrophia_defectiva_ATCC_49176	Staphylococcus_epidermidis_ATCC_12228	0.143299974029463	0.25662992396724	0.254966870030898	0.230675333974091	1	-1	Parasitic
Abiotrophia_defectiva_ATCC_49176	Staphylococcus_equorum_subsp_equorum_Mu2	0.143299974029463	0.251398728973619	1.24146780247395	0.245778033370698	1	0	Commensal
Abiotrophia_defectiva_ATCC_49176	Staphylococcus_haemolyticus_JCSC1435	0.143299974029463	0.317771460698922	0.295997465962955	0.287600251418439	1	0	Commensal
Abiotrophia_defectiva_ATCC_49176	Staphylococcus_hominis_subsp_hominis_C80	0.143299974029463	0.251513543432034	0.263927299574675	0.240602097076476	1	0	Commensal
Abiotrophia_defectiva_ATCC_49176	Staphylococcus_intermedius_ATCC_27335	0.143299974029463	0.274049967159674	0.157512102346232	0.190834505315365	0	-1	Amensal
Abiotrophia_defectiva_ATCC_49176	Staphylococcus_lugdunensis_HKU09_01	0.143299974029463	0.257174944328458	0.232219183323195	0.242321809057785	1	0	Commensal
Abiotrophia_defectiva_ATCC_49176	Staphylococcus_pasteuri_SP1	0.143299974029463	0.266678139305264	0.341885257636136	0.20481635339047	1	-1	Parasitic
Abiotrophia_defectiva_ATCC_49176	Staphylococcus_pettenkoferi_VCU012	0.143299974029463	0.186254524890362	0.213860260155229	0.210794260745956	1	1	Mutual
Abiotrophia_defectiva_ATCC_49176	Staphylococcus_saprophyticus_subsp_saprophyticus_ATCC_15305	0.143299974029463	0.304184557305932	0.24259074443205	0.291782784111092	1	0	Commensal
Abiotrophia_defectiva_ATCC_49176	Staphylococcus_sciuri_subsp_sciuri_Z8	0.143299974029463	0.245085397770786	1.5013954432028	0.108713426704412	1	-1	Parasitic
Abiotrophia_defectiva_ATCC_49176	Staphylococcus_simulans_ACS_120_V_Sch1	0.143299974029463	0.294985873942278	0.32171824775935	0.233321064521874	1	-1	Parasitic
Abiotrophia_defectiva_ATCC_49176	Staphylococcus_vitulinus_F1028	0.143299974029463	0.237177031633536	1.49333431434479	0.116774818126373	1	-1	Parasitic
Abiotrophia_defectiva_ATCC_49176	Staphylococcus_warneri_SG1	0.143299974029463	0.282865366647974	0.317934631972435	0.233493180855817	1	-1	Parasitic
Abiotrophia_defectiva_ATCC_49176	Staphylococcus_xylosus_DMB3_Bh1	0.143299974029463	0.295193652446994	0.296645871350961	0.265369416763292	1	-1	Parasitic
Abiotrophia_defectiva_ATCC_49176	Staphylococcus_xylosus_NJ	0.143299974029463	0.294275356914957	0.301280545004943	0.260874185854959	1	-1	Parasitic
Abiotrophia_defectiva_ATCC_49176	Stenotrophomonas_maltophilia_D457	0.143299974029463	0.457638638998849	0.140025062223458	0.457638638998674	0	0	Neutral
Abiotrophia_defectiva_ATCC_49176	Stenotrophomonas_rhizophila_PCA13	0.143299974029463	0.457638638998722	0.14594140323527	0.457638638998674	0	0	Neutral
Abiotrophia_defectiva_ATCC_49176	Stoquefichus_massiliensis_AP9	0.143299974029463	0.202311152551291	0.22943800080111	0.211414357066246	1	0	Commensal
Abiotrophia_defectiva_ATCC_49176	Streptococcus_agalactiae_A909	0.143299974029463	0.348346607661345	0.160014702987269	0.18833190466728	1	-1	Parasitic
Abiotrophia_defectiva_ATCC_49176	Streptococcus_anginosus_1_2_62CV	0.143299974029463	0.0706987516490858	0.088894564176826	0.167029841036651	-1	1	Parasitic
Abiotrophia_defectiva_ATCC_49176	Streptococcus_australis_ATCC_700641	0.143299974029463	0.37132627721777	0.270825131344054	0.361656377380541	1	0	Commensal
Abiotrophia_defectiva_ATCC_49176	Streptococcus_constellatus_subsp_constellatus_SK53	0.143299974029463	0.264565843683503	0.155737164957941	0.19260944270161	0	-1	Amensal
Abiotrophia_defectiva_ATCC_49176	Streptococcus_constellatus_subsp_pharyngis_SK1060	0.143299974029463	0.285995917051035	0.158355560873133	0.189991046791647	1	-1	Parasitic
Abiotrophia_defectiva_ATCC_49176	Streptococcus_cristatus_ATCC_51100	0.143299974029463	0.320605753174018	0.234800203029067	0.307129416938437	1	0	Commensal
Abiotrophia_defectiva_ATCC_49176	Streptococcus_dysgalactiae_subsp_dysgalactiae_ATCC_27957	0.143299974029463	0.348346607665869	0.232338904128596	0.116007703533	1	-1	Parasitic
Abiotrophia_defectiva_ATCC_49176	Streptococcus_equinus_ATCC_9812	0.143299974029463	0.0720678764097595	0.0997721463589869	0.176438323462321	-1	1	Parasitic
Abiotrophia_defectiva_ATCC_49176	Streptococcus_gallolyticus_subsp_gallolyticus_ATCC_43143	0.143299974029463	0.254326504190151	0.285459305461814	0.185513379939607	1	-1	Parasitic
Abiotrophia_defectiva_ATCC_49176	Streptococcus_gordonii_str_Challis_substr_CH1	0.143299974029463	0.396021384121783	0.237827463277085	0.392687577146035	1	0	Commensal
Abiotrophia_defectiva_ATCC_49176	Streptococcus_infantarius_subsp_infantarius_ATCC_BAA_102	0.143299974029463	0.145628104144205	0.151724901406624	0.245908033979845	0	1	Commensal
Abiotrophia_defectiva_ATCC_49176	Streptococcus_infantis_ATCC_700779	0.143299974029463	0.306407030756679	0.226263272645269	0.300159498687663	1	0	Commensal
Abiotrophia_defectiva_ATCC_49176	Streptococcus_intermedius_JTH08	0.143299974029463	0.315206521455959	0.157783531813948	0.190563075846171	1	-1	Parasitic
Abiotrophia_defectiva_ATCC_49176	Streptococcus_lutetiensis_033	0.143299974029463	0.279561325865305	0.195110257887336	0.285030963222084	1	0	Commensal
Abiotrophia_defectiva_ATCC_49176	Streptococcus_mitis_NCTC_12261	0.143299974029463	0.34703071412661	0.247598047590259	0.328229295869505	1	0	Commensal
Abiotrophia_defectiva_ATCC_49176	Streptococcus_mutans_ATCC_25175	0.143299974029463	0.467208472188939	0.348346607661597	0.399480052489707	1	-1	Parasitic
Abiotrophia_defectiva_ATCC_49176	Streptococcus_oralis_Uo5	0.143299974029463	0.411375243071561	0.344551900992201	0.332437856529964	1	-1	Parasitic
Abiotrophia_defectiva_ATCC_49176	Streptococcus_parasanguinis_ATCC_903	0.143299974029463	0.314086890480372	0.225436377842925	0.311673587036807	1	0	Commensal
Abiotrophia_defectiva_ATCC_49176	Streptococcus_parauberis_KCTC_11537	0.143299974029463	0.297098545939767	0.170538232198851	0.177808375475024	1	-1	Parasitic
Abiotrophia_defectiva_ATCC_49176	Streptococcus_peroris_ATCC_700780	0.143299974029463	0.285845631052777	0.157490762693783	0.190855844971907	0	-1	Amensal
Abiotrophia_defectiva_ATCC_49176	Streptococcus_pleomorphus_DSM_20574	0.143299974029463	0.160671744209363	0.21837658502568	0.20158985986825	1	1	Mutual
Abiotrophia_defectiva_ATCC_49176	Streptococcus_pseudopneumoniae_IS7493	0.143299974029463	0.287647283648164	0.215576252625169	0.273033211621282	1	0	Commensal
Abiotrophia_defectiva_ATCC_49176	Streptococcus_salivarius_JIM8777	0.143299974029463	0.332698856450302	0.312202288838193	0.27498413759929	1	-1	Parasitic
Abiotrophia_defectiva_ATCC_49176	Streptococcus_sanguinis_SK36	0.143299974029463	0.418795522851362	0.252103970288317	0.403750795403312	1	0	Commensal
Abiotrophia_defectiva_ATCC_49176	Streptococcus_sp_2_1_36FAA	0.143299974029463	0.0925192315215175	0.0125679255193063	0.289826781062516	-1	1	Parasitic
Abiotrophia_defectiva_ATCC_49176	Streptococcus_sp_I_G2	0.143299974029463	0.223899827971994	0.0997526929514834	0.248593914717162	-1	1	Parasitic
Abiotrophia_defectiva_ATCC_49176	Streptococcus_sp_I_P16	0.143299974029463	0.219185134969264	0.0991403405512301	0.249206267110367	-1	1	Parasitic
Abiotrophia_defectiva_ATCC_49176	Streptococcus_thermophilus_LMG_18311	0.143299974029463	0.0960485834713612	7.84439180279151e-12	0.311724388291509	-1	1	Parasitic
Abiotrophia_defectiva_ATCC_49176	Streptococcus_thoraltensis_DSM_12221	0.143299974029463	0.348346607661343	0.19242608687432	0.155920520788868	1	-1	Parasitic
Abiotrophia_defectiva_ATCC_49176	Streptococcus_uberis_0140J	0.143299974029463	0.3104253626673	0.166061570760235	0.18228503690159	1	-1	Parasitic
Abiotrophia_defectiva_ATCC_49176	Streptococcus_vestibularis_F0396	0.143299974029463	0.269502052145074	0.210298759276384	0.266639322968445	1	0	Commensal
Abiotrophia_defectiva_ATCC_49176	Subdoligranulum_variabile_DSM_15176	0.143299974029463	0.242725446349734	0.208362387598186	0.0956853998017095	1	-1	Parasitic
Abiotrophia_defectiva_ATCC_49176	Succinatimonas_hippei_YIT_12066	0.143299974029463	0.0774330242557047	0.161503155199057	0.0112672777106582	1	-1	Parasitic
Abiotrophia_defectiva_ATCC_49176	Succinivibrio_dextrinosolvens_H5	0.143299974029463	0.116825603415632	0.18985718145268	0.0865389528629521	1	-1	Parasitic
Abiotrophia_defectiva_ATCC_49176	Sulfolobus_solfataricus_P2	0.143299974029463	0.0484290282340936	0.175272980015393	0.209554221687085	1	1	Mutual
Abiotrophia_defectiva_ATCC_49176	Sutterella_parvirubra_YIT_11816	0.143299974029463	0.0129276448401379	0.148477728413582	0.0329986361294914	0	1	Commensal
Abiotrophia_defectiva_ATCC_49176	Sutterella_wadsworthensis_3_1_45B	0.143299974029463	0.0373909850253604	0.154691760894593	0.0498601049496301	0	1	Commensal
Abiotrophia_defectiva_ATCC_49176	Tannerella_forsythia_ATCC_43037	0.143299974029463	0.406001938967122	0.117253240490072	0.457047217148443	-1	1	Parasitic
Abiotrophia_defectiva_ATCC_49176	Tatumella_ptyseos_ATCC_33301	0.143299974029463	0.560312167425088	2.03598266172969	0.522087162671028	1	0	Commensal
Abiotrophia_defectiva_ATCC_49176	Trabulsiella_guamensis_ATCC_49490	0.143299974029463	0.457638638998792	0.223111449201497	0.457638638998674	1	0	Commensal
Abiotrophia_defectiva_ATCC_49176	Tropheryma_whipplei_str_Twist	0.143299974029463	0.00833453246057969	0.146189808468989	0.0166042937810289	0	1	Commensal
Abiotrophia_defectiva_ATCC_49176	Trueperella_pyogenes_MS249	0.143299974029463	0.291927736450338	0.0938521166700639	0.291927736450475	-1	0	Amensal
Abiotrophia_defectiva_ATCC_49176	Ureaplasma_parvum_serovar_1_str_ATCC_27813	0.143299974029463	0.00573906817469319	0.149331825392323	0.005773603802254	0	0	Neutral
Abiotrophia_defectiva_ATCC_49176	Ureaplasma_urealyticum_serovar_8_str_ATCC_27618	0.143299974029463	0.0455385455654092	0.147829103578829	0.0662003101984965	0	1	Commensal
Abiotrophia_defectiva_ATCC_49176	Ureibacillus_thermosphaericus_str_Thermo_BF	0.143299974029463	0.063750024774845	0.168525868593974	0.0615433715058771	1	0	Commensal
Abiotrophia_defectiva_ATCC_49176	Varibaculum_cambriense_DSM_15806	0.143299974029463	0.298667417184441	-7.44648787076585e-11	0.389737389005631	-1	1	Parasitic
Abiotrophia_defectiva_ATCC_49176	Veillonella_atypica_ACS_049_V_Sch6	0.143299974029463	0.135968304801312	0.19042322405403	0.135759520579768	1	0	Commensal
Abiotrophia_defectiva_ATCC_49176	Veillonella_dispar_ATCC_17748	0.143299974029463	0.189777658864008	0.0821042836003016	0.196195173458023	-1	0	Amensal
Abiotrophia_defectiva_ATCC_49176	Veillonella_parvula_Te3_DSM_2008	0.143299974029463	0.108208125741339	0.0880731805706318	0.118463444410281	-1	0	Amensal
Abiotrophia_defectiva_ATCC_49176	Veillonella_ratti_ACS_216_V_Col6b	0.143299974029463	0.185475565880789	9.92486093309708e-11	0.301180585911538	-1	1	Parasitic
Abiotrophia_defectiva_ATCC_49176	Veillonella_sp_3_1_44	0.143299974029463	0.109026100188757	0.115721175529643	0.0796908933376699	-1	-1	Competitive
Abiotrophia_defectiva_ATCC_49176	Veillonella_sp_6_1_27	0.143299974029463	0.203983051387041	0.180875914609942	0.107493780118489	1	-1	Parasitic
Abiotrophia_defectiva_ATCC_49176	Vibrio_fluvialis_560	0.143299974029463	0.385829462920985	0.121954410628518	0.436409970842647	-1	1	Parasitic
Abiotrophia_defectiva_ATCC_49176	Vibrio_furnissii_NCTC_11218	0.143299974029463	0.451369374753488	0.319382098217716	0.298518694382551	1	-1	Parasitic
Abiotrophia_defectiva_ATCC_49176	Vibrio_mimicus_MB_451	0.143299974029463	0.457638639007676	0.265876081994065	0.457638638998674	1	0	Commensal
Abiotrophia_defectiva_ATCC_49176	Vibrio_parahaemolyticus_RIMD_2210633	0.143299974029463	0.457638638998733	0.347447769964901	0.457638638997992	1	0	Commensal
Abiotrophia_defectiva_ATCC_49176	Weissella_cibaria_KACC_11862	0.143299974029463	0.130436226612524	0.156990138486321	0.191356469175275	0	1	Commensal
Abiotrophia_defectiva_ATCC_49176	Weissella_confusa_LBAE_C39_2	0.143299974029463	0.179147683716061	0.16937885212667	0.178967755532085	1	0	Commensal
Abiotrophia_defectiva_ATCC_49176	Weissella_paramesenteroides_ATCC_33313	0.143299974029463	0.0528851972207957	0.161356129887849	0.0147749749684181	1	-1	Parasitic
Abiotrophia_defectiva_ATCC_49176	Yersinia_bercovieri_ATCC_43970	0.143299974029463	0.457638638998722	0.272325282594238	0.457638638998674	1	0	Commensal
Abiotrophia_defectiva_ATCC_49176	Yersinia_enterocolitica_subsp_enterocolitica_8081	0.143299974029463	0.644175075019027	0	0.754750329144144	-1	1	Parasitic
Abiotrophia_defectiva_ATCC_49176	Yersinia_frederiksenii_ATCC_33641	0.143299974029463	0.710754366264272	2.03598266173719	1.3293887597838	1	1	Mutual
Abiotrophia_defectiva_ATCC_49176	Yersinia_kristensenii_ATCC_33638	0.143299974029463	0.457638638997592	2.03598266152255	2.12025952350814e-10	1	-1	Parasitic
Abiotrophia_defectiva_ATCC_49176	Yersinia_pseudotuberculosis_YPIII	0.143299974029463	0.457638639004963	1.31216997358183	0.457638638998674	1	0	Commensal
Abiotrophia_defectiva_ATCC_49176	Yersinia_rohdei_ATCC_43380	0.143299974029463	0.457638638998722	0.350495600001864	0.457638638998674	1	0	Commensal
Abiotrophia_defectiva_ATCC_49176	Yokenella_regensburgei_ATCC_43003	0.143299974029463	0.457638639002797	2.03598266173981	-1.13686837721616e-13	1	-1	Parasitic
Acidaminococcus_fermentans_DSM_20731	Acidaminococcus_intestini_RyC_MR95	0.173843326781544	0.116486646507912	0.224267409065419	0.0577252687595546	1	-1	Parasitic
Acidaminococcus_fermentans_DSM_20731	Acidaminococcus_sp_D21	0.173843326781544	0.126315671732149	0.223216004102028	0.0556364266573155	1	-1	Parasitic
Acidaminococcus_fermentans_DSM_20731	Acinetobacter_calcoaceticus_PHEA_2	0.173843326781544	0.234551753309241	0.457638438698609	0.773776760449664	1	1	Mutual
Acidaminococcus_fermentans_DSM_20731	Acinetobacter_haemolyticus_NIPH_261	0.173843326781544	0.127338670776738	0.378804685367299	-2.76259015663527e-11	1	-1	Parasitic
Acidaminococcus_fermentans_DSM_20731	Acinetobacter_junii_SH205	0.173843326781544	0.108867334594964	0.323430366907587	-9.30526766751427e-10	1	-1	Parasitic
Acidaminococcus_fermentans_DSM_20731	Acinetobacter_lwoffii_WJ10621	0.173843326781544	0.0739064630499108	0.457621152009096	0.773794046960347	1	1	Mutual
Acidaminococcus_fermentans_DSM_20731	Acinetobacter_pittii_ANC_4052	0.173843326781544	0.176025650226027	0.457638638982758	1.12035054523733	1	1	Mutual
Acidaminococcus_fermentans_DSM_20731	Acinetobacter_radioresistens_NIPH_2130	0.173843326781544	0.13038337172401	0.426744869792174	-9.09494701772928e-13	1	-1	Parasitic
Acidaminococcus_fermentans_DSM_20731	Actinobacillus_pleuropneumoniae_L20	0.173843326781544	0.483562267086294	6.82121026329696e-13	0.975196114036748	-1	1	Parasitic
Acidaminococcus_fermentans_DSM_20731	Actinomyces_cardiffensis_F0333	0.173843326781544	0.168624620881129	0.400504797908411	0.127227758710774	1	-1	Parasitic
Acidaminococcus_fermentans_DSM_20731	Actinomyces_georgiae_DSM_6843	0.173843326781544	0.283042071410933	0.38792866551978	0.338026679570021	1	1	Mutual
Acidaminococcus_fermentans_DSM_20731	Actinomyces_graevenitzii_C83	0.173843326781544	0.222545124828899	0.208897917683316	0.197274429048548	1	-1	Parasitic
Acidaminococcus_fermentans_DSM_20731	Actinomyces_naeslundii_str_Howell_279	0.173843326781544	0.254841887327899	0.450450904751165	0.0431264054896019	1	-1	Parasitic
Acidaminococcus_fermentans_DSM_20731	Actinomyces_odontolyticus_ATCC_17982	0.173843326781544	0.146898753213275	0.190574826425063	0.130261985211291	0	-1	Amensal
Acidaminococcus_fermentans_DSM_20731	Actinomyces_oris_K20	0.173843326781544	0.196306170523189	0.363819317951993	2.50111042987555e-11	1	-1	Parasitic
Acidaminococcus_fermentans_DSM_20731	Actinomyces_turicensis_ACS_279_V_Col4	0.173843326781544	0.235197804790538	0.436257694801157	0.139077809158948	1	-1	Parasitic
Acidaminococcus_fermentans_DSM_20731	Actinomyces_urogenitalis_DSM_15434	0.173843326781544	0.253216334709472	0.457638638998674	0.18469681001045	1	-1	Parasitic
Acidaminococcus_fermentans_DSM_20731	Actinomyces_viscosus_C505	0.173843326781544	0.255468761097273	0.430542809489339	0.0270958295119499	1	-1	Parasitic
Acidaminococcus_fermentans_DSM_20731	Adlercreutzia_equolifaciens_DSM_19450	0.173843326781544	0.00403096993290891	0.192647809323375	6.48014975013211e-12	1	-1	Parasitic
Acidaminococcus_fermentans_DSM_20731	Aerococcus_viridans_ATCC_11563	0.173843326781544	0.222276793163661	0.185432365738961	0.249608799175235	0	1	Commensal
Acidaminococcus_fermentans_DSM_20731	Aeromonas_caviae_Ae398	0.173843326781544	0.457638639019669	0.038834464917386	0.418804174081743	-1	0	Amensal
Acidaminococcus_fermentans_DSM_20731	Aeromonas_hydrophila_subsp_hydrophila_ATCC_7966	0.173843326781544	0.691690109831913	0.45763863899947	0.376694892414207	1	-1	Parasitic
Acidaminococcus_fermentans_DSM_20731	Aeromonas_jandaei_Riv2	0.173843326781544	0.457638638998841	0.0380385999228565	0.419600039068428	-1	0	Amensal
Acidaminococcus_fermentans_DSM_20731	Aeromonas_media_WS	0.173843326781544	0.457638638998738	0.042204388940263	0.415434250059093	-1	0	Amensal
Acidaminococcus_fermentans_DSM_20731	Aeromonas_veronii_B565	0.173843326781544	0.457638638996665	0.0391444150188818	0.418494223980588	-1	0	Amensal
Acidaminococcus_fermentans_DSM_20731	Afipia_birgiae_34632	0.173843326781544	0.182811145924517	0.399560055276652	0.0777613898815162	1	-1	Parasitic
Acidaminococcus_fermentans_DSM_20731	Aggregatibacter_aphrophilus_NJ8700	0.173843326781544	0.30782774258739	0.178765817359704	0.278872821639425	0	0	Neutral
Acidaminococcus_fermentans_DSM_20731	Akkermansia_muciniphila_ATCC_BAA_835	0.173843326781544	0.117686600438691	0.463573063581748	0	1	-1	Parasitic
Acidaminococcus_fermentans_DSM_20731	Alcaligenes_faecalis_subsp_faecalis_NBRC_13111	0.173843326781544	0.28910866191984	0.450578559059295	0.0423604752037363	1	-1	Parasitic
Acidaminococcus_fermentans_DSM_20731	Alcaligenes_faecalis_subsp_faecalis_NCIB_8687	0.173843326781544	0.28321005692928	0.45763863899947	1.82833080166847	1	1	Mutual
Acidaminococcus_fermentans_DSM_20731	Alistipes_finegoldii_DSM_17242	0.173843326781544	0.358714159284632	0.110707629199624	0.346931009799846	-1	0	Amensal
Acidaminococcus_fermentans_DSM_20731	Alistipes_indistinctus_YIT_12060	0.173843326781544	0.230994982612608	0.28532197436607	0.117995816656958	1	-1	Parasitic
Acidaminococcus_fermentans_DSM_20731	Alistipes_onderdonkii_DSM_19147	0.173843326781544	0.203141778530085	0.210811992700656	0.133716120370195	1	-1	Parasitic
Acidaminococcus_fermentans_DSM_20731	Alistipes_putredinis_DSM_17216	0.173843326781544	0.0397350655324999	0.216754644159096	0.00167580819493196	1	-1	Parasitic
Acidaminococcus_fermentans_DSM_20731	Alistipes_shahii_WAL_8301	0.173843326781544	0.308956035069663	0.126812578829572	0.330826060169898	-1	0	Amensal
Acidaminococcus_fermentans_DSM_20731	Alloprevotella_tannerae_ATCC_51259	0.173843326781544	0.17623191501632	0.210986938001497	0.213759055881496	1	1	Mutual
Acidaminococcus_fermentans_DSM_20731	Anaerobaculum_hydrogeniformans_OS1_ATCC_BAA_1850	0.173843326781544	0.229631654428038	0.293553901695077	0.119664160481989	1	-1	Parasitic
Acidaminococcus_fermentans_DSM_20731	Anaerobiospirillum_succiniciproducens_DSM_640001	0.173843326781544	0.161071508197321	0.263371108924389	0.06416273986747	1	-1	Parasitic
Acidaminococcus_fermentans_DSM_20731	Anaerococcus_hydrogenalis_DSM_7454	0.173843326781544	0.239159891988756	0.302126431311194	0.0510597600211895	1	-1	Parasitic
Acidaminococcus_fermentans_DSM_20731	Anaerococcus_prevotii_DSM_20548	0.173843326781544	0.173359194120779	0.233074896282346	0.244645337283259	1	1	Mutual
Acidaminococcus_fermentans_DSM_20731	Anaerococcus_vaginalis_ATCC_51170	0.173843326781544	0.304376777580092	0.415124036739144	0.250156988930144	1	-1	Parasitic
Acidaminococcus_fermentans_DSM_20731	Anaerofustis_stercorihominis_DSM_17244	0.173843326781544	0.112966015701842	0.19883732803828	0.0922555661702518	1	-1	Parasitic
Acidaminococcus_fermentans_DSM_20731	Anaerostipes_caccae_DSM_14662	0.173843326781544	0.383035148765649	0.242969246869052	0.316683522331346	1	-1	Parasitic
Acidaminococcus_fermentans_DSM_20731	Anaerostipes_hadrus_DSM_3319	0.173843326781544	0.247254367398164	0.216822785772479	0.138559299651661	1	-1	Parasitic
Acidaminococcus_fermentans_DSM_20731	Anaerostipes_sp_3_2_56FAA	0.173843326781544	0.214568190411861	0.204492532966469	0.14466132795053	1	-1	Parasitic
Acidaminococcus_fermentans_DSM_20731	Anaerotruncus_colihominis_DSM_17241	0.173843326781544	0.287399711042272	0.45096689621721	4.54747350886464e-12	1	-1	Parasitic
Acidaminococcus_fermentans_DSM_20731	Aneurinibacillus_aneurinilyticus_ATCC_12856	0.173843326781544	0.406143396415314	0.457638638998674	0.86206240871752	1	1	Mutual
Acidaminococcus_fermentans_DSM_20731	Arcanobacterium_haemolyticum_DSM_20595	0.173843326781544	0.3014071317554	0.115437283733172	0.342201355264592	-1	1	Parasitic
Acidaminococcus_fermentans_DSM_20731	Arcobacter_butzleri_RM4018	0.173843326781544	0.0236136442253949	0.196507743799884	4.54747350886464e-13	1	-1	Parasitic
Acidaminococcus_fermentans_DSM_20731	Arthrobacter_castelli_DSM_16402	0.173843326781544	0.472588434314143	0.234075964302292	0.439085368732435	1	0	Commensal
Acidaminococcus_fermentans_DSM_20731	Atopobium_minutum_10063974	0.173843326781544	0.347495447516642	0.307694760386426	0.367854959733677	1	0	Commensal
Acidaminococcus_fermentans_DSM_20731	Atopobium_parvulum_DSM_20469	0.173843326781544	0.28153553140186	0.269117206418741	0.312962913398223	1	1	Mutual
Acidaminococcus_fermentans_DSM_20731	Atopobium_rimae_ATCC_49626	0.173843326781544	0.311351101287944	2.05773176276125e-11	0.650601164113823	-1	1	Parasitic
Acidaminococcus_fermentans_DSM_20731	Bacillus_altitudinis_41KF2b	0.173843326781544	0.374279236025333	0.457638638998674	0.902046966748685	1	1	Mutual
Acidaminococcus_fermentans_DSM_20731	Bacillus_atrophaeus_ATCC_49822_1	0.173843326781544	0.416203890163115	0.457638638998674	0.95173071139925	1	1	Mutual
Acidaminococcus_fermentans_DSM_20731	Bacillus_cereus_AH187_F4810_72	0.173843326781544	0.431704368848475	3.3930997355609	0.196894975989608	1	-1	Parasitic
Acidaminococcus_fermentans_DSM_20731	Bacillus_cereus_G9842	0.173843326781544	0.43170436884822	0.682125413923472	0.34449295952777	1	-1	Parasitic
Acidaminococcus_fermentans_DSM_20731	Bacillus_clausii_KSM_K16	0.173843326781544	0.350492231141281	0.457638638998674	0.887299357278152	1	1	Mutual
Acidaminococcus_fermentans_DSM_20731	Bacillus_endophyticus_2102	0.173843326781544	0.271086933551469	0.457638638997992	0.341427951591072	1	1	Mutual
Acidaminococcus_fermentans_DSM_20731	Bacillus_firmus_DS1	0.173843326781544	0.408055319663391	0.457638638991853	0.874871726201263	1	1	Mutual
Acidaminococcus_fermentans_DSM_20731	Bacillus_flexus_27Col1_1E	0.173843326781544	0.407479496871012	0.457638638998674	1.0229778672425	1	1	Mutual
Acidaminococcus_fermentans_DSM_20731	Bacillus_fordii_DSM_16014	0.173843326781544	0.238312575239699	0.457638638998674	0.433381184097357	1	1	Mutual
Acidaminococcus_fermentans_DSM_20731	Bacillus_halodurans_C_125	0.173843326781544	0.386435770542397	0.457638638998674	0.85732947668248	1	1	Mutual
Acidaminococcus_fermentans_DSM_20731	Bacillus_infantis_NRRL_B_14911	0.173843326781544	0.43686206151415	0.457638638997992	0.633330401064995	1	1	Mutual
Acidaminococcus_fermentans_DSM_20731	Bacillus_mojavensis_RO_H_1	0.173843326781544	0.322494455509984	0.457638638998674	0.802326033487134	1	1	Mutual
Acidaminococcus_fermentans_DSM_20731	Bacillus_mycoides_DSM_2048	0.173843326781544	0.43612746552031	0.457638638997992	0.592940529518955	1	1	Mutual
Acidaminococcus_fermentans_DSM_20731	Bacillus_nealsonii_AAU1	0.173843326781544	0.39406176796449	0.457638638997992	0.428696114572972	1	0	Commensal
Acidaminococcus_fermentans_DSM_20731	Bacillus_pseudofirmus_OF4	0.173843326781544	0.327775891350569	0.457638638997992	0.640784006682793	1	1	Mutual
Acidaminococcus_fermentans_DSM_20731	Bacillus_pumilus_ATCC_7061	0.173843326781544	0.264959229079137	0.457638638998674	0.704746886909902	1	1	Mutual
Acidaminococcus_fermentans_DSM_20731	Bacillus_sonorensis_L12	0.173843326781544	0.40693300745257	0.457638638998674	0.953263371060643	1	1	Mutual
Acidaminococcus_fermentans_DSM_20731	Bacillus_thermoamylovorans	0.173843326781544	0.487143078469973	0.457638638997992	0.54146779134885	1	1	Mutual
Acidaminococcus_fermentans_DSM_20731	Bacillus_timonensis_JC401	0.173843326781544	0.33304241335641	0.457638638998674	0.771843985618261	1	1	Mutual
Acidaminococcus_fermentans_DSM_20731	Bacillus_vallismortis_DV1_F_3	0.173843326781544	0.416656356371157	0.457638638997992	0.805896963993973	1	1	Mutual
Acidaminococcus_fermentans_DSM_20731	Bacteroides_caccae_ATCC_43185	0.173843326781544	0.520662008001142	0.280723554994324	0.433185881316376	1	-1	Parasitic
Acidaminococcus_fermentans_DSM_20731	Bacteroides_cellulosilyticus_DSM_14838	0.173843326781544	0.329990958251749	0.231870180796932	0.272047949770581	1	-1	Parasitic
Acidaminococcus_fermentans_DSM_20731	Bacteroides_clarus_YIT_12056	0.173843326781544	0.367178428240159	0.129857224624402	0.327781414437823	-1	-1	Competitive
Acidaminococcus_fermentans_DSM_20731	Bacteroides_coprocola_M16_DSM_17136	0.173843326781544	0.0991479256211916	0.190962303509536	0.0761693014617322	0	-1	Amensal
Acidaminococcus_fermentans_DSM_20731	Bacteroides_coprophilus_DSM_18228	0.173843326781544	0.298897367683827	0.107117853446312	0.355757796205694	-1	1	Parasitic
Acidaminococcus_fermentans_DSM_20731	Bacteroides_dorei_DSM_17855	0.173843326781544	0.164570637604104	0.319596596101064	0.0745622983336034	1	-1	Parasitic
Acidaminococcus_fermentans_DSM_20731	Bacteroides_eggerthii_1_2_48FAA	0.173843326781544	0.380907465661218	0.281047642198473	0.336969642580243	1	-1	Parasitic
Acidaminococcus_fermentans_DSM_20731	Bacteroides_eggerthii_DSM_20697	0.173843326781544	0.323936179699515	0.3013140896702	0.278925167737611	1	-1	Parasitic
Acidaminococcus_fermentans_DSM_20731	Bacteroides_faecis_MAJ27	0.173843326781544	0.457638638998722	0.0621872286033067	0.395451410396277	-1	-1	Competitive
Acidaminococcus_fermentans_DSM_20731	Bacteroides_finegoldii_DSM_17565	0.173843326781544	0.175881460615075	0.13414718397928	0.206362906037384	-1	1	Parasitic
Acidaminococcus_fermentans_DSM_20731	Bacteroides_fluxus_YIT_12057	0.173843326781544	0.457638638997555	0.0415119565125224	0.416126682485924	-1	0	Amensal
Acidaminococcus_fermentans_DSM_20731	Bacteroides_fragilis_3_1_12	0.173843326781544	0.437020461681498	0.285255596256206	0.436257647453772	1	0	Commensal
Acidaminococcus_fermentans_DSM_20731	Bacteroides_fragilis_638R	0.173843326781544	0.503187392481234	0.384982388778894	0.362165186601942	1	-1	Parasitic
Acidaminococcus_fermentans_DSM_20731	Bacteroides_fragilis_NCTC_9343	0.173843326781544	0.451781607052739	0.280870555944944	0.449606824803482	1	0	Commensal
Acidaminococcus_fermentans_DSM_20731	Bacteroides_fragilis_YCH46	0.173843326781544	0.43695699956398	0.298403032692249	0.442445688873363	1	0	Commensal
Acidaminococcus_fermentans_DSM_20731	Bacteroides_graminisolvens_DSM_19988	0.173843326781544	0.71236105330072	0.457638638998674	0.4716543048213	1	-1	Parasitic
Acidaminococcus_fermentans_DSM_20731	Bacteroides_intestinalis_341_DSM_17393	0.173843326781544	0.301999684696278	0.142682430555851	0.364638026414809	-1	1	Parasitic
Acidaminococcus_fermentans_DSM_20731	Bacteroides_massiliensis_B846dnLKV334	0.173843326781544	0.497290526037909	0.364430059053461	0.309340988917711	1	-1	Parasitic
Acidaminococcus_fermentans_DSM_20731	Bacteroides_nordii_CL02T12C05	0.173843326781544	0.457638638995612	0.0613855138166173	0.396253125177964	-1	-1	Competitive
Acidaminococcus_fermentans_DSM_20731	Bacteroides_oleiciplenus_YIT_12058	0.173843326781544	0.255655923901122	0.240209043306663	0.143003773849046	1	-1	Parasitic
Acidaminococcus_fermentans_DSM_20731	Bacteroides_ovatus_ATCC_8483	0.173843326781544	0.344483226149284	0.237893778672628	0.30209650256586	1	-1	Parasitic
Acidaminococcus_fermentans_DSM_20731	Bacteroides_ovatus_SD_CC_2a	0.173843326781544	0.222353313404917	0.176519537424724	0.266258658259403	0	1	Commensal
Acidaminococcus_fermentans_DSM_20731	Bacteroides_ovatus_SD_CMC_3f	0.173843326781544	0.219250622582243	0.18516344795114	0.268950506815827	0	1	Commensal
Acidaminococcus_fermentans_DSM_20731	Bacteroides_pectinophilus_ATCC_43243	0.173843326781544	0	0.189031419462594	0.00520181132583275	0	1	Commensal
Acidaminococcus_fermentans_DSM_20731	Bacteroides_plebeius_M12_DSM_17135	0.173843326781544	0.113092141539948	0.12902940117101	0.178249334321436	-1	1	Parasitic
Acidaminococcus_fermentans_DSM_20731	Bacteroides_pyogenes_DSM20611	0.173843326781544	0.46640787797468	0.356404781063134	0.297844385918779	1	-1	Parasitic
Acidaminococcus_fermentans_DSM_20731	Bacteroides_salyersiae_WAL_10018	0.173843326781544	0.456241846947688	0.282219060471903	0.338264722191866	1	-1	Parasitic
Acidaminococcus_fermentans_DSM_20731	Bacteroides_sp_1_1_14	0.173843326781544	0.167275586860759	0.245490245467749	0.126188260327467	1	-1	Parasitic
Acidaminococcus_fermentans_DSM_20731	Bacteroides_sp_1_1_30	0.173843326781544	0.139244448357779	0.233782391076147	0.11227343940152	1	-1	Parasitic
Acidaminococcus_fermentans_DSM_20731	Bacteroides_sp_1_1_6	0.173843326781544	0.12153494326218	0.146338971294426	0.178913902510885	-1	1	Parasitic
Acidaminococcus_fermentans_DSM_20731	Bacteroides_sp_2_1_22	0.173843326781544	0.117009483204811	0.140860921827993	0.174082572555108	-1	1	Parasitic
Acidaminococcus_fermentans_DSM_20731	Bacteroides_sp_2_1_33B	0.173843326781544	0.0828938377646033	0.189114861020016	0.0332026879040086	0	-1	Amensal
Acidaminococcus_fermentans_DSM_20731	Bacteroides_sp_2_1_7	0.173843326781544	0.0935229874882688	0.18230712838772	0.0493020497402767	0	-1	Amensal
Acidaminococcus_fermentans_DSM_20731	Bacteroides_sp_2_2_4	0.173843326781544	0.175173095896653	0.201138952635461	0.145399235140644	1	-1	Parasitic
Acidaminococcus_fermentans_DSM_20731	Bacteroides_sp_20_3	0.173843326781544	0.107043187309325	0.195269943985068	0.044359939890569	1	-1	Parasitic
Acidaminococcus_fermentans_DSM_20731	Bacteroides_sp_3_1_19	0.173843326781544	0.0814045603439355	0.186253609974301	0.0343785513023249	0	-1	Amensal
Acidaminococcus_fermentans_DSM_20731	Bacteroides_sp_3_1_23	0.173843326781544	0.118983923104513	0.155146569741078	0.173103473649689	-1	1	Parasitic
Acidaminococcus_fermentans_DSM_20731	Bacteroides_sp_3_1_33FAA	0.173843326781544	0.137788851792551	0.249651619358019	0.104041205409658	1	-1	Parasitic
Acidaminococcus_fermentans_DSM_20731	Bacteroides_sp_3_1_40A	0.173843326781544	0.115128959492478	0.241108618205658	0.0892573075244627	1	-1	Parasitic
Acidaminococcus_fermentans_DSM_20731	Bacteroides_sp_3_2_5	0.173843326781544	0.0998839314999691	0.139330099759945	0.154485963363527	-1	1	Parasitic
Acidaminococcus_fermentans_DSM_20731	Bacteroides_sp_4_1_36	0.173843326781544	0.0656819432007941	0.195424472918489	0.0309050408670828	1	-1	Parasitic
Acidaminococcus_fermentans_DSM_20731	Bacteroides_sp_4_3_47FAA	0.173843326781544	0.129864846936079	0.260207916273657	0.0427059313140035	1	-1	Parasitic
Acidaminococcus_fermentans_DSM_20731	Bacteroides_sp_9_1_42FAA	0.173843326781544	0.31682527665429	0.365907525489433	0.178465685219294	1	-1	Parasitic
Acidaminococcus_fermentans_DSM_20731	Bacteroides_sp_D1	0.173843326781544	0.117009483204811	0.140860921827993	0.174082572555108	-1	1	Parasitic
Acidaminococcus_fermentans_DSM_20731	Bacteroides_sp_D2	0.173843326781544	0.163021920770872	0.205882985184417	0.127212705654074	1	-1	Parasitic
Acidaminococcus_fermentans_DSM_20731	Bacteroides_sp_D20	0.173843326781544	0.0751097409925103	0.210459131915854	0.0694561013917792	1	0	Commensal
Acidaminococcus_fermentans_DSM_20731	Bacteroides_sp_D22	0.173843326781544	0.118898269648759	0.155314179500465	0.172919232195454	-1	1	Parasitic
Acidaminococcus_fermentans_DSM_20731	Bacteroides_stercoris_ATCC_43183	0.173843326781544	0.421312530886543	0.314482808516459	0.343384176530662	1	-1	Parasitic
Acidaminococcus_fermentans_DSM_20731	Bacteroides_thetaiotaomicron_VPI_5482	0.173843326781544	0.437948905155689	0.265881827982525	0.436719010039269	1	0	Commensal
Acidaminococcus_fermentans_DSM_20731	Bacteroides_timonensis_AP1	0.173843326781544	0.508847233580832	0.291624433270499	0.379110327131912	1	-1	Parasitic
Acidaminococcus_fermentans_DSM_20731	Bacteroides_uniformis_ATCC_8492	0.173843326781544	0.158660191851015	0.17690541737079	0.215509014727786	0	1	Commensal
Acidaminococcus_fermentans_DSM_20731	Bacteroides_ureolyticus_DSM_20703	0.173843326781544	0.0265700897668262	0.25911782611638	0.00374400134717234	1	-1	Parasitic
Acidaminococcus_fermentans_DSM_20731	Bacteroides_vulgatus_ATCC_8482	0.173843326781544	0.500117150410291	0.591881072214619	0.153049093825416	1	-1	Parasitic
Acidaminococcus_fermentans_DSM_20731	Bacteroides_xylanisolvens_SD_CC_1b	0.173843326781544	0.128128802116735	0.144044513125095	0.181113969822718	-1	1	Parasitic
Acidaminococcus_fermentans_DSM_20731	Bacteroides_xylanisolvens_XB1A	0.173843326781544	0.254251974762786	0.117061715871955	0.269378435485692	-1	0	Amensal
Acidaminococcus_fermentans_DSM_20731	Barnesiella_intestinihominis_YIT_11860	0.173843326781544	0.0919395742844116	0.190028378022021	0.08559829385797	0	0	Neutral
Acidaminococcus_fermentans_DSM_20731	Bartonella_quintana_Toulouse	0.173843326781544	0.0157459206138589	0.22623869984011	0	1	-1	Parasitic
Acidaminococcus_fermentans_DSM_20731	Bifidobacterium_adolescentis_ATCC_15703	0.173843326781544	0.239761184981579	0.535263875304622	0	1	-1	Parasitic
Acidaminococcus_fermentans_DSM_20731	Bifidobacterium_angulatum_DSM_20098	0.173843326781544	0.117780046270566	0.377544874409182	0.160063361385937	1	1	Mutual
Acidaminococcus_fermentans_DSM_20731	Bifidobacterium_animalis_lactis_AD011	0.173843326781544	0.0425314481685582	0.404131581838442	0	1	-1	Parasitic
Acidaminococcus_fermentans_DSM_20731	Bifidobacterium_animalis_lactis_BB_12	0.173843326781544	0.0467191615675828	0.299314515112655	-4.1154635255225e-11	1	-1	Parasitic
Acidaminococcus_fermentans_DSM_20731	Bifidobacterium_animalis_lactis_Bi_07	0.173843326781544	0.0353076462612411	0.219721456962134	0.0302435131678749	1	-1	Parasitic
Acidaminococcus_fermentans_DSM_20731	Bifidobacterium_animalis_lactis_Bl_04_ATCC_SD5219	0.173843326781544	0.0353076462612411	0.219721456962134	0.0302435131678749	1	-1	Parasitic
Acidaminococcus_fermentans_DSM_20731	Bifidobacterium_animalis_lactis_CNCM_I_2494	0.173843326781544	0.0376677221423464	0.148016108421871	0.10915915907276	-1	1	Parasitic
Acidaminococcus_fermentans_DSM_20731	Bifidobacterium_animalis_lactis_DSM_10140	0.173843326781544	0.0353076462612411	0.219721456962134	0.0302435131678749	1	-1	Parasitic
Acidaminococcus_fermentans_DSM_20731	Bifidobacterium_animalis_lactis_V9	0.173843326781544	0.0353076462612411	0.219721456962134	0.0302435131678749	1	-1	Parasitic
Acidaminococcus_fermentans_DSM_20731	Bifidobacterium_bifidum_BGN4	0.173843326781544	0.0972593101067992	0.219204891861636	0.116558032612716	1	1	Mutual
Acidaminococcus_fermentans_DSM_20731	Bifidobacterium_bifidum_NCIMB_41171	0.173843326781544	0.0912695412348112	0.194109379446218	0.120119148021104	1	1	Mutual
Acidaminococcus_fermentans_DSM_20731	Bifidobacterium_bifidum_PRL2010	0.173843326781544	0.149303032278516	0.220052816891325	0.15262610247737	1	0	Commensal
Acidaminococcus_fermentans_DSM_20731	Bifidobacterium_bifidum_S17	0.173843326781544	0.0975729714269684	0.21918840737635	0.116899695881557	1	1	Mutual
Acidaminococcus_fermentans_DSM_20731	Bifidobacterium_boum_DSM_20432	0.173843326781544	0.273616284872807	0.4576386389964	1.93267624126747e-12	1	-1	Parasitic
Acidaminococcus_fermentans_DSM_20731	Bifidobacterium_breve_HPH0326	0.173843326781544	0.211206685290052	0.378480735664425	0.186909949512369	1	-1	Parasitic
Acidaminococcus_fermentans_DSM_20731	Bifidobacterium_breve_UCC2003_NCIMB8807	0.173843326781544	0.24183192703602	0.261879780376034	0.264202655498707	1	0	Commensal
Acidaminococcus_fermentans_DSM_20731	Bifidobacterium_catenulatum_DSM_16992	0.173843326781544	0.0629613003615008	0.225838857683357	0.113490416018408	1	1	Mutual
Acidaminococcus_fermentans_DSM_20731	Bifidobacterium_coryneforme_DSM_20216	0.173843326781544	0.207265544034106	0.242724526684015	0.134369889037998	1	-1	Parasitic
Acidaminococcus_fermentans_DSM_20731	Bifidobacterium_dentium_ATCC_27678	0.173843326781544	0.167668282130587	0.259652903206074	0.193708443179162	1	1	Mutual
Acidaminococcus_fermentans_DSM_20731	Bifidobacterium_gallicum_DSM_20093	0.173843326781544	0.116970197794438	0.397758102597095	0.137001666055653	1	1	Mutual
Acidaminococcus_fermentans_DSM_20731	Bifidobacterium_kashiwanohense_DSM_21854	0.173843326781544	0.266667958599457	0.245587021182246	0.212051617817224	1	-1	Parasitic
Acidaminococcus_fermentans_DSM_20731	Bifidobacterium_longum_DJO10A	0.173843326781544	0.120973125502939	0.239605397681885	0.139552876038806	1	1	Mutual
Acidaminococcus_fermentans_DSM_20731	Bifidobacterium_longum_E18	0.173843326781544	0.118412829784349	0.14756517773526	0.17143381554331	-1	1	Parasitic
Acidaminococcus_fermentans_DSM_20731	Bifidobacterium_longum_infantis_157F_NC	0.173843326781544	0.0352683548422669	0.307746456811174	-1.20621734822635e-10	1	-1	Parasitic
Acidaminococcus_fermentans_DSM_20731	Bifidobacterium_longum_infantis_ATCC_15697	0.173843326781544	0.175310401597647	0.384694236855125	0.0278770130967132	1	-1	Parasitic
Acidaminococcus_fermentans_DSM_20731	Bifidobacterium_longum_longum_ATCC_55813	0.173843326781544	0.0512365041481756	0.232041275212737	0.0915060919057851	1	1	Mutual
Acidaminococcus_fermentans_DSM_20731	Bifidobacterium_longum_longum_BBMN68	0.173843326781544	0.110122509914946	0.238858389190909	0.0894000605943575	1	-1	Parasitic
Acidaminococcus_fermentans_DSM_20731	Bifidobacterium_longum_longum_CCUG_52486	0.173843326781544	0.0608248059192	0.222579668882418	0.108725057954075	1	1	Mutual
Acidaminococcus_fermentans_DSM_20731	Bifidobacterium_longum_longum_JCM_1217	0.173843326781544	0.103314055896429	0.327182773625054	2.27373675443232e-13	1	-1	Parasitic
Acidaminococcus_fermentans_DSM_20731	Bifidobacterium_longum_longum_JDM301	0.173843326781544	0.168363805884248	0.210433344479043	0.192373371216945	1	1	Mutual
Acidaminococcus_fermentans_DSM_20731	Bifidobacterium_longum_NCC2705	0.173843326781544	0.0646315576925226	0.211226143404929	0.108491528123409	1	1	Mutual
Acidaminococcus_fermentans_DSM_20731	Bifidobacterium_mongoliense_DSM_21395	0.173843326781544	0.299041648483961	0.309748408039127	0.147890230960456	1	-1	Parasitic
Acidaminococcus_fermentans_DSM_20731	Bifidobacterium_pseudocatenulatum_DSM_20438	0.173843326781544	0.113841996452194	0.387972211996612	0.152370535665	1	1	Mutual
Acidaminococcus_fermentans_DSM_20731	Bifidobacterium_pseudolongum_subsp_Pseudolongum_DSM_20099	0.173843326781544	0.291160745424675	0.457638639031302	-2.02362571144477e-11	1	-1	Parasitic
Acidaminococcus_fermentans_DSM_20731	Bifidobacterium_ruminantium_DSM_6489	0.173843326781544	0.159769528879779	0.457638638998674	-4.54747350886464e-13	1	-1	Parasitic
Acidaminococcus_fermentans_DSM_20731	Bifidobacterium_scardovii_JCM_12489	0.173843326781544	0.264627337805994	0.349408892417159	0.10822974658231	1	-1	Parasitic
Acidaminococcus_fermentans_DSM_20731	Bifidobacterium_stercoris_ATCC_43183	0.173843326781544	0.200781460649469	0.440471610712166	0	1	-1	Parasitic
Acidaminococcus_fermentans_DSM_20731	Bifidobacterium_thermacidophilum_subsp_thermacidophilum_DSM_15837	0.173843326781544	0.159769528971446	0.457638638992648	0	1	-1	Parasitic
Acidaminococcus_fermentans_DSM_20731	Bifidobacterium_thermophilum_RBL67	0.173843326781544	0.205081946623948	0.405719372527869	0.0519192664716002	1	-1	Parasitic
Acidaminococcus_fermentans_DSM_20731	Bilophila_wadsworthia_3_1_6	0.173843326781544	0.111603481528771	0.237789674842134	0.0950021042920071	1	-1	Parasitic
Acidaminococcus_fermentans_DSM_20731	Blastococcus_massiliensis_AP3	0.173843326781544	0.11648225840869	0.21594563386293	0.125779853278573	1	0	Commensal
Acidaminococcus_fermentans_DSM_20731	Blautia_hansenii_VPI_C7_24_DSM_20583	0.173843326781544	0.220200894860154	0.444920158046216	0	1	-1	Parasitic
Acidaminococcus_fermentans_DSM_20731	Blautia_hydrogenotrophica_DSM_10507	0.173843326781544	0.226267329725756	0.196082849814388	0.174631793938033	1	-1	Parasitic
Acidaminococcus_fermentans_DSM_20731	Blautia_obeum_ATCC_29174	0.173843326781544	0.21011409171245	0.268631033159295	0.262499448766448	1	1	Mutual
Acidaminococcus_fermentans_DSM_20731	Blautia_producta_DSM_2950	0.173843326781544	0.319904268743573	0.233156797176093	0.238990986247245	1	-1	Parasitic
Acidaminococcus_fermentans_DSM_20731	Blautia_wexlerae_DSM_19850	0.173843326781544	0.184730337973338	0.264862744633319	0.249153966981794	1	1	Mutual
Acidaminococcus_fermentans_DSM_20731	Bordetella_hinzii_OH87_BAL007II	0.173843326781544	0.111708422379878	0.262592663098417	0.147219506171041	1	1	Mutual
Acidaminococcus_fermentans_DSM_20731	Brachybacterium_paraconglomeratum_LC44	0.173843326781544	0.430249623966123	0.411804994011845	0.347950251257203	1	-1	Parasitic
Acidaminococcus_fermentans_DSM_20731	Brachyspira_pilosicoli_B2904	0.173843326781544	0.151904169405001	6.3664629124105e-12	0.523484586191671	-1	1	Parasitic
Acidaminococcus_fermentans_DSM_20731	Bradyrhizobium_elkanii_USDA_76	0.173843326781544	0.316885198617607	0.457638638997992	1.8483399025065	1	1	Mutual
Acidaminococcus_fermentans_DSM_20731	Brevibacillus_agri_5_2	0.173843326781544	0.224663017499503	0.457638638997992	0.680695010413615	1	1	Mutual
Acidaminococcus_fermentans_DSM_20731	Brevibacillus_agri_BAB_2500	0.173843326781544	0.216929948648785	0.457638638997992	0.680477089405372	1	1	Mutual
Acidaminococcus_fermentans_DSM_20731	Brevibacillus_borstelensis_AK1	0.173843326781544	0.181126602297561	0.457638638998674	0.263047003843553	1	1	Mutual
Acidaminococcus_fermentans_DSM_20731	Brevibacillus_brevis_NBRC_100599	0.173843326781544	0.273665242344918	0.457638638997992	0.48939721168756	1	1	Mutual
Acidaminococcus_fermentans_DSM_20731	Brevibacterium_casei_S18	0.173843326781544	0.2881360005732	0.356971184956933	0.221174703463589	1	-1	Parasitic
Acidaminococcus_fermentans_DSM_20731	Brevibacterium_linens_BL2	0.173843326781544	0.0888591747634819	0.369733653150092	-2.20779838855378e-10	1	-1	Parasitic
Acidaminococcus_fermentans_DSM_20731	Brevibacterium_massiliense_5401308	0.173843326781544	0.0654558481387953	0.242733419196497	0	1	-1	Parasitic
Acidaminococcus_fermentans_DSM_20731	Brevundimonas_bacteroides_DSM_4726	0.173843326781544	0.183406777829821	0.457638638998787	1.12035054523733	1	1	Mutual
Acidaminococcus_fermentans_DSM_20731	Brevundimonas_diminuta_470_4	0.173843326781544	0.0864037750101237	0.434961967450931	2.27373675443232e-13	1	-1	Parasitic
Acidaminococcus_fermentans_DSM_20731	Brochothrix_thermosphacta_DSM_20171	0.173843326781544	0.439064198406939	0.457638638998674	0.408554549339215	1	0	Commensal
Acidaminococcus_fermentans_DSM_20731	Bulleidia_extructa_W1219	0.173843326781544	0.2891373784367	0.361586570994177	0.351468259957869	1	1	Mutual
Acidaminococcus_fermentans_DSM_20731	Burkholderia_cepacia_GG4	0.173843326781544	0.338999717349716	0.457638639125435	2.6968579088234	1	1	Mutual
Acidaminococcus_fermentans_DSM_20731	Burkholderiales_bacterium_1_1_47	0.173843326781544	0.0160064529448182	0.178274410004974	0.0320317322821211	0	1	Commensal
Acidaminococcus_fermentans_DSM_20731	Butyricicoccus_pullicaecorum_1_2	0.173843326781544	0.35112759959014	0.296998017453006	0.271472403049529	1	-1	Parasitic
Acidaminococcus_fermentans_DSM_20731	Butyricimonas_synergistica_DSM_23225	0.173843326781544	0.325680563818047	0.285401445879529	0.331848947636217	1	0	Commensal
Acidaminococcus_fermentans_DSM_20731	Butyricimonas_virosa_DSM_23226	0.173843326781544	0.325680563818163	0.272412099244775	0.332654271501156	1	0	Commensal
Acidaminococcus_fermentans_DSM_20731	Butyrivibrio_crossotus_DSM_2876	0.173843326781544	0.212298949945612	0.385308932349972	0.106485299586211	1	-1	Parasitic
Acidaminococcus_fermentans_DSM_20731	Butyrivibrio_fibrisolvens_16_4	0.173843326781544	0.148825915007827	0.232192621136164	0.0393864077705075	1	-1	Parasitic
Acidaminococcus_fermentans_DSM_20731	Campylobacter_coli_JV20	0.173843326781544	0.0843575892104414	0.319601621556444	1.13686837721616e-13	1	-1	Parasitic
Acidaminococcus_fermentans_DSM_20731	Campylobacter_concisus_13826	0.173843326781544	0.0209830999508341	0.199329210059773	0	1	-1	Parasitic
Acidaminococcus_fermentans_DSM_20731	Campylobacter_curvus_525_92	0.173843326781544	0.0195332796265157	0.244751136629134	0	1	-1	Parasitic
Acidaminococcus_fermentans_DSM_20731	Campylobacter_fetus_subsp_fetus_82_40	0.173843326781544	0.0151324715050552	0.239703354063181	0.0106406363549922	1	-1	Parasitic
Acidaminococcus_fermentans_DSM_20731	Campylobacter_gracilis_RM3268	0.173843326781544	0.0145148291991445	0.183131949053177	0.00999042874582301	0	-1	Amensal
Acidaminococcus_fermentans_DSM_20731	Campylobacter_hominis_ATCC_BAA_381	0.173843326781544	0.0146925457271444	0.248398751769741	0.00900811394546963	1	-1	Parasitic
Acidaminococcus_fermentans_DSM_20731	Campylobacter_hyointestinalis_subsp_hyointestinalis_LMG_9260	0.173843326781544	0.00876108072092678	0.1931638904191	0.00627420253113087	1	-1	Parasitic
Acidaminococcus_fermentans_DSM_20731	Campylobacter_jejuni_jejuni_81_176	0.173843326781544	0.101484863830559	0.346951188315643	1.13686837721616e-13	1	-1	Parasitic
Acidaminococcus_fermentans_DSM_20731	Campylobacter_jejuni_jejuni_ICDCCJ07004	0.173843326781544	0.101551352430971	0.346951188177059	1.13686837721616e-13	1	-1	Parasitic
Acidaminococcus_fermentans_DSM_20731	Campylobacter_jejuni_jejuni_M1	0.173843326781544	0.101577630707171	0.384894506236492	-1.51203494169749e-11	1	-1	Parasitic
Acidaminococcus_fermentans_DSM_20731	Campylobacter_jejuni_jejuni_NCTC_11168	0.173843326781544	0.101578197187809	0.346951188320304	0	1	-1	Parasitic
Acidaminococcus_fermentans_DSM_20731	Campylobacter_lari_RM2100	0.173843326781544	0.0141952261015449	0.195591530056163	0.00792427992917055	1	-1	Parasitic
Acidaminococcus_fermentans_DSM_20731	Campylobacter_rectus_RM3267	0.173843326781544	0.00880090517289179	0.194517643453537	0.00430706471888698	1	-1	Parasitic
Acidaminococcus_fermentans_DSM_20731	Campylobacter_showae_CSUNSWCD	0.173843326781544	0.00918163539698881	0.20351307235876	1.54614099301398e-11	1	-1	Parasitic
Acidaminococcus_fermentans_DSM_20731	Campylobacter_upsaliensis_JV21	0.173843326781544	0.0404945367959603	0.280488805299001	4.70311078970553e-09	1	-1	Parasitic
Acidaminococcus_fermentans_DSM_20731	Candidatus_Nitrososphaera_gargensis_Ga9_2	0.173843326781544	0.0472790071103426	0.172418958278513	0.0475495275969706	0	0	Neutral
Acidaminococcus_fermentans_DSM_20731	Capnocytophaga_granulosa_ATCC_51502	0.173843326781544	0.151451604765435	0.355770968828665	0.0265082564866361	1	-1	Parasitic
Acidaminococcus_fermentans_DSM_20731	Capnocytophaga_ochracea_DSM_7271	0.173843326781544	0.235203965378674	0.288941639436757	0.168696999555095	1	-1	Parasitic
Acidaminococcus_fermentans_DSM_20731	Capnocytophaga_sputigena_ATCC_33612	0.173843326781544	0.245001162718514	0.258910560628578	0.198728078348495	1	-1	Parasitic
Acidaminococcus_fermentans_DSM_20731	Catenibacterium_mitsuokai_DSM_15897	0.173843326781544	0.215706525685938	0.334127920165997	-7.73070496506989e-12	1	-1	Parasitic
Acidaminococcus_fermentans_DSM_20731	Cedecea_davisae_DSM_4568	0.173843326781544	0.604831182737883	0.457638638997992	0.458931520543842	1	-1	Parasitic
Acidaminococcus_fermentans_DSM_20731	Cellulosilyticum_lentocellum_DSM_5427	0.173843326781544	0.344035770226309	0.363423631249134	0.373950085407955	1	0	Commensal
Acidaminococcus_fermentans_DSM_20731	Cellulosimicrobium_cellulans_J36	0.173843326781544	0.325680563818187	0.366642825897998	0.293833819309611	1	0	Commensal
Acidaminococcus_fermentans_DSM_20731	Cetobacterium_somerae_ATCC_BAA_47401	0.173843326781544	0.325680563818143	1.88492776942439e-10	0.561169217613838	-1	1	Parasitic
Acidaminococcus_fermentans_DSM_20731	Citrobacter_amalonaticus_Y19	0.173843326781544	0.626590458437643	6.57109922030941e-11	3.83184392622695	-1	1	Parasitic
Acidaminococcus_fermentans_DSM_20731	Citrobacter_freundii_ATCC_8090	0.173843326781544	0.723344410079869	-2.52953213930596e-10	3.93579353905398	-1	1	Parasitic
Acidaminococcus_fermentans_DSM_20731	Citrobacter_freundii_UCI_31	0.173843326781544	0.629622758707467	0	3.83239701196521	-1	1	Parasitic
Acidaminococcus_fermentans_DSM_20731	Citrobacter_koseri_ATCC_BAA_895	0.173843326781544	0.657655147309724	3.69427476172461	-5.78846993448678e-07	1	-1	Parasitic
Acidaminococcus_fermentans_DSM_20731	Citrobacter_sp_30_2	0.173843326781544	0.643480104575762	3.69427418287682	0	1	-1	Parasitic
Acidaminococcus_fermentans_DSM_20731	Citrobacter_youngae_ATCC_29220	0.173843326781544	0.648998701240021	3.694274182865	0	1	-1	Parasitic
Acidaminococcus_fermentans_DSM_20731	Cloacibacillus_evryensis_DSM_19522	0.173843326781544	0.101454879654022	0.252055103213138	0.0350846081512373	1	-1	Parasitic
Acidaminococcus_fermentans_DSM_20731	Clostridiales_sp_1_7_47FAA	0.173843326781544	0.406572086064403	0.224759032410816	0.24773158802418	1	-1	Parasitic
Acidaminococcus_fermentans_DSM_20731	Clostridium_asparagiforme_DSM_15981	0.173843326781544	0.455120284305744	0.0963740719029147	0.51389215699578	-1	1	Parasitic
Acidaminococcus_fermentans_DSM_20731	Clostridium_bartlettii_DSM_16795	0.173843326781544	0.218401668780058	0.167954644364386	0.171272283038093	0	-1	Amensal
Acidaminococcus_fermentans_DSM_20731	Clostridium_beijerinckii_NCIMB_8052	0.173843326781544	0.716010267141539	0.457638638997992	0.731562075194233	1	0	Commensal
Acidaminococcus_fermentans_DSM_20731	Clostridium_bifermentans_ATCC_19299	0.173843326781544	0.216819050471649	0.30830833301718	0.278128257874414	1	1	Mutual
Acidaminococcus_fermentans_DSM_20731	Clostridium_bolteae_ATCC_BAA_613	0.173843326781544	0.435588590469161	0.153378191365164	0.40177563879115	-1	0	Amensal
Acidaminococcus_fermentans_DSM_20731	Clostridium_botulinum_A_str_ATCC_19397	0.173843326781544	0.298139794895001	0.297276958031262	0.316499143445753	1	0	Commensal
Acidaminococcus_fermentans_DSM_20731	Clostridium_botulinum_A_str_ATCC_3502	0.173843326781544	0.283199537652627	0.280171499388643	0.308712075141784	1	0	Commensal
Acidaminococcus_fermentans_DSM_20731	Clostridium_botulinum_A_str_Hall	0.173843326781544	0.283199531429716	0.280171494583556	0.308712132071378	1	0	Commensal
Acidaminococcus_fermentans_DSM_20731	Clostridium_botulinum_Bf	0.173843326781544	0.34834660766194	0.380416148097879	0.410575787458811	1	1	Mutual
Acidaminococcus_fermentans_DSM_20731	Clostridium_botulinum_E1_str_BoNT_E_Beluga	0.173843326781544	0.410755737008511	0.377837578880872	0.40005946650615	1	0	Commensal
Acidaminococcus_fermentans_DSM_20731	Clostridium_botulinum_F_str_230613	0.173843326781544	0.348346607661181	0.380912542399642	0.41072670617109	1	1	Mutual
Acidaminococcus_fermentans_DSM_20731	Clostridium_butyricum_DSM_10702	0.173843326781544	0.604753970965489	0.482794593328208	0.356455773295124	1	-1	Parasitic
Acidaminococcus_fermentans_DSM_20731	Clostridium_butyricum_E4_str_BoNT_E_BL5262	0.173843326781544	0.527379724094951	0.41004604792181	0.312246897108707	1	-1	Parasitic
Acidaminococcus_fermentans_DSM_20731	Clostridium_cadaveris_AGR2141	0.173843326781544	0.348346607661343	0.457638638997992	0.35354916662277	1	0	Commensal
Acidaminococcus_fermentans_DSM_20731	Clostridium_celatum_DSM_1785	0.173843326781544	0.280111060444699	0.274194775897286	0.354656769093936	1	1	Mutual
Acidaminococcus_fermentans_DSM_20731	Clostridium_cellobioparum_DSM_1351	0.173843326781544	0.191028292563164	0.250127018105445	0.27078377483474	1	1	Mutual
Acidaminococcus_fermentans_DSM_20731	Clostridium_citroniae_WAL_17108	0.173843326781544	0.294607261373521	0.457638638997992	0.448729772284651	1	1	Mutual
Acidaminococcus_fermentans_DSM_20731	Clostridium_clariflavum_DSM_19732	0.173843326781544	0.367273656719081	0.338925722242607	0.364556379603187	1	0	Commensal
Acidaminococcus_fermentans_DSM_20731	Clostridium_clostridioforme_CM201	0.173843326781544	0.327788152959271	0.415170860292847	0.277939500632897	1	-1	Parasitic
Acidaminococcus_fermentans_DSM_20731	Clostridium_difficile_CD196	0.173843326781544	0.34834660766108	0.457638638967069	0.144900624898128	1	-1	Parasitic
Acidaminococcus_fermentans_DSM_20731	Clostridium_difficile_NAP07	0.173843326781544	0.335923172612456	0.457638638982644	0.0414623073521625	1	-1	Parasitic
Acidaminococcus_fermentans_DSM_20731	Clostridium_difficile_NAP08	0.173843326781544	0.33611077096015	0.457638638985941	0.0414543862758592	1	-1	Parasitic
Acidaminococcus_fermentans_DSM_20731	Clostridium_difficile_R20291	0.173843326781544	0.348346607662835	0.457638638990943	0.144900624874253	1	-1	Parasitic
Acidaminococcus_fermentans_DSM_20731	Clostridium_glycolicum_ATCC_14880	0.173843326781544	0.368900697411886	0.37708942866152	0.335553476331938	1	0	Commensal
Acidaminococcus_fermentans_DSM_20731	Clostridium_hathewayi_12489931	0.173843326781544	0.383566888296742	0.454928106454645	0.386818197383263	1	0	Commensal
Acidaminococcus_fermentans_DSM_20731	Clostridium_hathewayi_DSM_13479	0.173843326781544	0.342419622722916	0.44953615038969	0.383939312500729	1	1	Mutual
Acidaminococcus_fermentans_DSM_20731	Clostridium_hiranonis_TO_931_DSM_13275	0.173843326781544	0.0746100460878794	0.180697225837889	0.0470246260268823	0	-1	Amensal
Acidaminococcus_fermentans_DSM_20731	Clostridium_hylemonae_DSM_15053	0.173843326781544	0.237354942958522	0.257462791317153	0.133094383301341	1	-1	Parasitic
Acidaminococcus_fermentans_DSM_20731	Clostridium_indolis_DSM_755	0.173843326781544	0.306465561537709	0.442706812734855	0.38444582997306	1	1	Mutual
Acidaminococcus_fermentans_DSM_20731	Clostridium_innocuum_2959	0.173843326781544	0.487599403410338	0.348517100625145	0.479877816227713	1	0	Commensal
Acidaminococcus_fermentans_DSM_20731	Clostridium_leptum_DSM_753	0.173843326781544	0.0521948606957969	0.190030542645331	0.0460064069102373	0	-1	Amensal
Acidaminococcus_fermentans_DSM_20731	Clostridium_methoxybenzovorans_SR3	0.173843326781544	0.281563157137955	0.44574361401294	0.387308026356777	1	1	Mutual
Acidaminococcus_fermentans_DSM_20731	Clostridium_methylpentosum_R2_DSM_5476	0.173843326781544	0.0828668511186632	0.191134911330437	0.0741443659552488	0	-1	Amensal
Acidaminococcus_fermentans_DSM_20731	Clostridium_nexile_DSM_1787	0.173843326781544	0.135993070157081	0.227418934430261	0.0500251130609968	1	-1	Parasitic
Acidaminococcus_fermentans_DSM_20731	Clostridium_paraputrificum_AGR2156	0.173843326781544	0.423343442421856	0.381078806100845	0.35111358487211	1	-1	Parasitic
Acidaminococcus_fermentans_DSM_20731	Clostridium_perfringens_ATCC_13124	0.173843326781544	0.348346607661343	0.457638638998674	0.59630321555926	1	1	Mutual
Acidaminococcus_fermentans_DSM_20731	Clostridium_ramosum_VPI_0427_DSM_1402	0.173843326781544	0.198997279342573	0.319265535922227	0.0683510482560905	1	-1	Parasitic
Acidaminococcus_fermentans_DSM_20731	Clostridium_saccharogumia_DSM_17460	0.173843326781544	0.30127363971752	0.324177707449053	0.321456171953855	1	0	Commensal
Acidaminococcus_fermentans_DSM_20731	Clostridium_saccharoperbutylacetonicum_N1_4_HMT	0.173843326781544	0.554748050821376	0.457638638998674	0.568467343399675	1	0	Commensal
Acidaminococcus_fermentans_DSM_20731	Clostridium_sartagoforme_AAU1	0.173843326781544	0.414703956540642	0.40291687001843	0.41646407506471	1	0	Commensal
Acidaminococcus_fermentans_DSM_20731	Clostridium_scindens_ATCC_35704	0.173843326781544	0.232244584610071	0.180202012764767	0.193236386487229	0	-1	Amensal
Acidaminococcus_fermentans_DSM_20731	Clostridium_sordellii_ATCC_9714	0.173843326781544	0.325220023305115	0.337283845175534	0.323716938300322	1	0	Commensal
Acidaminococcus_fermentans_DSM_20731	Clostridium_sp_7_2_43FAA	0.173843326781544	0.362014939437712	0.11889973494624	0.355827162715286	-1	0	Amensal
Acidaminococcus_fermentans_DSM_20731	Clostridium_sp_L2_50	0.173843326781544	0.0211076972678183	0.189730033308706	0.00526940898396333	0	-1	Amensal
Acidaminococcus_fermentans_DSM_20731	Clostridium_sp_M62_1	0.173843326781544	0.302983344515999	0.127306771467829	0.302983344519134	-1	0	Amensal
Acidaminococcus_fermentans_DSM_20731	Clostridium_sp_SS2_1	0.173843326781544	0.174748382990237	0.240223906196093	0.0740975220431892	1	-1	Parasitic
Acidaminococcus_fermentans_DSM_20731	Clostridium_sp_SY8519	0.173843326781544	0.0716367259449355	0.230664627883925	0.0271604725376164	1	-1	Parasitic
Acidaminococcus_fermentans_DSM_20731	Clostridium_spiroforme_DSM_1552	0.173843326781544	0.113057952727329	0.290097916472973	3.5242919693701e-12	1	-1	Parasitic
Acidaminococcus_fermentans_DSM_20731	Clostridium_sporogenes_ATCC_15579	0.173843326781544	0.348346607661173	0.110237133228679	0.408965964542972	-1	1	Parasitic
Acidaminococcus_fermentans_DSM_20731	Clostridium_sporosphaeroides_DSM_1294	0.173843326781544	0.156904269010368	0.333318410037236	0.311788691281549	1	1	Mutual
Acidaminococcus_fermentans_DSM_20731	Clostridium_sticklandii_DSM_519	0.173843326781544	0.379844580310689	0.457638638998674	0.338782271110745	1	-1	Parasitic
Acidaminococcus_fermentans_DSM_20731	Clostridium_symbiosum_ATCC_14940	0.173843326781544	0.304995172098183	0.400866347028796	0.258883422581221	1	-1	Parasitic
Acidaminococcus_fermentans_DSM_20731	Clostridium_symbiosum_WAL_14163	0.173843326781544	0.124406990618477	0.234409791458233	0.0240248407694708	1	-1	Parasitic
Acidaminococcus_fermentans_DSM_20731	Clostridium_symbiosum_WAL_14673	0.173843326781544	0.124552974897379	0.234513455482556	0.0239713977186966	1	-1	Parasitic
Acidaminococcus_fermentans_DSM_20731	Clostridium_tyrobutyricum_DSM_2637	0.173843326781544	0.203632505626277	0.241127113560424	0.227507888408468	1	1	Mutual
Acidaminococcus_fermentans_DSM_20731	Clostridium_viride_DSM_6836	0.173843326781544	0.138620462670679	0.223558230459616	0.216489093247901	1	1	Mutual
Acidaminococcus_fermentans_DSM_20731	Collinsella_aerofaciens_ATCC_25986	0.173843326781544	0.112367505944301	5.65023583476432e-11	0.304931440472274	-1	1	Parasitic
Acidaminococcus_fermentans_DSM_20731	Collinsella_intestinalis_DSM_13280	0.173843326781544	0.0922284719300491	0.188592189784799	0.0950562754868542	0	0	Neutral
Acidaminococcus_fermentans_DSM_20731	Collinsella_stercoris_DSM_13279	0.173843326781544	0.132764923047218	0.196966080831658	0.157420248417452	1	1	Mutual
Acidaminococcus_fermentans_DSM_20731	Collinsella_tanakaei_YIT_12063	0.173843326781544	0.329835085145995	0.282464960001107	0.32071773206701	1	0	Commensal
Acidaminococcus_fermentans_DSM_20731	Coprobacillus_sp_29_1	0.173843326781544	0.1758619217496	0.364247548128105	1.93267624126747e-12	1	-1	Parasitic
Acidaminococcus_fermentans_DSM_20731	Coprobacillus_sp_D7	0.173843326781544	0.210995239814027	0.374256581171608	1.14823706098832e-11	1	-1	Parasitic
Acidaminococcus_fermentans_DSM_20731	Coprococcus_catus_GD_7	0.173843326781544	0.208850530717835	0.457638638998674	0.268996595183239	1	1	Mutual
Acidaminococcus_fermentans_DSM_20731	Coprococcus_comes_ATCC_27758	0.173843326781544	0.270885305718658	0.323319945681419	0.0895395675387363	1	-1	Parasitic
Acidaminococcus_fermentans_DSM_20731	Coprococcus_eutactus_ATCC_27759	0.173843326781544	0.217145773105373	0.271415797080522	0.121675849376743	1	-1	Parasitic
Acidaminococcus_fermentans_DSM_20731	Corynebacterium_ammoniagenes_DSM_20306	0.173843326781544	0.140905550246506	0.292841883625329	5.32168087374885e-10	1	-1	Parasitic
Acidaminococcus_fermentans_DSM_20731	Corynebacterium_amycolatum_SK46	0.173843326781544	0.19496696271101	0.17303778823441	0.122941972526519	0	-1	Amensal
Acidaminococcus_fermentans_DSM_20731	Corynebacterium_aurimucosum_ATCC_700975	0.173843326781544	0.226335803197438	0.303803164188366	0.126657916536146	1	-1	Parasitic
Acidaminococcus_fermentans_DSM_20731	Corynebacterium_durum_F0235	0.173843326781544	0.275921432392539	0.217723424075302	0.22045156195054	1	-1	Parasitic
Acidaminococcus_fermentans_DSM_20731	Corynebacterium_glucuronolyticum_ATCC_51867	0.173843326781544	0.261988199265953	0.202159433333918	0.272680521660845	1	0	Commensal
Acidaminococcus_fermentans_DSM_20731	Corynebacterium_kroppenstedtii_DSM_44385	0.173843326781544	0.221825196670187	0.197663598129907	0.186346130731749	1	-1	Parasitic
Acidaminococcus_fermentans_DSM_20731	Corynebacterium_propinquum_DSM_44285	0.173843326781544	0.109956613582008	0.30080565180333	0.0295230417069661	1	-1	Parasitic
Acidaminococcus_fermentans_DSM_20731	Corynebacterium_striatum_ATCC_6940	0.173843326781544	0.31585480978566	0.342182831887044	0.115455807111402	1	-1	Parasitic
Acidaminococcus_fermentans_DSM_20731	Corynebacterium_tuberculostearicum_SK141	0.173843326781544	0.175237755724886	0.147680191010977	0.241381386518015	-1	1	Parasitic
Acidaminococcus_fermentans_DSM_20731	Corynebacterium_ulcerans_809	0.173843326781544	0.194440250290951	0.164911641641311	0.239831562413428	0	1	Commensal
Acidaminococcus_fermentans_DSM_20731	Corynebacterium_ureicelerivorans	0.173843326781544	0.157061785508874	0.194999429330778	0.114369033435992	1	-1	Parasitic
Acidaminococcus_fermentans_DSM_20731	Cronobacter_sakazakii_ATCC_BAA_894	0.173843326781544	0.54248808619908	0.45763863899947	2.97940950079465	1	1	Mutual
Acidaminococcus_fermentans_DSM_20731	Cryptobacterium_curtum_DSM_15641	0.173843326781544	0.0262252498194013	0.143193130095142	0.0927601593880354	-1	1	Parasitic
Acidaminococcus_fermentans_DSM_20731	Curtobacterium_flaccumfaciens_UCD_AKU	0.173843326781544	0.193431454961589	0.393592784242742	0.0817344736797168	1	-1	Parasitic
Acidaminococcus_fermentans_DSM_20731	Delftia_acidovorans_SPH_1	0.173843326781544	0.368760251200782	0.457638638993899	1.12035054523733	1	1	Mutual
Acidaminococcus_fermentans_DSM_20731	Dermacoccus_nishinomiyaensis	0.173843326781544	0.326472023641938	0.457638638984349	0.200549473689875	1	-1	Parasitic
Acidaminococcus_fermentans_DSM_20731	Desulfovibrio_desulfuricans_subsp_desulfuricans_DSM_642	0.173843326781544	0.249656533833279	0.119511880038431	0.266615412253941	-1	0	Amensal
Acidaminococcus_fermentans_DSM_20731	Desulfovibrio_piger_ATCC_29098	0.173843326781544	0.104660137961576	0.175802054557607	0.037151045188125	0	-1	Amensal
Acidaminococcus_fermentans_DSM_20731	Desulfovibrio_sp_3_1_syn3	0.173843326781544	0.0536812513969997	0.15860222380843	0.0700302630308443	0	1	Commensal
Acidaminococcus_fermentans_DSM_20731	Dialister_invisus_DSM_15470	0.173843326781544	0.0113529672193493	0.198124471890537	0.00999690762262162	1	-1	Parasitic
Acidaminococcus_fermentans_DSM_20731	Dialister_succinatiphilus_YIT_11850	0.173843326781544	0.085519850857989	0.221472206555291	0.0410860373864352	1	-1	Parasitic
Acidaminococcus_fermentans_DSM_20731	Dietzia_cinnamea_P4	0.173843326781544	0.135515556206101	0.255231384411559	0.113577566040249	1	-1	Parasitic
Acidaminococcus_fermentans_DSM_20731	Dorea_formicigenerans_ATCC_27755	0.173843326781544	0.257072955109893	0.317845678096546	0.302871011239972	1	1	Mutual
Acidaminococcus_fermentans_DSM_20731	Dorea_longicatena_DSM_13814	0.173843326781544	0.283021462491578	0.191098303075705	0.224454893835059	0	-1	Amensal
Acidaminococcus_fermentans_DSM_20731	Dysgonomonas_gadei_ATCC_BAA_286	0.173843326781544	0.661988845220504	0.457638638998674	0.500310812402972	1	-1	Parasitic
Acidaminococcus_fermentans_DSM_20731	Edwardsiella_tarda_ATCC_23685	0.173843326781544	0.493824034143682	0.45763863899947	2.24516454429875	1	1	Mutual
Acidaminococcus_fermentans_DSM_20731	Edwardsiella_tarda_FL6_60	0.173843326781544	0.325680563818534	1.28042223316129	1.89241017359677	1	1	Mutual
Acidaminococcus_fermentans_DSM_20731	Eggerthella_lenta_DSM_2243	0.173843326781544	0.0434806021210141	0.00554117025387768	0.267191178921962	-1	1	Parasitic
Acidaminococcus_fermentans_DSM_20731	Eggerthella_sp_1_3_56FAA	0.173843326781544	0.0524453501445422	0.127631377705143	0.116154064474131	-1	1	Parasitic
Acidaminococcus_fermentans_DSM_20731	Eggerthella_sp_YY7918	0.173843326781544	0.0310293715775754	0.132725771321816	0.124390411897707	-1	1	Parasitic
Acidaminococcus_fermentans_DSM_20731	Eggerthia_catenaformis_OT_569	0.173843326781544	0.348346607662921	0.455196091766425	0.425137137753495	1	1	Mutual
Acidaminococcus_fermentans_DSM_20731	Eikenella_corrodens_ATCC_23834	0.173843326781544	0.0974156065328986	0.265295881921816	0.0338969808848333	1	-1	Parasitic
Acidaminococcus_fermentans_DSM_20731	Enterobacter_aerogenes_KCTC_2190	0.173843326781544	0.658058586388671	0.45763863899947	0.525649169890357	1	-1	Parasitic
Acidaminococcus_fermentans_DSM_20731	Enterobacter_asburiae_LF7a	0.173843326781544	0.633698262785756	0.45763863899947	0.482600338884481	1	-1	Parasitic
Acidaminococcus_fermentans_DSM_20731	Enterobacter_cancerogenus_ATCC_35316	0.173843326781544	0.488194401835062	2.10267239395876	0	1	-1	Parasitic
Acidaminococcus_fermentans_DSM_20731	Enterobacter_cloacae_EcWSU1	0.173843326781544	0.643203094856024	0.45763863899947	0.491822106816699	1	-1	Parasitic
Acidaminococcus_fermentans_DSM_20731	Enterobacter_hormaechei_YT2	0.173843326781544	0.630713318213358	0.45763863899947	0.484426189847341	1	-1	Parasitic
Acidaminococcus_fermentans_DSM_20731	Enterobacter_hormaechei_YT3	0.173843326781544	0.611682962357137	0.45763863899947	0.484421929314635	1	-1	Parasitic
Acidaminococcus_fermentans_DSM_20731	Enterobacteriaceae_bacterium_9_2_54FAA	0.173843326781544	0.525868703001821	3.2920050969833	0	1	-1	Parasitic
Acidaminococcus_fermentans_DSM_20731	Enterococcus_asini_ATCC_700915	0.173843326781544	0.437404217432653	0.457638638998674	0.448163890280284	1	0	Commensal
Acidaminococcus_fermentans_DSM_20731	Enterococcus_avium_ATCC_14025	0.173843326781544	0.270495065221569	0.28413951691266	0.298888294803191	1	1	Mutual
Acidaminococcus_fermentans_DSM_20731	Enterococcus_caccae_ATCC_BAA_1240	0.173843326781544	0.37030503882129	0.338235890425835	0.343347312416654	1	0	Commensal
Acidaminococcus_fermentans_DSM_20731	Enterococcus_casseliflavus_ATCC_12755	0.173843326781544	0.248416847813709	0.303848777383678	0.261643822725887	1	0	Commensal
Acidaminococcus_fermentans_DSM_20731	Enterococcus_cecorum_DSM_20682	0.173843326781544	0.229307068275273	0.234001957573923	0.257972371844858	1	1	Mutual
Acidaminococcus_fermentans_DSM_20731	Enterococcus_dispar_ATCC_51266	0.173843326781544	0.308122730621801	0.39721554712969	0.27425803411154	1	-1	Parasitic
Acidaminococcus_fermentans_DSM_20731	Enterococcus_durans_ATCC_6056	0.173843326781544	0.323569567373004	0.316312755193962	0.333171649143424	1	0	Commensal
Acidaminococcus_fermentans_DSM_20731	Enterococcus_faecalis_OG1RF_ATCC_47077	0.173843326781544	0.300888111464313	0.245313872285237	0.197815475512584	1	-1	Parasitic
Acidaminococcus_fermentans_DSM_20731	Enterococcus_faecalis_TX0104	0.173843326781544	0.290925651602187	0.284557974623795	0.178141657450055	1	-1	Parasitic
Acidaminococcus_fermentans_DSM_20731	Enterococcus_faecalis_TX1322	0.173843326781544	0.276793573517014	0.308457000478029	0.147708732971068	1	-1	Parasitic
Acidaminococcus_fermentans_DSM_20731	Enterococcus_faecalis_TX2134	0.173843326781544	0.210550406911981	0.228026158015268	0.118344395888357	1	-1	Parasitic
Acidaminococcus_fermentans_DSM_20731	Enterococcus_faecalis_V583	0.173843326781544	0.300831225514113	0.331143486646511	0.18490113688506	1	-1	Parasitic
Acidaminococcus_fermentans_DSM_20731	Enterococcus_faecium_TX1330	0.173843326781544	0.182047904936723	0.25045292794448	0.103766694396654	1	-1	Parasitic
Acidaminococcus_fermentans_DSM_20731	Enterococcus_gallinarum_EG2	0.173843326781544	0.326937415512011	0.288601585501056	0.327883418374654	1	0	Commensal
Acidaminococcus_fermentans_DSM_20731	Enterococcus_hirae_ATCC_9790	0.173843326781544	0.330029328178501	0.276967518522838	0.334584518929773	1	0	Commensal
Acidaminococcus_fermentans_DSM_20731	Enterococcus_phoeniculicola_ATCC_BAA_412	0.173843326781544	0.224079991152012	0.267354105529762	0.276895066863858	1	1	Mutual
Acidaminococcus_fermentans_DSM_20731	Enterococcus_saccharolyticus_DSM8903	0.173843326781544	0.175030087383707	0.330024950651591	0.282351345195934	1	1	Mutual
Acidaminococcus_fermentans_DSM_20731	Enterococcus_sp_7L76	0.173843326781544	0.21921023395514	0.27108265112156	0.13441883495102	1	-1	Parasitic
Acidaminococcus_fermentans_DSM_20731	Erysipelotrichaceae_bacterium_5_2_54FAA	0.173843326781544	0.19157322884127	1.73940861714073e-11	0.344108719465225	-1	1	Parasitic
Acidaminococcus_fermentans_DSM_20731	Erysipelotrichaceae_bacterium_sp_3_1_53	0.173843326781544	0.1101630483279	0.262981221688278	2.8421709430404e-12	1	-1	Parasitic
Acidaminococcus_fermentans_DSM_20731	Escherichia_albertii_KF1	0.173843326781544	0.656226921921967	0.457635658839195	3.23661461008476	1	1	Mutual
Acidaminococcus_fermentans_DSM_20731	Escherichia_albertii_TW07627	0.173843326781544	0.705142280954878	0	2.50483446592239	-1	1	Parasitic
Acidaminococcus_fermentans_DSM_20731	Escherichia_coli_O157_H7_str_Sakai	0.173843326781544	0.665842489617358	3.69427418285943	0	1	-1	Parasitic
Acidaminococcus_fermentans_DSM_20731	Escherichia_coli_SE11	0.173843326781544	0.69125168499386	3.6942749669754	-7.84093231231964e-07	1	-1	Parasitic
Acidaminococcus_fermentans_DSM_20731	Escherichia_coli_str_K_12_substr_MG1655	0.173843326781544	0.661542741901285	3.69427418285215	0	1	-1	Parasitic
Acidaminococcus_fermentans_DSM_20731	Escherichia_coli_UTI89_UPEC	0.173843326781544	0.617232928173076	3.68592746278705	0	1	-1	Parasitic
Acidaminococcus_fermentans_DSM_20731	Escherichia_fergusonii_ATCC_35469	0.173843326781544	0.81700176162197	0.45763863899947	3.23661163004272	1	1	Mutual
Acidaminococcus_fermentans_DSM_20731	Escherichia_hermannii_NBRC_105704	0.173843326781544	0.457638638992187	0.0236728087410256	0.433965830258558	-1	0	Amensal
Acidaminococcus_fermentans_DSM_20731	Escherichia_sp_1_1_43	0.173843326781544	0.173972561595294	0.142257506817828	0.268426136926223	-1	1	Parasitic
Acidaminococcus_fermentans_DSM_20731	Escherichia_sp_3_2_53FAA	0.173843326781544	0.607639219395999	3.62754734812597	0	1	-1	Parasitic
Acidaminococcus_fermentans_DSM_20731	Escherichia_sp_4_1_40B	0.173843326781544	0.631120060047381	3.58871190186755	0	1	-1	Parasitic
Acidaminococcus_fermentans_DSM_20731	Eubacterium_biforme_DSM_3989	0.173843326781544	0.184726527722038	0.261833971670171	0.0369507167445136	1	-1	Parasitic
Acidaminococcus_fermentans_DSM_20731	Eubacterium_brachy_ATCC_33089	0.173843326781544	0.189810077001401	0.190203812823029	0.20649572718014	0	0	Neutral
Acidaminococcus_fermentans_DSM_20731	Eubacterium_cellulosolvens_6	0.173843326781544	0.150644428625904	0.208686621096717	0.17452294611337	1	1	Mutual
Acidaminococcus_fermentans_DSM_20731	Eubacterium_cylindroides_T2_87	0.173843326781544	0.163706928452851	1.30967237055302e-09	0.281960583335945	-1	1	Parasitic
Acidaminococcus_fermentans_DSM_20731	Eubacterium_desmolans_ATCC_43058	0.173843326781544	0.222712159259359	0.289784333970033	0.303937069293625	1	1	Mutual
Acidaminococcus_fermentans_DSM_20731	Eubacterium_dolichum_DSM_3991	0.173843326781544	0.341950485532083	0.349946563746357	0.162019176515173	1	-1	Parasitic
Acidaminococcus_fermentans_DSM_20731	Eubacterium_eligens_ATCC_27750	0.173843326781544	0.370279583065096	0.457638638998674	0.40588329811294	1	0	Commensal
Acidaminococcus_fermentans_DSM_20731	Eubacterium_hallii_DSM_3353	0.173843326781544	0.13827425046344	0.229453619664014	0.047574306279671	1	-1	Parasitic
Acidaminococcus_fermentans_DSM_20731	Eubacterium_hallii_L2_7	0.173843326781544	0.265028737643238	0.246285636191033	0.258100049383188	1	0	Commensal
Acidaminococcus_fermentans_DSM_20731	Eubacterium_limosum_KIST612	0.173843326781544	0.348346607662284	0.457638638998674	0.35581133871267	1	0	Commensal
Acidaminococcus_fermentans_DSM_20731	Eubacterium_ramulus_ATCC_29099	0.173843326781544	0.183625500055471	0.252258821196961	0.0787492557120686	1	-1	Parasitic
Acidaminococcus_fermentans_DSM_20731	Eubacterium_rectale_ATCC_33656	0.173843326781544	0.348346607682335	0.405819953222476	0.156354860787133	1	-1	Parasitic
Acidaminococcus_fermentans_DSM_20731	Eubacterium_rectale_M104_1	0.173843326781544	0.311325433309241	0.392034775352158	0.107613892884387	1	-1	Parasitic
Acidaminococcus_fermentans_DSM_20731	Eubacterium_saphenum_ATCC_49989	0.173843326781544	0.0281064299664492	0.142608567963748	0.198509619927336	-1	1	Parasitic
Acidaminococcus_fermentans_DSM_20731	Eubacterium_siraeum_70_3	0.173843326781544	0.113942200261794	0.352674841759722	0	1	-1	Parasitic
Acidaminococcus_fermentans_DSM_20731	Eubacterium_siraeum_DSM_15702	0.173843326781544	0.138492122602995	0.341386659384284	5.84350345889106e-11	1	-1	Parasitic
Acidaminococcus_fermentans_DSM_20731	Eubacterium_sulci_ATCC_35585	0.173843326781544	0.275727502119063	0.290682333676273	0.272444488170095	1	0	Commensal
Acidaminococcus_fermentans_DSM_20731	Eubacterium_ventriosum_ATCC_27560	0.173843326781544	0.124391054496152	0.0952150793817736	0.184093289685052	-1	1	Parasitic
Acidaminococcus_fermentans_DSM_20731	Exiguobacterium_aurantiacum_DSM_6208	0.173843326781544	0.349699084726413	0.451275937415289	0.340073256480878	1	0	Commensal
Acidaminococcus_fermentans_DSM_20731	Faecalibacterium_cf_prausnitzii_KLE1255	0.173843326781544	0.112738769358099	0.201630330314288	0.0552601401614083	1	-1	Parasitic
Acidaminococcus_fermentans_DSM_20731	Faecalibacterium_prausnitzii_L2_6	0.173843326781544	0.289387162098152	0.457638638998674	0.0254131573474297	1	-1	Parasitic
Acidaminococcus_fermentans_DSM_20731	Faecalibacterium_prausnitzii_M21_2	0.173843326781544	0.368279258989687	0.457638638998674	0.486949482445652	1	1	Mutual
Acidaminococcus_fermentans_DSM_20731	Faecalibacterium_prausnitzii_SL3_3	0.173843326781544	0.317735203239353	0.457638638998674	0.40543562175435	1	1	Mutual
Acidaminococcus_fermentans_DSM_20731	Filifactor_alocis_ATCC_35896	0.173843326781544	0.104856310966414	0.19650392890378	0.218046598002957	1	1	Mutual
Acidaminococcus_fermentans_DSM_20731	Finegoldia_magna_ATCC_29328	0.173843326781544	0.0817101255846323	0.110295944094219	0.118002718261096	-1	1	Parasitic
Acidaminococcus_fermentans_DSM_20731	Flavonifractor_plautii_ATCC_29863	0.173843326781544	0.142528642917778	0.289942130597524	0.0807378027682262	1	-1	Parasitic
Acidaminococcus_fermentans_DSM_20731	Fusobacterium_gonidiaformans_3_1_5R	0.173843326781544	0.164376552107381	0.180381759012789	0.139471281238684	0	-1	Amensal
Acidaminococcus_fermentans_DSM_20731	Fusobacterium_gonidiaformans_ATCC_25563	0.173843326781544	0.164376552071383	0.223348565837568	0.0920520434266336	1	-1	Parasitic
Acidaminococcus_fermentans_DSM_20731	Fusobacterium_mortiferum_ATCC_9817	0.173843326781544	0.330875124198126	0.232453911537277	0.186614890138458	1	-1	Parasitic
Acidaminococcus_fermentans_DSM_20731	Fusobacterium_necrophorum_D12	0.173843326781544	0.195403690857502	0.185297985123725	0.153544230441071	0	-1	Amensal
Acidaminococcus_fermentans_DSM_20731	Fusobacterium_nucleatum_subsp_animalis_3_1_33	0.173843326781544	0.170432770422027	0.31454964684508	4.9453774408903e-11	1	-1	Parasitic
Acidaminococcus_fermentans_DSM_20731	Fusobacterium_nucleatum_subsp_animalis_7_1	0.173843326781544	0.17043277042421	0.314549646896012	2.1600499167107e-12	1	-1	Parasitic
Acidaminococcus_fermentans_DSM_20731	Fusobacterium_nucleatum_subsp_animalis_D11	0.173843326781544	0.178256703680059	0.314549646891237	7.16227077646181e-12	1	-1	Parasitic
Acidaminococcus_fermentans_DSM_20731	Fusobacterium_nucleatum_subsp_vincentii_3_1_27	0.173843326781544	0.211012145413667	0.163204197601999	0.162456972028735	0	-1	Amensal
Acidaminococcus_fermentans_DSM_20731	Fusobacterium_nucleatum_subsp_vincentii_3_1_36A2	0.173843326781544	0.281645544888307	0.0647384037669099	0.338556325445552	-1	1	Parasitic
Acidaminococcus_fermentans_DSM_20731	Fusobacterium_nucleatum_subsp_vincentii_4_1_13	0.173843326781544	0.204895491009062	0.16326428662228	0.161895004675785	0	-1	Amensal
Acidaminococcus_fermentans_DSM_20731	Fusobacterium_periodonticum_1_1_41FAA	0.173843326781544	0.176908908074626	0.302128091497366	-1.03455022326671e-11	1	-1	Parasitic
Acidaminococcus_fermentans_DSM_20731	Fusobacterium_periodonticum_2_1_31	0.173843326781544	0.139256252467544	0.311813279318017	2.8421709430404e-12	1	-1	Parasitic
Acidaminococcus_fermentans_DSM_20731	Fusobacterium_russii_ATCC_25533	0.173843326781544	0.325680563818147	0.157026427188725	0.300612211809607	0	0	Neutral
Acidaminococcus_fermentans_DSM_20731	Fusobacterium_sp_4_8	0.173843326781544	0.239642946541464	0.374675696606232	-1.92244442587253e-10	1	-1	Parasitic
Acidaminococcus_fermentans_DSM_20731	Fusobacterium_ulcerans_ATCC_49185	0.173843326781544	0.288024143427028	0.230903304773733	0.179796502133058	1	-1	Parasitic
Acidaminococcus_fermentans_DSM_20731	Fusobacterium_varium_ATCC_27725	0.173843326781544	0.275006212029643	0.350162525854785	0.0573445836450901	1	-1	Parasitic
Acidaminococcus_fermentans_DSM_20731	Gemella_haemolysans_ATCC_10379	0.173843326781544	0.148525752827713	0.241030129232399	0.254865311283311	1	1	Mutual
Acidaminococcus_fermentans_DSM_20731	Gemella_morbillorum_M424	0.173843326781544	0.182999885856224	0.242532490655321	0.247635437791132	1	1	Mutual
Acidaminococcus_fermentans_DSM_20731	Gemella_sanguinis_ATCC700632	0.173843326781544	0.301139172203723	0.30310165148876	0.306233304004763	1	0	Commensal
Acidaminococcus_fermentans_DSM_20731	Gemella_sanguinis_M325	0.173843326781544	0.174696947473056	0.234713737950756	0.251381546033031	1	1	Mutual
Acidaminococcus_fermentans_DSM_20731	Geobacillus_vulcani_PSS1	0.173843326781544	0.480889232306051	0.457638638991853	0.920699112060902	1	1	Mutual
Acidaminococcus_fermentans_DSM_20731	Gordonia_rubripertincta_NBRC_101908	0.173843326781544	0.166992331267924	0.306971596238327	0.210070858928702	1	1	Mutual
Acidaminococcus_fermentans_DSM_20731	Gordonia_terrae_C_6	0.173843326781544	0.376797302858658	0.347507937273235	0.305920445536572	1	-1	Parasitic
Acidaminococcus_fermentans_DSM_20731	Gordonia_terrae_NBRC_100016	0.173843326781544	0.386077841158201	0.350681519852174	0.299180904161403	1	-1	Parasitic
Acidaminococcus_fermentans_DSM_20731	Gordonibacter_pamelaeae_7_10_1_bT_DSM_19378	0.173843326781544	0.0167938459096403	0.20512704095529	1.25055521493778e-12	1	-1	Parasitic
Acidaminococcus_fermentans_DSM_20731	Granulicatella_adiacens_ATCC_49175	0.173843326781544	0.254733039512204	0.281219597771837	0.271136810008215	1	0	Commensal
Acidaminococcus_fermentans_DSM_20731	Granulicatella_elegans_ATCC_700633	0.173843326781544	0.276182405831299	0.272710161503369	0.295950816660479	1	0	Commensal
Acidaminococcus_fermentans_DSM_20731	Grimontia_hollisae_CIP_101886	0.173843326781544	0.42215769026562	0.112507058429742	0.34513158056825	-1	-1	Competitive
Acidaminococcus_fermentans_DSM_20731	Haemophilus_haemolyticus_M19501	0.173843326781544	0.227045467882021	0.184663094291068	0.272975544708402	0	1	Commensal
Acidaminococcus_fermentans_DSM_20731	Haemophilus_parainfluenzae_T3T1	0.173843326781544	0.24374296522847	0.175556139963987	0.340388425991364	0	1	Commensal
Acidaminococcus_fermentans_DSM_20731	Haemophilus_sputorum_CCUG_13788	0.173843326781544	0.262709549058719	0.297514813772636	0.160123825226037	1	-1	Parasitic
Acidaminococcus_fermentans_DSM_20731	Hafnia_alvei_ATCC_51873	0.173843326781544	0.457638638998693	0.0279386019811909	0.429700037016573	-1	0	Amensal
Acidaminococcus_fermentans_DSM_20731	Hafnia_alvei_BIDMC_31	0.173843326781544	0.538958246935273	0.457638638757089	3.36080937231691	1	1	Mutual
Acidaminococcus_fermentans_DSM_20731	Halococcus_morrhuae_DSM1307	0.173843326781544	0.0694060694950788	0.297077686700845	0	1	-1	Parasitic
Acidaminococcus_fermentans_DSM_20731	Helicobacter_bilis_ATCC_43879	0.173843326781544	0.0335289679778548	0.247886452370039	0.00775609537481614	1	-1	Parasitic
Acidaminococcus_fermentans_DSM_20731	Helicobacter_canadensis_MIT_98_5491	0.173843326781544	0.0495016326787954	0.249244198330189	0	1	-1	Parasitic
Acidaminococcus_fermentans_DSM_20731	Helicobacter_cinaedi_CCUG_18818	0.173843326781544	0.0377774448791734	0.238674241893932	7.73070496506989e-12	1	-1	Parasitic
Acidaminococcus_fermentans_DSM_20731	Helicobacter_pullorum_MIT_98_5489	0.173843326781544	0.0416433223828293	0.238674241901322	1.02318153949454e-12	1	-1	Parasitic
Acidaminococcus_fermentans_DSM_20731	Helicobacter_pylori_26695	0.173843326781544	0.0288545819189739	0.223668565903267	0.00763078059571853	1	-1	Parasitic
Acidaminococcus_fermentans_DSM_20731	Helicobacter_winghamensis_ATCC_BAA_430	0.173843326781544	0.0198408178306163	0.192521747828096	2.27373675443232e-13	1	-1	Parasitic
Acidaminococcus_fermentans_DSM_20731	Holdemania_filiformis_VPI_J1_31B_1_DSM_12042	0.173843326781544	0.187988221337423	0.315630204238687	0.0974380548184399	1	-1	Parasitic
Acidaminococcus_fermentans_DSM_20731	Kallipyga_massiliensis_ph2	0.173843326781544	0.27571893099474	0.167296549272464	0.312722968488856	0	1	Commensal
Acidaminococcus_fermentans_DSM_20731	Kandleria_vitulina_DSM_20405	0.173843326781544	0.432278409490529	0.457638638813478	0.433787703337657	1	0	Commensal
Acidaminococcus_fermentans_DSM_20731	Kingella_oralis_ATCC_51147	0.173843326781544	0.115635571532583	-2.78532752417959e-11	0.341556338466376	-1	1	Parasitic
Acidaminococcus_fermentans_DSM_20731	Klebsiella_pneumoniae_pneumoniae_MGH78578	0.173843326781544	0.47140708746399	3.6942741830195	-1.4915713109076e-10	1	-1	Parasitic
Acidaminococcus_fermentans_DSM_20731	Klebsiella_sp_1_1_55	0.173843326781544	0.507556007731642	2.07267804169487	0	1	-1	Parasitic
Acidaminococcus_fermentans_DSM_20731	Kluyvera_ascorbata_ATCC_33433	0.173843326781544	0.45763863899949	0.0803494729955219	0.377289166004289	-1	-1	Competitive
Acidaminococcus_fermentans_DSM_20731	Kocuria_palustris_PEL	0.173843326781544	0.250741218692288	0.281998004340721	0.175640634657384	1	-1	Parasitic
Acidaminococcus_fermentans_DSM_20731	Kocuria_rhizophila_DC2201	0.173843326781544	0.201026437873673	0.455695406184077	0	1	-1	Parasitic
Acidaminococcus_fermentans_DSM_20731	Kurthia_massiliensis_JC30	0.173843326781544	0.302455135066486	0.445283553455056	0.247894397639698	1	-1	Parasitic
Acidaminococcus_fermentans_DSM_20731	Kytococcus_sedentarius_DSM_20547	0.173843326781544	0.234760887821614	0.332337857617631	0.20951560461458	1	-1	Parasitic
Acidaminococcus_fermentans_DSM_20731	Lachnospira_multipara_ATCC_19207	0.173843326781544	0.273074111027317	0.295469746248841	0.299298422310812	1	0	Commensal
Acidaminococcus_fermentans_DSM_20731	Lachnospiraceae_bacterium_sp_5_1_63FAA	0.173843326781544	0.168860934047472	0.178033636116538	0.129543219974721	0	-1	Amensal
Acidaminococcus_fermentans_DSM_20731	Lachnospiraceae_bacterium_sp_8_1_57FAA	0.173843326781544	0.034790246848783	0.192983784659646	0.0112596101151894	1	-1	Parasitic
Acidaminococcus_fermentans_DSM_20731	Lactobacillus_acidophilus_ATCC_4796	0.173843326781544	0.0785991238404438	0.186048152084481	0.0807235305101131	0	0	Neutral
Acidaminococcus_fermentans_DSM_20731	Lactobacillus_acidophilus_NCFM	0.173843326781544	0.155600795547074	0.230291565780703	0.155253597198453	1	0	Commensal
Acidaminococcus_fermentans_DSM_20731	Lactobacillus_amylolyticus_DSM_11664	0.173843326781544	0.0611915674880456	0.226140861724275	0.0552380195512114	1	0	Commensal
Acidaminococcus_fermentans_DSM_20731	Lactobacillus_amylovorus_GRL_1112	0.173843326781544	0.282988789248854	0.334450725569809	0.333015806940239	1	1	Mutual
Acidaminococcus_fermentans_DSM_20731	Lactobacillus_animalis_KCTC_3501	0.173843326781544	0.33666994904496	0.30619306483311	0.356015281705936	1	0	Commensal
Acidaminococcus_fermentans_DSM_20731	Lactobacillus_antri_DSM_16041	0.173843326781544	0.0712644200169209	0.256219635876505	0.0283220909931288	1	-1	Parasitic
Acidaminococcus_fermentans_DSM_20731	Lactobacillus_brevis_ATCC_367	0.173843326781544	0.115982856855239	0.282671460189476	0.0834804754135803	1	-1	Parasitic
Acidaminococcus_fermentans_DSM_20731	Lactobacillus_brevis_subsp_gravesensis_ATCC_27305	0.173843326781544	0.0822904408879749	0.328090719269881	-2.14868123293854e-10	1	-1	Parasitic
Acidaminococcus_fermentans_DSM_20731	Lactobacillus_buchneri_ATCC_11577	0.173843326781544	0.0774049051417801	-3.5174707591068e-10	0.322313748207193	-1	1	Parasitic
Acidaminococcus_fermentans_DSM_20731	Lactobacillus_casei_ATCC_334	0.173843326781544	0.108073240126564	0.208954361124142	0.103825384647394	1	0	Commensal
Acidaminococcus_fermentans_DSM_20731	Lactobacillus_casei_casei_BL23	0.173843326781544	0.1084982664967	0.209689906671201	0.103474371988796	1	0	Commensal
Acidaminococcus_fermentans_DSM_20731	Lactobacillus_coleohominis_101_4_CHN	0.173843326781544	0.168648066843943	0.17024355413696	0.22771929945452	0	1	Commensal
Acidaminococcus_fermentans_DSM_20731	Lactobacillus_coryniformis_subsp_coryniformis_CECT_5711	0.173843326781544	0.202991370103889	0.214171721762682	0.239034624411943	1	1	Mutual
Acidaminococcus_fermentans_DSM_20731	Lactobacillus_crispatus_125_2_CHN	0.173843326781544	0.110436931814396	0.245302832874586	0.0762557297597368	1	-1	Parasitic
Acidaminococcus_fermentans_DSM_20731	Lactobacillus_curvatus_CRL_705	0.173843326781544	0.19519901013365	0.18689217764927	0.242293142805465	0	1	Commensal
Acidaminococcus_fermentans_DSM_20731	Lactobacillus_delbrueckii_subsp_bulgaricus_ATCC_11842	0.173843326781544	0.138457632673676	0.242805159198724	0.133607847745566	1	0	Commensal
Acidaminococcus_fermentans_DSM_20731	Lactobacillus_delbrueckii_subsp_bulgaricus_ATCC_BAA_365	0.173843326781544	0.0532316712202749	0.19436220520754	0.0444866934457195	1	-1	Parasitic
Acidaminococcus_fermentans_DSM_20731	Lactobacillus_fermentum_ATCC_14931	0.173843326781544	0.0731835951320332	0.250745499228742	0.0450677795764705	1	-1	Parasitic
Acidaminococcus_fermentans_DSM_20731	Lactobacillus_fermentum_IFO_3956	0.173843326781544	0.086671566665039	0.205340720990421	0.0893110716518777	1	0	Commensal
Acidaminococcus_fermentans_DSM_20731	Lactobacillus_gasseri_ATCC_33323	0.173843326781544	0.25532116715048	0.311237578651571	0.232266324512011	1	0	Commensal
Acidaminococcus_fermentans_DSM_20731	Lactobacillus_gastricus_PS3	0.173843326781544	0.106994647253962	0.13524401284235	0.172288068540979	-1	1	Parasitic
Acidaminococcus_fermentans_DSM_20731	Lactobacillus_helveticus_DPC_4571	0.173843326781544	0.144053284715522	0.239726909043725	0.124917903668006	1	-1	Parasitic
Acidaminococcus_fermentans_DSM_20731	Lactobacillus_helveticus_DSM_20075	0.173843326781544	0.0915242386399632	0.211597686395635	0.0780540916944119	1	-1	Parasitic
Acidaminococcus_fermentans_DSM_20731	Lactobacillus_hilgardii_ATCC_8290	0.173843326781544	0.074001959821794	-6.02540239924565e-11	0.310657918847937	-1	1	Parasitic
Acidaminococcus_fermentans_DSM_20731	Lactobacillus_iners_DSM_13335	0.173843326781544	0.144154339377545	0.170295444395379	0.228421341639773	0	1	Commensal
Acidaminococcus_fermentans_DSM_20731	Lactobacillus_jensenii_1153	0.173843326781544	0.116594907659167	0.230345185012084	0.244424010892999	1	1	Mutual
Acidaminococcus_fermentans_DSM_20731	Lactobacillus_johnsonii_DPC_6026	0.173843326781544	0.145629051171034	0.255824644351037	0.114547933566769	1	-1	Parasitic
Acidaminococcus_fermentans_DSM_20731	Lactobacillus_johnsonii_NCC_533	0.173843326781544	0.149520701520476	0.229610750444863	0.149877155635295	1	0	Commensal
Acidaminococcus_fermentans_DSM_20731	Lactobacillus_mucosae_LM1	0.173843326781544	0.171259285170116	0.221271156948774	0.256028528723732	1	1	Mutual
Acidaminococcus_fermentans_DSM_20731	Lactobacillus_oris_F0423	0.173843326781544	0.27691004511346	0.329947438293516	0.41240936089855	1	1	Mutual
Acidaminococcus_fermentans_DSM_20731	Lactobacillus_paracasei_subsp_paracasei_8700_2	0.173843326781544	0.0878667347571686	0.252285256863502	0.0462410119354217	1	-1	Parasitic
Acidaminococcus_fermentans_DSM_20731	Lactobacillus_paracasei_subsp_paracasei_ATCC_25302	0.173843326781544	0.0816798354423523	0.247761007669055	0.0462410121621133	1	-1	Parasitic
Acidaminococcus_fermentans_DSM_20731	Lactobacillus_pentosus_KCA1	0.173843326781544	0.20090264585707	0.23575146012206	0.251394132768041	1	1	Mutual
Acidaminococcus_fermentans_DSM_20731	Lactobacillus_plantarum_JDM1	0.173843326781544	0.182387860728476	0.283101178672041	0.12657663503046	1	-1	Parasitic
Acidaminococcus_fermentans_DSM_20731	Lactobacillus_plantarum_subsp_plantarum_ATCC_14917	0.173843326781544	0.143982286887936	0.261827849325414	0.0867292831504756	1	-1	Parasitic
Acidaminococcus_fermentans_DSM_20731	Lactobacillus_plantarum_WCFS1	0.173843326781544	0.195395300096826	0.155132219598386	0.274918045472305	-1	1	Parasitic
Acidaminococcus_fermentans_DSM_20731	Lactobacillus_reuteri_CF48_3A_	0.173843326781544	0.0650076326575139	0.211513456158968	0.0350108216108538	1	-1	Parasitic
Acidaminococcus_fermentans_DSM_20731	Lactobacillus_reuteri_F275_JCM_1112	0.173843326781544	0.0696036833757884	0.184038621741365	0.0691710132347225	0	0	Neutral
Acidaminococcus_fermentans_DSM_20731	Lactobacillus_reuteri_MM2_3_	0.173843326781544	0.0762481197803178	0.178988460972619	0.0733695378090715	0	0	Neutral
Acidaminococcus_fermentans_DSM_20731	Lactobacillus_reuteri_MM4_1A_	0.173843326781544	0.166354589765364	0.227479652379088	0.146600264950052	1	-1	Parasitic
Acidaminococcus_fermentans_DSM_20731	Lactobacillus_reuteri_SD2112_ATCC_55730	0.173843326781544	0.0707930940291903	0.190635098395887	0.0606469441584068	0	-1	Amensal
Acidaminococcus_fermentans_DSM_20731	Lactobacillus_rhamnosus_GG_ATCC_53103	0.173843326781544	0.18022863388513	0.24426631490519	0.165318254046156	1	0	Commensal
Acidaminococcus_fermentans_DSM_20731	Lactobacillus_rhamnosus_LMS2_1	0.173843326781544	0.0997706799795281	0.182923398243474	0.0943599839279159	0	0	Neutral
Acidaminococcus_fermentans_DSM_20731	Lactobacillus_ruminis_ATCC_25644	0.173843326781544	0.065502559274419	0.239312676494592	0.00419886210943332	1	-1	Parasitic
Acidaminococcus_fermentans_DSM_20731	Lactobacillus_sakei_subsp_sakei_23K	0.173843326781544	0.182158623584115	0.283874309402108	0.164859715664079	1	0	Commensal
Acidaminococcus_fermentans_DSM_20731	Lactobacillus_salivarius_HO66_ATCC_11741	0.173843326781544	0.0824884008691757	0.253221004183274	0.0308880942114911	1	-1	Parasitic
Acidaminococcus_fermentans_DSM_20731	Lactobacillus_salivarius_salivarius_UCC118	0.173843326781544	0.118503728806832	0.29869101934662	0.0533417201354496	1	-1	Parasitic
Acidaminococcus_fermentans_DSM_20731	Lactobacillus_ultunensis_DSM_16047	0.173843326781544	0.14518239900729	0.258530015836868	0.113930888892583	1	-1	Parasitic
Acidaminococcus_fermentans_DSM_20731	Lactobacillus_vaginalis_ATCC_49540	0.173843326781544	0.0739222028812627	0.126620591094365	0.16570420651135	-1	1	Parasitic
Acidaminococcus_fermentans_DSM_20731	Lactococcus_garvieae_ATCC_49156	0.173843326781544	0.34834660766038	0.316063102046769	0.41125278404229	1	1	Mutual
Acidaminococcus_fermentans_DSM_20731	Lactococcus_raffinolactis_4877	0.173843326781544	0.383923933345884	0.39779824343475	0.393636711278987	1	0	Commensal
Acidaminococcus_fermentans_DSM_20731	Laribacter_hongkongensis_HLHK9	0.173843326781544	0.0587525666068485	0.304406818296343	0.048213037291589	1	-1	Parasitic
Acidaminococcus_fermentans_DSM_20731	Lautropia_mirabilis_ATCC_51599	0.173843326781544	0.201598279351017	0.282755018101852	0.174883620894889	1	-1	Parasitic
Acidaminococcus_fermentans_DSM_20731	Leminorella_grimontii_ATCC_33999	0.173843326781544	0.394478425089995	0.457638638997992	0.150970406314286	1	-1	Parasitic
Acidaminococcus_fermentans_DSM_20731	Leptotrichia_buccalis_C_1013_b	0.173843326781544	0.464386835522165	-1.81898940354586e-12	0.710695060638727	-1	1	Parasitic
Acidaminococcus_fermentans_DSM_20731	Leuconostoc_argentinum_KCTC_3773	0.173843326781544	0.183536604316737	0.202993248931648	0.273152373133826	1	1	Mutual
Acidaminococcus_fermentans_DSM_20731	Leuconostoc_gelidum_JB7	0.173843326781544	0.185973324678068	0.205683566598964	0.273306477845949	1	1	Mutual
Acidaminococcus_fermentans_DSM_20731	Leuconostoc_mesenteroides_subsp_cremoris_ATCC_19254	0.173843326781544	0.0618204455181504	0.198104798522081	0.0884078649165758	1	1	Mutual
Acidaminococcus_fermentans_DSM_20731	Listeria_grayi_DSM_20601	0.173843326781544	0.293944174093861	0.361925075116915	0.119102377871059	1	-1	Parasitic
Acidaminococcus_fermentans_DSM_20731	Listeria_monocytogenes_4a_L99	0.173843326781544	0.161222897694565	0.244471986447365	0.102015903471283	1	-1	Parasitic
Acidaminococcus_fermentans_DSM_20731	Listeria_monocytogenes_4b_F2365	0.173843326781544	0.165959314884409	0.244691530412183	0.100763566014507	1	-1	Parasitic
Acidaminococcus_fermentans_DSM_20731	Listeria_monocytogenes_Finland_1988	0.173843326781544	0.165959314883052	0.244702034982652	0.100763529112442	1	-1	Parasitic
Acidaminococcus_fermentans_DSM_20731	Listeria_monocytogenes_FSL_R2_561	0.173843326781544	0.165959314875354	0.244702034983106	0.100763529112328	1	-1	Parasitic
Acidaminococcus_fermentans_DSM_20731	Listeria_monocytogenes_J0161_FSL_R2_499	0.173843326781544	0.165959314882235	0.244702034980833	0.100763529112214	1	-1	Parasitic
Acidaminococcus_fermentans_DSM_20731	Listeria_monocytogenes_serotype_7_SLCC_2482	0.173843326781544	0.165959314884833	0.244691530432647	0.100763566016781	1	-1	Parasitic
Acidaminococcus_fermentans_DSM_20731	Listeria_monocytogenes_SLCC_2378	0.173843326781544	0.165959314884409	0.244691530412183	0.100763566014507	1	-1	Parasitic
Acidaminococcus_fermentans_DSM_20731	Listeria_monocytogenes_SLCC_2540	0.173843326781544	0.165959314884388	0.244702034982311	0.100763529112896	1	-1	Parasitic
Acidaminococcus_fermentans_DSM_20731	Listeria_monocytogenes_SLCC_7179	0.173843326781544	0.165959314875354	0.244702034983106	0.100763529112328	1	-1	Parasitic
Acidaminococcus_fermentans_DSM_20731	Lysinibacillus_fusiformis_ZB2	0.173843326781544	0.212761914567855	0.300128972815287	0.237938393743775	1	1	Mutual
Acidaminococcus_fermentans_DSM_20731	Lysinibacillus_sphaericus_C3_41	0.173843326781544	0.173093036587926	0.457638638998674	0.474533333932754	1	1	Mutual
Acidaminococcus_fermentans_DSM_20731	Marvinbryantia_formatexigens_I_52_DSM_14469	0.173843326781544	0.132440503285676	0.137253154079531	0.154521311948884	-1	1	Parasitic
Acidaminococcus_fermentans_DSM_20731	Megamonas_funiformis_YIT_11815	0.173843326781544	0.768677170172699	0.36406009614268	0.561471257141079	1	-1	Parasitic
Acidaminococcus_fermentans_DSM_20731	Megamonas_hypermegale_ART12_1	0.173843326781544	0.397834139530499	0.457638638998674	0.11205683710682	1	-1	Parasitic
Acidaminococcus_fermentans_DSM_20731	Megasphaera_elsdenii_DSM_20460	0.173843326781544	0.15517816053335	0.237817440812023	-4.59749571746215e-10	1	-1	Parasitic
Acidaminococcus_fermentans_DSM_20731	Melainabacterium_MEL_A1	0.173843326781544	0.22196584145158	0.378746483786927	0.182682737018126	1	-1	Parasitic
Acidaminococcus_fermentans_DSM_20731	Methanobrevibacter_ruminantium_M1	0.173843326781544	0.0332031682121286	0.316799624639998	0.00682618579298833	1	-1	Parasitic
Acidaminococcus_fermentans_DSM_20731	Methanobrevibacter_smithii_ATCC_35061	0.173843326781544	0.0119128958220415	0.319605025292049	6.82121026329696e-13	1	-1	Parasitic
Acidaminococcus_fermentans_DSM_20731	Methanomassiliicoccus_luminyensis_B10	0.173843326781544	0.0526545374657148	0.288644902856163	0.0994121142148288	1	1	Mutual
Acidaminococcus_fermentans_DSM_20731	Methanosphaera_stadtmanae_DSM_3091	0.173843326781544	0.0184111463589449	0.324820711753318	0	1	-1	Parasitic
Acidaminococcus_fermentans_DSM_20731	Methylobacterium_mesophilicum_SR1_6_6	0.173843326781544	0.580308854727061	0	1.34363824797651	-1	1	Parasitic
Acidaminococcus_fermentans_DSM_20731	Methylobacterium_populi_BJ001	0.173843326781544	0.417188764029585	0	1.35809553755757	-1	1	Parasitic
Acidaminococcus_fermentans_DSM_20731	Methylobacterium_radiotolerans_JCM_2831	0.173843326781544	0.246927179482702	0	1.07349794377967	-1	1	Parasitic
Acidaminococcus_fermentans_DSM_20731	Methyloversatilis_universalis_FAM5	0.173843326781544	0.128625458317714	0.249230770072586	0.0296326093109656	1	-1	Parasitic
Acidaminococcus_fermentans_DSM_20731	Methyloversatilis_universalis_Fam50001	0.173843326781544	0.161402710744717	0.254076635095885	0.0629710585673138	1	-1	Parasitic
Acidaminococcus_fermentans_DSM_20731	Microbacterium_gubbeenense_DSM_15944	0.173843326781544	0.209547659255001	0.457638638998674	0.0102500791516604	1	-1	Parasitic
Acidaminococcus_fermentans_DSM_20731	Microbacterium_oleivorans_NBRC_103075	0.173843326781544	0.294174450177259	0.457638638997992	0.171554717162621	1	-1	Parasitic
Acidaminococcus_fermentans_DSM_20731	Microbacterium_paraoxydans_77MFTsu3_2	0.173843326781544	0.284966507028729	0.457638638997992	0.0894639430955522	1	-1	Parasitic
Acidaminococcus_fermentans_DSM_20731	Micrococcus_luteus_NCTC_2665	0.173843326781544	0.0922992761321718	0.324142397938999	0	1	-1	Parasitic
Acidaminococcus_fermentans_DSM_20731	Micromonospora_aurantiaca_ATCC_27029	0.173843326781544	0.2312277982164	0.284220191581653	0.291548167046926	1	1	Mutual
Acidaminococcus_fermentans_DSM_20731	Mitsuokella_jalaludinii_DSM_13811	0.173843326781544	0.457638638998722	1.13686837721616e-13	0.457638638999356	-1	0	Amensal
Acidaminococcus_fermentans_DSM_20731	Mitsuokella_multacida_DSM_20544	0.173843326781544	0.46023743202959	0.367938551680936	0.344526391522209	1	-1	Parasitic
Acidaminococcus_fermentans_DSM_20731	Mobiluncus_curtisii_ATCC_43063	0.173843326781544	0.164883815631088	0.284327348978877	-5.14660314365756e-10	1	-1	Parasitic
Acidaminococcus_fermentans_DSM_20731	Moraxella_catarrhalis_RH4	0.173843326781544	0.0452477927622394	0.239726910909667	0.0383058061227075	1	-1	Parasitic
Acidaminococcus_fermentans_DSM_20731	Morganella_morganii_subsp_morganii_KT	0.173843326781544	0.487853399731014	0.457638638999128	1.86341555423053	1	1	Mutual
Acidaminococcus_fermentans_DSM_20731	Mycobacterium_avium_subsp_avium_ATCC_25291	0.173843326781544	0.113299655994153	0.272267614533462	0.117032969200864	1	0	Commensal
Acidaminococcus_fermentans_DSM_20731	Mycobacterium_fortuitum_subsp_fortuitum_DSM_46621	0.173843326781544	0.462612117905693	0.309872254279867	0.354350268280768	1	-1	Parasitic
Acidaminococcus_fermentans_DSM_20731	Mycoplasma_hominis_ATCC_23114	0.173843326781544	-3.94769952068671e-13	0.184932971413673	0.00318130997152366	0	1	Commensal
Acidaminococcus_fermentans_DSM_20731	Mycoplasma_pneumoniae_309	0.173843326781544	0.00904335162555055	0.185193991790811	0.00237544259937295	0	-1	Amensal
Acidaminococcus_fermentans_DSM_20731	Neisseria_cinerea_ATCC_14685	0.173843326781544	0.0657189323909468	0.173018866128473	0.179426130374168	0	1	Commensal
Acidaminococcus_fermentans_DSM_20731	Neisseria_elongata_subsp_glycolytica_ATCC_29315	0.173843326781544	0.061925162662991	0.185663382692042	0.041843074821827	0	-1	Amensal
Acidaminococcus_fermentans_DSM_20731	Neisseria_flavescens_SK114	0.173843326781544	0.123670053361093	0.316064158088125	0.02371276408212	1	-1	Parasitic
Acidaminococcus_fermentans_DSM_20731	Neisseria_macacae_ATCC_33926	0.173843326781544	0.158169454842825	0.335932599199282	0.0458444165311676	1	-1	Parasitic
Acidaminococcus_fermentans_DSM_20731	Neisseria_mucosa_ATCC_25996	0.173843326781544	0.189159654972763	0.369984695847165	0.06241898689143	1	-1	Parasitic
Acidaminococcus_fermentans_DSM_20731	Neisseria_subflava_NJ9703	0.173843326781544	0.132927804141372	0.32211171144786	0.0294622660693449	1	-1	Parasitic
Acidaminococcus_fermentans_DSM_20731	Nevskia_ramosa_DSM_11499	0.173843326781544	0.374336050778221	-6.82121026329696e-13	0.578360295416701	-1	1	Parasitic
Acidaminococcus_fermentans_DSM_20731	Oceanobacillus_picturae_strain_S1	0.173843326781544	0.230524060900314	0.457638638998674	0.618786656733391	1	1	Mutual
Acidaminococcus_fermentans_DSM_20731	Ochrobactrum_anthropi_ATCC_49188	0.173843326781544	0.572236883293993	0.0965625710273343	1.73340112707069	-1	1	Parasitic
Acidaminococcus_fermentans_DSM_20731	Odoribacter_laneus_YIT_12061	0.173843326781544	0.4220893936729	0.0900796906287269	0.367558948369378	-1	-1	Competitive
Acidaminococcus_fermentans_DSM_20731	Odoribacter_splanchnicus_1651_6_DSM_20712	0.173843326781544	0.191173305446683	0.376350701552497	0	1	-1	Parasitic
Acidaminococcus_fermentans_DSM_20731	Olsenella_profusa_F019501	0.173843326781544	0.283015722038687	-2.27373675443232e-13	0.606437034223973	-1	1	Parasitic
Acidaminococcus_fermentans_DSM_20731	Olsenella_uli_DSM_7084	0.173843326781544	0.406001938966746	3.18323145620525e-12	0.899171873024898	-1	1	Parasitic
Acidaminococcus_fermentans_DSM_20731	Oribacterium_sinus_F0268	0.173843326781544	0.281688112413535	0.284892292011364	0.276008116741764	1	0	Commensal
Acidaminococcus_fermentans_DSM_20731	Oxalobacter_formigenes_HOxBLS	0.173843326781544	0.0275884566702518	0.217122794742068	0.0257303175344532	1	0	Commensal
Acidaminococcus_fermentans_DSM_20731	Oxalobacter_formigenes_OXCC13	0.173843326781544	0.021600981181453	0.218701183085273	0.0186806071108094	1	-1	Parasitic
Acidaminococcus_fermentans_DSM_20731	Paenibacillus_alvei_DSM_29	0.173843326781544	0.396536128291592	0.457638638998674	0.531068574583514	1	1	Mutual
Acidaminococcus_fermentans_DSM_20731	Paenibacillus_barengoltzii_G22	0.173843326781544	0.466679271440052	0.369121110587912	0.319493878632329	1	-1	Parasitic
Acidaminococcus_fermentans_DSM_20731	Paenibacillus_daejeonensis_DSM_15491	0.173843326781544	0.423095298851463	0.457638638998674	0.434898978302726	1	0	Commensal
Acidaminococcus_fermentans_DSM_20731	Paenibacillus_graminis_C4D1M	0.173843326781544	0.895263166396824	0.457638638998674	1.12035054523733	1	1	Mutual
Acidaminococcus_fermentans_DSM_20731	Paenibacillus_lactis_154	0.173843326781544	0.396359496880434	0.457638638997992	0.463111431028324	1	1	Mutual
Acidaminococcus_fermentans_DSM_20731	Parabacteroides_distasonis_ATCC_8503	0.173843326781544	0.2971991372658	0.41320384332198	0.15800805841377	1	-1	Parasitic
Acidaminococcus_fermentans_DSM_20731	Parabacteroides_goldsteinii_dnLKV18	0.173843326781544	0.155496698963069	0.213038019311739	0.0995099767609418	1	-1	Parasitic
Acidaminococcus_fermentans_DSM_20731	Parabacteroides_gordonii_DSM_23371	0.173843326781544	0.111338944925659	0.239735848856185	0.0700593899371142	1	-1	Parasitic
Acidaminococcus_fermentans_DSM_20731	Parabacteroides_johnsonii_DSM_18315	0.173843326781544	0.184004712890582	0.205601904599234	0.141574123335658	1	-1	Parasitic
Acidaminococcus_fermentans_DSM_20731	Parabacteroides_merdae_ATCC_43184	0.173843326781544	0.27408187253864	0.390689983175662	0.133704838448011	1	-1	Parasitic
Acidaminococcus_fermentans_DSM_20731	Parabacteroides_sp_D13	0.173843326781544	0.0701344429757814	0.186618491423019	0.0331780609369616	0	-1	Amensal
Acidaminococcus_fermentans_DSM_20731	Paracoccus_yeei_ATCC_BAA_599	0.173843326781544	0.469211739152603	0	0.805246738613732	-1	1	Parasitic
Acidaminococcus_fermentans_DSM_20731	Paraprevotella_clara_YIT_11840	0.173843326781544	0.335746564197239	0.126322980443774	0.331315658556377	-1	0	Amensal
Acidaminococcus_fermentans_DSM_20731	Paraprevotella_xylaniphila_YIT_11841	0.173843326781544	0.381408585116414	0.124695183185963	0.332943455768259	-1	-1	Competitive
Acidaminococcus_fermentans_DSM_20731	Parasutterella_excrementihominis_YIT_11859	0.173843326781544	0.012454196533475	0.205861330763355	0	1	-1	Parasitic
Acidaminococcus_fermentans_DSM_20731	Parvimonas_micra_ATCC_33270	0.173843326781544	0.0511677744972556	0.185087614159897	0.0301733932542447	0	-1	Amensal
Acidaminococcus_fermentans_DSM_20731	Pediococcus_acidilactici_7_4	0.173843326781544	0.0422939809340573	0.230162155009566	0.0491922026775455	1	1	Mutual
Acidaminococcus_fermentans_DSM_20731	Pediococcus_acidilactici_DSM_20284	0.173843326781544	0.0432904192807579	0.227790813105912	0.0398202962288678	1	0	Commensal
Acidaminococcus_fermentans_DSM_20731	Pediococcus_pentosaceus_ATCC_25745	0.173843326781544	0.137158325710638	0.215222064295972	0.270657751898852	1	1	Mutual
Acidaminococcus_fermentans_DSM_20731	Peptoniphilus_harei_ACS_146_V_Sch2b	0.173843326781544	0.203001116418786	0.221640938760629	0.220997605763614	1	0	Commensal
Acidaminococcus_fermentans_DSM_20731	Peptoniphilus_indolicus_ATCC_29427	0.173843326781544	0.151695756205068	0.188646586807749	0.19896807163741	0	1	Commensal
Acidaminococcus_fermentans_DSM_20731	Peptoniphilus_lacrimalis_DSM_7455	0.173843326781544	0.122576214472525	0.17185124229843	0.23238494641555	0	1	Commensal
Acidaminococcus_fermentans_DSM_20731	Peptoniphilus_timonensis_JC401	0.173843326781544	0.0253263730911255	0.198560861148735	0.0141892294977879	1	-1	Parasitic
Acidaminococcus_fermentans_DSM_20731	Peptostreptococcus_anaerobius_DSM_2949	0.173843326781544	0.386657603638355	0.457638638998674	0.383655908296305	1	0	Commensal
Acidaminococcus_fermentans_DSM_20731	Peptostreptococcus_stomatis_DSM_17678	0.173843326781544	0.164756861426053	0.239726910885565	0.263422416812773	1	1	Mutual
Acidaminococcus_fermentans_DSM_20731	Phascolarctobacterium_succinatutens_YIT_12067	0.173843326781544	0.0735338799981843	0.222017036535249	0.0345629808948615	1	-1	Parasitic
Acidaminococcus_fermentans_DSM_20731	Plesiomonas_shigelloides_302_73	0.173843326781544	0.426482807519457	0.45763863899947	0.27640741066898	1	-1	Parasitic
Acidaminococcus_fermentans_DSM_20731	Porphyromonas_asaccharolytica_DSM_20707	0.173843326781544	0.240140228935497	0.190268349078451	0.220855618973246	0	0	Neutral
Acidaminococcus_fermentans_DSM_20731	Porphyromonas_endodontalis_ATCC_35406	0.173843326781544	0.325680563818266	0.114441199998623	0.34319743899664	-1	0	Amensal
Acidaminococcus_fermentans_DSM_20731	Porphyromonas_gingivalis_W83	0.173843326781544	0.113723143484825	0.182866897784152	0.169374136129704	0	1	Commensal
Acidaminococcus_fermentans_DSM_20731	Porphyromonas_somerae_DSM_23386	0.173843326781544	0.325680563792552	0.188429302308691	0.380939799771454	0	1	Commensal
Acidaminococcus_fermentans_DSM_20731	Porphyromonas_uenonis_60_3	0.173843326781544	0.325680563818143	0.115223285938669	0.342415353057618	-1	0	Amensal
Acidaminococcus_fermentans_DSM_20731	Porphyromonas_uenonis_DSM_23387	0.173843326781544	0.280957777336829	0.188906575113378	0.268732063889274	0	0	Neutral
Acidaminococcus_fermentans_DSM_20731	Prevotella_albensis_DSM_11370	0.173843326781544	0.259191780493953	0.347190959172394	0.141108653348738	1	-1	Parasitic
Acidaminococcus_fermentans_DSM_20731	Prevotella_bivia_DSM_20514	0.173843326781544	0.261869493537232	0.10040314789353	0.357235491103324	-1	1	Parasitic
Acidaminococcus_fermentans_DSM_20731	Prevotella_brevis_ATCC_19188	0.173843326781544	0.278401190945123	0.198708402416742	0.258930236582728	1	0	Commensal
Acidaminococcus_fermentans_DSM_20731	Prevotella_bryantii_B14	0.173843326781544	0.263580607225808	0.219032016524352	0.188362212826974	1	-1	Parasitic
Acidaminococcus_fermentans_DSM_20731	Prevotella_bryantii_C21a	0.173843326781544	0.327224582559846	0.251629911560144	0.228591249191368	1	-1	Parasitic
Acidaminococcus_fermentans_DSM_20731	Prevotella_buccae_ATCC_33574	0.173843326781544	0.334749940570375	0.219622316353252	0.238016322646217	1	-1	Parasitic
Acidaminococcus_fermentans_DSM_20731	Prevotella_conceptionensis_9403948	0.173843326781544	0.240820418109942	0.226581644910993	0.238721409740265	1	0	Commensal
Acidaminococcus_fermentans_DSM_20731	Prevotella_copri_CB7_DSM_18205	0.173843326781544	0.0767704124894924	0.257347900074819	0	1	-1	Parasitic
Acidaminococcus_fermentans_DSM_20731	Prevotella_corporis_DSM_18810	0.173843326781544	0.252058497375086	0.323956120712978	0.318047513813099	1	1	Mutual
Acidaminococcus_fermentans_DSM_20731	Prevotella_denticola_DSM20614	0.173843326781544	0.325680563818143	0.379407497841385	0.323941905653896	1	0	Commensal
Acidaminococcus_fermentans_DSM_20731	Prevotella_denticola_F0289	0.173843326781544	0.325680563819032	0.154932026464394	0.302706612538032	-1	0	Amensal
Acidaminococcus_fermentans_DSM_20731	Prevotella_disiens_FB035_09AN	0.173843326781544	0.325680563819832	0.211186225449865	0.246452413549719	1	-1	Parasitic
Acidaminococcus_fermentans_DSM_20731	Prevotella_disiens_JCM_6334	0.173843326781544	0.325680563818191	0.358586440729482	0.286323320809856	1	-1	Parasitic
Acidaminococcus_fermentans_DSM_20731	Prevotella_enoeca_JCM_12259	0.173843326781544	0.181465076617188	0.240380354217109	0.133207947215169	1	-1	Parasitic
Acidaminococcus_fermentans_DSM_20731	Prevotella_intermedia_17	0.173843326781544	0.263383457578953	0.209162588828349	0.248476050189311	1	0	Commensal
Acidaminococcus_fermentans_DSM_20731	Prevotella_intermedia_ATCC_25611	0.173843326781544	0.272678689603018	0.359539101007726	0.306510650091241	1	1	Mutual
Acidaminococcus_fermentans_DSM_20731	Prevotella_loescheii_DSM_19665	0.173843326781544	0.28925050144401	0.382002371584917	0.215874243965345	1	-1	Parasitic
Acidaminococcus_fermentans_DSM_20731	Prevotella_melaninogenica_ATCC_25845	0.173843326781544	0.248376438151767	0.253208644077858	0.204429994927409	1	-1	Parasitic
Acidaminococcus_fermentans_DSM_20731	Prevotella_nanceiensis_DSM_19126	0.173843326781544	0.22490584890049	0.196912247707701	0.251097110267551	1	1	Mutual
Acidaminococcus_fermentans_DSM_20731	Prevotella_nigrescens_ATCC_33563	0.173843326781544	0.263266956571438	0.21032994424661	0.247308694751837	1	0	Commensal
Acidaminococcus_fermentans_DSM_20731	Prevotella_oralis_ATCC_33269	0.173843326781544	0.37454616633512	0.222591467144184	0.235047171855626	1	-1	Parasitic
Acidaminococcus_fermentans_DSM_20731	Prevotella_pallens_ATCC_700821	0.173843326781544	0.269816276625763	0.188142543742288	0.269496095255704	0	0	Neutral
Acidaminococcus_fermentans_DSM_20731	Prevotella_ruminicola_23	0.173843326781544	0.297919228508038	0.253571981135565	0.231894375389743	1	-1	Parasitic
Acidaminococcus_fermentans_DSM_20731	Prevotella_salivae_DSM_15606	0.173843326781544	0.170606821643287	0.244034645442412	0.123267911068638	1	-1	Parasitic
Acidaminococcus_fermentans_DSM_20731	Prevotella_shahii_JCM_12083	0.173843326781544	0.191236401871429	0.196137629186637	0.197281872343297	1	0	Commensal
Acidaminococcus_fermentans_DSM_20731	Prevotella_stercorea_DSM_18206	0.173843326781544	0.204355260313256	0.234615008012156	0.15613656261371	1	-1	Parasitic
Acidaminococcus_fermentans_DSM_20731	Prevotella_timonensis_4401737	0.173843326781544	0.219402689829617	0.256928658620723	0.220500314649939	1	0	Commensal
Acidaminococcus_fermentans_DSM_20731	Prevotella_timonensis_CRIS_5C_B1	0.173843326781544	0.140597705851473	0.275323994631435	0.168684475646273	1	1	Mutual
Acidaminococcus_fermentans_DSM_20731	Prevotella_veroralis_DSM_19559	0.173843326781544	0.311922791596469	0.401299476029862	0.276120942732518	1	-1	Parasitic
Acidaminococcus_fermentans_DSM_20731	Propionibacterium_acidipropionici_ATCC_4875	0.173843326781544	0.457638638995199	0.0592880835808955	0.398350555418915	-1	-1	Competitive
Acidaminococcus_fermentans_DSM_20731	Propionibacterium_acnes_KPA171202	0.173843326781544	0.479871385740298	0.457638638998674	0.22564331642559	1	-1	Parasitic
Acidaminococcus_fermentans_DSM_20731	Propionibacterium_avidum_44067	0.173843326781544	0.457638638998877	0.0831915464630129	0.374447092536116	-1	-1	Competitive
Acidaminococcus_fermentans_DSM_20731	Propionibacterium_freudenreichii_subsp_shermanii_CIRM_BIA1	0.173843326781544	0.213580724513868	0.432552315216071	0	1	-1	Parasitic
Acidaminococcus_fermentans_DSM_20731	Propionibacterium_granulosum_DSM_20700	0.173843326781544	0.363929271559213	0.239959421183698	0.261468761303831	1	-1	Parasitic
Acidaminococcus_fermentans_DSM_20731	Propionibacterium_jensenii_DSM_20535	0.173843326781544	0.4576386389987	0.0610961986868688	0.396542440312828	-1	-1	Competitive
Acidaminococcus_fermentans_DSM_20731	Propionibacterium_propionicum_F0230a	0.173843326781544	0.533951357469439	0.41807942422588	0.272567494572399	1	-1	Parasitic
Acidaminococcus_fermentans_DSM_20731	Proteus_mirabilis_ATCC_35198	0.173843326781544	0.452477689834252	0.125737886241723	0.331900752757747	-1	-1	Competitive
Acidaminococcus_fermentans_DSM_20731	Proteus_penneri_ATCC_35198	0.173843326781544	0.37034269056496	1.08109033503479	0	1	-1	Parasitic
Acidaminococcus_fermentans_DSM_20731	Providencia_alcalifaciens_DSM_30120	0.173843326781544	0.341950485569638	1.98726286626538	0.536339162739182	1	1	Mutual
Acidaminococcus_fermentans_DSM_20731	Providencia_rettgeri_DSM_1131	0.173843326781544	0.341950485569903	-1.23918653116561e-11	0.906484071061641	-1	1	Parasitic
Acidaminococcus_fermentans_DSM_20731	Providencia_rustigianii_DSM_4541	0.173843326781544	0.341950485569897	1.24336432949008	0	1	-1	Parasitic
Acidaminococcus_fermentans_DSM_20731	Providencia_stuartii_ATCC_25827	0.173843326781544	0.341950485567841	1.24312809777166	0	1	-1	Parasitic
Acidaminococcus_fermentans_DSM_20731	Pseudobutyrivibrio_ruminis_AD2017	0.173843326781544	0.134669363494331	0.144818533287435	0.192402433159032	-1	1	Parasitic
Acidaminococcus_fermentans_DSM_20731	Pseudoflavonifractor_capillosus_strain_ATCC_29799	0.173843326781544	0.116555499601672	0.268896640221897	0.0639244879369016	1	-1	Parasitic
Acidaminococcus_fermentans_DSM_20731	Pseudomonas_aeruginosa_NCGM2_S1	0.173843326781544	0.422770209407186	0	1.02707570286054	-1	1	Parasitic
Acidaminococcus_fermentans_DSM_20731	Pseudomonas_alcaliphila_34	0.173843326781544	0.274625019919438	0	1.7585514185987	-1	1	Parasitic
Acidaminococcus_fermentans_DSM_20731	Pseudomonas_monteilii_NBRC_103158	0.173843326781544	0.327884545305892	0.143963365114246	0.313675273885224	-1	0	Amensal
Acidaminococcus_fermentans_DSM_20731	Pseudomonas_nitroreducens_HBP1	0.173843326781544	0.405582462451793	2.27373675443232e-13	2.18520875925719	-1	1	Parasitic
Acidaminococcus_fermentans_DSM_20731	Pseudomonas_oleovorans_MOIL14HWK12	0.173843326781544	0.277355605088708	0.45763863899947	0.192557963189302	1	-1	Parasitic
Acidaminococcus_fermentans_DSM_20731	Pseudoramibacter_alactolyticus_ATCC_23263	0.173843326781544	0.115461206524733	0.159003633433485	0.122478647060575	0	0	Neutral
Acidaminococcus_fermentans_DSM_20731	Pyramidobacter_piscolens_W5455	0.173843326781544	0.161182781735945	0.175924851514537	0.0988650659008954	0	-1	Amensal
Acidaminococcus_fermentans_DSM_20731	Ralstonia_sp_5_7_47FAA	0.173843326781544	0.123898903250538	2.20132701575744	0	1	-1	Parasitic
Acidaminococcus_fermentans_DSM_20731	Raoultella_planticola_ATCC_33531	0.173843326781544	0.457638638997963	0.0150074327328866	0.442631206266583	-1	0	Amensal
Acidaminococcus_fermentans_DSM_20731	Rhodococcus_equi_ATCC_33707	0.173843326781544	0.374226144602662	0.348347911976589	0.284400355492266	1	-1	Parasitic
Acidaminococcus_fermentans_DSM_20731	Rhodococcus_equi_NBRC_101255	0.173843326781544	0.476881920311732	0.346719070139557	0.377184795537232	1	-1	Parasitic
Acidaminococcus_fermentans_DSM_20731	Rhodococcus_rhodochrous_ATCC_21198	0.173843326781544	0.31757401946022	0.316754011707303	0.191075983271048	1	-1	Parasitic
Acidaminococcus_fermentans_DSM_20731	Roseburia_hominis_A2_183	0.173843326781544	0.298882674153085	0.288633445588744	0.106766646937558	1	-1	Parasitic
Acidaminococcus_fermentans_DSM_20731	Roseburia_intestinalis_L1_82	0.173843326781544	0.334424768729757	0.4098663177042	0.0867486766398997	1	-1	Parasitic
Acidaminococcus_fermentans_DSM_20731	Roseburia_inulinivorans_DSM_16841	0.173843326781544	0.26813554607798	0.384336283344737	0.0875791987371031	1	-1	Parasitic
Acidaminococcus_fermentans_DSM_20731	Roseomonas_mucosa_ATCC_BAA_692	0.173843326781544	0.339042520775096	0.185855923489157	0.271782715510312	0	-1	Amensal
Acidaminococcus_fermentans_DSM_20731	Rothia_aeria_F0474	0.173843326781544	0.1109558474535	0.302241692839743	0.0158159149141284	1	-1	Parasitic
Acidaminococcus_fermentans_DSM_20731	Rothia_dentocariosa_ATCC_17931	0.173843326781544	0.112999217548741	0.291256849430965	1.93267624126747e-12	1	-1	Parasitic
Acidaminococcus_fermentans_DSM_20731	Rothia_mucilaginosa_DY_18	0.173843326781544	0.152664356097577	0.230082168686522	0.0752466139173293	1	-1	Parasitic
Acidaminococcus_fermentans_DSM_20731	Ruminococcaceae_bacterium_D16	0.173843326781544	0.0984432443860479	0.179251425424809	0.101667674881583	0	0	Neutral
Acidaminococcus_fermentans_DSM_20731	Ruminococcus_albus_7	0.173843326781544	0.16596904975145	0.212937604080366	0.184683456713174	1	1	Mutual
Acidaminococcus_fermentans_DSM_20731	Ruminococcus_bicirculans_80_3	0.173843326781544	0.123586175675831	0.223523030272304	0.0612945392151687	1	-1	Parasitic
Acidaminococcus_fermentans_DSM_20731	Ruminococcus_bromii_L2_63	0.173843326781544	0.105824413464466	0.369059469077797	0	1	-1	Parasitic
Acidaminococcus_fermentans_DSM_20731	Ruminococcus_callidus_ATCC_2776001	0.173843326781544	0.223859611740905	0.296636448240747	0.264847838184551	1	1	Mutual
Acidaminococcus_fermentans_DSM_20731	Ruminococcus_champanellensis_18P13	0.173843326781544	0.0200953585645742	0.212794350708236	-3.29691829392686e-12	1	-1	Parasitic
Acidaminococcus_fermentans_DSM_20731	Ruminococcus_flavefaciens_ATCC_19208	0.173843326781544	0.265622658990713	0.332065966775303	0.299137811541868	1	1	Mutual
Acidaminococcus_fermentans_DSM_20731	Ruminococcus_flavefaciens_FD_1	0.173843326781544	0.246856827923929	0.318044876294834	0.266638607321738	1	0	Commensal
Acidaminococcus_fermentans_DSM_20731	Ruminococcus_gauvreauii_DSM_19829	0.173843326781544	0.202751073821147	0.319911297954263	0.26502760386802	1	1	Mutual
Acidaminococcus_fermentans_DSM_20731	Ruminococcus_gnavus_ATCC_29149	0.173843326781544	0.200142140617512	0.284464025180455	0.144924373456206	1	-1	Parasitic
Acidaminococcus_fermentans_DSM_20731	Ruminococcus_lactaris_ATCC_29176	0.173843326781544	0.102019667127244	0.225452015591259	0.0638072861657974	1	-1	Parasitic
Acidaminococcus_fermentans_DSM_20731	Ruminococcus_obeum_A2_162	0.173843326781544	0.109568585615839	0.255592652157475	0.083719521246735	1	-1	Parasitic
Acidaminococcus_fermentans_DSM_20731	Ruminococcus_sp_5_1_39BFAA	0.173843326781544	0.0369038664229611	0.212443789060671	0.0141228686167096	1	-1	Parasitic
Acidaminococcus_fermentans_DSM_20731	Ruminococcus_sp_SR1_5	0.173843326781544	0.137822925539671	0.245001221506186	0.077483256805408	1	-1	Parasitic
Acidaminococcus_fermentans_DSM_20731	Ruminococcus_torques_ATCC_27756	0.173843326781544	0.096218297123662	0.209005429020408	0.0305722511157001	1	-1	Parasitic
Acidaminococcus_fermentans_DSM_20731	Ruminococcus_torques_L2_14	0.173843326781544	0.150404156770801	0.252403682328804	0.081556850062384	1	-1	Parasitic
Acidaminococcus_fermentans_DSM_20731	Salmonella_enterica_enterica_sv_Typhimurium_LT2	0.173843326781544	0.666637579585541	3.69427418280532	4.54747350886464e-11	1	-1	Parasitic
Acidaminococcus_fermentans_DSM_20731	Scardovia_inopinata_F0304	0.173843326781544	0.216086988115278	0.298277055403901	0.216585241448115	1	0	Commensal
Acidaminococcus_fermentans_DSM_20731	Selenomonas_ruminantium_AC2024	0.173843326781544	0.590730160934493	0.386899348028692	0.371360598141791	1	-1	Parasitic
Acidaminococcus_fermentans_DSM_20731	Serratia_fonticola_RB_25	0.173843326781544	0.457638639012104	0.0442073348095846	0.413431304189999	-1	0	Amensal
Acidaminococcus_fermentans_DSM_20731	Serratia_liquefaciens_ATCC_27592	0.173843326781544	0.457638638998815	0.0310730244682418	0.426565614531114	-1	0	Amensal
Acidaminococcus_fermentans_DSM_20731	Silanimonas_lenta_DSM_16282	0.173843326781544	0.0575554676851753	0.324141684412893	0.0179473047770671	1	-1	Parasitic
Acidaminococcus_fermentans_DSM_20731	Slackia_exigua_ATCC_700122	0.173843326781544	0.0149857991374276	0.225216838142728	0.0131191048546953	1	-1	Parasitic
Acidaminococcus_fermentans_DSM_20731	Slackia_piriformis_YIT_12062	0.173843326781544	0.00901204859986236	0.230473538961178	0.000281002519841422	1	-1	Parasitic
Acidaminococcus_fermentans_DSM_20731	Solobacterium_moorei_DSM_22971	0.173843326781544	0.268359052771882	0.310518739699546	0.289214580863927	1	0	Commensal
Acidaminococcus_fermentans_DSM_20731	Solobacterium_moorei_F0204	0.173843326781544	0.266940722876456	0.29462305580671	0.293523844031597	1	0	Commensal
Acidaminococcus_fermentans_DSM_20731	Staphylococcus_arlettae_CVD059	0.173843326781544	0.253769291604051	0.305186807510722	0.349095145093543	1	1	Mutual
Acidaminococcus_fermentans_DSM_20731	Staphylococcus_capitis_CR0101	0.173843326781544	0.259464149074057	0.457638638998674	0.216013657487906	1	-1	Parasitic
Acidaminococcus_fermentans_DSM_20731	Staphylococcus_capitis_QN1	0.173843326781544	0.269039606052856	0.294714618227431	0.304943055950844	1	1	Mutual
Acidaminococcus_fermentans_DSM_20731	Staphylococcus_caprae_C87	0.173843326781544	0.277156179483417	0.283228866970944	0.302917982901931	1	0	Commensal
Acidaminococcus_fermentans_DSM_20731	Staphylococcus_cohnii_hu_01	0.173843326781544	0.311936839879645	0.457638638997992	0.450205264544138	1	1	Mutual
Acidaminococcus_fermentans_DSM_20731	Staphylococcus_epidermidis_ATCC_12228	0.173843326781544	0.25662992396724	0.304579451577297	0.295123467223107	1	1	Mutual
Acidaminococcus_fermentans_DSM_20731	Staphylococcus_equorum_subsp_equorum_Mu2	0.173843326781544	0.251398728973619	0.457638639023799	0.166591056118705	1	-1	Parasitic
Acidaminococcus_fermentans_DSM_20731	Staphylococcus_haemolyticus_JCSC1435	0.173843326781544	0.317771460698922	0.328705553867394	0.358118827713838	1	1	Mutual
Acidaminococcus_fermentans_DSM_20731	Staphylococcus_hominis_subsp_hominis_C80	0.173843326781544	0.251513543432034	0.273473463027585	0.30468426445816	1	1	Mutual
Acidaminococcus_fermentans_DSM_20731	Staphylococcus_intermedius_ATCC_27335	0.173843326781544	0.274049967159674	0.290865104951308	0.288205756148955	1	0	Commensal
Acidaminococcus_fermentans_DSM_20731	Staphylococcus_lugdunensis_HKU09_01	0.173843326781544	0.257174944328458	0.382947526846465	0.220800143031852	1	-1	Parasitic
Acidaminococcus_fermentans_DSM_20731	Staphylococcus_pasteuri_SP1	0.173843326781544	0.266678139305264	0.457638638997992	0.228903142520721	1	-1	Parasitic
Acidaminococcus_fermentans_DSM_20731	Staphylococcus_pettenkoferi_VCU012	0.173843326781544	0.186254524890362	0.398544287438312	0.137391065035331	1	-1	Parasitic
Acidaminococcus_fermentans_DSM_20731	Staphylococcus_saprophyticus_subsp_saprophyticus_ATCC_15305	0.173843326781544	0.304184557305932	0.374591971305108	0.296906872868249	1	0	Commensal
Acidaminococcus_fermentans_DSM_20731	Staphylococcus_sciuri_subsp_sciuri_Z8	0.173843326781544	0.245085397770786	0.455067478994579	0.270352169176363	1	1	Mutual
Acidaminococcus_fermentans_DSM_20731	Staphylococcus_simulans_ACS_120_V_Sch1	0.173843326781544	0.294985873942278	0.457638639103948	0.301330304580006	1	0	Commensal
Acidaminococcus_fermentans_DSM_20731	Staphylococcus_vitulinus_F1028	0.173843326781544	0.237177031633536	0.457638638998674	0.153265933725947	1	-1	Parasitic
Acidaminococcus_fermentans_DSM_20731	Staphylococcus_warneri_SG1	0.173843326781544	0.282865366647974	0.438913497258682	0.255464128954713	1	0	Commensal
Acidaminococcus_fermentans_DSM_20731	Staphylococcus_xylosus_DMB3_Bh1	0.173843326781544	0.295193652446994	0.368003907531715	0.360381364067962	1	1	Mutual
Acidaminococcus_fermentans_DSM_20731	Staphylococcus_xylosus_NJ	0.173843326781544	0.294275356914957	0.332184332483394	0.360335125954293	1	1	Mutual
Acidaminococcus_fermentans_DSM_20731	Stenotrophomonas_maltophilia_D457	0.173843326781544	0.457638638998849	0.128109065689728	0.329529573309856	-1	-1	Competitive
Acidaminococcus_fermentans_DSM_20731	Stenotrophomonas_rhizophila_PCA13	0.173843326781544	0.457638638998722	0.117217775060567	0.340420863929921	-1	-1	Competitive
Acidaminococcus_fermentans_DSM_20731	Stoquefichus_massiliensis_AP9	0.173843326781544	0.202311152551291	0.331831441837267	0.280438101122968	1	1	Mutual
Acidaminococcus_fermentans_DSM_20731	Streptococcus_agalactiae_A909	0.173843326781544	0.348346607661345	0.457638638998674	0.417332773625276	1	1	Mutual
Acidaminococcus_fermentans_DSM_20731	Streptococcus_anginosus_1_2_62CV	0.173843326781544	0.0706987516490858	0.175154981011929	0.0782890522783646	0	1	Commensal
Acidaminococcus_fermentans_DSM_20731	Streptococcus_australis_ATCC_700641	0.173843326781544	0.37132627721777	0.327256710932033	0.385101127524763	1	0	Commensal
Acidaminococcus_fermentans_DSM_20731	Streptococcus_constellatus_subsp_constellatus_SK53	0.173843326781544	0.264565843683503	0.225270923510607	0.307350926802883	1	1	Mutual
Acidaminococcus_fermentans_DSM_20731	Streptococcus_constellatus_subsp_pharyngis_SK1060	0.173843326781544	0.285995917051035	0.257211950973556	0.308688169699508	1	0	Commensal
Acidaminococcus_fermentans_DSM_20731	Streptococcus_cristatus_ATCC_51100	0.173843326781544	0.320605753174018	0.259222108348808	0.331626688382471	1	0	Commensal
Acidaminococcus_fermentans_DSM_20731	Streptococcus_dysgalactiae_subsp_dysgalactiae_ATCC_27957	0.173843326781544	0.348346607665869	0.330588697150461	0.39405368125847	1	1	Mutual
Acidaminococcus_fermentans_DSM_20731	Streptococcus_equinus_ATCC_9812	0.173843326781544	0.0720678764097595	0.123329183347778	0.15454306341428	-1	1	Parasitic
Acidaminococcus_fermentans_DSM_20731	Streptococcus_gallolyticus_subsp_gallolyticus_ATCC_43143	0.173843326781544	0.254326504190151	0.2552901790026	0.30601364589279	1	1	Mutual
Acidaminococcus_fermentans_DSM_20731	Streptococcus_gordonii_str_Challis_substr_CH1	0.173843326781544	0.396021384121783	0.254068830471169	0.436896980560732	1	1	Mutual
Acidaminococcus_fermentans_DSM_20731	Streptococcus_infantarius_subsp_infantarius_ATCC_BAA_102	0.173843326781544	0.145628104144205	0.260243004341532	0.160315477094173	1	1	Mutual
Acidaminococcus_fermentans_DSM_20731	Streptococcus_infantis_ATCC_700779	0.173843326781544	0.306407030756679	0.239455913727852	0.316092283297735	1	0	Commensal
Acidaminococcus_fermentans_DSM_20731	Streptococcus_intermedius_JTH08	0.173843326781544	0.315206521455959	0.400511827801893	0.321105006416587	1	0	Commensal
Acidaminococcus_fermentans_DSM_20731	Streptococcus_lutetiensis_033	0.173843326781544	0.279561325865305	0.232860470842297	0.307688307947956	1	1	Mutual
Acidaminococcus_fermentans_DSM_20731	Streptococcus_mitis_NCTC_12261	0.173843326781544	0.34703071412661	0.273945009938188	0.353501539555168	1	0	Commensal
Acidaminococcus_fermentans_DSM_20731	Streptococcus_mutans_ATCC_25175	0.173843326781544	0.467208472188939	0.402288418945659	0.460629416178108	1	0	Commensal
Acidaminococcus_fermentans_DSM_20731	Streptococcus_oralis_Uo5	0.173843326781544	0.411375243071561	0.389695220095291	0.401434624971785	1	0	Commensal
Acidaminococcus_fermentans_DSM_20731	Streptococcus_parasanguinis_ATCC_903	0.173843326781544	0.314086890480372	0.283282372523104	0.34361162953337	1	0	Commensal
Acidaminococcus_fermentans_DSM_20731	Streptococcus_parauberis_KCTC_11537	0.173843326781544	0.297098545939767	0.329538346177401	0.314320379711603	1	0	Commensal
Acidaminococcus_fermentans_DSM_20731	Streptococcus_peroris_ATCC_700780	0.173843326781544	0.285845631052777	0.2192201383873	0.304589870167547	1	0	Commensal
Acidaminococcus_fermentans_DSM_20731	Streptococcus_pleomorphus_DSM_20574	0.173843326781544	0.160671744209363	0.19234383179105	0.22155435682771	1	1	Mutual
Acidaminococcus_fermentans_DSM_20731	Streptococcus_pseudopneumoniae_IS7493	0.173843326781544	0.287647283648164	0.231765926023627	0.304907288467234	1	0	Commensal
Acidaminococcus_fermentans_DSM_20731	Streptococcus_salivarius_JIM8777	0.173843326781544	0.332698856450302	0.29369924570608	0.346751908512147	1	0	Commensal
Acidaminococcus_fermentans_DSM_20731	Streptococcus_sanguinis_SK36	0.173843326781544	0.418795522851362	0.274236702047006	0.434958596604588	1	0	Commensal
Acidaminococcus_fermentans_DSM_20731	Streptococcus_sp_2_1_36FAA	0.173843326781544	0.0925192315215175	0.151243276789842	0.119246305147499	-1	1	Parasitic
Acidaminococcus_fermentans_DSM_20731	Streptococcus_sp_I_G2	0.173843326781544	0.223899827971994	0.144766199978562	0.252636633778593	-1	1	Parasitic
Acidaminococcus_fermentans_DSM_20731	Streptococcus_sp_I_P16	0.173843326781544	0.219185134969264	0.144608601843288	0.246908830730604	-1	1	Parasitic
Acidaminococcus_fermentans_DSM_20731	Streptococcus_thermophilus_LMG_18311	0.173843326781544	0.0960485834713612	0.145325310169824	0.148247178846304	-1	1	Parasitic
Acidaminococcus_fermentans_DSM_20731	Streptococcus_thoraltensis_DSM_12221	0.173843326781544	0.348346607661343	0.457638638997992	0.555198443759537	1	1	Mutual
Acidaminococcus_fermentans_DSM_20731	Streptococcus_uberis_0140J	0.173843326781544	0.3104253626673	0.238464770205269	0.334938172749389	1	0	Commensal
Acidaminococcus_fermentans_DSM_20731	Streptococcus_vestibularis_F0396	0.173843326781544	0.269502052145074	0.23581585089994	0.288078331809288	1	0	Commensal
Acidaminococcus_fermentans_DSM_20731	Subdoligranulum_variabile_DSM_15176	0.173843326781544	0.242725446349734	0.300969956345057	0.0999423751642325	1	-1	Parasitic
Acidaminococcus_fermentans_DSM_20731	Succinatimonas_hippei_YIT_12066	0.173843326781544	0.0774330242557047	0.240970822738404	0.0107266338432055	1	-1	Parasitic
Acidaminococcus_fermentans_DSM_20731	Succinivibrio_dextrinosolvens_H5	0.173843326781544	0.116825603415632	0.327210152076418	-1.77840320247924e-09	1	-1	Parasitic
Acidaminococcus_fermentans_DSM_20731	Sulfolobus_solfataricus_P2	0.173843326781544	0.0484290282340936	0.411870696173537	0	1	-1	Parasitic
Acidaminococcus_fermentans_DSM_20731	Sutterella_parvirubra_YIT_11816	0.173843326781544	0.0129276448401379	0.183334636587347	0.0180841942034249	0	1	Commensal
Acidaminococcus_fermentans_DSM_20731	Sutterella_wadsworthensis_3_1_45B	0.173843326781544	0.0373909850253604	0.241008434979449	0	1	-1	Parasitic
Acidaminococcus_fermentans_DSM_20731	Tannerella_forsythia_ATCC_43037	0.173843326781544	0.406001938967122	0.0987078126477172	0.358930826350615	-1	-1	Competitive
Acidaminococcus_fermentans_DSM_20731	Tatumella_ptyseos_ATCC_33301	0.173843326781544	0.560312167425088	0.457638638998674	2.30472040171003	1	1	Mutual
Acidaminococcus_fermentans_DSM_20731	Trabulsiella_guamensis_ATCC_49490	0.173843326781544	0.457638638998792	0.0105465790444441	0.447092059954457	-1	0	Amensal
Acidaminococcus_fermentans_DSM_20731	Tropheryma_whipplei_str_Twist	0.173843326781544	0.00833453246057969	0.191531271497411	0.00880784536650481	1	0	Commensal
Acidaminococcus_fermentans_DSM_20731	Trueperella_pyogenes_MS249	0.173843326781544	0.291927736450338	0.45763863899947	0	1	-1	Parasitic
Acidaminococcus_fermentans_DSM_20731	Ureaplasma_parvum_serovar_1_str_ATCC_27813	0.173843326781544	0.00573906817469319	0.183690362972243	0.00562204190589455	0	0	Neutral
Acidaminococcus_fermentans_DSM_20731	Ureaplasma_urealyticum_serovar_8_str_ATCC_27618	0.173843326781544	0.0455385455654092	0.184754211134077	0.0660516327943697	0	1	Commensal
Acidaminococcus_fermentans_DSM_20731	Ureibacillus_thermosphaericus_str_Thermo_BF	0.173843326781544	0.063750024774845	0.225349923030763	0.0176178649702479	1	-1	Parasitic
Acidaminococcus_fermentans_DSM_20731	Varibaculum_cambriense_DSM_15806	0.173843326781544	0.298667417184441	0.180078847367554	0.277559791630438	0	0	Neutral
Acidaminococcus_fermentans_DSM_20731	Veillonella_atypica_ACS_049_V_Sch6	0.173843326781544	0.135968304801312	0.272970293977096	0.181327842392875	1	1	Mutual
Acidaminococcus_fermentans_DSM_20731	Veillonella_dispar_ATCC_17748	0.173843326781544	0.189777658864008	0.151147814063052	0.196241142125018	-1	0	Amensal
Acidaminococcus_fermentans_DSM_20731	Veillonella_parvula_Te3_DSM_2008	0.173843326781544	0.108208125741339	0.199934939132049	0.107552389447619	1	0	Commensal
Acidaminococcus_fermentans_DSM_20731	Veillonella_ratti_ACS_216_V_Col6b	0.173843326781544	0.185475565880789	0.219650008793792	0.133542376878722	1	-1	Parasitic
Acidaminococcus_fermentans_DSM_20731	Veillonella_sp_3_1_44	0.173843326781544	0.109026100188757	0.240916865428517	0.0669918901990059	1	-1	Parasitic
Acidaminococcus_fermentans_DSM_20731	Veillonella_sp_6_1_27	0.173843326781544	0.203983051387041	0.264929121403952	0.114608051131199	1	-1	Parasitic
Acidaminococcus_fermentans_DSM_20731	Vibrio_fluvialis_560	0.173843326781544	0.385829462920985	0.124558600038995	0.333080038960588	-1	-1	Competitive
Acidaminococcus_fermentans_DSM_20731	Vibrio_furnissii_NCTC_11218	0.173843326781544	0.451369374753488	0.123470165167873	0.33416847386809	-1	-1	Competitive
Acidaminococcus_fermentans_DSM_20731	Vibrio_mimicus_MB_451	0.173843326781544	0.457638639007676	0.0280963141541406	0.429542324846921	-1	0	Amensal
Acidaminococcus_fermentans_DSM_20731	Vibrio_parahaemolyticus_RIMD_2210633	0.173843326781544	0.457638638998733	0.010313359999941	0.447325278999529	-1	0	Amensal
Acidaminococcus_fermentans_DSM_20731	Weissella_cibaria_KACC_11862	0.173843326781544	0.130436226612524	0.230588319288586	0.267649674072686	1	1	Mutual
Acidaminococcus_fermentans_DSM_20731	Weissella_confusa_LBAE_C39_2	0.173843326781544	0.179147683716061	0.232576077232238	0.294916994993059	1	1	Mutual
Acidaminococcus_fermentans_DSM_20731	Weissella_paramesenteroides_ATCC_33313	0.173843326781544	0.0528851972207957	0.240082712103117	0.0259862498709253	1	-1	Parasitic
Acidaminococcus_fermentans_DSM_20731	Yersinia_bercovieri_ATCC_43970	0.173843326781544	0.457638638998722	0.00665491964286957	0.450983719352166	-1	0	Amensal
Acidaminococcus_fermentans_DSM_20731	Yersinia_enterocolitica_subsp_enterocolitica_8081	0.173843326781544	0.644175075019027	0.457638638988897	0.558684028556854	1	-1	Parasitic
Acidaminococcus_fermentans_DSM_20731	Yersinia_frederiksenii_ATCC_33641	0.173843326781544	0.710754366264272	-1.73724856722401e-09	3.27851085612554	-1	1	Parasitic
Acidaminococcus_fermentans_DSM_20731	Yersinia_kristensenii_ATCC_33638	0.173843326781544	0.457638638997592	0.0173652548952532	0.440273384102852	-1	0	Amensal
Acidaminococcus_fermentans_DSM_20731	Yersinia_pseudotuberculosis_YPIII	0.173843326781544	0.457638639004963	0.0806461590098024	0.376992479989781	-1	-1	Competitive
Acidaminococcus_fermentans_DSM_20731	Yersinia_rohdei_ATCC_43380	0.173843326781544	0.457638638998722	0.018316286708	0.439322352289992	-1	0	Amensal
Acidaminococcus_fermentans_DSM_20731	Yokenella_regensburgei_ATCC_43003	0.173843326781544	0.457638639002797	0.0162043967660566	0.441434242231935	-1	0	Amensal
Acidaminococcus_intestini_RyC_MR95	Acidaminococcus_sp_D21	0.116486646507912	0.126315671732149	0.14345999182035	-1.01636032923125e-10	1	-1	Parasitic
Acidaminococcus_intestini_RyC_MR95	Acinetobacter_calcoaceticus_PHEA_2	0.116486646507912	0.234551753309241	0	2.3405922275964	-1	1	Parasitic
Acidaminococcus_intestini_RyC_MR95	Acinetobacter_haemolyticus_NIPH_261	0.116486646507912	0.127338670776738	9.66338120633736e-12	0.271841039753667	-1	1	Parasitic
Acidaminococcus_intestini_RyC_MR95	Acinetobacter_johnsonii_SH046	0.116486646507912	0.122438701567476	1.03291632796436	0.0874342172700153	1	-1	Parasitic
Acidaminococcus_intestini_RyC_MR95	Acinetobacter_junii_SH205	0.116486646507912	0.108867334594964	1.51142825536419	0	1	-1	Parasitic
Acidaminococcus_intestini_RyC_MR95	Acinetobacter_lwoffii_WJ10621	0.116486646507912	0.0739064630499108	1.10449913505352	0.0158514101835863	1	-1	Parasitic
Acidaminococcus_intestini_RyC_MR95	Acinetobacter_pittii_ANC_4052	0.116486646507912	0.176025650226027	0.529624697504573	0.590725847732301	1	1	Mutual
Acidaminococcus_intestini_RyC_MR95	Acinetobacter_radioresistens_NIPH_2130	0.116486646507912	0.13038337172401	1.0785510333028	0.0417995119352099	1	-1	Parasitic
Acidaminococcus_intestini_RyC_MR95	Actinobacillus_pleuropneumoniae_L20	0.116486646507912	0.483562267086294	0	2.99415757865484	-1	1	Parasitic
Acidaminococcus_intestini_RyC_MR95	Actinomyces_cardiffensis_F0333	0.116486646507912	0.168624620881129	0.97123272934482	0.201896655872588	1	1	Mutual
Acidaminococcus_intestini_RyC_MR95	Actinomyces_georgiae_DSM_6843	0.116486646507912	0.283042071410933	0.904017341994972	0.292902293582301	1	0	Commensal
Acidaminococcus_intestini_RyC_MR95	Actinomyces_graevenitzii_C83	0.116486646507912	0.222545124828899	0.945502312422036	0.174848232811883	1	-1	Parasitic
Acidaminococcus_intestini_RyC_MR95	Actinomyces_naeslundii_str_Howell_279	0.116486646507912	0.254841887327899	8.75388650456443e-12	2.08887903148548	-1	1	Parasitic
Acidaminococcus_intestini_RyC_MR95	Actinomyces_odontolyticus_ATCC_17982	0.116486646507912	0.146898753213275	1.12035054523597	6.82121026329696e-13	1	-1	Parasitic
Acidaminococcus_intestini_RyC_MR95	Actinomyces_oris_K20	0.116486646507912	0.196306170523189	0.9914406759965	0.128909869241397	1	-1	Parasitic
Acidaminococcus_intestini_RyC_MR95	Actinomyces_turicensis_ACS_279_V_Col4	0.116486646507912	0.235197804790538	0.931797671023219	0.255289379952274	1	0	Commensal
Acidaminococcus_intestini_RyC_MR95	Actinomyces_urogenitalis_DSM_15434	0.116486646507912	0.253216334709472	1.66396826479718	0.122222667301457	1	-1	Parasitic
Acidaminococcus_intestini_RyC_MR95	Actinomyces_viscosus_C505	0.116486646507912	0.255468761097273	1.66396826479922	0.180310594957405	1	-1	Parasitic
Acidaminococcus_intestini_RyC_MR95	Adlercreutzia_equolifaciens_DSM_19450	0.116486646507912	0.00403096993290891	0.126963748443018	8.74618571060637e-05	0	-1	Amensal
Acidaminococcus_intestini_RyC_MR95	Aerococcus_viridans_ATCC_11563	0.116486646507912	0.222276793163661	0.983266182103648	0.18560407637051	1	-1	Parasitic
Acidaminococcus_intestini_RyC_MR95	Aeromonas_caviae_Ae398	0.116486646507912	0.457638639019669	1.66396826478569	0.180310594868502	1	-1	Parasitic
Acidaminococcus_intestini_RyC_MR95	Aeromonas_hydrophila_subsp_hydrophila_ATCC_7966	0.116486646507912	0.691690109831913	-8.10587152955122e-11	2.71231822783545	-1	1	Parasitic
Acidaminococcus_intestini_RyC_MR95	Aeromonas_jandaei_Riv2	0.116486646507912	0.457638638998841	0.205057674484692	0.423462359918744	1	0	Commensal
Acidaminococcus_intestini_RyC_MR95	Aeromonas_media_WS	0.116486646507912	0.457638638998738	1.66396826479684	0.180310594865091	1	-1	Parasitic
Acidaminococcus_intestini_RyC_MR95	Aeromonas_veronii_B565	0.116486646507912	0.457638638996665	1.66396826478183	0.180310594869184	1	-1	Parasitic
Acidaminococcus_intestini_RyC_MR95	Afipia_birgiae_34632	0.116486646507912	0.182811145924517	-5.45696821063757e-11	2.18028617420157	-1	1	Parasitic
Acidaminococcus_intestini_RyC_MR95	Aggregatibacter_aphrophilus_NJ8700	0.116486646507912	0.30782774258739	1.66396826471009	0.180310594881121	1	-1	Parasitic
Acidaminococcus_intestini_RyC_MR95	Akkermansia_muciniphila_ATCC_BAA_835	0.116486646507912	0.117686600438691	0.269416259163108	1.54614099301398e-11	1	-1	Parasitic
Acidaminococcus_intestini_RyC_MR95	Alcaligenes_faecalis_subsp_faecalis_NBRC_13111	0.116486646507912	0.28910866191984	1.14310128650857	0.781645195381316	1	1	Mutual
Acidaminococcus_intestini_RyC_MR95	Alcaligenes_faecalis_subsp_faecalis_NCIB_8687	0.116486646507912	0.28321005692928	-6.86668499838561e-11	2.02949712018631	-1	1	Parasitic
Acidaminococcus_intestini_RyC_MR95	Alistipes_finegoldii_DSM_17242	0.116486646507912	0.358714159284632	0.156044310124912	0.334736179594188	1	0	Commensal
Acidaminococcus_intestini_RyC_MR95	Alistipes_indistinctus_YIT_12060	0.116486646507912	0.230994982612608	0.109358546458452	0.307004783152706	0	1	Commensal
Acidaminococcus_intestini_RyC_MR95	Alistipes_onderdonkii_DSM_19147	0.116486646507912	0.203141778530085	0.0871770476570646	0.257280028513037	-1	1	Parasitic
Acidaminococcus_intestini_RyC_MR95	Alistipes_putredinis_DSM_17216	0.116486646507912	0.0397350655324999	0.0938494617699916	0.0470722425476424	-1	1	Parasitic
Acidaminococcus_intestini_RyC_MR95	Alistipes_shahii_WAL_8301	0.116486646507912	0.308956035069663	0.179442717038341	0.276063497086398	1	-1	Parasitic
Acidaminococcus_intestini_RyC_MR95	Alloprevotella_tannerae_ATCC_51259	0.116486646507912	0.17623191501632	0.11736058234726	0.251536568653023	0	1	Commensal
Acidaminococcus_intestini_RyC_MR95	Anaerobaculum_hydrogeniformans_OS1_ATCC_BAA_1850	0.116486646507912	0.229631654428038	0.033836177015246	0.214726370838889	-1	0	Amensal
Acidaminococcus_intestini_RyC_MR95	Anaerobiospirillum_succiniciproducens_DSM_640001	0.116486646507912	0.161071508197321	0.181551046779305	0.169733259071563	1	0	Commensal
Acidaminococcus_intestini_RyC_MR95	Anaerococcus_hydrogenalis_DSM_7454	0.116486646507912	0.239159891988756	1.28179953620099	2.46473064180464e-10	1	-1	Parasitic
Acidaminococcus_intestini_RyC_MR95	Anaerococcus_prevotii_DSM_20548	0.116486646507912	0.173359194120779	1.65883107938078	0	1	-1	Parasitic
Acidaminococcus_intestini_RyC_MR95	Anaerococcus_vaginalis_ATCC_51170	0.116486646507912	0.304376777580092	0.291880196437546	0.373633159484484	1	1	Mutual
Acidaminococcus_intestini_RyC_MR95	Anaerofustis_stercorihominis_DSM_17244	0.116486646507912	0.112966015701842	0.101659201366829	0.142473910864851	-1	1	Parasitic
Acidaminococcus_intestini_RyC_MR95	Anaerostipes_caccae_DSM_14662	0.116486646507912	0.383035148765649	0.946504347586256	0.299494326425247	1	-1	Parasitic
Acidaminococcus_intestini_RyC_MR95	Anaerostipes_hadrus_DSM_3319	0.116486646507912	0.247254367398164	1.03642953194844	0.22302232635991	1	0	Commensal
Acidaminococcus_intestini_RyC_MR95	Anaerostipes_sp_3_2_56FAA	0.116486646507912	0.214568190411861	0.927845623534154	0.320984810827213	1	1	Mutual
Acidaminococcus_intestini_RyC_MR95	Anaerotruncus_colihominis_DSM_17241	0.116486646507912	0.287399711042272	1.31763044919353e-10	0.314575862364109	-1	0	Amensal
Acidaminococcus_intestini_RyC_MR95	Aneurinibacillus_aneurinilyticus_ATCC_12856	0.116486646507912	0.406143396415314	1.66396826479695	0.467248679802424	1	1	Mutual
Acidaminococcus_intestini_RyC_MR95	Arcanobacterium_haemolyticum_DSM_20595	0.116486646507912	0.3014071317554	0.7952542874865	0.325096257750261	1	0	Commensal
Acidaminococcus_intestini_RyC_MR95	Arcobacter_butzleri_RM4018	0.116486646507912	0.0236136442253949	0.114064960586916	0.0332765993548492	0	1	Commensal
Acidaminococcus_intestini_RyC_MR95	Arthrobacter_castelli_DSM_16402	0.116486646507912	0.472588434314143	0.956066388357499	1.1243138111073	1	1	Mutual
Acidaminococcus_intestini_RyC_MR95	Atopobium_minutum_10063974	0.116486646507912	0.347495447516642	0.862399975454878	0.349249733225292	1	0	Commensal
Acidaminococcus_intestini_RyC_MR95	Atopobium_parvulum_DSM_20469	0.116486646507912	0.28153553140186	1.07861251733505	0.235679631130665	1	-1	Parasitic
Acidaminococcus_intestini_RyC_MR95	Atopobium_rimae_ATCC_49626	0.116486646507912	0.311351101287944	0.505559566590136	1.37513226104682	1	1	Mutual
Acidaminococcus_intestini_RyC_MR95	Bacillus_altitudinis_41KF2b	0.116486646507912	0.374279236025333	0.314297644702833	0.437789076479476	1	1	Mutual
Acidaminococcus_intestini_RyC_MR95	Bacillus_atrophaeus_ATCC_49822_1	0.116486646507912	0.416203890163115	0.417531216634188	0.401939931522634	1	0	Commensal
Acidaminococcus_intestini_RyC_MR95	Bacillus_cereus_AH187_F4810_72	0.116486646507912	0.431704368848475	-2.21689333557151e-11	0.614988935625547	-1	1	Parasitic
Acidaminococcus_intestini_RyC_MR95	Bacillus_cereus_G9842	0.116486646507912	0.43170436884822	-5.6843418860808e-13	0.61201031873577	-1	1	Parasitic
Acidaminococcus_intestini_RyC_MR95	Bacillus_clausii_KSM_K16	0.116486646507912	0.350492231141281	1.66396826479513	0.344054106376802	1	0	Commensal
Acidaminococcus_intestini_RyC_MR95	Bacillus_endophyticus_2102	0.116486646507912	0.271086933551469	0.267747742481674	0.3256828874745	1	1	Mutual
Acidaminococcus_intestini_RyC_MR95	Bacillus_firmus_DS1	0.116486646507912	0.408055319663391	1.66396826479615	0.317069926743443	1	-1	Parasitic
Acidaminococcus_intestini_RyC_MR95	Bacillus_flexus_27Col1_1E	0.116486646507912	0.407479496871012	1.66396826479729	0.353674335060873	1	-1	Parasitic
Acidaminococcus_intestini_RyC_MR95	Bacillus_fordii_DSM_16014	0.116486646507912	0.238312575239699	1.66396826479922	0.222688573374057	1	0	Commensal
Acidaminococcus_intestini_RyC_MR95	Bacillus_halodurans_C_125	0.116486646507912	0.386435770542397	1.66396826479752	0.339366285728488	1	-1	Parasitic
Acidaminococcus_intestini_RyC_MR95	Bacillus_infantis_NRRL_B_14911	0.116486646507912	0.43686206151415	0.431720413052176	0.403021513050817	1	0	Commensal
Acidaminococcus_intestini_RyC_MR95	Bacillus_mojavensis_RO_H_1	0.116486646507912	0.322494455509984	0.32178145216983	0.336049665867336	1	0	Commensal
Acidaminococcus_intestini_RyC_MR95	Bacillus_mycoides_DSM_2048	0.116486646507912	0.43612746552031	1.66396826479684	0.339693388174851	1	-1	Parasitic
Acidaminococcus_intestini_RyC_MR95	Bacillus_nealsonii_AAU1	0.116486646507912	0.39406176796449	1.66396826480377	0.313974858064626	1	-1	Parasitic
Acidaminococcus_intestini_RyC_MR95	Bacillus_pseudofirmus_OF4	0.116486646507912	0.327775891350569	1.66396826479718	0.292671339718822	1	-1	Parasitic
Acidaminococcus_intestini_RyC_MR95	Bacillus_pumilus_ATCC_7061	0.116486646507912	0.264959229079137	1.66396826479945	0.206626563979512	1	-1	Parasitic
Acidaminococcus_intestini_RyC_MR95	Bacillus_sonorensis_L12	0.116486646507912	0.40693300745257	0.462564637058108	0.387435113138622	1	0	Commensal
Acidaminococcus_intestini_RyC_MR95	Bacillus_thermoamylovorans	0.116486646507912	0.487143078469973	1.66396826473658	0.40991527107235	1	-1	Parasitic
Acidaminococcus_intestini_RyC_MR95	Bacillus_timonensis_JC401	0.116486646507912	0.33304241335641	0.237274044199808	0.307954771350524	1	0	Commensal
Acidaminococcus_intestini_RyC_MR95	Bacillus_vallismortis_DV1_F_3	0.116486646507912	0.416656356371157	0.353996822047861	0.462829501358556	1	1	Mutual
Acidaminococcus_intestini_RyC_MR95	Bacteroides_caccae_ATCC_43185	0.116486646507912	0.520662008001142	0.195600909560085	0.472377081450873	1	0	Commensal
Acidaminococcus_intestini_RyC_MR95	Bacteroides_cellulosilyticus_DSM_14838	0.116486646507912	0.329990958251749	0.102070260612777	0.340589861895182	-1	0	Amensal
Acidaminococcus_intestini_RyC_MR95	Bacteroides_clarus_YIT_12056	0.116486646507912	0.367178428240159	0.0858901849717313	0.400434534701162	-1	0	Amensal
Acidaminococcus_intestini_RyC_MR95	Bacteroides_coprocola_M16_DSM_17136	0.116486646507912	0.0991479256211916	0.0768082823339	0.153884613641026	-1	1	Parasitic
Acidaminococcus_intestini_RyC_MR95	Bacteroides_coprophilus_DSM_18228	0.116486646507912	0.298897367683827	0.0806627776211144	0.352660854703345	-1	1	Parasitic
Acidaminococcus_intestini_RyC_MR95	Bacteroides_dorei_DSM_17855	0.116486646507912	0.164570637604104	0.0885747682029887	0.211014270919804	-1	1	Parasitic
Acidaminococcus_intestini_RyC_MR95	Bacteroides_eggerthii_1_2_48FAA	0.116486646507912	0.380907465661218	0.149005267508187	0.400817547514634	1	0	Commensal
Acidaminococcus_intestini_RyC_MR95	Bacteroides_eggerthii_DSM_20697	0.116486646507912	0.323936179699515	0.188619765255453	0.304658913691128	1	0	Commensal
Acidaminococcus_intestini_RyC_MR95	Bacteroides_faecis_MAJ27	0.116486646507912	0.457638638998722	0.145354391094202	0.433412907148863	1	0	Commensal
Acidaminococcus_intestini_RyC_MR95	Bacteroides_finegoldii_DSM_17565	0.116486646507912	0.175881460615075	0.0818369744363281	0.229393294581087	-1	1	Parasitic
Acidaminococcus_intestini_RyC_MR95	Bacteroides_fluxus_YIT_12057	0.116486646507912	0.457638638997555	0.233652521527688	0.418696552078245	1	0	Commensal
Acidaminococcus_intestini_RyC_MR95	Bacteroides_fragilis_3_1_12	0.116486646507912	0.437020461681498	0.24811441514089	0.390717215104473	1	-1	Parasitic
Acidaminococcus_intestini_RyC_MR95	Bacteroides_fragilis_638R	0.116486646507912	0.503187392481234	0.18928881237116	0.471959216489381	1	0	Commensal
Acidaminococcus_intestini_RyC_MR95	Bacteroides_fragilis_NCTC_9343	0.116486646507912	0.451781607052739	0.25206443396894	0.405641178659721	1	-1	Parasitic
Acidaminococcus_intestini_RyC_MR95	Bacteroides_fragilis_YCH46	0.116486646507912	0.43695699956398	0.266940687063766	0.379246116814898	1	-1	Parasitic
Acidaminococcus_intestini_RyC_MR95	Bacteroides_graminisolvens_DSM_19988	0.116486646507912	0.71236105330072	0.198138155681931	0.672593955235357	1	0	Commensal
Acidaminococcus_intestini_RyC_MR95	Bacteroides_intestinalis_341_DSM_17393	0.116486646507912	0.301999684696278	0.1276479770778	0.339139278101129	0	1	Commensal
Acidaminococcus_intestini_RyC_MR95	Bacteroides_massiliensis_B846dnLKV334	0.116486646507912	0.497290526037909	0.0839413005558072	0.530702686177392	-1	0	Amensal
Acidaminococcus_intestini_RyC_MR95	Bacteroides_nordii_CL02T12C05	0.116486646507912	0.457638638995612	0.136111464317764	0.434953394945978	1	0	Commensal
Acidaminococcus_intestini_RyC_MR95	Bacteroides_oleiciplenus_YIT_12058	0.116486646507912	0.255655923901122	0.0677543602386095	0.30015580625286	-1	1	Parasitic
Acidaminococcus_intestini_RyC_MR95	Bacteroides_ovatus_ATCC_8483	0.116486646507912	0.344483226149284	0.109808804130353	0.361552790267751	0	0	Neutral
Acidaminococcus_intestini_RyC_MR95	Bacteroides_ovatus_SD_CC_2a	0.116486646507912	0.222353313404917	0.147014993583639	0.239300996373345	1	0	Commensal
Acidaminococcus_intestini_RyC_MR95	Bacteroides_ovatus_SD_CMC_3f	0.116486646507912	0.219250622582243	0.102969631238466	0.282988029596936	-1	1	Parasitic
Acidaminococcus_intestini_RyC_MR95	Bacteroides_pectinophilus_ATCC_43243	0.116486646507912	0	0.1340940373384	-9.0608409664128e-11	1	-1	Parasitic
Acidaminococcus_intestini_RyC_MR95	Bacteroides_plebeius_M12_DSM_17135	0.116486646507912	0.113092141539948	0.0958734658463527	0.16730710908837	-1	1	Parasitic
Acidaminococcus_intestini_RyC_MR95	Bacteroides_pyogenes_DSM20611	0.116486646507912	0.46640787797468	0.0844412447676177	0.503565288659729	-1	0	Amensal
Acidaminococcus_intestini_RyC_MR95	Bacteroides_salyersiae_WAL_10018	0.116486646507912	0.456241846947688	0.0807487483533578	0.491982884707113	-1	0	Amensal
Acidaminococcus_intestini_RyC_MR95	Bacteroides_sp_1_1_14	0.116486646507912	0.167275586860759	0.0759754551554579	0.226969849811894	-1	1	Parasitic
Acidaminococcus_intestini_RyC_MR95	Bacteroides_sp_1_1_30	0.116486646507912	0.139244448357779	0.150893248821603	0.141960341280083	1	0	Commensal
Acidaminococcus_intestini_RyC_MR95	Bacteroides_sp_1_1_6	0.116486646507912	0.12153494326218	0.122415853488633	0.167500116425458	0	1	Commensal
Acidaminococcus_intestini_RyC_MR95	Bacteroides_sp_2_1_22	0.116486646507912	0.117009483204811	0.116337762480498	0.165757281443462	0	1	Commensal
Acidaminococcus_intestini_RyC_MR95	Bacteroides_sp_2_1_33B	0.116486646507912	0.0828938377646033	0.113266959626117	0.0881596174647257	0	0	Neutral
Acidaminococcus_intestini_RyC_MR95	Bacteroides_sp_2_1_7	0.116486646507912	0.0935229874882688	0.114374520642286	0.0975402437258026	0	0	Neutral
Acidaminococcus_intestini_RyC_MR95	Bacteroides_sp_2_2_4	0.116486646507912	0.175173095896653	0.0818369744384881	0.21574958494125	-1	1	Parasitic
Acidaminococcus_intestini_RyC_MR95	Bacteroides_sp_20_3	0.116486646507912	0.107043187309325	0.111326584593485	0.104823438571202	0	0	Neutral
Acidaminococcus_intestini_RyC_MR95	Bacteroides_sp_3_1_19	0.116486646507912	0.0814045603439355	0.108765614499248	0.0891104848880104	0	0	Neutral
Acidaminococcus_intestini_RyC_MR95	Bacteroides_sp_3_1_23	0.116486646507912	0.118983923104513	0.0988096729070094	0.183523120920995	-1	1	Parasitic
Acidaminococcus_intestini_RyC_MR95	Bacteroides_sp_3_1_33FAA	0.116486646507912	0.137788851792551	0.091761753832202	0.162285836767069	-1	1	Parasitic
Acidaminococcus_intestini_RyC_MR95	Bacteroides_sp_3_1_40A	0.116486646507912	0.115128959492478	0.0923269123288719	0.152643132406638	-1	1	Parasitic
Acidaminococcus_intestini_RyC_MR95	Bacteroides_sp_3_2_5	0.116486646507912	0.0998839314999691	0.100097881545594	0.155365516813163	-1	1	Parasitic
Acidaminococcus_intestini_RyC_MR95	Bacteroides_sp_4_1_36	0.116486646507912	0.0656819432007941	0.127253122294405	0.0437798754696814	0	-1	Amensal
Acidaminococcus_intestini_RyC_MR95	Bacteroides_sp_4_3_47FAA	0.116486646507912	0.129864846936079	0.0907238714070218	0.150507409311103	-1	1	Parasitic
Acidaminococcus_intestini_RyC_MR95	Bacteroides_sp_9_1_42FAA	0.116486646507912	0.31682527665429	0.075244813346103	0.377881660209709	-1	1	Parasitic
Acidaminococcus_intestini_RyC_MR95	Bacteroides_sp_D1	0.116486646507912	0.117009483204811	0.116337762480498	0.165757281443462	0	1	Commensal
Acidaminococcus_intestini_RyC_MR95	Bacteroides_sp_D2	0.116486646507912	0.163021920770872	0.113740245188865	0.168365995613499	0	0	Neutral
Acidaminococcus_intestini_RyC_MR95	Bacteroides_sp_D20	0.116486646507912	0.0751097409925103	0.149697829899537	0.0810633975420387	1	0	Commensal
Acidaminococcus_intestini_RyC_MR95	Bacteroides_sp_D22	0.116486646507912	0.118898269648759	0.0988630930619365	0.183343846163098	-1	1	Parasitic
Acidaminococcus_intestini_RyC_MR95	Bacteroides_stercoris_ATCC_43183	0.116486646507912	0.421312530886543	0.163985672753029	0.420200732698731	1	0	Commensal
Acidaminococcus_intestini_RyC_MR95	Bacteroides_thetaiotaomicron_VPI_5482	0.116486646507912	0.437948905155689	0.2614726544017	0.373539069586968	1	-1	Parasitic
Acidaminococcus_intestini_RyC_MR95	Bacteroides_timonensis_AP1	0.116486646507912	0.508847233580832	0.0806587445459854	0.545935765694708	-1	0	Amensal
Acidaminococcus_intestini_RyC_MR95	Bacteroides_uniformis_ATCC_8492	0.116486646507912	0.158660191851015	0.149599534663821	0.16175602783369	1	0	Commensal
Acidaminococcus_intestini_RyC_MR95	Bacteroides_ureolyticus_DSM_20703	0.116486646507912	0.0265700897668262	0.116844214924299	0.0236031975732658	0	-1	Amensal
Acidaminococcus_intestini_RyC_MR95	Bacteroides_vulgatus_ATCC_8482	0.116486646507912	0.500117150410291	0.0921725227425441	0.532493456988846	-1	0	Amensal
Acidaminococcus_intestini_RyC_MR95	Bacteroides_xylanisolvens_SD_CC_1b	0.116486646507912	0.128128802116735	0.115647446199887	0.175882026891827	0	1	Commensal
Acidaminococcus_intestini_RyC_MR95	Bacteroides_xylanisolvens_XB1A	0.116486646507912	0.254251974762786	0.1063125629056	0.301422370454134	0	1	Commensal
Acidaminococcus_intestini_RyC_MR95	Barnesiella_intestinihominis_YIT_11860	0.116486646507912	0.0919395742844116	0.121554590509959	0.0898892578899222	0	0	Neutral
Acidaminococcus_intestini_RyC_MR95	Bartonella_quintana_Toulouse	0.116486646507912	0.0157459206138589	0.132729289427516	0.0130146843021066	1	-1	Parasitic
Acidaminococcus_intestini_RyC_MR95	Bifidobacterium_adolescentis_ATCC_15703	0.116486646507912	0.239761184981579	1.5139959432156	-1.20508047984913e-11	1	-1	Parasitic
Acidaminococcus_intestini_RyC_MR95	Bifidobacterium_angulatum_DSM_20098	0.116486646507912	0.117780046270566	0.319040811705236	0.0406635913793707	1	-1	Parasitic
Acidaminococcus_intestini_RyC_MR95	Bifidobacterium_animalis_lactis_AD011	0.116486646507912	0.0425314481685582	1.06449857583846	0	1	-1	Parasitic
Acidaminococcus_intestini_RyC_MR95	Bifidobacterium_animalis_lactis_BB_12	0.116486646507912	0.0467191615675828	1.10363996955095	0	1	-1	Parasitic
Acidaminococcus_intestini_RyC_MR95	Bifidobacterium_animalis_lactis_Bi_07	0.116486646507912	0.0353076462612411	1.04957159400851	-1.9554136088118e-11	1	-1	Parasitic
Acidaminococcus_intestini_RyC_MR95	Bifidobacterium_animalis_lactis_Bl_04_ATCC_SD5219	0.116486646507912	0.0353076462612411	1.04957159400851	-1.9554136088118e-11	1	-1	Parasitic
Acidaminococcus_intestini_RyC_MR95	Bifidobacterium_animalis_lactis_CNCM_I_2494	0.116486646507912	0.0376677221423464	0.944636544236005	0	1	-1	Parasitic
Acidaminococcus_intestini_RyC_MR95	Bifidobacterium_animalis_lactis_DSM_10140	0.116486646507912	0.0353076462612411	1.04957159400851	-1.9554136088118e-11	1	-1	Parasitic
Acidaminococcus_intestini_RyC_MR95	Bifidobacterium_animalis_lactis_V9	0.116486646507912	0.0353076462612411	1.04957159400851	-1.9554136088118e-11	1	-1	Parasitic
Acidaminococcus_intestini_RyC_MR95	Bifidobacterium_bifidum_BGN4	0.116486646507912	0.0972593101067992	0.303806712841606	0.00716447685442745	1	-1	Parasitic
Acidaminococcus_intestini_RyC_MR95	Bifidobacterium_bifidum_NCIMB_41171	0.116486646507912	0.0912695412348112	0.264104906905004	-7.91260390542448e-11	1	-1	Parasitic
Acidaminococcus_intestini_RyC_MR95	Bifidobacterium_bifidum_PRL2010	0.116486646507912	0.149303032278516	0.332871933782599	0.060139430503682	1	-1	Parasitic
Acidaminococcus_intestini_RyC_MR95	Bifidobacterium_bifidum_S17	0.116486646507912	0.0975729714269684	0.303810614003964	0.00718690853693715	1	-1	Parasitic
Acidaminococcus_intestini_RyC_MR95	Bifidobacterium_boum_DSM_20432	0.116486646507912	0.273616284872807	0.933400673308256	0.186949871929869	1	-1	Parasitic
Acidaminococcus_intestini_RyC_MR95	Bifidobacterium_breve_HPH0326	0.116486646507912	0.211206685290052	0.402872341106331	0.0889572530182932	1	-1	Parasitic
Acidaminococcus_intestini_RyC_MR95	Bifidobacterium_breve_UCC2003_NCIMB8807	0.116486646507912	0.24183192703602	0.431925348036089	0.102552034076666	1	-1	Parasitic
Acidaminococcus_intestini_RyC_MR95	Bifidobacterium_catenulatum_DSM_16992	0.116486646507912	0.0629613003615008	0.183870959090655	0.0443312259168351	1	-1	Parasitic
Acidaminococcus_intestini_RyC_MR95	Bifidobacterium_coryneforme_DSM_20216	0.116486646507912	0.207265544034106	0.227213552953913	0.168918798718209	1	-1	Parasitic
Acidaminococcus_intestini_RyC_MR95	Bifidobacterium_dentium_ATCC_27678	0.116486646507912	0.167668282130587	0.35121790293249	0.0696544118915199	1	-1	Parasitic
Acidaminococcus_intestini_RyC_MR95	Bifidobacterium_gallicum_DSM_20093	0.116486646507912	0.116970197794438	0.360720083684669	0.0216710263009645	1	-1	Parasitic
Acidaminococcus_intestini_RyC_MR95	Bifidobacterium_kashiwanohense_DSM_21854	0.116486646507912	0.266667958599457	0.307399850744105	0.20112955771458	1	-1	Parasitic
Acidaminococcus_intestini_RyC_MR95	Bifidobacterium_longum_DJO10A	0.116486646507912	0.120973125502939	0.608025942526865	0.926575940174189	1	1	Mutual
Acidaminococcus_intestini_RyC_MR95	Bifidobacterium_longum_E18	0.116486646507912	0.118412829784349	1.51399594317832	2.62616595136933e-11	1	-1	Parasitic
Acidaminococcus_intestini_RyC_MR95	Bifidobacterium_longum_infantis_157F_NC	0.116486646507912	0.0352683548422669	0.236747093519625	0	1	-1	Parasitic
Acidaminococcus_intestini_RyC_MR95	Bifidobacterium_longum_infantis_ATCC_15697	0.116486646507912	0.175310401597647	1.53898024165949	1.08002495835535e-11	1	-1	Parasitic
Acidaminococcus_intestini_RyC_MR95	Bifidobacterium_longum_longum_ATCC_55813	0.116486646507912	0.0512365041481756	1.20541655191664	3.29691829392686e-12	1	-1	Parasitic
Acidaminococcus_intestini_RyC_MR95	Bifidobacterium_longum_longum_BBMN68	0.116486646507912	0.110122509914946	0.608025945172585	0.922232374232408	1	1	Mutual
Acidaminococcus_intestini_RyC_MR95	Bifidobacterium_longum_longum_CCUG_52486	0.116486646507912	0.0608248059192	0.210726877554521	0.0211914935132427	1	-1	Parasitic
Acidaminococcus_intestini_RyC_MR95	Bifidobacterium_longum_longum_JCM_1217	0.116486646507912	0.103314055896429	1.51399594316979	3.04680725093931e-11	1	-1	Parasitic
Acidaminococcus_intestini_RyC_MR95	Bifidobacterium_longum_longum_JDM301	0.116486646507912	0.168363805884248	1.51399594319173	1.01181285572238e-11	1	-1	Parasitic
Acidaminococcus_intestini_RyC_MR95	Bifidobacterium_longum_NCC2705	0.116486646507912	0.0646315576925226	1.20541655192699	-5.11590769747272e-12	1	-1	Parasitic
Acidaminococcus_intestini_RyC_MR95	Bifidobacterium_mongoliense_DSM_21395	0.116486646507912	0.299041648483961	0.320135310446631	0.258024563502204	1	-1	Parasitic
Acidaminococcus_intestini_RyC_MR95	Bifidobacterium_pseudocatenulatum_DSM_20438	0.116486646507912	0.113841996452194	0.342666306852493	0.0247997138751543	1	-1	Parasitic
Acidaminococcus_intestini_RyC_MR95	Bifidobacterium_pseudolongum_subsp_Pseudolongum_DSM_20099	0.116486646507912	0.291160745424675	0.380168298903982	0.182780746266872	1	-1	Parasitic
Acidaminococcus_intestini_RyC_MR95	Bifidobacterium_ruminantium_DSM_6489	0.116486646507912	0.159769528879779	1.66396826479524	0.0629495334068224	1	-1	Parasitic
Acidaminococcus_intestini_RyC_MR95	Bifidobacterium_scardovii_JCM_12489	0.116486646507912	0.264627337805994	0.354162698037612	0.149863436066767	1	-1	Parasitic
Acidaminococcus_intestini_RyC_MR95	Bifidobacterium_stercoris_ATCC_43183	0.116486646507912	0.200781460649469	1.12875206256786	0.269513295274578	1	1	Mutual
Acidaminococcus_intestini_RyC_MR95	Bifidobacterium_thermacidophilum_subsp_thermacidophilum_DSM_15837	0.116486646507912	0.159769528971446	1.12490770337479	0.0943154206978534	1	-1	Parasitic
Acidaminococcus_intestini_RyC_MR95	Bifidobacterium_thermophilum_RBL67	0.116486646507912	0.205081946623948	1.01527521240757	0.105075332829301	1	-1	Parasitic
Acidaminococcus_intestini_RyC_MR95	Bilophila_wadsworthia_3_1_6	0.116486646507912	0.111603481528771	0.091975082526119	0.117254906787821	-1	0	Amensal
Acidaminococcus_intestini_RyC_MR95	Blastococcus_massiliensis_AP3	0.116486646507912	0.11648225840869	0.325680563831725	1.405137462825	1	1	Mutual
Acidaminococcus_intestini_RyC_MR95	Blautia_hansenii_VPI_C7_24_DSM_20583	0.116486646507912	0.220200894860154	0.752206955227734	0.645384036238625	1	1	Mutual
Acidaminococcus_intestini_RyC_MR95	Blautia_hydrogenotrophica_DSM_10507	0.116486646507912	0.226267329725756	1.12844051734658	0	1	-1	Parasitic
Acidaminococcus_intestini_RyC_MR95	Blautia_obeum_ATCC_29174	0.116486646507912	0.21011409171245	1.08288347254233	0.17495934497299	1	-1	Parasitic
Acidaminococcus_intestini_RyC_MR95	Blautia_producta_DSM_2950	0.116486646507912	0.319904268743573	0.434147654119215	1.48221709987411	1	1	Mutual
Acidaminococcus_intestini_RyC_MR95	Blautia_wexlerae_DSM_19850	0.116486646507912	0.184730337973338	0.201419422620688	0.215211889042621	1	1	Mutual
Acidaminococcus_intestini_RyC_MR95	Bordetella_hinzii_OH87_BAL007II	0.116486646507912	0.111708422379878	0.182477189995552	0.0865750713538773	1	-1	Parasitic
Acidaminococcus_intestini_RyC_MR95	Brachybacterium_paraconglomeratum_LC44	0.116486646507912	0.430249623966123	1.6639682648007	0.958168933767638	1	1	Mutual
Acidaminococcus_intestini_RyC_MR95	Brachyspira_pilosicoli_B2904	0.116486646507912	0.151904169405001	0.241949888557542	0.151904169398335	1	0	Commensal
Acidaminococcus_intestini_RyC_MR95	Bradyrhizobium_elkanii_USDA_76	0.116486646507912	0.316885198617607	1.4190465701023	0.88613110660549	1	1	Mutual
Acidaminococcus_intestini_RyC_MR95	Brevibacillus_agri_5_2	0.116486646507912	0.224663017499503	1.66396826479559	0.151410347184992	1	-1	Parasitic
Acidaminococcus_intestini_RyC_MR95	Brevibacillus_agri_BAB_2500	0.116486646507912	0.216929948648785	1.66396826479433	0.151402448964745	1	-1	Parasitic
Acidaminococcus_intestini_RyC_MR95	Brevibacillus_borstelensis_AK1	0.116486646507912	0.181126602297561	0.236557807763006	0.236291876272276	1	1	Mutual
Acidaminococcus_intestini_RyC_MR95	Brevibacillus_brevis_NBRC_100599	0.116486646507912	0.273665242344918	1.66396826479854	0.187054886366582	1	-1	Parasitic
Acidaminococcus_intestini_RyC_MR95	Brevibacterium_casei_S18	0.116486646507912	0.2881360005732	0.875501982539049	0.244848562611196	1	-1	Parasitic
Acidaminococcus_intestini_RyC_MR95	Brevibacterium_linens_BL2	0.116486646507912	0.0888591747634819	1.04884562077859	0.071504924459191	1	-1	Parasitic
Acidaminococcus_intestini_RyC_MR95	Brevibacterium_massiliense_5401308	0.116486646507912	0.0654558481387953	1.08828473349297	0.0320658117437915	1	-1	Parasitic
Acidaminococcus_intestini_RyC_MR95	Brevundimonas_bacteroides_DSM_4726	0.116486646507912	0.183406777829821	0.260381055094285	0.200407065608147	1	0	Commensal
Acidaminococcus_intestini_RyC_MR95	Brevundimonas_diminuta_470_4	0.116486646507912	0.0864037750101237	0.0775754976426697	0.120091119719177	-1	1	Parasitic
Acidaminococcus_intestini_RyC_MR95	Brochothrix_thermosphacta_DSM_20171	0.116486646507912	0.439064198406939	1.66396826479706	0.240589642055284	1	-1	Parasitic
Acidaminococcus_intestini_RyC_MR95	Bulleidia_extructa_W1219	0.116486646507912	0.2891373784367	0.281750002964372	0.285448262765158	1	0	Commensal
Acidaminococcus_intestini_RyC_MR95	Burkholderia_cepacia_GG4	0.116486646507912	0.338999717349716	0	3.31513648554949	-1	1	Parasitic
Acidaminococcus_intestini_RyC_MR95	Burkholderiales_bacterium_1_1_47	0.116486646507912	0.0160064529448182	0.108264881617629	0.0409182948592388	0	1	Commensal
Acidaminococcus_intestini_RyC_MR95	Butyricicoccus_pullicaecorum_1_2	0.116486646507912	0.35112759959014	0.253222205797783	0.335308192787465	1	0	Commensal
Acidaminococcus_intestini_RyC_MR95	Butyricimonas_synergistica_DSM_23225	0.116486646507912	0.325680563818047	0.0774119284502603	0.496287144245571	-1	1	Parasitic
Acidaminococcus_intestini_RyC_MR95	Butyricimonas_virosa_DSM_23226	0.116486646507912	0.325680563818163	0.0775061084088975	0.488988236029854	-1	1	Parasitic
Acidaminococcus_intestini_RyC_MR95	Butyrivibrio_crossotus_DSM_2876	0.116486646507912	0.212298949945612	0.730234784934851	0.45447501677279	1	1	Mutual
Acidaminococcus_intestini_RyC_MR95	Butyrivibrio_fibrisolvens_16_4	0.116486646507912	0.148825915007827	1.08597936420881	0.187669306942553	1	1	Mutual
Acidaminococcus_intestini_RyC_MR95	Campylobacter_coli_JV20	0.116486646507912	0.0843575892104414	0.969345902660962	4.54747350886464e-13	1	-1	Parasitic
Acidaminococcus_intestini_RyC_MR95	Campylobacter_concisus_13826	0.116486646507912	0.0209830999508341	0.119697114398946	0.011514973858084	0	-1	Amensal
Acidaminococcus_intestini_RyC_MR95	Campylobacter_curvus_525_92	0.116486646507912	0.0195332796265157	0.458738041750394	0.340452391523513	1	1	Mutual
Acidaminococcus_intestini_RyC_MR95	Campylobacter_fetus_subsp_fetus_82_40	0.116486646507912	0.0151324715050552	0.109766303894503	0.0321501562190178	0	1	Commensal
Acidaminococcus_intestini_RyC_MR95	Campylobacter_gracilis_RM3268	0.116486646507912	0.0145148291991445	0.11371475199735	0.0336521267225862	0	1	Commensal
Acidaminococcus_intestini_RyC_MR95	Campylobacter_hominis_ATCC_BAA_381	0.116486646507912	0.0146925457271444	0.144797722160661	6.92845264893549e-06	1	-1	Parasitic
Acidaminococcus_intestini_RyC_MR95	Campylobacter_hyointestinalis_subsp_hyointestinalis_LMG_9260	0.116486646507912	0.00876108072092678	0.0859464593581833	0.0485855490015865	-1	1	Parasitic
Acidaminococcus_intestini_RyC_MR95	Campylobacter_jejuni_jejuni_81_176	0.116486646507912	0.101484863830559	0.925666336223912	2.01248440134805e-09	1	-1	Parasitic
Acidaminococcus_intestini_RyC_MR95	Campylobacter_jejuni_jejuni_ICDCCJ07004	0.116486646507912	0.101551352430971	0.925666338528686	-8.13997758086771e-11	1	-1	Parasitic
Acidaminococcus_intestini_RyC_MR95	Campylobacter_jejuni_jejuni_M1	0.116486646507912	0.101577630707171	1.06789166934118	3.63797880709171e-12	1	-1	Parasitic
Acidaminococcus_intestini_RyC_MR95	Campylobacter_jejuni_jejuni_NCTC_11168	0.116486646507912	0.101578197187809	0.946729493644625	-6.82121026329696e-13	1	-1	Parasitic
Acidaminococcus_intestini_RyC_MR95	Campylobacter_lari_RM2100	0.116486646507912	0.0141952261015449	0.126361080759239	0.0138078534280339	0	0	Neutral
Acidaminococcus_intestini_RyC_MR95	Campylobacter_rectus_RM3267	0.116486646507912	0.00880090517289179	0.144416732834657	0.00461380612932771	1	-1	Parasitic
Acidaminococcus_intestini_RyC_MR95	Campylobacter_showae_CSUNSWCD	0.116486646507912	0.00918163539698881	0.146428397855288	0.0047742444440928	1	-1	Parasitic
Acidaminococcus_intestini_RyC_MR95	Campylobacter_upsaliensis_JV21	0.116486646507912	0.0404945367959603	0.0971531285713354	0.0764432764725598	-1	1	Parasitic
Acidaminococcus_intestini_RyC_MR95	Candidatus_Nitrososphaera_gargensis_Ga9_2	0.116486646507912	0.0472790071103426	0.137412283576168	0.0485978241197245	1	0	Commensal
Acidaminococcus_intestini_RyC_MR95	Capnocytophaga_granulosa_ATCC_51502	0.116486646507912	0.151451604765435	1.0348850097289	0	1	-1	Parasitic
Acidaminococcus_intestini_RyC_MR95	Capnocytophaga_ochracea_DSM_7271	0.116486646507912	0.235203965378674	1.58458297823574	0.146177986923362	1	-1	Parasitic
Acidaminococcus_intestini_RyC_MR95	Capnocytophaga_sputigena_ATCC_33612	0.116486646507912	0.245001162718514	1.24888625423239	0.0178944645130059	1	-1	Parasitic
Acidaminococcus_intestini_RyC_MR95	Catenibacterium_mitsuokai_DSM_15897	0.116486646507912	0.215706525685938	1.37680701601892	1.92130755749531e-11	1	-1	Parasitic
Acidaminococcus_intestini_RyC_MR95	Cedecea_davisae_DSM_4568	0.116486646507912	0.604831182737883	-1.04591890703887e-11	3.132643526479	-1	1	Parasitic
Acidaminococcus_intestini_RyC_MR95	Cellulosilyticum_lentocellum_DSM_5427	0.116486646507912	0.344035770226309	1.02054908225364	0.270295886379586	1	-1	Parasitic
Acidaminococcus_intestini_RyC_MR95	Cellulosimicrobium_cellulans_J36	0.116486646507912	0.325680563818187	0.750057652254895	0.370292892981979	1	1	Mutual
Acidaminococcus_intestini_RyC_MR95	Cetobacterium_somerae_ATCC_BAA_47401	0.116486646507912	0.325680563818143	1.08002495835535e-11	0.611370940736037	-1	1	Parasitic
Acidaminococcus_intestini_RyC_MR95	Citrobacter_amalonaticus_Y19	0.116486646507912	0.626590458437643	-1.75077730091289e-11	3.29733507595347	-1	1	Parasitic
Acidaminococcus_intestini_RyC_MR95	Citrobacter_freundii_ATCC_8090	0.116486646507912	0.723344410079869	7.73070496506989e-11	3.4405967360459	-1	1	Parasitic
Acidaminococcus_intestini_RyC_MR95	Citrobacter_freundii_UCI_31	0.116486646507912	0.629622758707467	-3.06954461848363e-12	3.12465435848424	-1	1	Parasitic
Acidaminococcus_intestini_RyC_MR95	Citrobacter_koseri_ATCC_BAA_895	0.116486646507912	0.657655147309724	0	3.2152526864744	-1	1	Parasitic
Acidaminococcus_intestini_RyC_MR95	Citrobacter_sp_30_2	0.116486646507912	0.643480104575762	0.802109052361743	2.00620672531386	1	1	Mutual
Acidaminococcus_intestini_RyC_MR95	Citrobacter_youngae_ATCC_29220	0.116486646507912	0.648998701240021	0.882345454777919	1.95054813001821	1	1	Mutual
Acidaminococcus_intestini_RyC_MR95	Cloacibacillus_evryensis_DSM_19522	0.116486646507912	0.101454879654022	0	0.267338300495567	-1	1	Parasitic
Acidaminococcus_intestini_RyC_MR95	Clostridiales_sp_1_7_47FAA	0.116486646507912	0.406572086064403	-1.08798303699587e-10	0.445563667465535	-1	0	Amensal
Acidaminococcus_intestini_RyC_MR95	Clostridium_asparagiforme_DSM_15981	0.116486646507912	0.455120284305744	-2.27373675443232e-11	0.489491939303548	-1	0	Amensal
Acidaminococcus_intestini_RyC_MR95	Clostridium_bartlettii_DSM_16795	0.116486646507912	0.218401668780058	0.411096088622116	1.18472494633818	1	1	Mutual
Acidaminococcus_intestini_RyC_MR95	Clostridium_beijerinckii_NCIMB_8052	0.116486646507912	0.716010267141539	1.66396826479706	0.454903250346433	1	-1	Parasitic
Acidaminococcus_intestini_RyC_MR95	Clostridium_bifermentans_ATCC_19299	0.116486646507912	0.216819050471649	1.66396826479809	0.0805532771966	1	-1	Parasitic
Acidaminococcus_intestini_RyC_MR95	Clostridium_bolteae_ATCC_BAA_613	0.116486646507912	0.435588590469161	-2.95585778076202e-12	1.90066906019854	-1	1	Parasitic
Acidaminococcus_intestini_RyC_MR95	Clostridium_botulinum_A_str_ATCC_19397	0.116486646507912	0.298139794895001	1.66396826479672	0.138753094452568	1	-1	Parasitic
Acidaminococcus_intestini_RyC_MR95	Clostridium_botulinum_A_str_ATCC_3502	0.116486646507912	0.283199537652627	1.663968264799	0.139043619869085	1	-1	Parasitic
Acidaminococcus_intestini_RyC_MR95	Clostridium_botulinum_A_str_Hall	0.116486646507912	0.283199531429716	1.66396826479729	0.139043616931872	1	-1	Parasitic
Acidaminococcus_intestini_RyC_MR95	Clostridium_botulinum_Bf	0.116486646507912	0.34834660766194	1.66396826480013	0.216301627906546	1	-1	Parasitic
Acidaminococcus_intestini_RyC_MR95	Clostridium_botulinum_E1_str_BoNT_E_Beluga	0.116486646507912	0.410755737008511	0.385934744437009	0.446119808665344	1	0	Commensal
Acidaminococcus_intestini_RyC_MR95	Clostridium_botulinum_F_str_230613	0.116486646507912	0.348346607661181	1.66396826479661	0.216590898410118	1	-1	Parasitic
Acidaminococcus_intestini_RyC_MR95	Clostridium_butyricum_DSM_10702	0.116486646507912	0.604753970965489	0.499502053570609	1.19321477063454	1	1	Mutual
Acidaminococcus_intestini_RyC_MR95	Clostridium_butyricum_E4_str_BoNT_E_BL5262	0.116486646507912	0.527379724094951	-2.1600499167107e-12	1.82540131270423	-1	1	Parasitic
Acidaminococcus_intestini_RyC_MR95	Clostridium_cadaveris_AGR2141	0.116486646507912	0.348346607661343	0.377192861614844	0.318323109705148	1	0	Commensal
Acidaminococcus_intestini_RyC_MR95	Clostridium_celatum_DSM_1785	0.116486646507912	0.280111060444699	0.180742445843862	0.279263162480447	1	0	Commensal
Acidaminococcus_intestini_RyC_MR95	Clostridium_cellobioparum_DSM_1351	0.116486646507912	0.191028292563164	0.280218245892343	0.191764978994001	1	0	Commensal
Acidaminococcus_intestini_RyC_MR95	Clostridium_citroniae_WAL_17108	0.116486646507912	0.294607261373521	0.265432083938776	0.266019429881453	1	0	Commensal
Acidaminococcus_intestini_RyC_MR95	Clostridium_clariflavum_DSM_19732	0.116486646507912	0.367273656719081	0.427587999688967	0.177341069692716	1	-1	Parasitic
Acidaminococcus_intestini_RyC_MR95	Clostridium_clostridioforme_CM201	0.116486646507912	0.327788152959271	1.08779422755924	0.218763572676494	1	-1	Parasitic
Acidaminococcus_intestini_RyC_MR95	Clostridium_difficile_CD196	0.116486646507912	0.34834660766108	-1.03636921267025e-09	2.10869391987558	-1	1	Parasitic
Acidaminococcus_intestini_RyC_MR95	Clostridium_difficile_NAP07	0.116486646507912	0.335923172612456	1.6639682647949	0.103703016293593	1	-1	Parasitic
Acidaminococcus_intestini_RyC_MR95	Clostridium_difficile_NAP08	0.116486646507912	0.33611077096015	1.66396826479695	0.103703016271652	1	-1	Parasitic
Acidaminococcus_intestini_RyC_MR95	Clostridium_difficile_R20291	0.116486646507912	0.348346607662835	3.83124643121846e-11	2.07869481366185	-1	1	Parasitic
Acidaminococcus_intestini_RyC_MR95	Clostridium_glycolicum_ATCC_14880	0.116486646507912	0.368900697411886	0.367377235429672	0.382150604100843	1	0	Commensal
Acidaminococcus_intestini_RyC_MR95	Clostridium_hathewayi_12489931	0.116486646507912	0.383566888296742	0.480027264732485	0.334693251965064	1	-1	Parasitic
Acidaminococcus_intestini_RyC_MR95	Clostridium_hathewayi_DSM_13479	0.116486646507912	0.342419622722916	0.377188170103068	0.351769920528454	1	0	Commensal
Acidaminococcus_intestini_RyC_MR95	Clostridium_hiranonis_TO_931_DSM_13275	0.116486646507912	0.0746100460878794	0.136391578526514	0.0346872975179622	1	-1	Parasitic
Acidaminococcus_intestini_RyC_MR95	Clostridium_hylemonae_DSM_15053	0.116486646507912	0.237354942958522	1.1511214262282	0	1	-1	Parasitic
Acidaminococcus_intestini_RyC_MR95	Clostridium_indolis_DSM_755	0.116486646507912	0.306465561537709	1.07043103942067	0.253659935023848	1	-1	Parasitic
Acidaminococcus_intestini_RyC_MR95	Clostridium_innocuum_2959	0.116486646507912	0.487599403410338	0.223001486684893	0.48042050828451	1	0	Commensal
Acidaminococcus_intestini_RyC_MR95	Clostridium_leptum_DSM_753	0.116486646507912	0.0521948606957969	0.139827532822892	0.0491270892074454	1	0	Commensal
Acidaminococcus_intestini_RyC_MR95	Clostridium_methoxybenzovorans_SR3	0.116486646507912	0.281563157137955	0.355217098570733	0.264471898659167	1	0	Commensal
Acidaminococcus_intestini_RyC_MR95	Clostridium_methylpentosum_R2_DSM_5476	0.116486646507912	0.0828668511186632	0.109036476556867	0.1007456133093	0	1	Commensal
Acidaminococcus_intestini_RyC_MR95	Clostridium_nexile_DSM_1787	0.116486646507912	0.135993070157081	0.140479206694522	0.128078610950297	1	0	Commensal
Acidaminococcus_intestini_RyC_MR95	Clostridium_paraputrificum_AGR2156	0.116486646507912	0.423343442421856	1.66396826479718	0.218731685601938	1	-1	Parasitic
Acidaminococcus_intestini_RyC_MR95	Clostridium_perfringens_ATCC_13124	0.116486646507912	0.348346607661343	0.942456157730476	0.432061801368604	1	1	Mutual
Acidaminococcus_intestini_RyC_MR95	Clostridium_ramosum_VPI_0427_DSM_1402	0.116486646507912	0.198997279342573	1.37400627946465	-2.04636307898909e-12	1	-1	Parasitic
Acidaminococcus_intestini_RyC_MR95	Clostridium_saccharogumia_DSM_17460	0.116486646507912	0.30127363971752	0.244352328007267	0.32822636551839	1	0	Commensal
Acidaminococcus_intestini_RyC_MR95	Clostridium_saccharoperbutylacetonicum_N1_4_HMT	0.116486646507912	0.554748050821376	0.419679226060794	0.499086108777078	1	-1	Parasitic
Acidaminococcus_intestini_RyC_MR95	Clostridium_sartagoforme_AAU1	0.116486646507912	0.414703956540642	0.406771593669191	0.445461025152326	1	0	Commensal
Acidaminococcus_intestini_RyC_MR95	Clostridium_scindens_ATCC_35704	0.116486646507912	0.232244584610071	-8.5265128291212e-11	0.245731523751033	-1	0	Amensal
Acidaminococcus_intestini_RyC_MR95	Clostridium_sordellii_ATCC_9714	0.116486646507912	0.325220023305115	0.23190913421297	0.345261470725745	1	0	Commensal
Acidaminococcus_intestini_RyC_MR95	Clostridium_sp_7_2_43FAA	0.116486646507912	0.362014939437712	1.13686837721616e-13	0.413082347334921	-1	1	Parasitic
Acidaminococcus_intestini_RyC_MR95	Clostridium_sp_L2_50	0.116486646507912	0.0211076972678183	0.131036753776925	0.0236965952872197	1	1	Mutual
Acidaminococcus_intestini_RyC_MR95	Clostridium_sp_M62_1	0.116486646507912	0.302983344515999	0.0566105295915804	0.302983344519134	-1	0	Amensal
Acidaminococcus_intestini_RyC_MR95	Clostridium_sp_SS2_1	0.116486646507912	0.174748382990237	0.837215186425965	0.425369868969824	1	1	Mutual
Acidaminococcus_intestini_RyC_MR95	Clostridium_sp_SY8519	0.116486646507912	0.0716367259449355	0.0855371530340108	0.107146675590684	-1	1	Parasitic
Acidaminococcus_intestini_RyC_MR95	Clostridium_spiroforme_DSM_1552	0.116486646507912	0.113057952727329	1.19171391182999	-1.40971678774804e-11	1	-1	Parasitic
Acidaminococcus_intestini_RyC_MR95	Clostridium_sporogenes_ATCC_15579	0.116486646507912	0.348346607661173	-7.95807864051312e-13	2.14179333300922	-1	1	Parasitic
Acidaminococcus_intestini_RyC_MR95	Clostridium_sporosphaeroides_DSM_1294	0.116486646507912	0.156904269010368	1.44867444596196	-3.86535248253495e-12	1	-1	Parasitic
Acidaminococcus_intestini_RyC_MR95	Clostridium_sticklandii_DSM_519	0.116486646507912	0.379844580310689	0.212448726663865	0.359801350097086	1	0	Commensal
Acidaminococcus_intestini_RyC_MR95	Clostridium_symbiosum_ATCC_14940	0.116486646507912	0.304995172098183	0.291215579413006	0.269272171599027	1	-1	Parasitic
Acidaminococcus_intestini_RyC_MR95	Clostridium_symbiosum_WAL_14163	0.116486646507912	0.124406990618477	0.243989019089668	-1.37561073643155e-11	1	-1	Parasitic
Acidaminococcus_intestini_RyC_MR95	Clostridium_symbiosum_WAL_14673	0.116486646507912	0.124552974897379	0.243989019099558	-2.250999386888e-11	1	-1	Parasitic
Acidaminococcus_intestini_RyC_MR95	Clostridium_tyrobutyricum_DSM_2637	0.116486646507912	0.203632505626277	1.66396826479502	0.0155735237768795	1	-1	Parasitic
Acidaminococcus_intestini_RyC_MR95	Clostridium_viride_DSM_6836	0.116486646507912	0.138620462670679	0.13481586196724	0.206172377600524	1	1	Mutual
Acidaminococcus_intestini_RyC_MR95	Collinsella_aerofaciens_ATCC_25986	0.116486646507912	0.112367505944301	1.18735604963183	1.01181285572238e-11	1	-1	Parasitic
Acidaminococcus_intestini_RyC_MR95	Collinsella_intestinalis_DSM_13280	0.116486646507912	0.0922284719300491	1.10485009984404	-7.61701812734827e-12	1	-1	Parasitic
Acidaminococcus_intestini_RyC_MR95	Collinsella_stercoris_DSM_13279	0.116486646507912	0.132764923047218	0.910957558023938	2.61479726759717e-12	1	-1	Parasitic
Acidaminococcus_intestini_RyC_MR95	Collinsella_tanakaei_YIT_12063	0.116486646507912	0.329835085145995	0.909018430499486	0.286131117121954	1	-1	Parasitic
Acidaminococcus_intestini_RyC_MR95	Coprobacillus_sp_29_1	0.116486646507912	0.1758619217496	1.34713184461316	-5.22959453519434e-12	1	-1	Parasitic
Acidaminococcus_intestini_RyC_MR95	Coprobacillus_sp_D7	0.116486646507912	0.210995239814027	1.20883774318861	0.146320304437381	1	-1	Parasitic
Acidaminococcus_intestini_RyC_MR95	Coprococcus_catus_GD_7	0.116486646507912	0.208850530717835	0.3330052179831	0.287828685170552	1	1	Mutual
Acidaminococcus_intestini_RyC_MR95	Coprococcus_comes_ATCC_27758	0.116486646507912	0.270885305718658	1.66396826479456	0.0683205743079043	1	-1	Parasitic
Acidaminococcus_intestini_RyC_MR95	Coprococcus_eutactus_ATCC_27759	0.116486646507912	0.217145773105373	9.38371158554219e-10	0.268068281528144	-1	1	Parasitic
Acidaminococcus_intestini_RyC_MR95	Corynebacterium_ammoniagenes_DSM_20306	0.116486646507912	0.140905550246506	1.66396826479547	0.115020147632663	1	-1	Parasitic
Acidaminococcus_intestini_RyC_MR95	Corynebacterium_amycolatum_SK46	0.116486646507912	0.19496696271101	0.0758952000611544	0.210870831114676	-1	0	Amensal
Acidaminococcus_intestini_RyC_MR95	Corynebacterium_aurimucosum_ATCC_700975	0.116486646507912	0.226335803197438	1.66396826479763	0.180310594860998	1	-1	Parasitic
Acidaminococcus_intestini_RyC_MR95	Corynebacterium_durum_F0235	0.116486646507912	0.275921432392539	1.66396826479604	0.180310594867478	1	-1	Parasitic
Acidaminococcus_intestini_RyC_MR95	Corynebacterium_glucuronolyticum_ATCC_51867	0.116486646507912	0.261988199265953	0.178634123517327	0.259670392514749	1	0	Commensal
Acidaminococcus_intestini_RyC_MR95	Corynebacterium_kroppenstedtii_DSM_44385	0.116486646507912	0.221825196670187	0.198941187654327	0.222084554231742	1	0	Commensal
Acidaminococcus_intestini_RyC_MR95	Corynebacterium_propinquum_DSM_44285	0.116486646507912	0.109956613582008	1.52566543495732	0.0614325796176445	1	-1	Parasitic
Acidaminococcus_intestini_RyC_MR95	Corynebacterium_striatum_ATCC_6940	0.116486646507912	0.31585480978566	1.66396826479718	0.180310594871457	1	-1	Parasitic
Acidaminococcus_intestini_RyC_MR95	Corynebacterium_tuberculostearicum_SK141	0.116486646507912	0.175237755724886	1.66396826479865	0.0279231482149953	1	-1	Parasitic
Acidaminococcus_intestini_RyC_MR95	Corynebacterium_ulcerans_809	0.116486646507912	0.194440250290951	1.66396826479865	0.0530113167391164	1	-1	Parasitic
Acidaminococcus_intestini_RyC_MR95	Corynebacterium_ureicelerivorans	0.116486646507912	0.157061785508874	0.186117738478401	0.158158359799245	1	0	Commensal
Acidaminococcus_intestini_RyC_MR95	Cronobacter_sakazakii_ATCC_BAA_894	0.116486646507912	0.54248808619908	-7.18500814400613e-11	3.29811246898498	-1	1	Parasitic
Acidaminococcus_intestini_RyC_MR95	Cryptobacterium_curtum_DSM_15641	0.116486646507912	0.0262252498194013	0.110581271112096	0.0468361255644822	0	1	Commensal
Acidaminococcus_intestini_RyC_MR95	Curtobacterium_flaccumfaciens_UCD_AKU	0.116486646507912	0.193431454961589	1.66396826480172	0.20539979191858	1	0	Commensal
Acidaminococcus_intestini_RyC_MR95	Delftia_acidovorans_SPH_1	0.116486646507912	0.368760251200782	0.843282499088559	0.277068046192994	1	-1	Parasitic
Acidaminococcus_intestini_RyC_MR95	Dermacoccus_nishinomiyaensis	0.116486646507912	0.326472023641938	0.920791979685191	0.19955856555157	1	-1	Parasitic
Acidaminococcus_intestini_RyC_MR95	Desulfovibrio_desulfuricans_subsp_desulfuricans_DSM_642	0.116486646507912	0.249656533833279	-1.77010406332556e-10	1.91260041301291	-1	1	Parasitic
Acidaminococcus_intestini_RyC_MR95	Desulfovibrio_piger_ATCC_29098	0.116486646507912	0.104660137961576	1.02886583763723	-5.79802872380242e-12	1	-1	Parasitic
Acidaminococcus_intestini_RyC_MR95	Desulfovibrio_sp_3_1_syn3	0.116486646507912	0.0536812513969997	0.18743995010891	-1.22781784739345e-11	1	-1	Parasitic
Acidaminococcus_intestini_RyC_MR95	Dialister_invisus_DSM_15470	0.116486646507912	0.0113529672193493	0.117418264040111	0.0283815739040847	0	1	Commensal
Acidaminococcus_intestini_RyC_MR95	Dialister_succinatiphilus_YIT_11850	0.116486646507912	0.085519850857989	0.101838324929872	0.145478612475245	-1	1	Parasitic
Acidaminococcus_intestini_RyC_MR95	Dietzia_cinnamea_P4	0.116486646507912	0.135515556206101	0.177364603717024	0.086137455691528	1	-1	Parasitic
Acidaminococcus_intestini_RyC_MR95	Dorea_formicigenerans_ATCC_27755	0.116486646507912	0.257072955109893	0.258966496320681	0.230974977789629	1	-1	Parasitic
Acidaminococcus_intestini_RyC_MR95	Dorea_longicatena_DSM_13814	0.116486646507912	0.283021462491578	0.121705987438759	0.256910387161952	0	0	Neutral
Acidaminococcus_intestini_RyC_MR95	Dysgonomonas_gadei_ATCC_BAA_286	0.116486646507912	0.661988845220504	0.227280013221957	0.590146531940832	1	-1	Parasitic
Acidaminococcus_intestini_RyC_MR95	Edwardsiella_tarda_ATCC_23685	0.116486646507912	0.493824034143682	1.41994860314298e-10	0.559045692252312	-1	1	Parasitic
Acidaminococcus_intestini_RyC_MR95	Edwardsiella_tarda_FL6_60	0.116486646507912	0.325680563818534	0	0.614479053613195	-1	1	Parasitic
Acidaminococcus_intestini_RyC_MR95	Eggerthella_lenta_DSM_2243	0.116486646507912	0.0434806021210141	0.702381541848581	0.0662175172848265	1	1	Mutual
Acidaminococcus_intestini_RyC_MR95	Eggerthella_sp_1_3_56FAA	0.116486646507912	0.0524453501445422	0.709648065846181	0.0365365171772964	1	-1	Parasitic
Acidaminococcus_intestini_RyC_MR95	Eggerthella_sp_YY7918	0.116486646507912	0.0310293715775754	2.27373675443232e-13	0.277902519990221	-1	1	Parasitic
Acidaminococcus_intestini_RyC_MR95	Eggerthia_catenaformis_OT_569	0.116486646507912	0.348346607662921	0.297296002817802	0.433866885117595	1	1	Mutual
Acidaminococcus_intestini_RyC_MR95	Eikenella_corrodens_ATCC_23834	0.116486646507912	0.0974156065328986	0.0707303167331474	0.137032226323413	-1	1	Parasitic
Acidaminococcus_intestini_RyC_MR95	Enterobacter_aerogenes_KCTC_2190	0.116486646507912	0.658058586388671	6.25277607468888e-12	3.37242673667834	-1	1	Parasitic
Acidaminococcus_intestini_RyC_MR95	Enterobacter_asburiae_LF7a	0.116486646507912	0.633698262785756	0	0.6614941759874	-1	0	Amensal
Acidaminococcus_intestini_RyC_MR95	Enterobacter_cancerogenus_ATCC_35316	0.116486646507912	0.488194401835062	3.29691829392686e-12	0.550944799629747	-1	1	Parasitic
Acidaminococcus_intestini_RyC_MR95	Enterobacter_cloacae_EcWSU1	0.116486646507912	0.643203094856024	0	0.671376313294559	-1	0	Amensal
Acidaminococcus_intestini_RyC_MR95	Enterobacter_hormaechei_YT2	0.116486646507912	0.630713318213358	0	0.660853012942084	-1	0	Amensal
Acidaminococcus_intestini_RyC_MR95	Enterobacter_hormaechei_YT3	0.116486646507912	0.611682962357137	0	0.659932729287789	-1	0	Amensal
Acidaminococcus_intestini_RyC_MR95	Enterobacteriaceae_bacterium_9_2_54FAA	0.116486646507912	0.525868703001821	0.134748601400474	2.29614740606064	1	1	Mutual
Acidaminococcus_intestini_RyC_MR95	Enterococcus_asini_ATCC_700915	0.116486646507912	0.437404217432653	0.494353884312545	0.41059180600746	1	0	Commensal
Acidaminococcus_intestini_RyC_MR95	Enterococcus_avium_ATCC_14025	0.116486646507912	0.270495065221569	0.264152133625885	0.263808926350862	1	0	Commensal
Acidaminococcus_intestini_RyC_MR95	Enterococcus_caccae_ATCC_BAA_1240	0.116486646507912	0.37030503882129	0.897805469964965	0.301312798940444	1	-1	Parasitic
Acidaminococcus_intestini_RyC_MR95	Enterococcus_casseliflavus_ATCC_12755	0.116486646507912	0.248416847813709	1.6639682647974	0.103152300257193	1	-1	Parasitic
Acidaminococcus_intestini_RyC_MR95	Enterococcus_cecorum_DSM_20682	0.116486646507912	0.229307068275273	0.188001493274896	0.258078671740009	1	1	Mutual
Acidaminococcus_intestini_RyC_MR95	Enterococcus_dispar_ATCC_51266	0.116486646507912	0.308122730621801	1.66396826479718	0.153945704237003	1	-1	Parasitic
Acidaminococcus_intestini_RyC_MR95	Enterococcus_durans_ATCC_6056	0.116486646507912	0.323569567373004	0.313857592464501	0.314085727967495	1	0	Commensal
Acidaminococcus_intestini_RyC_MR95	Enterococcus_faecalis_OG1RF_ATCC_47077	0.116486646507912	0.300888111464313	0.0924306043688148	0.265794032880876	-1	-1	Competitive
Acidaminococcus_intestini_RyC_MR95	Enterococcus_faecalis_TX0104	0.116486646507912	0.290925651602187	3.06954461848363e-12	0.341808234243331	-1	1	Parasitic
Acidaminococcus_intestini_RyC_MR95	Enterococcus_faecalis_TX1322	0.116486646507912	0.276793573517014	7.84439180279151e-12	0.327562983375969	-1	1	Parasitic
Acidaminococcus_intestini_RyC_MR95	Enterococcus_faecalis_TX2134	0.116486646507912	0.210550406911981	0.03473664741216	0.290510816565188	-1	1	Parasitic
Acidaminococcus_intestini_RyC_MR95	Enterococcus_faecalis_V583	0.116486646507912	0.300831225514113	-2.35331754083745e-10	0.36088831921461	-1	1	Parasitic
Acidaminococcus_intestini_RyC_MR95	Enterococcus_faecium_TX1330	0.116486646507912	0.182047904936723	0.00431751262408397	0.297768719582564	-1	1	Parasitic
Acidaminococcus_intestini_RyC_MR95	Enterococcus_gallinarum_EG2	0.116486646507912	0.326937415512011	1.66396826479718	0.165069072253686	1	-1	Parasitic
Acidaminococcus_intestini_RyC_MR95	Enterococcus_hirae_ATCC_9790	0.116486646507912	0.330029328178501	0.245298447423465	0.333515222654341	1	0	Commensal
Acidaminococcus_intestini_RyC_MR95	Enterococcus_phoeniculicola_ATCC_BAA_412	0.116486646507912	0.224079991152012	0.290378545676617	0.238505528546284	1	0	Commensal
Acidaminococcus_intestini_RyC_MR95	Enterococcus_saccharolyticus_DSM8903	0.116486646507912	0.175030087383707	0.24909863324126	0.323852770460689	1	1	Mutual
Acidaminococcus_intestini_RyC_MR95	Enterococcus_sp_7L76	0.116486646507912	0.21921023395514	5.0437165555195e-09	0.301299902479968	-1	1	Parasitic
Acidaminococcus_intestini_RyC_MR95	Erysipelotrichaceae_bacterium_5_2_54FAA	0.116486646507912	0.19157322884127	0.0411593673200059	0.242911286963135	-1	1	Parasitic
Acidaminococcus_intestini_RyC_MR95	Erysipelotrichaceae_bacterium_sp_3_1_53	0.116486646507912	0.1101630483279	7.13953340891749e-11	0.21332593095633	-1	1	Parasitic
Acidaminococcus_intestini_RyC_MR95	Escherichia_albertii_KF1	0.116486646507912	0.656226921921967	1.38811628858093e-10	3.13255663264169	-1	1	Parasitic
Acidaminococcus_intestini_RyC_MR95	Escherichia_albertii_TW07627	0.116486646507912	0.705142280954878	-3.5242919693701e-12	3.33021398411609	-1	1	Parasitic
Acidaminococcus_intestini_RyC_MR95	Escherichia_coli_O157_H7_str_Sakai	0.116486646507912	0.665842489617358	1.05346873735652	1.82992911331962	1	1	Mutual
Acidaminococcus_intestini_RyC_MR95	Escherichia_coli_SE11	0.116486646507912	0.69125168499386	0	3.10853690269244	-1	1	Parasitic
Acidaminococcus_intestini_RyC_MR95	Escherichia_coli_str_K_12_substr_MG1655	0.116486646507912	0.661542741901285	1.30282689958744	1.61946816665386	1	1	Mutual
Acidaminococcus_intestini_RyC_MR95	Escherichia_coli_UTI89_UPEC	0.116486646507912	0.617232928173076	0.498358459812266	2.21691322258653	1	1	Mutual
Acidaminococcus_intestini_RyC_MR95	Escherichia_fergusonii_ATCC_35469	0.116486646507912	0.81700176162197	-2.27373675443232e-12	3.66148699480709	-1	1	Parasitic
Acidaminococcus_intestini_RyC_MR95	Escherichia_hermannii_NBRC_105704	0.116486646507912	0.457638638992187	1.66396826480036	0.180310594864522	1	-1	Parasitic
Acidaminococcus_intestini_RyC_MR95	Escherichia_sp_1_1_43	0.116486646507912	0.173972561595294	0.90174286374895	0.346170195668947	1	1	Mutual
Acidaminococcus_intestini_RyC_MR95	Escherichia_sp_3_2_53FAA	0.116486646507912	0.607639219395999	0.212835094123307	2.41497580985879	1	1	Mutual
Acidaminococcus_intestini_RyC_MR95	Escherichia_sp_4_1_40B	0.116486646507912	0.631120060047381	0.913129281325382	1.9465262541753	1	1	Mutual
Acidaminococcus_intestini_RyC_MR95	Eubacterium_biforme_DSM_3989	0.116486646507912	0.184726527722038	1.31222129421906	0	1	-1	Parasitic
Acidaminococcus_intestini_RyC_MR95	Eubacterium_brachy_ATCC_33089	0.116486646507912	0.189810077001401	0.1803732318333	0.253994497533768	1	1	Mutual
Acidaminococcus_intestini_RyC_MR95	Eubacterium_cellulosolvens_6	0.116486646507912	0.150644428625904	1.12035054522732	0.095867252068615	1	-1	Parasitic
Acidaminococcus_intestini_RyC_MR95	Eubacterium_cylindroides_T2_87	0.116486646507912	0.163706928452851	1.24089840268346	0.0933358615742463	1	-1	Parasitic
Acidaminococcus_intestini_RyC_MR95	Eubacterium_desmolans_ATCC_43058	0.116486646507912	0.222712159259359	1.05226110086971	0.2875236789464	1	1	Mutual
Acidaminococcus_intestini_RyC_MR95	Eubacterium_dolichum_DSM_3991	0.116486646507912	0.341950485532083	1.4622396193688	4.32009983342141e-12	1	-1	Parasitic
Acidaminococcus_intestini_RyC_MR95	Eubacterium_eligens_ATCC_27750	0.116486646507912	0.370279583065096	1.04135842258893	0.307843258138291	1	-1	Parasitic
Acidaminococcus_intestini_RyC_MR95	Eubacterium_hallii_DSM_3353	0.116486646507912	0.13827425046344	1.12035054523312	3.18323145620525e-12	1	-1	Parasitic
Acidaminococcus_intestini_RyC_MR95	Eubacterium_hallii_L2_7	0.116486646507912	0.265028737643238	0.989822807369364	0.176726795630884	1	-1	Parasitic
Acidaminococcus_intestini_RyC_MR95	Eubacterium_limosum_KIST612	0.116486646507912	0.348346607662284	0.887218435877685	0.315647013568423	1	0	Commensal
Acidaminococcus_intestini_RyC_MR95	Eubacterium_ramulus_ATCC_29099	0.116486646507912	0.183625500055471	0.093243905745112	0.186714079368812	-1	0	Amensal
Acidaminococcus_intestini_RyC_MR95	Eubacterium_rectale_ATCC_33656	0.116486646507912	0.348346607682335	0.0391262371913399	1.48221710021596	-1	1	Parasitic
Acidaminococcus_intestini_RyC_MR95	Eubacterium_rectale_M104_1	0.116486646507912	0.311325433309241	0.382960528009335	0.115750419564279	1	-1	Parasitic
Acidaminococcus_intestini_RyC_MR95	Eubacterium_saphenum_ATCC_49989	0.116486646507912	0.0281064299664492	0.127973360481974	0.110632490741523	0	1	Commensal
Acidaminococcus_intestini_RyC_MR95	Eubacterium_siraeum_70_3	0.116486646507912	0.113942200261794	0.297054835924655	4.43378667114303e-12	1	-1	Parasitic
Acidaminococcus_intestini_RyC_MR95	Eubacterium_siraeum_DSM_15702	0.116486646507912	0.138492122602995	0.205315076751958	0.0916164426859041	1	-1	Parasitic
Acidaminococcus_intestini_RyC_MR95	Eubacterium_sulci_ATCC_35585	0.116486646507912	0.275727502119063	1.09677594722746	0.202215969754661	1	-1	Parasitic
Acidaminococcus_intestini_RyC_MR95	Eubacterium_ventriosum_ATCC_27560	0.116486646507912	0.124391054496152	1.01465102035763	0.0935563159200683	1	-1	Parasitic
Acidaminococcus_intestini_RyC_MR95	Exiguobacterium_aurantiacum_DSM_6208	0.116486646507912	0.349699084726413	1.66396826479888	0.227658951203466	1	-1	Parasitic
Acidaminococcus_intestini_RyC_MR95	Faecalibacterium_cf_prausnitzii_KLE1255	0.116486646507912	0.112738769358099	0.108783569551974	0.109799514228143	0	0	Neutral
Acidaminococcus_intestini_RyC_MR95	Faecalibacterium_prausnitzii_L2_6	0.116486646507912	0.289387162098152	0.241697442956252	0.163977138120458	1	-1	Parasitic
Acidaminococcus_intestini_RyC_MR95	Faecalibacterium_prausnitzii_M21_2	0.116486646507912	0.368279258989687	0.334891837195755	0.415864315377803	1	1	Mutual
Acidaminococcus_intestini_RyC_MR95	Faecalibacterium_prausnitzii_SL3_3	0.116486646507912	0.317735203239353	0.318854844803241	0.352801388100602	1	1	Mutual
Acidaminococcus_intestini_RyC_MR95	Filifactor_alocis_ATCC_35896	0.116486646507912	0.104856310966414	0.127901737512957	0.149636989735882	0	1	Commensal
Acidaminococcus_intestini_RyC_MR95	Finegoldia_magna_ATCC_29328	0.116486646507912	0.0817101255846323	0.108141965578511	0.156196330264379	0	1	Commensal
Acidaminococcus_intestini_RyC_MR95	Flavonifractor_plautii_ATCC_29863	0.116486646507912	0.142528642917778	0.177353512715626	0.19104113886965	1	1	Mutual
Acidaminococcus_intestini_RyC_MR95	Fusobacterium_gonidiaformans_3_1_5R	0.116486646507912	0.164376552107381	0.0849067951958205	0.215882931199076	-1	1	Parasitic
Acidaminococcus_intestini_RyC_MR95	Fusobacterium_gonidiaformans_ATCC_25563	0.116486646507912	0.164376552071383	0.089610609099168	0.191495121314688	-1	1	Parasitic
Acidaminococcus_intestini_RyC_MR95	Fusobacterium_mortiferum_ATCC_9817	0.116486646507912	0.330875124198126	2.58069121628068e-11	0.442817272976981	-1	1	Parasitic
Acidaminococcus_intestini_RyC_MR95	Fusobacterium_necrophorum_D12	0.116486646507912	0.195403690857502	0.0869107791152146	0.240134067307281	-1	1	Parasitic
Acidaminococcus_intestini_RyC_MR95	Fusobacterium_nucleatum_subsp_animalis_3_1_33	0.116486646507912	0.170432770422027	0.126690636617354	0.15312713618107	0	-1	Amensal
Acidaminococcus_intestini_RyC_MR95	Fusobacterium_nucleatum_subsp_animalis_7_1	0.116486646507912	0.17043277042421	0.247501885863585	0.0349779963798937	1	-1	Parasitic
Acidaminococcus_intestini_RyC_MR95	Fusobacterium_nucleatum_subsp_animalis_D11	0.116486646507912	0.178256703680059	0.127264907948984	0.156573294548593	0	-1	Amensal
Acidaminococcus_intestini_RyC_MR95	Fusobacterium_nucleatum_subsp_vincentii_3_1_27	0.116486646507912	0.211012145413667	0.0753153786785106	0.250557784464377	-1	1	Parasitic
Acidaminococcus_intestini_RyC_MR95	Fusobacterium_nucleatum_subsp_vincentii_3_1_36A2	0.116486646507912	0.281645544888307	0.0809198743653496	0.324926922980922	-1	1	Parasitic
Acidaminococcus_intestini_RyC_MR95	Fusobacterium_nucleatum_subsp_vincentii_4_1_13	0.116486646507912	0.204895491009062	0.0839202390613991	0.239227070682432	-1	1	Parasitic
Acidaminococcus_intestini_RyC_MR95	Fusobacterium_periodonticum_1_1_41FAA	0.116486646507912	0.176908908074626	0.173136018474906	0.111321352984646	1	-1	Parasitic
Acidaminococcus_intestini_RyC_MR95	Fusobacterium_periodonticum_2_1_31	0.116486646507912	0.139256252467544	0.0814561096794932	0.17081236479919	-1	1	Parasitic
Acidaminococcus_intestini_RyC_MR95	Fusobacterium_russii_ATCC_25533	0.116486646507912	0.325680563818147	1.17427123988443	0.261926765677686	1	-1	Parasitic
Acidaminococcus_intestini_RyC_MR95	Fusobacterium_sp_4_8	0.116486646507912	0.239642946541464	0.0688094657336933	0.281051851652137	-1	1	Parasitic
Acidaminococcus_intestini_RyC_MR95	Fusobacterium_ulcerans_ATCC_49185	0.116486646507912	0.288024143427028	0.389176673221641	2.27373675443232e-11	1	-1	Parasitic
Acidaminococcus_intestini_RyC_MR95	Fusobacterium_varium_ATCC_27725	0.116486646507912	0.275006212029643	0.382337263379668	2.39481323660584e-09	1	-1	Parasitic
Acidaminococcus_intestini_RyC_MR95	Gemella_haemolysans_ATCC_10379	0.116486646507912	0.148525752827713	0.985093724087392	0.183129693193791	1	1	Mutual
Acidaminococcus_intestini_RyC_MR95	Gemella_morbillorum_M424	0.116486646507912	0.182999885856224	0.991221577717397	0.174832943753245	1	0	Commensal
Acidaminococcus_intestini_RyC_MR95	Gemella_sanguinis_ATCC700632	0.116486646507912	0.301139172203723	0.903439421862799	0.293684763076953	1	0	Commensal
Acidaminococcus_intestini_RyC_MR95	Gemella_sanguinis_M325	0.116486646507912	0.174696947473056	1.00192123395732	0.16034624542749	1	0	Commensal
Acidaminococcus_intestini_RyC_MR95	Geobacillus_vulcani_PSS1	0.116486646507912	0.480889232306051	0.350545617521789	0.476140028384407	1	0	Commensal
Acidaminococcus_intestini_RyC_MR95	Gordonia_rubripertincta_NBRC_101908	0.116486646507912	0.166992331267924	0.140838851973626	0.189222407747366	1	1	Mutual
Acidaminococcus_intestini_RyC_MR95	Gordonia_terrae_C_6	0.116486646507912	0.376797302858658	-1.47792889038101e-12	0.515322997701219	-1	1	Parasitic
Acidaminococcus_intestini_RyC_MR95	Gordonia_terrae_NBRC_100016	0.116486646507912	0.386077841158201	0	0.524256293164058	-1	1	Parasitic
Acidaminococcus_intestini_RyC_MR95	Gordonibacter_pamelaeae_7_10_1_bT_DSM_19378	0.116486646507912	0.0167938459096403	0.111888391934599	0.0262598824766656	0	1	Commensal
Acidaminococcus_intestini_RyC_MR95	Granulicatella_adiacens_ATCC_49175	0.116486646507912	0.254733039512204	0.952080183275598	0.227828064401592	1	-1	Parasitic
Acidaminococcus_intestini_RyC_MR95	Granulicatella_elegans_ATCC_700633	0.116486646507912	0.276182405831299	0.931548826782432	0.255626300257404	1	0	Commensal
Acidaminococcus_intestini_RyC_MR95	Grimontia_hollisae_CIP_101886	0.116486646507912	0.42215769026562	1.66396826477569	0.180310594870207	1	-1	Parasitic
Acidaminococcus_intestini_RyC_MR95	Haemophilus_haemolyticus_M19501	0.116486646507912	0.227045467882021	1.38689521360857	0.226489436731413	1	0	Commensal
Acidaminococcus_intestini_RyC_MR95	Haemophilus_parainfluenzae_T3T1	0.116486646507912	0.24374296522847	0.0532996752694999	1.89241017359677	-1	1	Parasitic
Acidaminococcus_intestini_RyC_MR95	Haemophilus_sputorum_CCUG_13788	0.116486646507912	0.262709549058719	1.6639682647974	0.180310594869752	1	-1	Parasitic
Acidaminococcus_intestini_RyC_MR95	Hafnia_alvei_ATCC_51873	0.116486646507912	0.457638638998693	1.66396826479354	0.180310594867251	1	-1	Parasitic
Acidaminococcus_intestini_RyC_MR95	Hafnia_alvei_BIDMC_31	0.116486646507912	0.538958246935273	0	3.0453466252718	-1	1	Parasitic
Acidaminococcus_intestini_RyC_MR95	Halococcus_morrhuae_DSM1307	0.116486646507912	0.0694060694950788	0.179743472734572	0.0540116505413835	1	-1	Parasitic
Acidaminococcus_intestini_RyC_MR95	Helicobacter_bilis_ATCC_43879	0.116486646507912	0.0335289679778548	0.0870606856127552	0.0555855758711914	-1	1	Parasitic
Acidaminococcus_intestini_RyC_MR95	Helicobacter_canadensis_MIT_98_5491	0.116486646507912	0.0495016326787954	0.106650582107704	0.0789917241354487	0	1	Commensal
Acidaminococcus_intestini_RyC_MR95	Helicobacter_cinaedi_CCUG_18818	0.116486646507912	0.0377774448791734	0.0938294019611021	0.082794349769415	-1	1	Parasitic
Acidaminococcus_intestini_RyC_MR95	Helicobacter_pullorum_MIT_98_5489	0.116486646507912	0.0416433223828293	0.0867713083279114	0.0977849513913043	-1	1	Parasitic
Acidaminococcus_intestini_RyC_MR95	Helicobacter_pylori_26695	0.116486646507912	0.0288545819189739	0.0828733822864933	0.0644424792797054	-1	1	Parasitic
Acidaminococcus_intestini_RyC_MR95	Helicobacter_winghamensis_ATCC_BAA_430	0.116486646507912	0.0198408178306163	0.0923579112536572	0.0471384035183746	-1	1	Parasitic
Acidaminococcus_intestini_RyC_MR95	Holdemania_filiformis_VPI_J1_31B_1_DSM_12042	0.116486646507912	0.187988221337423	1.29316069584843	1.67119651450776e-11	1	-1	Parasitic
Acidaminococcus_intestini_RyC_MR95	Kallipyga_massiliensis_ph2	0.116486646507912	0.27571893099474	0.188558827084307	0.26266206913624	1	0	Commensal
Acidaminococcus_intestini_RyC_MR95	Kandleria_vitulina_DSM_20405	0.116486646507912	0.432278409490529	1.66396826479775	0.191041171218444	1	-1	Parasitic
Acidaminococcus_intestini_RyC_MR95	Kingella_oralis_ATCC_51147	0.116486646507912	0.115635571532583	0.775178188651807	0.3284422742272	1	1	Mutual
Acidaminococcus_intestini_RyC_MR95	Klebsiella_pneumoniae_pneumoniae_MGH78578	0.116486646507912	0.47140708746399	0.430683419114416	2.26385821998451	1	1	Mutual
Acidaminococcus_intestini_RyC_MR95	Klebsiella_sp_1_1_55	0.116486646507912	0.507556007731642	0	0.564453607936571	-1	1	Parasitic
Acidaminococcus_intestini_RyC_MR95	Kluyvera_ascorbata_ATCC_33433	0.116486646507912	0.45763863899949	0.170411661019102	0.429236695496343	1	0	Commensal
Acidaminococcus_intestini_RyC_MR95	Kocuria_palustris_PEL	0.116486646507912	0.250741218692288	0.911894261489579	0.208456283744908	1	-1	Parasitic
Acidaminococcus_intestini_RyC_MR95	Kocuria_rhizophila_DC2201	0.116486646507912	0.201026437873673	0.915237159097956	0.205113386139942	1	0	Commensal
Acidaminococcus_intestini_RyC_MR95	Kurthia_massiliensis_JC30	0.116486646507912	0.302455135066486	0.137190818517524	0.384578667127585	1	1	Mutual
Acidaminococcus_intestini_RyC_MR95	Kytococcus_sedentarius_DSM_20547	0.116486646507912	0.234760887821614	0.162541154982364	0.224385191774445	1	0	Commensal
Acidaminococcus_intestini_RyC_MR95	Lachnospira_multipara_ATCC_19207	0.116486646507912	0.273074111027317	0.304396861584337	0.231879726339685	1	-1	Parasitic
Acidaminococcus_intestini_RyC_MR95	Lachnospiraceae_bacterium_sp_5_1_63FAA	0.116486646507912	0.168860934047472	0.36505325079122	1.13686837721616e-13	1	-1	Parasitic
Acidaminococcus_intestini_RyC_MR95	Lachnospiraceae_bacterium_sp_8_1_57FAA	0.116486646507912	0.034790246848783	0.131927130845042	0.0136224266406089	1	-1	Parasitic
Acidaminococcus_intestini_RyC_MR95	Lactobacillus_acidophilus_ATCC_4796	0.116486646507912	0.0785991238404438	1.12387945611033	0.128670063044524	1	1	Mutual
Acidaminococcus_intestini_RyC_MR95	Lactobacillus_acidophilus_NCFM	0.116486646507912	0.155600795547074	1.03544499319707	0.291800915733916	1	1	Mutual
Acidaminococcus_intestini_RyC_MR95	Lactobacillus_amylolyticus_DSM_11664	0.116486646507912	0.0611915674880456	1.11856354962822	0.0482970774560272	1	-1	Parasitic
Acidaminococcus_intestini_RyC_MR95	Lactobacillus_amylovorus_GRL_1112	0.116486646507912	0.282988789248854	1.05181943836124	0.285042253023676	1	0	Commensal
Acidaminococcus_intestini_RyC_MR95	Lactobacillus_animalis_KCTC_3501	0.116486646507912	0.33666994904496	1.03978722437989	0.307209978868286	1	0	Commensal
Acidaminococcus_intestini_RyC_MR95	Lactobacillus_antri_DSM_16041	0.116486646507912	0.0712644200169209	1.12035054525234	-7.16227077646181e-12	1	-1	Parasitic
Acidaminococcus_intestini_RyC_MR95	Lactobacillus_brevis_ATCC_367	0.116486646507912	0.115982856855239	1.14103627886323	0.10196195972992	1	-1	Parasitic
Acidaminococcus_intestini_RyC_MR95	Lactobacillus_brevis_subsp_gravesensis_ATCC_27305	0.116486646507912	0.0822904408879749	1.37400627947102	-8.5265128291212e-12	1	-1	Parasitic
Acidaminococcus_intestini_RyC_MR95	Lactobacillus_buchneri_ATCC_11577	0.116486646507912	0.0774049051417801	1.349103548259	0.0200805532793993	1	-1	Parasitic
Acidaminococcus_intestini_RyC_MR95	Lactobacillus_casei_ATCC_334	0.116486646507912	0.108073240126564	2.61888999375515e-09	0.261476057023401	-1	1	Parasitic
Acidaminococcus_intestini_RyC_MR95	Lactobacillus_casei_casei_BL23	0.116486646507912	0.1084982664967	-2.1600499167107e-12	0.264524122864373	-1	1	Parasitic
Acidaminococcus_intestini_RyC_MR95	Lactobacillus_coleohominis_101_4_CHN	0.116486646507912	0.168648066843943	1.12906887147994	0.142720627273434	1	-1	Parasitic
Acidaminococcus_intestini_RyC_MR95	Lactobacillus_coryniformis_subsp_coryniformis_CECT_5711	0.116486646507912	0.202991370103889	1.66396826479718	0.0792801179367189	1	-1	Parasitic
Acidaminococcus_intestini_RyC_MR95	Lactobacillus_crispatus_125_2_CHN	0.116486646507912	0.110436931814396	1.12243672521254	0.130915968736531	1	1	Mutual
[truncated: 295,550 more rows]
