# Supplementary material for: Human gut microbe co-cultures have greater potential than monocultures for food waste remediation to commodity chemicals
Source: Sci Rep. 2018 Oct 22;8:15594. doi: 10.1038/s41598-018-33733-z (PMC6197241; doi:10.1038/s41598-018-33733-z)
Supplement: Supplementary file 3 — Data [file 41598_2018_33733_MOESM3_ESM.zip › Data/Parsed/Methylobacterium_mesophilicum_SR1_6_6_CoCult_NodeNetStats_Norm_SCC.csv]

Iso	name	type	label	Degree	InDegree	OutDegree	Btwness	Closeness
Methylobacterium_radiotolerans_JCM_2831	2mbcoa_c	0	Met	0.00904977375565611	0.00452488687782805	0.00452488687782805	6.17030028794735e-05	0.00456646440363067
Methylobacterium_radiotolerans_JCM_2831	dhlam_c	0	Met	0.00904977375565611	0.00452488687782805	0.00452488687782805	0	0.00454562447178996
Methylobacterium_radiotolerans_JCM_2831	HC01376_c	0	Met	0.0180995475113122	0.00904977375565611	0.00904977375565611	0.000102838338132456	0.00454563015849338
Methylobacterium_radiotolerans_JCM_2831	3mob_c	0	Met	0.0271493212669683	0.00452488687782805	0.0226244343891403	0.0373508844097079	0.010830301291947
Methylobacterium_radiotolerans_JCM_2831	accoa_c	0	Met	0.0407239819004525	0.0135746606334842	0.0271493212669683	0.0369395310571781	0.0107300548901843
Methylobacterium_radiotolerans_JCM_2831	4hba_c	0	Met	0.0180995475113122	0.0135746606334842	0.00452488687782805	0.00664335664335664	0.0129617516102314
Methylobacterium_radiotolerans_JCM_2831	ru5p_D_c	0	Met	0.0226244343891403	0.00452488687782805	0.0180995475113122	0.024372686137392	0.0111553854365971
Methylobacterium_radiotolerans_JCM_2831	acald_c	0	Met	0.0226244343891403	0.0135746606334842	0.00904977375565611	0.00709584533113945	0.0106065907578128
Methylobacterium_radiotolerans_JCM_2831	adocbip_c	0	Met	0.00904977375565611	0.00452488687782805	0.00452488687782805	0.000123406005758947	0.00456649205551387
Methylobacterium_radiotolerans_JCM_2831	gtp_c	0	Met	0.0226244343891403	0	0.0226244343891403	0	0.0119780492611617
Methylobacterium_radiotolerans_JCM_2831	acgam6p_c	0	Met	0.00452488687782805	0	0.00452488687782805	0	0.00465159829637992
Methylobacterium_radiotolerans_JCM_2831	ac_c	0	Met	0.0180995475113122	0	0.0180995475113122	0	0.0109680162221148
Methylobacterium_radiotolerans_JCM_2831	thmpp_c	0	Met	0.0180995475113122	0.0135746606334842	0.00452488687782805	0.0195598519127931	0.010387975014636
Methylobacterium_radiotolerans_JCM_2831	pyr_c	0	Met	0.0633484162895928	0.0361990950226244	0.0271493212669683	0.0619703825586179	0.010710826743819
Methylobacterium_radiotolerans_JCM_2831	hethmpp_c	0	Met	0.0180995475113122	0.00904977375565611	0.00904977375565611	0.0217194570135747	0.0104988646767477
Methylobacterium_radiotolerans_JCM_2831	ACP_c	0	Met	0.0226244343891403	0.0135746606334842	0.00904977375565611	0.000246812011517894	0.00454550483782073
Methylobacterium_radiotolerans_JCM_2831	apoACP_c	0	Met	0.00904977375565611	0	0.00904977375565611	0	0.00458739677806982
Methylobacterium_radiotolerans_JCM_2831	adocbi_c	0	Met	0.00904977375565611	0.00452488687782805	0.00452488687782805	8.22706705059646e-05	0.00458753495069636
Methylobacterium_radiotolerans_JCM_2831	agdpcbi_c	0	Met	0.0180995475113122	0.00904977375565611	0.00904977375565611	0.000164541341011929	0.00454564111850879
Methylobacterium_radiotolerans_JCM_2831	rdmbzi_c	0	Met	0.0135746606334842	0.00452488687782805	0.00904977375565611	0.00563554092965858	0.00454564111850879
Methylobacterium_radiotolerans_JCM_2831	ahcys_c	0	Met	0.0316742081447964	0.0135746606334842	0.0180995475113122	0.0426367749897162	0.0120238145453773
Methylobacterium_radiotolerans_JCM_2831	air_c	0	Met	0.0135746606334842	0.00452488687782805	0.00904977375565611	0.0281160016454134	0.0104662065153481
Methylobacterium_radiotolerans_JCM_2831	hcys_L_c	0	Met	0.0361990950226244	0.0180995475113122	0.0180995475113122	0.170608802961744	0.0107845071216773
Methylobacterium_radiotolerans_JCM_2831	trdox_c	0	Met	0.0180995475113122	0.00452488687782805	0.0135746606334842	0.0027972027972028	0.0107774039216151
Methylobacterium_radiotolerans_JCM_2831	aicar_c	0	Met	0.0180995475113122	0.00904977375565611	0.00904977375565611	0.00382558617852735	0.0107459182469774
Methylobacterium_radiotolerans_JCM_2831	10fthf_c	0	Met	0.0226244343891403	0.00452488687782805	0.0180995475113122	0.00705470999588647	0.0109514379526512
Methylobacterium_radiotolerans_JCM_2831	succoa_c	0	Met	0.00904977375565611	0.00452488687782805	0.00452488687782805	0.0152612093788564	0.0106677030126525
Methylobacterium_radiotolerans_JCM_2831	ahdt_c	0	Met	0.00904977375565611	0.00452488687782805	0.00452488687782805	0.00273549979432332	0.0112463859195995
Methylobacterium_radiotolerans_JCM_2831	ala_D_c	0	Met	0.0180995475113122	0.00904977375565611	0.00904977375565611	0.0194981489099136	0.0106904528378652
Methylobacterium_radiotolerans_JCM_2831	glu_D_c	0	Met	0.0135746606334842	0.00452488687782805	0.00904977375565611	0.0129781982723159	0.0107076633011828
Methylobacterium_radiotolerans_JCM_2831	glyald_c	0	Met	0.0135746606334842	0.00904977375565611	0.00452488687782805	0.00281777046482929	0.00452496433212958
Methylobacterium_radiotolerans_JCM_2831	mqn8_c	0	Met	0.00904977375565611	0	0.00904977375565611	0	0.0121701524894725
Methylobacterium_radiotolerans_JCM_2831	prpp_c	0	Met	0.0361990950226244	0.00452488687782805	0.0316742081447964	0.0971205265322912	0.011255708012777
Methylobacterium_radiotolerans_JCM_2831	anth_c	0	Met	0.00904977375565611	0.00452488687782805	0.00452488687782805	0.0311805841217606	0.0111896716554466
Methylobacterium_radiotolerans_JCM_2831	chor_c	0	Met	0.0135746606334842	0.00452488687782805	0.00904977375565611	0.0463595228301111	0.0111966641860197
Methylobacterium_radiotolerans_JCM_2831	ala_L_c	0	Met	0.0271493212669683	0.0180995475113122	0.00904977375565611	0.0192924722336487	0.0107130226849012
Methylobacterium_radiotolerans_JCM_2831	msa_c	0	Met	0.0135746606334842	0.00452488687782805	0.00904977375565611	0.0072192513368984	0.0107167279586489
Methylobacterium_radiotolerans_JCM_2831	5apru_c	0	Met	0.00904977375565611	0.00452488687782805	0.00452488687782805	0.000246812011517894	0.0046302015263978
Methylobacterium_radiotolerans_JCM_2831	argsuc_c	0	Met	0.0180995475113122	0.00904977375565611	0.00904977375565611	0.0269230769230769	0.0106551756774726
Methylobacterium_radiotolerans_JCM_2831	asp_L_c	0	Met	0.0226244343891403	0	0.0226244343891403	0	0.0110346967195362
Methylobacterium_radiotolerans_JCM_2831	citr_L_c	0	Met	0.0135746606334842	0.00904977375565611	0.00452488687782805	0.0266556972439325	0.0106247060283229
Methylobacterium_radiotolerans_JCM_2831	gln_L_c	0	Met	0.0316742081447964	0.00452488687782805	0.0271493212669683	0.04648292883587	0.0110047420395803
Methylobacterium_radiotolerans_JCM_2831	akg_c	0	Met	0.0452488687782805	0.0316742081447964	0.0135746606334842	0.0817976141505553	0.0106934226054563
Methylobacterium_radiotolerans_JCM_2831	cbi_c	0	Met	0.00904977375565611	0	0.00904977375565611	0	0.00463020838975166
Methylobacterium_radiotolerans_JCM_2831	3psme_c	0	Met	0.0135746606334842	0.00904977375565611	0.00452488687782805	0.0462772521596051	0.0111944358139568
Methylobacterium_radiotolerans_JCM_2831	cys_L_c	0	Met	0.0316742081447964	0	0.0316742081447964	0	0.01338416391773
Methylobacterium_radiotolerans_JCM_2831	cyst_L_c	0	Met	0.0271493212669683	0.0180995475113122	0.00904977375565611	0.0269025092554504	0.0106957818352622
Methylobacterium_radiotolerans_JCM_2831	ser_L_c	0	Met	0.0226244343891403	0.00904977375565611	0.0135746606334842	0.0946112710818593	0.0112037189299613
Methylobacterium_radiotolerans_JCM_2831	pep_c	0	Met	0.0226244343891403	0.00452488687782805	0.0180995475113122	0.0121760592348828	0.011219694197071
Methylobacterium_radiotolerans_JCM_2831	e4p_c	0	Met	0.0226244343891403	0.00904977375565611	0.0135746606334842	0.0397367338543809	0.0111883896744808
Methylobacterium_radiotolerans_JCM_2831	23dhmb_c	0	Met	0.00904977375565611	0.00452488687782805	0.00452488687782805	0.037268613739202	0.0107155815776131
Methylobacterium_radiotolerans_JCM_2831	dhf_c	0	Met	0.0135746606334842	0.00904977375565611	0.00452488687782805	0.0612916495269436	0.0107373718569664
Methylobacterium_radiotolerans_JCM_2831	glu_L_c	0	Met	0.0633484162895928	0.0316742081447964	0.0316742081447964	0.125010283833813	0.0108984138058069
Methylobacterium_radiotolerans_JCM_2831	dhpt_c	0	Met	0.0135746606334842	0.00904977375565611	0.00452488687782805	0.0137186343068696	0.0108539595055046
Methylobacterium_radiotolerans_JCM_2831	dhnpt_c	0	Met	0.0135746606334842	0.00452488687782805	0.00904977375565611	0.00559440559440559	0.0111212751116633
Methylobacterium_radiotolerans_JCM_2831	25dhpp_c	0	Met	0.00904977375565611	0.00452488687782805	0.00452488687782805	0.000143973673385438	0.00465183490396407
Methylobacterium_radiotolerans_JCM_2831	4abz_c	0	Met	0.00452488687782805	0	0.00452488687782805	0	0.010973103177917
Methylobacterium_radiotolerans_JCM_2831	2ahhmp_c	0	Met	0.00904977375565611	0.00452488687782805	0.00452488687782805	0.00810366104483752	0.010973103177917
Methylobacterium_radiotolerans_JCM_2831	2dda7p_c	0	Met	0.0135746606334842	0.00904977375565611	0.00452488687782805	0.0356232003290827	0.0111833072452052
Methylobacterium_radiotolerans_JCM_2831	3dhq_c	0	Met	0.00904977375565611	0.00452488687782805	0.00452488687782805	0.0357054709995886	0.0111855311885092
Methylobacterium_radiotolerans_JCM_2831	amet_c	0	Met	0.0271493212669683	0.0135746606334842	0.0135746606334842	0.0105717811600165	0.0120233734277368
Methylobacterium_radiotolerans_JCM_2831	2omhmbl_c	0	Met	0.0135746606334842	0.00452488687782805	0.00904977375565611	0.00298231180584122	0.0120236916076996
Methylobacterium_radiotolerans_JCM_2831	2dhp_c	0	Met	0.0135746606334842	0.00904977375565611	0.00452488687782805	0.00470999588646647	0.0046302025987955
Methylobacterium_radiotolerans_JCM_2831	2dr5p_c	0	Met	0.0135746606334842	0.00452488687782805	0.00904977375565611	0.00849444672974085	0.0110661357565771
Methylobacterium_radiotolerans_JCM_2831	2pg_c	0	Met	0.00904977375565611	0.00452488687782805	0.00452488687782805	0.0120937885643768	0.011028112476454
Methylobacterium_radiotolerans_JCM_2831	dhap_c	0	Met	0.0135746606334842	0.00904977375565611	0.00452488687782805	0.00277663512957631	0.0111239481179112
Methylobacterium_radiotolerans_JCM_2831	g3p_c	0	Met	0.0542986425339367	0.0226244343891403	0.0316742081447964	0.150545043192102	0.0111981732216858
Methylobacterium_radiotolerans_JCM_2831	f1p_c	0	Met	0.00904977375565611	0	0.00904977375565611	0	0.0112405371382068
Methylobacterium_radiotolerans_JCM_2831	fdp_c	0	Met	0.0135746606334842	0.00904977375565611	0.00452488687782805	0.00810366104483752	0.0111535570229596
Methylobacterium_radiotolerans_JCM_2831	fmn_c	0	Met	0.00904977375565611	0.00452488687782805	0.00452488687782805	0.00290004113533525	0.00452497932013743
Methylobacterium_radiotolerans_JCM_2831	fum_c	0	Met	0.0180995475113122	0.00452488687782805	0.0135746606334842	0.0242492801316331	0.0106797363135768
Methylobacterium_radiotolerans_JCM_2831	q8h2_c	0	Met	0.0135746606334842	0.00904977375565611	0.00452488687782805	0.00832990538872892	0.0107707550783386
Methylobacterium_radiotolerans_JCM_2831	dttp_c	0	Met	0.00452488687782805	0	0.00452488687782805	0	0.00456648298835415
Methylobacterium_radiotolerans_JCM_2831	g1p_c	0	Met	0.0135746606334842	0.00452488687782805	0.00904977375565611	8.22706705059646e-05	0.00458751983955048
Methylobacterium_radiotolerans_JCM_2831	utp_c	0	Met	0.00904977375565611	0	0.00904977375565611	0	0.00465164025928228
Methylobacterium_radiotolerans_JCM_2831	gar_c	0	Met	0.0180995475113122	0.00904977375565611	0.00904977375565611	0.0521596051007816	0.010942733820265
Methylobacterium_radiotolerans_JCM_2831	gcald_c	0	Met	0.0135746606334842	0.00904977375565611	0.00452488687782805	0.0109831345125463	0.00458750837632286
Methylobacterium_radiotolerans_JCM_2831	gly_c	0	Met	0.0226244343891403	0.00452488687782805	0.0180995475113122	0.11682435211847	0.011245115738746
Methylobacterium_radiotolerans_JCM_2831	mlthf_c	0	Met	0.0316742081447964	0.00904977375565611	0.0226244343891403	0.0123817359111477	0.0112375823988118
Methylobacterium_radiotolerans_JCM_2831	hpyr_c	0	Met	0.00904977375565611	0.00452488687782805	0.00452488687782805	0.00828877005347594	0.00456647055025598
Methylobacterium_radiotolerans_JCM_2831	gthox_c	0	Met	0.00904977375565611	0.00452488687782805	0.00452488687782805	0.00277663512957631	0.00452481621366677
Methylobacterium_radiotolerans_JCM_2831	gua_c	0	Met	0.0135746606334842	0.00904977375565611	0.00452488687782805	4.11353352529823e-05	0.0045249695430424
Methylobacterium_radiotolerans_JCM_2831	4hbz_c	0	Met	0.00904977375565611	0.00452488687782805	0.00452488687782805	0.012690250925545	0.012633267537466
Methylobacterium_radiotolerans_JCM_2831	octdp_c	0	Met	0.00452488687782805	0	0.00452488687782805	0	0.012633267537466
Methylobacterium_radiotolerans_JCM_2831	fru_c	0	Met	0.00904977375565611	0.00452488687782805	0.00452488687782805	0.0113533525298231	0.0112987108086379
Methylobacterium_radiotolerans_JCM_2831	histd_c	0	Met	0.00904977375565611	0.00452488687782805	0.00452488687782805	0.00277663512957631	0.00452497358488
Methylobacterium_radiotolerans_JCM_2831	hisp_c	0	Met	0.0135746606334842	0.00904977375565611	0.00452488687782805	0.00551213492389963	0.00454562354857785
Methylobacterium_radiotolerans_JCM_2831	4ahmmp_c	0	Met	0.00904977375565611	0.00452488687782805	0.00452488687782805	0.0147675853558207	0.0104188271124777
Methylobacterium_radiotolerans_JCM_2831	achms_c	0	Met	0.0226244343891403	0.0135746606334842	0.00904977375565611	0.152118469765529	0.0108844477238561
Methylobacterium_radiotolerans_JCM_2831	hom_L_c	0	Met	0.00904977375565611	0.00452488687782805	0.00452488687782805	0.122521596051008	0.0108925239785631
Methylobacterium_radiotolerans_JCM_2831	imacp_c	0	Met	0.0135746606334842	0.00452488687782805	0.00904977375565611	0.00306458247634718	0.0106980229423605
Methylobacterium_radiotolerans_JCM_2831	prlp_c	0	Met	0.0180995475113122	0.00452488687782805	0.0135746606334842	0.0138831756478815	0.0109167286192364
Methylobacterium_radiotolerans_JCM_2831	eig3p_c	0	Met	0.0135746606334842	0.00904977375565611	0.00452488687782805	0.00298231180584122	0.0106981090378757
Methylobacterium_radiotolerans_JCM_2831	2cpr5p_c	0	Met	0.00904977375565611	0.00452488687782805	0.00452488687782805	0.0374948580830934	0.0111941254927823
Methylobacterium_radiotolerans_JCM_2831	3mop_c	0	Met	0.0135746606334842	0	0.0135746606334842	0	0.0112878862848423
Methylobacterium_radiotolerans_JCM_2831	fprica_c	0	Met	0.0135746606334842	0.00904977375565611	0.00452488687782805	0.00275606746194981	0.00452497358488
Methylobacterium_radiotolerans_JCM_2831	3c2hmp_c	0	Met	0.00904977375565611	0.00452488687782805	0.00452488687782805	0.0189222542163719	0.0106818652656367
Methylobacterium_radiotolerans_JCM_2831	2ippm_c	0	Met	0.00904977375565611	0.00452488687782805	0.00452488687782805	0.0188399835458659	0.0106775091925261
Methylobacterium_radiotolerans_JCM_2831	3c3hmp_c	0	Met	0.0135746606334842	0.00904977375565611	0.00452488687782805	0.0187577128753599	0.0106731566707873
Methylobacterium_radiotolerans_JCM_2831	alac_S_c	0	Met	0.0135746606334842	0.00904977375565611	0.00452488687782805	0.037186343068696	0.0106032667216799
Methylobacterium_radiotolerans_JCM_2831	lac_L_c	0	Met	0.0135746606334842	0	0.0135746606334842	0	0.0105054528428778
Methylobacterium_radiotolerans_JCM_2831	4mop_c	0	Met	0.0135746606334842	0.00452488687782805	0.00904977375565611	0.0190867955573838	0.0106905880833739
Methylobacterium_radiotolerans_JCM_2831	oaa_c	0	Met	0.0316742081447964	0.0180995475113122	0.0135746606334842	0.00312628547922666	0.0107175146297614
Methylobacterium_radiotolerans_JCM_2831	malt_c	0	Met	0.00904977375565611	0.00452488687782805	0.00452488687782805	0.00575894693541752	0.0115423434343702
Methylobacterium_radiotolerans_JCM_2831	malcoa_c	0	Met	0.0226244343891403	0.0135746606334842	0.00904977375565611	0.00989304812834225	0.0107245482341181
Methylobacterium_radiotolerans_JCM_2831	mal_L_c	0	Met	0.00904977375565611	0.00452488687782805	0.00452488687782805	0.00146030440148087	0.0101998796415928
Methylobacterium_radiotolerans_JCM_2831	met_L_c	0	Met	0.0135746606334842	0	0.0135746606334842	0	0.012739991314787
Methylobacterium_radiotolerans_JCM_2831	5mthf_c	0	Met	0.00904977375565611	0.00452488687782805	0.00452488687782805	0.00224187577128754	0.0113052175500486
Methylobacterium_radiotolerans_JCM_2831	thf_c	0	Met	0.0452488687782805	0.0407239819004525	0.00452488687782805	0.116803784450843	0.010733779714801
Methylobacterium_radiotolerans_JCM_2831	methf_c	0	Met	0.00904977375565611	0.00452488687782805	0.00452488687782805	0.0069724393253805	0.0109517020836706
Methylobacterium_radiotolerans_JCM_2831	tre_c	0	Met	0.00904977375565611	0.00452488687782805	0.00452488687782805	0.00290004113533525	0.011671264170237
Methylobacterium_radiotolerans_JCM_2831	nac_c	0	Met	0.0180995475113122	0.0135746606334842	0.00452488687782805	0.000164541341011929	0.00463020538703184
Methylobacterium_radiotolerans_JCM_2831	ncam_c	0	Met	0.00452488687782805	0	0.00452488687782805	0	0.00465115651435751
Methylobacterium_radiotolerans_JCM_2831	nicrnt_c	0	Met	0.0226244343891403	0.00904977375565611	0.0135746606334842	0.0166803784450843	0.00463020903319213
Methylobacterium_radiotolerans_JCM_2831	dmbzid_c	0	Met	0.00904977375565611	0	0.00904977375565611	0	0.00465184378000411
Methylobacterium_radiotolerans_JCM_2831	ump_c	0	Met	0.0135746606334842	0.00904977375565611	0.00452488687782805	0.00277663512957631	0.00452492083508927
Methylobacterium_radiotolerans_JCM_2831	cbp_c	0	Met	0.00904977375565611	0.00452488687782805	0.00452488687782805	0.0237350884409708	0.0105944101449104
Methylobacterium_radiotolerans_JCM_2831	orn_c	0	Met	0.00904977375565611	0	0.00904977375565611	0	0.0108183133680259
Methylobacterium_radiotolerans_JCM_2831	2ohph_c	0	Met	0.0135746606334842	0.00452488687782805	0.00904977375565611	0.0244755244755245	0.0121706044432163
Methylobacterium_radiotolerans_JCM_2831	2ombzl_c	0	Met	0.0135746606334842	0.00452488687782805	0.00904977375565611	0.00818593171534348	0.012023613507422
Methylobacterium_radiotolerans_JCM_2831	3c4mop_c	0	Met	0.00904977375565611	0.00452488687782805	0.00452488687782805	0.0190045248868778	0.0106862248944675
Methylobacterium_radiotolerans_JCM_2831	2ommbl_c	0	Met	0.0135746606334842	0.00904977375565611	0.00452488687782805	0.000329082682023858	0.0120234847888082
Methylobacterium_radiotolerans_JCM_2831	2omph_c	0	Met	0.0135746606334842	0.00904977375565611	0.00452488687782805	0.00553270259152612	0.0120234066912174
Methylobacterium_radiotolerans_JCM_2831	3ophb_c	0	Met	0.0135746606334842	0.00904977375565611	0.00452488687782805	0.018716577540107	0.0124751885152178
Methylobacterium_radiotolerans_JCM_2831	2oph_c	0	Met	0.00904977375565611	0.00452488687782805	0.00452488687782805	0.0216166186754422	0.012321015143386
Methylobacterium_radiotolerans_JCM_2831	ala_B_c	0	Met	0.0135746606334842	0.00904977375565611	0.00452488687782805	0.0117647058823529	0.00460876906714485
Methylobacterium_radiotolerans_JCM_2831	pant_R_c	0	Met	0.00904977375565611	0.00452488687782805	0.00452488687782805	0.00205676676264912	0.00460876906714485
Methylobacterium_radiotolerans_JCM_2831	g6p_c	0	Met	0.00904977375565611	0	0.00904977375565611	0	0.0119860788910427
Methylobacterium_radiotolerans_JCM_2831	13dpg_c	0	Met	0.00904977375565611	0.00452488687782805	0.00452488687782805	0.0119292472233649	0.0106639289573143
Methylobacterium_radiotolerans_JCM_2831	3pg_c	0	Met	0.00904977375565611	0.00452488687782805	0.00452488687782805	0.0120115178938708	0.0108429636132911
Methylobacterium_radiotolerans_JCM_2831	5aprbu_c	0	Met	0.00904977375565611	0.00452488687782805	0.00452488687782805	0.000308515014397367	0.00460876800465258
Methylobacterium_radiotolerans_JCM_2831	4ampm_c	0	Met	0.00904977375565611	0.00452488687782805	0.00452488687782805	0.0148498560263266	0.010411096920107
Methylobacterium_radiotolerans_JCM_2831	pnto_R_c	0	Met	0.0135746606334842	0.00904977375565611	0.00452488687782805	0.0112093788564377	0.00458753263470348
Methylobacterium_radiotolerans_JCM_2831	4ppcys_c	0	Met	0.0135746606334842	0.00904977375565611	0.00452488687782805	0.00571781160016454	0.00454564029164079
Methylobacterium_radiotolerans_JCM_2831	r1p_c	0	Met	0.0135746606334842	0.00904977375565611	0.00452488687782805	0.00565610859728507	0.0112836654708608
Methylobacterium_radiotolerans_JCM_2831	4ppan_c	0	Met	0.00904977375565611	0.00452488687782805	0.00452488687782805	0.00845331139448787	0.00456649059518963
Methylobacterium_radiotolerans_JCM_2831	pram_c	0	Met	0.0135746606334842	0.00904977375565611	0.00452488687782805	0.0364253393665158	0.0109458136293033
Methylobacterium_radiotolerans_JCM_2831	pran_c	0	Met	0.0135746606334842	0.00904977375565611	0.00452488687782805	0.0374125874125874	0.0111918981310112
Methylobacterium_radiotolerans_JCM_2831	fpram_c	0	Met	0.0135746606334842	0.00904977375565611	0.00452488687782805	0.0280337309749074	0.0104740187922703
Methylobacterium_radiotolerans_JCM_2831	prbamp_c	0	Met	0.00904977375565611	0.00452488687782805	0.00452488687782805	0.0137186343068696	0.0109201738985614
Methylobacterium_radiotolerans_JCM_2831	prbatp_c	0	Met	0.00904977375565611	0.00452488687782805	0.00452488687782805	0.0136363636363636	0.0109218973538407
Methylobacterium_radiotolerans_JCM_2831	fgam_c	0	Met	0.0180995475113122	0.00904977375565611	0.00904977375565611	0.0303990127519539	0.0109390020717095
Methylobacterium_radiotolerans_JCM_2831	prfp_c	0	Met	0.00904977375565611	0.00452488687782805	0.00452488687782805	0.0138009049773756	0.0109184509871124
Methylobacterium_radiotolerans_JCM_2831	r5p_c	0	Met	0.0226244343891403	0.0180995475113122	0.00452488687782805	0.0970382558617853	0.0111800202870513
Methylobacterium_radiotolerans_JCM_2831	skm5p_c	0	Met	0.00904977375565611	0.00452488687782805	0.00452488687782805	0.0359522830111065	0.0111922083287033
Methylobacterium_radiotolerans_JCM_2831	actp_c	0	Met	0.00904977375565611	0.00452488687782805	0.00452488687782805	0	0.00688050008266456
Methylobacterium_radiotolerans_JCM_2831	pan4p_c	0	Met	0.00904977375565611	0.00452488687782805	0.00452488687782805	0.00287947346770876	0.00452497911529536
Methylobacterium_radiotolerans_JCM_2831	dad_2_c	0	Met	0.00904977375565611	0	0.00904977375565611	0	0.0109649701521751
Methylobacterium_radiotolerans_JCM_2831	gsn_c	0	Met	0.00904977375565611	0	0.00904977375565611	0	0.0112477338487213
Methylobacterium_radiotolerans_JCM_2831	dgsn_c	0	Met	0.00904977375565611	0	0.00904977375565611	0	0.0110998662656806
Methylobacterium_radiotolerans_JCM_2831	ins_c	0	Met	0.00904977375565611	0	0.00904977375565611	0	0.0112522034303972
Methylobacterium_radiotolerans_JCM_2831	ribflv_c	0	Met	0.00904977375565611	0.00452488687782805	0.00452488687782805	0.00575894693541752	0.00454564091179176
Methylobacterium_radiotolerans_JCM_2831	db4p_c	0	Met	0.00904977375565611	0.00452488687782805	0.00452488687782805	0.0136774989716166	0.00460876885464636
Methylobacterium_radiotolerans_JCM_2831	4r5au_c	0	Met	0.0135746606334842	0.00904977375565611	0.00452488687782805	0.000329082682023858	0.00458753158198022
Methylobacterium_radiotolerans_JCM_2831	dmlz_c	0	Met	0.0180995475113122	0.00904977375565611	0.00904977375565611	0.0113327848621966	0.00458753452960657
Methylobacterium_radiotolerans_JCM_2831	xu5p_D_c	0	Met	0.0226244343891403	0.0180995475113122	0.00452488687782805	0.0242904154668861	0.0111156578453982
Methylobacterium_radiotolerans_JCM_2831	5prdmbz_c	0	Met	0.0135746606334842	0.00904977375565611	0.00452488687782805	0.00843274372686137	0.00456649205551387
Methylobacterium_radiotolerans_JCM_2831	3dhsk_c	0	Met	0.00904977375565611	0.00452488687782805	0.00452488687782805	0.0357877416700946	0.0111877560165082
Methylobacterium_radiotolerans_JCM_2831	skm_c	0	Met	0.00904977375565611	0.00452488687782805	0.00452488687782805	0.0358700123406006	0.0111899817297301
Methylobacterium_radiotolerans_JCM_2831	suchms_c	0	Met	0.0180995475113122	0.00904977375565611	0.00904977375565611	0.015199506375977	0.0106820519469661
Methylobacterium_radiotolerans_JCM_2831	2obut_c	0	Met	0.00452488687782805	0	0.00452488687782805	0	0.0107255994514104
Methylobacterium_radiotolerans_JCM_2831	succ_c	0	Met	0.0271493212669683	0.0180995475113122	0.00904977375565611	0.030275606746195	0.0106556250822857
Methylobacterium_radiotolerans_JCM_2831	f6p_c	0	Met	0.0316742081447964	0.0135746606334842	0.0180995475113122	0.0252159605100782	0.0111835349956321
Methylobacterium_radiotolerans_JCM_2831	dtdp4d6dg_c	0	Met	0.00904977375565611	0.00452488687782805	0.00452488687782805	8.22706705059646e-05	0.00452497787043282
Methylobacterium_radiotolerans_JCM_2831	dtdpglu_c	0	Met	0.0135746606334842	0.00904977375565611	0.00452488687782805	0.000123406005758947	0.00454563652287293
Methylobacterium_radiotolerans_JCM_2831	thr_L_c	0	Met	0.0135746606334842	0.00452488687782805	0.00904977375565611	0.12268613739202	0.0111495220526581
Methylobacterium_radiotolerans_JCM_2831	phom_c	0	Met	0.00904977375565611	0.00452488687782805	0.00452488687782805	0.122603866721514	0.01101952478786
Methylobacterium_radiotolerans_JCM_2831	dxyl5p_c	0	Met	0.0135746606334842	0	0.0135746606334842	0	0.0133837747565788
Methylobacterium_radiotolerans_JCM_2831	tyr_L_c	0	Met	0.0135746606334842	0	0.0135746606334842	0	0.0133837747565788
Methylobacterium_radiotolerans_JCM_2831	s7p_c	0	Met	0.0180995475113122	0.00904977375565611	0.00904977375565611	0.0124742904154669	0.0111720027584365
Methylobacterium_radiotolerans_JCM_2831	thmmp_c	0	Met	0.0135746606334842	0.00904977375565611	0.00452488687782805	0.0180378445084327	0.0103956708966237
Methylobacterium_radiotolerans_JCM_2831	2mahmp_c	0	Met	0.00904977375565611	0.00452488687782805	0.00452488687782805	0.0149321266968326	0.0104033781899808
Methylobacterium_radiotolerans_JCM_2831	4mpetz_c	0	Met	0.0180995475113122	0.0135746606334842	0.00452488687782805	0.00018510900863842	0.0105052231238168
Methylobacterium_radiotolerans_JCM_2831	trdrd_c	0	Met	0.0180995475113122	0.0135746606334842	0.00452488687782805	0.00271493212669683	0.0107241762118047
Methylobacterium_radiotolerans_JCM_2831	tre6p_c	0	Met	0.00452488687782805	0	0.00452488687782805	0	0.0118030504055147
Methylobacterium_radiotolerans_JCM_2831	3ig3p_c	0	Met	0.0135746606334842	0.00452488687782805	0.00904977375565611	0.0375771287535993	0.0111963537412892
Methylobacterium_radiotolerans_JCM_2831	tsul_c	0	Met	0.0180995475113122	0.0135746606334842	0.00452488687782805	0.00551213492389963	0.00454514714943684
Methylobacterium_radiotolerans_JCM_2831	3hmrsACP_c	0	Met	0.00904977375565611	0	0.00904977375565611	0	0.00458738401617387
Methylobacterium_radiotolerans_JCM_2831	uacgam_c	0	Met	0.0226244343891403	0.00904977375565611	0.0135746606334842	0.000308515014397367	0.0046086194780634
Methylobacterium_radiotolerans_JCM_2831	acgam1p_c	0	Met	0.00904977375565611	0.00452488687782805	0.00452488687782805	0.000123406005758947	0.00463001261438521
Methylobacterium_radiotolerans_JCM_2831	ura_c	0	Met	0.00452488687782805	0	0.00452488687782805	0	0.00454544050038551
Methylobacterium_radiotolerans_JCM_2831	4hbald_c	0	Met	0.00904977375565611	0.00452488687782805	0.00452488687782805	0.00968737145207733	0.0127954025259357
Methylobacterium_radiotolerans_JCM_2831	glc_D_c	0	Met	0.00904977375565611	0.00452488687782805	0.00452488687782805	0.00857671740024681	0.011416195767119
Methylobacterium_radiotolerans_JCM_2831	glyc_R_c	0	Met	0.00904977375565611	0.00452488687782805	0.00452488687782805	0.00555327025915261	0.00454562339563317
Methylobacterium_radiotolerans_JCM_2831	2dr1p_c	0	Met	0.0135746606334842	0.00904977375565611	0.00452488687782805	0.00569724393253805	0.0109027935313183
Methylobacterium_radiotolerans_JCM_2831	ivcoa_c	0	Met	0.00452488687782805	0.00452488687782805	0	0	0.0045045045045045
Methylobacterium_radiotolerans_JCM_2831	ara5p_c	0	Met	0.00452488687782805	0.00452488687782805	0	0	0.0045045045045045
Methylobacterium_radiotolerans_JCM_2831	acACP_c	0	Met	0.00904977375565611	0.00904977375565611	0	0	0.0045045045045045
Methylobacterium_radiotolerans_JCM_2831	pap_c	0	Met	0.00452488687782805	0.00452488687782805	0	0	0.0045045045045045
Methylobacterium_radiotolerans_JCM_2831	adocbl_c	0	Met	0.00904977375565611	0.00904977375565611	0	0	0.0045045045045045
Methylobacterium_radiotolerans_JCM_2831	gmp_c	0	Met	0.0180995475113122	0.0180995475113122	0	0	0.0045045045045045
Methylobacterium_radiotolerans_JCM_2831	adn_c	0	Met	0.00452488687782805	0.00452488687782805	0	0	0.0045045045045045
Methylobacterium_radiotolerans_JCM_2831	alaala_c	0	Met	0.00452488687782805	0.00452488687782805	0	0	0.0045045045045045
Methylobacterium_radiotolerans_JCM_2831	glyc_c	0	Met	0.00452488687782805	0.00452488687782805	0	0	0.0045045045045045
Methylobacterium_radiotolerans_JCM_2831	etoh_c	0	Met	0.00452488687782805	0.00452488687782805	0	0	0.0045045045045045
Methylobacterium_radiotolerans_JCM_2831	2dmmq8_c	0	Met	0.00904977375565611	0.00904977375565611	0	0	0.0045045045045045
Methylobacterium_radiotolerans_JCM_2831	arg_L_c	0	Met	0.00452488687782805	0.00452488687782805	0	0	0.0045045045045045
Methylobacterium_radiotolerans_JCM_2831	asn_L_c	0	Met	0.00904977375565611	0.00904977375565611	0	0	0.0045045045045045
Methylobacterium_radiotolerans_JCM_2831	pppi_c	0	Met	0.00452488687782805	0.00452488687782805	0	0	0.0045045045045045
Methylobacterium_radiotolerans_JCM_2831	for_c	0	Met	0.0180995475113122	0.0180995475113122	0	0	0.0045045045045045
Methylobacterium_radiotolerans_JCM_2831	fad_c	0	Met	0.00452488687782805	0.00452488687782805	0	0	0.0045045045045045
Methylobacterium_radiotolerans_JCM_2831	q8_c	0	Met	0.00452488687782805	0.00452488687782805	0	0	0.0045045045045045
Methylobacterium_radiotolerans_JCM_2831	udpg_c	0	Met	0.00904977375565611	0.00904977375565611	0	0	0.0045045045045045
Methylobacterium_radiotolerans_JCM_2831	gthrd_c	0	Met	0.00452488687782805	0.00452488687782805	0	0	0.0045045045045045
Methylobacterium_radiotolerans_JCM_2831	his_L_c	0	Met	0.00452488687782805	0.00452488687782805	0	0	0.0045045045045045
Methylobacterium_radiotolerans_JCM_2831	ile_L_c	0	Met	0.00904977375565611	0.00904977375565611	0	0	0.0045045045045045
Methylobacterium_radiotolerans_JCM_2831	imp_c	0	Met	0.00452488687782805	0.00452488687782805	0	0	0.0045045045045045
Methylobacterium_radiotolerans_JCM_2831	lac_D_c	0	Met	0.00452488687782805	0.00452488687782805	0	0	0.0045045045045045
Methylobacterium_radiotolerans_JCM_2831	leu_L_c	0	Met	0.00904977375565611	0.00904977375565611	0	0	0.0045045045045045
Methylobacterium_radiotolerans_JCM_2831	malACP_c	0	Met	0.00904977375565611	0.00904977375565611	0	0	0.0045045045045045
Methylobacterium_radiotolerans_JCM_2831	dnad_c	0	Met	0.00452488687782805	0.00452488687782805	0	0	0.0045045045045045
Methylobacterium_radiotolerans_JCM_2831	uri_c	0	Met	0.00452488687782805	0.00452488687782805	0	0	0.0045045045045045
Methylobacterium_radiotolerans_JCM_2831	cit_c	0	Met	0.00904977375565611	0.00904977375565611	0	0	0.0045045045045045
Methylobacterium_radiotolerans_JCM_2831	pro_L_c	0	Met	0.00452488687782805	0.00452488687782805	0	0	0.0045045045045045
Methylobacterium_radiotolerans_JCM_2831	dpcoa_c	0	Met	0.00452488687782805	0.00452488687782805	0	0	0.0045045045045045
Methylobacterium_radiotolerans_JCM_2831	ade_c	0	Met	0.00452488687782805	0.00452488687782805	0	0	0.0045045045045045
Methylobacterium_radiotolerans_JCM_2831	hxan_c	0	Met	0.00452488687782805	0.00452488687782805	0	0	0.0045045045045045
Methylobacterium_radiotolerans_JCM_2831	dtdp4d6dm_c	0	Met	0.00452488687782805	0.00452488687782805	0	0	0.0045045045045045
Methylobacterium_radiotolerans_JCM_2831	trp_L_c	0	Met	0.00904977375565611	0.00904977375565611	0	0	0.0045045045045045
Methylobacterium_radiotolerans_JCM_2831	u3aga_c	0	Met	0.00904977375565611	0.00904977375565611	0	0	0.0045045045045045
Methylobacterium_radiotolerans_JCM_2831	uaccg_c	0	Met	0.00904977375565611	0.00904977375565611	0	0	0.0045045045045045
Methylobacterium_radiotolerans_JCM_2831	val_L_c	0	Met	0.00904977375565611	0.00904977375565611	0	0	0.0045045045045045
Microbacterium_gubbeenense_DSM_15944	2mbcoa_c	0	Met	0.0187793427230047	0.00469483568075117	0.0140845070422535	0.000132872707945788	0.00985286674174714
Microbacterium_gubbeenense_DSM_15944	dhlam_c	0	Met	0.0187793427230047	0.00938967136150235	0.00938967136150235	0.0110948711134733	0.00898845374702683
Microbacterium_gubbeenense_DSM_15944	fad_c	0	Met	0.0187793427230047	0.0140845070422535	0.00469483568075117	0.00305607228275312	0.00469486791066257
Microbacterium_gubbeenense_DSM_15944	HC01376_c	0	Met	0.0187793427230047	0.00938967136150235	0.00938967136150235	0.00298963592878023	0.00898604484281804
Microbacterium_gubbeenense_DSM_15944	3mob_c	0	Met	0.0234741784037559	0.00938967136150235	0.0140845070422535	0.0441358844893259	0.0101111217666281
Microbacterium_gubbeenense_DSM_15944	accoa_c	0	Met	0.0516431924882629	0.028169014084507	0.0234741784037559	0.12036052794756	0.0101168371842312
Microbacterium_gubbeenense_DSM_15944	4hba_c	0	Met	0.0187793427230047	0.0140845070422535	0.00469483568075117	0.00303392683142882	0.0115604185488714
Microbacterium_gubbeenense_DSM_15944	ru5p_D_c	0	Met	0.0234741784037559	0.00469483568075117	0.0187793427230047	0.00044290902648596	0.0107295955763599
Microbacterium_gubbeenense_DSM_15944	acald_c	0	Met	0.0140845070422535	0.00938967136150235	0.00469483568075117	0.0076623261582071	0.00986256665151978
Microbacterium_gubbeenense_DSM_15944	adocbip_c	0	Met	0.00938967136150235	0.00469483568075117	0.00469483568075117	0.000132872707945788	0.00473965181162031
Microbacterium_gubbeenense_DSM_15944	gtp_c	0	Met	0.0234741784037559	0	0.0234741784037559	0	0.0119471941604995
Microbacterium_gubbeenense_DSM_15944	acgam6p_c	0	Met	0.00469483568075117	0	0.00469483568075117	0	0.00483143100957497
Microbacterium_gubbeenense_DSM_15944	actp_c	0	Met	0.0140845070422535	0.00938967136150235	0.00469483568075117	0.00287890867215874	0.00908419716749493
Microbacterium_gubbeenense_DSM_15944	ACP_c	0	Met	0.0234741784037559	0.0140845070422535	0.00938967136150235	0.000265745415891576	0.00471705134623126
Microbacterium_gubbeenense_DSM_15944	apoACP_c	0	Met	0.00938967136150235	0	0.00938967136150235	0	0.00476218839831609
Microbacterium_gubbeenense_DSM_15944	adocbi_c	0	Met	0.00938967136150235	0.00469483568075117	0.00469483568075117	8.8581805297192e-05	0.0047623287111697
Microbacterium_gubbeenense_DSM_15944	agdpcbi_c	0	Met	0.0187793427230047	0.00938967136150235	0.00938967136150235	0.000177163610594384	0.00471718964113687
Microbacterium_gubbeenense_DSM_15944	rdmbzi_c	0	Met	0.0140845070422535	0.00469483568075117	0.00938967136150235	0.000310036318540172	0.00471718964113687
Microbacterium_gubbeenense_DSM_15944	ahcys_c	0	Met	0.0328638497652582	0.0140845070422535	0.0187793427230047	0.0385552307556028	0.0108081303739016
Microbacterium_gubbeenense_DSM_15944	air_c	0	Met	0.0140845070422535	0.00469483568075117	0.00938967136150235	0.0914164230667021	0.00978656315208914
Microbacterium_gubbeenense_DSM_15944	ac_c	0	Met	0.0187793427230047	0.00469483568075117	0.0140845070422535	0.00259101780494286	0.00994441160313349
Microbacterium_gubbeenense_DSM_15944	hcys_L_c	0	Met	0.0375586854460094	0.0187793427230047	0.0187793427230047	0.121844273186288	0.009932335103147
Microbacterium_gubbeenense_DSM_15944	trdox_c	0	Met	0.0187793427230047	0.00469483568075117	0.0140845070422535	0.00259101780494286	0.00992861595030498
Microbacterium_gubbeenense_DSM_15944	ahdt_c	0	Met	0.00938967136150235	0.00469483568075117	0.00469483568075117	0.00265745415891576	0.0104362373229373
Microbacterium_gubbeenense_DSM_15944	ala_D_c	0	Met	0.0187793427230047	0.00469483568075117	0.0140845070422535	0.00777305341482859	0.0102638720450659
Microbacterium_gubbeenense_DSM_15944	ala_L_c	0	Met	0.0187793427230047	0.0140845070422535	0.00469483568075117	0.00518203560988573	0.0103277208142393
Microbacterium_gubbeenense_DSM_15944	akg_c	0	Met	0.0328638497652582	0.0140845070422535	0.0187793427230047	0.158937904154487	0.0101406477983231
Microbacterium_gubbeenense_DSM_15944	mqn8_c	0	Met	0.00938967136150235	0	0.00938967136150235	0	0.0109262426808601
Microbacterium_gubbeenense_DSM_15944	prpp_c	0	Met	0.028169014084507	0.00469483568075117	0.0234741784037559	0.00380901762777925	0.0110218555498079
Microbacterium_gubbeenense_DSM_15944	anth_c	0	Met	0.00938967136150235	0.00469483568075117	0.00469483568075117	0.0146824342280096	0.00972727148503752
Microbacterium_gubbeenense_DSM_15944	chor_c	0	Met	0.0140845070422535	0.00469483568075117	0.00938967136150235	0.0931659137213216	0.00974334989559765
Microbacterium_gubbeenense_DSM_15944	5apru_c	0	Met	0.00938967136150235	0.00469483568075117	0.00469483568075117	0.000310036318540172	0.00483159651624318
Microbacterium_gubbeenense_DSM_15944	argsuc_c	0	Met	0.0187793427230047	0.00938967136150235	0.00938967136150235	0.0434272300469484	0.00968094789426598
Microbacterium_gubbeenense_DSM_15944	asp_L_c	0	Met	0.028169014084507	0.0140845070422535	0.0140845070422535	0.025267959961024	0.00971594917974818
Microbacterium_gubbeenense_DSM_15944	citr_L_c	0	Met	0.0140845070422535	0.00938967136150235	0.00469483568075117	0.0259987598547258	0.00968427645019857
Microbacterium_gubbeenense_DSM_15944	glu_L_c	0	Met	0.0469483568075117	0.0234741784037559	0.0234741784037559	0.128930817610063	0.0101185917191761
Microbacterium_gubbeenense_DSM_15944	oaa_c	0	Met	0.0375586854460094	0.0140845070422535	0.0234741784037559	0.0829790061121446	0.0101440363054198
Microbacterium_gubbeenense_DSM_15944	cbi_c	0	Met	0.00938967136150235	0	0.00938967136150235	0	0.00480834022244276
Microbacterium_gubbeenense_DSM_15944	gln_L_c	0	Met	0.0187793427230047	0.00469483568075117	0.0140845070422535	0.111856674639029	0.0101195818839464
Microbacterium_gubbeenense_DSM_15944	3psme_c	0	Met	0.0140845070422535	0.00938967136150235	0.00469483568075117	0.0934538045885375	0.00974191527525486
Microbacterium_gubbeenense_DSM_15944	cys_L_c	0	Met	0.0328638497652582	0	0.0328638497652582	0	0.0124938854212651
Microbacterium_gubbeenense_DSM_15944	cyst_L_c	0	Met	0.028169014084507	0.0187793427230047	0.00938967136150235	0.034701922225175	0.00976148074478941
Microbacterium_gubbeenense_DSM_15944	ser_L_c	0	Met	0.0234741784037559	0.00938967136150235	0.0140845070422535	0	0.0098055020922873
Microbacterium_gubbeenense_DSM_15944	pep_c	0	Met	0.0234741784037559	0.00469483568075117	0.0187793427230047	0.0105412348303658	0.00976206351098513
Microbacterium_gubbeenense_DSM_15944	e4p_c	0	Met	0.0234741784037559	0.00938967136150235	0.0140845070422535	0.0853707148551687	0.00973546864379882
Microbacterium_gubbeenense_DSM_15944	dhf_c	0	Met	0.0140845070422535	0.00938967136150235	0.00469483568075117	0.0160333067587917	0.00987873154806768
Microbacterium_gubbeenense_DSM_15944	dhpt_c	0	Met	0.0140845070422535	0.00938967136150235	0.00469483568075117	0.0098768712906369	0.00997742689513029
Microbacterium_gubbeenense_DSM_15944	dhnpt_c	0	Met	0.0140845070422535	0.00469483568075117	0.00938967136150235	0.00531490831783152	0.0103283144399885
Microbacterium_gubbeenense_DSM_15944	25dhpp_c	0	Met	0.00938967136150235	0.00469483568075117	0.00469483568075117	0.000177163610594384	0.00485516129061623
Microbacterium_gubbeenense_DSM_15944	4abz_c	0	Met	0.00469483568075117	0	0.00469483568075117	0	0.0100781113401325
Microbacterium_gubbeenense_DSM_15944	2ahhmp_c	0	Met	0.00938967136150235	0.00469483568075117	0.00469483568075117	0.00467269022942688	0.0100781113401325
Microbacterium_gubbeenense_DSM_15944	2dda7p_c	0	Met	0.0140845070422535	0.00938967136150235	0.00469483568075117	0.0851049694392772	0.00973474850592592
Microbacterium_gubbeenense_DSM_15944	3dhq_c	0	Met	0.00938967136150235	0.00469483568075117	0.00469483568075117	0.0848170785720613	0.00973618101609493
Microbacterium_gubbeenense_DSM_15944	amet_c	0	Met	0.028169014084507	0.0140845070422535	0.0140845070422535	0.00449552661883249	0.0108077372452072
Microbacterium_gubbeenense_DSM_15944	2omhmbl_c	0	Met	0.0140845070422535	0.00469483568075117	0.00938967136150235	0.00343254495526619	0.0108079971253978
Microbacterium_gubbeenense_DSM_15944	2dhp_c	0	Met	0.0140845070422535	0.00938967136150235	0.00469483568075117	0.0102311985118257	0.00480833433760104
Microbacterium_gubbeenense_DSM_15944	2dr5p_c	0	Met	0.0140845070422535	0.00469483568075117	0.00938967136150235	0.00790592612277438	0.00996633507438134
Microbacterium_gubbeenense_DSM_15944	2pg_c	0	Met	0.00938967136150235	0.00469483568075117	0.00469483568075117	0.0108291256975817	0.00941665667133713
Microbacterium_gubbeenense_DSM_15944	fdp_c	0	Met	0.0140845070422535	0.00469483568075117	0.00938967136150235	0.0889361325183807	0.00974096907982604
Microbacterium_gubbeenense_DSM_15944	glyald_c	0	Met	0.00938967136150235	0.00469483568075117	0.00469483568075117	0.0790371157764195	0.00973782317768504
Microbacterium_gubbeenense_DSM_15944	dhap_c	0	Met	0.0187793427230047	0.00938967136150235	0.00938967136150235	0.00786163522012579	0.00973241107687823
Microbacterium_gubbeenense_DSM_15944	fuc_L_c	0	Met	0.00469483568075117	0	0.00469483568075117	0	0.0102058842019562
Microbacterium_gubbeenense_DSM_15944	fcl_L_c	0	Met	0.00938967136150235	0.00469483568075117	0.00469483568075117	0.00270174506156435	0.0101110852511872
Microbacterium_gubbeenense_DSM_15944	fc1p_c	0	Met	0.0140845070422535	0.00469483568075117	0.00938967136150235	0.00535919922048011	0.0100179610039114
Microbacterium_gubbeenense_DSM_15944	fmn_c	0	Met	0.00938967136150235	0.00469483568075117	0.00469483568075117	0.000398618123837364	0.0047171177106597
Microbacterium_gubbeenense_DSM_15944	fum_c	0	Met	0.0328638497652582	0.0140845070422535	0.0187793427230047	0.0402161396049251	0.0096723937295461
Microbacterium_gubbeenense_DSM_15944	q8h2_c	0	Met	0.0187793427230047	0.0140845070422535	0.00469483568075117	0.00259101780494286	0.00917969030746644
Microbacterium_gubbeenense_DSM_15944	f1p_c	0	Met	0.0140845070422535	0.00938967136150235	0.00469483568075117	0.0892240233855966	0.00973274426604186
Microbacterium_gubbeenense_DSM_15944	mal_L_c	0	Met	0.0187793427230047	0.00469483568075117	0.0140845070422535	0.00580210824696607	0.010104937868708
Microbacterium_gubbeenense_DSM_15944	dttp_c	0	Met	0.00469483568075117	0	0.00469483568075117	0	0.00473964260725297
Microbacterium_gubbeenense_DSM_15944	g1p_c	0	Met	0.0140845070422535	0.00469483568075117	0.00938967136150235	0.0118699619098237	0.00476231336596846
Microbacterium_gubbeenense_DSM_15944	utp_c	0	Met	0.00938967136150235	0	0.00938967136150235	0	0.00483147366829186
Microbacterium_gubbeenense_DSM_15944	g3p_c	0	Met	0.0657276995305164	0.0469483568075117	0.0187793427230047	0.116307910355213	0.00973280705522288
Microbacterium_gubbeenense_DSM_15944	10fthf_c	0	Met	0.0140845070422535	0.00469483568075117	0.00938967136150235	0.00792807157409868	0.0101256899351801
Microbacterium_gubbeenense_DSM_15944	gar_c	0	Met	0.0187793427230047	0.00938967136150235	0.00938967136150235	0.0179599610240057	0.0101193713951027
Microbacterium_gubbeenense_DSM_15944	gcald_c	0	Met	0.0140845070422535	0.00938967136150235	0.00469483568075117	0.0799007883780671	0.00975309176688593
Microbacterium_gubbeenense_DSM_15944	gly_c	0	Met	0.0234741784037559	0.00469483568075117	0.0187793427230047	0.0176942156081141	0.0101534569005935
Microbacterium_gubbeenense_DSM_15944	mlthf_c	0	Met	0.0328638497652582	0.00938967136150235	0.0234741784037559	0.0104305075737444	0.0101510582281776
Microbacterium_gubbeenense_DSM_15944	glu_D_c	0	Met	0.0140845070422535	0.00938967136150235	0.00469483568075117	0.0087917441757463	0.0100845245603424
Microbacterium_gubbeenense_DSM_15944	glx_c	0	Met	0.00938967136150235	0.00469483568075117	0.00469483568075117	0.00292319957480733	0.00469485592232028
Microbacterium_gubbeenense_DSM_15944	hpyr_c	0	Met	0.00938967136150235	0.00469483568075117	0.00469483568075117	0.0796128975108513	0.00974799691978701
Microbacterium_gubbeenense_DSM_15944	gthox_c	0	Met	0.00938967136150235	0.00469483568075117	0.00469483568075117	0.00294534502613163	0.00469472394856369
Microbacterium_gubbeenense_DSM_15944	gua_c	0	Met	0.00938967136150235	0.00469483568075117	0.00469483568075117	2.2145451324298e-05	0.004694929038196
Microbacterium_gubbeenense_DSM_15944	4hbz_c	0	Met	0.00938967136150235	0.00469483568075117	0.00469483568075117	0.00865887146780051	0.0112982900469896
Microbacterium_gubbeenense_DSM_15944	octdp_c	0	Met	0.00469483568075117	0	0.00469483568075117	0	0.0112982900469896
Microbacterium_gubbeenense_DSM_15944	4ahmmp_c	0	Met	0.00938967136150235	0.00469483568075117	0.00469483568075117	0.0115599255912836	0.0047623284973637
Microbacterium_gubbeenense_DSM_15944	achms_c	0	Met	0.0234741784037559	0.0140845070422535	0.00938967136150235	0.116839401186996	0.010028384116292
Microbacterium_gubbeenense_DSM_15944	hom_L_c	0	Met	0.00938967136150235	0.00469483568075117	0.00469483568075117	0.0223004694835681	0.00979695133101888
Microbacterium_gubbeenense_DSM_15944	2cpr5p_c	0	Met	0.00938967136150235	0.00469483568075117	0.00469483568075117	0.0152139250597927	0.00973013252633023
Microbacterium_gubbeenense_DSM_15944	3mop_c	0	Met	0.0140845070422535	0	0.0140845070422535	0	0.0104824420165761
Microbacterium_gubbeenense_DSM_15944	3c2hmp_c	0	Met	0.00938967136150235	0.00469483568075117	0.00469483568075117	0.103330675879174	0.0101191480756951
Microbacterium_gubbeenense_DSM_15944	2ippm_c	0	Met	0.00938967136150235	0.00469483568075117	0.00469483568075117	0.10361856674639	0.0101119583261424
Microbacterium_gubbeenense_DSM_15944	3c3hmp_c	0	Met	0.0140845070422535	0.00938967136150235	0.00469483568075117	0.103906457613606	0.0101047787861046
Microbacterium_gubbeenense_DSM_15944	lald_L_c	0	Met	0.00938967136150235	0.00469483568075117	0.00469483568075117	6.6436353972894e-05	0.00469492374629895
Microbacterium_gubbeenense_DSM_15944	lac_D_c	0	Met	0.00469483568075117	0	0.00469483568075117	0	0.00941072849868406
Microbacterium_gubbeenense_DSM_15944	pyr_c	0	Met	0.0704225352112676	0.0516431924882629	0.0187793427230047	0.107671184338737	0.00960599001327197
Microbacterium_gubbeenense_DSM_15944	4mop_c	0	Met	0.0140845070422535	0.00469483568075117	0.00938967136150235	0.102754894144743	0.0101335582905787
Microbacterium_gubbeenense_DSM_15944	ficytC_c	0	Met	0.0140845070422535	0.00469483568075117	0.00938967136150235	0.00259101780494286	0.00955739818189964
Microbacterium_gubbeenense_DSM_15944	lac_L_c	0	Met	0.0140845070422535	0.00469483568075117	0.00938967136150235	0.00571352644166888	0.00955739818189964
Microbacterium_gubbeenense_DSM_15944	2maacoa_c	0	Met	0.00938967136150235	0	0.00938967136150235	0	0.0101988297749841
Microbacterium_gubbeenense_DSM_15944	malcoa_c	0	Met	0.0140845070422535	0.00938967136150235	0.00469483568075117	0.00292319957480733	0.00469481182520238
Microbacterium_gubbeenense_DSM_15944	met_L_c	0	Met	0.0140845070422535	0	0.0140845070422535	0	0.0112157867804765
Microbacterium_gubbeenense_DSM_15944	thf_c	0	Met	0.0375586854460094	0.0328638497652582	0.00469483568075117	0.050757374435291	0.00987622596015528
Microbacterium_gubbeenense_DSM_15944	mmcoa_R_c	0	Met	0.00938967136150235	0.00469483568075117	0.00469483568075117	0.00544778102577731	0.00905346735362465
Microbacterium_gubbeenense_DSM_15944	succoa_c	0	Met	0.00938967136150235	0.00469483568075117	0.00469483568075117	0.00573567189299318	0.00858522019487618
Microbacterium_gubbeenense_DSM_15944	methf_c	0	Met	0.00938967136150235	0.00469483568075117	0.00469483568075117	0.00821596244131455	0.0101318024429704
Microbacterium_gubbeenense_DSM_15944	q8_c	0	Met	0.00938967136150235	0.00469483568075117	0.00469483568075117	0.00248029054832137	0.00872679867215638
Microbacterium_gubbeenense_DSM_15944	nac_c	0	Met	0.0140845070422535	0.00938967136150235	0.00469483568075117	4.4290902648596e-05	0.00480833717104155
Microbacterium_gubbeenense_DSM_15944	nicrnt_c	0	Met	0.0234741784037559	0.00938967136150235	0.0140845070422535	0.000531490831783152	0.00480834087631495
Microbacterium_gubbeenense_DSM_15944	dmbzid_c	0	Met	0.00938967136150235	0	0.00938967136150235	0	0.00483168056349282
Microbacterium_gubbeenense_DSM_15944	cit_c	0	Met	0.00938967136150235	0	0.00938967136150235	0	0.010203274122668
Microbacterium_gubbeenense_DSM_15944	cbp_c	0	Met	0.00938967136150235	0.00469483568075117	0.00469483568075117	0.0236513420143503	0.00968760729580265
Microbacterium_gubbeenense_DSM_15944	orn_c	0	Met	0.00938967136150235	0	0.00938967136150235	0	0.00987448219114948
Microbacterium_gubbeenense_DSM_15944	2ohph_c	0	Met	0.0140845070422535	0.00469483568075117	0.00938967136150235	0.0195765789706794	0.0109266444781901
Microbacterium_gubbeenense_DSM_15944	2ombzl_c	0	Met	0.0140845070422535	0.00469483568075117	0.00938967136150235	0.00810523518469306	0.0108079993278257
Microbacterium_gubbeenense_DSM_15944	3c4mop_c	0	Met	0.00938967136150235	0.00469483568075117	0.00469483568075117	0.103042785011959	0.0101263480565556
Microbacterium_gubbeenense_DSM_15944	2ommbl_c	0	Met	0.0140845070422535	0.00938967136150235	0.00469483568075117	0.00101869076091771	0.0108078616778068
Microbacterium_gubbeenense_DSM_15944	2omph_c	0	Met	0.0140845070422535	0.00938967136150235	0.00469483568075117	0.00569138099034458	0.0108078638801795
Microbacterium_gubbeenense_DSM_15944	3ophb_c	0	Met	0.0140845070422535	0.00938967136150235	0.00469483568075117	0.0142616706528479	0.0111716318137362
Microbacterium_gubbeenense_DSM_15944	2oph_c	0	Met	0.00938967136150235	0.00469483568075117	0.00469483568075117	0.016941270263088	0.0110477807240741
Microbacterium_gubbeenense_DSM_15944	ala_B_c	0	Met	0.00938967136150235	0.00469483568075117	0.00469483568075117	0.00724156258304544	0.00478521997978731
Microbacterium_gubbeenense_DSM_15944	pant_R_c	0	Met	0.00938967136150235	0.00469483568075117	0.00469483568075117	0.00741872619363983	0.00478521997978731
Microbacterium_gubbeenense_DSM_15944	lpam_c	0	Met	0.00938967136150235	0.00469483568075117	0.00469483568075117	0.00509345380458854	0.00933098246893723
Microbacterium_gubbeenense_DSM_15944	adhlam_c	0	Met	0.0187793427230047	0.00938967136150235	0.00938967136150235	0.0220790149703251	0.00972165934760932
Microbacterium_gubbeenense_DSM_15944	f6p_c	0	Met	0.0234741784037559	0.0187793427230047	0.00469483568075117	0.017539197448844	0.00480822906305971
Microbacterium_gubbeenense_DSM_15944	13dpg_c	0	Met	0.0140845070422535	0.00938967136150235	0.00469483568075117	0.0114049074320135	0.00879432512344122
Microbacterium_gubbeenense_DSM_15944	3pg_c	0	Met	0.00938967136150235	0.00469483568075117	0.00469483568075117	0.0111170165647976	0.00909485729839185
Microbacterium_gubbeenense_DSM_15944	g6p_c	0	Met	0.00938967136150235	0.00469483568075117	0.00469483568075117	0.0147267251306582	0.00478516543066701
Microbacterium_gubbeenense_DSM_15944	5aprbu_c	0	Met	0.00938967136150235	0.00469483568075117	0.00469483568075117	0.000398618123837364	0.00480825894678611
Microbacterium_gubbeenense_DSM_15944	4ampm_c	0	Met	0.00938967136150235	0.00469483568075117	0.00469483568075117	0.00870316237044911	0.00473965159984563
Microbacterium_gubbeenense_DSM_15944	pnto_R_c	0	Met	0.0140845070422535	0.00938967136150235	0.00469483568075117	0.011892107361148	0.00476232635930473
Microbacterium_gubbeenense_DSM_15944	ppap_c	0	Met	0.00938967136150235	0.00469483568075117	0.00469483568075117	0.00294534502613163	0.00469371239322568
Microbacterium_gubbeenense_DSM_15944	4ppcys_c	0	Met	0.0140845070422535	0.00938967136150235	0.00469483568075117	0.00606785366285765	0.00471718880204838
Microbacterium_gubbeenense_DSM_15944	r1p_c	0	Met	0.00469483568075117	0	0.00469483568075117	0	0.0126094014890347
Microbacterium_gubbeenense_DSM_15944	4ppan_c	0	Met	0.00938967136150235	0.00469483568075117	0.00469483568075117	0.00896890778634069	0.00473965032919795
Microbacterium_gubbeenense_DSM_15944	pram_c	0	Met	0.0140845070422535	0.00938967136150235	0.00469483568075117	0.00945610771547524	0.0101192728749418
Microbacterium_gubbeenense_DSM_15944	pran_c	0	Met	0.0140845070422535	0.00938967136150235	0.00469483568075117	0.0155018159270086	0.00972870179533831
Microbacterium_gubbeenense_DSM_15944	fpram_c	0	Met	0.0140845070422535	0.00938967136150235	0.00469483568075117	0.091704313933918	0.00979207442514974
Microbacterium_gubbeenense_DSM_15944	fgam_c	0	Met	0.0187793427230047	0.00938967136150235	0.00938967136150235	0.0213482150766233	0.0101192469201348
Microbacterium_gubbeenense_DSM_15944	r5p_c	0	Met	0.0234741784037559	0.00469483568075117	0.0187793427230047	0.00303392683142882	0.0125533342711453
Microbacterium_gubbeenense_DSM_15944	skm5p_c	0	Met	0.00938967136150235	0.00469483568075117	0.00469483568075117	0.0839534059704137	0.00974048107731967
Microbacterium_gubbeenense_DSM_15944	ppcoa_c	0	Met	0.0187793427230047	0.0140845070422535	0.00469483568075117	0.00584639914961467	0.00471347673505913
Microbacterium_gubbeenense_DSM_15944	pan4p_c	0	Met	0.00938967136150235	0.00469483568075117	0.00469483568075117	0.00305607228275312	0.00469493874857285
Microbacterium_gubbeenense_DSM_15944	dad_2_c	0	Met	0.00938967136150235	0	0.00938967136150235	0	0.0100994695213799
Microbacterium_gubbeenense_DSM_15944	dgsn_c	0	Met	0.00938967136150235	0	0.00938967136150235	0	0.0102033292161521
Microbacterium_gubbeenense_DSM_15944	mmcoa_S_c	0	Met	0.0140845070422535	0.00469483568075117	0.00938967136150235	0.00515989015856143	0.00957573844486622
Microbacterium_gubbeenense_DSM_15944	ribflv_c	0	Met	0.00938967136150235	0.00469483568075117	0.00469483568075117	0.000575781734431748	0.0047395791944847
Microbacterium_gubbeenense_DSM_15944	db4p_c	0	Met	0.00938967136150235	0.00469483568075117	0.00469483568075117	0.000310036318540172	0.00480826025448646
Microbacterium_gubbeenense_DSM_15944	4r5au_c	0	Met	0.0140845070422535	0.00938967136150235	0.00469483568075117	0.00044290902648596	0.00478514531205365
Microbacterium_gubbeenense_DSM_15944	dmlz_c	0	Met	0.0187793427230047	0.00938967136150235	0.00938967136150235	0.000797236247674728	0.00478514919753023
Microbacterium_gubbeenense_DSM_15944	5prdmbz_c	0	Met	0.0140845070422535	0.00938967136150235	0.00469483568075117	0.000398618123837364	0.00473965181162031
Microbacterium_gubbeenense_DSM_15944	3dhsk_c	0	Met	0.00938967136150235	0.00469483568075117	0.00469483568075117	0.0845291877048454	0.00973761394792607
Microbacterium_gubbeenense_DSM_15944	skm_c	0	Met	0.00938967136150235	0.00469483568075117	0.00469483568075117	0.0842412968376296	0.00973904730160555
Microbacterium_gubbeenense_DSM_15944	suchms_c	0	Met	0.0187793427230047	0.00938967136150235	0.00938967136150235	0.0331960315351227	0.00973136872922576
Microbacterium_gubbeenense_DSM_15944	2obut_c	0	Met	0.00469483568075117	0	0.00469483568075117	0	0.00977378973118269
Microbacterium_gubbeenense_DSM_15944	succ_c	0	Met	0.0375586854460094	0.028169014084507	0.00938967136150235	0.0394853397112233	0.0096822672731709
Microbacterium_gubbeenense_DSM_15944	fadh2_c	0	Met	0.0140845070422535	0.00469483568075117	0.00938967136150235	0.00252458145096997	0.00975135228282059
Microbacterium_gubbeenense_DSM_15944	focytC_c	0	Met	0.0140845070422535	0.00938967136150235	0.00469483568075117	0.00287890867215874	0.00950760160037449
Microbacterium_gubbeenense_DSM_15944	s7p_c	0	Met	0.0187793427230047	0.00938967136150235	0.00938967136150235	0.000708654442377536	0.00982869847021084
Microbacterium_gubbeenense_DSM_15944	dtdp4d6dg_c	0	Met	0.00938967136150235	0.00469483568075117	0.00469483568075117	0.00303392683142882	0.00469493748574748
Microbacterium_gubbeenense_DSM_15944	dtdpglu_c	0	Met	0.0140845070422535	0.00938967136150235	0.00469483568075117	0.00602356276020905	0.00471718497758087
Microbacterium_gubbeenense_DSM_15944	thr_L_c	0	Met	0.0140845070422535	0.00469483568075117	0.00938967136150235	0.0217246877491363	0.0100137643172861
Microbacterium_gubbeenense_DSM_15944	phom_c	0	Met	0.00938967136150235	0.00469483568075117	0.00469483568075117	0.0220125786163522	0.00990417139878935
Microbacterium_gubbeenense_DSM_15944	dxyl5p_c	0	Met	0.0140845070422535	0	0.0140845070422535	0	0.012474612248186
Microbacterium_gubbeenense_DSM_15944	tyr_L_c	0	Met	0.0187793427230047	0	0.0187793427230047	0	0.0126322637923145
Microbacterium_gubbeenense_DSM_15944	xu5p_D_c	0	Met	0.0375586854460094	0.00938967136150235	0.028169014084507	0.00801665337939587	0.00995373783560298
Microbacterium_gubbeenense_DSM_15944	thmmp_c	0	Met	0.0140845070422535	0.00938967136150235	0.00469483568075117	0.00301178138010453	0.00469493895637071
Microbacterium_gubbeenense_DSM_15944	2mahmp_c	0	Met	0.00938967136150235	0.00469483568075117	0.00469483568075117	0.00580210824696607	0.00471718943136472
Microbacterium_gubbeenense_DSM_15944	4mpetz_c	0	Met	0.0187793427230047	0.0140845070422535	0.00469483568075117	0.000132872707945788	0.00471718943136472
Microbacterium_gubbeenense_DSM_15944	trdrd_c	0	Met	0.0187793427230047	0.0140845070422535	0.00469483568075117	0.00287890867215874	0.00987046199128839
Microbacterium_gubbeenense_DSM_15944	3ig3p_c	0	Met	0.0140845070422535	0.00469483568075117	0.00938967136150235	0.0149260341925768	0.00973156367819891
Microbacterium_gubbeenense_DSM_15944	tsul_c	0	Met	0.0187793427230047	0.0140845070422535	0.00469483568075117	0.00584639914961467	0.0047165383396639
Microbacterium_gubbeenense_DSM_15944	3hmrsACP_c	0	Met	0.00938967136150235	0	0.00938967136150235	0	0.00476217543873526
Microbacterium_gubbeenense_DSM_15944	uacgam_c	0	Met	0.0234741784037559	0.00938967136150235	0.0140845070422535	0.00033218176986447	0.00478506801977709
Microbacterium_gubbeenense_DSM_15944	acgam1p_c	0	Met	0.00938967136150235	0.00469483568075117	0.00469483568075117	0.000132872707945788	0.00480814127290395
Microbacterium_gubbeenense_DSM_15944	val_L_c	0	Met	0.00938967136150235	0	0.00938967136150235	0	0.0102429444393691
Microbacterium_gubbeenense_DSM_15944	4hbald_c	0	Met	0.00938967136150235	0.00469483568075117	0.00469483568075117	0.00586854460093897	0.0114278519556448
Microbacterium_gubbeenense_DSM_15944	xyl_D_c	0	Met	0.00469483568075117	0	0.00469483568075117	0	0.0101358871962197
Microbacterium_gubbeenense_DSM_15944	xylu_D_c	0	Met	0.00938967136150235	0.00469483568075117	0.00469483568075117	0.00267959961024006	0.0100440290946439
Microbacterium_gubbeenense_DSM_15944	asn_L_c	0	Met	0.00469483568075117	0	0.00469483568075117	0	0.00980778922271595
Microbacterium_gubbeenense_DSM_15944	glyc_R_c	0	Met	0.00938967136150235	0.00469483568075117	0.00469483568075117	0.0793250066436354	0.00974290739282963
Microbacterium_gubbeenense_DSM_15944	2dr1p_c	0	Met	0.0140845070422535	0.00938967136150235	0.00469483568075117	0.00531490831783152	0.00995503101022826
Microbacterium_gubbeenense_DSM_15944	5mthf_c	0	Met	0.00938967136150235	0.00469483568075117	0.00469483568075117	0.00201523607051112	0.0101929439794825
Microbacterium_gubbeenense_DSM_15944	2mb2coa_c	0	Met	0.00938967136150235	0.00938967136150235	0	0	0.00467289719626168
Microbacterium_gubbeenense_DSM_15944	ivcoa_c	0	Met	0.00469483568075117	0.00469483568075117	0	0	0.00467289719626168
Microbacterium_gubbeenense_DSM_15944	ara5p_c	0	Met	0.00469483568075117	0.00469483568075117	0	0	0.00467289719626168
Microbacterium_gubbeenense_DSM_15944	acACP_c	0	Met	0.00938967136150235	0.00938967136150235	0	0	0.00467289719626168
Microbacterium_gubbeenense_DSM_15944	pap_c	0	Met	0.00469483568075117	0.00469483568075117	0	0	0.00467289719626168
Microbacterium_gubbeenense_DSM_15944	adocbl_c	0	Met	0.00938967136150235	0.00938967136150235	0	0	0.00467289719626168
Microbacterium_gubbeenense_DSM_15944	gmp_c	0	Met	0.0187793427230047	0.0187793427230047	0	0	0.00467289719626168
Microbacterium_gubbeenense_DSM_15944	adn_c	0	Met	0.00469483568075117	0.00469483568075117	0	0	0.00467289719626168
Microbacterium_gubbeenense_DSM_15944	alaala_c	0	Met	0.00469483568075117	0.00469483568075117	0	0	0.00467289719626168
Microbacterium_gubbeenense_DSM_15944	2dmmq8_c	0	Met	0.00938967136150235	0.00938967136150235	0	0	0.00467289719626168
Microbacterium_gubbeenense_DSM_15944	arg_L_c	0	Met	0.00469483568075117	0.00469483568075117	0	0	0.00467289719626168
Microbacterium_gubbeenense_DSM_15944	pppi_c	0	Met	0.00469483568075117	0.00469483568075117	0	0	0.00467289719626168
Microbacterium_gubbeenense_DSM_15944	for_c	0	Met	0.0140845070422535	0.0140845070422535	0	0	0.00467289719626168
Microbacterium_gubbeenense_DSM_15944	udpg_c	0	Met	0.00938967136150235	0.00938967136150235	0	0	0.00467289719626168
Microbacterium_gubbeenense_DSM_15944	glyclt_c	0	Met	0.00469483568075117	0.00469483568075117	0	0	0.00467289719626168
Microbacterium_gubbeenense_DSM_15944	gthrd_c	0	Met	0.00469483568075117	0.00469483568075117	0	0	0.00467289719626168
Microbacterium_gubbeenense_DSM_15944	ile_L_c	0	Met	0.00938967136150235	0.00938967136150235	0	0	0.00467289719626168
Microbacterium_gubbeenense_DSM_15944	12ppd_S_c	0	Met	0.00469483568075117	0.00469483568075117	0	0	0.00467289719626168
Microbacterium_gubbeenense_DSM_15944	leu_L_c	0	Met	0.00938967136150235	0.00938967136150235	0	0	0.00467289719626168
Microbacterium_gubbeenense_DSM_15944	malACP_c	0	Met	0.00938967136150235	0.00938967136150235	0	0	0.00467289719626168
Microbacterium_gubbeenense_DSM_15944	dnad_c	0	Met	0.00469483568075117	0.00469483568075117	0	0	0.00467289719626168
Microbacterium_gubbeenense_DSM_15944	ptrc_c	0	Met	0.00469483568075117	0.00469483568075117	0	0	0.00467289719626168
Microbacterium_gubbeenense_DSM_15944	ppa_c	0	Met	0.00469483568075117	0.00469483568075117	0	0	0.00467289719626168
Microbacterium_gubbeenense_DSM_15944	dpcoa_c	0	Met	0.00469483568075117	0.00469483568075117	0	0	0.00467289719626168
Microbacterium_gubbeenense_DSM_15944	ade_c	0	Met	0.00469483568075117	0.00469483568075117	0	0	0.00467289719626168
Microbacterium_gubbeenense_DSM_15944	dtdp4d6dm_c	0	Met	0.00469483568075117	0.00469483568075117	0	0	0.00467289719626168
Microbacterium_gubbeenense_DSM_15944	thmpp_c	0	Met	0.00469483568075117	0.00469483568075117	0	0	0.00467289719626168
Microbacterium_gubbeenense_DSM_15944	trp_L_c	0	Met	0.00938967136150235	0.00938967136150235	0	0	0.00467289719626168
Microbacterium_gubbeenense_DSM_15944	tym_c	0	Met	0.00469483568075117	0.00469483568075117	0	0	0.00467289719626168
Microbacterium_gubbeenense_DSM_15944	u3aga_c	0	Met	0.00938967136150235	0.00938967136150235	0	0	0.00467289719626168
Microbacterium_gubbeenense_DSM_15944	uaccg_c	0	Met	0.00938967136150235	0.00938967136150235	0	0	0.00467289719626168
Microbacterium_paraoxydans_77MFTsu3_2	2mbcoa_c	0	Met	0.019047619047619	0.00476190476190476	0.0142857142857143	0.000136705399863295	0.00983811109548635
Microbacterium_paraoxydans_77MFTsu3_2	dhlam_c	0	Met	0.019047619047619	0.00952380952380952	0.00952380952380952	0.0111642743221691	0.00934333824172944
Microbacterium_paraoxydans_77MFTsu3_2	fad_c	0	Met	0.019047619047619	0.0142857142857143	0.00476190476190476	0.00307587149692413	0.00476194153595104
Microbacterium_paraoxydans_77MFTsu3_2	HC01376_c	0	Met	0.019047619047619	0.00952380952380952	0.00952380952380952	0.00303030303030303	0.00934046700412711
Microbacterium_paraoxydans_77MFTsu3_2	3mob_c	0	Met	0.0238095238095238	0.00952380952380952	0.0142857142857143	0.0406470722260196	0.010081510444873
Microbacterium_paraoxydans_77MFTsu3_2	accoa_c	0	Met	0.0571428571428571	0.0333333333333333	0.0238095238095238	0.190088858509911	0.0100988768359036
Microbacterium_paraoxydans_77MFTsu3_2	4hba_c	0	Met	0.019047619047619	0.0142857142857143	0.00476190476190476	0.00811118705855548	0.0115351649941174
Microbacterium_paraoxydans_77MFTsu3_2	ru5p_D_c	0	Met	0.0238095238095238	0.00476190476190476	0.019047619047619	0.000455684666210982	0.010769450808988
Microbacterium_paraoxydans_77MFTsu3_2	acald_c	0	Met	0.00952380952380952	0.00476190476190476	0.00476190476190476	0.00674413305992253	0.00984837783240813
Microbacterium_paraoxydans_77MFTsu3_2	adocbip_c	0	Met	0.00952380952380952	0.00476190476190476	0.00476190476190476	0.000136705399863295	0.00480802129478904
Microbacterium_paraoxydans_77MFTsu3_2	gtp_c	0	Met	0.0238095238095238	0	0.0238095238095238	0	0.0119125057106203
Microbacterium_paraoxydans_77MFTsu3_2	acgam6p_c	0	Met	0.00476190476190476	0	0.00476190476190476	0	0.00490246571248319
Microbacterium_paraoxydans_77MFTsu3_2	actp_c	0	Met	0.0142857142857143	0.00952380952380952	0.00476190476190476	0.00289359763043974	0.00906117242193027
Microbacterium_paraoxydans_77MFTsu3_2	ACP_c	0	Met	0.0238095238095238	0.0142857142857143	0.00952380952380952	0.000273410799726589	0.00478474537243845
Microbacterium_paraoxydans_77MFTsu3_2	apoACP_c	0	Met	0.00952380952380952	0	0.00952380952380952	0	0.00483119662934529
Microbacterium_paraoxydans_77MFTsu3_2	adocbi_c	0	Met	0.00952380952380952	0.00476190476190476	0.00476190476190476	9.11369332421964e-05	0.00483136020097284
Microbacterium_paraoxydans_77MFTsu3_2	agdpcbi_c	0	Met	0.019047619047619	0.00952380952380952	0.00952380952380952	0.000182273866484393	0.0047849065471351
Microbacterium_paraoxydans_77MFTsu3_2	rdmbzi_c	0	Met	0.0142857142857143	0.00476190476190476	0.00952380952380952	0.000318979266347687	0.0047849065471351
Microbacterium_paraoxydans_77MFTsu3_2	ahcys_c	0	Met	0.0333333333333333	0.0142857142857143	0.019047619047619	0.0437685121895648	0.0107860967816798
Microbacterium_paraoxydans_77MFTsu3_2	air_c	0	Met	0.0142857142857143	0.00476190476190476	0.00952380952380952	0.0881066302118934	0.009768712533749
Microbacterium_paraoxydans_77MFTsu3_2	ac_c	0	Met	0.019047619047619	0.00476190476190476	0.0142857142857143	0.0025974025974026	0.00992364117770549
Microbacterium_paraoxydans_77MFTsu3_2	hcys_L_c	0	Met	0.0380952380952381	0.019047619047619	0.019047619047619	0.118159033948508	0.00991110675348213
Microbacterium_paraoxydans_77MFTsu3_2	trdox_c	0	Met	0.019047619047619	0.00476190476190476	0.0142857142857143	0.0025974025974026	0.00990771972205898
Microbacterium_paraoxydans_77MFTsu3_2	ahdt_c	0	Met	0.00952380952380952	0.00476190476190476	0.00476190476190476	0.00266575529733424	0.0104094356810363
Microbacterium_paraoxydans_77MFTsu3_2	ala_D_c	0	Met	0.019047619047619	0.00476190476190476	0.0142857142857143	0.00273410799726589	0.00970534137195599
Microbacterium_paraoxydans_77MFTsu3_2	ala_L_c	0	Met	0.019047619047619	0.0142857142857143	0.00476190476190476	0.000136705399863295	0.00948936863657867
Microbacterium_paraoxydans_77MFTsu3_2	akg_c	0	Met	0.0333333333333333	0.0142857142857143	0.019047619047619	0.170312143996355	0.0101087453067202
Microbacterium_paraoxydans_77MFTsu3_2	mqn8_c	0	Met	0.00952380952380952	0	0.00952380952380952	0	0.0109036772096236
Microbacterium_paraoxydans_77MFTsu3_2	prpp_c	0	Met	0.0285714285714286	0.00476190476190476	0.0238095238095238	0.00378218272955115	0.0110032527650071
Microbacterium_paraoxydans_77MFTsu3_2	anth_c	0	Met	0.00952380952380952	0.00476190476190476	0.00476190476190476	0.0146502620186831	0.00975971283098583
Microbacterium_paraoxydans_77MFTsu3_2	chor_c	0	Met	0.0142857142857143	0.00476190476190476	0.00952380952380952	0.0918432444748234	0.00977745182805167
Microbacterium_paraoxydans_77MFTsu3_2	5apru_c	0	Met	0.00952380952380952	0.00476190476190476	0.00476190476190476	0.000318979266347687	0.004902671266559
Microbacterium_paraoxydans_77MFTsu3_2	argsuc_c	0	Met	0.019047619047619	0.00952380952380952	0.00952380952380952	0.0413078149920255	0.00967219279506991
Microbacterium_paraoxydans_77MFTsu3_2	asp_L_c	0	Met	0.0238095238095238	0.00952380952380952	0.0142857142857143	0.00578719526087947	0.00970978709539224
Microbacterium_paraoxydans_77MFTsu3_2	citr_L_c	0	Met	0.0142857142857143	0.00952380952380952	0.00476190476190476	0.0380724538619275	0.00967383637123718
Microbacterium_paraoxydans_77MFTsu3_2	glu_L_c	0	Met	0.0476190476190476	0.0238095238095238	0.0238095238095238	0.142788790157211	0.0100751576514919
Microbacterium_paraoxydans_77MFTsu3_2	oaa_c	0	Met	0.0380952380952381	0.0142857142857143	0.0238095238095238	0.0161995898838004	0.0099039538926222
Microbacterium_paraoxydans_77MFTsu3_2	cbi_c	0	Met	0.00952380952380952	0	0.00952380952380952	0	0.004878724930288
Microbacterium_paraoxydans_77MFTsu3_2	gln_L_c	0	Met	0.019047619047619	0.00476190476190476	0.0142857142857143	0.126520847573479	0.0100837245238413
Microbacterium_paraoxydans_77MFTsu3_2	3psme_c	0	Met	0.0142857142857143	0.00952380952380952	0.00476190476190476	0.0921394395078606	0.00977586214851406
Microbacterium_paraoxydans_77MFTsu3_2	cys_L_c	0	Met	0.0333333333333333	0	0.0333333333333333	0	0.0123269803641876
Microbacterium_paraoxydans_77MFTsu3_2	cyst_L_c	0	Met	0.0285714285714286	0.019047619047619	0.00952380952380952	0.0314194577352472	0.00974982768264335
Microbacterium_paraoxydans_77MFTsu3_2	ser_L_c	0	Met	0.0238095238095238	0.00952380952380952	0.0142857142857143	0.00619731146046935	0.00981431697310939
Microbacterium_paraoxydans_77MFTsu3_2	pep_c	0	Met	0.0238095238095238	0.00476190476190476	0.019047619047619	0.0105718842560948	0.00979613319073581
Microbacterium_paraoxydans_77MFTsu3_2	e4p_c	0	Met	0.0238095238095238	0.00952380952380952	0.0142857142857143	0.0840966051492367	0.00976878937044707
Microbacterium_paraoxydans_77MFTsu3_2	dhf_c	0	Met	0.0142857142857143	0.00952380952380952	0.00476190476190476	0.0149920255183413	0.00985943365063689
Microbacterium_paraoxydans_77MFTsu3_2	dhpt_c	0	Met	0.0142857142857143	0.00952380952380952	0.00476190476190476	0.00982000455684666	0.00995771375543454
Microbacterium_paraoxydans_77MFTsu3_2	dhnpt_c	0	Met	0.0142857142857143	0.00476190476190476	0.00952380952380952	0.00533151059466849	0.0103020948290125
Microbacterium_paraoxydans_77MFTsu3_2	25dhpp_c	0	Met	0.00952380952380952	0.00476190476190476	0.00476190476190476	0.000182273866484393	0.00492693731823035
Microbacterium_paraoxydans_77MFTsu3_2	4abz_c	0	Met	0.00476190476190476	0	0.00476190476190476	0	0.0100579696846239
Microbacterium_paraoxydans_77MFTsu3_2	2ahhmp_c	0	Met	0.00952380952380952	0.00476190476190476	0.00476190476190476	0.00460241512873092	0.0100579696846239
Microbacterium_paraoxydans_77MFTsu3_2	2dda7p_c	0	Met	0.0142857142857143	0.00952380952380952	0.00476190476190476	0.0838231943495101	0.00976792149833039
Microbacterium_paraoxydans_77MFTsu3_2	3dhq_c	0	Met	0.00952380952380952	0.00476190476190476	0.00476190476190476	0.083526999316473	0.00976950859620575
Microbacterium_paraoxydans_77MFTsu3_2	amet_c	0	Met	0.0285714285714286	0.0142857142857143	0.0142857142857143	0.00455684666210982	0.0107856644829431
Microbacterium_paraoxydans_77MFTsu3_2	2omhmbl_c	0	Met	0.0142857142857143	0.00476190476190476	0.00952380952380952	0.00813397129186603	0.0107859501937424
Microbacterium_paraoxydans_77MFTsu3_2	2dhp_c	0	Met	0.0142857142857143	0.00952380952380952	0.00476190476190476	0.0156299840510367	0.00487871806799397
Microbacterium_paraoxydans_77MFTsu3_2	2dr5p_c	0	Met	0.0142857142857143	0.00476190476190476	0.00952380952380952	0.00799726589200273	0.0100027145650314
Microbacterium_paraoxydans_77MFTsu3_2	2pg_c	0	Met	0.00952380952380952	0.00476190476190476	0.00476190476190476	0.0108680792891319	0.0094454035828241
Microbacterium_paraoxydans_77MFTsu3_2	fdp_c	0	Met	0.0142857142857143	0.00476190476190476	0.00952380952380952	0.0856231487810435	0.00976571606809131
Microbacterium_paraoxydans_77MFTsu3_2	glyald_c	0	Met	0.00952380952380952	0.00476190476190476	0.00476190476190476	0.0757120072909547	0.00974452553273516
Microbacterium_paraoxydans_77MFTsu3_2	dhap_c	0	Met	0.019047619047619	0.00952380952380952	0.00952380952380952	0.00788334472544999	0.00973894164618543
Microbacterium_paraoxydans_77MFTsu3_2	fuc_L_c	0	Met	0.00476190476190476	0	0.00476190476190476	0	0.0102133843606364
Microbacterium_paraoxydans_77MFTsu3_2	fcl_L_c	0	Met	0.00952380952380952	0.00476190476190476	0.00476190476190476	0.00271132376395534	0.0101183477339543
Microbacterium_paraoxydans_77MFTsu3_2	fc1p_c	0	Met	0.0142857142857143	0.00476190476190476	0.00952380952380952	0.00537707906128959	0.0100249921520427
Microbacterium_paraoxydans_77MFTsu3_2	fmn_c	0	Met	0.00952380952380952	0.00476190476190476	0.00476190476190476	0.000410116199589884	0.00478483465271366
Microbacterium_paraoxydans_77MFTsu3_2	fum_c	0	Met	0.0333333333333333	0.0142857142857143	0.019047619047619	0.0380724538619275	0.00966521190120426
Microbacterium_paraoxydans_77MFTsu3_2	q8h2_c	0	Met	0.019047619047619	0.0142857142857143	0.00476190476190476	0.0025974025974026	0.00906624830062709
Microbacterium_paraoxydans_77MFTsu3_2	f1p_c	0	Met	0.0142857142857143	0.00952380952380952	0.00476190476190476	0.0859193438140807	0.00974839851531963
Microbacterium_paraoxydans_77MFTsu3_2	mal_L_c	0	Met	0.019047619047619	0.00476190476190476	0.0142857142857143	0.00619731146046935	0.0101025148314295
Microbacterium_paraoxydans_77MFTsu3_2	dttp_c	0	Met	0.00476190476190476	0	0.00476190476190476	0	0.00480801056611543
Microbacterium_paraoxydans_77MFTsu3_2	g1p_c	0	Met	0.0142857142857143	0.00476190476190476	0.00952380952380952	0.0119389382547277	0.00483134231202468
Microbacterium_paraoxydans_77MFTsu3_2	utp_c	0	Met	0.00952380952380952	0	0.00952380952380952	0	0.00490251546307532
Microbacterium_paraoxydans_77MFTsu3_2	g3p_c	0	Met	0.0666666666666667	0.0476190476190476	0.019047619047619	0.115128730918205	0.0097658390260929
Microbacterium_paraoxydans_77MFTsu3_2	10fthf_c	0	Met	0.0142857142857143	0.00476190476190476	0.00952380952380952	0.00526315789473684	0.0101848395951077
Microbacterium_paraoxydans_77MFTsu3_2	gar_c	0	Met	0.019047619047619	0.00952380952380952	0.00952380952380952	0.0150375939849624	0.0100817883979762
Microbacterium_paraoxydans_77MFTsu3_2	gcald_c	0	Met	0.0142857142857143	0.00952380952380952	0.00476190476190476	0.0766005923900661	0.00973292502756446
Microbacterium_paraoxydans_77MFTsu3_2	gly_c	0	Met	0.019047619047619	0.00476190476190476	0.0142857142857143	0.00961494645705172	0.0101022709873289
Microbacterium_paraoxydans_77MFTsu3_2	mlthf_c	0	Met	0.0285714285714286	0.00476190476190476	0.0238095238095238	0.00473912052859421	0.0104328461599156
Microbacterium_paraoxydans_77MFTsu3_2	glu_D_c	0	Met	0.0142857142857143	0.00952380952380952	0.00476190476190476	0.00359990886306676	0.00976252467829215
Microbacterium_paraoxydans_77MFTsu3_2	2aobut_c	0	Met	0.0142857142857143	0.00476190476190476	0.00952380952380952	0.0132832080200501	0.0100428163802787
Microbacterium_paraoxydans_77MFTsu3_2	glx_c	0	Met	0.00952380952380952	0.00476190476190476	0.00476190476190476	0.00293916609706083	0.0047619547556646
Microbacterium_paraoxydans_77MFTsu3_2	hpyr_c	0	Met	0.00952380952380952	0.00476190476190476	0.00476190476190476	0.0763043973570289	0.00973678879251823
Microbacterium_paraoxydans_77MFTsu3_2	gthox_c	0	Met	0.00952380952380952	0.00476190476190476	0.00476190476190476	0.00296195033037138	0.00476179039312807
Microbacterium_paraoxydans_77MFTsu3_2	gua_c	0	Met	0.00952380952380952	0.00476190476190476	0.00476190476190476	2.27842333105491e-05	0.00476200094437658
Microbacterium_paraoxydans_77MFTsu3_2	4hbz_c	0	Met	0.00952380952380952	0.00476190476190476	0.00476190476190476	0.0137616769195717	0.0112741841685954
Microbacterium_paraoxydans_77MFTsu3_2	octdp_c	0	Met	0.00476190476190476	0	0.00476190476190476	0	0.0112741841685954
Microbacterium_paraoxydans_77MFTsu3_2	4ahmmp_c	0	Met	0.00952380952380952	0.00476190476190476	0.00476190476190476	0.01161995898838	0.00483135995172447
Microbacterium_paraoxydans_77MFTsu3_2	achms_c	0	Met	0.0238095238095238	0.0142857142857143	0.00952380952380952	0.113055365686945	0.0100042812430134
Microbacterium_paraoxydans_77MFTsu3_2	hom_L_c	0	Met	0.00952380952380952	0.00476190476190476	0.00476190476190476	0.0141717931191615	0.00972624014694915
Microbacterium_paraoxydans_77MFTsu3_2	2cpr5p_c	0	Met	0.00952380952380952	0.00476190476190476	0.00476190476190476	0.0151970836181362	0.00976288220807785
Microbacterium_paraoxydans_77MFTsu3_2	3mop_c	0	Met	0.0142857142857143	0	0.0142857142857143	0	0.0104397830624343
Microbacterium_paraoxydans_77MFTsu3_2	3c2hmp_c	0	Met	0.00952380952380952	0.00476190476190476	0.00476190476190476	0.164251537935748	0.010089521046537
Microbacterium_paraoxydans_77MFTsu3_2	2ippm_c	0	Met	0.00952380952380952	0.00476190476190476	0.00476190476190476	0.164547732968786	0.0100830891473026
Microbacterium_paraoxydans_77MFTsu3_2	3c3hmp_c	0	Met	0.0142857142857143	0.00952380952380952	0.00476190476190476	0.164843928001823	0.010076665443298
Microbacterium_paraoxydans_77MFTsu3_2	lald_L_c	0	Met	0.00952380952380952	0.00476190476190476	0.00476190476190476	6.83526999316473e-05	0.00476199665591433
Microbacterium_paraoxydans_77MFTsu3_2	pyr_c	0	Met	0.0666666666666667	0.0476190476190476	0.019047619047619	0.103531556163135	0.0096293946744578
Microbacterium_paraoxydans_77MFTsu3_2	4mop_c	0	Met	0.0142857142857143	0.00476190476190476	0.00952380952380952	0.163659147869674	0.0101024094935076
Microbacterium_paraoxydans_77MFTsu3_2	ficytC_c	0	Met	0.0142857142857143	0.00476190476190476	0.00952380952380952	0.0025974025974026	0.00958120180536793
Microbacterium_paraoxydans_77MFTsu3_2	lac_L_c	0	Met	0.0142857142857143	0.00476190476190476	0.00952380952380952	0.00574162679425837	0.00958120180536793
Microbacterium_paraoxydans_77MFTsu3_2	2maacoa_c	0	Met	0.00952380952380952	0	0.00952380952380952	0	0.0101868072853365
Microbacterium_paraoxydans_77MFTsu3_2	malcoa_c	0	Met	0.0142857142857143	0.00952380952380952	0.00476190476190476	0.00293916609706083	0.0047618643580072
Microbacterium_paraoxydans_77MFTsu3_2	met_L_c	0	Met	0.0142857142857143	0	0.0142857142857143	0	0.0115652757138146
Microbacterium_paraoxydans_77MFTsu3_2	thf_c	0	Met	0.0380952380952381	0.0333333333333333	0.00476190476190476	0.0449532923217134	0.00985699774077656
Microbacterium_paraoxydans_77MFTsu3_2	mmcoa_R_c	0	Met	0.00952380952380952	0.00476190476190476	0.00476190476190476	0.00546821599453178	0.00867865740014639
Microbacterium_paraoxydans_77MFTsu3_2	succoa_c	0	Met	0.00952380952380952	0.00476190476190476	0.00476190476190476	0.00576441102756892	0.00816593039237631
Microbacterium_paraoxydans_77MFTsu3_2	methf_c	0	Met	0.00952380952380952	0.00476190476190476	0.00476190476190476	0.00268853953064479	0.0102898775356911
Microbacterium_paraoxydans_77MFTsu3_2	q8_c	0	Met	0.00952380952380952	0.00476190476190476	0.00476190476190476	0.00248348143084985	0.00853154643057434
Microbacterium_paraoxydans_77MFTsu3_2	nac_c	0	Met	0.0142857142857143	0.00952380952380952	0.00476190476190476	4.55684666210982e-05	0.00487872137205906
Microbacterium_paraoxydans_77MFTsu3_2	nicrnt_c	0	Met	0.0238095238095238	0.00952380952380952	0.0142857142857143	0.000546821599453178	0.0048787256927663
Microbacterium_paraoxydans_77MFTsu3_2	dmbzid_c	0	Met	0.00952380952380952	0	0.00952380952380952	0	0.00490275675580301
Microbacterium_paraoxydans_77MFTsu3_2	cit_c	0	Met	0.00952380952380952	0	0.00952380952380952	0	0.0101755559164273
Microbacterium_paraoxydans_77MFTsu3_2	cbp_c	0	Met	0.00952380952380952	0.00476190476190476	0.00476190476190476	0.035725677830941	0.00967548050607853
Microbacterium_paraoxydans_77MFTsu3_2	orn_c	0	Met	0.0142857142857143	0	0.0142857142857143	0	0.00996044382051426
Microbacterium_paraoxydans_77MFTsu3_2	2ohph_c	0	Met	0.0142857142857143	0.00476190476190476	0.00952380952380952	0.0247208931419458	0.0109041190204124
Microbacterium_paraoxydans_77MFTsu3_2	2ombzl_c	0	Met	0.0142857142857143	0.00476190476190476	0.00952380952380952	0.00346320346320346	0.0107859526782505
Microbacterium_paraoxydans_77MFTsu3_2	3c4mop_c	0	Met	0.00952380952380952	0.00476190476190476	0.00476190476190476	0.163955342902711	0.0100959611566943
Microbacterium_paraoxydans_77MFTsu3_2	2ommbl_c	0	Met	0.0142857142857143	0.00952380952380952	0.00476190476190476	0.00571884256094782	0.0107858011253499
Microbacterium_paraoxydans_77MFTsu3_2	2omph_c	0	Met	0.0142857142857143	0.00952380952380952	0.00476190476190476	0.00104807473228526	0.0107858036097893
Microbacterium_paraoxydans_77MFTsu3_2	3ophb_c	0	Met	0.0142857142857143	0.00952380952380952	0.00476190476190476	0.0193893825472773	0.0111480707085232
Microbacterium_paraoxydans_77MFTsu3_2	2oph_c	0	Met	0.00952380952380952	0.00476190476190476	0.00476190476190476	0.0220779220779221	0.011024746159282
Microbacterium_paraoxydans_77MFTsu3_2	ala_B_c	0	Met	0.00952380952380952	0.00476190476190476	0.00476190476190476	0.00193665983139667	0.0048549225153131
Microbacterium_paraoxydans_77MFTsu3_2	pant_R_c	0	Met	0.00952380952380952	0.00476190476190476	0.00476190476190476	0.0128047391205286	0.0048549225153131
Microbacterium_paraoxydans_77MFTsu3_2	lpam_c	0	Met	0.00952380952380952	0.00476190476190476	0.00476190476190476	0.00512645249487355	0.00957953010799268
Microbacterium_paraoxydans_77MFTsu3_2	adhlam_c	0	Met	0.019047619047619	0.00952380952380952	0.00952380952380952	0.0825472772841194	0.00984228665251135
Microbacterium_paraoxydans_77MFTsu3_2	f6p_c	0	Met	0.0238095238095238	0.019047619047619	0.00476190476190476	0.017634996582365	0.00487859530813118
Microbacterium_paraoxydans_77MFTsu3_2	13dpg_c	0	Met	0.0142857142857143	0.00952380952380952	0.00476190476190476	0.0114604693552062	0.00881425263565991
Microbacterium_paraoxydans_77MFTsu3_2	3pg_c	0	Met	0.00952380952380952	0.00476190476190476	0.00476190476190476	0.0111642743221691	0.00911892014051193
Microbacterium_paraoxydans_77MFTsu3_2	g6p_c	0	Met	0.00952380952380952	0.00476190476190476	0.00476190476190476	0.0148097516518569	0.00485485891487142
Microbacterium_paraoxydans_77MFTsu3_2	5aprbu_c	0	Met	0.00952380952380952	0.00476190476190476	0.00476190476190476	0.000410116199589884	0.00487864256442364
Microbacterium_paraoxydans_77MFTsu3_2	4ampm_c	0	Met	0.00952380952380952	0.00476190476190476	0.00476190476190476	0.00874914559125085	0.00480802104794295
Microbacterium_paraoxydans_77MFTsu3_2	pnto_R_c	0	Met	0.0142857142857143	0.00952380952380952	0.00476190476190476	0.0119617224880383	0.00483135745924225
Microbacterium_paraoxydans_77MFTsu3_2	ppap_c	0	Met	0.00952380952380952	0.00476190476190476	0.00476190476190476	0.00296195033037138	0.00476047109532669
Microbacterium_paraoxydans_77MFTsu3_2	4ppcys_c	0	Met	0.0142857142857143	0.00952380952380952	0.00476190476190476	0.00610617452722716	0.00478490556922186
Microbacterium_paraoxydans_77MFTsu3_2	r1p_c	0	Met	0.00476190476190476	0	0.00476190476190476	0	0.0125868492305409
Microbacterium_paraoxydans_77MFTsu3_2	4ppan_c	0	Met	0.00952380952380952	0.00476190476190476	0.00476190476190476	0.00902255639097744	0.00480801956686697
Microbacterium_paraoxydans_77MFTsu3_2	pram_c	0	Met	0.0142857142857143	0.00952380952380952	0.00476190476190476	0.00927318295739348	0.0100817804516182
Microbacterium_paraoxydans_77MFTsu3_2	pran_c	0	Met	0.0142857142857143	0.00952380952380952	0.00476190476190476	0.0154932786511734	0.00976129726226709
Microbacterium_paraoxydans_77MFTsu3_2	fpram_c	0	Met	0.0142857142857143	0.00952380952380952	0.00476190476190476	0.0884028252449305	0.00977460409873477
Microbacterium_paraoxydans_77MFTsu3_2	fgam_c	0	Met	0.019047619047619	0.00952380952380952	0.00952380952380952	0.0157666894509	0.0100815684262442
Microbacterium_paraoxydans_77MFTsu3_2	r5p_c	0	Met	0.0238095238095238	0.00476190476190476	0.019047619047619	0.00305308726361358	0.0125302257451991
Microbacterium_paraoxydans_77MFTsu3_2	skm5p_c	0	Met	0.00952380952380952	0.00476190476190476	0.00476190476190476	0.0826384142173616	0.00977427298581259
Microbacterium_paraoxydans_77MFTsu3_2	ppcoa_c	0	Met	0.019047619047619	0.0142857142857143	0.00476190476190476	0.00587833219412167	0.00478024055560726
Microbacterium_paraoxydans_77MFTsu3_2	pan4p_c	0	Met	0.00952380952380952	0.00476190476190476	0.00476190476190476	0.00307587149692413	0.0047620122597642
Microbacterium_paraoxydans_77MFTsu3_2	dad_2_c	0	Met	0.00952380952380952	0	0.00952380952380952	0	0.0101373861367159
Microbacterium_paraoxydans_77MFTsu3_2	dgsn_c	0	Met	0.00952380952380952	0	0.00952380952380952	0	0.0102421246916517
Microbacterium_paraoxydans_77MFTsu3_2	mmcoa_S_c	0	Met	0.0142857142857143	0.00476190476190476	0.00952380952380952	0.00517202096149465	0.00926008478638169
Microbacterium_paraoxydans_77MFTsu3_2	ribflv_c	0	Met	0.00952380952380952	0.00476190476190476	0.00476190476190476	0.000592390066074277	0.00480794870408535
Microbacterium_paraoxydans_77MFTsu3_2	db4p_c	0	Met	0.00952380952380952	0.00476190476190476	0.00476190476190476	0.000318979266347687	0.004878644089329
Microbacterium_paraoxydans_77MFTsu3_2	4r5au_c	0	Met	0.0142857142857143	0.00952380952380952	0.00476190476190476	0.000455684666210982	0.00485484774646606
Microbacterium_paraoxydans_77MFTsu3_2	dmlz_c	0	Met	0.019047619047619	0.00952380952380952	0.00952380952380952	0.000820232399179768	0.00485485227666884
Microbacterium_paraoxydans_77MFTsu3_2	5prdmbz_c	0	Met	0.0142857142857143	0.00952380952380952	0.00476190476190476	0.000410116199589884	0.00480802129478904
Microbacterium_paraoxydans_77MFTsu3_2	3dhsk_c	0	Met	0.00952380952380952	0.00476190476190476	0.00476190476190476	0.0832308042834359	0.0097710962099102
Microbacterium_paraoxydans_77MFTsu3_2	skm_c	0	Met	0.00952380952380952	0.00476190476190476	0.00476190476190476	0.0829346092503987	0.00977268433969525
Microbacterium_paraoxydans_77MFTsu3_2	suchms_c	0	Met	0.019047619047619	0.00952380952380952	0.00952380952380952	0.0309637730690362	0.0097209271943587
Microbacterium_paraoxydans_77MFTsu3_2	2obut_c	0	Met	0.00476190476190476	0	0.00476190476190476	0	0.00976386439635199
Microbacterium_paraoxydans_77MFTsu3_2	succ_c	0	Met	0.0380952380952381	0.0285714285714286	0.00952380952380952	0.0372977899293689	0.00967257078251686
Microbacterium_paraoxydans_77MFTsu3_2	fadh2_c	0	Met	0.0142857142857143	0.00476190476190476	0.00952380952380952	0.0025062656641604	0.00974370052368492
Microbacterium_paraoxydans_77MFTsu3_2	focytC_c	0	Met	0.0142857142857143	0.00952380952380952	0.00476190476190476	0.00289359763043974	0.00953176286087286
Microbacterium_paraoxydans_77MFTsu3_2	s7p_c	0	Met	0.019047619047619	0.00952380952380952	0.00952380952380952	0.00109364319890636	0.00986236270204417
Microbacterium_paraoxydans_77MFTsu3_2	dtdp4d6dg_c	0	Met	0.00952380952380952	0.00476190476190476	0.00476190476190476	0.00305308726361358	0.00476201078820829
Microbacterium_paraoxydans_77MFTsu3_2	dtdpglu_c	0	Met	0.0142857142857143	0.00952380952380952	0.00476190476190476	0.00606060606060606	0.00478490111200796
Microbacterium_paraoxydans_77MFTsu3_2	thr_L_c	0	Met	0.00952380952380952	0.00476190476190476	0.00476190476190476	0.0135794030530873	0.0099336211014703
Microbacterium_paraoxydans_77MFTsu3_2	phom_c	0	Met	0.00952380952380952	0.00476190476190476	0.00476190476190476	0.0138755980861244	0.00982883685096904
Microbacterium_paraoxydans_77MFTsu3_2	dxyl5p_c	0	Met	0.0142857142857143	0	0.0142857142857143	0	0.0122434962083142
Microbacterium_paraoxydans_77MFTsu3_2	tyr_L_c	0	Met	0.0142857142857143	0	0.0142857142857143	0	0.0122434962083142
Microbacterium_paraoxydans_77MFTsu3_2	xu5p_D_c	0	Met	0.0333333333333333	0.00476190476190476	0.0285714285714286	0.00271132376395534	0.00998420986498568
Microbacterium_paraoxydans_77MFTsu3_2	thmmp_c	0	Met	0.0142857142857143	0.00952380952380952	0.00476190476190476	0.00303030303030303	0.00476201250190867
Microbacterium_paraoxydans_77MFTsu3_2	2mahmp_c	0	Met	0.00952380952380952	0.00476190476190476	0.00476190476190476	0.00583276372750057	0.00478490630265675
Microbacterium_paraoxydans_77MFTsu3_2	4mpetz_c	0	Met	0.019047619047619	0.0142857142857143	0.00476190476190476	0.000136705399863295	0.00478490630265675
Microbacterium_paraoxydans_77MFTsu3_2	trdrd_c	0	Met	0.019047619047619	0.0142857142857143	0.00476190476190476	0.00289359763043974	0.00979956286301152
Microbacterium_paraoxydans_77MFTsu3_2	3ig3p_c	0	Met	0.0142857142857143	0.00476190476190476	0.00952380952380952	0.0149008885850991	0.00976446766866879
Microbacterium_paraoxydans_77MFTsu3_2	tsul_c	0	Met	0.019047619047619	0.0142857142857143	0.00476190476190476	0.00587833219412167	0.00478423361727035
Microbacterium_paraoxydans_77MFTsu3_2	3hmrsACP_c	0	Met	0.00952380952380952	0	0.00952380952380952	0	0.00483118152160925
Microbacterium_paraoxydans_77MFTsu3_2	uacgam_c	0	Met	0.0238095238095238	0.00952380952380952	0.0142857142857143	0.000341763499658237	0.00485474534115589
Microbacterium_paraoxydans_77MFTsu3_2	acgam1p_c	0	Met	0.00952380952380952	0.00476190476190476	0.00476190476190476	0.000136705399863295	0.00487849293729444
Microbacterium_paraoxydans_77MFTsu3_2	val_L_c	0	Met	0.00952380952380952	0	0.00952380952380952	0	0.010211620601625
Microbacterium_paraoxydans_77MFTsu3_2	4hbald_c	0	Met	0.00952380952380952	0.00476190476190476	0.00476190476190476	0.0109592162223741	0.0114031822257428
Microbacterium_paraoxydans_77MFTsu3_2	glyc_R_c	0	Met	0.00952380952380952	0.00476190476190476	0.00476190476190476	0.0760082023239918	0.00974065562635589
Microbacterium_paraoxydans_77MFTsu3_2	2dr1p_c	0	Met	0.0142857142857143	0.00952380952380952	0.00476190476190476	0.00537707906128959	0.0099917215569202
Microbacterium_paraoxydans_77MFTsu3_2	5mthf_c	0	Met	0.00952380952380952	0.00476190476190476	0.00476190476190476	0.00207336523125997	0.0104774843849241
Microbacterium_paraoxydans_77MFTsu3_2	2mb2coa_c	0	Met	0.00952380952380952	0.00952380952380952	0	0	0.004739336492891
Microbacterium_paraoxydans_77MFTsu3_2	ivcoa_c	0	Met	0.00476190476190476	0.00476190476190476	0	0	0.004739336492891
Microbacterium_paraoxydans_77MFTsu3_2	ara5p_c	0	Met	0.00476190476190476	0.00476190476190476	0	0	0.004739336492891
Microbacterium_paraoxydans_77MFTsu3_2	acACP_c	0	Met	0.00952380952380952	0.00952380952380952	0	0	0.004739336492891
Microbacterium_paraoxydans_77MFTsu3_2	pap_c	0	Met	0.00476190476190476	0.00476190476190476	0	0	0.004739336492891
Microbacterium_paraoxydans_77MFTsu3_2	adocbl_c	0	Met	0.00952380952380952	0.00952380952380952	0	0	0.004739336492891
Microbacterium_paraoxydans_77MFTsu3_2	gmp_c	0	Met	0.019047619047619	0.019047619047619	0	0	0.004739336492891
Microbacterium_paraoxydans_77MFTsu3_2	adn_c	0	Met	0.00476190476190476	0.00476190476190476	0	0	0.004739336492891
Microbacterium_paraoxydans_77MFTsu3_2	alaala_c	0	Met	0.00476190476190476	0.00476190476190476	0	0	0.004739336492891
Microbacterium_paraoxydans_77MFTsu3_2	2dmmq8_c	0	Met	0.00952380952380952	0.00952380952380952	0	0	0.004739336492891
Microbacterium_paraoxydans_77MFTsu3_2	arg_L_c	0	Met	0.00476190476190476	0.00476190476190476	0	0	0.004739336492891
Microbacterium_paraoxydans_77MFTsu3_2	pppi_c	0	Met	0.00476190476190476	0.00476190476190476	0	0	0.004739336492891
Microbacterium_paraoxydans_77MFTsu3_2	for_c	0	Met	0.0142857142857143	0.0142857142857143	0	0	0.004739336492891
Microbacterium_paraoxydans_77MFTsu3_2	udpg_c	0	Met	0.00952380952380952	0.00952380952380952	0	0	0.004739336492891
Microbacterium_paraoxydans_77MFTsu3_2	glyclt_c	0	Met	0.00476190476190476	0.00476190476190476	0	0	0.004739336492891
Microbacterium_paraoxydans_77MFTsu3_2	gthrd_c	0	Met	0.00476190476190476	0.00476190476190476	0	0	0.004739336492891
Microbacterium_paraoxydans_77MFTsu3_2	ile_L_c	0	Met	0.00952380952380952	0.00952380952380952	0	0	0.004739336492891
Microbacterium_paraoxydans_77MFTsu3_2	12ppd_S_c	0	Met	0.00476190476190476	0.00476190476190476	0	0	0.004739336492891
Microbacterium_paraoxydans_77MFTsu3_2	leu_L_c	0	Met	0.00952380952380952	0.00952380952380952	0	0	0.004739336492891
Microbacterium_paraoxydans_77MFTsu3_2	malACP_c	0	Met	0.00952380952380952	0.00952380952380952	0	0	0.004739336492891
Microbacterium_paraoxydans_77MFTsu3_2	dnad_c	0	Met	0.00476190476190476	0.00476190476190476	0	0	0.004739336492891
Microbacterium_paraoxydans_77MFTsu3_2	pro_L_c	0	Met	0.00476190476190476	0.00476190476190476	0	0	0.004739336492891
Microbacterium_paraoxydans_77MFTsu3_2	ptrc_c	0	Met	0.00476190476190476	0.00476190476190476	0	0	0.004739336492891
Microbacterium_paraoxydans_77MFTsu3_2	ppa_c	0	Met	0.00476190476190476	0.00476190476190476	0	0	0.004739336492891
Microbacterium_paraoxydans_77MFTsu3_2	dpcoa_c	0	Met	0.00476190476190476	0.00476190476190476	0	0	0.004739336492891
Microbacterium_paraoxydans_77MFTsu3_2	ade_c	0	Met	0.00476190476190476	0.00476190476190476	0	0	0.004739336492891
Microbacterium_paraoxydans_77MFTsu3_2	dtdp4d6dm_c	0	Met	0.00476190476190476	0.00476190476190476	0	0	0.004739336492891
Microbacterium_paraoxydans_77MFTsu3_2	thmpp_c	0	Met	0.00476190476190476	0.00476190476190476	0	0	0.004739336492891
Microbacterium_paraoxydans_77MFTsu3_2	trp_L_c	0	Met	0.00952380952380952	0.00952380952380952	0	0	0.004739336492891
Microbacterium_paraoxydans_77MFTsu3_2	u3aga_c	0	Met	0.00952380952380952	0.00952380952380952	0	0	0.004739336492891
Microbacterium_paraoxydans_77MFTsu3_2	uaccg_c	0	Met	0.00952380952380952	0.00952380952380952	0	0	0.004739336492891
Micromonospora_aurantiaca_ATCC_27029	2mbcoa_c	0	Met	0.0188679245283019	0.00471698113207547	0.0141509433962264	0.00252615577215416	0.0103574940923368
Micromonospora_aurantiaca_ATCC_27029	dhlam_c	0	Met	0.00943396226415094	0.00471698113207547	0.00471698113207547	0	0.00473954036534754
Micromonospora_aurantiaca_ATCC_27029	fad_c	0	Met	0.0188679245283019	0.0141509433962264	0.00471698113207547	0.00315210587498882	0.0047170046978154
Micromonospora_aurantiaca_ATCC_27029	HC01376_c	0	Met	0.0188679245283019	0.00943396226415094	0.00943396226415094	0.000111776804077618	0.00473954304406874
Micromonospora_aurantiaca_ATCC_27029	4hba_c	0	Met	0.0188679245283019	0.0141509433962264	0.00471698113207547	0.00818206205848162	0.011674917737512
Micromonospora_aurantiaca_ATCC_27029	ru5p_D_c	0	Met	0.0235849056603774	0.00471698113207547	0.0188679245283019	0.0250603594742019	0.0101968486331297
Micromonospora_aurantiaca_ATCC_27029	acald_c	0	Met	0.0141509433962264	0.00943396226415094	0.00471698113207547	0.00134132164893141	0.0097310926045204
Micromonospora_aurantiaca_ATCC_27029	adocbip_c	0	Met	0.00943396226415094	0.00471698113207547	0.00471698113207547	0.000134132164893141	0.00476222517506051
Micromonospora_aurantiaca_ATCC_27029	gtp_c	0	Met	0.0235849056603774	0	0.0235849056603774	0	0.0114691317805594
Micromonospora_aurantiaca_ATCC_27029	acgam6p_c	0	Met	0.00471698113207547	0	0.00471698113207547	0	0.00485502922935029
Micromonospora_aurantiaca_ATCC_27029	actp_c	0	Met	0.0188679245283019	0.0141509433962264	0.00471698113207547	0.00297326298846463	0.00933075425185968
Micromonospora_aurantiaca_ATCC_27029	thmpp_c	0	Met	0.0188679245283019	0.0141509433962264	0.00471698113207547	0.0280336224626665	0.00997191518484524
Micromonospora_aurantiaca_ATCC_27029	pyr_c	0	Met	0.0660377358490566	0.0283018867924528	0.0377358490566038	0.0763212018241974	0.0100350277884182
Micromonospora_aurantiaca_ATCC_27029	hethmpp_c	0	Met	0.0188679245283019	0.00943396226415094	0.00943396226415094	0.0293525887507824	0.00997626439031759
Micromonospora_aurantiaca_ATCC_27029	ACP_c	0	Met	0.0235849056603774	0.0141509433962264	0.00943396226415094	0.000268264329786283	0.00473948401092388
Micromonospora_aurantiaca_ATCC_27029	accoa_c	0	Met	0.0424528301886792	0.0235849056603774	0.0188679245283019	0.0625502995618349	0.0100178732682782
Micromonospora_aurantiaca_ATCC_27029	apoACP_c	0	Met	0.00943396226415094	0	0.00943396226415094	0	0.00478505495047205
Micromonospora_aurantiaca_ATCC_27029	adocbi_c	0	Met	0.00943396226415094	0.00471698113207547	0.00471698113207547	8.94214432620942e-05	0.00478512008900653
Micromonospora_aurantiaca_ATCC_27029	agdpcbi_c	0	Met	0.0188679245283019	0.00943396226415094	0.00943396226415094	0.000178842886524188	0.00473954820677279
Micromonospora_aurantiaca_ATCC_27029	rdmbzi_c	0	Met	0.0141509433962264	0.00471698113207547	0.00943396226415094	0.00614772422426898	0.00473954820677279
Micromonospora_aurantiaca_ATCC_27029	ahcys_c	0	Met	0.0330188679245283	0.0141509433962264	0.0188679245283019	0.0439953500849504	0.0109076700336584
Micromonospora_aurantiaca_ATCC_27029	air_c	0	Met	0.0141509433962264	0.00471698113207547	0.00943396226415094	0.121546096754002	0.0103819383016563
Micromonospora_aurantiaca_ATCC_27029	ac_c	0	Met	0.0188679245283019	0.00471698113207547	0.0141509433962264	0.0026602879370473	0.0100025741150062
Micromonospora_aurantiaca_ATCC_27029	hcys_L_c	0	Met	0.0330188679245283	0.0188679245283019	0.0141509433962264	0.17803809353483	0.00999332608828175
Micromonospora_aurantiaca_ATCC_27029	trdox_c	0	Met	0.0188679245283019	0.00471698113207547	0.0141509433962264	0.0026602879370473	0.00999196698473704
Micromonospora_aurantiaca_ATCC_27029	succoa_c	0	Met	0.0141509433962264	0.00471698113207547	0.00943396226415094	0.00592417061611374	0.00925595295117124
Micromonospora_aurantiaca_ATCC_27029	ahdt_c	0	Met	0.00943396226415094	0.00471698113207547	0.00471698113207547	0.00257086649378521	0.0108352900861669
Micromonospora_aurantiaca_ATCC_27029	ala_D_c	0	Met	0.0188679245283019	0.00943396226415094	0.00943396226415094	0.00594652597692927	0.00473953346907889
Micromonospora_aurantiaca_ATCC_27029	glu_D_c	0	Met	0.0141509433962264	0.00471698113207547	0.00943396226415094	0.00489582401859966	0.00953967074472988
Micromonospora_aurantiaca_ATCC_27029	mqn8_c	0	Met	0.00943396226415094	0	0.00943396226415094	0	0.0110282863253944
Micromonospora_aurantiaca_ATCC_27029	cgly_c	0	Met	0.00943396226415094	0	0.00943396226415094	0	0.0126053553441584
Micromonospora_aurantiaca_ATCC_27029	prpp_c	0	Met	0.0283018867924528	0.00471698113207547	0.0235849056603774	0.10697040150228	0.0103981767912
Micromonospora_aurantiaca_ATCC_27029	anth_c	0	Met	0.00943396226415094	0.00471698113207547	0.00471698113207547	0.021394080300456	0.010406388192627
Micromonospora_aurantiaca_ATCC_27029	chor_c	0	Met	0.0141509433962264	0.00471698113207547	0.00943396226415094	0.0300456049360637	0.0104555791180877
Micromonospora_aurantiaca_ATCC_27029	5apru_c	0	Met	0.00943396226415094	0.00471698113207547	0.00471698113207547	0.00031297505141733	0.00485505489161128
Micromonospora_aurantiaca_ATCC_27029	argsuc_c	0	Met	0.0188679245283019	0.00943396226415094	0.00943396226415094	0.0359250648305464	0.00992358792484148
Micromonospora_aurantiaca_ATCC_27029	asp_L_c	0	Met	0.0235849056603774	0.0141509433962264	0.00943396226415094	0.0322587856568005	0.00995515750370073
Micromonospora_aurantiaca_ATCC_27029	citr_L_c	0	Met	0.0141509433962264	0.00943396226415094	0.00471698113207547	0.00529822051327908	0.0100219497319433
Micromonospora_aurantiaca_ATCC_27029	glu_L_c	0	Met	0.0424528301886792	0.0188679245283019	0.0235849056603774	0.0544576589466154	0.0100540672301086
Micromonospora_aurantiaca_ATCC_27029	oaa_c	0	Met	0.0377358490566038	0.0141509433962264	0.0235849056603774	0.0168335866940892	0.0100748384736137
Micromonospora_aurantiaca_ATCC_27029	cbi_c	0	Met	0.00943396226415094	0	0.00943396226415094	0	0.00483157694969046
Micromonospora_aurantiaca_ATCC_27029	gln_L_c	0	Met	0.0141509433962264	0	0.0141509433962264	0	0.0107433018200459
Micromonospora_aurantiaca_ATCC_27029	3psme_c	0	Met	0.0141509433962264	0.00943396226415094	0.00471698113207547	0.030358579987481	0.0104693403295942
Micromonospora_aurantiaca_ATCC_27029	pep_c	0	Met	0.0235849056603774	0.00471698113207547	0.0188679245283019	0.0329294464812662	0.0105720516145066
Micromonospora_aurantiaca_ATCC_27029	e4p_c	0	Met	0.0188679245283019	0.00471698113207547	0.0141509433962264	0.00147545381382456	0.0107713082479349
Micromonospora_aurantiaca_ATCC_27029	23dhmb_c	0	Met	0.00943396226415094	0.00471698113207547	0.00471698113207547	0.0652776535813288	0.00997654953981746
Micromonospora_aurantiaca_ATCC_27029	dhf_c	0	Met	0.0141509433962264	0.00943396226415094	0.00471698113207547	0.0229589555575427	0.00994002433656343
Micromonospora_aurantiaca_ATCC_27029	dhpt_c	0	Met	0.0141509433962264	0.00943396226415094	0.00471698113207547	0.00762317803809353	0.0100401372593916
Micromonospora_aurantiaca_ATCC_27029	dhnpt_c	0	Met	0.0141509433962264	0.00471698113207547	0.00943396226415094	0.00529822051327908	0.0107187883516803
Micromonospora_aurantiaca_ATCC_27029	25dhpp_c	0	Met	0.00943396226415094	0.00471698113207547	0.00471698113207547	0.000178842886524188	0.00487885207496517
Micromonospora_aurantiaca_ATCC_27029	4abz_c	0	Met	0.00471698113207547	0	0.00471698113207547	0	0.0101422859761286
Micromonospora_aurantiaca_ATCC_27029	2ahhmp_c	0	Met	0.00943396226415094	0.00471698113207547	0.00471698113207547	0.0022802468031834	0.0101422859761286
Micromonospora_aurantiaca_ATCC_27029	2dda7p_c	0	Met	0.0141509433962264	0.00943396226415094	0.00471698113207547	0.013748546901547	0.0105388768206823
Micromonospora_aurantiaca_ATCC_27029	3dhq_c	0	Met	0.00943396226415094	0.00471698113207547	0.00471698113207547	0.0134355718501297	0.0105248957235998
Micromonospora_aurantiaca_ATCC_27029	amet_c	0	Met	0.0283018867924528	0.0141509433962264	0.0141509433962264	0.00632656711079317	0.0109074931372839
Micromonospora_aurantiaca_ATCC_27029	2omhmbl_c	0	Met	0.0141509433962264	0.00471698113207547	0.00943396226415094	0.0035097916480372	0.0109076117552103
Micromonospora_aurantiaca_ATCC_27029	2dhp_c	0	Met	0.0141509433962264	0.00943396226415094	0.00471698113207547	0.0169677188589824	0.00483157421751119
Micromonospora_aurantiaca_ATCC_27029	2dr5p_c	0	Met	0.0141509433962264	0.00471698113207547	0.00943396226415094	0.00809264061521953	0.0103870265499973
Micromonospora_aurantiaca_ATCC_27029	2pg_c	0	Met	0.00943396226415094	0.00471698113207547	0.00471698113207547	0.0332424215326835	0.010153719538023
Micromonospora_aurantiaca_ATCC_27029	f6p_c	0	Met	0.0235849056603774	0.00471698113207547	0.0188679245283019	0.0027497093803094	0.0108900392483986
Micromonospora_aurantiaca_ATCC_27029	fdp_c	0	Met	0.0141509433962264	0.00471698113207547	0.00943396226415094	0.12360278994903	0.0103861599982518
Micromonospora_aurantiaca_ATCC_27029	glyald_c	0	Met	0.00943396226415094	0.00471698113207547	0.00471698113207547	0.0999508182062059	0.01037690719369
Micromonospora_aurantiaca_ATCC_27029	dhap_c	0	Met	0.0188679245283019	0.00943396226415094	0.00943396226415094	0.00807028525440401	0.0103768572909384
Micromonospora_aurantiaca_ATCC_27029	fuc_L_c	0	Met	0.00471698113207547	0	0.00471698113207547	0	0.0109162158049389
Micromonospora_aurantiaca_ATCC_27029	fcl_L_c	0	Met	0.00943396226415094	0.00471698113207547	0.00471698113207547	0.00277206474112492	0.0108080406471049
Micromonospora_aurantiaca_ATCC_27029	fc1p_c	0	Met	0.0141509433962264	0.00471698113207547	0.00943396226415094	0.0054994187606188	0.0107019079050347
Micromonospora_aurantiaca_ATCC_27029	fmn_c	0	Met	0.00943396226415094	0.00471698113207547	0.00471698113207547	0.00460520432799785	0.00473946604080166
Micromonospora_aurantiaca_ATCC_27029	fum_c	0	Met	0.0283018867924528	0.00943396226415094	0.0188679245283019	0.0328176696771886	0.00991025432928601
Micromonospora_aurantiaca_ATCC_27029	q8h2_c	0	Met	0.0188679245283019	0.0141509433962264	0.00471698113207547	0.00478404721452204	0.00976462191106336
Micromonospora_aurantiaca_ATCC_27029	f1p_c	0	Met	0.0188679245283019	0.0141509433962264	0.00471698113207547	0.123915765000447	0.0103769262590119
Micromonospora_aurantiaca_ATCC_27029	mal_L_c	0	Met	0.0188679245283019	0.00471698113207547	0.0141509433962264	0.00599123669856032	0.00995539273055529
Micromonospora_aurantiaca_ATCC_27029	dttp_c	0	Met	0.00471698113207547	0	0.00471698113207547	0	0.00476222090230474
Micromonospora_aurantiaca_ATCC_27029	g1p_c	0	Met	0.0141509433962264	0.00471698113207547	0.00943396226415094	8.94214432620942e-05	0.00478511296528419
Micromonospora_aurantiaca_ATCC_27029	utp_c	0	Met	0.00943396226415094	0	0.00943396226415094	0	0.00485504903661726
Micromonospora_aurantiaca_ATCC_27029	g3p_c	0	Met	0.0518867924528302	0.0377358490566038	0.0141509433962264	0.173857641062327	0.0103951024418567
Micromonospora_aurantiaca_ATCC_27029	10fthf_c	0	Met	0.0141509433962264	0.00471698113207547	0.00943396226415094	0.00802557453277296	0.0103980160561545
Micromonospora_aurantiaca_ATCC_27029	gar_c	0	Met	0.0188679245283019	0.00943396226415094	0.00943396226415094	0.159572565501207	0.0103917159596066
Micromonospora_aurantiaca_ATCC_27029	gcald_c	0	Met	0.0141509433962264	0.00943396226415094	0.00471698113207547	0.100889743360458	0.0103768499981445
Micromonospora_aurantiaca_ATCC_27029	gly_c	0	Met	0.0283018867924528	0.00943396226415094	0.0188679245283019	0.116739694178664	0.0104214849990007
Micromonospora_aurantiaca_ATCC_27029	mlthf_c	0	Met	0.0330188679245283	0.00943396226415094	0.0235849056603774	0.010462308861665	0.0104179984341461
Micromonospora_aurantiaca_ATCC_27029	akg_c	0	Met	0.0330188679245283	0.0283018867924528	0.00471698113207547	0.0107529285522668	0.00953027625042789
Micromonospora_aurantiaca_ATCC_27029	glx_c	0	Met	0.00943396226415094	0.00471698113207547	0.00471698113207547	0.00301797371009568	0.00471684498460286
Micromonospora_aurantiaca_ATCC_27029	hpyr_c	0	Met	0.00943396226415094	0.00471698113207547	0.00471698113207547	0.100576768309041	0.0103768690632562
Micromonospora_aurantiaca_ATCC_27029	gthox_c	0	Met	0.00943396226415094	0.00471698113207547	0.00471698113207547	0.0030403290709112	0.00471686717538185
Micromonospora_aurantiaca_ATCC_27029	gua_c	0	Met	0.00943396226415094	0.00471698113207547	0.00471698113207547	2.23553608155236e-05	0.00471708138667222
Micromonospora_aurantiaca_ATCC_27029	4hbz_c	0	Met	0.00943396226415094	0.00471698113207547	0.00471698113207547	0.0139050344272557	0.011407453296809
Micromonospora_aurantiaca_ATCC_27029	octdp_c	0	Met	0.00471698113207547	0	0.00471698113207547	0	0.011407453296809
Micromonospora_aurantiaca_ATCC_27029	4ahmmp_c	0	Met	0.00943396226415094	0.00471698113207547	0.00471698113207547	0.0230483770008048	0.00999426559196573
Micromonospora_aurantiaca_ATCC_27029	achms_c	0	Met	0.0235849056603774	0.0141509433962264	0.00943396226415094	0.173388178485201	0.0100961517598123
Micromonospora_aurantiaca_ATCC_27029	hom_L_c	0	Met	0.00943396226415094	0.00471698113207547	0.00471698113207547	0.11890816417777	0.0100604197611348
Micromonospora_aurantiaca_ATCC_27029	2cpr5p_c	0	Met	0.00943396226415094	0.00471698113207547	0.00471698113207547	0.0331530000894214	0.0103935853411674
Micromonospora_aurantiaca_ATCC_27029	3mop_c	0	Met	0.0141509433962264	0	0.0141509433962264	0	0.01045220711692
Micromonospora_aurantiaca_ATCC_27029	alac_S_c	0	Met	0.0141509433962264	0.00943396226415094	0.00471698113207547	0.0655906286327461	0.0099749677217694
Micromonospora_aurantiaca_ATCC_27029	fru_c	0	Met	0.00943396226415094	0.00471698113207547	0.00471698113207547	0.0108199946347134	0.0104769124390291
Micromonospora_aurantiaca_ATCC_27029	lald_L_c	0	Met	0.00943396226415094	0.00471698113207547	0.00471698113207547	6.70660824465707e-05	0.00471707044973727
Micromonospora_aurantiaca_ATCC_27029	ficytC_c	0	Met	0.0141509433962264	0.00471698113207547	0.00943396226415094	0.0026602879370473	0.00998081795935628
Micromonospora_aurantiaca_ATCC_27029	lac_L_c	0	Met	0.0141509433962264	0.00471698113207547	0.00943396226415094	0.00590181525529822	0.00998081795935628
Micromonospora_aurantiaca_ATCC_27029	2maacoa_c	0	Met	0.00943396226415094	0	0.00943396226415094	0	0.0100857502381857
Micromonospora_aurantiaca_ATCC_27029	malt_c	0	Met	0.00943396226415094	0.00471698113207547	0.00471698113207547	0.0054994187606188	0.0106874726448661
Micromonospora_aurantiaca_ATCC_27029	malcoa_c	0	Met	0.0141509433962264	0.00943396226415094	0.00471698113207547	0.00301797371009568	0.00471702697939884
Micromonospora_aurantiaca_ATCC_27029	met_L_c	0	Met	0.0141509433962264	0	0.0141509433962264	0	0.0115398466911851
Micromonospora_aurantiaca_ATCC_27029	thf_c	0	Met	0.0377358490566038	0.0330188679245283	0.00471698113207547	0.0985871411964589	0.0099347373449675
Micromonospora_aurantiaca_ATCC_27029	mmcoa_R_c	0	Met	0.00943396226415094	0.00471698113207547	0.00471698113207547	0.00342037020477511	0.00934712214129945
Micromonospora_aurantiaca_ATCC_27029	3mob_c	0	Met	0.0235849056603774	0.00471698113207547	0.0188679245283019	0.0649646785299115	0.00997813185963059
Micromonospora_aurantiaca_ATCC_27029	methf_c	0	Met	0.00943396226415094	0.00471698113207547	0.00471698113207547	0.00833854958419029	0.0104044181872675
Micromonospora_aurantiaca_ATCC_27029	tre_c	0	Met	0.00943396226415094	0.00471698113207547	0.00471698113207547	0.00277206474112492	0.0107983961167882
Micromonospora_aurantiaca_ATCC_27029	q8_c	0	Met	0.00943396226415094	0.00471698113207547	0.00471698113207547	0.00254851113296969	0.00961627143254219
Micromonospora_aurantiaca_ATCC_27029	nac_c	0	Met	0.0141509433962264	0.00943396226415094	0.00471698113207547	4.47107216310471e-05	0.00483157553300453
Micromonospora_aurantiaca_ATCC_27029	nicrnt_c	0	Met	0.0235849056603774	0.00943396226415094	0.0141509433962264	0.0181749083430207	0.00483157725326613
Micromonospora_aurantiaca_ATCC_27029	dmbzid_c	0	Met	0.00943396226415094	0	0.00943396226415094	0	0.00485514509938975
Micromonospora_aurantiaca_ATCC_27029	cit_c	0	Met	0.00943396226415094	0	0.00943396226415094	0	0.010128680804093
Micromonospora_aurantiaca_ATCC_27029	cbp_c	0	Met	0.00943396226415094	0.00471698113207547	0.00471698113207547	0.000290619690601806	0.0101222676775826
Micromonospora_aurantiaca_ATCC_27029	orn_c	0	Met	0.0141509433962264	0	0.0141509433962264	0	0.0104963454111595
Micromonospora_aurantiaca_ATCC_27029	2ohph_c	0	Met	0.0141509433962264	0.00471698113207547	0.00943396226415094	0.0250380041133864	0.011028467161514
Micromonospora_aurantiaca_ATCC_27029	2ombzl_c	0	Met	0.0141509433962264	0.00471698113207547	0.00943396226415094	0.00809264061521953	0.0109076076293261
Micromonospora_aurantiaca_ATCC_27029	2ommbl_c	0	Met	0.0141509433962264	0.00943396226415094	0.00471698113207547	0.00105070195832961	0.0109075472886259
Micromonospora_aurantiaca_ATCC_27029	2omph_c	0	Met	0.0141509433962264	0.00943396226415094	0.00471698113207547	0.00563355092551194	0.0109075431627905
Micromonospora_aurantiaca_ATCC_27029	3ophb_c	0	Met	0.0141509433962264	0.00943396226415094	0.00471698113207547	0.0196280067960297	0.0112782637764156
Micromonospora_aurantiaca_ATCC_27029	2oph_c	0	Met	0.00943396226415094	0.00471698113207547	0.00471698113207547	0.0223553608155236	0.0111519670945596
Micromonospora_aurantiaca_ATCC_27029	1pyr5c_c	0	Met	0.0141509433962264	0.00943396226415094	0.00471698113207547	0.00308503979254225	0.0100970239372148
Micromonospora_aurantiaca_ATCC_27029	pro_L_c	0	Met	0.0141509433962264	0.00471698113207547	0.00943396226415094	0.000402396494679424	0.0101706575967059
Micromonospora_aurantiaca_ATCC_27029	ala_B_c	0	Met	0.00943396226415094	0.00471698113207547	0.00471698113207547	0.00100599123669856	0.0048082345022923
Micromonospora_aurantiaca_ATCC_27029	pant_R_c	0	Met	0.00943396226415094	0.00471698113207547	0.00471698113207547	0.0140615219529643	0.0048082345022923
Micromonospora_aurantiaca_ATCC_27029	g6p_c	0	Met	0.00943396226415094	0	0.00943396226415094	0	0.0116461356252733
Micromonospora_aurantiaca_ATCC_27029	13dpg_c	0	Met	0.00943396226415094	0.00471698113207547	0.00471698113207547	0.0338683716355182	0.00940909119159986
Micromonospora_aurantiaca_ATCC_27029	3pg_c	0	Met	0.00943396226415094	0.00471698113207547	0.00471698113207547	0.0335553965841009	0.0097672337975975
Micromonospora_aurantiaca_ATCC_27029	5aprbu_c	0	Met	0.00943396226415094	0.00471698113207547	0.00471698113207547	0.000402396494679424	0.00483148852625624
Micromonospora_aurantiaca_ATCC_27029	4ampm_c	0	Met	0.00943396226415094	0.00471698113207547	0.00471698113207547	0.0227354019493875	0.00998866860267823
Micromonospora_aurantiaca_ATCC_27029	pnto_R_c	0	Met	0.0141509433962264	0.00943396226415094	0.00471698113207547	0.0122060270052759	0.00478511899719886
Micromonospora_aurantiaca_ATCC_27029	ppap_c	0	Met	0.00943396226415094	0.00471698113207547	0.00471698113207547	0.0030403290709112	0.00471625045523525
Micromonospora_aurantiaca_ATCC_27029	4ppcys_c	0	Met	0.0141509433962264	0.00943396226415094	0.00471698113207547	0.0062595010283466	0.00473954781727794
Micromonospora_aurantiaca_ATCC_27029	r1p_c	0	Met	0.00471698113207547	0	0.00471698113207547	0	0.0104420868031038
Micromonospora_aurantiaca_ATCC_27029	cys_L_c	0	Met	0.0235849056603774	0.00471698113207547	0.0188679245283019	0.00136367700974694	0.0120177405529084
Micromonospora_aurantiaca_ATCC_27029	4ppan_c	0	Met	0.00943396226415094	0.00471698113207547	0.00471698113207547	0.00918805329518018	0.00476222448690641
Micromonospora_aurantiaca_ATCC_27029	pram_c	0	Met	0.0141509433962264	0.00943396226415094	0.00471698113207547	0.052177412143432	0.0103918667638269
Micromonospora_aurantiaca_ATCC_27029	pran_c	0	Met	0.0141509433962264	0.00943396226415094	0.00471698113207547	0.0334659751408388	0.0103927918684198
Micromonospora_aurantiaca_ATCC_27029	fpram_c	0	Met	0.0141509433962264	0.00943396226415094	0.00471698113207547	0.121859071805419	0.0103820888222221
Micromonospora_aurantiaca_ATCC_27029	fgam_c	0	Met	0.0188679245283019	0.00943396226415094	0.00943396226415094	0.136926584995082	0.010391460308555
Micromonospora_aurantiaca_ATCC_27029	r5p_c	0	Met	0.0235849056603774	0.0141509433962264	0.00943396226415094	0.13533935437718	0.0103950955896327
Micromonospora_aurantiaca_ATCC_27029	skm5p_c	0	Met	0.00943396226415094	0.00471698113207547	0.00471698113207547	0.0124966466958777	0.0104831741214921
Micromonospora_aurantiaca_ATCC_27029	ppcoa_c	0	Met	0.0188679245283019	0.0141509433962264	0.00471698113207547	0.00603594742019136	0.00473701847748325
Micromonospora_aurantiaca_ATCC_27029	pan4p_c	0	Met	0.00943396226415094	0.00471698113207547	0.00471698113207547	0.00315210587498882	0.00471708589391521
Micromonospora_aurantiaca_ATCC_27029	dad_2_c	0	Met	0.00943396226415094	0	0.00943396226415094	0	0.0105272200368935
Micromonospora_aurantiaca_ATCC_27029	dgsn_c	0	Met	0.00943396226415094	0	0.00943396226415094	0	0.0105297550616387
Micromonospora_aurantiaca_ATCC_27029	mmcoa_S_c	0	Met	0.0141509433962264	0.00471698113207547	0.00943396226415094	0.00310739515335778	0.00970250684728301
Micromonospora_aurantiaca_ATCC_27029	ribflv_c	0	Met	0.00943396226415094	0.00471698113207547	0.00471698113207547	0.00771259948135563	0.00476214222094829
Micromonospora_aurantiaca_ATCC_27029	db4p_c	0	Met	0.00943396226415094	0.00471698113207547	0.00471698113207547	0.0162299919520701	0.00483148913338538
Micromonospora_aurantiaca_ATCC_27029	4r5au_c	0	Met	0.0141509433962264	0.00943396226415094	0.00471698113207547	0.000447107216310471	0.00480814963692189
Micromonospora_aurantiaca_ATCC_27029	dmlz_c	0	Met	0.0188679245283019	0.00943396226415094	0.00943396226415094	0.013793257623178	0.00480815144075557
Micromonospora_aurantiaca_ATCC_27029	5prdmbz_c	0	Met	0.0141509433962264	0.00943396226415094	0.00471698113207547	0.00918805329518018	0.00476222517506051
Micromonospora_aurantiaca_ATCC_27029	3dhsk_c	0	Met	0.00943396226415094	0.00471698113207547	0.00471698113207547	0.0131225967987123	0.0105109516726099
Micromonospora_aurantiaca_ATCC_27029	skm_c	0	Met	0.00943396226415094	0.00471698113207547	0.00471698113207547	0.012809621747295	0.0104970445206643
Micromonospora_aurantiaca_ATCC_27029	suchms_c	0	Met	0.0188679245283019	0.00943396226415094	0.00943396226415094	0.0341813466869355	0.00997037939734549
Micromonospora_aurantiaca_ATCC_27029	2obut_c	0	Met	0.00471698113207547	0	0.00471698113207547	0	0.0100137063858802
Micromonospora_aurantiaca_ATCC_27029	succ_c	0	Met	0.0330188679245283	0.0235849056603774	0.00943396226415094	0.0407091120450684	0.00991767291305277
Micromonospora_aurantiaca_ATCC_27029	fadh2_c	0	Met	0.0141509433962264	0.00471698113207547	0.00943396226415094	0.00509702226593937	0.00998723831744043
Micromonospora_aurantiaca_ATCC_27029	focytC_c	0	Met	0.0141509433962264	0.00943396226415094	0.00471698113207547	0.00297326298846463	0.00992533574498723
Micromonospora_aurantiaca_ATCC_27029	dtdp4d6dg_c	0	Met	0.00943396226415094	0.00471698113207547	0.00471698113207547	8.94214432620942e-05	0.00471708530775307
Micromonospora_aurantiaca_ATCC_27029	dtdpglu_c	0	Met	0.0141509433962264	0.00943396226415094	0.00471698113207547	0.000134132164893141	0.00473954604200488
Micromonospora_aurantiaca_ATCC_27029	thr_L_c	0	Met	0.0141509433962264	0.00471698113207547	0.00943396226415094	0.118282214074935	0.0102956275582298
Micromonospora_aurantiaca_ATCC_27029	phom_c	0	Met	0.00943396226415094	0.00471698113207547	0.00471698113207547	0.118595189126353	0.0101766647832034
Micromonospora_aurantiaca_ATCC_27029	dxyl5p_c	0	Met	0.0141509433962264	0	0.0141509433962264	0	0.0120170832165652
Micromonospora_aurantiaca_ATCC_27029	tyr_L_c	0	Met	0.0188679245283019	0	0.0188679245283019	0	0.0121633121529659
Micromonospora_aurantiaca_ATCC_27029	s7p_c	0	Met	0.0188679245283019	0.00943396226415094	0.00943396226415094	0.00178842886524188	0.0105038124982536
Micromonospora_aurantiaca_ATCC_27029	thmmp_c	0	Met	0.0141509433962264	0.00943396226415094	0.00471698113207547	0.0267146561745507	0.00997749340962061
Micromonospora_aurantiaca_ATCC_27029	2mahmp_c	0	Met	0.00943396226415094	0.00471698113207547	0.00471698113207547	0.0224224268979701	0.00998307787873466
Micromonospora_aurantiaca_ATCC_27029	4mpetz_c	0	Met	0.0188679245283019	0.0141509433962264	0.00471698113207547	0.0019002056693195	0.01007847289263
Micromonospora_aurantiaca_ATCC_27029	trdrd_c	0	Met	0.0188679245283019	0.0141509433962264	0.00471698113207547	0.00297326298846463	0.00993211120151333
Micromonospora_aurantiaca_ATCC_27029	tre6p_c	0	Met	0.00471698113207547	0	0.00471698113207547	0	0.0109116044118453
Micromonospora_aurantiaca_ATCC_27029	ser_L_c	0	Met	0.0188679245283019	0.00943396226415094	0.00943396226415094	0	0.0104014184966406
Micromonospora_aurantiaca_ATCC_27029	3ig3p_c	0	Met	0.0141509433962264	0.00471698113207547	0.00943396226415094	0.0328400250380041	0.010394378935085
Micromonospora_aurantiaca_ATCC_27029	tsul_c	0	Met	0.0188679245283019	0.0141509433962264	0.00471698113207547	0.00603594742019136	0.00473888545966943
Micromonospora_aurantiaca_ATCC_27029	3hmrsACP_c	0	Met	0.00943396226415094	0	0.00943396226415094	0	0.00478504893404021
Micromonospora_aurantiaca_ATCC_27029	uacgam_c	0	Met	0.0235849056603774	0.00943396226415094	0.0141509433962264	0.000335330412232853	0.00480816395328679
Micromonospora_aurantiaca_ATCC_27029	acgam1p_c	0	Met	0.00943396226415094	0.00471698113207547	0.00471698113207547	0.000134132164893141	0.00483148458058821
Micromonospora_aurantiaca_ATCC_27029	4hbald_c	0	Met	0.00943396226415094	0.00471698113207547	0.00471698113207547	0.0110659036036842	0.0115396361983535
Micromonospora_aurantiaca_ATCC_27029	xu5p_D_c	0	Met	0.0235849056603774	0.0141509433962264	0.00943396226415094	0.00802557453277296	0.0102815705765075
Micromonospora_aurantiaca_ATCC_27029	glc_D_c	0	Met	0.00943396226415094	0.00471698113207547	0.00471698113207547	0.00818206205848162	0.0105787655386277
Micromonospora_aurantiaca_ATCC_27029	asn_L_c	0	Met	0.00471698113207547	0	0.00471698113207547	0	0.0100510921690972
Micromonospora_aurantiaca_ATCC_27029	glyc_R_c	0	Met	0.00943396226415094	0.00471698113207547	0.00471698113207547	0.100263793257623	0.0103768881284381
Micromonospora_aurantiaca_ATCC_27029	2dr1p_c	0	Met	0.0141509433962264	0.00943396226415094	0.00471698113207547	0.00543235267817223	0.0103716829308254
Micromonospora_aurantiaca_ATCC_27029	5mthf_c	0	Met	0.00943396226415094	0.00471698113207547	0.00471698113207547	0.00196727175176607	0.0104601225387154
Micromonospora_aurantiaca_ATCC_27029	2mb2coa_c	0	Met	0.00943396226415094	0.00943396226415094	0	0	0.00469483568075117
Micromonospora_aurantiaca_ATCC_27029	ivcoa_c	0	Met	0.00471698113207547	0.00471698113207547	0	0	0.00469483568075117
Micromonospora_aurantiaca_ATCC_27029	ara5p_c	0	Met	0.00471698113207547	0.00471698113207547	0	0	0.00469483568075117
Micromonospora_aurantiaca_ATCC_27029	acACP_c	0	Met	0.00943396226415094	0.00943396226415094	0	0	0.00469483568075117
Micromonospora_aurantiaca_ATCC_27029	pap_c	0	Met	0.00471698113207547	0.00471698113207547	0	0	0.00469483568075117
Micromonospora_aurantiaca_ATCC_27029	adocbl_c	0	Met	0.00943396226415094	0.00943396226415094	0	0	0.00469483568075117
Micromonospora_aurantiaca_ATCC_27029	gmp_c	0	Met	0.0188679245283019	0.0188679245283019	0	0	0.00469483568075117
Micromonospora_aurantiaca_ATCC_27029	adn_c	0	Met	0.00471698113207547	0.00471698113207547	0	0	0.00469483568075117
Micromonospora_aurantiaca_ATCC_27029	alaala_c	0	Met	0.00471698113207547	0.00471698113207547	0	0	0.00469483568075117
Micromonospora_aurantiaca_ATCC_27029	ala_L_c	0	Met	0.0188679245283019	0.0188679245283019	0	0	0.00469483568075117
Micromonospora_aurantiaca_ATCC_27029	2dmmq8_c	0	Met	0.00943396226415094	0.00943396226415094	0	0	0.00469483568075117
Micromonospora_aurantiaca_ATCC_27029	arg_L_c	0	Met	0.00471698113207547	0.00471698113207547	0	0	0.00469483568075117
Micromonospora_aurantiaca_ATCC_27029	pppi_c	0	Met	0.00471698113207547	0.00471698113207547	0	0	0.00469483568075117
Micromonospora_aurantiaca_ATCC_27029	for_c	0	Met	0.0141509433962264	0.0141509433962264	0	0	0.00469483568075117
Micromonospora_aurantiaca_ATCC_27029	udpg_c	0	Met	0.00943396226415094	0.00943396226415094	0	0	0.00469483568075117
Micromonospora_aurantiaca_ATCC_27029	glyclt_c	0	Met	0.00471698113207547	0.00471698113207547	0	0	0.00469483568075117
Micromonospora_aurantiaca_ATCC_27029	gthrd_c	0	Met	0.00471698113207547	0.00471698113207547	0	0	0.00469483568075117
Micromonospora_aurantiaca_ATCC_27029	ile_L_c	0	Met	0.00943396226415094	0.00943396226415094	0	0	0.00469483568075117
Micromonospora_aurantiaca_ATCC_27029	12ppd_S_c	0	Met	0.00471698113207547	0.00471698113207547	0	0	0.00469483568075117
Micromonospora_aurantiaca_ATCC_27029	malACP_c	0	Met	0.00943396226415094	0.00943396226415094	0	0	0.00469483568075117
Micromonospora_aurantiaca_ATCC_27029	dnad_c	0	Met	0.00471698113207547	0.00471698113207547	0	0	0.00469483568075117
Micromonospora_aurantiaca_ATCC_27029	ptrc_c	0	Met	0.00471698113207547	0.00471698113207547	0	0	0.00469483568075117
Micromonospora_aurantiaca_ATCC_27029	ppa_c	0	Met	0.00471698113207547	0.00471698113207547	0	0	0.00469483568075117
Micromonospora_aurantiaca_ATCC_27029	dpcoa_c	0	Met	0.00471698113207547	0.00471698113207547	0	0	0.00469483568075117
Micromonospora_aurantiaca_ATCC_27029	ade_c	0	Met	0.00471698113207547	0.00471698113207547	0	0	0.00469483568075117
Micromonospora_aurantiaca_ATCC_27029	dtdp4d6dm_c	0	Met	0.00471698113207547	0.00471698113207547	0	0	0.00469483568075117
Micromonospora_aurantiaca_ATCC_27029	trp_L_c	0	Met	0.00943396226415094	0.00943396226415094	0	0	0.00469483568075117
Micromonospora_aurantiaca_ATCC_27029	tym_c	0	Met	0.00471698113207547	0.00471698113207547	0	0	0.00469483568075117
Micromonospora_aurantiaca_ATCC_27029	u3aga_c	0	Met	0.00943396226415094	0.00943396226415094	0	0	0.00469483568075117
Micromonospora_aurantiaca_ATCC_27029	uaccg_c	0	Met	0.00943396226415094	0.00943396226415094	0	0	0.00469483568075117
Micromonospora_aurantiaca_ATCC_27029	val_L_c	0	Met	0.00943396226415094	0.00943396226415094	0	0	0.00469483568075117
Mitsuokella_jalaludinii_DSM_13811	2mbcoa_c	0	Met	0.00881057268722467	0.00440528634361234	0.00440528634361234	0.00806986082413941	0.00444459513427673
Mitsuokella_jalaludinii_DSM_13811	dhlam_c	0	Met	0.00881057268722467	0.00440528634361234	0.00440528634361234	0	0.004424885626078
Mitsuokella_jalaludinii_DSM_13811	HC01376_c	0	Met	0.0176211453744493	0.00881057268722467	0.00881057268722467	0.00543838446844178	0.00442490750618779
Mitsuokella_jalaludinii_DSM_13811	3mob_c	0	Met	0.026431718061674	0.00440528634361234	0.0220264317180617	0.0142099723207672	0.00977184993047428
Mitsuokella_jalaludinii_DSM_13811	accoa_c	0	Met	0.0440528634361234	0.013215859030837	0.0308370044052863	0.0500955128455031	0.00969191893740249
Mitsuokella_jalaludinii_DSM_13811	4hba_c	0	Met	0.0176211453744493	0.013215859030837	0.00440528634361234	0.00409340766441854	0.0116647163773924
Mitsuokella_jalaludinii_DSM_13811	ru5p_D_c	0	Met	0.026431718061674	0.00440528634361234	0.0220264317180617	0.0908931425675412	0.0100768893203554
Mitsuokella_jalaludinii_DSM_13811	acald_c	0	Met	0.013215859030837	0.00881057268722467	0.00440528634361234	0.00313827920938755	0.00941054129695625
Mitsuokella_jalaludinii_DSM_13811	adocbip_c	0	Met	0.00881057268722467	0.00440528634361234	0.00440528634361234	0.000116954504697673	0.00444470150131351
Mitsuokella_jalaludinii_DSM_13811	gtp_c	0	Met	0.0220264317180617	0	0.0220264317180617	0	0.0106451478367156
Mitsuokella_jalaludinii_DSM_13811	acgam6p_c	0	Met	0.00440528634361234	0	0.00440528634361234	0	0.00452455849238319
Mitsuokella_jalaludinii_DSM_13811	2obut_c	0	Met	0.013215859030837	0	0.013215859030837	0	0.0101317251063664
Mitsuokella_jalaludinii_DSM_13811	hethmpp_c	0	Met	0.026431718061674	0.00881057268722467	0.0176211453744493	0.0382051382012397	0.00970232317378616
Mitsuokella_jalaludinii_DSM_13811	actp_c	0	Met	0.00881057268722467	0.00440528634361234	0.00440528634361234	0.00421036216911621	0.00955030220371055
Mitsuokella_jalaludinii_DSM_13811	thmpp_c	0	Met	0.026431718061674	0.0220264317180617	0.00440528634361234	0.0218315075435656	0.00957019503240567
Mitsuokella_jalaludinii_DSM_13811	pyr_c	0	Met	0.0572687224669604	0.0308370044052863	0.026431718061674	0.0862539472145335	0.0097450490806641
Mitsuokella_jalaludinii_DSM_13811	ACP_c	0	Met	0.0220264317180617	0.013215859030837	0.00881057268722467	0.000233909009395345	0.00442442536094177
Mitsuokella_jalaludinii_DSM_13811	cit_c	0	Met	0.013215859030837	0.00881057268722467	0.00440528634361234	0.0129039803516432	0.00958316541810331
Mitsuokella_jalaludinii_DSM_13811	apoACP_c	0	Met	0.00881057268722467	0	0.00881057268722467	0	0.00446409830945091
Mitsuokella_jalaludinii_DSM_13811	adocbi_c	0	Met	0.00881057268722467	0.00440528634361234	0.00440528634361234	7.79696697984484e-05	0.00446462964128154
Mitsuokella_jalaludinii_DSM_13811	agdpcbi_c	0	Met	0.0176211453744493	0.00881057268722467	0.00881057268722467	0.000155939339596897	0.00442494967630215
Mitsuokella_jalaludinii_DSM_13811	rdmbzi_c	0	Met	0.013215859030837	0.00440528634361234	0.00881057268722467	0.00549686172079061	0.00442494967630215
Mitsuokella_jalaludinii_DSM_13811	ahcys_c	0	Met	0.0308370044052863	0.013215859030837	0.0176211453744493	0.0394526529180149	0.0109028932935684
Mitsuokella_jalaludinii_DSM_13811	air_c	0	Met	0.013215859030837	0.00440528634361234	0.00881057268722467	0.0304276636388445	0.00963068447328551
Mitsuokella_jalaludinii_DSM_13811	ac_c	0	Met	0.0176211453744493	0.00440528634361234	0.013215859030837	0.00415188491676738	0.0096434078761396
Mitsuokella_jalaludinii_DSM_13811	hcys_L_c	0	Met	0.0308370044052863	0.0176211453744493	0.013215859030837	0.124654009590269	0.00964432789272636
Mitsuokella_jalaludinii_DSM_13811	trdox_c	0	Met	0.0176211453744493	0.00440528634361234	0.013215859030837	0.00259249152079841	0.00964155437494012
Mitsuokella_jalaludinii_DSM_13811	aicar_c	0	Met	0.0176211453744493	0.00881057268722467	0.00881057268722467	0.00768001247514717	0.00965085840044177
Mitsuokella_jalaludinii_DSM_13811	10fthf_c	0	Met	0.0220264317180617	0.00440528634361234	0.0176211453744493	0.00555533897313945	0.00996751060402097
Mitsuokella_jalaludinii_DSM_13811	succoa_c	0	Met	0.00881057268722467	0.00440528634361234	0.00440528634361234	0	0.00901217043077319
Mitsuokella_jalaludinii_DSM_13811	ahdt_c	0	Met	0.00881057268722467	0.00440528634361234	0.00440528634361234	0.00253401426844957	0.0100096816565002
Mitsuokella_jalaludinii_DSM_13811	ala_D_c	0	Met	0.0176211453744493	0.00881057268722467	0.00881057268722467	0.0213831819422245	0.00971593369730817
Mitsuokella_jalaludinii_DSM_13811	glu_D_c	0	Met	0.013215859030837	0.00440528634361234	0.00881057268722467	0.0221238938053097	0.00973603784328964
Mitsuokella_jalaludinii_DSM_13811	glyald_c	0	Met	0.00881057268722467	0.00440528634361234	0.00440528634361234	0.00274843086039531	0.00440536868325633
Mitsuokella_jalaludinii_DSM_13811	mqn8_c	0	Met	0.00881057268722467	0	0.00881057268722467	0	0.0110209075824024
Mitsuokella_jalaludinii_DSM_13811	cgly_c	0	Met	0.00881057268722467	0	0.00881057268722467	0	0.0125365473901862
Mitsuokella_jalaludinii_DSM_13811	prpp_c	0	Met	0.0308370044052863	0.00440528634361234	0.026431718061674	0.0689641729367276	0.0101369658229549
Mitsuokella_jalaludinii_DSM_13811	anth_c	0	Met	0.00881057268722467	0.00440528634361234	0.00440528634361234	0.0618299481501696	0.00974482812460551
Mitsuokella_jalaludinii_DSM_13811	chor_c	0	Met	0.013215859030837	0.00440528634361234	0.00881057268722467	0.116779072940626	0.0098450395662959
Mitsuokella_jalaludinii_DSM_13811	ala_L_c	0	Met	0.026431718061674	0.0176211453744493	0.00881057268722467	0.0245604459865112	0.00974794372564484
Mitsuokella_jalaludinii_DSM_13811	msa_c	0	Met	0.013215859030837	0.00440528634361234	0.00881057268722467	0.0196873416241082	0.00975024397052252
Mitsuokella_jalaludinii_DSM_13811	5apru_c	0	Met	0.00881057268722467	0.00440528634361234	0.00440528634361234	0.000233909009395345	0.00450500213487391
Mitsuokella_jalaludinii_DSM_13811	argsuc_c	0	Met	0.0176211453744493	0.00881057268722467	0.00881057268722467	0.00855717126037971	0.0104745794078612
Mitsuokella_jalaludinii_DSM_13811	asp_L_c	0	Met	0.0220264317180617	0	0.0220264317180617	0	0.010858497332265
Mitsuokella_jalaludinii_DSM_13811	citr_L_c	0	Met	0.013215859030837	0.00881057268722467	0.00440528634361234	0.00571127831273635	0.0105369362512604
Mitsuokella_jalaludinii_DSM_13811	gln_L_c	0	Met	0.026431718061674	0	0.026431718061674	0	0.0112743665750555
Mitsuokella_jalaludinii_DSM_13811	akg_c	0	Met	0.0484581497797357	0.0352422907488987	0.013215859030837	0.126213402986238	0.00973351697971954
Mitsuokella_jalaludinii_DSM_13811	cbi_c	0	Met	0.00881057268722467	0	0.00881057268722467	0	0.00450502851633406
Mitsuokella_jalaludinii_DSM_13811	3psme_c	0	Met	0.013215859030837	0.00881057268722467	0.00440528634361234	0.116837550192975	0.00983824356766484
Mitsuokella_jalaludinii_DSM_13811	cys_L_c	0	Met	0.026431718061674	0.00440528634361234	0.0220264317180617	0.0014424388912713	0.0122146404188209
Mitsuokella_jalaludinii_DSM_13811	pep_c	0	Met	0.0220264317180617	0.00881057268722467	0.013215859030837	0.0837589177809832	0.00983958719663998
Mitsuokella_jalaludinii_DSM_13811	e4p_c	0	Met	0.0220264317180617	0.00881057268722467	0.013215859030837	0.0343456395462165	0.0098255763092274
Mitsuokella_jalaludinii_DSM_13811	23dhmb_c	0	Met	0.00881057268722467	0.00440528634361234	0.00440528634361234	0.0142684495731161	0.009654261816048
Mitsuokella_jalaludinii_DSM_13811	23dhmp_c	0	Met	0.00881057268722467	0.00440528634361234	0.00440528634361234	0.0379712291918444	0.00970246078692146
Mitsuokella_jalaludinii_DSM_13811	dhf_c	0	Met	0.013215859030837	0.00881057268722467	0.00440528634361234	0.055728821488441	0.00961081131788542
Mitsuokella_jalaludinii_DSM_13811	glu_L_c	0	Met	0.0616740088105727	0.0308370044052863	0.0308370044052863	0.0906592335581459	0.00978065363024288
Mitsuokella_jalaludinii_DSM_13811	dhpt_c	0	Met	0.013215859030837	0.00881057268722467	0.00440528634361234	0.0127090561771471	0.00970294108610975
Mitsuokella_jalaludinii_DSM_13811	dhnpt_c	0	Met	0.013215859030837	0.00440528634361234	0.00881057268722467	0.00518498304159682	0.00991170012763837
Mitsuokella_jalaludinii_DSM_13811	25dhpp_c	0	Met	0.00881057268722467	0.00440528634361234	0.00440528634361234	0.000136446922147285	0.00452546759342495
Mitsuokella_jalaludinii_DSM_13811	4abz_c	0	Met	0.00440528634361234	0	0.00440528634361234	0	0.00979684257602389
Mitsuokella_jalaludinii_DSM_13811	2ahhmp_c	0	Met	0.00881057268722467	0.00440528634361234	0.00440528634361234	0.00750458071810066	0.00979684257602389
Mitsuokella_jalaludinii_DSM_13811	2dda7p_c	0	Met	0.013215859030837	0.00881057268722467	0.00440528634361234	0.0394916377529141	0.0098044038280958
Mitsuokella_jalaludinii_DSM_13811	3dhq_c	0	Met	0.00881057268722467	0.00440528634361234	0.00440528634361234	0.0394331605005653	0.00981115313989811
Mitsuokella_jalaludinii_DSM_13811	amet_c	0	Met	0.026431718061674	0.013215859030837	0.013215859030837	0.00469767260535652	0.0109009379775477
Mitsuokella_jalaludinii_DSM_13811	2omhmbl_c	0	Met	0.013215859030837	0.00440528634361234	0.00881057268722467	0.00298233986979065	0.0109022414436267
Mitsuokella_jalaludinii_DSM_13811	2dhp_c	0	Met	0.013215859030837	0.00881057268722467	0.00440528634361234	0.00327472613153483	0.00450500625695669
Mitsuokella_jalaludinii_DSM_13811	2dr5p_c	0	Met	0.013215859030837	0.00440528634361234	0.00881057268722467	0.00528244512884488	0.00993188496351309
Mitsuokella_jalaludinii_DSM_13811	2pg_c	0	Met	0.00881057268722467	0.00440528634361234	0.00440528634361234	0.00516549062414721	0.00972365630255744
Mitsuokella_jalaludinii_DSM_13811	fuc_L_c	0	Met	0.00440528634361234	0	0.00440528634361234	0	0.0103133230159876
Mitsuokella_jalaludinii_DSM_13811	fcl_L_c	0	Met	0.00881057268722467	0.00440528634361234	0.00440528634361234	0.00270944602549608	0.0102171681240697
Mitsuokella_jalaludinii_DSM_13811	fc1p_c	0	Met	0.013215859030837	0.00440528634361234	0.00881057268722467	0.00537990721609294	0.0101227223907845
Mitsuokella_jalaludinii_DSM_13811	fmn_c	0	Met	0.00881057268722467	0.00440528634361234	0.00440528634361234	0.00282640053019375	0.00440537104831715
Mitsuokella_jalaludinii_DSM_13811	fum_c	0	Met	0.0176211453744493	0.00440528634361234	0.013215859030837	0.0110911855288293	0.0103048498787946
Mitsuokella_jalaludinii_DSM_13811	q8h2_c	0	Met	0.013215859030837	0.00881057268722467	0.00440528634361234	0.00111106779462789	0.00993357365739629
Mitsuokella_jalaludinii_DSM_13811	dttp_c	0	Met	0.00440528634361234	0	0.00440528634361234	0	0.00444466662273067
Mitsuokella_jalaludinii_DSM_13811	g1p_c	0	Met	0.013215859030837	0.00440528634361234	0.00881057268722467	0.000233909009395345	0.00446457152797269
Mitsuokella_jalaludinii_DSM_13811	glu5sa_c	0	Met	0.00881057268722467	0.00440528634361234	0.00440528634361234	0.00539939963354255	0.00442491222127089
Mitsuokella_jalaludinii_DSM_13811	glu5p_c	0	Met	0.00881057268722467	0.00440528634361234	0.00440528634361234	0.0080503684066898	0.00444462672411211
Mitsuokella_jalaludinii_DSM_13811	g6p_B_c	0	Met	0.00881057268722467	0.00440528634361234	0.00440528634361234	0.0831741452574948	0.00937160401446178
Mitsuokella_jalaludinii_DSM_13811	g6p_c	0	Met	0.013215859030837	0.00440528634361234	0.00881057268722467	0.00545787688589139	0.00992057675094401
Mitsuokella_jalaludinii_DSM_13811	f6p_c	0	Met	0.0220264317180617	0.0176211453744493	0.00440528634361234	0.0832326225098437	0.00924599803509155
Mitsuokella_jalaludinii_DSM_13811	utp_c	0	Met	0.00881057268722467	0	0.00881057268722467	0	0.00452471970365587
Mitsuokella_jalaludinii_DSM_13811	g3p_c	0	Met	0.0484581497797357	0.0352422907488987	0.013215859030837	0.124010759814432	0.0097702708298113
Mitsuokella_jalaludinii_DSM_13811	gar_c	0	Met	0.0176211453744493	0.00881057268722467	0.00881057268722467	0.0556508518186426	0.00983786450833489
Mitsuokella_jalaludinii_DSM_13811	gcald_c	0	Met	0.013215859030837	0.00881057268722467	0.00440528634361234	0.0107598144321859	0.00446460454054682
Mitsuokella_jalaludinii_DSM_13811	gly_c	0	Met	0.0220264317180617	0.00881057268722467	0.013215859030837	0.0774433745273089	0.00996481193287404
Mitsuokella_jalaludinii_DSM_13811	mlthf_c	0	Met	0.026431718061674	0.00440528634361234	0.0220264317180617	0.00481462711005419	0.0103011537827437
Mitsuokella_jalaludinii_DSM_13811	2aobut_c	0	Met	0.013215859030837	0.00440528634361234	0.00881057268722467	0.077034033760867	0.00993238261652142
Mitsuokella_jalaludinii_DSM_13811	hpyr_c	0	Met	0.00881057268722467	0.00440528634361234	0.00440528634361234	0.00812833807648825	0.00444468625398997
Mitsuokella_jalaludinii_DSM_13811	6pgc_c	0	Met	0.00881057268722467	0.00440528634361234	0.00440528634361234	0.0909516198198901	0.00978029966349355
Mitsuokella_jalaludinii_DSM_13811	gthox_c	0	Met	0.00881057268722467	0.00440528634361234	0.00440528634361234	0.00270944602549608	0.00440524331956127
Mitsuokella_jalaludinii_DSM_13811	gua_c	0	Met	0.013215859030837	0.00881057268722467	0.00440528634361234	3.89848348992242e-05	0.00440533342048672
Mitsuokella_jalaludinii_DSM_13811	4hbz_c	0	Met	0.00881057268722467	0.00440528634361234	0.00440528634361234	0.00978519355970527	0.0113992435831123
Mitsuokella_jalaludinii_DSM_13811	octdp_c	0	Met	0.00440528634361234	0	0.00440528634361234	0	0.0113992435831123
Mitsuokella_jalaludinii_DSM_13811	glc_D_c	0	Met	0.00881057268722467	0.00440528634361234	0.00440528634361234	0.00274843086039531	0.00997920158932477
Mitsuokella_jalaludinii_DSM_13811	histd_c	0	Met	0.00881057268722467	0.00440528634361234	0.00440528634361234	0.00270944602549608	0.00440536137940449
Mitsuokella_jalaludinii_DSM_13811	hisp_c	0	Met	0.013215859030837	0.00881057268722467	0.00440528634361234	0.00537990721609294	0.00442491961592716
Mitsuokella_jalaludinii_DSM_13811	4ahmmp_c	0	Met	0.00881057268722467	0.00440528634361234	0.00440528634361234	0.0172118046080075	0.00959328990882681
Mitsuokella_jalaludinii_DSM_13811	achms_c	0	Met	0.0220264317180617	0.013215859030837	0.00881057268722467	0.123172585864099	0.00971103388366099
Mitsuokella_jalaludinii_DSM_13811	hom_L_c	0	Met	0.00881057268722467	0.00440528634361234	0.00440528634361234	0.0772094655179135	0.00971347659447568
Mitsuokella_jalaludinii_DSM_13811	imacp_c	0	Met	0.013215859030837	0.00440528634361234	0.00881057268722467	0.00861564851272855	0.00974103751333214
Mitsuokella_jalaludinii_DSM_13811	icit_c	0	Met	0.00881057268722467	0.00440528634361234	0.00440528634361234	0.0128455030992944	0.00965775606758259
Mitsuokella_jalaludinii_DSM_13811	prlp_c	0	Met	0.0176211453744493	0.00440528634361234	0.013215859030837	0.0237417644536275	0.00988163008772507
Mitsuokella_jalaludinii_DSM_13811	eig3p_c	0	Met	0.013215859030837	0.00881057268722467	0.00440528634361234	0.00867412576507738	0.00974485187969193
Mitsuokella_jalaludinii_DSM_13811	2cpr5p_c	0	Met	0.00881057268722467	0.00440528634361234	0.00440528634361234	0.0668200070172703	0.00975817227435049
Mitsuokella_jalaludinii_DSM_13811	3mop_c	0	Met	0.0176211453744493	0.00440528634361234	0.013215859030837	0.0379127519394955	0.00971174871931111
Mitsuokella_jalaludinii_DSM_13811	fprica_c	0	Met	0.013215859030837	0.00881057268722467	0.00440528634361234	0.00534092238119372	0.00442488670580821
Mitsuokella_jalaludinii_DSM_13811	3c2hmp_c	0	Met	0.00881057268722467	0.00440528634361234	0.00440528634361234	0.0104284433355425	0.00956582713008916
Mitsuokella_jalaludinii_DSM_13811	2ippm_c	0	Met	0.00881057268722467	0.00440528634361234	0.00440528634361234	0.0104869205878913	0.00951068158361191
Mitsuokella_jalaludinii_DSM_13811	3c3hmp_c	0	Met	0.013215859030837	0.00881057268722467	0.00440528634361234	0.0105453978402401	0.00945616820425507
Mitsuokella_jalaludinii_DSM_13811	alac_S_c	0	Met	0.013215859030837	0.00881057268722467	0.00440528634361234	0.0143269268254649	0.00953947001109685
Mitsuokella_jalaludinii_DSM_13811	2ahbut_c	0	Met	0.013215859030837	0.00881057268722467	0.00440528634361234	0.0380297064441932	0.00969319060278051
Mitsuokella_jalaludinii_DSM_13811	lac_L_c	0	Met	0.013215859030837	0	0.013215859030837	0	0.00930899299270836
Mitsuokella_jalaludinii_DSM_13811	lald_L_c	0	Met	0.00881057268722467	0.00440528634361234	0.00440528634361234	5.84772523488363e-05	0.00440535909919207
Mitsuokella_jalaludinii_DSM_13811	4mop_c	0	Met	0.013215859030837	0.00440528634361234	0.00881057268722467	0.0103114888308448	0.00967805922621751
Mitsuokella_jalaludinii_DSM_13811	oaa_c	0	Met	0.0308370044052863	0.013215859030837	0.0176211453744493	0.0826088651514561	0.00978973241195655
Mitsuokella_jalaludinii_DSM_13811	malt_c	0	Met	0.00440528634361234	0	0.00440528634361234	0	0.0100591892733169
Mitsuokella_jalaludinii_DSM_13811	malcoa_c	0	Met	0.0220264317180617	0.013215859030837	0.00881057268722467	0.0224357724845035	0.00975493070374714
Mitsuokella_jalaludinii_DSM_13811	mal_L_c	0	Met	0.00881057268722467	0.00440528634361234	0.00440528634361234	0.00972671630735644	0.00978976438473425
Mitsuokella_jalaludinii_DSM_13811	met_L_c	0	Met	0.013215859030837	0	0.013215859030837	0	0.0119467798727822
Mitsuokella_jalaludinii_DSM_13811	thf_c	0	Met	0.0440528634361234	0.039647577092511	0.00440528634361234	0.0725312853300066	0.00960874542232755
Mitsuokella_jalaludinii_DSM_13811	methf_c	0	Met	0.00881057268722467	0.00440528634361234	0.00440528634361234	0.00298233986979065	0.0100597672904434
Mitsuokella_jalaludinii_DSM_13811	nac_c	0	Met	0.0176211453744493	0.013215859030837	0.00440528634361234	0.000155939339596897	0.00450501697440722
Mitsuokella_jalaludinii_DSM_13811	ncam_c	0	Met	0.00440528634361234	0	0.00440528634361234	0	0.00452486275837581
Mitsuokella_jalaludinii_DSM_13811	nicrnt_c	0	Met	0.0220264317180617	0.00881057268722467	0.013215859030837	0.0162761685704261	0.00450503098961179
Mitsuokella_jalaludinii_DSM_13811	dmbzid_c	0	Met	0.00881057268722467	0	0.00881057268722467	0	0.00452550170253229
Mitsuokella_jalaludinii_DSM_13811	imp_c	0	Met	0.00881057268722467	0.00440528634361234	0.00440528634361234	0.00267046119059686	0.00440532875956834
Mitsuokella_jalaludinii_DSM_13811	cbp_c	0	Met	0.00881057268722467	0.00440528634361234	0.00440528634361234	0.000175431757046509	0.0105996947187243
Mitsuokella_jalaludinii_DSM_13811	orn_c	0	Met	0.00881057268722467	0	0.00881057268722467	0	0.0106050773197737
Mitsuokella_jalaludinii_DSM_13811	2ohph_c	0	Met	0.013215859030837	0.00440528634361234	0.00881057268722467	0.0208958715059842	0.011022906177417
Mitsuokella_jalaludinii_DSM_13811	2ombzl_c	0	Met	0.013215859030837	0.00440528634361234	0.00881057268722467	0.00920042103621691	0.0109022221307433
Mitsuokella_jalaludinii_DSM_13811	3c4mop_c	0	Met	0.00881057268722467	0.00440528634361234	0.00440528634361234	0.0103699660831936	0.00962161590425533
Mitsuokella_jalaludinii_DSM_13811	2ommbl_c	0	Met	0.013215859030837	0.00881057268722467	0.00440528634361234	0.000487310436240303	0.0109015510505442
Mitsuokella_jalaludinii_DSM_13811	2omph_c	0	Met	0.013215859030837	0.00881057268722467	0.00440528634361234	0.00670539160266656	0.0109015317401068
Mitsuokella_jalaludinii_DSM_13811	3ophb_c	0	Met	0.013215859030837	0.00881057268722467	0.00440528634361234	0.015476979454992	0.0112709798069474
Mitsuokella_jalaludinii_DSM_13811	2oph_c	0	Met	0.00881057268722467	0.00440528634361234	0.00440528634361234	0.0182059178979377	0.0111455653044306
Mitsuokella_jalaludinii_DSM_13811	1pyr5c_c	0	Met	0.00881057268722467	0.00440528634361234	0.00440528634361234	0.00270944602549608	0.00440535893625788
Mitsuokella_jalaludinii_DSM_13811	ala_B_c	0	Met	0.013215859030837	0.00881057268722467	0.00440528634361234	0.0127480410120463	0.00448472339535206
Mitsuokella_jalaludinii_DSM_13811	pant_R_c	0	Met	0.00881057268722467	0.00440528634361234	0.00440528634361234	0.000682234610736424	0.00448472339535206
Mitsuokella_jalaludinii_DSM_13811	13dpg_c	0	Met	0.00881057268722467	0.00440528634361234	0.00440528634361234	0.00528244512884488	0.00949980129011433
Mitsuokella_jalaludinii_DSM_13811	6pgl_c	0	Met	0.013215859030837	0.00881057268722467	0.00440528634361234	0.0910100970722389	0.00950066968327455
Mitsuokella_jalaludinii_DSM_13811	3pg_c	0	Met	0.00881057268722467	0.00440528634361234	0.00440528634361234	0.00522396787649604	0.00961042541305131
Mitsuokella_jalaludinii_DSM_13811	5aprbu_c	0	Met	0.00881057268722467	0.00440528634361234	0.00440528634361234	0.000292386261744182	0.00448471931030336
Mitsuokella_jalaludinii_DSM_13811	4ampm_c	0	Met	0.00881057268722467	0.00440528634361234	0.00440528634361234	0.0171533273556586	0.00958750574613096
Mitsuokella_jalaludinii_DSM_13811	pnto_R_c	0	Met	0.013215859030837	0.00881057268722467	0.00440528634361234	0.0108767689368836	0.00446462073453691
Mitsuokella_jalaludinii_DSM_13811	4ppcys_c	0	Met	0.013215859030837	0.00881057268722467	0.00440528634361234	0.00557483139058906	0.00442494649479681
Mitsuokella_jalaludinii_DSM_13811	r1p_c	0	Met	0.013215859030837	0.00440528634361234	0.00881057268722467	0.00261198393824802	0.0101928564098007
Mitsuokella_jalaludinii_DSM_13811	4ppan_c	0	Met	0.00881057268722467	0.00440528634361234	0.00440528634361234	0.00818681532883708	0.00444469588386635
Mitsuokella_jalaludinii_DSM_13811	pram_c	0	Met	0.013215859030837	0.00881057268722467	0.00440528634361234	0.0128065182643952	0.00984858578332163
Mitsuokella_jalaludinii_DSM_13811	pran_c	0	Met	0.013215859030837	0.00881057268722467	0.00440528634361234	0.0668784842696191	0.00975149563437702
Mitsuokella_jalaludinii_DSM_13811	fpram_c	0	Met	0.013215859030837	0.00881057268722467	0.00440528634361234	0.0304861408911933	0.00963652086879499
Mitsuokella_jalaludinii_DSM_13811	prbamp_c	0	Met	0.00881057268722467	0.00440528634361234	0.00440528634361234	0.0238587189583252	0.00988948378498177
Mitsuokella_jalaludinii_DSM_13811	prbatp_c	0	Met	0.00881057268722467	0.00440528634361234	0.00440528634361234	0.023917196210674	0.00989341531692762
Mitsuokella_jalaludinii_DSM_13811	fgam_c	0	Met	0.0176211453744493	0.00881057268722467	0.00881057268722467	0.0523956181045573	0.00983386892743286
Mitsuokella_jalaludinii_DSM_13811	prfp_c	0	Met	0.00881057268722467	0.00440528634361234	0.00440528634361234	0.0238002417059764	0.00988555537648782
Mitsuokella_jalaludinii_DSM_13811	r5p_c	0	Met	0.0220264317180617	0.00881057268722467	0.013215859030837	0.0716736189622237	0.0101096539689841
Mitsuokella_jalaludinii_DSM_13811	skm5p_c	0	Met	0.00881057268722467	0.00440528634361234	0.00440528634361234	0.0392577287435188	0.00983145694507282
Mitsuokella_jalaludinii_DSM_13811	pan4p_c	0	Met	0.00881057268722467	0.00440528634361234	0.00440528634361234	0.00280690811274414	0.00440537025996326
Mitsuokella_jalaludinii_DSM_13811	ade_c	0	Met	0.00440528634361234	0	0.00440528634361234	0	0.00440536151537889
Mitsuokella_jalaludinii_DSM_13811	2dr1p_c	0	Met	0.013215859030837	0.00440528634361234	0.00881057268722467	0.00267046119059686	0.0100883783083063
Mitsuokella_jalaludinii_DSM_13811	gsn_c	0	Met	0.00881057268722467	0	0.00881057268722467	0	0.0102552602986882
Mitsuokella_jalaludinii_DSM_13811	dgsn_c	0	Met	0.00881057268722467	0	0.00881057268722467	0	0.0102507336927407
Mitsuokella_jalaludinii_DSM_13811	hxan_c	0	Met	0.00440528634361234	0	0.00440528634361234	0	0.00440531420996046
Mitsuokella_jalaludinii_DSM_13811	ribflv_c	0	Met	0.00881057268722467	0.00440528634361234	0.00440528634361234	0.00561381622548828	0.00442494888092538
Mitsuokella_jalaludinii_DSM_13811	db4p_c	0	Met	0.00881057268722467	0.00440528634361234	0.00440528634361234	0.0133523059529843	0.00448472257834173
Mitsuokella_jalaludinii_DSM_13811	4r5au_c	0	Met	0.013215859030837	0.00881057268722467	0.00440528634361234	0.000311878679193794	0.00446461668602837
Mitsuokella_jalaludinii_DSM_13811	dmlz_c	0	Met	0.0176211453744493	0.00881057268722467	0.00881057268722467	0.0110522006939301	0.00446462802187078
Mitsuokella_jalaludinii_DSM_13811	5prdmbz_c	0	Met	0.013215859030837	0.00881057268722467	0.00440528634361234	0.00822580016373631	0.00444470150131351
Mitsuokella_jalaludinii_DSM_13811	3dhsk_c	0	Met	0.00881057268722467	0.00440528634361234	0.00440528634361234	0.0393746832482164	0.00981791175049938
Mitsuokella_jalaludinii_DSM_13811	skm_c	0	Met	0.00881057268722467	0.00440528634361234	0.00440528634361234	0.0393162059958676	0.00982467967912984
Mitsuokella_jalaludinii_DSM_13811	suchms_c	0	Met	0.0176211453744493	0.00881057268722467	0.00881057268722467	0.00945382246306187	0.00988040924047479
Mitsuokella_jalaludinii_DSM_13811	succ_c	0	Met	0.0220264317180617	0.013215859030837	0.00881057268722467	0.00713422478655803	0.00983598447628287
Mitsuokella_jalaludinii_DSM_13811	s7p_c	0	Met	0.0176211453744493	0.00881057268722467	0.00881057268722467	0	0.00977461749628174
Mitsuokella_jalaludinii_DSM_13811	dtdp4d6dg_c	0	Met	0.00881057268722467	0.00440528634361234	0.00440528634361234	0.000116954504697673	0.00440536546899776
Mitsuokella_jalaludinii_DSM_13811	dtdpglu_c	0	Met	0.013215859030837	0.00881057268722467	0.00440528634361234	0.000194924174496121	0.00442493199390996
Mitsuokella_jalaludinii_DSM_13811	thr_L_c	0	Met	0.00881057268722467	0.00440528634361234	0.00440528634361234	0.0770925110132159	0.00987763504522178
Mitsuokella_jalaludinii_DSM_13811	phom_c	0	Met	0.00881057268722467	0.00440528634361234	0.00440528634361234	0.0771509882655647	0.0097948680590558
Mitsuokella_jalaludinii_DSM_13811	dxyl5p_c	0	Met	0.013215859030837	0	0.013215859030837	0	0.0122145131469443
Mitsuokella_jalaludinii_DSM_13811	tyr_L_c	0	Met	0.013215859030837	0	0.013215859030837	0	0.0122145131469443
Mitsuokella_jalaludinii_DSM_13811	xu5p_D_c	0	Met	0.0220264317180617	0.00440528634361234	0.0176211453744493	0.000311878679193794	0.00973730081863031
Mitsuokella_jalaludinii_DSM_13811	thmmp_c	0	Met	0.013215859030837	0.00881057268722467	0.00440528634361234	0.0198237885462555	0.00957595832049891
Mitsuokella_jalaludinii_DSM_13811	2mahmp_c	0	Met	0.00881057268722467	0.00440528634361234	0.00440528634361234	0.0170948501033098	0.00958172855421955
Mitsuokella_jalaludinii_DSM_13811	4mpetz_c	0	Met	0.0176211453744493	0.013215859030837	0.00440528634361234	0.000155939339596897	0.00966844306464845
Mitsuokella_jalaludinii_DSM_13811	dhap_c	0	Met	0.00881057268722467	0.00440528634361234	0.00440528634361234	0.0078944290670929	0.00983190965764958
Mitsuokella_jalaludinii_DSM_13811	trdrd_c	0	Met	0.0176211453744493	0.013215859030837	0.00440528634361234	0.00265096877314725	0.0096162184299856
Mitsuokella_jalaludinii_DSM_13811	ser_L_c	0	Met	0.0176211453744493	0.00881057268722467	0.00881057268722467	0.0374059490858056	0.00977010378713916
Mitsuokella_jalaludinii_DSM_13811	3ig3p_c	0	Met	0.013215859030837	0.00440528634361234	0.00881057268722467	0.0667615297649214	0.00976485806329253
Mitsuokella_jalaludinii_DSM_13811	tsul_c	0	Met	0.0176211453744493	0.013215859030837	0.00440528634361234	0.00537990721609294	0.00442456230383322
Mitsuokella_jalaludinii_DSM_13811	3hmrsACP_c	0	Met	0.00881057268722467	0	0.00881057268722467	0	0.00446404923936172
Mitsuokella_jalaludinii_DSM_13811	uacgam_c	0	Met	0.0220264317180617	0.00881057268722467	0.013215859030837	0.000292386261744182	0.00448414831298548
Mitsuokella_jalaludinii_DSM_13811	acgam1p_c	0	Met	0.00881057268722467	0.00440528634361234	0.00440528634361234	0.000116954504697673	0.00450427608269414
Mitsuokella_jalaludinii_DSM_13811	4hbald_c	0	Met	0.00881057268722467	0.00440528634361234	0.00440528634361234	0.00695879302951152	0.0115304548465942
Mitsuokella_jalaludinii_DSM_13811	glyc_R_c	0	Met	0.00881057268722467	0.00440528634361234	0.00440528634361234	0.00545787688589139	0.00442494172254738
Mitsuokella_jalaludinii_DSM_13811	5mthf_c	0	Met	0.00881057268722467	0.00440528634361234	0.00440528634361234	0.00216365833690694	0.010362867121741
Mitsuokella_jalaludinii_DSM_13811	ivcoa_c	0	Met	0.00440528634361234	0.00440528634361234	0	0	0.0043859649122807
Mitsuokella_jalaludinii_DSM_13811	ara5p_c	0	Met	0.00440528634361234	0.00440528634361234	0	0	0.0043859649122807
Mitsuokella_jalaludinii_DSM_13811	acACP_c	0	Met	0.00881057268722467	0.00881057268722467	0	0	0.0043859649122807
Mitsuokella_jalaludinii_DSM_13811	pap_c	0	Met	0.00440528634361234	0.00440528634361234	0	0	0.0043859649122807
Mitsuokella_jalaludinii_DSM_13811	adocbl_c	0	Met	0.00881057268722467	0.00881057268722467	0	0	0.0043859649122807
Mitsuokella_jalaludinii_DSM_13811	gmp_c	0	Met	0.0176211453744493	0.0176211453744493	0	0	0.0043859649122807
Mitsuokella_jalaludinii_DSM_13811	adn_c	0	Met	0.00440528634361234	0.00440528634361234	0	0	0.0043859649122807
Mitsuokella_jalaludinii_DSM_13811	alaala_c	0	Met	0.00440528634361234	0.00440528634361234	0	0	0.0043859649122807
Mitsuokella_jalaludinii_DSM_13811	glyc_c	0	Met	0.00440528634361234	0.00440528634361234	0	0	0.0043859649122807
Mitsuokella_jalaludinii_DSM_13811	2dmmq8_c	0	Met	0.00881057268722467	0.00881057268722467	0	0	0.0043859649122807
Mitsuokella_jalaludinii_DSM_13811	arg_L_c	0	Met	0.00440528634361234	0.00440528634361234	0	0	0.0043859649122807
Mitsuokella_jalaludinii_DSM_13811	asn_L_c	0	Met	0.00881057268722467	0.00881057268722467	0	0	0.0043859649122807
Mitsuokella_jalaludinii_DSM_13811	pppi_c	0	Met	0.00440528634361234	0.00440528634361234	0	0	0.0043859649122807
Mitsuokella_jalaludinii_DSM_13811	for_c	0	Met	0.0176211453744493	0.0176211453744493	0	0	0.0043859649122807
Mitsuokella_jalaludinii_DSM_13811	fad_c	0	Met	0.00440528634361234	0.00440528634361234	0	0	0.0043859649122807
Mitsuokella_jalaludinii_DSM_13811	q8_c	0	Met	0.00440528634361234	0.00440528634361234	0	0	0.0043859649122807
Mitsuokella_jalaludinii_DSM_13811	udpg_c	0	Met	0.00881057268722467	0.00881057268722467	0	0	0.0043859649122807
Mitsuokella_jalaludinii_DSM_13811	gthrd_c	0	Met	0.00440528634361234	0.00440528634361234	0	0	0.0043859649122807
Mitsuokella_jalaludinii_DSM_13811	his_L_c	0	Met	0.00440528634361234	0.00440528634361234	0	0	0.0043859649122807
Mitsuokella_jalaludinii_DSM_13811	ile_L_c	0	Met	0.00881057268722467	0.00881057268722467	0	0	0.0043859649122807
Mitsuokella_jalaludinii_DSM_13811	12ppd_S_c	0	Met	0.00440528634361234	0.00440528634361234	0	0	0.0043859649122807
Mitsuokella_jalaludinii_DSM_13811	lac_D_c	0	Met	0.00440528634361234	0.00440528634361234	0	0	0.0043859649122807
Mitsuokella_jalaludinii_DSM_13811	leu_L_c	0	Met	0.00881057268722467	0.00881057268722467	0	0	0.0043859649122807
Mitsuokella_jalaludinii_DSM_13811	malACP_c	0	Met	0.00881057268722467	0.00881057268722467	0	0	0.0043859649122807
Mitsuokella_jalaludinii_DSM_13811	dnad_c	0	Met	0.00440528634361234	0.00440528634361234	0	0	0.0043859649122807
Mitsuokella_jalaludinii_DSM_13811	ins_c	0	Met	0.013215859030837	0.013215859030837	0	0	0.0043859649122807
Mitsuokella_jalaludinii_DSM_13811	pro_L_c	0	Met	0.00881057268722467	0.00881057268722467	0	0	0.0043859649122807
Mitsuokella_jalaludinii_DSM_13811	dpcoa_c	0	Met	0.00440528634361234	0.00440528634361234	0	0	0.0043859649122807
Mitsuokella_jalaludinii_DSM_13811	dad_2_c	0	Met	0.00881057268722467	0.00881057268722467	0	0	0.0043859649122807
Mitsuokella_jalaludinii_DSM_13811	dtdp4d6dm_c	0	Met	0.00440528634361234	0.00440528634361234	0	0	0.0043859649122807
Mitsuokella_jalaludinii_DSM_13811	trp_L_c	0	Met	0.00881057268722467	0.00881057268722467	0	0	0.0043859649122807
Mitsuokella_jalaludinii_DSM_13811	u3aga_c	0	Met	0.00881057268722467	0.00881057268722467	0	0	0.0043859649122807
Mitsuokella_jalaludinii_DSM_13811	uaccg_c	0	Met	0.00881057268722467	0.00881057268722467	0	0	0.0043859649122807
Mitsuokella_jalaludinii_DSM_13811	val_L_c	0	Met	0.00881057268722467	0.00881057268722467	0	0	0.0043859649122807
Mobiluncus_curtisii_ATCC_43063	2mbcoa_c	0	Met	0.0187793427230047	0.00469483568075117	0.0140845070422535	0.000243599964567278	0.00871451410504053
Mobiluncus_curtisii_ATCC_43063	dhlam_c	0	Met	0.00938967136150235	0.00469483568075117	0.00469483568075117	0	0.00471717585462949
Mobiluncus_curtisii_ATCC_43063	fad_c	0	Met	0.0187793427230047	0.0140845070422535	0.00469483568075117	0.00307821773407742	0.00469485837656862
Mobiluncus_curtisii_ATCC_43063	HC01376_c	0	Met	0.0187793427230047	0.00938967136150235	0.00938967136150235	0.00011072725662149	0.00471718058997056
Mobiluncus_curtisii_ATCC_43063	3mob_c	0	Met	0.028169014084507	0.00469483568075117	0.0234741784037559	0.0955576224643458	0.00842659170856656
Mobiluncus_curtisii_ATCC_43063	accoa_c	0	Met	0.0469483568075117	0.0234741784037559	0.0234741784037559	0.0584197005934981	0.00842197772098015
Mobiluncus_curtisii_ATCC_43063	4hba_c	0	Met	0.0187793427230047	0.0140845070422535	0.00469483568075117	0.00593498095491186	0.00958340111742769
Mobiluncus_curtisii_ATCC_43063	ru5p_D_c	0	Met	0.0234741784037559	0.00469483568075117	0.0187793427230047	0.000531490831783152	0.00931943949693307
Mobiluncus_curtisii_ATCC_43063	acald_c	0	Met	0.0140845070422535	0.00938967136150235	0.00469483568075117	0	0.00822576252120699
Mobiluncus_curtisii_ATCC_43063	adocbip_c	0	Met	0.00938967136150235	0.00469483568075117	0.00469483568075117	0.000132872707945788	0.0047396520016081
Mobiluncus_curtisii_ATCC_43063	gtp_c	0	Met	0.0234741784037559	0	0.0234741784037559	0	0.00970620318448261
Mobiluncus_curtisii_ATCC_43063	acgam6p_c	0	Met	0.00469483568075117	0	0.00469483568075117	0	0.00483147657343299
Mobiluncus_curtisii_ATCC_43063	actp_c	0	Met	0.0140845070422535	0.00938967136150235	0.00469483568075117	0.00290105412348304	0.00793573509477586
Mobiluncus_curtisii_ATCC_43063	thmpp_c	0	Met	0.0187793427230047	0.0140845070422535	0.00469483568075117	0.0240499601381876	0.00840861314506998
Mobiluncus_curtisii_ATCC_43063	pyr_c	0	Met	0.07981220657277	0.0563380281690141	0.0234741784037559	0.112653910886704	0.00841952821961062
Mobiluncus_curtisii_ATCC_43063	hethmpp_c	0	Met	0.0187793427230047	0.00938967136150235	0.00938967136150235	0.0257330144388343	0.0084134246078437
Mobiluncus_curtisii_ATCC_43063	ACP_c	0	Met	0.0234741784037559	0.0140845070422535	0.00938967136150235	0.000265745415891576	0.00471707623439396
Mobiluncus_curtisii_ATCC_43063	apoACP_c	0	Met	0.00938967136150235	0	0.00938967136150235	0	0.00476221391850494
Mobiluncus_curtisii_ATCC_43063	adocbi_c	0	Met	0.00938967136150235	0.00469483568075117	0.00469483568075117	8.8581805297192e-05	0.00476232905642795
Mobiluncus_curtisii_ATCC_43063	agdpcbi_c	0	Met	0.0187793427230047	0.00938967136150235	0.00938967136150235	0.000177163610594384	0.00471718971641338
Mobiluncus_curtisii_ATCC_43063	rdmbzi_c	0	Met	0.0140845070422535	0.00469483568075117	0.00938967136150235	0.000310036318540172	0.00471718971641338
Mobiluncus_curtisii_ATCC_43063	ahcys_c	0	Met	0.0328638497652582	0.0140845070422535	0.0187793427230047	0.0358091947913898	0.00906042763906471
Mobiluncus_curtisii_ATCC_43063	air_c	0	Met	0.0140845070422535	0.00469483568075117	0.00938967136150235	0.0368721764549561	0.00845653286096049
Mobiluncus_curtisii_ATCC_43063	ac_c	0	Met	0.0187793427230047	0.00469483568075117	0.0140845070422535	0.0022145451324298	0.00839188548675151
Mobiluncus_curtisii_ATCC_43063	hcys_L_c	0	Met	0.0328638497652582	0.0187793427230047	0.0140845070422535	0.154663832048897	0.00838339376083091
Mobiluncus_curtisii_ATCC_43063	trdox_c	0	Met	0.0187793427230047	0.00469483568075117	0.0140845070422535	0.0022145451324298	0.00838247124474633
Mobiluncus_curtisii_ATCC_43063	ahdt_c	0	Met	0.00938967136150235	0.00469483568075117	0.00469483568075117	0.00228098148640269	0.00866416311208304
Mobiluncus_curtisii_ATCC_43063	ala_D_c	0	Met	0.0187793427230047	0.00469483568075117	0.0140845070422535	0.00011072725662149	0.00854124373635513
Mobiluncus_curtisii_ATCC_43063	ala_L_c	0	Met	0.028169014084507	0.0140845070422535	0.0140845070422535	0.00307821773407742	0.00864127791044374
Mobiluncus_curtisii_ATCC_43063	akg_c	0	Met	0.0328638497652582	0.0187793427230047	0.0140845070422535	0.0455753388254053	0.00841938344722356
Mobiluncus_curtisii_ATCC_43063	glyald_c	0	Met	0.0140845070422535	0.00938967136150235	0.00469483568075117	0.00301178138010453	0.0046949076464842
Mobiluncus_curtisii_ATCC_43063	mqn8_c	0	Met	0.00938967136150235	0	0.00938967136150235	0	0.00914340855249445
Mobiluncus_curtisii_ATCC_43063	cgly_c	0	Met	0.00938967136150235	0	0.00938967136150235	0	0.0104618623353241
Mobiluncus_curtisii_ATCC_43063	prpp_c	0	Met	0.028169014084507	0.00469483568075117	0.0234741784037559	0.00310036318540172	0.00934889167549911
Mobiluncus_curtisii_ATCC_43063	anth_c	0	Met	0.00938967136150235	0.00469483568075117	0.00469483568075117	0.0127336345114713	0.00854533813772982
Mobiluncus_curtisii_ATCC_43063	chor_c	0	Met	0.0140845070422535	0.00469483568075117	0.00938967136150235	0.0777969705022588	0.00855363415901409
Mobiluncus_curtisii_ATCC_43063	msa_c	0	Met	0.0140845070422535	0.00469483568075117	0.00938967136150235	0.0101869076091771	0.00842463994521349
Mobiluncus_curtisii_ATCC_43063	5apru_c	0	Met	0.00938967136150235	0.00469483568075117	0.00469483568075117	0.000310036318540172	0.00483158874841136
Mobiluncus_curtisii_ATCC_43063	arab_L_c	0	Met	0.00469483568075117	0	0.00469483568075117	0	0.00892285845345779
Mobiluncus_curtisii_ATCC_43063	glu_L_c	0	Met	0.0422535211267606	0.0187793427230047	0.0234741784037559	0.0352112676056338	0.00836011530348003
Mobiluncus_curtisii_ATCC_43063	oaa_c	0	Met	0.0375586854460094	0.0140845070422535	0.0234741784037559	0.0351005403490123	0.00845637490772333
Mobiluncus_curtisii_ATCC_43063	cbi_c	0	Met	0.00938967136150235	0	0.00938967136150235	0	0.00480834080904603
Mobiluncus_curtisii_ATCC_43063	3psme_c	0	Met	0.0140845070422535	0.00938967136150235	0.00469483568075117	0.0784834794933121	0.00855287348455363
Mobiluncus_curtisii_ATCC_43063	cys_L_c	0	Met	0.028169014084507	0.00469483568075117	0.0234741784037559	0.00161661794667375	0.0101587280840848
Mobiluncus_curtisii_ATCC_43063	pep_c	0	Met	0.0234741784037559	0.00469483568075117	0.0187793427230047	0.00943396226415094	0.00856625958674022
Mobiluncus_curtisii_ATCC_43063	e4p_c	0	Met	0.0234741784037559	0.00938967136150235	0.0140845070422535	0.0742979891930197	0.00854967440824041
Mobiluncus_curtisii_ATCC_43063	23dhmb_c	0	Met	0.00938967136150235	0.00469483568075117	0.00469483568075117	0.0962441314553991	0.00842205368312903
Mobiluncus_curtisii_ATCC_43063	dhf_c	0	Met	0.0140845070422535	0.00938967136150235	0.00469483568075117	0.038422358047657	0.00835055175482407
Mobiluncus_curtisii_ATCC_43063	dhpt_c	0	Met	0.0140845070422535	0.00938967136150235	0.00469483568075117	0.0109177075028789	0.00842103573486427
Mobiluncus_curtisii_ATCC_43063	dhnpt_c	0	Met	0.0140845070422535	0.00469483568075117	0.00938967136150235	0.00456196297280539	0.00858957359506388
Mobiluncus_curtisii_ATCC_43063	25dhpp_c	0	Met	0.00938967136150235	0.00469483568075117	0.00469483568075117	0.000177163610594384	0.00485515408478189
Mobiluncus_curtisii_ATCC_43063	4abz_c	0	Met	0.00469483568075117	0	0.00469483568075117	0	0.00849271802917292
Mobiluncus_curtisii_ATCC_43063	2ahhmp_c	0	Met	0.00938967136150235	0.00469483568075117	0.00469483568075117	0.00646647178669501	0.00849271802917292
Mobiluncus_curtisii_ATCC_43063	2dda7p_c	0	Met	0.0140845070422535	0.00938967136150235	0.00469483568075117	0.0736336256532908	0.0085490721407521
Mobiluncus_curtisii_ATCC_43063	3dhq_c	0	Met	0.00938967136150235	0.00469483568075117	0.00469483568075117	0.0729471166622376	0.00854983213916585
Mobiluncus_curtisii_ATCC_43063	amet_c	0	Met	0.028169014084507	0.0140845070422535	0.0140845070422535	0.00571352644166888	0.00906024602291244
Mobiluncus_curtisii_ATCC_43063	2omhmbl_c	0	Met	0.0140845070422535	0.00469483568075117	0.00938967136150235	0.00675436265391089	0.00906036794623936
Mobiluncus_curtisii_ATCC_43063	2dhp_c	0	Met	0.0140845070422535	0.00938967136150235	0.00469483568075117	0.0116927982992293	0.00480833598008653
Mobiluncus_curtisii_ATCC_43063	2dr5p_c	0	Met	0.0140845070422535	0.00469483568075117	0.00938967136150235	0.00684294445920808	0.00862560159407208
Mobiluncus_curtisii_ATCC_43063	2pg_c	0	Met	0.00938967136150235	0.00469483568075117	0.00469483568075117	0.0101204712552042	0.00840069581038667
Mobiluncus_curtisii_ATCC_43063	f1p_c	0	Met	0.0140845070422535	0.00469483568075117	0.00938967136150235	0.0114049074320135	0.00864939210777668
Mobiluncus_curtisii_ATCC_43063	fuc_L_c	0	Met	0.00469483568075117	0	0.00469483568075117	0	0.00894257182769144
Mobiluncus_curtisii_ATCC_43063	fcl_L_c	0	Met	0.00938967136150235	0.00469483568075117	0.00469483568075117	0.00234741784037559	0.00886882515880631
Mobiluncus_curtisii_ATCC_43063	fc1p_c	0	Met	0.0140845070422535	0.00469483568075117	0.00938967136150235	0.00465054477810258	0.00879623075342332
Mobiluncus_curtisii_ATCC_43063	fmn_c	0	Met	0.00938967136150235	0.00469483568075117	0.00469483568075117	0.000487199929134556	0.00471710816125814
Mobiluncus_curtisii_ATCC_43063	fum_c	0	Met	0.0234741784037559	0.00469483568075117	0.0187793427230047	0.0244042873593764	0.00841155958969109
Mobiluncus_curtisii_ATCC_43063	q8h2_c	0	Met	0.0187793427230047	0.0140845070422535	0.00469483568075117	0.00431836300823811	0.0081604339063637
Mobiluncus_curtisii_ATCC_43063	mal_L_c	0	Met	0.00938967136150235	0.00469483568075117	0.00469483568075117	0.0250907963504296	0.00811461028954532
Mobiluncus_curtisii_ATCC_43063	dttp_c	0	Met	0.00469483568075117	0	0.00469483568075117	0	0.00473964444872603
Mobiluncus_curtisii_ATCC_43063	g1p_c	0	Met	0.0140845070422535	0.00469483568075117	0.00938967136150235	0.0119585437151209	0.00476231646452183
Mobiluncus_curtisii_ATCC_43063	utp_c	0	Met	0.00938967136150235	0	0.00938967136150235	0	0.00483151157873805
Mobiluncus_curtisii_ATCC_43063	g3p_c	0	Met	0.0563380281690141	0.0422535211267606	0.0140845070422535	0.106497475418549	0.00854825716051462
Mobiluncus_curtisii_ATCC_43063	10fthf_c	0	Met	0.0140845070422535	0.00469483568075117	0.00938967136150235	0.00518203560988573	0.00855019981704592
Mobiluncus_curtisii_ATCC_43063	gar_c	0	Met	0.0187793427230047	0.00938967136150235	0.00938967136150235	0.0415891575870316	0.00848204974266103
Mobiluncus_curtisii_ATCC_43063	gcald_c	0	Met	0.0140845070422535	0.00938967136150235	0.00469483568075117	0.011515634688635	0.00476229189054132
Mobiluncus_curtisii_ATCC_43063	gly_c	0	Met	0.0234741784037559	0.00938967136150235	0.0140845070422535	0.0893790415448667	0.00861497358955666
Mobiluncus_curtisii_ATCC_43063	mlthf_c	0	Met	0.028169014084507	0.00469483568075117	0.0234741784037559	0.00400832668969794	0.00883591620206559
Mobiluncus_curtisii_ATCC_43063	gln_L_c	0	Met	0.00938967136150235	0	0.00938967136150235	0	0.00862908369371579
Mobiluncus_curtisii_ATCC_43063	glu_D_c	0	Met	0.0140845070422535	0.00938967136150235	0.00469483568075117	0	0.0083404433048428
Mobiluncus_curtisii_ATCC_43063	2aobut_c	0	Met	0.0140845070422535	0.00469483568075117	0.00938967136150235	0.0917707502878909	0.00856005608420555
Mobiluncus_curtisii_ATCC_43063	hpyr_c	0	Met	0.00938967136150235	0.00469483568075117	0.00469483568075117	0.00863672601647622	0.00473961727412152
Mobiluncus_curtisii_ATCC_43063	gthox_c	0	Met	0.00938967136150235	0.00469483568075117	0.00469483568075117	0.00296749047745593	0.00469472234116754
Mobiluncus_curtisii_ATCC_43063	gua_c	0	Met	0.00938967136150235	0.00469483568075117	0.00469483568075117	2.2145451324298e-05	0.0046949308550398
Mobiluncus_curtisii_ATCC_43063	4hbz_c	0	Met	0.00938967136150235	0.00469483568075117	0.00469483568075117	0.0107626893436088	0.00940249882225254
Mobiluncus_curtisii_ATCC_43063	octdp_c	0	Met	0.00469483568075117	0	0.00469483568075117	0	0.00940249882225254
Mobiluncus_curtisii_ATCC_43063	4ahmmp_c	0	Met	0.00938967136150235	0.00469483568075117	0.00469483568075117	0.0220568695190008	0.00842760362935567
Mobiluncus_curtisii_ATCC_43063	achms_c	0	Met	0.0234741784037559	0.0140845070422535	0.00938967136150235	0.148219505713526	0.00844248423304943
Mobiluncus_curtisii_ATCC_43063	hom_L_c	0	Met	0.00938967136150235	0.00469483568075117	0.00469483568075117	0.0938302772610506	0.00835567361314654
Mobiluncus_curtisii_ATCC_43063	2cpr5p_c	0	Met	0.00938967136150235	0.00469483568075117	0.00469483568075117	0.0124678890955798	0.0085468569419617
Mobiluncus_curtisii_ATCC_43063	3mop_c	0	Met	0.0140845070422535	0	0.0140845070422535	0	0.0089363701469531
Mobiluncus_curtisii_ATCC_43063	3c2hmp_c	0	Met	0.00938967136150235	0.00469483568075117	0.00469483568075117	0.0216803968464877	0.00841166475907339
Mobiluncus_curtisii_ATCC_43063	2ippm_c	0	Met	0.00938967136150235	0.00469483568075117	0.00469483568075117	0.022366905837541	0.00840907016801681
Mobiluncus_curtisii_ATCC_43063	3c3hmp_c	0	Met	0.0140845070422535	0.00938967136150235	0.00469483568075117	0.0230534148285942	0.00840647717707795
Mobiluncus_curtisii_ATCC_43063	alac_S_c	0	Met	0.0140845070422535	0.00938967136150235	0.00469483568075117	0.0969306404464523	0.00841752054284343
Mobiluncus_curtisii_ATCC_43063	fru_c	0	Met	0.00938967136150235	0.00469483568075117	0.00469483568075117	0.00921250775090796	0.00871967974832521
Mobiluncus_curtisii_ATCC_43063	lac_L_c	0	Met	0.0234741784037559	0	0.0234741784037559	0	0.00875317828142352
Mobiluncus_curtisii_ATCC_43063	lald_L_c	0	Met	0.00938967136150235	0.00469483568075117	0.00469483568075117	6.6436353972894e-05	0.00469492374629895
Mobiluncus_curtisii_ATCC_43063	4mop_c	0	Met	0.0140845070422535	0.00469483568075117	0.00938967136150235	0.0203073788643813	0.0084168587474679
Mobiluncus_curtisii_ATCC_43063	ficytC_c	0	Met	0.0140845070422535	0.00469483568075117	0.00938967136150235	0.00225883603507839	0.00852916946742456
Mobiluncus_curtisii_ATCC_43063	2maacoa_c	0	Met	0.00938967136150235	0	0.00938967136150235	0	0.00847809073699061
Mobiluncus_curtisii_ATCC_43063	malt_c	0	Met	0.00938967136150235	0.00469483568075117	0.00469483568075117	0.00469483568075117	0.00886648727827755
Mobiluncus_curtisii_ATCC_43063	malcoa_c	0	Met	0.0187793427230047	0.00938967136150235	0.00938967136150235	0.0138187616263619	0.00842902201274799
Mobiluncus_curtisii_ATCC_43063	met_L_c	0	Met	0.0140845070422535	0	0.0140845070422535	0	0.0097033201681203
Mobiluncus_curtisii_ATCC_43063	thf_c	0	Met	0.0375586854460094	0.0328638497652582	0.00469483568075117	0.101935512445744	0.00834875897235885
Mobiluncus_curtisii_ATCC_43063	mmcoa_R_c	0	Met	0.00938967136150235	0.00469483568075117	0.00469483568075117	0.00509345380458854	0.00786719132660618
Mobiluncus_curtisii_ATCC_43063	succoa_c	0	Met	0.00938967136150235	0.00469483568075117	0.00469483568075117	0.00577996279564178	0.00759787369976135
Mobiluncus_curtisii_ATCC_43063	methf_c	0	Met	0.00938967136150235	0.00469483568075117	0.00469483568075117	0.00298963592878023	0.00862416685021396
Mobiluncus_curtisii_ATCC_43063	tre_c	0	Met	0.00938967136150235	0.00469483568075117	0.00469483568075117	0.00236956329169989	0.00894318689220971
Mobiluncus_curtisii_ATCC_43063	q8_c	0	Met	0.00938967136150235	0.00469483568075117	0.00469483568075117	0.00248029054832137	0.00795490894582374
Mobiluncus_curtisii_ATCC_43063	nac_c	0	Met	0.0140845070422535	0.00938967136150235	0.00469483568075117	4.4290902648596e-05	0.00480833830513989
Mobiluncus_curtisii_ATCC_43063	nicrnt_c	0	Met	0.0234741784037559	0.00938967136150235	0.0140845070422535	0.000531490831783152	0.00480834134559768
Mobiluncus_curtisii_ATCC_43063	dmbzid_c	0	Met	0.00938967136150235	0	0.00938967136150235	0	0.00483168135324218
Mobiluncus_curtisii_ATCC_43063	cit_c	0	Met	0.00938967136150235	0	0.00938967136150235	0	0.00850475064876699
Mobiluncus_curtisii_ATCC_43063	2ohph_c	0	Met	0.0140845070422535	0.00469483568075117	0.00938967136150235	0.0201080698024626	0.00914359351803254
Mobiluncus_curtisii_ATCC_43063	2ombzl_c	0	Met	0.0140845070422535	0.00469483568075117	0.00938967136150235	0.00292319957480733	0.00906036286603523
Mobiluncus_curtisii_ATCC_43063	3c4mop_c	0	Met	0.00938967136150235	0.00469483568075117	0.00469483568075117	0.0209938878554345	0.00841426095172928
Mobiluncus_curtisii_ATCC_43063	2ommbl_c	0	Met	0.0140845070422535	0.00938967136150235	0.00469483568075117	0.00473912658339977	0.0090603006339969
Mobiluncus_curtisii_ATCC_43063	2omph_c	0	Met	0.0140845070422535	0.00938967136150235	0.00469483568075117	0.000907963504296218	0.00906029555386825
Mobiluncus_curtisii_ATCC_43063	3ophb_c	0	Met	0.0140845070422535	0.00938967136150235	0.00469483568075117	0.0155903977323058	0.00931458384025435
Mobiluncus_curtisii_ATCC_43063	2oph_c	0	Met	0.00938967136150235	0.00469483568075117	0.00469483568075117	0.0178713792187085	0.00922829701023217
Mobiluncus_curtisii_ATCC_43063	ala_B_c	0	Met	0.0140845070422535	0.00938967136150235	0.00469483568075117	0.00584639914961467	0.00478522114173871
Mobiluncus_curtisii_ATCC_43063	pant_R_c	0	Met	0.00938967136150235	0.00469483568075117	0.00469483568075117	0.0088581805297192	0.00478522114173871
Mobiluncus_curtisii_ATCC_43063	f6p_c	0	Met	0.0234741784037559	0.0187793427230047	0.00469483568075117	0.0176720701567898	0.00480824959397304
Mobiluncus_curtisii_ATCC_43063	13dpg_c	0	Met	0.00938967136150235	0.00469483568075117	0.00469483568075117	0.0114934892373107	0.00808805325576551
Mobiluncus_curtisii_ATCC_43063	3pg_c	0	Met	0.00938967136150235	0.00469483568075117	0.00469483568075117	0.0108069802462574	0.00824141053118098
Mobiluncus_curtisii_ATCC_43063	g6p_c	0	Met	0.00938967136150235	0.00469483568075117	0.00469483568075117	0.0148374523872797	0.00478517637995078
Mobiluncus_curtisii_ATCC_43063	5aprbu_c	0	Met	0.00938967136150235	0.00469483568075117	0.00469483568075117	0.000398618123837364	0.00480825070633734
Mobiluncus_curtisii_ATCC_43063	4ampm_c	0	Met	0.00938967136150235	0.00469483568075117	0.00469483568075117	0.0213703605279476	0.00842284797110156
Mobiluncus_curtisii_ATCC_43063	pnto_R_c	0	Met	0.0140845070422535	0.00938967136150235	0.00469483568075117	0.0119142528124723	0.0047623271265446
Mobiluncus_curtisii_ATCC_43063	ppap_c	0	Met	0.00938967136150235	0.00469483568075117	0.00469483568075117	0.00296749047745593	0.00469382445143638
Mobiluncus_curtisii_ATCC_43063	4ppcys_c	0	Met	0.0140845070422535	0.00938967136150235	0.00469483568075117	0.00611214456550625	0.00471718902787783
Mobiluncus_curtisii_ATCC_43063	r1p_c	0	Met	0.00469483568075117	0	0.00469483568075117	0	0.0105027556412476
Mobiluncus_curtisii_ATCC_43063	4ppan_c	0	Met	0.00938967136150235	0.00469483568075117	0.00469483568075117	0.00896890778634069	0.00473965078516839
Mobiluncus_curtisii_ATCC_43063	pram_c	0	Met	0.0140845070422535	0.00938967136150235	0.00469483568075117	0.00473912658339977	0.00855489621424233
Mobiluncus_curtisii_ATCC_43063	pran_c	0	Met	0.0140845070422535	0.00938967136150235	0.00469483568075117	0.013154398086633	0.00854609747236565
Mobiluncus_curtisii_ATCC_43063	fpram_c	0	Met	0.0140845070422535	0.00938967136150235	0.00469483568075117	0.0375586854460094	0.00846132664402399
Mobiluncus_curtisii_ATCC_43063	fgam_c	0	Met	0.0187793427230047	0.00938967136150235	0.00938967136150235	0.0403047214102223	0.00847724228130482
Mobiluncus_curtisii_ATCC_43063	r5p_c	0	Met	0.0234741784037559	0.00469483568075117	0.0187793427230047	0.00267959961024006	0.010455532419535
Mobiluncus_curtisii_ATCC_43063	skm5p_c	0	Met	0.00938967136150235	0.00469483568075117	0.00469483568075117	0.0708875896890779	0.00855211294537465
Mobiluncus_curtisii_ATCC_43063	ppcoa_c	0	Met	0.0187793427230047	0.0140845070422535	0.00469483568075117	0.00589069005226327	0.00471381576307872
Mobiluncus_curtisii_ATCC_43063	pan4p_c	0	Met	0.00938967136150235	0.00469483568075117	0.00469483568075117	0.00307821773407742	0.00469493882314088
Mobiluncus_curtisii_ATCC_43063	dad_2_c	0	Met	0.00938967136150235	0	0.00938967136150235	0	0.00874223252331049
Mobiluncus_curtisii_ATCC_43063	dgsn_c	0	Met	0.00938967136150235	0	0.00938967136150235	0	0.00881984640328943
Mobiluncus_curtisii_ATCC_43063	mmcoa_S_c	0	Met	0.0140845070422535	0.00469483568075117	0.00938967136150235	0.0044069448135353	0.0081563032985874
Mobiluncus_curtisii_ATCC_43063	ribflv_c	0	Met	0.00938967136150235	0.00469483568075117	0.00469483568075117	0.00066436353972894	0.00473956966791272
Mobiluncus_curtisii_ATCC_43063	db4p_c	0	Met	0.00938967136150235	0.00469483568075117	0.00469483568075117	0.000398618123837364	0.00480825177940055
Mobiluncus_curtisii_ATCC_43063	4r5au_c	0	Met	0.0140845070422535	0.00938967136150235	0.00469483568075117	0.00044290902648596	0.00478513668587491
Mobiluncus_curtisii_ATCC_43063	dmlz_c	0	Met	0.0187793427230047	0.00938967136150235	0.00938967136150235	0.00088581805297192	0.00478513987419004
Mobiluncus_curtisii_ATCC_43063	rbl_L_c	0	Met	0.00938967136150235	0.00469483568075117	0.00469483568075117	0.00232527238905129	0.00885054185452695
Mobiluncus_curtisii_ATCC_43063	ru5p_L_c	0	Met	0.00938967136150235	0.00469483568075117	0.00469483568075117	0.00460625387545398	0.00877932333723007
Mobiluncus_curtisii_ATCC_43063	5prdmbz_c	0	Met	0.0140845070422535	0.00938967136150235	0.00469483568075117	0.000398618123837364	0.0047396520016081
Mobiluncus_curtisii_ATCC_43063	3dhsk_c	0	Met	0.00938967136150235	0.00469483568075117	0.00469483568075117	0.0722606076711843	0.00855059227271683
Mobiluncus_curtisii_ATCC_43063	skm_c	0	Met	0.00938967136150235	0.00469483568075117	0.00469483568075117	0.0715740986801311	0.00855135254144107
Mobiluncus_curtisii_ATCC_43063	suchms_c	0	Met	0.0187793427230047	0.00938967136150235	0.00938967136150235	0.0168748339091151	0.0084079990312566
Mobiluncus_curtisii_ATCC_43063	2obut_c	0	Met	0.00469483568075117	0	0.00469483568075117	0	0.00844533677276483
Mobiluncus_curtisii_ATCC_43063	succ_c	0	Met	0.0328638497652582	0.0234741784037559	0.00938967136150235	0.024005669235539	0.00837691587888154
Mobiluncus_curtisii_ATCC_43063	fadh2_c	0	Met	0.0140845070422535	0.00469483568075117	0.00938967136150235	0.00236956329169989	0.00844604398745961
Mobiluncus_curtisii_ATCC_43063	focytC_c	0	Met	0.0140845070422535	0.00938967136150235	0.00469483568075117	2.2145451324298e-05	0.00849454395042098
Mobiluncus_curtisii_ATCC_43063	s7p_c	0	Met	0.0187793427230047	0.00938967136150235	0.00938967136150235	0.00033218176986447	0.00862216955607789
Mobiluncus_curtisii_ATCC_43063	dtdp4d6dg_c	0	Met	0.00938967136150235	0.00469483568075117	0.00469483568075117	0.00305607228275312	0.00469493778689716
Mobiluncus_curtisii_ATCC_43063	dtdpglu_c	0	Met	0.0140845070422535	0.00938967136150235	0.00469483568075117	0.00606785366285765	0.00471718588961253
Mobiluncus_curtisii_ATCC_43063	thr_L_c	0	Met	0.00938967136150235	0.00469483568075117	0.00469483568075117	0.0924572592789441	0.00848879221357957
Mobiluncus_curtisii_ATCC_43063	phom_c	0	Met	0.00938967136150235	0.00469483568075117	0.00469483568075117	0.0931437682699973	0.00842170690790929
Mobiluncus_curtisii_ATCC_43063	dxyl5p_c	0	Met	0.0140845070422535	0	0.0140845070422535	0	0.010158711319338
Mobiluncus_curtisii_ATCC_43063	tyr_L_c	0	Met	0.0187793427230047	0	0.0187793427230047	0	0.0102630093000509
Mobiluncus_curtisii_ATCC_43063	xu5p_D_c	0	Met	0.0375586854460094	0.00938967136150235	0.028169014084507	0.00916821684825937	0.00870917816708594
Mobiluncus_curtisii_ATCC_43063	thmmp_c	0	Met	0.0140845070422535	0.00938967136150235	0.00469483568075117	0.0224333421915139	0.00841335273801918
Mobiluncus_curtisii_ATCC_43063	2mahmp_c	0	Met	0.00938967136150235	0.00469483568075117	0.00469483568075117	0.0206838515368943	0.00841809767701295
Mobiluncus_curtisii_ATCC_43063	4mpetz_c	0	Met	0.0187793427230047	0.0140845070422535	0.00469483568075117	0.000177163610594384	0.00848501902073761
Mobiluncus_curtisii_ATCC_43063	dhap_c	0	Met	0.0140845070422535	0.00938967136150235	0.00469483568075117	0.020063778899814	0.00857449097380874
Mobiluncus_curtisii_ATCC_43063	trdrd_c	0	Met	0.0187793427230047	0.0140845070422535	0.00469483568075117	0.00290105412348304	0.00834699302118153
Mobiluncus_curtisii_ATCC_43063	tre6p_c	0	Met	0.00469483568075117	0	0.00469483568075117	0	0.00902119660451888
Mobiluncus_curtisii_ATCC_43063	ser_L_c	0	Met	0.0187793427230047	0.00938967136150235	0.00938967136150235	0.0529719195677208	0.00855286336495571
Mobiluncus_curtisii_ATCC_43063	3ig3p_c	0	Met	0.0140845070422535	0.00469483568075117	0.00938967136150235	0.0117813801045265	0.00854761654655393
Mobiluncus_curtisii_ATCC_43063	tsul_c	0	Met	0.0187793427230047	0.0140845070422535	0.00469483568075117	0.00589069005226327	0.00471653347256137
Mobiluncus_curtisii_ATCC_43063	3hmrsACP_c	0	Met	0.00938967136150235	0	0.00938967136150235	0	0.00476220328407054
Mobiluncus_curtisii_ATCC_43063	uacgam_c	0	Met	0.0234741784037559	0.00938967136150235	0.0140845070422535	0.00033218176986447	0.00478509644629802
Mobiluncus_curtisii_ATCC_43063	acgam1p_c	0	Met	0.00938967136150235	0.00469483568075117	0.00469483568075117	0.000132872707945788	0.00480817755466609
Mobiluncus_curtisii_ATCC_43063	4hbald_c	0	Met	0.00938967136150235	0.00469483568075117	0.00469483568075117	0.00837098060058464	0.00949208847769014
Mobiluncus_curtisii_ATCC_43063	glc_D_c	0	Met	0.00938967136150235	0.00469483568075117	0.00469483568075117	0.00697581716715387	0.00879106504943586
Mobiluncus_curtisii_ATCC_43063	asn_L_c	0	Met	0.00469483568075117	0	0.00469483568075117	0	0.00469492932898429
Mobiluncus_curtisii_ATCC_43063	glyc_R_c	0	Met	0.00938967136150235	0.00469483568075117	0.00469483568075117	0.00571352644166888	0.00471715686649159
Mobiluncus_curtisii_ATCC_43063	2dr1p_c	0	Met	0.0140845070422535	0.00938967136150235	0.00469483568075117	0.00460625387545398	0.00862820256790947
Mobiluncus_curtisii_ATCC_43063	5mthf_c	0	Met	0.00938967136150235	0.00469483568075117	0.00469483568075117	0.00172734520329524	0.00887254312018293
Mobiluncus_curtisii_ATCC_43063	2mb2coa_c	0	Met	0.00938967136150235	0.00938967136150235	0	0	0.00467289719626168
Mobiluncus_curtisii_ATCC_43063	ivcoa_c	0	Met	0.00469483568075117	0.00469483568075117	0	0	0.00467289719626168
Mobiluncus_curtisii_ATCC_43063	ara5p_c	0	Met	0.00469483568075117	0.00469483568075117	0	0	0.00467289719626168
Mobiluncus_curtisii_ATCC_43063	acACP_c	0	Met	0.00938967136150235	0.00938967136150235	0	0	0.00467289719626168
Mobiluncus_curtisii_ATCC_43063	pap_c	0	Met	0.00469483568075117	0.00469483568075117	0	0	0.00467289719626168
Mobiluncus_curtisii_ATCC_43063	adocbl_c	0	Met	0.00938967136150235	0.00938967136150235	0	0	0.00467289719626168
Mobiluncus_curtisii_ATCC_43063	gmp_c	0	Met	0.0187793427230047	0.0187793427230047	0	0	0.00467289719626168
Mobiluncus_curtisii_ATCC_43063	adn_c	0	Met	0.00469483568075117	0.00469483568075117	0	0	0.00467289719626168
Mobiluncus_curtisii_ATCC_43063	alaala_c	0	Met	0.00469483568075117	0.00469483568075117	0	0	0.00467289719626168
Mobiluncus_curtisii_ATCC_43063	glyc_c	0	Met	0.00469483568075117	0.00469483568075117	0	0	0.00467289719626168
Mobiluncus_curtisii_ATCC_43063	2dmmq8_c	0	Met	0.00938967136150235	0.00938967136150235	0	0	0.00467289719626168
Mobiluncus_curtisii_ATCC_43063	asp_L_c	0	Met	0.0140845070422535	0.0140845070422535	0	0	0.00467289719626168
Mobiluncus_curtisii_ATCC_43063	pppi_c	0	Met	0.00469483568075117	0.00469483568075117	0	0	0.00467289719626168
Mobiluncus_curtisii_ATCC_43063	for_c	0	Met	0.0187793427230047	0.0187793427230047	0	0	0.00467289719626168
Mobiluncus_curtisii_ATCC_43063	udpg_c	0	Met	0.00938967136150235	0.00938967136150235	0	0	0.00467289719626168
Mobiluncus_curtisii_ATCC_43063	gthrd_c	0	Met	0.00469483568075117	0.00469483568075117	0	0	0.00467289719626168
Mobiluncus_curtisii_ATCC_43063	ile_L_c	0	Met	0.00938967136150235	0.00938967136150235	0	0	0.00467289719626168
Mobiluncus_curtisii_ATCC_43063	12ppd_S_c	0	Met	0.00469483568075117	0.00469483568075117	0	0	0.00467289719626168
Mobiluncus_curtisii_ATCC_43063	leu_L_c	0	Met	0.00938967136150235	0.00938967136150235	0	0	0.00467289719626168
Mobiluncus_curtisii_ATCC_43063	malACP_c	0	Met	0.00938967136150235	0.00938967136150235	0	0	0.00467289719626168
Mobiluncus_curtisii_ATCC_43063	dnad_c	0	Met	0.00469483568075117	0.00469483568075117	0	0	0.00467289719626168
Mobiluncus_curtisii_ATCC_43063	ppa_c	0	Met	0.00469483568075117	0.00469483568075117	0	0	0.00467289719626168
Mobiluncus_curtisii_ATCC_43063	dpcoa_c	0	Met	0.00469483568075117	0.00469483568075117	0	0	0.00467289719626168
Mobiluncus_curtisii_ATCC_43063	ade_c	0	Met	0.00469483568075117	0.00469483568075117	0	0	0.00467289719626168
Mobiluncus_curtisii_ATCC_43063	dtdp4d6dm_c	0	Met	0.00469483568075117	0.00469483568075117	0	0	0.00467289719626168
Mobiluncus_curtisii_ATCC_43063	trp_L_c	0	Met	0.00938967136150235	0.00938967136150235	0	0	0.00467289719626168
Mobiluncus_curtisii_ATCC_43063	tym_c	0	Met	0.00469483568075117	0.00469483568075117	0	0	0.00467289719626168
Mobiluncus_curtisii_ATCC_43063	u3aga_c	0	Met	0.00938967136150235	0.00938967136150235	0	0	0.00467289719626168
Mobiluncus_curtisii_ATCC_43063	uaccg_c	0	Met	0.00938967136150235	0.00938967136150235	0	0	0.00467289719626168
Mobiluncus_curtisii_ATCC_43063	val_L_c	0	Met	0.00938967136150235	0.00938967136150235	0	0	0.00467289719626168
Morganella_morganii_subsp_morganii_KT	2mbcoa_c	0	Met	0.0087719298245614	0.0043859649122807	0.0043859649122807	0.00776721539531649	0.0044250063497764
Morganella_morganii_subsp_morganii_KT	dhlam_c	0	Met	0.0087719298245614	0.0043859649122807	0.0043859649122807	0	0.00440543871797518
Morganella_morganii_subsp_morganii_KT	HC01376_c	0	Met	0.0175438596491228	0.0087719298245614	0.0087719298245614	0.00523610789087256	0.00440544467298937
Morganella_morganii_subsp_morganii_KT	3mob_c	0	Met	0.0263157894736842	0.0043859649122807	0.0219298245614035	0.0272625396089342	0.00575678064520004
Morganella_morganii_subsp_morganii_KT	accoa_c	0	Met	0.043859649122807	0.0263157894736842	0.0175438596491228	0.0472215781745112	0.00574622428329579
Morganella_morganii_subsp_morganii_KT	4hba_c	0	Met	0.0175438596491228	0.0131578947368421	0.0043859649122807	0.0021640003091429	0.00639680658253468
Morganella_morganii_subsp_morganii_KT	ru5p_D_c	0	Met	0.0219298245614035	0.0043859649122807	0.0175438596491228	0.00788314398330628	0.00944645825917458
Morganella_morganii_subsp_morganii_KT	aacoa_c	0	Met	0.0131578947368421	0.0087719298245614	0.0043859649122807	0	0.00531367252263489
Morganella_morganii_subsp_morganii_KT	adocbip_c	0	Met	0.0087719298245614	0.0043859649122807	0.0043859649122807	0.000115928587989798	0.00442503529810719
Morganella_morganii_subsp_morganii_KT	gtp_c	0	Met	0.0219298245614035	0	0.0219298245614035	0	0.00654942421446959
Morganella_morganii_subsp_morganii_KT	acgam6p_c	0	Met	0.0043859649122807	0	0.0043859649122807	0	0.00450486632554833
Morganella_morganii_subsp_morganii_KT	2obut_c	0	Met	0.0131578947368421	0	0.0131578947368421	0	0.0058951749417764
Morganella_morganii_subsp_morganii_KT	hethmpp_c	0	Met	0.0263157894736842	0.0087719298245614	0.0175438596491228	0.0476659710951387	0.00575357532508352
Morganella_morganii_subsp_morganii_KT	ac_c	0	Met	0.0175438596491228	0	0.0175438596491228	0	0.00578428828032973
Morganella_morganii_subsp_morganii_KT	thmpp_c	0	Met	0.0263157894736842	0.0219298245614035	0.0043859649122807	0.0130999304428472	0.00574757321584135
Morganella_morganii_subsp_morganii_KT	pyr_c	0	Met	0.0570175438596491	0.0307017543859649	0.0263157894736842	0.0792371898910271	0.00575079163568292
Morganella_morganii_subsp_morganii_KT	ACP_c	0	Met	0.0219298245614035	0.0131578947368421	0.0087719298245614	0.000231857175979597	0.00440531343969867
Morganella_morganii_subsp_morganii_KT	apoACP_c	0	Met	0.0087719298245614	0	0.0087719298245614	0	0.00444464442462007
Morganella_morganii_subsp_morganii_KT	adocbi_c	0	Met	0.0087719298245614	0.0043859649122807	0.0043859649122807	7.72857253265322e-05	0.00444478903366427
Morganella_morganii_subsp_morganii_KT	agdpcbi_c	0	Met	0.0175438596491228	0.0087719298245614	0.0087719298245614	0.000154571450653064	0.00440545615012502
Morganella_morganii_subsp_morganii_KT	rdmbzi_c	0	Met	0.0131578947368421	0.0043859649122807	0.0087719298245614	0.000656928665275524	0.00440545615012502
Morganella_morganii_subsp_morganii_KT	ahcys_c	0	Met	0.0307017543859649	0.0131578947368421	0.0175438596491228	0.0190316098616586	0.00615955801561007
Morganella_morganii_subsp_morganii_KT	air_c	0	Met	0.0131578947368421	0.0043859649122807	0.0087719298245614	0.0108393229770461	0.00609945776173245
Morganella_morganii_subsp_morganii_KT	hcys_L_c	0	Met	0.0307017543859649	0.0175438596491228	0.0131578947368421	0.0522644717520674	0.00572644349917505
Morganella_morganii_subsp_morganii_KT	trdox_c	0	Met	0.0175438596491228	0.0043859649122807	0.0131578947368421	0.00112064301723472	0.00572596970506833
Morganella_morganii_subsp_morganii_KT	aicar_c	0	Met	0.0175438596491228	0.0087719298245614	0.0087719298245614	0.000656928665275524	0.00582023369909124
Morganella_morganii_subsp_morganii_KT	10fthf_c	0	Met	0.0219298245614035	0.0043859649122807	0.0175438596491228	0.00369039338434191	0.00629740794878907
Morganella_morganii_subsp_morganii_KT	succoa_c	0	Met	0.0175438596491228	0.0043859649122807	0.0131578947368421	0.000483035783290826	0.00585009598373891
Morganella_morganii_subsp_morganii_KT	ahdt_c	0	Met	0.0087719298245614	0.0043859649122807	0.0043859649122807	0.00131385733055105	0.00603358475988703
Morganella_morganii_subsp_morganii_KT	ala_D_c	0	Met	0.0175438596491228	0.0043859649122807	0.0131578947368421	0.00139114305587758	0.00581988681383819
Morganella_morganii_subsp_morganii_KT	ala_L_c	0	Met	0.0263157894736842	0.0131578947368421	0.0131578947368421	0.00357446479635211	0.00585675512373631
Morganella_morganii_subsp_morganii_KT	akg_c	0	Met	0.043859649122807	0.0219298245614035	0.0219298245614035	0.0708903315557616	0.0057543281346665
Morganella_morganii_subsp_morganii_KT	glyald_c	0	Met	0.0131578947368421	0.0087719298245614	0.0043859649122807	0.000714892959270423	0.00438602113378084
Morganella_morganii_subsp_morganii_KT	mqn8_c	0	Met	0.0087719298245614	0	0.0087719298245614	0	0.0061977955360488
Morganella_morganii_subsp_morganii_KT	cgly_c	0	Met	0.0087719298245614	0	0.0087719298245614	0	0.00917775675389379
Morganella_morganii_subsp_morganii_KT	prpp_c	0	Met	0.0263157894736842	0.0043859649122807	0.0219298245614035	0.0134863590694799	0.00856181815482953
Morganella_morganii_subsp_morganii_KT	anth_c	0	Met	0.0087719298245614	0.0043859649122807	0.0043859649122807	0.00614421516345931	0.00675142824583964
Morganella_morganii_subsp_morganii_KT	chor_c	0	Met	0.0131578947368421	0.0043859649122807	0.0087719298245614	0.0510472215781745	0.00675730241344271
Morganella_morganii_subsp_morganii_KT	msa_c	0	Met	0.0131578947368421	0.0043859649122807	0.0087719298245614	0.00349717907102558	0.00575428343425761
Morganella_morganii_subsp_morganii_KT	5apru_c	0	Met	0.0087719298245614	0.0043859649122807	0.0043859649122807	0.000231857175979597	0.00448482363512916
Morganella_morganii_subsp_morganii_KT	arab_L_c	0	Met	0.0043859649122807	0	0.0043859649122807	0	0.00978867171472178
Morganella_morganii_subsp_morganii_KT	asp_L_c	0	Met	0.0131578947368421	0	0.0131578947368421	0	0.00594549515705491
Morganella_morganii_subsp_morganii_KT	cbi_c	0	Met	0.0087719298245614	0	0.0087719298245614	0	0.00448483081403657
Morganella_morganii_subsp_morganii_KT	3psme_c	0	Met	0.0131578947368421	0.0087719298245614	0.0043859649122807	0.0503516500502357	0.00675674213272018
Morganella_morganii_subsp_morganii_KT	cys_L_c	0	Met	0.0263157894736842	0.0043859649122807	0.0219298245614035	0.00137182162454595	0.00669508817959368
Morganella_morganii_subsp_morganii_KT	pep_c	0	Met	0.0219298245614035	0.0043859649122807	0.0175438596491228	0.00569982224283175	0.00676094677440403
Morganella_morganii_subsp_morganii_KT	e4p_c	0	Met	0.0219298245614035	0.0087719298245614	0.0131578947368421	0.0401692557384651	0.00675460822095102
Morganella_morganii_subsp_morganii_KT	23dhmb_c	0	Met	0.0087719298245614	0.0043859649122807	0.0043859649122807	0.0286923255274751	0.00575175070557694
Morganella_morganii_subsp_morganii_KT	23dhmp_c	0	Met	0.0087719298245614	0.0043859649122807	0.0043859649122807	0.0415603987943427	0.00575307125703485
Morganella_morganii_subsp_morganii_KT	dhf_c	0	Met	0.0131578947368421	0.0087719298245614	0.0043859649122807	0.025272432181776	0.00572190449796015
Morganella_morganii_subsp_morganii_KT	glu_L_c	0	Met	0.0570175438596491	0.0307017543859649	0.0263157894736842	0.0436857562408223	0.00573113170698728
Morganella_morganii_subsp_morganii_KT	dhpt_c	0	Met	0.0131578947368421	0.0087719298245614	0.0043859649122807	0.00579642939948991	0.00575491186951743
Morganella_morganii_subsp_morganii_KT	dhnpt_c	0	Met	0.0131578947368421	0.0043859649122807	0.0087719298245614	0.00258907179843883	0.00599732302949328
Morganella_morganii_subsp_morganii_KT	25dhpp_c	0	Met	0.0087719298245614	0.0043859649122807	0.0043859649122807	0.000135250019321431	0.00450511373756663
Morganella_morganii_subsp_morganii_KT	4abz_c	0	Met	0.0043859649122807	0	0.0043859649122807	0	0.00578830114205478
Morganella_morganii_subsp_morganii_KT	2ahhmp_c	0	Met	0.0087719298245614	0.0043859649122807	0.0043859649122807	0.00353582193368885	0.00578830114205478
Morganella_morganii_subsp_morganii_KT	2dda7p_c	0	Met	0.0131578947368421	0.0087719298245614	0.0043859649122807	0.0408841486977355	0.00675394212219773
Morganella_morganii_subsp_morganii_KT	3dhq_c	0	Met	0.0087719298245614	0.0043859649122807	0.0043859649122807	0.0415797202256743	0.00675450193863383
Morganella_morganii_subsp_morganii_KT	amet_c	0	Met	0.0263157894736842	0.0131578947368421	0.0131578947368421	0.00399953628564804	0.00615948226890776
Morganella_morganii_subsp_morganii_KT	2omhmbl_c	0	Met	0.0131578947368421	0.0043859649122807	0.0087719298245614	0.00185485740783677	0.00615953304861409
Morganella_morganii_subsp_morganii_KT	2dhp_c	0	Met	0.0131578947368421	0.0087719298245614	0.0043859649122807	0.0148581806940258	0.00448482475683193
Morganella_morganii_subsp_morganii_KT	2dr5p_c	0	Met	0.0131578947368421	0.0043859649122807	0.0087719298245614	0.00498492928356133	0.0067902424080188
Morganella_morganii_subsp_morganii_KT	2pg_c	0	Met	0.0087719298245614	0.0043859649122807	0.0043859649122807	0.00500425071489296	0.00671595748261762
Morganella_morganii_subsp_morganii_KT	f1p_c	0	Met	0.0131578947368421	0.0043859649122807	0.0087719298245614	0.00859803694257671	0.00693083203815844
Morganella_morganii_subsp_morganii_KT	fuc_L_c	0	Met	0.0043859649122807	0	0.0043859649122807	0	0.00702575997907183
Morganella_morganii_subsp_morganii_KT	fcl_L_c	0	Met	0.0087719298245614	0.0043859649122807	0.0043859649122807	0.00173892881984697	0.00697942499365398
Morganella_morganii_subsp_morganii_KT	fc1p_c	0	Met	0.0131578947368421	0.0043859649122807	0.0087719298245614	0.00343921477703068	0.00693366574869621
Morganella_morganii_subsp_morganii_KT	fmn_c	0	Met	0.0087719298245614	0.0043859649122807	0.0043859649122807	0.000289821469974496	0.00438604907077579
Morganella_morganii_subsp_morganii_KT	fum_c	0	Met	0.0131578947368421	0.0043859649122807	0.0087719298245614	9.66071566581652e-05	0.00588720259008602
Morganella_morganii_subsp_morganii_KT	q8h2_c	0	Met	0.0131578947368421	0.0087719298245614	0.0043859649122807	0.00146842878120411	0.00585259643324213
Morganella_morganii_subsp_morganii_KT	dttp_c	0	Met	0.0043859649122807	0	0.0043859649122807	0	0.00442502580583417
Morganella_morganii_subsp_morganii_KT	g1p_c	0	Met	0.0131578947368421	0.0043859649122807	0.0087719298245614	0.00401885771697967	0.00444477321857037
Morganella_morganii_subsp_morganii_KT	glu5sa_c	0	Met	0.0087719298245614	0.0043859649122807	0.0043859649122807	0.00521678645954092	0.00440540357037621
Morganella_morganii_subsp_morganii_KT	glu5p_c	0	Met	0.0087719298245614	0.0043859649122807	0.0043859649122807	0.00776721539531649	0.00442492942147872
Morganella_morganii_subsp_morganii_KT	utp_c	0	Met	0.0087719298245614	0	0.0087719298245614	0	0.0045049102044957
Morganella_morganii_subsp_morganii_KT	g3p_c	0	Met	0.0482456140350877	0.0350877192982456	0.0131578947368421	0.0470283638611948	0.00675355919162546
Morganella_morganii_subsp_morganii_KT	gar_c	0	Met	0.0175438596491228	0.0087719298245614	0.0087719298245614	0.0100278228611176	0.00621880807756549
Morganella_morganii_subsp_morganii_KT	gcald_c	0	Met	0.0131578947368421	0.0087719298245614	0.0043859649122807	0.0021640003091429	0.00444473428207363
Morganella_morganii_subsp_morganii_KT	gly_c	0	Met	0.0175438596491228	0.0043859649122807	0.0131578947368421	0.00100471442924492	0.00752214556344787
Morganella_morganii_subsp_morganii_KT	mlthf_c	0	Met	0.0263157894736842	0.0043859649122807	0.0219298245614035	0.00355514336502048	0.00769774802681726
Morganella_morganii_subsp_morganii_KT	gln_L_c	0	Met	0.0175438596491228	0	0.0175438596491228	0	0.00650464309815073
Morganella_morganii_subsp_morganii_KT	glu_D_c	0	Met	0.0131578947368421	0.0087719298245614	0.0043859649122807	0.00164232166318881	0.00573045003536625
Morganella_morganii_subsp_morganii_KT	hpyr_c	0	Met	0.0087719298245614	0.0043859649122807	0.0043859649122807	0.00168096452585208	0.00442499241506475
Morganella_morganii_subsp_morganii_KT	gthox_c	0	Met	0.0087719298245614	0.0043859649122807	0.0043859649122807	0.00260839322977046	0.00438591138586737
Morganella_morganii_subsp_morganii_KT	4hbz_c	0	Met	0.0087719298245614	0.0043859649122807	0.0043859649122807	0.00494628642089806	0.00631572114438926
Morganella_morganii_subsp_morganii_KT	octdp_c	0	Met	0.0043859649122807	0	0.0043859649122807	0	0.00631572114438926
Morganella_morganii_subsp_morganii_KT	histd_c	0	Met	0.0087719298245614	0.0043859649122807	0.0043859649122807	0.00260839322977046	0.00438603808530973
Morganella_morganii_subsp_morganii_KT	hisp_c	0	Met	0.0131578947368421	0.0087719298245614	0.0043859649122807	0.00517814359687766	0.00440542268513577
Morganella_morganii_subsp_morganii_KT	4ahmmp_c	0	Met	0.0087719298245614	0.0043859649122807	0.0043859649122807	0.00927428703918386	0.00588333323231854
Morganella_morganii_subsp_morganii_KT	achms_c	0	Met	0.0219298245614035	0.0131578947368421	0.0087719298245614	0.0413671844810264	0.0057354644491021
Morganella_morganii_subsp_morganii_KT	hom_L_c	0	Met	0.0087719298245614	0.0043859649122807	0.0043859649122807	0.00517814359687766	0.0044050392419076
Morganella_morganii_subsp_morganii_KT	imacp_c	0	Met	0.0131578947368421	0.0043859649122807	0.0087719298245614	0.00548728649818379	0.00578669288558419
Morganella_morganii_subsp_morganii_KT	prlp_c	0	Met	0.0175438596491228	0.0043859649122807	0.0131578947368421	0.00585439369348481	0.00595829063578574
Morganella_morganii_subsp_morganii_KT	eig3p_c	0	Met	0.0131578947368421	0.0087719298245614	0.0043859649122807	0.00465646495092356	0.00581931926433718
Morganella_morganii_subsp_morganii_KT	2cpr5p_c	0	Met	0.0087719298245614	0.0043859649122807	0.0043859649122807	0.0088878584125512	0.00675254713806564
Morganella_morganii_subsp_morganii_KT	3mop_c	0	Met	0.0175438596491228	0.0043859649122807	0.0131578947368421	0.0401306128758018	0.00575362535170207
Morganella_morganii_subsp_morganii_KT	fprica_c	0	Met	0.0131578947368421	0.0087719298245614	0.0043859649122807	0.00044439292062756	0.00438603808530973
Morganella_morganii_subsp_morganii_KT	3c2hmp_c	0	Met	0.0087719298245614	0.0043859649122807	0.0043859649122807	0.036382255197465	0.00574802933751825
Morganella_morganii_subsp_morganii_KT	2ippm_c	0	Met	0.0087719298245614	0.0043859649122807	0.0043859649122807	0.0378120411160059	0.00574591514430993
Morganella_morganii_subsp_morganii_KT	3c3hmp_c	0	Met	0.0131578947368421	0.0087719298245614	0.0043859649122807	0.0392418270345467	0.00574380250578035
Morganella_morganii_subsp_morganii_KT	alac_S_c	0	Met	0.0131578947368421	0.0087719298245614	0.0043859649122807	0.0301221114460159	0.00574672954801713
Morganella_morganii_subsp_morganii_KT	2ahbut_c	0	Met	0.0131578947368421	0.0087719298245614	0.0043859649122807	0.0429901847128835	0.00575251726907994
Morganella_morganii_subsp_morganii_KT	fru_c	0	Met	0.0087719298245614	0.0043859649122807	0.0043859649122807	0.0069557152793879	0.00697369250791017
Morganella_morganii_subsp_morganii_KT	lald_L_c	0	Met	0.0087719298245614	0.0043859649122807	0.0043859649122807	5.79642939948991e-05	0.00438603671473239
Morganella_morganii_subsp_morganii_KT	lac_L_c	0	Met	0.0043859649122807	0	0.0043859649122807	0	0.00297944189360135
Morganella_morganii_subsp_morganii_KT	4mop_c	0	Met	0.0131578947368421	0.0043859649122807	0.0087719298245614	0.0335226833603833	0.0057522623948406
Morganella_morganii_subsp_morganii_KT	malcoa_c	0	Met	0.0219298245614035	0.0043859649122807	0.0175438596491228	0.00757400108200015	0.0057564321671622
Morganella_morganii_subsp_morganii_KT	malt_c	0	Met	0.0087719298245614	0.0043859649122807	0.0043859649122807	0.00355514336502048	0.00706382662425032
Morganella_morganii_subsp_morganii_KT	oaa_c	0	Met	0.0307017543859649	0.0263157894736842	0.0043859649122807	0.00258907179843883	0.00438550557533112
Morganella_morganii_subsp_morganii_KT	met_L_c	0	Met	0.0131578947368421	0	0.0131578947368421	0	0.00861366771984808
Morganella_morganii_subsp_morganii_KT	thf_c	0	Met	0.043859649122807	0.0394736842105263	0.0043859649122807	0.0304698972099853	0.00572112209835181
Morganella_morganii_subsp_morganii_KT	methf_c	0	Met	0.0087719298245614	0.0043859649122807	0.0043859649122807	0.00231857175979597	0.00633567233823935
Morganella_morganii_subsp_morganii_KT	tre_c	0	Met	0.0087719298245614	0.0043859649122807	0.0043859649122807	0.00179689311384187	0.00711276366027878
Morganella_morganii_subsp_morganii_KT	nac_c	0	Met	0.0175438596491228	0.0131578947368421	0.0043859649122807	0.000154571450653064	0.00448482767326175
Morganella_morganii_subsp_morganii_KT	ncam_c	0	Met	0.0043859649122807	0	0.0043859649122807	0	0.00450449794141456
Morganella_morganii_subsp_morganii_KT	nicrnt_c	0	Met	0.0219298245614035	0.0087719298245614	0.0131578947368421	0.00160367880052554	0.00448483148706031
Morganella_morganii_subsp_morganii_KT	dmbzid_c	0	Met	0.0087719298245614	0	0.0087719298245614	0	0.00450512301896066
Morganella_morganii_subsp_morganii_KT	cit_c	0	Met	0.0087719298245614	0	0.0087719298245614	0	0.00577165899533035
Morganella_morganii_subsp_morganii_KT	acac_c	0	Met	0.0087719298245614	0	0.0087719298245614	0	0.00536097290146029
Morganella_morganii_subsp_morganii_KT	2ohph_c	0	Met	0.0131578947368421	0.0043859649122807	0.0087719298245614	0.0102403586057655	0.00619787222800833
Morganella_morganii_subsp_morganii_KT	2ombzl_c	0	Met	0.0131578947368421	0.0043859649122807	0.0087719298245614	0.00378700054100008	0.00615953050960889
Morganella_morganii_subsp_morganii_KT	3c4mop_c	0	Met	0.0087719298245614	0.0043859649122807	0.0043859649122807	0.0349524692789242	0.00575014508712204
Morganella_morganii_subsp_morganii_KT	2ommbl_c	0	Met	0.0131578947368421	0.0087719298245614	0.0043859649122807	0.000811500115928588	0.00615950385018065
Morganella_morganii_subsp_morganii_KT	2omph_c	0	Met	0.0131578947368421	0.0087719298245614	0.0043859649122807	0.00274364324909189	0.00615950131119952
Morganella_morganii_subsp_morganii_KT	3ophb_c	0	Met	0.0131578947368421	0.0087719298245614	0.0043859649122807	0.00772857253265322	0.00627594378601887
Morganella_morganii_subsp_morganii_KT	2oph_c	0	Met	0.0087719298245614	0.0043859649122807	0.0043859649122807	0.009003787000541	0.00623666390542422
Morganella_morganii_subsp_morganii_KT	orn_c	0	Met	0.0043859649122807	0	0.0043859649122807	0	0.00438602650442898
Morganella_morganii_subsp_morganii_KT	1pyr5c_c	0	Met	0.0087719298245614	0.0043859649122807	0.0043859649122807	0.00262771466110209	0.00438603176965364
Morganella_morganii_subsp_morganii_KT	ala_B_c	0	Met	0.0131578947368421	0.0087719298245614	0.0043859649122807	0.000560321508617358	0.00446471614511425
Morganella_morganii_subsp_morganii_KT	pant_R_c	0	Met	0.0087719298245614	0.0043859649122807	0.0043859649122807	0.0123657160522451	0.00446471614511425
Morganella_morganii_subsp_morganii_KT	f6p_c	0	Met	0.0219298245614035	0.0175438596491228	0.0043859649122807	0.00579642939948991	0.00448471639913205
Morganella_morganii_subsp_morganii_KT	13dpg_c	0	Met	0.0087719298245614	0.0043859649122807	0.0043859649122807	0.00361310765901538	0.00662775153815822
Morganella_morganii_subsp_morganii_KT	3pg_c	0	Met	0.0087719298245614	0.0043859649122807	0.0043859649122807	0.00430867918695417	0.00667156297642889
Morganella_morganii_subsp_morganii_KT	g6p_c	0	Met	0.0087719298245614	0.0043859649122807	0.0043859649122807	0.00492696498956643	0.00446465996185985
Morganella_morganii_subsp_morganii_KT	5aprbu_c	0	Met	0.0087719298245614	0.0043859649122807	0.0043859649122807	0.000289821469974496	0.00446471503344769
Morganella_morganii_subsp_morganii_KT	4ampm_c	0	Met	0.0087719298245614	0.0043859649122807	0.0043859649122807	0.00998917999845429	0.00584879607264236
Morganella_morganii_subsp_morganii_KT	pnto_R_c	0	Met	0.0131578947368421	0.0087719298245614	0.0043859649122807	0.0104722157817451	0.00444478660978104
Morganella_morganii_subsp_morganii_KT	4ppcys_c	0	Met	0.0131578947368421	0.0087719298245614	0.0043859649122807	0.00537135791019399	0.00440545528424322
Morganella_morganii_subsp_morganii_KT	r1p_c	0	Met	0.0131578947368421	0.0087719298245614	0.0043859649122807	0.00459850065692867	0.00877475993826552
Morganella_morganii_subsp_morganii_KT	4ppan_c	0	Met	0.0087719298245614	0.0043859649122807	0.0043859649122807	0.00788314398330628	0.00442503376931552
Morganella_morganii_subsp_morganii_KT	pram_c	0	Met	0.0131578947368421	0.0087719298245614	0.0043859649122807	0.00720689388669913	0.00625786352961559
Morganella_morganii_subsp_morganii_KT	pran_c	0	Met	0.0131578947368421	0.0087719298245614	0.0043859649122807	0.00819228688461241	0.00675198764559889
Morganella_morganii_subsp_morganii_KT	fpram_c	0	Met	0.0131578947368421	0.0087719298245614	0.0043859649122807	0.00995053713579102	0.00613702524006772
Morganella_morganii_subsp_morganii_KT	prbamp_c	0	Met	0.0087719298245614	0.0043859649122807	0.0043859649122807	0.00384496483499498	0.006027653739133
Morganella_morganii_subsp_morganii_KT	prbatp_c	0	Met	0.0087719298245614	0.0043859649122807	0.0043859649122807	0.00278228611175516	0.00606291234973165
Morganella_morganii_subsp_morganii_KT	fgam_c	0	Met	0.0175438596491228	0.0087719298245614	0.0087719298245614	0.0115348945049849	0.00618018298994162
Morganella_morganii_subsp_morganii_KT	prfp_c	0	Met	0.0087719298245614	0.0043859649122807	0.0043859649122807	0.00486900069557153	0.00599278193844937
Morganella_morganii_subsp_morganii_KT	r5p_c	0	Met	0.0219298245614035	0.0087719298245614	0.0131578947368421	0.0159595022799289	0.0087073382188846
Morganella_morganii_subsp_morganii_KT	skm5p_c	0	Met	0.0087719298245614	0.0043859649122807	0.0043859649122807	0.0436664348094907	0.00675618194490112
Morganella_morganii_subsp_morganii_KT	actp_c	0	Met	0.0087719298245614	0.0043859649122807	0.0043859649122807	0	0.0053414738754741
Morganella_morganii_subsp_morganii_KT	pan4p_c	0	Met	0.0087719298245614	0.0043859649122807	0.0043859649122807	0.00270500038642863	0.00438604885620831
Morganella_morganii_subsp_morganii_KT	dad_2_c	0	Met	0.0087719298245614	0	0.0087719298245614	0	0.00685651190389218
Morganella_morganii_subsp_morganii_KT	gsn_c	0	Met	0.0087719298245614	0	0.0087719298245614	0	0.00881487593856595
Morganella_morganii_subsp_morganii_KT	dgsn_c	0	Met	0.0087719298245614	0	0.0087719298245614	0	0.0068674014830464
Morganella_morganii_subsp_morganii_KT	ins_c	0	Met	0.0087719298245614	0	0.0087719298245614	0	0.00892290795343285
Morganella_morganii_subsp_morganii_KT	ribflv_c	0	Met	0.0087719298245614	0.0043859649122807	0.0043859649122807	0.000541000077285725	0.00440545593365453
Morganella_morganii_subsp_morganii_KT	db4p_c	0	Met	0.0087719298245614	0.0043859649122807	0.0043859649122807	0.000676250096607157	0.00446471592278089
Morganella_morganii_subsp_morganii_KT	4r5au_c	0	Met	0.0131578947368421	0.0087719298245614	0.0043859649122807	0.000309142901306129	0.00444478550801681
Morganella_morganii_subsp_morganii_KT	dmlz_c	0	Met	0.0175438596491228	0.0087719298245614	0.0087719298245614	0.000908107272586753	0.00444478859295803
Morganella_morganii_subsp_morganii_KT	rbl_L_c	0	Met	0.0087719298245614	0.0043859649122807	0.0043859649122807	0.0025117860731123	0.00970303183978007
Morganella_morganii_subsp_morganii_KT	ru5p_L_c	0	Met	0.0087719298245614	0.0043859649122807	0.0043859649122807	0.00498492928356133	0.00961880492368696
Morganella_morganii_subsp_morganii_KT	xu5p_D_c	0	Met	0.0307017543859649	0.0087719298245614	0.0219298245614035	0.0123657160522451	0.00953595637732752
Morganella_morganii_subsp_morganii_KT	5prdmbz_c	0	Met	0.0131578947368421	0.0087719298245614	0.0043859649122807	0.000927428703918386	0.00442503529810719
Morganella_morganii_subsp_morganii_KT	3dhsk_c	0	Met	0.0087719298245614	0.0043859649122807	0.0043859649122807	0.0422752917536131	0.00675506184788104
Morganella_morganii_subsp_morganii_KT	skm_c	0	Met	0.0087719298245614	0.0043859649122807	0.0043859649122807	0.0429708632815519	0.00675562184996244
Morganella_morganii_subsp_morganii_KT	suchms_c	0	Met	0.0175438596491228	0.0087719298245614	0.0087719298245614	0.00469510781358683	0.00582629760712932
Morganella_morganii_subsp_morganii_KT	succ_c	0	Met	0.0307017543859649	0.0219298245614035	0.0087719298245614	0.00488832212690316	0.00581841853113851
Morganella_morganii_subsp_morganii_KT	s7p_c	0	Met	0.0175438596491228	0.0087719298245614	0.0087719298245614	0.00115928587989798	0.00679955770453781
Morganella_morganii_subsp_morganii_KT	dtdp4d6dg_c	0	Met	0.0087719298245614	0.0043859649122807	0.0043859649122807	0.00106267872323982	0.00438604755224276
Morganella_morganii_subsp_morganii_KT	dtdpglu_c	0	Met	0.0131578947368421	0.0087719298245614	0.0043859649122807	0.00208671458381637	0.00440545133765531
Morganella_morganii_subsp_morganii_KT	phom_c	0	Met	0.0087719298245614	0.0043859649122807	0.0043859649122807	0.00260839322977046	0.00438591138586737
Morganella_morganii_subsp_morganii_KT	dxyl5p_c	0	Met	0.0131578947368421	0	0.0131578947368421	0	0.00669507768058835
Morganella_morganii_subsp_morganii_KT	tyr_L_c	0	Met	0.0131578947368421	0	0.0131578947368421	0	0.00669507768058835
Morganella_morganii_subsp_morganii_KT	thmmp_c	0	Met	0.0131578947368421	0.0087719298245614	0.0043859649122807	0.0125589303655615	0.00578092298760487
Morganella_morganii_subsp_morganii_KT	2mahmp_c	0	Met	0.0087719298245614	0.0043859649122807	0.0043859649122807	0.0106654300950614	0.00581466165904918
Morganella_morganii_subsp_morganii_KT	4mpetz_c	0	Met	0.0175438596491228	0.0131578947368421	0.0043859649122807	0.000154571450653064	0.00581466165904918
Morganella_morganii_subsp_morganii_KT	dhap_c	0	Met	0.0131578947368421	0.0087719298245614	0.0043859649122807	0.014954787850684	0.00679448441146024
Morganella_morganii_subsp_morganii_KT	trdrd_c	0	Met	0.0175438596491228	0.0131578947368421	0.0043859649122807	0.00255042893577556	0.00571791735622561
Morganella_morganii_subsp_morganii_KT	tre6p_c	0	Met	0.0043859649122807	0	0.0043859649122807	0	0.00716236672130608
Morganella_morganii_subsp_morganii_KT	ser_L_c	0	Met	0.0175438596491228	0.0087719298245614	0.0087719298245614	0.00343921477703068	0.00679911533314837
Morganella_morganii_subsp_morganii_KT	3ig3p_c	0	Met	0.0131578947368421	0.0043859649122807	0.0087719298245614	0.00958342994048999	0.00675310672326294
Morganella_morganii_subsp_morganii_KT	tsul_c	0	Met	0.0175438596491228	0.0131578947368421	0.0043859649122807	0.00517814359687766	0.0044050392419076
Morganella_morganii_subsp_morganii_KT	3hmrsACP_c	0	Met	0.0087719298245614	0	0.0087719298245614	0	0.00444463106827915
Morganella_morganii_subsp_morganii_KT	uacgam_c	0	Met	0.0219298245614035	0.0087719298245614	0.0131578947368421	0.000289821469974496	0.00446455963315201
Morganella_morganii_subsp_morganii_KT	acgam1p_c	0	Met	0.0087719298245614	0.0043859649122807	0.0043859649122807	0.000115928587989798	0.00448462603825576
Morganella_morganii_subsp_morganii_KT	4hbald_c	0	Met	0.0087719298245614	0.0043859649122807	0.0043859649122807	0.00357446479635211	0.00635600549155392
Morganella_morganii_subsp_morganii_KT	xyl_D_c	0	Met	0.0043859649122807	0	0.0043859649122807	0	0.00970303183978008
Morganella_morganii_subsp_morganii_KT	glc_D_c	0	Met	0.0087719298245614	0.0043859649122807	0.0043859649122807	0.00527475075353582	0.00701702202678277
Morganella_morganii_subsp_morganii_KT	xylu_D_c	0	Met	0.0087719298245614	0.0043859649122807	0.0043859649122807	0.00249246464178066	0.00961880492368697
Morganella_morganii_subsp_morganii_KT	glyc_R_c	0	Met	0.0087719298245614	0.0043859649122807	0.0043859649122807	0.00115928587989798	0.00440542210761231
Morganella_morganii_subsp_morganii_KT	2dr1p_c	0	Met	0.0131578947368421	0.0087719298245614	0.0043859649122807	0.00336192905170415	0.006791584681473
Morganella_morganii_subsp_morganii_KT	5mthf_c	0	Met	0.0087719298245614	0.0043859649122807	0.0043859649122807	0.00158435736919391	0.00773819962233193
Morganella_morganii_subsp_morganii_KT	ivcoa_c	0	Met	0.0043859649122807	0.0043859649122807	0	0	0.00436681222707424
Morganella_morganii_subsp_morganii_KT	ara5p_c	0	Met	0.0043859649122807	0.0043859649122807	0	0	0.00436681222707424
Morganella_morganii_subsp_morganii_KT	acald_c	0	Met	0.0087719298245614	0.0087719298245614	0	0	0.00436681222707424
Morganella_morganii_subsp_morganii_KT	acACP_c	0	Met	0.0087719298245614	0.0087719298245614	0	0	0.00436681222707424
Morganella_morganii_subsp_morganii_KT	pap_c	0	Met	0.0043859649122807	0.0043859649122807	0	0	0.00436681222707424
Morganella_morganii_subsp_morganii_KT	adocbl_c	0	Met	0.0087719298245614	0.0087719298245614	0	0	0.00436681222707424
Morganella_morganii_subsp_morganii_KT	gmp_c	0	Met	0.0087719298245614	0.0087719298245614	0	0	0.00436681222707424
Morganella_morganii_subsp_morganii_KT	adn_c	0	Met	0.0043859649122807	0.0043859649122807	0	0	0.00436681222707424
Morganella_morganii_subsp_morganii_KT	alaala_c	0	Met	0.0043859649122807	0.0043859649122807	0	0	0.00436681222707424
Morganella_morganii_subsp_morganii_KT	glyc_c	0	Met	0.0043859649122807	0.0043859649122807	0	0	0.00436681222707424
Morganella_morganii_subsp_morganii_KT	2dmmq8_c	0	Met	0.0087719298245614	0.0087719298245614	0	0	0.00436681222707424
Morganella_morganii_subsp_morganii_KT	pppi_c	0	Met	0.0043859649122807	0.0043859649122807	0	0	0.00436681222707424
Morganella_morganii_subsp_morganii_KT	for_c	0	Met	0.0131578947368421	0.0131578947368421	0	0	0.00436681222707424
Morganella_morganii_subsp_morganii_KT	fad_c	0	Met	0.0043859649122807	0.0043859649122807	0	0	0.00436681222707424
Morganella_morganii_subsp_morganii_KT	q8_c	0	Met	0.0043859649122807	0.0043859649122807	0	0	0.00436681222707424
Morganella_morganii_subsp_morganii_KT	udpg_c	0	Met	0.0087719298245614	0.0087719298245614	0	0	0.00436681222707424
Morganella_morganii_subsp_morganii_KT	gthrd_c	0	Met	0.0043859649122807	0.0043859649122807	0	0	0.00436681222707424
Morganella_morganii_subsp_morganii_KT	his_L_c	0	Met	0.0043859649122807	0.0043859649122807	0	0	0.00436681222707424
Morganella_morganii_subsp_morganii_KT	ile_L_c	0	Met	0.0087719298245614	0.0087719298245614	0	0	0.00436681222707424
Morganella_morganii_subsp_morganii_KT	imp_c	0	Met	0.0043859649122807	0.0043859649122807	0	0	0.00436681222707424
Morganella_morganii_subsp_morganii_KT	12ppd_S_c	0	Met	0.0043859649122807	0.0043859649122807	0	0	0.00436681222707424
Morganella_morganii_subsp_morganii_KT	lac_D_c	0	Met	0.0043859649122807	0.0043859649122807	0	0	0.00436681222707424
Morganella_morganii_subsp_morganii_KT	leu_L_c	0	Met	0.0087719298245614	0.0087719298245614	0	0	0.00436681222707424
Morganella_morganii_subsp_morganii_KT	malACP_c	0	Met	0.0087719298245614	0.0087719298245614	0	0	0.00436681222707424
Morganella_morganii_subsp_morganii_KT	mal_L_c	0	Met	0.0043859649122807	0.0043859649122807	0	0	0.00436681222707424
Morganella_morganii_subsp_morganii_KT	dnad_c	0	Met	0.0043859649122807	0.0043859649122807	0	0	0.00436681222707424
Morganella_morganii_subsp_morganii_KT	pro_L_c	0	Met	0.0087719298245614	0.0087719298245614	0	0	0.00436681222707424
Morganella_morganii_subsp_morganii_KT	dpcoa_c	0	Met	0.0043859649122807	0.0043859649122807	0	0	0.00436681222707424
Morganella_morganii_subsp_morganii_KT	ade_c	0	Met	0.0043859649122807	0.0043859649122807	0	0	0.00436681222707424
Morganella_morganii_subsp_morganii_KT	gua_c	0	Met	0.0087719298245614	0.0087719298245614	0	0	0.00436681222707424
Morganella_morganii_subsp_morganii_KT	hxan_c	0	Met	0.0043859649122807	0.0043859649122807	0	0	0.00436681222707424
Morganella_morganii_subsp_morganii_KT	dtdp4d6dm_c	0	Met	0.0043859649122807	0.0043859649122807	0	0	0.00436681222707424
Morganella_morganii_subsp_morganii_KT	thr_L_c	0	Met	0.0043859649122807	0.0043859649122807	0	0	0.00436681222707424
Morganella_morganii_subsp_morganii_KT	trp_L_c	0	Met	0.0087719298245614	0.0087719298245614	0	0	0.00436681222707424
Morganella_morganii_subsp_morganii_KT	u3aga_c	0	Met	0.0087719298245614	0.0087719298245614	0	0	0.00436681222707424
Morganella_morganii_subsp_morganii_KT	uaccg_c	0	Met	0.0087719298245614	0.0087719298245614	0	0	0.00436681222707424
Morganella_morganii_subsp_morganii_KT	val_L_c	0	Met	0.0087719298245614	0.0087719298245614	0	0	0.00436681222707424
Mycobacterium_avium_subsp_avium_ATCC_25291	2mbcoa_c	0	Met	0.0194174757281553	0.00485436893203883	0.0145631067961165	0.000852474544162917	0.00983383265324623
Mycobacterium_avium_subsp_avium_ATCC_25291	dhlam_c	0	Met	0.00970873786407767	0.00485436893203883	0.00485436893203883	0	0.00487826577533278
Mycobacterium_avium_subsp_avium_ATCC_25291	fad_c	0	Met	0.0194174757281553	0.0145631067961165	0.00485436893203883	0.00310206014681506	0.00485441168207756
Mycobacterium_avium_subsp_avium_ATCC_25291	HC01376_c	0	Met	0.0194174757281553	0.00970873786407767	0.00970873786407767	0.00011839924224485	0.00487827045499328
Mycobacterium_avium_subsp_avium_ATCC_25291	4hba_c	0	Met	0.0194174757281553	0.0145631067961165	0.00485436893203883	0.0531139000710395	0.00942626344610662
Mycobacterium_avium_subsp_avium_ATCC_25291	ru5p_D_c	0	Met	0.0242718446601942	0.00485436893203883	0.0194174757281553	0.000568316362775278	0.00949001503522419
Mycobacterium_avium_subsp_avium_ATCC_25291	acald_c	0	Met	0.00970873786407767	0.00485436893203883	0.00485436893203883	0.00852474544162917	0.00881330888599081
Mycobacterium_avium_subsp_avium_ATCC_25291	adocbip_c	0	Met	0.00970873786407767	0.00485436893203883	0.00485436893203883	0.00014207909069382	0.00490230989043763
Mycobacterium_avium_subsp_avium_ATCC_25291	gtp_c	0	Met	0.0242718446601942	0	0.0242718446601942	0	0.0110728624364952
Mycobacterium_avium_subsp_avium_ATCC_25291	acgam6p_c	0	Met	0.00485436893203883	0	0.00485436893203883	0	0.00500064337385469
Mycobacterium_avium_subsp_avium_ATCC_25291	actp_c	0	Met	0.0194174757281553	0.0145631067961165	0.00485436893203883	0.0092114610466493	0.00845985574503086
Mycobacterium_avium_subsp_avium_ATCC_25291	ACP_c	0	Met	0.0242718446601942	0.0145631067961165	0.00970873786407767	0.000284158181387639	0.00487816732638658
Mycobacterium_avium_subsp_avium_ATCC_25291	accoa_c	0	Met	0.0485436893203883	0.029126213592233	0.0194174757281553	0.0374970400189439	0.00918955947748812
Mycobacterium_avium_subsp_avium_ATCC_25291	apoACP_c	0	Met	0.00970873786407767	0	0.00970873786407767	0	0.0049264641940956
Mycobacterium_avium_subsp_avium_ATCC_25291	adocbi_c	0	Met	0.00970873786407767	0.00485436893203883	0.00485436893203883	9.47193937958797e-05	0.00492657805302826
Mycobacterium_avium_subsp_avium_ATCC_25291	agdpcbi_c	0	Met	0.0194174757281553	0.00970873786407767	0.00970873786407767	0.000189438787591759	0.0048782794741215
Mycobacterium_avium_subsp_avium_ATCC_25291	rdmbzi_c	0	Met	0.0145631067961165	0.00485436893203883	0.00970873786407767	0.000331517878285579	0.0048782794741215
Mycobacterium_avium_subsp_avium_ATCC_25291	ahcys_c	0	Met	0.0339805825242718	0.0145631067961165	0.0194174757281553	0.0548662088562633	0.0094158727898614
Mycobacterium_avium_subsp_avium_ATCC_25291	air_c	0	Met	0.0145631067961165	0.00485436893203883	0.00970873786407767	0.0243192043570921	0.00507734493004296
Mycobacterium_avium_subsp_avium_ATCC_25291	ac_c	0	Met	0.0194174757281553	0.00485436893203883	0.0145631067961165	0.00880890362301681	0.00926383211867866
Mycobacterium_avium_subsp_avium_ATCC_25291	hcys_L_c	0	Met	0.0388349514563107	0.0194174757281553	0.0194174757281553	0.181979635330334	0.00938880157693229
Mycobacterium_avium_subsp_avium_ATCC_25291	trdox_c	0	Met	0.0194174757281553	0.00485436893203883	0.0145631067961165	0.00251006393559081	0.0092477222903647
Mycobacterium_avium_subsp_avium_ATCC_25291	succoa_c	0	Met	0.0145631067961165	0.00970873786407767	0.00485436893203883	0.0221880179966848	0.00928612304170015
Mycobacterium_avium_subsp_avium_ATCC_25291	ahdt_c	0	Met	0.00970873786407767	0.00485436893203883	0.00485436893203883	0.00258110348093772	0.00974479615476712
Mycobacterium_avium_subsp_avium_ATCC_25291	ala_D_c	0	Met	0.0194174757281553	0.00970873786407767	0.00970873786407767	0.00293630120767227	0.00892018181429141
Mycobacterium_avium_subsp_avium_ATCC_25291	pyr_c	0	Met	0.0631067961165049	0.0485436893203883	0.0145631067961165	0.123490409661378	0.00917399981173729
Mycobacterium_avium_subsp_avium_ATCC_25291	glu_D_c	0	Met	0.0145631067961165	0.00485436893203883	0.00970873786407767	0	0.00915994383158083
Mycobacterium_avium_subsp_avium_ATCC_25291	glyald_c	0	Met	0.0145631067961165	0.00970873786407767	0.00485436893203883	0.00307838029836609	0.00485444856644336
Mycobacterium_avium_subsp_avium_ATCC_25291	mqn8_c	0	Met	0.00970873786407767	0	0.00970873786407767	0	0.00950560611891866
Mycobacterium_avium_subsp_avium_ATCC_25291	cgly_c	0	Met	0.00970873786407767	0	0.00970873786407767	0	0.00974811505307062
Mycobacterium_avium_subsp_avium_ATCC_25291	prpp_c	0	Met	0.029126213592233	0.00485436893203883	0.0242718446601942	0.00464125029599811	0.0105061597798925
Mycobacterium_avium_subsp_avium_ATCC_25291	anth_c	0	Met	0.00970873786407767	0.00485436893203883	0.00485436893203883	0.01103480937722	0.00861297990065085
Mycobacterium_avium_subsp_avium_ATCC_25291	chor_c	0	Met	0.0145631067961165	0.00485436893203883	0.00970873786407767	0.081103480937722	0.00938899268405737
Mycobacterium_avium_subsp_avium_ATCC_25291	ala_L_c	0	Met	0.029126213592233	0.0194174757281553	0.00970873786407767	0.0262609519299076	0.00919745910800816
Mycobacterium_avium_subsp_avium_ATCC_25291	msa_c	0	Met	0.0145631067961165	0.00485436893203883	0.00970873786407767	0.00646459862656879	0.00919783561528357
Mycobacterium_avium_subsp_avium_ATCC_25291	5apru_c	0	Met	0.00970873786407767	0.00485436893203883	0.00485436893203883	0.000331517878285579	0.00500076308131753
Mycobacterium_avium_subsp_avium_ATCC_25291	arab_L_c	0	Met	0.00485436893203883	0	0.00485436893203883	0	0.00907719724544354
Mycobacterium_avium_subsp_avium_ATCC_25291	akg_c	0	Met	0.0436893203883495	0.0194174757281553	0.0242718446601942	0.137532559791617	0.00944910087240069
Mycobacterium_avium_subsp_avium_ATCC_25291	asp_L_c	0	Met	0.0145631067961165	0.00485436893203883	0.00970873786407767	0.00255742363248875	0.0093176960920909
Mycobacterium_avium_subsp_avium_ATCC_25291	cbi_c	0	Met	0.00970873786407767	0	0.00970873786407767	0	0.00497584275589498
Mycobacterium_avium_subsp_avium_ATCC_25291	3psme_c	0	Met	0.0145631067961165	0.00970873786407767	0.00485436893203883	0.0815060383613545	0.0093972699070032
Mycobacterium_avium_subsp_avium_ATCC_25291	ser_L_c	0	Met	0.0242718446601942	0.00970873786407767	0.0145631067961165	0.0345252190385982	0.00944969812802585
Mycobacterium_avium_subsp_avium_ATCC_25291	pep_c	0	Met	0.0242718446601942	0.00485436893203883	0.0194174757281553	0.0797300497276817	0.00946193892978991
Mycobacterium_avium_subsp_avium_ATCC_25291	e4p_c	0	Met	0.0194174757281553	0.00485436893203883	0.0145631067961165	0.00473596968979399	0.00962117133418257
Mycobacterium_avium_subsp_avium_ATCC_25291	dhf_c	0	Met	0.0145631067961165	0.00970873786407767	0.00485436893203883	0.0229220932986029	0.00934891714391048
Mycobacterium_avium_subsp_avium_ATCC_25291	glu_L_c	0	Met	0.0485436893203883	0.0339805825242718	0.0145631067961165	0.0142552687662799	0.0093639917181317
Mycobacterium_avium_subsp_avium_ATCC_25291	dhpt_c	0	Met	0.0145631067961165	0.00970873786407767	0.00485436893203883	0.0123845607388113	0.009437370293899
Mycobacterium_avium_subsp_avium_ATCC_25291	dhnpt_c	0	Met	0.0145631067961165	0.00485436893203883	0.00970873786407767	0.00516220696187544	0.00965052113071285
Mycobacterium_avium_subsp_avium_ATCC_25291	25dhpp_c	0	Met	0.00970873786407767	0.00485436893203883	0.00485436893203883	0.000189438787591759	0.00502601613194487
Mycobacterium_avium_subsp_avium_ATCC_25291	4abz_c	0	Met	0.00485436893203883	0	0.00485436893203883	0	0.00952751125273728
Mycobacterium_avium_subsp_avium_ATCC_25291	2ahhmp_c	0	Met	0.00970873786407767	0.00485436893203883	0.00485436893203883	0.00734075301918068	0.00952751125273728
Mycobacterium_avium_subsp_avium_ATCC_25291	2dda7p_c	0	Met	0.0145631067961165	0.00970873786407767	0.00485436893203883	0.0183045228510538	0.00943911860806424
Mycobacterium_avium_subsp_avium_ATCC_25291	3dhq_c	0	Met	0.00970873786407767	0.00485436893203883	0.00485436893203883	0.0179019654274213	0.00943071907612968
Mycobacterium_avium_subsp_avium_ATCC_25291	amet_c	0	Met	0.029126213592233	0.0145631067961165	0.0145631067961165	0.0110821690741179	0.00941573590208415
Mycobacterium_avium_subsp_avium_ATCC_25291	2omhmbl_c	0	Met	0.0145631067961165	0.00485436893203883	0.00970873786407767	0.00736443286762965	0.00941583476507958
Mycobacterium_avium_subsp_avium_ATCC_25291	2dhp_c	0	Met	0.0145631067961165	0.00970873786407767	0.00485436893203883	0.00840634619938432	0.00497583797738264
Mycobacterium_avium_subsp_avium_ATCC_25291	2dr5p_c	0	Met	0.0145631067961165	0.00485436893203883	0.00970873786407767	0.00774331044281317	0.00904080883414227
Mycobacterium_avium_subsp_avium_ATCC_25291	2pg_c	0	Met	0.00970873786407767	0.00485436893203883	0.00485436893203883	0.0801326071513142	0.00922414727818573
Mycobacterium_avium_subsp_avium_ATCC_25291	f6p_c	0	Met	0.0242718446601942	0.00485436893203883	0.0194174757281553	0.00260478332938669	0.00973995244093923
Mycobacterium_avium_subsp_avium_ATCC_25291	f1p_c	0	Met	0.0145631067961165	0.00485436893203883	0.00970873786407767	0.0129055174046886	0.00869390452522665
Mycobacterium_avium_subsp_avium_ATCC_25291	fuc_L_c	0	Met	0.00485436893203883	0	0.00485436893203883	0	0.00896758505956695
Mycobacterium_avium_subsp_avium_ATCC_25291	fcl_L_c	0	Met	0.00970873786407767	0.00485436893203883	0.00485436893203883	0.00265214302628463	0.00889395875069488
Mycobacterium_avium_subsp_avium_ATCC_25291	fc1p_c	0	Met	0.0145631067961165	0.00485436893203883	0.00970873786407767	0.00525692635567132	0.00882147529933876
Mycobacterium_avium_subsp_avium_ATCC_25291	fmn_c	0	Met	0.00970873786407767	0.00485436893203883	0.00485436893203883	0.000520956665877338	0.00487820712464531
Mycobacterium_avium_subsp_avium_ATCC_25291	fum_c	0	Met	0.0242718446601942	0.00485436893203883	0.0194174757281553	0.0111532086194648	0.00941737810002941
Mycobacterium_avium_subsp_avium_ATCC_25291	q8h2_c	0	Met	0.0194174757281553	0.0145631067961165	0.00485436893203883	0.00999289604546531	0.00926310650138224
Mycobacterium_avium_subsp_avium_ATCC_25291	mal_L_c	0	Met	0.0194174757281553	0.00485436893203883	0.0145631067961165	0.0183045228510538	0.00934880096432027
Mycobacterium_avium_subsp_avium_ATCC_25291	dttp_c	0	Met	0.00485436893203883	0	0.00485436893203883	0	0.00490230242392741
Mycobacterium_avium_subsp_avium_ATCC_25291	g1p_c	0	Met	0.0145631067961165	0.00485436893203883	0.00970873786407767	9.47193937958797e-05	0.00492656560100904
Mycobacterium_avium_subsp_avium_ATCC_25291	utp_c	0	Met	0.00970873786407767	0	0.00970873786407767	0	0.0050006780253563
Mycobacterium_avium_subsp_avium_ATCC_25291	g3p_c	0	Met	0.0485436893203883	0.0436893203883495	0.00485436893203883	0.0813402794222117	0.00857745709030688
Mycobacterium_avium_subsp_avium_ATCC_25291	10fthf_c	0	Met	0.0145631067961165	0.00485436893203883	0.00970873786407767	0.00371773620648828	0.00944035952422863
Mycobacterium_avium_subsp_avium_ATCC_25291	gar_c	0	Met	0.0194174757281553	0.00970873786407767	0.00970873786407767	0.044896992659247	0.00943986951909719
Mycobacterium_avium_subsp_avium_ATCC_25291	gcald_c	0	Met	0.0145631067961165	0.00970873786407767	0.00485436893203883	0.0117452048306891	0.00492653756759337
Mycobacterium_avium_subsp_avium_ATCC_25291	gly_c	0	Met	0.029126213592233	0.00970873786407767	0.0194174757281553	0.0796590101823348	0.00959798531839784
Mycobacterium_avium_subsp_avium_ATCC_25291	mlthf_c	0	Met	0.0339805825242718	0.00970873786407767	0.0242718446601942	0.00973241771252664	0.00959066110446457
Mycobacterium_avium_subsp_avium_ATCC_25291	gln_L_c	0	Met	0.00970873786407767	0	0.00970873786407767	0	0.00962230039368884
Mycobacterium_avium_subsp_avium_ATCC_25291	2aobut_c	0	Met	0.0145631067961165	0.00485436893203883	0.00970873786407767	0.0820033151787829	0.00955292038962096
Mycobacterium_avium_subsp_avium_ATCC_25291	glx_c	0	Met	0.00970873786407767	0.00485436893203883	0.00485436893203883	0.00295998105612124	0.00485424525342863
Mycobacterium_avium_subsp_avium_ATCC_25291	hpyr_c	0	Met	0.00970873786407767	0.00485436893203883	0.00485436893203883	0.00880890362301681	0.00490227186432437
Mycobacterium_avium_subsp_avium_ATCC_25291	gthox_c	0	Met	0.00970873786407767	0.00485436893203883	0.00485436893203883	0.00298366090457021	0.00485424457933387
Mycobacterium_avium_subsp_avium_ATCC_25291	gua_c	0	Met	0.00970873786407767	0.00485436893203883	0.00485436893203883	2.36798484489699e-05	0.0048544751186749
Mycobacterium_avium_subsp_avium_ATCC_25291	4hbz_c	0	Met	0.00970873786407767	0.00485436893203883	0.00485436893203883	0.0523087852237746	0.00942279819312495
Mycobacterium_avium_subsp_avium_ATCC_25291	octdp_c	0	Met	0.00485436893203883	0	0.00485436893203883	0	0.00951103642534755
Mycobacterium_avium_subsp_avium_ATCC_25291	4ahmmp_c	0	Met	0.00970873786407767	0.00485436893203883	0.00485436893203883	0.00715131423158892	0.00492657787953333
Mycobacterium_avium_subsp_avium_ATCC_25291	achms_c	0	Met	0.0242718446601942	0.0145631067961165	0.00970873786407767	0.108690504380772	0.00931369820042557
Mycobacterium_avium_subsp_avium_ATCC_25291	hom_L_c	0	Met	0.00970873786407767	0.00485436893203883	0.00485436893203883	0.0832109874496803	0.00927545880931996
Mycobacterium_avium_subsp_avium_ATCC_25291	2cpr5p_c	0	Met	0.00970873786407767	0.00485436893203883	0.00485436893203883	0.0108453705896282	0.00859908358880241
Mycobacterium_avium_subsp_avium_ATCC_25291	3mop_c	0	Met	0.0145631067961165	0	0.0145631067961165	0	0.0100474302274478
Mycobacterium_avium_subsp_avium_ATCC_25291	fru_c	0	Met	0.00970873786407767	0.00485436893203883	0.00485436893203883	0.0104191333175468	0.00876440945674664
Mycobacterium_avium_subsp_avium_ATCC_25291	lald_L_c	0	Met	0.00970873786407767	0.00485436893203883	0.00485436893203883	7.10395453469098e-05	0.00485446628378664
Mycobacterium_avium_subsp_avium_ATCC_25291	ficytC_c	0	Met	0.0145631067961165	0.00485436893203883	0.00970873786407767	0.00251006393559081	0.009132638861798
Mycobacterium_avium_subsp_avium_ATCC_25291	lac_L_c	0	Met	0.0145631067961165	0.00485436893203883	0.00970873786407767	0.00577788302154866	0.009132638861798
Mycobacterium_avium_subsp_avium_ATCC_25291	2maacoa_c	0	Met	0.00970873786407767	0	0.00970873786407767	0	0.00942822062035813
Mycobacterium_avium_subsp_avium_ATCC_25291	oaa_c	0	Met	0.0388349514563107	0.0145631067961165	0.0242718446601942	0.0300615676059673	0.00931076206487831
Mycobacterium_avium_subsp_avium_ATCC_25291	malt_c	0	Met	0.00970873786407767	0.00485436893203883	0.00485436893203883	0.00530428605256926	0.00891194986729612
Mycobacterium_avium_subsp_avium_ATCC_25291	malcoa_c	0	Met	0.0194174757281553	0.00970873786407767	0.00970873786407767	0.00982713710632252	0.0092083075993791
Mycobacterium_avium_subsp_avium_ATCC_25291	met_L_c	0	Met	0.0145631067961165	0	0.0145631067961165	0	0.0097882556748764
Mycobacterium_avium_subsp_avium_ATCC_25291	thf_c	0	Met	0.0388349514563107	0.0339805825242718	0.00485436893203883	0.138361354487331	0.00934403787279852
Mycobacterium_avium_subsp_avium_ATCC_25291	mmcoa_S_c	0	Met	0.0145631067961165	0.00970873786407767	0.00485436893203883	0.0116268055884442	0.0092389827803948
Mycobacterium_avium_subsp_avium_ATCC_25291	mmcoa_R_c	0	Met	0.00970873786407767	0.00485436893203883	0.00485436893203883	0.0112242481648117	0.00926249293286821
Mycobacterium_avium_subsp_avium_ATCC_25291	3mob_c	0	Met	0.0194174757281553	0.00970873786407767	0.00970873786407767	0.100828794695714	0.00937031836608588
Mycobacterium_avium_subsp_avium_ATCC_25291	methf_c	0	Met	0.00970873786407767	0.00485436893203883	0.00485436893203883	0.00412029363012077	0.00944668605753184
Mycobacterium_avium_subsp_avium_ATCC_25291	tre_c	0	Met	0.00970873786407767	0.00485436893203883	0.00485436893203883	0.0026758228747336	0.00898917629196281
Mycobacterium_avium_subsp_avium_ATCC_25291	q8_c	0	Met	0.00970873786407767	0.00485436893203883	0.00485436893203883	0	0.00912986482352493
Mycobacterium_avium_subsp_avium_ATCC_25291	nac_c	0	Met	0.0145631067961165	0.00970873786407767	0.00485436893203883	4.73596968979399e-05	0.0049758402781467
Mycobacterium_avium_subsp_avium_ATCC_25291	nicrnt_c	0	Met	0.0242718446601942	0.00970873786407767	0.0145631067961165	0.000568316362775278	0.00497584328684136
Mycobacterium_avium_subsp_avium_ATCC_25291	dmbzid_c	0	Met	0.00970873786407767	0	0.00970873786407767	0	0.00500084608361553
Mycobacterium_avium_subsp_avium_ATCC_25291	cit_c	0	Met	0.00970873786407767	0	0.00970873786407767	0	0.00936463642440044
Mycobacterium_avium_subsp_avium_ATCC_25291	2ohph_c	0	Met	0.0145631067961165	0.00485436893203883	0.00970873786407767	0.0536585365853659	0.00941760508808948
Mycobacterium_avium_subsp_avium_ATCC_25291	2ombzl_c	0	Met	0.0145631067961165	0.00485436893203883	0.00970873786407767	0.00902202225905754	0.00941580941539566
Mycobacterium_avium_subsp_avium_ATCC_25291	2ommbl_c	0	Met	0.0145631067961165	0.00970873786407767	0.00485436893203883	0.00776699029126214	0.00941576885618529
Mycobacterium_avium_subsp_avium_ATCC_25291	2omph_c	0	Met	0.0145631067961165	0.00970873786407767	0.00485436893203883	0.00942457968269003	0.00941574350685624
Mycobacterium_avium_subsp_avium_ATCC_25291	3ophb_c	0	Met	0.0145631067961165	0.00970873786407767	0.00485436893203883	0.0544636514326308	0.00942106652187249
Mycobacterium_avium_subsp_avium_ATCC_25291	2oph_c	0	Met	0.00970873786407767	0.00485436893203883	0.00485436893203883	0.0540610940089983	0.00941933548697757
Mycobacterium_avium_subsp_avium_ATCC_25291	ala_B_c	0	Met	0.0145631067961165	0.00970873786407767	0.00485436893203883	0.00615676059673218	0.00495108470405968
Mycobacterium_avium_subsp_avium_ATCC_25291	pant_R_c	0	Met	0.00970873786407767	0.00485436893203883	0.00485436893203883	0.00556476438550793	0.00495108470405968
Mycobacterium_avium_subsp_avium_ATCC_25291	g6p_c	0	Met	0.00970873786407767	0	0.00970873786407767	0	0.0103422204417683
Mycobacterium_avium_subsp_avium_ATCC_25291	13dpg_c	0	Met	0.00970873786407767	0.00485436893203883	0.00485436893203883	0.0809377219985792	0.00878270419720595
Mycobacterium_avium_subsp_avium_ATCC_25291	3pg_c	0	Met	0.00970873786407767	0.00485436893203883	0.00485436893203883	0.0805351645749467	0.00899801468640763
Mycobacterium_avium_subsp_avium_ATCC_25291	5aprbu_c	0	Met	0.00970873786407767	0.00485436893203883	0.00485436893203883	0.000426237272081459	0.00497576217429514
Mycobacterium_avium_subsp_avium_ATCC_25291	4ampm_c	0	Met	0.00970873786407767	0.00485436893203883	0.00485436893203883	0.00421501302391665	0.00490230971864775
Mycobacterium_avium_subsp_avium_ATCC_25291	pnto_R_c	0	Met	0.0145631067961165	0.00970873786407767	0.00485436893203883	0.00892730286526166	0.0049265761445847
Mycobacterium_avium_subsp_avium_ATCC_25291	4ppcys_c	0	Met	0.0145631067961165	0.00970873786407767	0.00485436893203883	0.00615676059673218	0.00487827879368226
Mycobacterium_avium_subsp_avium_ATCC_25291	r1p_c	0	Met	0.00485436893203883	0	0.00485436893203883	0	0.011979502515579
Mycobacterium_avium_subsp_avium_ATCC_25291	cys_L_c	0	Met	0.0339805825242718	0.0145631067961165	0.0194174757281553	0.0861236088089036	0.00948369700906435
Mycobacterium_avium_subsp_avium_ATCC_25291	4ppan_c	0	Met	0.00970873786407767	0.00485436893203883	0.00485436893203883	0.00596732180914042	0.00490230868790872
Mycobacterium_avium_subsp_avium_ATCC_25291	pram_c	0	Met	0.0145631067961165	0.00970873786407767	0.00485436893203883	0.00819322756334359	0.00953020063480508
Mycobacterium_avium_subsp_avium_ATCC_25291	pran_c	0	Met	0.0145631067961165	0.00970873786407767	0.00485436893203883	0.0112479280132607	0.00860602613507143
Mycobacterium_avium_subsp_avium_ATCC_25291	fpram_c	0	Met	0.0145631067961165	0.00970873786407767	0.00485436893203883	0.0270423869287237	0.0051033802992717
Mycobacterium_avium_subsp_avium_ATCC_25291	fgam_c	0	Met	0.0194174757281553	0.00970873786407767	0.00970873786407767	0.0307601231352119	0.00943356751616157
Mycobacterium_avium_subsp_avium_ATCC_25291	r5p_c	0	Met	0.0242718446601942	0.00485436893203883	0.0194174757281553	0.00300734075301918	0.0119249796087752
Mycobacterium_avium_subsp_avium_ATCC_25291	skm5p_c	0	Met	0.00970873786407767	0.00485436893203883	0.00485436893203883	0.0166942931565238	0.00940560993481305
Mycobacterium_avium_subsp_avium_ATCC_25291	pan4p_c	0	Met	0.00970873786407767	0.00485436893203883	0.00485436893203883	0.00310206014681506	0.0048544829905334
Mycobacterium_avium_subsp_avium_ATCC_25291	dad_2_c	0	Met	0.00970873786407767	0	0.00970873786407767	0	0.00915742459867323
Mycobacterium_avium_subsp_avium_ATCC_25291	dgsn_c	0	Met	0.00970873786407767	0	0.00970873786407767	0	0.00924252421188999
Mycobacterium_avium_subsp_avium_ATCC_25291	ppcoa_c	0	Met	0.0145631067961165	0.00485436893203883	0.00970873786407767	0.00224958560265214	0.00932273138233657
Mycobacterium_avium_subsp_avium_ATCC_25291	ribflv_c	0	Met	0.00970873786407767	0.00485436893203883	0.00485436893203883	0.000710395453469098	0.00490223682642379
Mycobacterium_avium_subsp_avium_ATCC_25291	db4p_c	0	Met	0.00970873786407767	0.00485436893203883	0.00485436893203883	0.000426237272081459	0.00497576323615363
Mycobacterium_avium_subsp_avium_ATCC_25291	4r5au_c	0	Met	0.0145631067961165	0.00970873786407767	0.00485436893203883	0.000473596968979399	0.00495100965328494
Mycobacterium_avium_subsp_avium_ATCC_25291	dmlz_c	0	Met	0.0194174757281553	0.00970873786407767	0.00970873786407767	0.000947193937958797	0.00495101280724651
Mycobacterium_avium_subsp_avium_ATCC_25291	rbl_L_c	0	Met	0.00970873786407767	0.00485436893203883	0.00485436893203883	0.00262846317783566	0.00900302192506135
Mycobacterium_avium_subsp_avium_ATCC_25291	ru5p_L_c	0	Met	0.00970873786407767	0.00485436893203883	0.00485436893203883	0.00520956665877338	0.00892997983336131
Mycobacterium_avium_subsp_avium_ATCC_25291	5prdmbz_c	0	Met	0.0145631067961165	0.00970873786407767	0.00485436893203883	0.000426237272081459	0.00490230989043763
Mycobacterium_avium_subsp_avium_ATCC_25291	3dhsk_c	0	Met	0.00970873786407767	0.00485436893203883	0.00485436893203883	0.0174994080037888	0.00942233447978682
Mycobacterium_avium_subsp_avium_ATCC_25291	skm_c	0	Met	0.00970873786407767	0.00485436893203883	0.00485436893203883	0.0170968505801563	0.00941396477923455
Mycobacterium_avium_subsp_avium_ATCC_25291	succ_c	0	Met	0.0436893203883495	0.0242718446601942	0.0194174757281553	0.0259294340516221	0.00941083876667749
Mycobacterium_avium_subsp_avium_ATCC_25291	cyst_L_c	0	Met	0.0194174757281553	0.00970873786407767	0.00970873786407767	0.0737153682216434	0.00939028314346408
Mycobacterium_avium_subsp_avium_ATCC_25291	suchms_c	0	Met	0.029126213592233	0.0194174757281553	0.00970873786407767	0.00547004499171205	0.00931903691804441
Mycobacterium_avium_subsp_avium_ATCC_25291	2obut_c	0	Met	0.00485436893203883	0	0.00485436893203883	0	0.00936096060059346
Mycobacterium_avium_subsp_avium_ATCC_25291	fadh2_c	0	Met	0.0145631067961165	0.00485436893203883	0.00970873786407767	0.00326781908595785	0.00948920737888719
Mycobacterium_avium_subsp_avium_ATCC_25291	focytC_c	0	Met	0.0145631067961165	0.00970873786407767	0.00485436893203883	0.0029126213592233	0.0090900492474616
Mycobacterium_avium_subsp_avium_ATCC_25291	dtdp4d6dg_c	0	Met	0.00970873786407767	0.00485436893203883	0.00485436893203883	9.47193937958797e-05	0.004854481966806
Mycobacterium_avium_subsp_avium_ATCC_25291	dtdpglu_c	0	Met	0.0145631067961165	0.00970873786407767	0.00485436893203883	0.00014207909069382	0.00487827569231883
Mycobacterium_avium_subsp_avium_ATCC_25291	thr_L_c	0	Met	0.00970873786407767	0.00485436893203883	0.00485436893203883	0.0824058726024153	0.00945564424298469
Mycobacterium_avium_subsp_avium_ATCC_25291	phom_c	0	Met	0.00970873786407767	0.00485436893203883	0.00485436893203883	0.0828084300260478	0.00936468487162551
Mycobacterium_avium_subsp_avium_ATCC_25291	dxyl5p_c	0	Met	0.0145631067961165	0	0.0145631067961165	0	0.00957307113368797
Mycobacterium_avium_subsp_avium_ATCC_25291	tyr_L_c	0	Met	0.0145631067961165	0	0.0145631067961165	0	0.00957307113368797
Mycobacterium_avium_subsp_avium_ATCC_25291	xu5p_D_c	0	Met	0.0339805825242718	0.0145631067961165	0.0194174757281553	0.0155339805825243	0.0088580452952353
Mycobacterium_avium_subsp_avium_ATCC_25291	thmmp_c	0	Met	0.0145631067961165	0.00970873786407767	0.00485436893203883	0.00310206014681506	0.00485448315898768
Mycobacterium_avium_subsp_avium_ATCC_25291	2mahmp_c	0	Met	0.00970873786407767	0.00485436893203883	0.00485436893203883	0.00123135211934644	0.00487827930401167
Mycobacterium_avium_subsp_avium_ATCC_25291	4mpetz_c	0	Met	0.0194174757281553	0.0145631067961165	0.00485436893203883	0.0048780487804878	0.00487827930401167
Mycobacterium_avium_subsp_avium_ATCC_25291	dhap_c	0	Met	0.0145631067961165	0.00970873786407767	0.00485436893203883	0.0227326545110111	0.00859894881283175
Mycobacterium_avium_subsp_avium_ATCC_25291	trdrd_c	0	Met	0.0194174757281553	0.0145631067961165	0.00485436893203883	0.0029126213592233	0.0092007455128392
Mycobacterium_avium_subsp_avium_ATCC_25291	tre6p_c	0	Met	0.00485436893203883	0	0.00485436893203883	0	0.00906772309231297
Mycobacterium_avium_subsp_avium_ATCC_25291	3ig3p_c	0	Met	0.0145631067961165	0.00485436893203883	0.00970873786407767	0.0104428131659957	0.00859215223471358
Mycobacterium_avium_subsp_avium_ATCC_25291	tsul_c	0	Met	0.0194174757281553	0.0145631067961165	0.00485436893203883	0.00591996211224248	0.00487755660246247
Mycobacterium_avium_subsp_avium_ATCC_25291	3hmrsACP_c	0	Met	0.00970873786407767	0	0.00970873786407767	0	0.0049264536777798
Mycobacterium_avium_subsp_avium_ATCC_25291	uacgam_c	0	Met	0.0242718446601942	0.00970873786407767	0.0145631067961165	0.000355197726734549	0.00495096135266123
Mycobacterium_avium_subsp_avium_ATCC_25291	acgam1p_c	0	Met	0.00970873786407767	0.00485436893203883	0.00485436893203883	0.00014207909069382	0.00497568120676765
Mycobacterium_avium_subsp_avium_ATCC_25291	val_L_c	0	Met	0.00970873786407767	0	0.00970873786407767	0	0.00948010341437696
Mycobacterium_avium_subsp_avium_ATCC_25291	4hbald_c	0	Met	0.00970873786407767	0.00485436893203883	0.00485436893203883	0.0527113426474071	0.00942453050108592
Mycobacterium_avium_subsp_avium_ATCC_25291	xyl_D_c	0	Met	0.00485436893203883	0	0.00485436893203883	0	0.00900302192506136
Mycobacterium_avium_subsp_avium_ATCC_25291	glc_D_c	0	Met	0.00970873786407767	0.00485436893203883	0.00485436893203883	0.00788538953350698	0.00883601081833458
Mycobacterium_avium_subsp_avium_ATCC_25291	xylu_D_c	0	Met	0.00970873786407767	0.00485436893203883	0.00485436893203883	0.00260478332938669	0.00892997983336132
Mycobacterium_avium_subsp_avium_ATCC_25291	asn_L_c	0	Met	0.00485436893203883	0	0.00485436893203883	0	0.00940102309900897
Mycobacterium_avium_subsp_avium_ATCC_25291	glyc_R_c	0	Met	0.00970873786407767	0.00485436893203883	0.00485436893203883	0.0058252427184466	0.00487824335085553
Mycobacterium_avium_subsp_avium_ATCC_25291	2dr1p_c	0	Met	0.0145631067961165	0.00970873786407767	0.00485436893203883	0.00520956665877338	0.00903611509441164
Mycobacterium_avium_subsp_avium_ATCC_25291	5mthf_c	0	Met	0.00970873786407767	0.00485436893203883	0.00485436893203883	0.00111295287710159	0.0096310478061237
Mycobacterium_avium_subsp_avium_ATCC_25291	2mb2coa_c	0	Met	0.00970873786407767	0.00970873786407767	0	0	0.00483091787439614
Mycobacterium_avium_subsp_avium_ATCC_25291	ivcoa_c	0	Met	0.00485436893203883	0.00485436893203883	0	0	0.00483091787439614
Mycobacterium_avium_subsp_avium_ATCC_25291	ara5p_c	0	Met	0.00485436893203883	0.00485436893203883	0	0	0.00483091787439614
Mycobacterium_avium_subsp_avium_ATCC_25291	acACP_c	0	Met	0.00970873786407767	0.00970873786407767	0	0	0.00483091787439614
Mycobacterium_avium_subsp_avium_ATCC_25291	pap_c	0	Met	0.00485436893203883	0.00485436893203883	0	0	0.00483091787439614
Mycobacterium_avium_subsp_avium_ATCC_25291	adocbl_c	0	Met	0.00970873786407767	0.00970873786407767	0	0	0.00483091787439614
Mycobacterium_avium_subsp_avium_ATCC_25291	gmp_c	0	Met	0.0194174757281553	0.0194174757281553	0	0	0.00483091787439614
Mycobacterium_avium_subsp_avium_ATCC_25291	adn_c	0	Met	0.00485436893203883	0.00485436893203883	0	0	0.00483091787439614
Mycobacterium_avium_subsp_avium_ATCC_25291	alaala_c	0	Met	0.00485436893203883	0.00485436893203883	0	0	0.00483091787439614
Mycobacterium_avium_subsp_avium_ATCC_25291	glyc_c	0	Met	0.00485436893203883	0.00485436893203883	0	0	0.00483091787439614
Mycobacterium_avium_subsp_avium_ATCC_25291	2dmmq8_c	0	Met	0.00970873786407767	0.00970873786407767	0	0	0.00483091787439614
Mycobacterium_avium_subsp_avium_ATCC_25291	pppi_c	0	Met	0.00485436893203883	0.00485436893203883	0	0	0.00483091787439614
Mycobacterium_avium_subsp_avium_ATCC_25291	for_c	0	Met	0.0145631067961165	0.0145631067961165	0	0	0.00483091787439614
Mycobacterium_avium_subsp_avium_ATCC_25291	udpg_c	0	Met	0.00970873786407767	0.00970873786407767	0	0	0.00483091787439614
Mycobacterium_avium_subsp_avium_ATCC_25291	glyclt_c	0	Met	0.00485436893203883	0.00485436893203883	0	0	0.00483091787439614
Mycobacterium_avium_subsp_avium_ATCC_25291	gthrd_c	0	Met	0.00485436893203883	0.00485436893203883	0	0	0.00483091787439614
Mycobacterium_avium_subsp_avium_ATCC_25291	ile_L_c	0	Met	0.00970873786407767	0.00970873786407767	0	0	0.00483091787439614
Mycobacterium_avium_subsp_avium_ATCC_25291	12ppd_S_c	0	Met	0.00485436893203883	0.00485436893203883	0	0	0.00483091787439614
Mycobacterium_avium_subsp_avium_ATCC_25291	malACP_c	0	Met	0.00970873786407767	0.00970873786407767	0	0	0.00483091787439614
Mycobacterium_avium_subsp_avium_ATCC_25291	dnad_c	0	Met	0.00485436893203883	0.00485436893203883	0	0	0.00483091787439614
Mycobacterium_avium_subsp_avium_ATCC_25291	dpcoa_c	0	Met	0.00485436893203883	0.00485436893203883	0	0	0.00483091787439614
Mycobacterium_avium_subsp_avium_ATCC_25291	ade_c	0	Met	0.00485436893203883	0.00485436893203883	0	0	0.00483091787439614
Mycobacterium_avium_subsp_avium_ATCC_25291	s7p_c	0	Met	0.0194174757281553	0.0194174757281553	0	0	0.00483091787439614
Mycobacterium_avium_subsp_avium_ATCC_25291	dtdp4d6dm_c	0	Met	0.00485436893203883	0.00485436893203883	0	0	0.00483091787439614
Mycobacterium_avium_subsp_avium_ATCC_25291	thmpp_c	0	Met	0.00485436893203883	0.00485436893203883	0	0	0.00483091787439614
Mycobacterium_avium_subsp_avium_ATCC_25291	trp_L_c	0	Met	0.00970873786407767	0.00970873786407767	0	0	0.00483091787439614
Mycobacterium_avium_subsp_avium_ATCC_25291	u3aga_c	0	Met	0.00970873786407767	0.00970873786407767	0	0	0.00483091787439614
Mycobacterium_avium_subsp_avium_ATCC_25291	uaccg_c	0	Met	0.00970873786407767	0.00970873786407767	0	0	0.00483091787439614
Mycoplasma_pneumoniae_309	2mbcoa_c	0	Met	0.0182648401826484	0.0045662100456621	0.0136986301369863	0.000251351011687822	0.00945038512855823
Mycoplasma_pneumoniae_309	dhlam_c	0	Met	0.0182648401826484	0.0091324200913242	0.0091324200913242	0.0113317414435926	0.00870040429295561
Mycoplasma_pneumoniae_309	fad_c	0	Met	0.0182648401826484	0.0136986301369863	0.0045662100456621	0.00316283356373843	0.00456623300440718
Mycoplasma_pneumoniae_309	HC01376_c	0	Met	0.0182648401826484	0.0091324200913242	0.0091324200913242	0.00312094172845712	0.00869842369747742
Mycoplasma_pneumoniae_309	3mob_c	0	Met	0.0273972602739726	0.0045662100456621	0.0228310502283105	0.13112144443048	0.00955115232990905
Mycoplasma_pneumoniae_309	accoa_c	0	Met	0.0547945205479452	0.0319634703196347	0.0228310502283105	0.098424866993423	0.00953443646225191
Mycoplasma_pneumoniae_309	4hba_c	0	Met	0.0182648401826484	0.0136986301369863	0.0045662100456621	0.00299526622261321	0.0108139569794175
Mycoplasma_pneumoniae_309	ru5p_D_c	0	Met	0.0228310502283105	0.0045662100456621	0.0182648401826484	0.000502702023375644	0.0104976168787178
Mycoplasma_pneumoniae_309	acald_c	0	Met	0.0091324200913242	0.0045662100456621	0.0045662100456621	0.000502702023375644	0.009527612863145
Mycoplasma_pneumoniae_309	adocbip_c	0	Met	0.0091324200913242	0.0045662100456621	0.0045662100456621	0.000125675505843911	0.00460858498009693
Mycoplasma_pneumoniae_309	gtp_c	0	Met	0.0228310502283105	0	0.0228310502283105	0	0.0112842750256699
Mycoplasma_pneumoniae_309	acgam6p_c	0	Met	0.0045662100456621	0	0.0045662100456621	0	0.00469532984140113
Mycoplasma_pneumoniae_309	actp_c	0	Met	0.0136986301369863	0.0091324200913242	0.0045662100456621	0.00299526622261321	0.00867652465900642
Mycoplasma_pneumoniae_309	thmpp_c	0	Met	0.0182648401826484	0.0136986301369863	0.0045662100456621	0.0252817225922668	0.00953115975803024
Mycoplasma_pneumoniae_309	pyr_c	0	Met	0.0776255707762557	0.045662100456621	0.0319634703196347	0.15200452431821	0.00954357996102563
Mycoplasma_pneumoniae_309	hethmpp_c	0	Met	0.0182648401826484	0.0091324200913242	0.0091324200913242	0.0271040174270035	0.00953653540328537
Mycoplasma_pneumoniae_309	ACP_c	0	Met	0.0228310502283105	0.0136986301369863	0.0091324200913242	0.000251351011687822	0.00458723302122826
Mycoplasma_pneumoniae_309	apoACP_c	0	Met	0.0091324200913242	0	0.0091324200913242	0	0.00462990316623493
Mycoplasma_pneumoniae_309	adocbi_c	0	Met	0.0091324200913242	0.0045662100456621	0.0045662100456621	8.37836705626073e-05	0.00463001954562543
Mycoplasma_pneumoniae_309	agdpcbi_c	0	Met	0.0182648401826484	0.0091324200913242	0.0091324200913242	0.000167567341125215	0.00458734778757083
Mycoplasma_pneumoniae_309	rdmbzi_c	0	Met	0.0136986301369863	0.0045662100456621	0.0091324200913242	0.000293242846969126	0.00458734778757083
Mycoplasma_pneumoniae_309	ahcys_c	0	Met	0.0319634703196347	0.0136986301369863	0.0182648401826484	0.0358384650831553	0.0101528933211438
Mycoplasma_pneumoniae_309	air_c	0	Met	0.0136986301369863	0.0045662100456621	0.0091324200913242	0.0941309538770893	0.00956274734017735
Mycoplasma_pneumoniae_309	ac_c	0	Met	0.0182648401826484	0.0045662100456621	0.0136986301369863	0.00245067236395626	0.00938571006497003
Mycoplasma_pneumoniae_309	hcys_L_c	0	Met	0.0410958904109589	0.0228310502283105	0.0182648401826484	0.114825520506053	0.00937707415539394
Mycoplasma_pneumoniae_309	trdox_c	0	Met	0.0182648401826484	0.0045662100456621	0.0136986301369863	0.00245067236395626	0.00937294192650302
Mycoplasma_pneumoniae_309	ahdt_c	0	Met	0.0091324200913242	0.0045662100456621	0.0045662100456621	0.00251351011687822	0.0099294172642856
Mycoplasma_pneumoniae_309	ala_D_c	0	Met	0.0182648401826484	0.0045662100456621	0.0136986301369863	0.00259729378744083	0.00972117682613224
Mycoplasma_pneumoniae_309	ala_L_c	0	Met	0.0182648401826484	0.0136986301369863	0.0045662100456621	0.000167567341125215	0.00977819035431219
Mycoplasma_pneumoniae_309	akg_c	0	Met	0.0273972602739726	0.0182648401826484	0.0091324200913242	0.128000502702023	0.00953539727463642
Mycoplasma_pneumoniae_309	mqn8_c	0	Met	0.0091324200913242	0	0.0091324200913242	0	0.0102571119250478
Mycoplasma_pneumoniae_309	cgly_c	0	Met	0.0091324200913242	0	0.0091324200913242	0	0.0118468442078092
Mycoplasma_pneumoniae_309	prpp_c	0	Met	0.0273972602739726	0.0045662100456621	0.0228310502283105	0.00351891416362951	0.0103949033064316
Mycoplasma_pneumoniae_309	anth_c	0	Met	0.0091324200913242	0.0045662100456621	0.0045662100456621	0.0149763311130661	0.00955472314321588
Mycoplasma_pneumoniae_309	chor_c	0	Met	0.0136986301369863	0.0045662100456621	0.0091324200913242	0.112312010389175	0.0095683328255745
Mycoplasma_pneumoniae_309	5apru_c	0	Met	0.0091324200913242	0.0045662100456621	0.0045662100456621	0.000293242846969126	0.00469545315065445
Mycoplasma_pneumoniae_309	arab_L_c	0	Met	0.0045662100456621	0	0.0045662100456621	0	0.0100273763700137
Mycoplasma_pneumoniae_309	asp_L_c	0	Met	0.0228310502283105	0.0136986301369863	0.0091324200913242	0.0342675212601064	0.00928182483805214
Mycoplasma_pneumoniae_309	glu_L_c	0	Met	0.0410958904109589	0.0136986301369863	0.0273972602739726	0.125822127267396	0.00958249251339232
Mycoplasma_pneumoniae_309	oaa_c	0	Met	0.0365296803652968	0.0136986301369863	0.0228310502283105	0.0176783544887101	0.00954658856103677
Mycoplasma_pneumoniae_309	cbi_c	0	Met	0.0091324200913242	0	0.0091324200913242	0	0.0046734928083389
Mycoplasma_pneumoniae_309	3psme_c	0	Met	0.0136986301369863	0.0091324200913242	0.0045662100456621	0.112856604247832	0.00956711873355325
Mycoplasma_pneumoniae_309	cys_L_c	0	Met	0.0273972602739726	0.0045662100456621	0.0228310502283105	0.00115202547023585	0.0116838248335122
Mycoplasma_pneumoniae_309	cyst_L_c	0	Met	0.0182648401826484	0.0091324200913242	0.0091324200913242	0	0.00941024239884359
Mycoplasma_pneumoniae_309	ser_L_c	0	Met	0.0228310502283105	0.0091324200913242	0.0136986301369863	0	0.00956591627409111
Mycoplasma_pneumoniae_309	pep_c	0	Met	0.0228310502283105	0.0045662100456621	0.0182648401826484	0.0102425537262787	0.00959065752862656
Mycoplasma_pneumoniae_309	e4p_c	0	Met	0.0228310502283105	0.0091324200913242	0.0136986301369863	0.106845125884965	0.00956166246126867
Mycoplasma_pneumoniae_309	23dhmb_c	0	Met	0.0091324200913242	0.0045662100456621	0.0045662100456621	0.131666038289137	0.00954611177987265
Mycoplasma_pneumoniae_309	dhf_c	0	Met	0.0136986301369863	0.0091324200913242	0.0045662100456621	0.0104310669850446	0.00933017823800244
Mycoplasma_pneumoniae_309	dhpt_c	0	Met	0.0136986301369863	0.0091324200913242	0.0045662100456621	0.00655607222152403	0.00941819339799842
Mycoplasma_pneumoniae_309	dhnpt_c	0	Met	0.0136986301369863	0.0045662100456621	0.0091324200913242	0.00502702023375644	0.00983164456925398
Mycoplasma_pneumoniae_309	25dhpp_c	0	Met	0.0091324200913242	0.0045662100456621	0.0045662100456621	0.000167567341125215	0.00471770312223801
Mycoplasma_pneumoniae_309	4abz_c	0	Met	0.0045662100456621	0	0.0045662100456621	0	0.00950788269013697
Mycoplasma_pneumoniae_309	2ahhmp_c	0	Met	0.0091324200913242	0.0045662100456621	0.0045662100456621	0.00163378157597084	0.00950788269013697
Mycoplasma_pneumoniae_309	2dda7p_c	0	Met	0.0136986301369863	0.0091324200913242	0.0045662100456621	0.106321477943949	0.00956105289207246
Mycoplasma_pneumoniae_309	3dhq_c	0	Met	0.0091324200913242	0.0045662100456621	0.0045662100456621	0.105776884085292	0.00956226544494238
Mycoplasma_pneumoniae_309	amet_c	0	Met	0.0273972602739726	0.0136986301369863	0.0136986301369863	0.00519458757488166	0.0101526059598568
Mycoplasma_pneumoniae_309	2omhmbl_c	0	Met	0.0136986301369863	0.0045662100456621	0.0091324200913242	0.00791755686816639	0.0101527986691904
Mycoplasma_pneumoniae_309	2dhp_c	0	Met	0.0136986301369863	0.0091324200913242	0.0045662100456621	0.0156466004775669	0.00467348792993815
Mycoplasma_pneumoniae_309	2dr5p_c	0	Met	0.0136986301369863	0.0045662100456621	0.0091324200913242	0.00754053035063466	0.00965426424354159
Mycoplasma_pneumoniae_309	2pg_c	0	Met	0.0091324200913242	0.0045662100456621	0.0045662100456621	0.0107871475849357	0.00925365860046736
Mycoplasma_pneumoniae_309	fdp_c	0	Met	0.0136986301369863	0.0045662100456621	0.0091324200913242	0.0997235138871434	0.00954739517225413
Mycoplasma_pneumoniae_309	glyald_c	0	Met	0.0091324200913242	0.0045662100456621	0.0045662100456621	0.0784424615642411	0.00953332166162115
Mycoplasma_pneumoniae_309	dhap_c	0	Met	0.0182648401826484	0.0091324200913242	0.0091324200913242	0.0074358007624314	0.00953245621556723
Mycoplasma_pneumoniae_309	fuc_L_c	0	Met	0.0045662100456621	0	0.0045662100456621	0	0.00998685767005999
Mycoplasma_pneumoniae_309	fcl_L_c	0	Met	0.0091324200913242	0.0045662100456621	0.0045662100456621	0.00255540195215952	0.00989584764936454
Mycoplasma_pneumoniae_309	fc1p_c	0	Met	0.0136986301369863	0.0045662100456621	0.0091324200913242	0.00506891206903774	0.00980641597166482
Mycoplasma_pneumoniae_309	fmn_c	0	Met	0.0091324200913242	0.0045662100456621	0.0045662100456621	0.00046081018809434	0.00458727487018307
Mycoplasma_pneumoniae_309	fum_c	0	Met	0.0273972602739726	0.0091324200913242	0.0182648401826484	0.0282350969795987	0.00928575754777187
Mycoplasma_pneumoniae_309	q8h2_c	0	Met	0.0182648401826484	0.0136986301369863	0.0045662100456621	0.00391688659880189	0.00899038757164264
Mycoplasma_pneumoniae_309	f1p_c	0	Met	0.0182648401826484	0.0136986301369863	0.0045662100456621	0.1002681077458	0.00953255773256939
Mycoplasma_pneumoniae_309	mal_L_c	0	Met	0.0182648401826484	0.0045662100456621	0.0136986301369863	0.00603242428050773	0.00950206961916345
Mycoplasma_pneumoniae_309	dttp_c	0	Met	0.0045662100456621	0	0.0045662100456621	0	0.00460857734373999
Mycoplasma_pneumoniae_309	g1p_c	0	Met	0.0136986301369863	0.0045662100456621	0.0091324200913242	0.0123161995727033	0.00463000681793699
Mycoplasma_pneumoniae_309	utp_c	0	Met	0.0091324200913242	0	0.0091324200913242	0	0.00469536519533147
Mycoplasma_pneumoniae_309	g3p_c	0	Met	0.0593607305936073	0.045662100456621	0.0136986301369863	0.139206568639772	0.00955940946615115
Mycoplasma_pneumoniae_309	10fthf_c	0	Met	0.0136986301369863	0.0045662100456621	0.0091324200913242	0.0079594487034477	0.00958974755362052
Mycoplasma_pneumoniae_309	gar_c	0	Met	0.0182648401826484	0.0091324200913242	0.0091324200913242	0.0214067278287462	0.00958345225566299
Mycoplasma_pneumoniae_309	gcald_c	0	Met	0.0136986301369863	0.0091324200913242	0.0045662100456621	0.080076243140212	0.00953561418359866
Mycoplasma_pneumoniae_309	gly_c	0	Met	0.0273972602739726	0.0091324200913242	0.0182648401826484	0.021595241087512	0.00961261286150541
Mycoplasma_pneumoniae_309	mlthf_c	0	Met	0.0319634703196347	0.0091324200913242	0.0228310502283105	0.010410121067404	0.00960923789578809
Mycoplasma_pneumoniae_309	gln_L_c	0	Met	0.0136986301369863	0.0045662100456621	0.0091324200913242	0.0837208328096854	0.0095834616691406
Mycoplasma_pneumoniae_309	glu_D_c	0	Met	0.0136986301369863	0.0091324200913242	0.0045662100456621	0.117318084705291	0.00954904735527348
Mycoplasma_pneumoniae_309	2aobut_c	0	Met	0.0136986301369863	0.0045662100456621	0.0091324200913242	0.0215114574169494	0.00952327905809528
Mycoplasma_pneumoniae_309	glx_c	0	Met	0.0091324200913242	0.0045662100456621	0.0045662100456621	0.00303715805789452	0.0045662008578893
Mycoplasma_pneumoniae_309	hpyr_c	0	Met	0.0091324200913242	0.0045662100456621	0.0045662100456621	0.079531649281555	0.00953484988710634
Mycoplasma_pneumoniae_309	gthox_c	0	Met	0.0091324200913242	0.0045662100456621	0.0045662100456621	0.00305810397553517	0.00456610517699118
Mycoplasma_pneumoniae_309	gua_c	0	Met	0.0091324200913242	0.0045662100456621	0.0045662100456621	2.09459176406518e-05	0.00456629684901211
Mycoplasma_pneumoniae_309	4hbz_c	0	Met	0.0091324200913242	0.0045662100456621	0.0045662100456621	0.00827363746805748	0.0105842455705496
Mycoplasma_pneumoniae_309	octdp_c	0	Met	0.0045662100456621	0	0.0045662100456621	0	0.0105842455705496
Mycoplasma_pneumoniae_309	4ahmmp_c	0	Met	0.0091324200913242	0.0045662100456621	0.0045662100456621	0.0163587616773491	0.00953397285524004
Mycoplasma_pneumoniae_309	achms_c	0	Met	0.0228310502283105	0.0136986301369863	0.0091324200913242	0.106007289179339	0.00945923364868785
Mycoplasma_pneumoniae_309	hom_L_c	0	Met	0.0091324200913242	0.0045662100456621	0.0045662100456621	0.0231452389929203	0.00923406707563055
Mycoplasma_pneumoniae_309	2cpr5p_c	0	Met	0.0091324200913242	0.0045662100456621	0.0045662100456621	0.0149344392777848	0.00955714534579238
Mycoplasma_pneumoniae_309	3mop_c	0	Met	0.0136986301369863	0	0.0136986301369863	0	0.00983647359421651
Mycoplasma_pneumoniae_309	3c2hmp_c	0	Met	0.0091324200913242	0.0045662100456621	0.0045662100456621	0.0638850488039881	0.00952658470875953
Mycoplasma_pneumoniae_309	2ippm_c	0	Met	0.0091324200913242	0.0045662100456621	0.0045662100456621	0.064429642662645	0.00952344812007134
Mycoplasma_pneumoniae_309	3c3hmp_c	0	Met	0.0136986301369863	0.0091324200913242	0.0045662100456621	0.064974236521302	0.00952031359612111
Mycoplasma_pneumoniae_309	alac_S_c	0	Met	0.0136986301369863	0.0091324200913242	0.0045662100456621	0.132210632147794	0.00954107654725607
Mycoplasma_pneumoniae_309	fru_c	0	Met	0.0091324200913242	0.0045662100456621	0.0045662100456621	0.00997025679695028	0.00960974951117296
Mycoplasma_pneumoniae_309	lald_L_c	0	Met	0.0091324200913242	0.0045662100456621	0.0045662100456621	6.28377529219555e-05	0.00456629106936111
Mycoplasma_pneumoniae_309	4mop_c	0	Met	0.0136986301369863	0.0045662100456621	0.0091324200913242	0.0627958610866742	0.00953286408851547
Mycoplasma_pneumoniae_309	ficytC_c	0	Met	0.0136986301369863	0.0045662100456621	0.0091324200913242	0.00245067236395626	0.00949617320066018
Mycoplasma_pneumoniae_309	lac_L_c	0	Met	0.0136986301369863	0.0045662100456621	0.0091324200913242	0.00594864060994512	0.00949580744985675
Mycoplasma_pneumoniae_309	2maacoa_c	0	Met	0.0091324200913242	0	0.0091324200913242	0	0.00959990232096386
Mycoplasma_pneumoniae_309	malt_c	0	Met	0.0091324200913242	0.0045662100456621	0.0045662100456621	0.00506891206903774	0.0097754155558121
Mycoplasma_pneumoniae_309	malcoa_c	0	Met	0.0136986301369863	0.0091324200913242	0.0045662100456621	0.00303715805789452	0.00456619955247268
Mycoplasma_pneumoniae_309	met_L_c	0	Met	0.0136986301369863	0	0.0136986301369863	0	0.0105425236863872
Mycoplasma_pneumoniae_309	5mthf_c	0	Met	0.0091324200913242	0.0045662100456621	0.0045662100456621	0.00207364584642453	0.00964715130324805
Mycoplasma_pneumoniae_309	thf_c	0	Met	0.0365296803652968	0.0319634703196347	0.0045662100456621	0.0565330317121193	0.00932758962586624
Mycoplasma_pneumoniae_309	mmcoa_R_c	0	Met	0.0091324200913242	0.0045662100456621	0.0045662100456621	0.00542499266892883	0.00885931204430795
Mycoplasma_pneumoniae_309	succoa_c	0	Met	0.0091324200913242	0.0045662100456621	0.0045662100456621	0.00596958652758577	0.00854699736067502
Mycoplasma_pneumoniae_309	methf_c	0	Met	0.0091324200913242	0.0045662100456621	0.0045662100456621	0.00850404256210465	0.00959588635883046
Mycoplasma_pneumoniae_309	tre_c	0	Met	0.0091324200913242	0.0045662100456621	0.0045662100456621	0.00255540195215952	0.00986831974893179
Mycoplasma_pneumoniae_309	q8_c	0	Met	0.0091324200913242	0.0045662100456621	0.0045662100456621	0.00259729378744083	0.00869911743840041
Mycoplasma_pneumoniae_309	nac_c	0	Met	0.0136986301369863	0.0091324200913242	0.0045662100456621	4.18918352813037e-05	0.0046734902787965
Mycoplasma_pneumoniae_309	nicrnt_c	0	Met	0.0228310502283105	0.0091324200913242	0.0136986301369863	0.000502702023375644	0.00467349335038406
Mycoplasma_pneumoniae_309	dmbzid_c	0	Met	0.0091324200913242	0	0.0091324200913242	0	0.00469553666094121
Mycoplasma_pneumoniae_309	cit_c	0	Met	0.0091324200913242	0	0.0091324200913242	0	0.00960378936359826
Mycoplasma_pneumoniae_309	2ohph_c	0	Met	0.0136986301369863	0.0045662100456621	0.0091324200913242	0.0185371371119769	0.0102574052327814
Mycoplasma_pneumoniae_309	2ombzl_c	0	Met	0.0136986301369863	0.0045662100456621	0.0091324200913242	0.00261823970508148	0.0101527918474962
Mycoplasma_pneumoniae_309	3c4mop_c	0	Met	0.0091324200913242	0.0045662100456621	0.0045662100456621	0.0633404549453312	0.00952972336422642
Mycoplasma_pneumoniae_309	2ommbl_c	0	Met	0.0136986301369863	0.0091324200913242	0.0045662100456621	0.005655397762976	0.0101526937866546
Mycoplasma_pneumoniae_309	2omph_c	0	Met	0.0136986301369863	0.0091324200913242	0.0045662100456621	0.000356080599891081	0.0101526869651013
Mycoplasma_pneumoniae_309	3ophb_c	0	Met	0.0136986301369863	0.0091324200913242	0.0045662100456621	0.0135520087135017	0.0104730097125991
Mycoplasma_pneumoniae_309	2oph_c	0	Met	0.0091324200913242	0.0045662100456621	0.0045662100456621	0.01606551883038	0.0103640867312252
Mycoplasma_pneumoniae_309	ala_B_c	0	Met	0.0091324200913242	0.0045662100456621	0.0045662100456621	0.00245067236395626	0.00465165138454959
Mycoplasma_pneumoniae_309	pant_R_c	0	Met	0.0091324200913242	0.0045662100456621	0.0045662100456621	0.0127141720078757	0.00465165138454959
Mycoplasma_pneumoniae_309	lpam_c	0	Met	0.0091324200913242	0.0045662100456621	0.0045662100456621	0.00483850697499057	0.0089583676630637
Mycoplasma_pneumoniae_309	adhlam_c	0	Met	0.0182648401826484	0.0091324200913242	0.0091324200913242	0.0188722717942273	0.00924750796222333
Mycoplasma_pneumoniae_309	f6p_c	0	Met	0.0228310502283105	0.0182648401826484	0.0045662100456621	0.0182229483473671	0.00467340065942657
Mycoplasma_pneumoniae_309	13dpg_c	0	Met	0.0091324200913242	0.0045662100456621	0.0045662100456621	0.0118763353022496	0.00864604482037251
Mycoplasma_pneumoniae_309	3pg_c	0	Met	0.0091324200913242	0.0045662100456621	0.0045662100456621	0.0113317414435926	0.00893953884385782
Mycoplasma_pneumoniae_309	g6p_c	0	Met	0.0091324200913242	0.0045662100456621	0.0045662100456621	0.0152905198776758	0.00465160615223487
Mycoplasma_pneumoniae_309	5aprbu_c	0	Met	0.0091324200913242	0.0045662100456621	0.0045662100456621	0.000377026517531733	0.00467341170638438
Mycoplasma_pneumoniae_309	4ampm_c	0	Met	0.0091324200913242	0.0045662100456621	0.0045662100456621	0.0158141678186921	0.00953326942527188
Mycoplasma_pneumoniae_309	pnto_R_c	0	Met	0.0136986301369863	0.0091324200913242	0.0045662100456621	0.012274307737422	0.00463001759493139
Mycoplasma_pneumoniae_309	ppap_c	0	Met	0.0091324200913242	0.0045662100456621	0.0045662100456621	0.00305810397553517	0.00456548380789883
Mycoplasma_pneumoniae_309	4ppcys_c	0	Met	0.0136986301369863	0.0091324200913242	0.0045662100456621	0.00628377529219555	0.00458734709124218
Mycoplasma_pneumoniae_309	r1p_c	0	Met	0.0045662100456621	0	0.0045662100456621	0	0.0117966387043699
Mycoplasma_pneumoniae_309	4ppan_c	0	Met	0.0091324200913242	0.0045662100456621	0.0045662100456621	0.00923714967952746	0.00460858375021299
Mycoplasma_pneumoniae_309	pram_c	0	Met	0.0136986301369863	0.0091324200913242	0.0045662100456621	0.0096979598676218	0.00958337832807043
Mycoplasma_pneumoniae_309	pran_c	0	Met	0.0136986301369863	0.0091324200913242	0.0045662100456621	0.0154790331364417	0.00955593409101141
Mycoplasma_pneumoniae_309	fpram_c	0	Met	0.0136986301369863	0.0091324200913242	0.0045662100456621	0.0946755477357463	0.00956345512719785
Mycoplasma_pneumoniae_309	fgam_c	0	Met	0.0182648401826484	0.0091324200913242	0.0091324200913242	0.0261195592978928	0.00958339854487372
Mycoplasma_pneumoniae_309	r5p_c	0	Met	0.0228310502283105	0.0045662100456621	0.0182648401826484	0.0028695907167693	0.011745076965826
Mycoplasma_pneumoniae_309	skm5p_c	0	Met	0.0091324200913242	0.0045662100456621	0.0045662100456621	0.104143102509321	0.00956590494959662
Mycoplasma_pneumoniae_309	ppcoa_c	0	Met	0.0182648401826484	0.0136986301369863	0.0045662100456621	0.00607431611578903	0.00458486193184091
Mycoplasma_pneumoniae_309	pan4p_c	0	Met	0.0091324200913242	0.0045662100456621	0.0045662100456621	0.00316283356373843	0.00456630490940109
Mycoplasma_pneumoniae_309	dad_2_c	0	Met	0.0091324200913242	0	0.0091324200913242	0	0.00978215673600121
Mycoplasma_pneumoniae_309	dgsn_c	0	Met	0.0091324200913242	0	0.0091324200913242	0	0.00987947285003136
Mycoplasma_pneumoniae_309	mmcoa_S_c	0	Met	0.0136986301369863	0.0045662100456621	0.0091324200913242	0.00488039881027188	0.009195316884669
Mycoplasma_pneumoniae_309	ribflv_c	0	Met	0.0091324200913242	0.0045662100456621	0.0045662100456621	0.000628377529219555	0.0046085113860076
Mycoplasma_pneumoniae_309	db4p_c	0	Met	0.0091324200913242	0.0045662100456621	0.0045662100456621	0.000377026517531733	0.00467341279043719
Mycoplasma_pneumoniae_309	4r5au_c	0	Met	0.0136986301369863	0.0091324200913242	0.0045662100456621	0.000418918352813037	0.00465157587162442
Mycoplasma_pneumoniae_309	dmlz_c	0	Met	0.0182648401826484	0.0091324200913242	0.0091324200913242	0.000837836705626074	0.00465157909346487
Mycoplasma_pneumoniae_309	rbl_L_c	0	Met	0.0091324200913242	0.0045662100456621	0.0045662100456621	0.00255540195215952	0.00993728208039545
Mycoplasma_pneumoniae_309	ru5p_L_c	0	Met	0.0091324200913242	0.0045662100456621	0.0045662100456621	0.00506891206903774	0.00984871315295493
Mycoplasma_pneumoniae_309	5prdmbz_c	0	Met	0.0136986301369863	0.0091324200913242	0.0045662100456621	0.000377026517531733	0.00460858498009693
Mycoplasma_pneumoniae_309	3dhsk_c	0	Met	0.0091324200913242	0.0045662100456621	0.0045662100456621	0.105232290226635	0.00956347830540833
Mycoplasma_pneumoniae_309	skm_c	0	Met	0.0091324200913242	0.0045662100456621	0.0045662100456621	0.104687696367978	0.00956469147358737
Mycoplasma_pneumoniae_309	suchms_c	0	Met	0.0182648401826484	0.0091324200913242	0.0091324200913242	0.0207155125466047	0.00934598689925888
Mycoplasma_pneumoniae_309	2obut_c	0	Met	0.0045662100456621	0	0.0045662100456621	0	0.00938644481990758
Mycoplasma_pneumoniae_309	succ_c	0	Met	0.0319634703196347	0.0228310502283105	0.0091324200913242	0.0277533408738637	0.00930192362140639
Mycoplasma_pneumoniae_309	fadh2_c	0	Met	0.0136986301369863	0.0045662100456621	0.0091324200913242	0.00249256419923757	0.00936133675785447
Mycoplasma_pneumoniae_309	focytC_c	0	Met	0.0136986301369863	0.0091324200913242	0.0045662100456621	0.00299526622261321	0.00944833181724654
Mycoplasma_pneumoniae_309	s7p_c	0	Met	0.0182648401826484	0.0091324200913242	0.0091324200913242	0.000670269364500859	0.00965191240658096
Mycoplasma_pneumoniae_309	dtdp4d6dg_c	0	Met	0.0091324200913242	0.0045662100456621	0.0045662100456621	0.00314188764609778	0.00456630386115536
Mycoplasma_pneumoniae_309	dtdpglu_c	0	Met	0.0136986301369863	0.0091324200913242	0.0045662100456621	0.00624188345691425	0.00458734391745689
Mycoplasma_pneumoniae_309	thr_L_c	0	Met	0.0091324200913242	0.0045662100456621	0.0045662100456621	0.0220560512756064	0.0094217120320495
Mycoplasma_pneumoniae_309	phom_c	0	Met	0.0091324200913242	0.0045662100456621	0.0045662100456621	0.0226006451342633	0.00932694586155395
Mycoplasma_pneumoniae_309	dxyl5p_c	0	Met	0.0136986301369863	0	0.0136986301369863	0	0.0116829595754452
Mycoplasma_pneumoniae_309	tyr_L_c	0	Met	0.0182648401826484	0	0.0182648401826484	0	0.01182111191598
Mycoplasma_pneumoniae_309	xu5p_D_c	0	Met	0.0410958904109589	0.0136986301369863	0.0273972602739726	0.0151229525365506	0.0097616312800311
Mycoplasma_pneumoniae_309	thmmp_c	0	Met	0.0136986301369863	0.0091324200913242	0.0045662100456621	0.0234384818398894	0.00953186287668994
Mycoplasma_pneumoniae_309	2mahmp_c	0	Met	0.0091324200913242	0.0045662100456621	0.0045662100456621	0.0152695739600352	0.00953256609909617
Mycoplasma_pneumoniae_309	4mpetz_c	0	Met	0.0182648401826484	0.0136986301369863	0.0045662100456621	0.0062209375392736	0.00962392538601963
Mycoplasma_pneumoniae_309	trdrd_c	0	Met	0.0182648401826484	0.0136986301369863	0.0045662100456621	0.00299526622261321	0.00932219125271942
Mycoplasma_pneumoniae_309	tre6p_c	0	Met	0.0045662100456621	0	0.0045662100456621	0	0.00996297301929294
Mycoplasma_pneumoniae_309	3ig3p_c	0	Met	0.0136986301369863	0.0045662100456621	0.0091324200913242	0.0143898454191278	0.00955835690767554
Mycoplasma_pneumoniae_309	tsul_c	0	Met	0.0182648401826484	0.0136986301369863	0.0045662100456621	0.00607431611578903	0.00458674241218012
Mycoplasma_pneumoniae_309	3hmrsACP_c	0	Met	0.0091324200913242	0	0.0091324200913242	0	0.00462989241714667
Mycoplasma_pneumoniae_309	uacgam_c	0	Met	0.0228310502283105	0.0091324200913242	0.0136986301369863	0.000314188764609778	0.00465152537841906
Mycoplasma_pneumoniae_309	acgam1p_c	0	Met	0.0091324200913242	0.0045662100456621	0.0045662100456621	0.000125675505843911	0.00467332788269477
Mycoplasma_pneumoniae_309	4hbald_c	0	Met	0.0091324200913242	0.0045662100456621	0.0045662100456621	0.005655397762976	0.0106978687632118
Mycoplasma_pneumoniae_309	xyl_D_c	0	Met	0.0045662100456621	0	0.0045662100456621	0	0.00993728208039548
Mycoplasma_pneumoniae_309	glc_D_c	0	Met	0.0091324200913242	0.0045662100456621	0.0045662100456621	0.00754053035063466	0.00968807394108156
Mycoplasma_pneumoniae_309	xylu_D_c	0	Met	0.0091324200913242	0.0045662100456621	0.0045662100456621	0.00253445603451887	0.00984871315295494
Mycoplasma_pneumoniae_309	asn_L_c	0	Met	0.0045662100456621	0	0.0045662100456621	0	0.00936417123148364
Mycoplasma_pneumoniae_309	glyc_R_c	0	Met	0.0091324200913242	0.0045662100456621	0.0045662100456621	0.0789870554228981	0.00953408571312366
Mycoplasma_pneumoniae_309	2dr1p_c	0	Met	0.0136986301369863	0.0091324200913242	0.0045662100456621	0.00506891206903774	0.00964557957133048
Mycoplasma_pneumoniae_309	2mb2coa_c	0	Met	0.0091324200913242	0.0091324200913242	0	0	0.00454545454545455
Mycoplasma_pneumoniae_309	ivcoa_c	0	Met	0.0045662100456621	0.0045662100456621	0	0	0.00454545454545455
Mycoplasma_pneumoniae_309	ara5p_c	0	Met	0.0045662100456621	0.0045662100456621	0	0	0.00454545454545455
Mycoplasma_pneumoniae_309	acACP_c	0	Met	0.0091324200913242	0.0091324200913242	0	0	0.00454545454545455
Mycoplasma_pneumoniae_309	pap_c	0	Met	0.0045662100456621	0.0045662100456621	0	0	0.00454545454545455
Mycoplasma_pneumoniae_309	adocbl_c	0	Met	0.0091324200913242	0.0091324200913242	0	0	0.00454545454545455
Mycoplasma_pneumoniae_309	gmp_c	0	Met	0.0182648401826484	0.0182648401826484	0	0	0.00454545454545455
Mycoplasma_pneumoniae_309	adn_c	0	Met	0.0045662100456621	0.0045662100456621	0	0	0.00454545454545455
Mycoplasma_pneumoniae_309	alaala_c	0	Met	0.0045662100456621	0.0045662100456621	0	0	0.00454545454545455
Mycoplasma_pneumoniae_309	2dmmq8_c	0	Met	0.0091324200913242	0.0091324200913242	0	0	0.00454545454545455
Mycoplasma_pneumoniae_309	pppi_c	0	Met	0.0045662100456621	0.0045662100456621	0	0	0.00454545454545455
Mycoplasma_pneumoniae_309	for_c	0	Met	0.0136986301369863	0.0136986301369863	0	0	0.00454545454545455
Mycoplasma_pneumoniae_309	udpg_c	0	Met	0.0091324200913242	0.0091324200913242	0	0	0.00454545454545455
Mycoplasma_pneumoniae_309	glyclt_c	0	Met	0.0045662100456621	0.0045662100456621	0	0	0.00454545454545455
Mycoplasma_pneumoniae_309	gthrd_c	0	Met	0.0045662100456621	0.0045662100456621	0	0	0.00454545454545455
Mycoplasma_pneumoniae_309	ile_L_c	0	Met	0.0091324200913242	0.0091324200913242	0	0	0.00454545454545455
Mycoplasma_pneumoniae_309	12ppd_S_c	0	Met	0.0045662100456621	0.0045662100456621	0	0	0.00454545454545455
Mycoplasma_pneumoniae_309	leu_L_c	0	Met	0.0091324200913242	0.0091324200913242	0	0	0.00454545454545455
Mycoplasma_pneumoniae_309	malACP_c	0	Met	0.0091324200913242	0.0091324200913242	0	0	0.00454545454545455
Mycoplasma_pneumoniae_309	dnad_c	0	Met	0.0045662100456621	0.0045662100456621	0	0	0.00454545454545455
Mycoplasma_pneumoniae_309	ppa_c	0	Met	0.0045662100456621	0.0045662100456621	0	0	0.00454545454545455
Mycoplasma_pneumoniae_309	dpcoa_c	0	Met	0.0045662100456621	0.0045662100456621	0	0	0.00454545454545455
Mycoplasma_pneumoniae_309	ade_c	0	Met	0.0045662100456621	0.0045662100456621	0	0	0.00454545454545455
Mycoplasma_pneumoniae_309	dtdp4d6dm_c	0	Met	0.0045662100456621	0.0045662100456621	0	0	0.00454545454545455
Mycoplasma_pneumoniae_309	trp_L_c	0	Met	0.0091324200913242	0.0091324200913242	0	0	0.00454545454545455
Mycoplasma_pneumoniae_309	tym_c	0	Met	0.0045662100456621	0.0045662100456621	0	0	0.00454545454545455
Mycoplasma_pneumoniae_309	u3aga_c	0	Met	0.0091324200913242	0.0091324200913242	0	0	0.00454545454545455
Mycoplasma_pneumoniae_309	uaccg_c	0	Met	0.0091324200913242	0.0091324200913242	0	0	0.00454545454545455
Mycoplasma_pneumoniae_309	val_L_c	0	Met	0.0091324200913242	0.0091324200913242	0	0	0.00454545454545455
Neisseria_cinerea_ATCC_14685	2mbcoa_c	0	Met	0.0168776371308017	0.00421940928270042	0.0126582278481013	0.00234212972895659	0.00890348857847034
Neisseria_cinerea_ATCC_14685	dhlam_c	0	Met	0.00843881856540084	0.00421940928270042	0.00421940928270042	0	0.00423739595901418
Neisseria_cinerea_ATCC_14685	fad_c	0	Met	0.0168776371308017	0.0126582278481013	0.00421940928270042	0.00291425302152614	0.00421947913707719
Neisseria_cinerea_ATCC_14685	HC01376_c	0	Met	0.0168776371308017	0.00843881856540084	0.00843881856540084	8.9394264463992e-05	0.0042374105248139
Neisseria_cinerea_ATCC_14685	3mob_c	0	Met	0.0253164556962025	0.00421940928270042	0.0210970464135021	0.0660802402917829	0.00860513996571187
Neisseria_cinerea_ATCC_14685	accoa_c	0	Met	0.0421940928270042	0.0210970464135021	0.0210970464135021	0.0440624329543017	0.00833237613014205
Neisseria_cinerea_ATCC_14685	4hba_c	0	Met	0.0168776371308017	0.0126582278481013	0.00421940928270042	0.00729457198026175	0.00978436342409838
Neisseria_cinerea_ATCC_14685	ru5p_D_c	0	Met	0.0210970464135021	0.00421940928270042	0.0168776371308017	0.121611957376815	0.00887793837301879
Neisseria_cinerea_ATCC_14685	acald_c	0	Met	0.0126582278481013	0.00843881856540084	0.00421940928270042	0.00230637202317099	0.00815451229747167
Neisseria_cinerea_ATCC_14685	adocbip_c	0	Met	0.00843881856540084	0.00421940928270042	0.00421940928270042	0.00010727311735679	0.00425554570308887
Neisseria_cinerea_ATCC_14685	gtp_c	0	Met	0.0210970464135021	0	0.0210970464135021	0	0.00965407460201245
Neisseria_cinerea_ATCC_14685	acgam6p_c	0	Met	0.00421940928270042	0	0.00421940928270042	0	0.00432892012707992
Neisseria_cinerea_ATCC_14685	actp_c	0	Met	0.00843881856540084	0.00421940928270042	0.00421940928270042	0.00795608953729529	0.00840058472037163
Neisseria_cinerea_ATCC_14685	thmpp_c	0	Met	0.0168776371308017	0.0126582278481013	0.00421940928270042	0.0118894371737109	0.00835519626023917
Neisseria_cinerea_ATCC_14685	pyr_c	0	Met	0.0675105485232067	0.0506329113924051	0.0168776371308017	0.0580347564900236	0.00842762586452643
Neisseria_cinerea_ATCC_14685	hethmpp_c	0	Met	0.0168776371308017	0.00843881856540084	0.00843881856540084	0.0135342916398484	0.00841982483612347
Neisseria_cinerea_ATCC_14685	ACP_c	0	Met	0.0210970464135021	0.0126582278481013	0.00843881856540084	0.000214546234713581	0.0042370895459046
Neisseria_cinerea_ATCC_14685	cit_c	0	Met	0.0126582278481013	0	0.0126582278481013	0	0.00903460834432956
Neisseria_cinerea_ATCC_14685	apoACP_c	0	Met	0.00843881856540084	0	0.00843881856540084	0	0.00427345422836363
Neisseria_cinerea_ATCC_14685	adocbi_c	0	Met	0.00843881856540084	0.00421940928270042	0.00421940928270042	7.15154115711936e-05	0.00427380768177081
Neisseria_cinerea_ATCC_14685	agdpcbi_c	0	Met	0.0168776371308017	0.00843881856540084	0.00843881856540084	0.000143030823142387	0.00423743859774111
Neisseria_cinerea_ATCC_14685	rdmbzi_c	0	Met	0.0126582278481013	0.00421940928270042	0.00843881856540084	0.00572123292569549	0.00423743859774111
Neisseria_cinerea_ATCC_14685	ahcys_c	0	Met	0.029535864978903	0.0126582278481013	0.0168776371308017	0.0382071086319102	0.00924176275710709
Neisseria_cinerea_ATCC_14685	air_c	0	Met	0.0126582278481013	0.00421940928270042	0.00843881856540084	0.117607094328828	0.00886405170172285
Neisseria_cinerea_ATCC_14685	ac_c	0	Met	0.0168776371308017	0.00421940928270042	0.0126582278481013	0.00747336050918973	0.00859198024546745
Neisseria_cinerea_ATCC_14685	hcys_L_c	0	Met	0.029535864978903	0.0168776371308017	0.0126582278481013	0.168472430808839	0.00859121958201246
Neisseria_cinerea_ATCC_14685	trdox_c	0	Met	0.0168776371308017	0.00421940928270042	0.0126582278481013	0.0022884931702782	0.0085885867599675
Neisseria_cinerea_ATCC_14685	aicar_c	0	Met	0.0168776371308017	0.00843881856540084	0.00843881856540084	0.00539941357362512	0.00857090460990997
Neisseria_cinerea_ATCC_14685	10fthf_c	0	Met	0.0210970464135021	0.00421940928270042	0.0168776371308017	0.00704426803976257	0.00898343084538858
Neisseria_cinerea_ATCC_14685	ahdt_c	0	Met	0.00843881856540084	0.00421940928270042	0.00421940928270042	0.002216977758707	0.00920536790721337
Neisseria_cinerea_ATCC_14685	ala_D_c	0	Met	0.0168776371308017	0.00421940928270042	0.0126582278481013	8.9394264463992e-05	0.00730320094861863
Neisseria_cinerea_ATCC_14685	ala_L_c	0	Met	0.0253164556962025	0.0126582278481013	0.0126582278481013	0.00118000429092469	0.00863547280782273
Neisseria_cinerea_ATCC_14685	akg_c	0	Met	0.0337552742616034	0.0253164556962025	0.00843881856540084	0.0205428019738254	0.00720710302349775
Neisseria_cinerea_ATCC_14685	glyc_c	0	Met	0.00421940928270042	0	0.00421940928270042	0	0.00893806805023659
Neisseria_cinerea_ATCC_14685	mqn8_c	0	Met	0.00843881856540084	0	0.00843881856540084	0	0.00932701292224755
Neisseria_cinerea_ATCC_14685	cgly_c	0	Met	0.00843881856540084	0	0.00843881856540084	0	0.0107791976588981
Neisseria_cinerea_ATCC_14685	prpp_c	0	Met	0.0337552742616034	0.00421940928270042	0.029535864978903	0.0974755059715369	0.00891822530708971
Neisseria_cinerea_ATCC_14685	anth_c	0	Met	0.00843881856540084	0.00421940928270042	0.00421940928270042	0.0307337481227204	0.00885478828014902
Neisseria_cinerea_ATCC_14685	chor_c	0	Met	0.0126582278481013	0.00421940928270042	0.00843881856540084	0.0531001930916112	0.00885848503462534
Neisseria_cinerea_ATCC_14685	msa_c	0	Met	0.0126582278481013	0.00421940928270042	0.00843881856540084	0.00960094400343274	0.00844313285540958
Neisseria_cinerea_ATCC_14685	5apru_c	0	Met	0.00843881856540084	0.00421940928270042	0.00421940928270042	0.000250303940499178	0.00432951975250729
[truncated: 84,786 more rows]
