# Supplementary material for: Human gut microbe co-cultures have greater potential than monocultures for food waste remediation to commodity chemicals
Source: Sci Rep. 2018 Oct 22;8:15594. doi: 10.1038/s41598-018-33733-z (PMC6197241; doi:10.1038/s41598-018-33733-z)
Supplement: Supplementary file 3 — Data [file 41598_2018_33733_MOESM3_ESM.zip › Data/Parsed/Methylobacterium_mesophilicum_SR1_6_6_CoCult_OverallNetStats_SCC.csv]

Iso	Biomass	CoTransitivity	CoAvPathLn	CoNumNodes	CoNumEdges
Methylobacterium_radiotolerans_JCM_2831	0.71401472918156	0.0476190476190476	9.36881240705332	222	340
Microbacterium_gubbeenense_DSM_15944	0.648469709341652	0.0476694915254237	8.99428819767803	214	329
Microbacterium_paraoxydans_77MFTsu3_2	0.724171974835126	0.0423452768729642	9.03668531286588	211	325
Micromonospora_aurantiaca_ATCC_27029	0.296778645546724	0.0382387022016222	9.4777711204314	213	320
Mitsuokella_jalaludinii_DSM_13811	2.97790663874096	0.0338809034907598	10.7497910135841	228	345
Mobiluncus_curtisii_ATCC_43063	0.532118391310415	0.0365853658536585	10.055638562789	214	323
Morganella_morganii_subsp_morganii_KT	0.821260059886275	0.0357529794149512	8.19655139922736	229	336
Mycobacterium_avium_subsp_avium_ATCC_25291	0.475545641197345	0.0316901408450704	9.79581037982024	207	313
Mycoplasma_pneumoniae_309	0.585064889097323	0.0434332988624612	9.36355922615681	220	335
Neisseria_cinerea_ATCC_14685	2.25696623295931	0.0289017341040462	10.4417834517182	238	359
Neisseria_elongata_subsp_glycolytica_ATCC_29315	2.47340773882507	0.0354679802955665	9.21058729168523	237	358
Neisseria_flavescens_SK114	2.28073482390377	0.0313688212927757	9.48080484508734	236	355
Neisseria_macacae_ATCC_33926	2.30124248174746	0.0417052826691381	9.54536758677234	237	359
Neisseria_mucosa_ATCC_25996	2.54325914329966	0.0353634577603143	10.3692262716819	233	349
Neisseria_subflava_NJ9703	2.29394738606964	0.0262645914396887	10.4187962917545	234	351
Oceanobacillus_picturae_strain_S1	0.950530202321417	0.0516684607104413	9.77760223613052	209	320
Odoribacter_laneus_YIT_12061	0.204932366990474	0.0385852090032154	9.22357455482943	222	330
Odoribacter_splanchnicus_1651_6_DSM_20712	0.418390871715459	0.0414012738853503	7.62910030133448	222	336
Olsenella_uli_DSM_7084	3.08749446487912	0.0348837209302326	11.3689460103216	228	341
Oribacterium_sinus_F0268	0.494785787087174	0.0330760749724366	9.89268006263048	224	331
Oxalobacter_formigenes_HOxBLS	0.587680570193684	0.040625	9.40095133128372	223	337
Oxalobacter_formigenes_OXCC13	0.600737210383379	0.0384615384615385	9.36584613486335	217	329
Paenibacillus_alvei_DSM_29	2.92936127575909	0.0530660377358491	9.16081151153746	201	305
Paenibacillus_daejeonensis_DSM_15491	0.656984547258029	0.0412371134020619	10.6983764429903	218	325
Paenibacillus_lactis_154	0.703546128162405	0.0283018867924528	9.63246268656716	208	319
Parabacteroides_goldsteinii_dnLKV18	0.388435283584809	0.0381062355658199	9.88661378589436	212	317
Parabacteroides_johnsonii_DSM_18315	0.735169062205028	0.0466472303206997	9.33828128878519	223	339
Parabacteroides_merdae_ATCC_43184	0.80869761314089	0.0437710437710438	9.77272727272727	216	318
Paraprevotella_clara_YIT_11840	0.293126873347921	0.041958041958042	9.6673224197288	211	315
Paraprevotella_xylaniphila_YIT_11841	0.292198495128269	0.0481651376146789	9.54275043350674	207	314
Parvimonas_micra_ATCC_33270	0.558789051063035	0.0357529794149512	9.90483218892383	223	333
Pediococcus_pentosaceus_ATCC_25745	0.513698674985089	0.0384995064165844	8.99043666546373	219	339
Peptoniphilus_harei_ACS_146_V_Sch2b	0.486902150479136	0.0439882697947214	9.51191227969459	231	350
Peptoniphilus_indolicus_ATCC_29427	1.83237988420574	0.041522491349481	9.5515972570664	241	372
Peptoniphilus_lacrimalis_DSM_7455	0.605721693436882	0.0409090909090909	9.03290726135437	237	361
Peptoniphilus_timonensis_JC401	0.686966311203853	0.041708043694141	9.54191565647943	228	346
Peptostreptococcus_anaerobius_DSM_2949	0.701649161608891	0.0469667318982387	9.87202541186605	229	348
Peptostreptococcus_stomatis_DSM_17678	0.656210641326176	0.0501043841336117	10.4963801744942	219	336
Phascolarctobacterium_succinatutens_YIT_12067	0.636850603352849	0.0396341463414634	9.90339359340311	222	340
Plesiomonas_shigelloides_302_73	0.594112622069576	0.0449678800856531	9.32936181000063	216	327
Porphyromonas_asaccharolytica_DSM_20707	0.379952523343786	0.0345911949685535	10.585162590555	225	338
Porphyromonas_endodontalis_ATCC_35406	0.523254518124677	0.0420258620689655	8.22651399080719	221	331
Porphyromonas_gingivalis_W83	2.65542925797844	0.0367924528301887	8.84535615631934	235	356
Porphyromonas_somerae_DSM_23386	0.524753811050744	0.0419354838709677	8.22349431589132	221	331
Porphyromonas_uenonis_60_3	0.454133052703202	0.0427698574338086	10.7880963778522	225	341
Porphyromonas_uenonis_DSM_23387	0.385739677426422	0.0464396284829721	10.9043644675987	226	341
Prevotella_albensis_DSM_11370	0.513757175636788	0.0411826821541711	10.3853957636566	219	332
Prevotella_bivia_DSM_20514	0.405452808704315	0.0479041916167665	9.85691923885927	227	345
Prevotella_brevis_ATCC_19188	0.500849975362216	0.0405405405405405	10.3746803069054	220	334
Prevotella_bryantii_B14	0.52295718922171	0.0361050328227571	11.0034439366845	215	325
Prevotella_bryantii_C21a	0.520974280045704	0.0384615384615385	10.9315761798344	216	327
Prevotella_buccae_ATCC_33574	0.760849777242674	0.0345911949685535	9.04927399486292	226	339
Prevotella_conceptionensis_9403948	0.373486299577002	0.0423387096774194	9.98541857856633	227	343
Prevotella_copri_CB7_DSM_18205	0.544975361134756	0.040625	9.9800553303738	217	332
Prevotella_corporis_DSM_18810	0.530197278407943	0.041708043694141	9.29964005719639	227	345
Prevotella_denticola_DSM20614	0.57179830452716	0.0463320463320463	9.62653491941673	229	348
Prevotella_denticola_F0289	0.578805211039679	0.0467836257309941	9.26253017865765	228	347
Prevotella_disiens_FB035_09AN	0.59917828131407	0.0397553516819572	10.3522633291062	223	339
Prevotella_disiens_JCM_6334	0.602336146263449	0.0429009193054137	10.5105579017559	222	337
Prevotella_enoeca_JCM_12259	0.416612293538007	0.045271629778672	9.39433657749303	227	344
Prevotella_intermedia_17	0.545093091541895	0.0452261306532663	9.41362158967793	226	344
Prevotella_intermedia_ATCC_25611	0.537323970864763	0.0335707019328586	9.27068437180797	226	342
Prevotella_melaninogenica_ATCC_25845	0.563742118238848	0.0387673956262425	9.20551662883648	228	345
Prevotella_nanceiensis_DSM_19126	0.410604041688826	0.0482897384305835	9.29315309160119	224	341
Prevotella_nigrescens_ATCC_33563	0.563706470601267	0.0499021526418787	9.60430528375734	226	348
Prevotella_oralis_ATCC_33269	0.458642819462978	0.036144578313253	10.0653127440966	220	329
Prevotella_pallens_ATCC_700821	0.376396156267718	0.036697247706422	9.75849676558168	229	342
Prevotella_ruminicola_23	0.551648700894746	0.0434782608695652	10.7024054982818	215	331
Prevotella_salivae_DSM_15606	0.466207608002165	0.0445544554455446	9.54589779088666	222	342
Prevotella_shahii_JCM_12083	0.482746049238594	0.0387673956262425	10.3011698933637	228	344
Prevotella_stercorea_DSM_18206	0.406781942482932	0.0482897384305835	10.9089552238806	225	340
Prevotella_timonensis_4401737	0.381495245066085	0.0481444332998997	10.5544868462098	226	344
Prevotella_timonensis_CRIS_5C_B1	0.389961713300018	0.0506958250497018	10.5423896618206	226	345
Prevotella_veroralis_DSM_19559	0.550233362062994	0.0384615384615385	9.51061222489094	229	347
Propionibacterium_avidum_44067	3.07262648798039	0.03886925795053	10.0528808208366	226	327
Propionibacterium_jensenii_DSM_20535	0.508903057913839	0.043254376930999	9.50071123755334	211	328
Proteus_mirabilis_ATCC_35198	0.49403020085004	0.0414893617021277	10.1506099571381	211	324
Pseudobutyrivibrio_ruminis_AD2017	2.41217212836984	0.0340909090909091	8.77994718732496	207	319
Pseudoflavonifractor_capillosus_strain_ATCC_29799	0.715017306335443	0.0477200424178155	10.0756999654338	217	332
Pseudomonas_aeruginosa_NCGM2_S1	2.19934062469626	0.0393700787401575	8.80903509165061	246	372
Pseudomonas_nitroreducens_HBP1	2.65256300202792	0.0363636363636364	9.35984161816621	237	349
Pseudoramibacter_alactolyticus_ATCC_23263	2.38391399022437	0.0364741641337386	9.56722663220725	224	340
Pyramidobacter_piscolens_W5455	0.411335177779212	0.0471204188481675	10.6017255943043	221	335
Ralstonia_sp_5_7_47FAA	1.2157390647056	0.0422535211267606	9.13489852765619	220	325
Raoultella_planticola_ATCC_33531	3.24664963834982	0.0305775764439411	9.70903768752287	216	320
Roseburia_hominis_A2_183	2.87959116036813	0.0516252390057361	10.8226917349218	235	358
Roseomonas_mucosa_ATCC_BAA_692	2.66463879223062	0.0357852882703777	9.40464739774296	238	353
Rothia_dentocariosa_ATCC_17931	0.601185506081417	0.0312138728323699	9.85842329080798	215	321
Rothia_mucilaginosa_DY_18	0.61416112871951	0.0319526627218935	9.06763353378139	211	317
Ruminococcaceae_bacterium_D16	0.643634014422727	0.0420841683366733	9.86567579603652	222	339
Ruminococcus_albus_7	0.532016755967187	0.0404984423676012	9.43351755526658	223	339
Ruminococcus_flavefaciens_FD_1	0.759689893680932	0.0287539936102236	10.459606121578	228	339
Ruminococcus_gauvreauii_DSM_19829	0.635787233126243	0.0463439752832132	10.4844992508932	226	340
Scardovia_inopinata_F0304	0.565187797328164	0.0385438972162741	9.38433420365535	220	328
Serratia_fonticola_RB_25	3.22356728032643	0.0286396181384248	10.3565545162641	219	318
Serratia_liquefaciens_ATCC_27592	3.19465335181605	0.036101083032491	10.2962606442058	217	317
Slackia_exigua_ATCC_700122	0.594661070626798	0.031813361611877	9.15518695529941	215	328
Staphylococcus_arlettae_CVD059	0.735419542357714	0.0411985018726592	9.00399822301199	195	296
Staphylococcus_capitis_CR0101	0.689317415894812	0.0452436194895592	10.1386779633922	206	312
Staphylococcus_capitis_QN1	0.66983514436846	0.0407239819004525	9.36632728743847	207	314
Staphylococcus_cohnii_hu_01	0.67994302535207	0.043141592920354	9.86032731376975	212	325
Staphylococcus_equorum_subsp_equorum_Mu2	0.623736843901308	0.0324129651860744	7.43874224418972	200	306
Staphylococcus_intermedius_ATCC_27335	0.553702318159279	0.0313152400835073	9.42710511309637	222	336
Staphylococcus_pettenkoferi_VCU012	0.527567085740195	0.0372881355932203	7.39620027706313	207	315
Staphylococcus_sciuri_subsp_sciuri_Z8	0.699807395232868	0.0363636363636364	9.76106990334907	204	307
Staphylococcus_vitulinus_F1028	0.533067864911122	0.0437710437710438	8.98663300163375	206	312
Staphylococcus_xylosus_DMB3_Bh1	0.73779265020779	0.0378787878787879	9.93707820563716	195	297
Staphylococcus_xylosus_NJ	0.738498558672903	0.0401459854014599	8.92217484008529	195	298
Stenotrophomonas_maltophilia_D457	2.9015605931826	0.0403309203722854	10.0468716520249	226	338
Stenotrophomonas_rhizophila_PCA13	2.86119925814062	0.0395939086294416	7.79415026337677	230	342
Stoquefichus_massiliensis_AP9	0.82283555361084	0.0341261633919338	9.38810002513194	218	331
Streptococcus_australis_ATCC_700641	0.603857939384173	0.032017075773746	9.93168984152043	227	340
Streptococcus_constellatus_subsp_constellatus_SK53	0.635193541025934	0.0382978723404255	9.5451391119964	219	331
Streptococcus_constellatus_subsp_pharyngis_SK1060	0.661992156987262	0.0375	9.30353391820091	221	336
Streptococcus_cristatus_ATCC_51100	0.61528897245162	0.0323974082073434	9.73829166137835	221	333
Streptococcus_dysgalactiae_subsp_dysgalactiae_ATCC_27957	0.765314446790459	0.0367483296213808	9.45581187296313	215	324
Streptococcus_gallolyticus_subsp_gallolyticus_ATCC_43143	0.62832160604456	0.0342323651452282	9.28037691091197	217	331
Streptococcus_gordonii_str_Challis_substr_CH1	0.613300693631867	0.0343642611683849	9.77480647431386	210	317
Streptococcus_infantis_ATCC_700779	0.603855888239579	0.0319148936170213	9.69541811221438	226	340
Streptococcus_intermedius_JTH08	0.585582787177915	0.0316122233930453	9.80842189464061	223	334
Streptococcus_lutetiensis_033	0.493300838939109	0.0416666666666667	10.0115211415872	222	334
Streptococcus_mutans_ATCC_25175	1.04400799714452	0.0368715083798883	9.92711494113363	219	327
Streptococcus_oralis_Uo5	0.716155863809493	0.0339855818743563	9.5332416596915	227	344
Streptococcus_parasanguinis_ATCC_903	0.576238741275049	0.0326441784548422	9.50266260935717	220	332
Streptococcus_parauberis_KCTC_11537	0.514098751757999	0.045045045045045	9.32220087985625	215	336
Streptococcus_peroris_ATCC_700780	0.545901019195113	0.0257510729613734	10.1675752924364	228	338
Streptococcus_pleomorphus_DSM_20574	0.54668887305995	0.0316529894490035	10.2493043962159	214	319
Streptococcus_pseudopneumoniae_IS7493	0.58778548612829	0.0382571732199787	9.69462465245598	221	333
Streptococcus_salivarius_JIM8777	0.64092695653356	0.0346274921301154	9.75120975546809	220	334
Streptococcus_sanguinis_SK36	0.753987267245469	0.0365448504983389	9.79776450985837	214	322
Streptococcus_sp_2_1_36FAA	0.33605611185732	0.0420258620689655	9.70386799148332	220	331
Streptococcus_thoraltensis_DSM_12221	0.82739460437741	0.0443037974683544	9.51388076197907	211	325
Streptococcus_uberis_0140J	0.645838435595238	0.0357917570498915	9.59781973914736	214	325
Streptococcus_vestibularis_F0396	0.546138809148179	0.033112582781457	9.82986694225552	218	327
Succinatimonas_hippei_YIT_12066	0.587603944636957	0.0386680988184748	9.17564491654021	213	325
Sulfolobus_solfataricus_P2	0.711331679790277	0.0351437699680511	9.1950745301361	224	336
Sutterella_parvirubra_YIT_11816	0.581899963554354	0.0377358490566038	9.16839237057221	219	332
Tannerella_forsythia_ATCC_43037	0.527370618431642	0.0418006430868167	9.84844176524113	219	330
Trabulsiella_guamensis_ATCC_49490	3.45623343686879	0.0191815856777494	11.5051393863884	215	310
Tropheryma_whipplei_str_Twist	0.583213580850176	0.0381760339342524	9.18178829717291	217	329
Trueperella_pyogenes_MS249	0.754844468520114	0.0422077922077922	9.63454557454953	214	328
Ureaplasma_urealyticum_serovar_8_str_ATCC_27618	0.716807380870184	0.0413385826771654	9.32542032061666	228	345
Ureibacillus_thermosphaericus_str_Thermo_BF	0.582757419737994	0.0453563714902808	9.29161692532166	219	328
Varibaculum_cambriense_DSM_15806	2.91199532409728	0.0402061855670103	10.4209671253823	236	349
Veillonella_dispar_ATCC_17748	2.7991681251497	0.0381231671554252	9.9548138869005	238	356
Veillonella_parvula_Te3_DSM_2008	1.83839824149426	0.0424128180961357	11.0222807644222	239	363
Veillonella_ratti_ACS_216_V_Col6b	2.75966471427912	0.0459016393442623	10.5742799268811	226	335
Vibrio_fluvialis_560	2.81307105978667	0.0361050328227571	9.75431207380666	230	335
Vibrio_furnissii_NCTC_11218	3.08693209531437	0.0341685649202733	10.8299036369288	226	331
Vibrio_mimicus_MB_451	3.21674263603821	0.0400890868596882	10.9337230769231	227	335
Vibrio_parahaemolyticus_RIMD_2210633	3.218305482535	0.0384167636786962	10.0876544025365	218	325
Weissella_confusa_LBAE_C39_2	0.542410542902798	0.0429799426934097	9.31618556146858	228	351
Yersinia_bercovieri_ATCC_43970	3.2466496383888	0.0347222222222222	10.4997344662772	214	322
Yersinia_enterocolitica_subsp_enterocolitica_8081	1.51119222890736	0.0413533834586466	9.77570213862407	217	311
Yersinia_frederiksenii_ATCC_33641	0.88748874026254	0.0405405405405405	10.0093733054458	204	303
Yersinia_kristensenii_ATCC_33638	3.24664963837889	0.0427046263345196	10.3108758421559	224	323
Yersinia_pseudotuberculosis_YPIII	3.43808548659187	0.0374574347332577	10.410071942446	226	330
Yersinia_rohdei_ATCC_43380	3.24664963837646	0.0401459854014599	10.5711752973332	219	319
Yokenella_regensburgei_ATCC_43003	3.24664963837886	0.027906976744186	9.59551852915829	215	318
Abiotrophia_defectiva_ATCC_49176	2.44617438648641	0.0426395939086294	10.2839815762538	227	343
Acinetobacter_haemolyticus_NIPH_261	0.397358904601328	0.0359477124183007	8.94695886021628	215	325
Acinetobacter_johnsonii_SH046	1.2282735502426	0.037392138063279	10.0251780582282	235	358
Acinetobacter_lwoffii_WJ10621	1.22030840207359	0.0391566265060241	10.5232873481901	234	350
Acinetobacter_radioresistens_NIPH_2130	1.6955508017796	0.0339943342776204	9.51824886985487	241	367
Actinobacillus_pleuropneumoniae_L20	1.91689880891212	0.0381760339342524	10.6895485796514	233	340
Actinomyces_graevenitzii_C83	2.84057809574677	0.039622641509434	8.82605692861724	237	355
Actinomyces_naeslundii_str_Howell_279	2.4261951439323	0.0428163653663178	9.25772119162481	228	345
Actinomyces_oris_K20	1.33196105563916	0.0355191256830601	10.6976638599967	243	370
Actinomyces_viscosus_C505	3.21004080024814	0.0452528837622005	9.12858504049547	236	358
Aerococcus_viridans_ATCC_11563	0.506630997860288	0.0428134556574924	9.85140186915888	221	337
Aeromonas_caviae_Ae398	2.82647802460496	0.0297029702970297	9.92936105124105	223	329
Aeromonas_hydrophila_subsp_hydrophila_ATCC_7966	1.72449297276481	0.0296703296703297	9.60700334821429	222	327
Aeromonas_jandaei_Riv2	3.00736794358535	0.0306818181818182	10.0471039298918	225	330
Aeromonas_media_WS	2.84115987808051	0.0363036303630363	9.57756952841596	222	329
Aeromonas_veronii_B565	3.21709523365702	0.0333704115684093	9.95887721532421	222	329
Afipia_birgiae_34632	0.665389507634694	0.0402061855670103	10.2147509241331	231	344
Aggregatibacter_aphrophilus_NJ8700	2.86404107163168	0.0442105263157895	9.62170696074273	226	338
Alcaligenes_faecalis_subsp_faecalis_NBRC_13111	2.33364069521903	0.0425155004428698	9.19613041516246	247	376
Alcaligenes_faecalis_subsp_faecalis_NCIB_8687	2.13297352900415	0.0344168260038241	8.95550826965857	237	355
Alistipes_finegoldii_DSM_17242	0.358586840425466	0.0503919372900336	10.214808617444	213	321
Alistipes_indistinctus_YIT_12060	0.518257768409192	0.0417112299465241	9.23399836364781	212	325
Alistipes_onderdonkii_DSM_19147	0.414894486472474	0.0358695652173913	9.97162773633362	218	326
Alistipes_putredinis_DSM_17216	0.547179755096783	0.0384615384615385	9.80832035081646	225	344
Alistipes_shahii_WAL_8301	0.302179397091688	0.0469879518072289	10.0850757971772	212	313
Alloprevotella_tannerae_ATCC_51259	0.363640444250722	0.0407523510971787	10.0491964239574	225	338
Anaerobiospirillum_succiniciproducens_DSM_640001	0.639765095072837	0.0432098765432099	9.54000331290376	225	340
Anaerococcus_prevotii_DSM_20548	2.44021261921358	0.0345821325648415	9.54090826631191	229	348
Anaerococcus_vaginalis_ATCC_51170	2.43990110449056	0.0382352941176471	9.82785438499724	232	349
Anaerofustis_stercorihominis_DSM_17244	0.533009670498268	0.0498533724340176	9.43098712908611	227	348
Anaerostipes_hadrus_DSM_3319	2.91906364428812	0.0408560311284047	9.34609213843686	237	352
Anaerotruncus_colihominis_DSM_17241	0.317923697945249	0.0434362934362934	8.99747779937996	228	344
Arcanobacterium_haemolyticum_DSM_20595	3.03565341048186	0.0459770114942529	9.1317780005468	235	356
Arthrobacter_castelli_DSM_16402	3.06056255450786	0.0408805031446541	10.10956930907	234	347
Atopobium_rimae_ATCC_49626	2.96988710843351	0.039	11.5202542372881	238	353
Bacillus_altitudinis_41KF2b	0.800653289517589	0.0457746478873239	9.33109491442142	203	309
Bacillus_atrophaeus_ATCC_49822_1	0.874912460361274	0.0301507537688442	8.33490456688046	196	296
Bacillus_cereus_AH187_F4810_72	3.429488050884	0.0446333687566419	9.82277392659466	222	331
Bacillus_endophyticus_2102	0.999239466927284	0.0473300970873786	10.3568607247123	199	303
Bacillus_infantis_NRRL_B_14911	0.814485431263319	0.0488721804511278	9.35912581216775	196	298
Bacillus_mojavensis_RO_H_1	0.730872426634034	0.0302267002518892	8.08110205665503	196	296
Bacillus_timonensis_JC401	0.706137121325212	0.0608591885441527	10.0753551079368	197	302
Bacillus_vallismortis_DV1_F_3	0.795089928234556	0.041522491349481	9.11620267717829	204	316
Bacteroides_clarus_YIT_12056	0.343687915271772	0.0381944444444444	8.94348318240621	208	314
Bacteroides_coprocola_M16_DSM_17136	0.52463280031821	0.0420258620689655	9.39928422308381	220	332
Bacteroides_coprophilus_DSM_18228	0.175875272338293	0.0367074527252503	11.099724588484	213	322
Bacteroides_dorei_DSM_17855	0.505042286785	0.0348468848996832	7.70388522545001	216	328
Bacteroides_eggerthii_1_2_48FAA	0.742321314497503	0.0431861804222649	9.69325859566588	220	342
Bacteroides_eggerthii_DSM_20697	0.757921408867078	0.0441176470588235	9.54630381803412	218	339
Bacteroides_faecis_MAJ27	0.324171267993912	0.0394736842105263	9.56596720754396	205	310
Bacteroides_finegoldii_DSM_17565	0.479468916370571	0.0362239297475302	9.81704712321452	214	326
Bacteroides_fluxus_YIT_12057	0.383648142407451	0.0448791714614499	10.4632249413342	206	314
Bacteroides_nordii_CL02T12C05	0.329421827908152	0.0360655737704918	10.7567702276126	217	329
Bacteroides_oleiciplenus_YIT_12058	0.269582709219473	0.0309278350515464	8.02582238688672	202	304
Bacteroides_plebeius_M12_DSM_17135	0.445566903151147	0.0441640378548896	9.81953020134228	215	328
Bacteroides_sp_1_1_30	0.959117476088098	0.0344108446298227	9.26690347868692	220	336
Bacteroides_sp_3_1_33FAA	0.538242936940159	0.0411392405063291	9.78291586384072	216	329
Bacteroides_sp_3_1_40A	0.559074989002703	0.0346274921301154	9.65102449744684	219	332
Bacteroides_sp_4_1_36	0.571970570317073	0.0382165605095541	9.74747739483685	213	327
Bacteroides_sp_4_3_47FAA	0.542177374962481	0.0428134556574924	10.0242393952646	220	334
Bacteroides_sp_9_1_42FAA	0.466097673659531	0.053156146179402	7.92683826921303	211	317
Bacteroides_sp_D20	0.0410458765129653	0.0326086956521739	9.75406553694389	224	345
Bacteroides_stercoris_ATCC_43183	0.617800175669887	0.0382352941176471	9.19643738280864	225	345
Bacteroides_vulgatus_ATCC_8482	0.856188481569234	0.0490196078431373	9.6143219622216	216	321
Barnesiella_intestinihominis_YIT_11860	0.542133666963875	0.0361083249749248	9.757747318236	220	336
Bifidobacterium_bifidum_BGN4	0.513783909145645	0.0475184794086589	9.89666272500329	223	334
Bifidobacterium_bifidum_PRL2010	0.572604615239086	0.0481651376146789	9.80930810257909	205	312
Bifidobacterium_bifidum_S17	0.515135113722781	0.0478214665249734	9.61569244899298	222	333
Bifidobacterium_boum_DSM_20432	3.04857779375907	0.0380147835269271	10.8161272577244	237	349
Bifidobacterium_breve_HPH0326	0.745624454319293	0.0467775467775468	9.89455573307116	218	333
Bifidobacterium_breve_UCC2003_NCIMB8807	0.862242520826672	0.0458515283842795	9.73516596180956	217	327
Bifidobacterium_kashiwanohense_DSM_21854	0.52262661775687	0.0314318975552969	9.77066130537804	214	320
Bifidobacterium_mongoliense_DSM_21395	0.688818003513176	0.0359477124183007	9.47796676955408	218	330
Bifidobacterium_stercoris_ATCC_43183	3.08826024890284	0.0466321243523316	10.7725926970252	231	346
Bifidobacterium_thermacidophilum_subsp_thermacidophilum_DSM_15837	2.96962290560963	0.0410958904109589	10.7464591157971	236	349
Bifidobacterium_thermophilum_RBL67	2.686403836451	0.0326441784548422	10.0312906019922	235	341
Blautia_producta_DSM_2950	2.95243490568934	0.0411764705882353	10.0234594932749	233	352
Blautia_wexlerae_DSM_19850	0.590773023690554	0.0358695652173913	9.38772702256467	218	329
Brevibacillus_borstelensis_AK1	0.613295321734185	0.0499445061043285	9.85898918440922	213	323
Brevundimonas_bacteroides_DSM_4726	1.66220603698491	0.0455037919826652	8.38796251217137	216	323
Brochothrix_thermosphacta_DSM_20171	0.686452923260507	0.0312138728323699	9.00023117823842	210	315
Bulleidia_extructa_W1219	0.649471897527363	0.0389189189189189	10.0380396880746	223	334
Butyricicoccus_pullicaecorum_1_2	2.43779877520848	0.0385964912280702	9.88745930863432	212	315
Butyricimonas_synergistica_DSM_23225	2.63994685982567	0.0531496062992126	9.57929036929761	225	341
Butyricimonas_virosa_DSM_23226	2.5697302499363	0.0503355704697987	9.87323069282344	212	313
Campylobacter_curvus_525_92	0.609544223782216	0.0431654676258993	9.89827816252621	224	343
Campylobacter_fetus_subsp_fetus_82_40	0.57641490109651	0.0380147835269271	9.5872720010651	214	328
Campylobacter_hyointestinalis_subsp_hyointestinalis_LMG_9260	0.587558617908753	0.0401234567901235	9.16966394187103	219	335
Candidatus_Nitrososphaera_gargensis_Ga9_2	0.0504495072236055	0.0374609781477627	9.54645380790369	224	336
Capnocytophaga_ochracea_DSM_7271	2.90784175680443	0.0426395939086294	9.20525830258303	237	350
Capnocytophaga_sputigena_ATCC_33612	2.60304209871058	0.0400381315538608	9.71534413807619	245	372
Cedecea_davisae_DSM_4568	3.4550660105883	0.0319526627218935	11.5267537035784	222	325
Cetobacterium_somerae_ATCC_BAA_47401	2.30097987383902	0.0480678605089538	9.65592955216963	230	352
Citrobacter_amalonaticus_Y19	1.23752705792044	0.0309677419354839	8.11589791617888	203	297
Citrobacter_freundii_UCI_31	1.26207744336818	0.0407911001236094	9.5891296625222	202	300
Cloacibacillus_evryensis_DSM_19522	2.40087593483918	0.0407098121085595	9.27554778700293	218	333
Clostridium_asparagiforme_DSM_15981	0.843266465112586	0.0391304347826087	9.75198228444889	210	324
Clostridium_botulinum_E1_str_BoNT_E_Beluga	2.57130465841901	0.047952047952048	8.91728851821659	217	334
Clostridium_butyricum_DSM_10702	3.67815167676512	0.0309278350515464	10.4355785837651	230	344
Clostridium_celatum_DSM_1785	0.6349990526945	0.046535677352637	9.84101672561597	214	326
Clostridium_cellobioparum_DSM_1351	0.541310874346919	0.0375782881002088	9.69782337939624	228	342
Clostridium_citroniae_WAL_17108	0.411431058246496	0.0557377049180328	10.0625216607749	207	316
Clostridium_clariflavum_DSM_19732	0.72231169535707	0.0359281437125748	10.2770434149891	230	349
Clostridium_difficile_CD196	3.13808576269036	0.0442913385826772	11.4279065303968	234	349
Clostridium_difficile_R20291	3.13808576263653	0.0447316103379722	11.1242148999903	233	348
Clostridium_hathewayi_12489931	0.729420354246901	0.0486322188449848	8.55825944790291	213	330
Clostridium_hathewayi_DSM_13479	0.708706754905991	0.038135593220339	9.82125380240709	215	328
Clostridium_innocuum_2959	0.990458511320125	0.0484848484848485	10.9423128093236	221	337
Clostridium_leptum_DSM_753	0.601668112674752	0.0392354124748491	9.34886160301104	221	338
Clostridium_methoxybenzovorans_SR3	0.760994214656776	0.0398773006134969	9.00171167744389	215	330
Clostridium_methylpentosum_R2_DSM_5476	0.590071538066839	0.036697247706422	9.65781472978842	216	334
Clostridium_saccharogumia_DSM_17460	0.750413651043287	0.0378874856486797	10.4680996247015	216	323
Clostridium_sartagoforme_AAU1	2.64302576676011	0.0437710437710438	10.0046025104603	210	316
Clostridium_sp_M62_1	2.3117985661335	0.039289055191768	9.43395337885566	233	356
Clostridium_sporogenes_ATCC_15579	3.05397455254433	0.0455357142857143	10.2446799902905	248	375
Clostridium_sp_SY8519	0.689505484024948	0.0417558886509636	10.0449318945693	221	332
Clostridium_viride_DSM_6836	0.508349917534152	0.035964035964036	10.0140014260712	227	343
Coprococcus_eutactus_ATCC_27759	2.18376062885589	0.0377019748653501	9.78845577211394	240	371
Corynebacterium_amycolatum_SK46	0.479646891936285	0.0488721804511278	9.51699128025426	196	292
Corynebacterium_aurimucosum_ATCC_700975	0.591358630005005	0.0273660205245154	11.173959021811	221	329
Corynebacterium_glucuronolyticum_ATCC_51867	0.517933653127674	0.0358565737051793	9.34245097417021	223	340
Corynebacterium_kroppenstedtii_DSM_44385	0.597873767937409	0.0318809776833156	8.26562146679732	217	330
Corynebacterium_propinquum_DSM_44285	0.550512213544591	0.0263157894736842	9.02462602314423	217	325
Corynebacterium_tuberculostearicum_SK141	0.477414013436633	0.0371517027863777	9.38095765905564	220	337
Corynebacterium_ulcerans_809	0.524330588944103	0.0336391437308868	8.57493121369612	218	334
Corynebacterium_ureicelerivorans	0.552137191504785	0.0326481257557437	9.48272982615957	212	314
Cronobacter_sakazakii_ATCC_BAA_894	1.27014307368709	0.0324519230769231	11.2780433159074	197	303
Cryptobacterium_curtum_DSM_15641	0.493949982823906	0.0354679802955665	9.91850259716998	222	342
Curtobacterium_flaccumfaciens_UCD_AKU	2.68612284227787	0.0298672566371681	9.78855754072517	223	336
Desulfovibrio_desulfuricans_subsp_desulfuricans_DSM_642	1.27900362576069	0.0414452709883103	9.67418727424285	223	334
Dialister_invisus_DSM_15470	0.605468879261034	0.0375782881002088	10.1765384354434	219	334
Dialister_succinatiphilus_YIT_11850	1.47470416166635	0.0384615384615385	10.5975319468805	217	321
Dietzia_cinnamea_P4	0.499946708334261	0.0501672240802676	9.11378857971415	214	323
Dorea_formicigenerans_ATCC_27755	0.608983746841176	0.0422535211267606	9.59948084748141	211	320
Dysgonomonas_gadei_ATCC_BAA_286	0.399584432687265	0.0572390572390572	10.3377820146171	203	311
Edwardsiella_tarda_FL6_60	3.31832757902376	0.0434782608695652	11.0333380025214	216	315
Eggerthella_sp_1_3_56FAA	0.579867590080474	0.0388768898488121	9.31150190728648	215	327
Eggerthia_catenaformis_OT_569	0.824226103555394	0.036178107606679	8.67961277607095	226	349
Eikenella_corrodens_ATCC_23834	0.634613586406836	0.0433815350389321	10.2329812953302	217	328
Enterobacter_aerogenes_KCTC_2190	2.22379027657213	0.0271800679501699	9.52226241367971	224	329
Enterobacter_asburiae_LF7a	3.32514723757689	0.0222496909765142	10.4046343330318	220	319
Enterobacter_cloacae_EcWSU1	2.25788693932064	0.0327669902912621	9.57663664703845	213	309
Enterobacter_hormaechei_YT2	3.32987555320226	0.0222496909765142	9.92796034220836	218	316
Enterobacter_hormaechei_YT3	3.32968471648942	0.0229591836734694	9.97599869823448	217	311
Enterococcus_asini_ATCC_700915	0.763881351903771	0.0347003154574132	7.82052424444939	218	329
Enterococcus_avium_ATCC_14025	0.678767505453125	0.0450643776824034	8.95198181559881	208	318
Enterococcus_cecorum_DSM_20682	0.613036411952305	0.0378151260504202	9.50043882745305	220	334
Enterococcus_durans_ATCC_6056	0.623899838422741	0.0347368421052632	9.76537013801757	218	328
Enterococcus_hirae_ATCC_9790	0.510751876010269	0.0439453125	9.23623286131715	225	346
Enterococcus_phoeniculicola_ATCC_BAA_412	0.59209641891737	0.0347368421052632	9.10121943093223	212	326
Enterococcus_saccharolyticus_DSM8903	0.770886360383257	0.0476190476190476	10.9485932231496	216	326
Erysipelotrichaceae_bacterium_5_2_54FAA	0.404814562959646	0.0469667318982387	10.1038517231393	225	339
Escherichia_albertii_KF1	2.02274938653324	0.0374149659863946	9.35622651289361	213	318
Escherichia_albertii_TW07627	0.913267200099317	0.0411899313501144	9.6438068053782	205	311
Escherichia_fergusonii_ATCC_35469	3.17485578988838	0.0342465753424658	10.9349291029061	222	331
Escherichia_hermannii_NBRC_105704	3.24664963837938	0.0430939226519337	10.2286722886841	219	330
Eubacterium_brachy_ATCC_33089	1.9050845592361	0.0246800731261426	9.22169476728324	245	371
Eubacterium_cylindroides_T2_87	2.73378483284251	0.0424128180961357	10.3793937439536	238	360
Eubacterium_desmolans_ATCC_43058	0.542886364439063	0.032258064516129	9.18782156043823	230	348
Eubacterium_dolichum_DSM_3991	0.716096521620329	0.0486322188449848	9.33371233655486	219	336
Eubacterium_ramulus_ATCC_29099	0.77422772398641	0.0462555066079295	10.4019243651422	218	327
Eubacterium_rectale_ATCC_33656	3.19625144028635	0.0477081384471469	10.6757965101137	244	368
Eubacterium_rectale_M104_1	1.97810355722025	0.0399290150842946	10.0541367665682	244	376
Eubacterium_saphenum_ATCC_49989	0.524175035879585	0.0327706057596822	9.41638323629446	229	345
Eubacterium_siraeum_DSM_15702	2.03015441648851	0.0358455882352941	9.59866849621385	243	371
Eubacterium_ventriosum_ATCC_27560	2.9305943412869	0.0472906403940887	10.616124260355	232	350
Faecalibacterium_cf_prausnitzii_KLE1255	0.540159134157297	0.0527950310559006	9.29604342716436	225	339
Faecalibacterium_prausnitzii_L2_6	0.612369258618837	0.0504451038575668	9.5828679919589	227	344
Faecalibacterium_prausnitzii_M21_2	0.83224122276697	0.0529411764705882	10.0621381943589	221	338
Faecalibacterium_prausnitzii_SL3_3	0.74461836884259	0.0477611940298507	10.1771267539482	228	342
Filifactor_alocis_ATCC_35896	0.633930889976423	0.0441988950276243	9.39372311302307	230	355
Finegoldia_magna_ATCC_29328	2.1062335105374	0.0303030303030303	10.1529911393069	238	353
Fusobacterium_gonidiaformans_3_1_5R	0.442918992528541	0.0476190476190476	8.88771474477815	226	348
Fusobacterium_gonidiaformans_ATCC_25563	0.403234843115086	0.0428134556574924	7.56572549688646	226	343
Fusobacterium_mortiferum_ATCC_9817	1.94179762694634	0.046875	10.3856143856144	239	364
Fusobacterium_necrophorum_D12	0.476036097675744	0.048	8.65207249237395	226	345
Fusobacterium_nucleatum_subsp_animalis_3_1_33	0.513026575040625	0.0326409495548961	9.54483462199313	228	346
Fusobacterium_nucleatum_subsp_animalis_D11	0.514253960592639	0.0327380952380952	9.55357335928209	227	346
Fusobacterium_nucleatum_subsp_vincentii_3_1_27	0.435336569151768	0.0332963374028857	9.92576385090256	217	322
Fusobacterium_nucleatum_subsp_vincentii_3_1_36A2	0.548169049925785	0.039039039039039	8.83099747474748	226	344
Fusobacterium_nucleatum_subsp_vincentii_4_1_13	0.434466645427238	0.0331491712707182	9.90377153499922	218	324
Fusobacterium_periodonticum_1_1_41FAA	0.514512668337357	0.0327380952380952	9.55357335928209	227	346
Fusobacterium_periodonticum_2_1_31	0.595263554182258	0.0383858267716535	10.120486466125	227	348
Fusobacterium_russii_ATCC_25533	2.86552378475416	0.0441609421000981	9.27717443078975	234	352
Fusobacterium_sp_4_8	0.517466774099854	0.0377176015473888	9.48582590403686	231	352
Gordonia_rubripertincta_NBRC_101908	0.399584431656729	0.0383720930232558	9.36891842008121	210	316
Gordonibacter_pamelaeae_7_10_1_bT_DSM_19378	0.492327436423395	0.0408958130477118	7.67933228811215	217	338
Grimontia_hollisae_CIP_101886	2.97654430653275	0.0416666666666667	9.55968269282307	237	354
Haemophilus_haemolyticus_M19501	2.74900138606893	0.0483870967741935	9.28478745037281	227	341
Haemophilus_sputorum_CCUG_13788	2.69496736726561	0.0343392299687825	10.1463534741715	232	344
Hafnia_alvei_ATCC_51873	3.37182235099049	0.0408626560726447	11.2434403325837	217	327
Hafnia_alvei_BIDMC_31	2.02433244120664	0.0365448504983389	9.29806326662363	216	324
Halococcus_morrhuae_DSM1307	0.570029239012537	0.0471698113207547	9.86611702454931	216	330
Kallipyga_massiliensis_ph2	0.675299063958153	0.0459183673469388	9.60174803059054	224	339
Kingella_oralis_ATCC_51147	2.57942903256461	0.0277207392197125	9.69544036345722	235	350
Kluyvera_ascorbata_ATCC_33433	3.28805027534368	0.027972027972028	10.2536002304147	220	322
Kocuria_palustris_PEL	2.71849895643257	0.0384204909284952	8.28514492753623	235	346
Kocuria_rhizophila_DC2201	2.87189409409772	0.041708043694141	9.69087446600443	234	352
Kurthia_massiliensis_JC30	0.485535040910298	0.0411428571428571	9.26145484421412	208	315
Kytococcus_sedentarius_DSM_20547	0.530554969706698	0.0401785714285714	8.83116788850984	218	323
Lachnospiraceae_bacterium_sp_5_1_63FAA	1.46431202472035	0.0334448160535117	8.80226270101039	215	323
Lachnospira_multipara_ATCC_19207	0.558763711325597	0.0304396843291995	10.1188534420724	223	329
Lactobacillus_acidophilus_ATCC_4796	2.6539700143947	0.0444664031620553	10.8107079766273	233	350
Lactobacillus_acidophilus_NCFM	3.00746611502348	0.0427350427350427	9.44176939166036	234	353
Lactobacillus_buchneri_ATCC_11577	2.13863643268121	0.0441640378548896	10.6837336704593	230	343
Lactobacillus_fermentum_IFO_3956	2.52367952317277	0.0386521308225966	10.7383559405132	235	354
Lactobacillus_helveticus_DPC_4571	3.34029502881658	0.0429389312977099	9.15177495597368	232	351
Lactobacillus_helveticus_DSM_20075	2.76586416606928	0.0417827298050139	9.33117985671098	238	362
Lactobacillus_hilgardii_ATCC_8290	2.12276345823256	0.0444444444444444	10.7769020759285	228	340
Lactobacillus_iners_DSM_13335	0.517123606867699	0.040737148399612	9.39936271906532	224	344
Lactobacillus_johnsonii_DPC_6026	2.97124927124652	0.043010752688172	9.68785523721146	242	368
Lactobacillus_johnsonii_NCC_533	2.99941308593732	0.043010752688172	9.68785523721146	242	368
Lactobacillus_plantarum_JDM1	3.03047116717998	0.0423387096774194	10.1603804526074	231	346
Lactobacillus_reuteri_CF48_3A_	2.5228042266505	0.0422932330827068	10.650202122284	242	365
Lactobacillus_reuteri_F275_JCM_1112	2.62830521176015	0.0439882697947214	10.8179949260782	238	356
Lactobacillus_reuteri_MM2_3_	2.64849991860606	0.0434362934362934	10.6896966993756	237	356
Lactobacillus_reuteri_MM4_1A_	2.98995244836362	0.0431034482758621	10.7022477149785	236	358
Lactobacillus_reuteri_SD2112_ATCC_55730	2.6204103555565	0.04364694471387	10.7008137432188	236	355
Lactobacillus_sakei_subsp_sakei_23K	3.10491773398693	0.0426666666666667	9.75026294262008	241	368
Lactococcus_garvieae_ATCC_49156	0.784965111183842	0.0432989690721649	9.36790561823492	221	339
Lactococcus_raffinolactis_4877	0.743223582739801	0.0369989722507708	9.73587443946188	221	337
Lautropia_mirabilis_ATCC_51599	2.38816915503522	0.0415430267062315	9.97722269263336	238	359
Leptotrichia_buccalis_C_1013_b	2.42619514329466	0.0469798657718121	9.62012667904335	218	323
Leuconostoc_argentinum_KCTC_3773	0.507728490201287	0.0439024390243902	9.29539778808419	220	341
Leuconostoc_gelidum_JB7	0.451626608005871	0.0414201183431953	9.23806957667206	218	338
Megamonas_funiformis_YIT_11815	0.71851716686521	0.0331491712707182	12.8912498507819	217	329
Megamonas_hypermegale_ART12_1	0.885420401767671	0.0417910447761194	9.35537485936381	224	341
Megasphaera_elsdenii_DSM_20460	0.625885878058645	0.0427163198247536	9.89682122684881	222	332
Melainabacterium_MEL_A1	2.93999811330268	0.0410958904109589	10.2072052590606	237	356
Methanobrevibacter_ruminantium_M1	0.444114514757487	0.0330760749724366	9.70179605165504	220	327
Methanomassiliicoccus_luminyensis_B10	0.545814236556509	0.0338461538461538	10.5301816239316	216	330
Methanosphaera_stadtmanae_DSM_3091	0.555101287120148	0.0396341463414634	9.93563937202788	216	327
