# Supplementary material for: Human gut microbe co-cultures have greater potential than monocultures for food waste remediation to commodity chemicals
Source: Sci Rep. 2018 Oct 22;8:15594. doi: 10.1038/s41598-018-33733-z (PMC6197241; doi:10.1038/s41598-018-33733-z)
Supplement: Supplementary file 3 — Data [file 41598_2018_33733_MOESM3_ESM.zip › Data/Parsed/Methylobacterium_mesophilicum_SR1_6_6_CoCultExFlux_TransferAndOut.csv]

Bact	Rxns	TransFlux	OutFlux
Methylobacterium_populi_BJ001	lac_D	573.084289982877	0
Methylobacterium_populi_BJ001	acald	204.953401674858	0
Methylobacterium_populi_BJ001	no2	54.7418750063525	0
Methylobacterium_populi_BJ001	pyr	35.458660698866	0
Methylobacterium_populi_BJ001	h2o	0	19.3233610875081
Methylobacterium_populi_BJ001	dad_2	5.00279356086446	0
Methylobacterium_populi_BJ001	mal_L	4.22577541111548	0
Methylobacterium_populi_BJ001	for	0	4.12766653614744
Methylobacterium_populi_BJ001	gua	0	3.5691699765398
Methylobacterium_populi_BJ001	h2s	0	2.51714309170131
Methylobacterium_populi_BJ001	val_L	1.95110711632901	0
Methylobacterium_populi_BJ001	thr_L	1.53721349318482	0
Methylobacterium_populi_BJ001	gln_L	1.10873744537071	0
Methylobacterium_populi_BJ001	pi	1.09639748107122	0
Methylobacterium_populi_BJ001	nac	0.019251357461826	0.980748642541354
Methylobacterium_populi_BJ001	lys_L	0.737309458076311	0
Methylobacterium_populi_BJ001	asp_L	0.679509124263518	0
Methylobacterium_populi_BJ001	uri	0	0.648570246582949
Methylobacterium_populi_BJ001	arg_L	0.61688355979345	0
Methylobacterium_populi_BJ001	ala_L	0.427248951529123	0
Methylobacterium_populi_BJ001	asn_L	0.399293576462696	0
Methylobacterium_populi_BJ001	pro_L	0.393064386898686	0
Methylobacterium_populi_BJ001	3mop	0.281251978405976	0
Methylobacterium_populi_BJ001	met_L	0.22690058323667	0
Methylobacterium_populi_BJ001	12ppd_S	0	0.14898600000015
Methylobacterium_populi_BJ001	his_L	0.0963974806787746	0
Methylobacterium_populi_BJ001	leu_L	2.60797605733387e-10	0
Methylobacterium_populi_BJ001	phe_L	1.07320374809206e-10	0
Methylobacterium_populi_BJ001	tyr_L	8.59472493175417e-11	0
Methylobacterium_populi_BJ001	acgam	6.94626578479074e-11	0
Methylobacterium_populi_BJ001	12dgr180	2.95585778076202e-11	0
Methylobacterium_populi_BJ001	thymd	6.82121026329696e-12	0
Methylobacterium_populi_BJ001	4abz	6.48014975013211e-12	0
Methylobacterium_populi_BJ001	mqn8	4.32009983342141e-12	0
Methylobacterium_populi_BJ001	fe3	4.09272615797818e-12	0
Methylobacterium_populi_BJ001	k	2.27373675443232e-12	0
Methylobacterium_populi_BJ001	gthrd	2.27373675443232e-12	0
Methylobacterium_populi_BJ001	ca2	2.1600499167107e-12	0
Methylobacterium_populi_BJ001	cobalt2	2.1600499167107e-12	0
Methylobacterium_populi_BJ001	cu2	2.1600499167107e-12	0
Methylobacterium_populi_BJ001	cl	2.1600499167107e-12	0
Methylobacterium_populi_BJ001	mg2	2.1600499167107e-12	0
Methylobacterium_populi_BJ001	mn2	2.1600499167107e-12	0
Methylobacterium_populi_BJ001	pheme	2.1600499167107e-12	0
Methylobacterium_populi_BJ001	ptrc	2.1600499167107e-12	0
Methylobacterium_populi_BJ001	pydam	0	2.1600499167107e-12
Methylobacterium_populi_BJ001	sheme	2.1600499167107e-12	0
Methylobacterium_populi_BJ001	so4	2.1600499167107e-12	0
Methylobacterium_populi_BJ001	spmd	2.1600499167107e-12	0
Methylobacterium_populi_BJ001	zn2	2.1600499167107e-12	0
Methylobacterium_populi_BJ001	biomass1	0	-6.94626578479074e-10
Methylobacterium_populi_BJ001	gcald	-0.0288770361925117	0
Methylobacterium_populi_BJ001	malt	0	-0.074493000000075
Methylobacterium_populi_BJ001	tre	0	-0.074493000000075
Methylobacterium_populi_BJ001	amp	0	-0.0963974805309817
Methylobacterium_populi_BJ001	fuc_L	0	-0.148986000000036
Methylobacterium_populi_BJ001	ile_L	0	-0.150000000000091
Methylobacterium_populi_BJ001	arab_L	0	-0.178782999999953
Methylobacterium_populi_BJ001	xyl_D	0	-0.178782999999953
Methylobacterium_populi_BJ001	adn	0	-0.48425802563861
Methylobacterium_populi_BJ001	dcyt	0	-0.648570246445956
Methylobacterium_populi_BJ001	26dap_M	0	-0.737309457860761
Methylobacterium_populi_BJ001	cys_L	0	-0.744043674787804
Methylobacterium_populi_BJ001	2obut	0	-1
Methylobacterium_populi_BJ001	cgly	0	-1
Methylobacterium_populi_BJ001	cit	0	-1
Methylobacterium_populi_BJ001	glyc3p	0	-1
Methylobacterium_populi_BJ001	metsox_S_L	0	-1
Methylobacterium_populi_BJ001	orn	0	-1
Methylobacterium_populi_BJ001	ncam	-1.13686837721616e-13	-0.999999999999996
Methylobacterium_populi_BJ001	co2	-1.5301965914623	0
Methylobacterium_populi_BJ001	glyc	-0.662000498150178	-1.79965500000003
Methylobacterium_populi_BJ001	ade	-6.99130803102628	-1
Methylobacterium_populi_BJ001	h	-12.3608206473381	-1
Methylobacterium_populi_BJ001	ac	-45.1522580522362	0
Methylobacterium_populi_BJ001	nh4	-58.1870934618544	0
Methylobacterium_populi_BJ001	acac	-80.0208759225957	0
Methylobacterium_populi_BJ001	lac_L	-619.845391266086	0
Methylobacterium_radiotolerans_JCM_2831	lac_D	527.98728394695	0
Methylobacterium_radiotolerans_JCM_2831	cit	87.2432007873185	0
Methylobacterium_radiotolerans_JCM_2831	glu_L	76.0328160467302	0
Methylobacterium_radiotolerans_JCM_2831	h2o	0	6.64814254058138
Methylobacterium_radiotolerans_JCM_2831	etoh	6.59202991406471	0
Methylobacterium_radiotolerans_JCM_2831	h	5.0546846297691	0
Methylobacterium_radiotolerans_JCM_2831	gua	0	4.17645554581941
Methylobacterium_radiotolerans_JCM_2831	adn	3.33817521229435	0
Methylobacterium_radiotolerans_JCM_2831	for	0	3.20359964960244
Methylobacterium_radiotolerans_JCM_2831	h2s	0	2.53196604430957
Methylobacterium_radiotolerans_JCM_2831	gln_L	2.07708371028843	0
Methylobacterium_radiotolerans_JCM_2831	val_L	1.27827932537684	0
Methylobacterium_radiotolerans_JCM_2831	nac	0.0123071189287884	0.983270987853416
Methylobacterium_radiotolerans_JCM_2831	biomass1	0	0.714014729181599
Methylobacterium_radiotolerans_JCM_2831	uri	0	0.633472793117107
Methylobacterium_radiotolerans_JCM_2831	pro_L	0.351966201981554	0
Methylobacterium_radiotolerans_JCM_2831	arg_L	0.340257749004763	0
Methylobacterium_radiotolerans_JCM_2831	glyc	0.186791832408744	0
Methylobacterium_radiotolerans_JCM_2831	asn_L	0.174102001348501	0
Methylobacterium_radiotolerans_JCM_2831	met_L	0.14378692472178	0
Methylobacterium_radiotolerans_JCM_2831	his_L	0.00751840379848545	0
Methylobacterium_radiotolerans_JCM_2831	ca2	0	-0.00221094660889776
Methylobacterium_radiotolerans_JCM_2831	cobalt2	0	-0.00221094660889776
Methylobacterium_radiotolerans_JCM_2831	cu2	0	-0.00221094660889776
Methylobacterium_radiotolerans_JCM_2831	cl	0	-0.00221094660889776
Methylobacterium_radiotolerans_JCM_2831	mg2	0	-0.00221094660889776
Methylobacterium_radiotolerans_JCM_2831	mn2	0	-0.00221094660889776
Methylobacterium_radiotolerans_JCM_2831	pheme	0	-0.00221094660889776
Methylobacterium_radiotolerans_JCM_2831	ptrc	0	-0.00221094660889776
Methylobacterium_radiotolerans_JCM_2831	pydam	0	-0.00221094660889776
Methylobacterium_radiotolerans_JCM_2831	sheme	0	-0.00221094660889776
Methylobacterium_radiotolerans_JCM_2831	so4	0	-0.00221094660889776
Methylobacterium_radiotolerans_JCM_2831	spmd	0	-0.00221094660889776
Methylobacterium_radiotolerans_JCM_2831	zn2	0	-0.00221094660889776
Methylobacterium_radiotolerans_JCM_2831	k	0	-0.00221094660901144
Methylobacterium_radiotolerans_JCM_2831	gthrd	0	-0.00221094660901144
Methylobacterium_radiotolerans_JCM_2831	mqn8	0	-0.00442189321779551
Methylobacterium_radiotolerans_JCM_2831	fe3	0	-0.00442189321802289
Methylobacterium_radiotolerans_JCM_2831	gcald	-0.00615355946411	0
Methylobacterium_radiotolerans_JCM_2831	4abz	0	-0.00663283982669327
Methylobacterium_radiotolerans_JCM_2831	thymd	0	-0.0069824928395974
Methylobacterium_radiotolerans_JCM_2831	26dap_M	0	-0.01785822239151
Methylobacterium_radiotolerans_JCM_2831	12dgr180	0	-0.0304113153453045
Methylobacterium_radiotolerans_JCM_2831	co2	-0.06577507433758	0
Methylobacterium_radiotolerans_JCM_2831	acgam	0	-0.0714328895662675
Methylobacterium_radiotolerans_JCM_2831	tre	0	-0.0744929999999613
Methylobacterium_radiotolerans_JCM_2831	tyr_L	0	-0.0883782441264884
Methylobacterium_radiotolerans_JCM_2831	phe_L	0	-0.110329555953172
Methylobacterium_radiotolerans_JCM_2831	glc_D	0	-0.148985999999923
Methylobacterium_radiotolerans_JCM_2831	fru	0	-0.148986000000036
Methylobacterium_radiotolerans_JCM_2831	leu_L	0	-0.150000000000091
Methylobacterium_radiotolerans_JCM_2831	amp	0	-0.167468556159292
Methylobacterium_radiotolerans_JCM_2831	lys_L	-0.053808364297538	-0.150000000000091
Methylobacterium_radiotolerans_JCM_2831	gly	0	-0.205381352711242
Methylobacterium_radiotolerans_JCM_2831	3mop	0	-0.294294022897361
Methylobacterium_radiotolerans_JCM_2831	no2	0	-0.375141774868212
Methylobacterium_radiotolerans_JCM_2831	pi	-0.218764498588712	-0.193588818013836
Methylobacterium_radiotolerans_JCM_2831	succ	-0.444237120222851	0
Methylobacterium_radiotolerans_JCM_2831	ser_L	0	-0.531282391924378
Methylobacterium_radiotolerans_JCM_2831	dgsn	0	-0.673375462631952
Methylobacterium_radiotolerans_JCM_2831	dcyt	0	-0.774270785594013
Methylobacterium_radiotolerans_JCM_2831	2obut	0	-1
Methylobacterium_radiotolerans_JCM_2831	ade	0	-1
Methylobacterium_radiotolerans_JCM_2831	fum	0	-1
Methylobacterium_radiotolerans_JCM_2831	metsox_S_L	0	-1
Methylobacterium_radiotolerans_JCM_2831	ncam	0	-1
Methylobacterium_radiotolerans_JCM_2831	orn	0	-1
Methylobacterium_radiotolerans_JCM_2831	cys_L	-0.830217203424809	-1
Methylobacterium_radiotolerans_JCM_2831	dad_2	-1.33375331907655	-1
Methylobacterium_radiotolerans_JCM_2831	ins	-3.56259659523084	0
Methylobacterium_radiotolerans_JCM_2831	nh4	-4.51293191531886	0
Methylobacterium_radiotolerans_JCM_2831	mal_L	-6.21972147065583	0
Methylobacterium_radiotolerans_JCM_2831	akg	-78.0008097264376	0
Methylobacterium_radiotolerans_JCM_2831	asp_L	-78.6026169238737	-0.224999999999909
Methylobacterium_radiotolerans_JCM_2831	ac	-86.8386663941553	0
Methylobacterium_radiotolerans_JCM_2831	lac_L	-531.074396084877	0
Methyloversatilis_universalis_Fam50001	ac	0	32.000588146625
Methyloversatilis_universalis_Fam50001	h	2.92558599956965	24.8436403851447
Methyloversatilis_universalis_Fam50001	etoh	23.6957567110475	0
Methyloversatilis_universalis_Fam50001	glu_L	9.76067315761009	0
Methyloversatilis_universalis_Fam50001	co2	8.77399883390376	0
Methyloversatilis_universalis_Fam50001	no2	0	3.9547206125344
Methyloversatilis_universalis_Fam50001	ade	0	2.89848581225169
Methyloversatilis_universalis_Fam50001	h2s	0	2.59722536594211
Methyloversatilis_universalis_Fam50001	succ	2.41313977777418	0
Methyloversatilis_universalis_Fam50001	gua	0	1.87314334815733
Methyloversatilis_universalis_Fam50001	ppi	0	1.20252399592846
Methyloversatilis_universalis_Fam50001	tym	0	0.909315573817707
Methyloversatilis_universalis_Fam50001	biomass1	0	0.732646553928021
Methyloversatilis_universalis_Fam50001	gly	0.710417633736483	0
Methyloversatilis_universalis_Fam50001	12ppd_S	0	0.14898600000015
Methyloversatilis_universalis_Fam50001	ca2	0	-0.00226864005423977
Methyloversatilis_universalis_Fam50001	cobalt2	0	-0.00226864005423977
Methyloversatilis_universalis_Fam50001	cu2	0	-0.00226864005423977
Methyloversatilis_universalis_Fam50001	cl	0	-0.00226864005423977
Methyloversatilis_universalis_Fam50001	mg2	0	-0.00226864005423977
Methyloversatilis_universalis_Fam50001	mn2	0	-0.00226864005423977
Methyloversatilis_universalis_Fam50001	pheme	0	-0.00226864005423977
Methyloversatilis_universalis_Fam50001	ptrc	0	-0.00226864005423977
Methyloversatilis_universalis_Fam50001	pydxn	0	-0.00226864005423977
Methyloversatilis_universalis_Fam50001	sheme	0	-0.00226864005423977
Methyloversatilis_universalis_Fam50001	spmd	0	-0.00226864005423977
Methyloversatilis_universalis_Fam50001	zn2	0	-0.00226864005423977
Methyloversatilis_universalis_Fam50001	k	0	-0.00226864005435345
Methyloversatilis_universalis_Fam50001	gthrd	0	-0.00226864005435345
Methyloversatilis_universalis_Fam50001	fe3	0	-0.00453728010825216
Methyloversatilis_universalis_Fam50001	mqn8	0	-0.00453728010847954
Methyloversatilis_universalis_Fam50001	nac	0	-0.00453728010847954
Methyloversatilis_universalis_Fam50001	4abz	0	-0.0068059201627193
Methyloversatilis_universalis_Fam50001	thymd	0	-0.00716469718020107
Methyloversatilis_universalis_Fam50001	dcyt	0	-0.0163057817042045
Methyloversatilis_universalis_Fam50001	12dgr180	0	-0.0312048820248947
Methyloversatilis_universalis_Fam50001	his_L	0	-0.0580724964505634
Methyloversatilis_universalis_Fam50001	cytd	0	-0.0616185057715484
Methyloversatilis_universalis_Fam50001	uri	0	-0.0665477517864019
Methyloversatilis_universalis_Fam50001	acgam	0	-0.0732968918412098
Methyloversatilis_universalis_Fam50001	malt	0	-0.074493000000075
Methyloversatilis_universalis_Fam50001	tre	0	-0.074493000000075
Methyloversatilis_universalis_Fam50001	26dap_M	0	-0.0774508553133728
Methyloversatilis_universalis_Fam50001	phe_L	0	-0.113208545512975
Methyloversatilis_universalis_Fam50001	fru	0	-0.148985999999923
Methyloversatilis_universalis_Fam50001	fuc_L	0	-0.148986000000036
Methyloversatilis_universalis_Fam50001	arg_L	0	-0.149999999999977
Methyloversatilis_universalis_Fam50001	leu_L	0	-0.150000000000091
Methyloversatilis_universalis_Fam50001	lys_L	0	-0.150000000000091
Methyloversatilis_universalis_Fam50001	arab_L	0	-0.178782999999953
Methyloversatilis_universalis_Fam50001	xyl_D	0	-0.178782999999953
Methyloversatilis_universalis_Fam50001	met_L	0	-0.180000000000064
Methyloversatilis_universalis_Fam50001	pro_L	0	-0.180000000000064
Methyloversatilis_universalis_Fam50001	val_L	0	-0.180000000000064
Methyloversatilis_universalis_Fam50001	asn_L	0	-0.224999999999909
Methyloversatilis_universalis_Fam50001	thr_L	0	-0.224999999999909
Methyloversatilis_universalis_Fam50001	cys_L	0	-0.577988900300738
Methyloversatilis_universalis_Fam50001	glyc3p	0	-0.999999999996362
Methyloversatilis_universalis_Fam50001	amp	0	-0.999999999998977
Methyloversatilis_universalis_Fam50001	2obut	0	-1
Methyloversatilis_universalis_Fam50001	adn	0	-1
Methyloversatilis_universalis_Fam50001	ala_L	0	-1
Methyloversatilis_universalis_Fam50001	dad_2	0	-1
Methyloversatilis_universalis_Fam50001	dgsn	0	-1
Methyloversatilis_universalis_Fam50001	cit	0	-1
Methyloversatilis_universalis_Fam50001	for	0	-1
Methyloversatilis_universalis_Fam50001	hxan	0	-1
Methyloversatilis_universalis_Fam50001	metsox_S_L	0	-1
Methyloversatilis_universalis_Fam50001	orn	0	-1
Methyloversatilis_universalis_Fam50001	pi	0	-1
Methyloversatilis_universalis_Fam50001	so4	0	-1
Methyloversatilis_universalis_Fam50001	tyr_L	0	-1
Methyloversatilis_universalis_Fam50001	3mop	-0.150000000000091	-0.999999999999999
Methyloversatilis_universalis_Fam50001	fum	-0.29418535213415	-1
Methyloversatilis_universalis_Fam50001	glyc	0	-1.7996549999998
Methyloversatilis_universalis_Fam50001	ser_L	-1.01182649298607	-1
Methyloversatilis_universalis_Fam50001	asp_L	-10.4506731576118	-0.225000000000001
Methyloversatilis_universalis_Fam50001	h2o	-9.13143397149918	-10
Methyloversatilis_universalis_Fam50001	acald	-36.6523467273723	0
Methyloversatilis_universalis_FAM5	ac	0	31.8823348151154
Methyloversatilis_universalis_FAM5	h	0.569386376094258	24.8436402478847
Methyloversatilis_universalis_FAM5	etoh	24.7075831655536	0
Methyloversatilis_universalis_FAM5	co2	11.0710718657479	0
Methyloversatilis_universalis_FAM5	glu_L	9.70154645472701	0
Methyloversatilis_universalis_FAM5	no2	0	3.95472056249378
Methyloversatilis_universalis_FAM5	h2s	0	3.88247182586656
Methyloversatilis_universalis_FAM5	ade	0	2.89848581223214
Methyloversatilis_universalis_FAM5	succ	2.47226644733246	0
Methyloversatilis_universalis_FAM5	gua	0	1.87314334814391
Methyloversatilis_universalis_FAM5	ppi	0	1.20252399593619
Methyloversatilis_universalis_FAM5	tym	0	0.909315573824074
Methyloversatilis_universalis_FAM5	biomass1	0	0.732646554004873
Methyloversatilis_universalis_FAM5	nh4	0	0.682999334905617
Methyloversatilis_universalis_FAM5	12ppd_S	0	0.14898600000015
Methyloversatilis_universalis_FAM5	gcald	1.25055521493778e-12	0
Methyloversatilis_universalis_FAM5	gln_L	0	-1.13686837721616e-13
Methyloversatilis_universalis_FAM5	k	-4.54747350886464e-13	-0.0022686400538987
Methyloversatilis_universalis_FAM5	gthrd	-4.54747350886464e-13	-0.0022686400538987
Methyloversatilis_universalis_FAM5	ca2	-4.54747350886464e-13	-0.00226864005401239
Methyloversatilis_universalis_FAM5	cobalt2	-4.54747350886464e-13	-0.00226864005401239
Methyloversatilis_universalis_FAM5	cu2	-4.54747350886464e-13	-0.00226864005401239
Methyloversatilis_universalis_FAM5	cl	-4.54747350886464e-13	-0.00226864005401239
Methyloversatilis_universalis_FAM5	mg2	-4.54747350886464e-13	-0.00226864005401239
Methyloversatilis_universalis_FAM5	mn2	-4.54747350886464e-13	-0.00226864005401239
Methyloversatilis_universalis_FAM5	pheme	-4.54747350886464e-13	-0.00226864005401239
Methyloversatilis_universalis_FAM5	ptrc	0	-0.00226864005446714
Methyloversatilis_universalis_FAM5	pydxn	-4.54747350886464e-13	-0.00226864005401239
Methyloversatilis_universalis_FAM5	sheme	0	-0.00226864005446714
Methyloversatilis_universalis_FAM5	spmd	-4.54747350886464e-13	-0.00226864005401239
Methyloversatilis_universalis_FAM5	zn2	-4.54747350886464e-13	-0.00226864005401239
Methyloversatilis_universalis_FAM5	nac	0	-0.00453728010859322
Methyloversatilis_universalis_FAM5	mqn8	0	-0.00453728010893428
Methyloversatilis_universalis_FAM5	fe3	0	-0.00453728010916166
Methyloversatilis_universalis_FAM5	4abz	-1.25055521493778e-12	-0.00680592016215086
Methyloversatilis_universalis_FAM5	thymd	0	-0.00716469718088319
Methyloversatilis_universalis_FAM5	dcyt	-4.20641299569979e-12	-0.0163057817017034
Methyloversatilis_universalis_FAM5	26dap_M	0	-0.0183242229621783
Methyloversatilis_universalis_FAM5	12dgr180	0	-0.0312048820281916
Methyloversatilis_universalis_FAM5	his_L	-1.04591890703887e-11	-0.0580724964461297
Methyloversatilis_universalis_FAM5	cytd	0	-0.0616185057780285
Methyloversatilis_universalis_FAM5	uri	0	-0.0665477517933368
Methyloversatilis_universalis_FAM5	acgam	0	-0.0732968918488268
Methyloversatilis_universalis_FAM5	malt	0	-0.074493000000075
Methyloversatilis_universalis_FAM5	tre	0	-0.074493000000075
Methyloversatilis_universalis_FAM5	phe_L	-2.03499439521693e-11	-0.113208545504449
Methyloversatilis_universalis_FAM5	asn_L	0	-0.147137407440823
Methyloversatilis_universalis_FAM5	fru	0	-0.148985999999923
Methyloversatilis_universalis_FAM5	fuc_L	0	-0.148986000000036
Methyloversatilis_universalis_FAM5	arg_L	0	-0.149999999999977
Methyloversatilis_universalis_FAM5	leu_L	0	-0.150000000000091
Methyloversatilis_universalis_FAM5	arab_L	0	-0.178782999999953
Methyloversatilis_universalis_FAM5	xyl_D	0	-0.178782999999953
Methyloversatilis_universalis_FAM5	met_L	-1.7166712495964e-11	-0.180000000000063
Methyloversatilis_universalis_FAM5	pro_L	-2.42152964347042e-11	-0.180000000000064
Methyloversatilis_universalis_FAM5	val_L	-1.07775122160092e-10	-0.180000000000064
Methyloversatilis_universalis_FAM5	lys_L	-0.0591266323750688	-0.150000000000091
Methyloversatilis_universalis_FAM5	thr_L	-2.77395884040743e-11	-0.224999999999909
Methyloversatilis_universalis_FAM5	for	0	-0.999999999998749
Methyloversatilis_universalis_FAM5	2obut	0	-1
Methyloversatilis_universalis_FAM5	adn	0	-1
Methyloversatilis_universalis_FAM5	amp	0	-1
Methyloversatilis_universalis_FAM5	dad_2	0	-1
Methyloversatilis_universalis_FAM5	dgsn	0	-1
Methyloversatilis_universalis_FAM5	cit	0	-1
Methyloversatilis_universalis_FAM5	glyc3p	0	-1
Methyloversatilis_universalis_FAM5	hxan	0	-1
Methyloversatilis_universalis_FAM5	metsox_S_L	0	-1
Methyloversatilis_universalis_FAM5	orn	0	-1
Methyloversatilis_universalis_FAM5	ser_L	0	-1
Methyloversatilis_universalis_FAM5	so4	-4.54747350886464e-13	-0.999999999999995
Methyloversatilis_universalis_FAM5	tyr_L	-1.59161572810262e-11	-1
Methyloversatilis_universalis_FAM5	ala_L	-6.61657395539805e-11	-1
Methyloversatilis_universalis_FAM5	pi	-1.06297193269711e-10	-1
Methyloversatilis_universalis_FAM5	3mop	-0.150000000043065	-0.999999999999995
Methyloversatilis_universalis_FAM5	gly	-0.863235360409703	-0.450000000000047
Methyloversatilis_universalis_FAM5	glyc	0	-1.79965499999571
Methyloversatilis_universalis_FAM5	cys_L	-0.863235360224166	-1
Methyloversatilis_universalis_FAM5	fum	-1.88952310541788	-1
Methyloversatilis_universalis_FAM5	asp_L	-8.93319796378387	-0.224999999999909
Methyloversatilis_universalis_FAM5	h2o	-11.3506443095048	-10
Methyloversatilis_universalis_FAM5	acald	-36.2606733864641	0
Microbacterium_gubbeenense_DSM_15944	ac	0	15.3097433493429
Microbacterium_gubbeenense_DSM_15944	co2	0	13.333187733042
Microbacterium_gubbeenense_DSM_15944	ppa	0	11.8575957525433
Microbacterium_gubbeenense_DSM_15944	nh4	0	7.38291677176449
Microbacterium_gubbeenense_DSM_15944	h2s	0	4.01418886050419
Microbacterium_gubbeenense_DSM_15944	ade	0	2.91014920431212
Microbacterium_gubbeenense_DSM_15944	h	0	1.86201037744104
Microbacterium_gubbeenense_DSM_15944	tym	0	0.906800175135686
Microbacterium_gubbeenense_DSM_15944	gua	0.0185124426142238	0.869205999917653
Microbacterium_gubbeenense_DSM_15944	uri	0	0.886559302926685
Microbacterium_gubbeenense_DSM_15944	glyclt	0	0.804394476893435
Microbacterium_gubbeenense_DSM_15944	ppi	0	0.736702265411168
Microbacterium_gubbeenense_DSM_15944	biomass1	0	0.648469709341612
Microbacterium_gubbeenense_DSM_15944	12ppd_S	0	0.14898600000015
Microbacterium_gubbeenense_DSM_15944	gcald	-0.000995651033690592	0
Microbacterium_gubbeenense_DSM_15944	succ	-0.000995651033690592	0
Microbacterium_gubbeenense_DSM_15944	k	0	-0.00200798645482791
Microbacterium_gubbeenense_DSM_15944	gthrd	0	-0.00200798645482791
Microbacterium_gubbeenense_DSM_15944	ca2	0	-0.0020079864549416
Microbacterium_gubbeenense_DSM_15944	cobalt2	0	-0.0020079864549416
Microbacterium_gubbeenense_DSM_15944	cu2	0	-0.0020079864549416
Microbacterium_gubbeenense_DSM_15944	cl	0	-0.0020079864549416
Microbacterium_gubbeenense_DSM_15944	mg2	0	-0.0020079864549416
Microbacterium_gubbeenense_DSM_15944	mn2	0	-0.0020079864549416
Microbacterium_gubbeenense_DSM_15944	pheme	0	-0.0020079864549416
Microbacterium_gubbeenense_DSM_15944	pydx	0	-0.0020079864549416
Microbacterium_gubbeenense_DSM_15944	sheme	0	-0.0020079864549416
Microbacterium_gubbeenense_DSM_15944	spmd	0	-0.0020079864549416
Microbacterium_gubbeenense_DSM_15944	zn2	0	-0.0020079864549416
Microbacterium_gubbeenense_DSM_15944	mqn8	0	-0.0040159729098832
Microbacterium_gubbeenense_DSM_15944	fe3	0	-0.00401597291011058
Microbacterium_gubbeenense_DSM_15944	nac	0	-0.00401597291056532
Microbacterium_gubbeenense_DSM_15944	4abz	0	-0.00602395936493849
Microbacterium_gubbeenense_DSM_15944	thymd	0	-0.00634151498161373
Microbacterium_gubbeenense_DSM_15944	dcyt	0	-0.0144323418511476
Microbacterium_gubbeenense_DSM_15944	12dgr180	0	-0.0276196218602536
Microbacterium_gubbeenense_DSM_15944	orn	0	-0.0384268341147163
Microbacterium_gubbeenense_DSM_15944	his_L	0	-0.0514003030413051
Microbacterium_gubbeenense_DSM_15944	acgam	0	-0.0648755036013426
Microbacterium_gubbeenense_DSM_15944	26dap_M	0	-0.0819116034074341
Microbacterium_gubbeenense_DSM_15944	asp_L	0	-0.0830263468860721
Microbacterium_gubbeenense_DSM_15944	phe_L	0	-0.100201539487443
Microbacterium_gubbeenense_DSM_15944	leu_L	0	-0.109765601858953
Microbacterium_gubbeenense_DSM_15944	lys_L	0	-0.119406466327405
Microbacterium_gubbeenense_DSM_15944	pro_L	0	-0.119545390917096
Microbacterium_gubbeenense_DSM_15944	arg_L	0	-0.123558629634886
Microbacterium_gubbeenense_DSM_15944	fru	0	-0.148985999999923
Microbacterium_gubbeenense_DSM_15944	fuc_L	0	-0.148986000000036
Microbacterium_gubbeenense_DSM_15944	glu_L	0	-0.149871415865277
Microbacterium_gubbeenense_DSM_15944	gln_L	0	-0.156517876638418
Microbacterium_gubbeenense_DSM_15944	xyl_D	0	-0.178782999999953
Microbacterium_gubbeenense_DSM_15944	met_L	0	-0.180000000000064
Microbacterium_gubbeenense_DSM_15944	asn_L	0	-0.203474988202402
Microbacterium_gubbeenense_DSM_15944	val_L	-0.186089900961974	-0.180000000000064
Microbacterium_gubbeenense_DSM_15944	gly	-0.300562416389653	-0.450000000000045
Microbacterium_gubbeenense_DSM_15944	thr_L	-0.557264414453584	-0.224999999999909
Microbacterium_gubbeenense_DSM_15944	3mop	0	-0.955823726223343
Microbacterium_gubbeenense_DSM_15944	metsox_S_L	0	-0.984642944266852
Microbacterium_gubbeenense_DSM_15944	tyr_L	0	-0.987065486114034
Microbacterium_gubbeenense_DSM_15944	cit	0	-0.998008697932619
Microbacterium_gubbeenense_DSM_15944	so4	0	-0.999668116322141
Microbacterium_gubbeenense_DSM_15944	2obut	0	-1
Microbacterium_gubbeenense_DSM_15944	adn	0	-1
Microbacterium_gubbeenense_DSM_15944	ala_L	0	-1
Microbacterium_gubbeenense_DSM_15944	amp	0	-1
Microbacterium_gubbeenense_DSM_15944	cytd	0	-1
Microbacterium_gubbeenense_DSM_15944	dad_2	0	-1
Microbacterium_gubbeenense_DSM_15944	dgsn	0	-1
Microbacterium_gubbeenense_DSM_15944	for	0	-1
Microbacterium_gubbeenense_DSM_15944	glyc3p	0	-1
Microbacterium_gubbeenense_DSM_15944	ser_L	0	-1
Microbacterium_gubbeenense_DSM_15944	no2	-5.42085899724043e-07	-1
Microbacterium_gubbeenense_DSM_15944	fum	-0.013900690360515	-1.00000000000001
Microbacterium_gubbeenense_DSM_15944	h2o	0	-1.53682674117226
Microbacterium_gubbeenense_DSM_15944	cys_L	-0.992170535531045	-1
Microbacterium_gubbeenense_DSM_15944	glyc	-0.226902766254625	-1.79965500000002
Microbacterium_gubbeenense_DSM_15944	lac_D	-5.66451580533692	0
Microbacterium_oleivorans_NBRC_103075	pyr	200.993277315168	0
Microbacterium_oleivorans_NBRC_103075	succ	194.778902690893	0
Microbacterium_oleivorans_NBRC_103075	asp_L	192.972515362691	0
Microbacterium_oleivorans_NBRC_103075	h2o	0	21.9074092704823
Microbacterium_oleivorans_NBRC_103075	co2	0	7.03196986296643
Microbacterium_oleivorans_NBRC_103075	nh4	5.66789220585849	0
Microbacterium_oleivorans_NBRC_103075	gua	0	3.90900484898498
Microbacterium_oleivorans_NBRC_103075	biomass1	0	3.500069619947
Microbacterium_oleivorans_NBRC_103075	for	0	3.33787629929725
Microbacterium_oleivorans_NBRC_103075	h2s	0	2.42282293911217
Microbacterium_oleivorans_NBRC_103075	uri	0	2.24976301788456
Microbacterium_oleivorans_NBRC_103075	nac	0	0.978324068843676
Microbacterium_oleivorans_NBRC_103075	12ppd_S	0.14898600000015	0
Microbacterium_oleivorans_NBRC_103075	gcald	5.6843418860808e-12	0
Microbacterium_oleivorans_NBRC_103075	na1	0	-2.27373675443232e-13
Microbacterium_oleivorans_NBRC_103075	taur	-9.09494701772928e-13	0
Microbacterium_oleivorans_NBRC_103075	o2	-1.02318153949454e-12	0
Microbacterium_oleivorans_NBRC_103075	k	-1.81898940354586e-12	-0.0108379655762292
Microbacterium_oleivorans_NBRC_103075	gthrd	0	-0.0108379655780482
Microbacterium_oleivorans_NBRC_103075	ca2	-1.93267624126747e-12	-0.0108379655762292
Microbacterium_oleivorans_NBRC_103075	cobalt2	-1.93267624126747e-12	-0.0108379655762292
Microbacterium_oleivorans_NBRC_103075	cu2	-1.93267624126747e-12	-0.0108379655762292
Microbacterium_oleivorans_NBRC_103075	cl	-1.93267624126747e-12	-0.0108379655762292
Microbacterium_oleivorans_NBRC_103075	mg2	-1.93267624126747e-12	-0.0108379655762292
Microbacterium_oleivorans_NBRC_103075	mn2	-1.93267624126747e-12	-0.0108379655762292
Microbacterium_oleivorans_NBRC_103075	pheme	-1.93267624126747e-12	-0.0108379655762292
Microbacterium_oleivorans_NBRC_103075	ptrc	0	-0.0108379655781619
Microbacterium_oleivorans_NBRC_103075	pydam	-1.93267624126747e-12	-0.0108379655762292
Microbacterium_oleivorans_NBRC_103075	sheme	0	-0.0108379655781619
Microbacterium_oleivorans_NBRC_103075	so4	-1.93267624126747e-12	-0.0108379655762292
Microbacterium_oleivorans_NBRC_103075	spmd	-1.93267624126747e-12	-0.0108379655762292
Microbacterium_oleivorans_NBRC_103075	zn2	-1.93267624126747e-12	-0.0108379655762292
Microbacterium_oleivorans_NBRC_103075	mqn8	0	-0.0216759311563237
Microbacterium_oleivorans_NBRC_103075	fe3	-5.6843418860808e-12	-0.0216759311508668
Microbacterium_oleivorans_NBRC_103075	4abz	-5.6843418860808e-12	-0.0325138967288013
Microbacterium_oleivorans_NBRC_103075	thymd	0	-0.0342278808274159
Microbacterium_oleivorans_NBRC_103075	malt	0	-0.074493000000075
Microbacterium_oleivorans_NBRC_103075	tre	0	-0.074493000000075
Microbacterium_oleivorans_NBRC_103075	fru	0	-0.148985999999923
Microbacterium_oleivorans_NBRC_103075	glc_D	0	-0.148985999999923
Microbacterium_oleivorans_NBRC_103075	fuc_L	0	-0.148986000000036
Microbacterium_oleivorans_NBRC_103075	12dgr180	0	-0.149074965252794
Microbacterium_oleivorans_NBRC_103075	leu_L	0	-0.150000000000091
Microbacterium_oleivorans_NBRC_103075	arg_L	-1.52112988871522e-10	-0.150000000000091
Microbacterium_oleivorans_NBRC_103075	lys_L	-1.75987224793062e-10	-0.150000000000091
Microbacterium_oleivorans_NBRC_103075	glyc3p	0	-0.169667338090335
Microbacterium_oleivorans_NBRC_103075	ac	0	-0.177419383409983
Microbacterium_oleivorans_NBRC_103075	arab_L	0	-0.178783000000067
Microbacterium_oleivorans_NBRC_103075	xyl_D	0	-0.178783000000067
Microbacterium_oleivorans_NBRC_103075	thr_L	-1.3017142919125e-10	-0.224999999999909
Microbacterium_oleivorans_NBRC_103075	his_L	-0.101893381471655	-0.150000000000091
Microbacterium_oleivorans_NBRC_103075	ser_L	0	-0.284687762982117
Microbacterium_oleivorans_NBRC_103075	acgam	0	-0.350160965057967
Microbacterium_oleivorans_NBRC_103075	pro_L	-0.178705009678083	-0.180000000000064
Microbacterium_oleivorans_NBRC_103075	tyr_L	-7.43511918699369e-11	-0.433226367239058
Microbacterium_oleivorans_NBRC_103075	phe_L	-9.52695700107142e-11	-0.540830757578987
Microbacterium_oleivorans_NBRC_103075	asn_L	-0.477918981773996	-0.224999999999909
Microbacterium_oleivorans_NBRC_103075	26dap_M	-1.54614099301398e-11	-0.936600113390682
Microbacterium_oleivorans_NBRC_103075	csn	0	-0.939948746347795
Microbacterium_oleivorans_NBRC_103075	orn	0	-0.999999999847887
Microbacterium_oleivorans_NBRC_103075	2obut	0	-1
Microbacterium_oleivorans_NBRC_103075	ade	0	-1
Microbacterium_oleivorans_NBRC_103075	adn	0	-1
Microbacterium_oleivorans_NBRC_103075	amp	0	-1
Microbacterium_oleivorans_NBRC_103075	cytd	0	-1
Microbacterium_oleivorans_NBRC_103075	dad_2	0	-1
Microbacterium_oleivorans_NBRC_103075	dgsn	0	-1
Microbacterium_oleivorans_NBRC_103075	cit	0	-1
Microbacterium_oleivorans_NBRC_103075	ncam	0	-1
Microbacterium_oleivorans_NBRC_103075	no2	0	-1
Microbacterium_oleivorans_NBRC_103075	dcyt	-3.34239302901551e-11	-0.999999999999996
Microbacterium_oleivorans_NBRC_103075	3mop	-0.150000000137652	-0.999999999999998
Microbacterium_oleivorans_NBRC_103075	met_L	-1.0000000000922	-0.18000000000006
Microbacterium_oleivorans_NBRC_103075	gly	-1.05039295629763	-0.45000000000004
Microbacterium_oleivorans_NBRC_103075	gln_L	-1.47371464406831	-0.18000000000006
Microbacterium_oleivorans_NBRC_103075	pi	-1.67259464742301	0
Microbacterium_oleivorans_NBRC_103075	cys_L	-1.00000000004127	-1
Microbacterium_oleivorans_NBRC_103075	glyc	-0.297971999980518	-1.79965500000003
Microbacterium_oleivorans_NBRC_103075	val_L	-2.35581787959438	-0.18000000000007
Microbacterium_oleivorans_NBRC_103075	lac_L	-4.65799583965577	0
Microbacterium_oleivorans_NBRC_103075	h	-10.4359741050924	-1
Microbacterium_oleivorans_NBRC_103075	mal_L	-194.778902690894	0
Microbacterium_oleivorans_NBRC_103075	fum	-194.880796072239	-1
Microbacterium_oleivorans_NBRC_103075	ala_L	-195.766695601741	-1
Microbacterium_paraoxydans_77MFTsu3_2	ac	0	15.6696066150434
Microbacterium_paraoxydans_77MFTsu3_2	ppa	0	14.2811847455645
Microbacterium_paraoxydans_77MFTsu3_2	co2	0	12.9272709551055
Microbacterium_paraoxydans_77MFTsu3_2	nh4	1.46865140421778	9.60032908809032
Microbacterium_paraoxydans_77MFTsu3_2	h2s	0	3.98290812204721
Microbacterium_paraoxydans_77MFTsu3_2	ade	0	2.89966003468157
Microbacterium_paraoxydans_77MFTsu3_2	h	0	2.81231638541044
Microbacterium_paraoxydans_77MFTsu3_2	gua	0.0285190421236621	0.846091666691564
Microbacterium_paraoxydans_77MFTsu3_2	uri	0	0.873316251410188
Microbacterium_paraoxydans_77MFTsu3_2	ppi	0	0.732158737135933
Microbacterium_paraoxydans_77MFTsu3_2	biomass1	0	0.724171974835144
Microbacterium_paraoxydans_77MFTsu3_2	gly	0.682869974208415	0
Microbacterium_paraoxydans_77MFTsu3_2	glyclt	0	0.537012650865904
Microbacterium_paraoxydans_77MFTsu3_2	12ppd_S	0.148985999999923	0
Microbacterium_paraoxydans_77MFTsu3_2	gln_L	2.27373675443232e-13	0
Microbacterium_paraoxydans_77MFTsu3_2	ca2	0	-0.00224239852002484
Microbacterium_paraoxydans_77MFTsu3_2	cobalt2	0	-0.00224239852002484
Microbacterium_paraoxydans_77MFTsu3_2	cu2	0	-0.00224239852002484
Microbacterium_paraoxydans_77MFTsu3_2	cl	0	-0.00224239852002484
Microbacterium_paraoxydans_77MFTsu3_2	mg2	0	-0.00224239852002484
Microbacterium_paraoxydans_77MFTsu3_2	mn2	0	-0.00224239852002484
Microbacterium_paraoxydans_77MFTsu3_2	pheme	0	-0.00224239852002484
Microbacterium_paraoxydans_77MFTsu3_2	pydx	0	-0.00224239852002484
Microbacterium_paraoxydans_77MFTsu3_2	sheme	0	-0.00224239852002484
Microbacterium_paraoxydans_77MFTsu3_2	spmd	0	-0.00224239852002484
Microbacterium_paraoxydans_77MFTsu3_2	zn2	0	-0.00224239852002484
Microbacterium_paraoxydans_77MFTsu3_2	k	0	-0.00224239852013852
Microbacterium_paraoxydans_77MFTsu3_2	gthrd	0	-0.00224239852013852
Microbacterium_paraoxydans_77MFTsu3_2	nac	-0.0044847970398223	0
Microbacterium_paraoxydans_77MFTsu3_2	mqn8	0	-0.00448479704004967
Microbacterium_paraoxydans_77MFTsu3_2	fe3	0	-0.00448479704027704
Microbacterium_paraoxydans_77MFTsu3_2	4abz	0	-0.00672719556018819
Microbacterium_paraoxydans_77MFTsu3_2	thymd	0	-0.00708182257631051
Microbacterium_paraoxydans_77MFTsu3_2	succ	-0.0128641379419605	0
Microbacterium_paraoxydans_77MFTsu3_2	dcyt	0	-0.016117171471933
Microbacterium_paraoxydans_77MFTsu3_2	26dap_M	0	-0.01811226526263
Microbacterium_paraoxydans_77MFTsu3_2	12dgr180	0	-0.030843932752191
Microbacterium_paraoxydans_77MFTsu3_2	asp_L	0	-0.0482524379134475
Microbacterium_paraoxydans_77MFTsu3_2	pi	-0.0523876267255901	0
Microbacterium_paraoxydans_77MFTsu3_2	his_L	0	-0.0574007674133554
Microbacterium_paraoxydans_77MFTsu3_2	acgam	0	-0.0724490610504063
Microbacterium_paraoxydans_77MFTsu3_2	pro_L	0	-0.0792212010271669
Microbacterium_paraoxydans_77MFTsu3_2	tyr_L	0	-0.0896354724432058
Microbacterium_paraoxydans_77MFTsu3_2	arg_L	0	-0.107065937890752
Microbacterium_paraoxydans_77MFTsu3_2	phe_L	0	-0.111899053551497
Microbacterium_paraoxydans_77MFTsu3_2	orn	0	-0.128109589354835
Microbacterium_paraoxydans_77MFTsu3_2	asn_L	0	-0.145435457706185
Microbacterium_paraoxydans_77MFTsu3_2	fru	0	-0.148985999999923
Microbacterium_paraoxydans_77MFTsu3_2	fuc_L	0	-0.148985999999923
Microbacterium_paraoxydans_77MFTsu3_2	leu_L	0	-0.150000000000091
Microbacterium_paraoxydans_77MFTsu3_2	gcald	-0.178783000000067	0
Microbacterium_paraoxydans_77MFTsu3_2	thr_L	0	-0.191500119377679
Microbacterium_paraoxydans_77MFTsu3_2	lys_L	-0.0567076484968538	-0.150000000000091
Microbacterium_paraoxydans_77MFTsu3_2	glu_L	-0.16215713675615	-0.180000000000064
Microbacterium_paraoxydans_77MFTsu3_2	val_L	-0.201406809369587	-0.180000000000064
Microbacterium_paraoxydans_77MFTsu3_2	3mop	0	-0.957918701994117
Microbacterium_paraoxydans_77MFTsu3_2	so4	0	-0.999461105296632
Microbacterium_paraoxydans_77MFTsu3_2	2obut	0	-1
Microbacterium_paraoxydans_77MFTsu3_2	adn	0	-1
Microbacterium_paraoxydans_77MFTsu3_2	amp	0	-1
Microbacterium_paraoxydans_77MFTsu3_2	cytd	0	-1
Microbacterium_paraoxydans_77MFTsu3_2	dad_2	0	-1
Microbacterium_paraoxydans_77MFTsu3_2	dgsn	0	-1
Microbacterium_paraoxydans_77MFTsu3_2	cit	0	-1
Microbacterium_paraoxydans_77MFTsu3_2	fum	0	-1
Microbacterium_paraoxydans_77MFTsu3_2	glyc3p	0	-1
Microbacterium_paraoxydans_77MFTsu3_2	no2	0	-1
Microbacterium_paraoxydans_77MFTsu3_2	met_L	-0.973986256988951	-0.180000000000059
Microbacterium_paraoxydans_77MFTsu3_2	ser_L	-0.980384806450957	-1
Microbacterium_paraoxydans_77MFTsu3_2	cys_L	-0.988364729941622	-0.999999999999998
Microbacterium_paraoxydans_77MFTsu3_2	glyc	-0.45251732582085	-1.79965500000003
Microbacterium_paraoxydans_77MFTsu3_2	h2o	-0.546639573824109	-3.06812944071078
Microbacterium_paraoxydans_77MFTsu3_2	acald	-4.39471193331292	0
Microbacterium_paraoxydans_77MFTsu3_2	for	-4.39794530153301	-1
Microbacterium_paraoxydans_77MFTsu3_2	ala_L	-5.28728183336807	-1
Micrococcus_luteus_NCTC_2665	glu_L	501.484251934166	0
Micrococcus_luteus_NCTC_2665	ala_L	497.335748065834	0
Micrococcus_luteus_NCTC_2665	h2o	1.19987928379305	18.836988982667
Micrococcus_luteus_NCTC_2665	co2	0	7.63359572112108
Micrococcus_luteus_NCTC_2665	pyr	6.17211071615566	0
Micrococcus_luteus_NCTC_2665	biomass1	0	2.77940228553155
Micrococcus_luteus_NCTC_2665	ac	0.684462324975925	2.07969647839661
Micrococcus_luteus_NCTC_2665	nh4	2.64764916912907	0
Micrococcus_luteus_NCTC_2665	ade	0	2.61489102223061
Micrococcus_luteus_NCTC_2665	nac	0	0.982787161646229
Micrococcus_luteus_NCTC_2665	h2s	0	0.816185969039225
Micrococcus_luteus_NCTC_2665	uri	0	0.766241150177621
Micrococcus_luteus_NCTC_2665	glyc	0.700758807050647	0
Micrococcus_luteus_NCTC_2665	gua	0	0.518750663363562
Micrococcus_luteus_NCTC_2665	thymd	0	0.260034491065881
Micrococcus_luteus_NCTC_2665	12ppd_S	0	0.14898600000015
Micrococcus_luteus_NCTC_2665	for	0	0.0774577725942436
Micrococcus_luteus_NCTC_2665	succ	-6.48014975013211e-12	0
Micrococcus_luteus_NCTC_2665	ca2	-6.48014975013211e-12	-0.00860641917063276
Micrococcus_luteus_NCTC_2665	k	-6.3664629124105e-12	-0.00860641917074645
Micrococcus_luteus_NCTC_2665	cobalt2	-6.48014975013211e-12	-0.00860641917063276
Micrococcus_luteus_NCTC_2665	cu2	-6.48014975013211e-12	-0.00860641917063276
Micrococcus_luteus_NCTC_2665	cl	-6.48014975013211e-12	-0.00860641917063276
Micrococcus_luteus_NCTC_2665	mg2	-6.48014975013211e-12	-0.00860641917063276
Micrococcus_luteus_NCTC_2665	mn2	-6.48014975013211e-12	-0.00860641917063276
Micrococcus_luteus_NCTC_2665	pheme	-6.48014975013211e-12	-0.00860641917063276
Micrococcus_luteus_NCTC_2665	ptrc	0	-0.00860641917711291
Micrococcus_luteus_NCTC_2665	pydam	0	-0.00860641917711291
Micrococcus_luteus_NCTC_2665	sheme	0	-0.00860641917711291
Micrococcus_luteus_NCTC_2665	so4	-6.48014975013211e-12	-0.00860641917063276
Micrococcus_luteus_NCTC_2665	spmd	0	-0.00860641917711291
Micrococcus_luteus_NCTC_2665	zn2	-6.48014975013211e-12	-0.00860641917063276
Micrococcus_luteus_NCTC_2665	gthrd	0	-0.00860641917734029
Micrococcus_luteus_NCTC_2665	malt	0	-0.00919804813372593
Micrococcus_luteus_NCTC_2665	fe3	0	-0.0172128383542258
Micrococcus_luteus_NCTC_2665	mqn8	0	-0.0172128383542258
Micrococcus_luteus_NCTC_2665	4abz	-1.29602995002642e-11	-0.0258192575184921
Micrococcus_luteus_NCTC_2665	pro_L	0	-0.0480613551784472
Micrococcus_luteus_NCTC_2665	26dap_M	0	-0.0695156305633873
Micrococcus_luteus_NCTC_2665	12dgr180	0	-0.118380302145397
Micrococcus_luteus_NCTC_2665	glc_D	0	-0.148985999999923
Micrococcus_luteus_NCTC_2665	fuc_L	0	-0.148986000000036
Micrococcus_luteus_NCTC_2665	arg_L	0	-0.149999999999977
Micrococcus_luteus_NCTC_2665	leu_L	-0.00441932041769633	-0.150000000000091
Micrococcus_luteus_NCTC_2665	arab_L	0	-0.178782999999953
Micrococcus_luteus_NCTC_2665	xyl_D	0	-0.178782999999953
Micrococcus_luteus_NCTC_2665	met_L	-3.07295522361528e-10	-0.180000000000063
Micrococcus_luteus_NCTC_2665	val_L	-7.39532879379112e-10	-0.180000000000064
Micrococcus_luteus_NCTC_2665	his_L	-0.0703065427602496	-0.150000000000091
Micrococcus_luteus_NCTC_2665	thr_L	0	-0.224999999999909
Micrococcus_luteus_NCTC_2665	cys_L	0	-0.237459623965606
Micrococcus_luteus_NCTC_2665	ser_L	0	-0.250043894549435
Micrococcus_luteus_NCTC_2665	pi	-1.66869540407788e-09	-0.257037805124469
Micrococcus_luteus_NCTC_2665	acgam	0	-0.278062522253663
Micrococcus_luteus_NCTC_2665	tyr_L	-2.53407961281482e-10	-0.344024686741704
Micrococcus_luteus_NCTC_2665	phe_L	-3.24462234857492e-10	-0.429473240835819
Micrococcus_luteus_NCTC_2665	gly	0	-0.439928946771829
Micrococcus_luteus_NCTC_2665	asn_L	-0.333187361003411	-0.224999999999909
Micrococcus_luteus_NCTC_2665	fru	-0.428561903733112	-0.148985999999922
Micrococcus_luteus_NCTC_2665	dcyt	-6.73026079311967e-11	-0.601531867495623
Micrococcus_luteus_NCTC_2665	lys_L	-0.643352588382072	-0.150000000000091
Micrococcus_luteus_NCTC_2665	asp_L	-0.609135864878112	-0.224999999999909
Micrococcus_luteus_NCTC_2665	2obut	0	-1
Micrococcus_luteus_NCTC_2665	adn	0	-1
Micrococcus_luteus_NCTC_2665	amp	0	-1
Micrococcus_luteus_NCTC_2665	cytd	0	-1
Micrococcus_luteus_NCTC_2665	dad_2	0	-1
Micrococcus_luteus_NCTC_2665	dgsn	0	-1
Micrococcus_luteus_NCTC_2665	cit	0	-1
Micrococcus_luteus_NCTC_2665	fum	0	-1
Micrococcus_luteus_NCTC_2665	glyc3p	0	-1
Micrococcus_luteus_NCTC_2665	metsox_S_L	0	-1
Micrococcus_luteus_NCTC_2665	ncam	0	-1
Micrococcus_luteus_NCTC_2665	no2	0	-1
Micrococcus_luteus_NCTC_2665	orn	0	-1
Micrococcus_luteus_NCTC_2665	3mop	-0.145580681223009	-1
Micrococcus_luteus_NCTC_2665	acald	-2.59247559490279	0
Micrococcus_luteus_NCTC_2665	h	-5.66935338835674	-1
Micrococcus_luteus_NCTC_2665	gln_L	-502.480652911933	-0.180000000000007
Micrococcus_luteus_NCTC_2665	lac_L	-506.399012916835	0
Micromonospora_aurantiaca_ATCC_27029	glu_L	17.3865177305684	0
Micromonospora_aurantiaca_ATCC_27029	h	6.37212056297949	5.63962162533241
Micromonospora_aurantiaca_ATCC_27029	ac	0	10.7528926375046
Micromonospora_aurantiaca_ATCC_27029	ppa	0	7.96306106272652
Micromonospora_aurantiaca_ATCC_27029	no2	3.08315160882	0
Micromonospora_aurantiaca_ATCC_27029	ade	0	2.95887888507502
Micromonospora_aurantiaca_ATCC_27029	asp_L	2.60206333524229	0
Micromonospora_aurantiaca_ATCC_27029	glyclt	0	2.29726798926629
Micromonospora_aurantiaca_ATCC_27029	ser_L	2.09061394210573	0
Micromonospora_aurantiaca_ATCC_27029	h2s	0	2.08359226903508
Micromonospora_aurantiaca_ATCC_27029	cys_L	0.974644568028452	0
Micromonospora_aurantiaca_ATCC_27029	gua	0.0697195694856418	0.87889365320575
Micromonospora_aurantiaca_ATCC_27029	uri	0	0.948082730862666
Micromonospora_aurantiaca_ATCC_27029	tym	0	0.910943023054983
Micromonospora_aurantiaca_ATCC_27029	pi	0.343270354381616	0.256872703717818
Micromonospora_aurantiaca_ATCC_27029	ppi	0	0.579427630405235
Micromonospora_aurantiaca_ATCC_27029	biomass1	0	0.296778645546738
Micromonospora_aurantiaca_ATCC_27029	12ppd_S	0	0.14898600000015
Micromonospora_aurantiaca_ATCC_27029	fru	4.50722836831119e-09	0
Micromonospora_aurantiaca_ATCC_27029	co2	0	1.81898940354586e-12
Micromonospora_aurantiaca_ATCC_27029	k	0	-0.000918975075819617
Micromonospora_aurantiaca_ATCC_27029	gthrd	0	-0.000918975075819617
Micromonospora_aurantiaca_ATCC_27029	ca2	0	-0.000918975075933304
Micromonospora_aurantiaca_ATCC_27029	cobalt2	0	-0.000918975075933304
Micromonospora_aurantiaca_ATCC_27029	cu2	0	-0.000918975075933304
Micromonospora_aurantiaca_ATCC_27029	cl	0	-0.000918975075933304
Micromonospora_aurantiaca_ATCC_27029	mg2	0	-0.000918975075933304
Micromonospora_aurantiaca_ATCC_27029	mn2	0	-0.000918975075933304
Micromonospora_aurantiaca_ATCC_27029	pheme	0	-0.000918975075933304
Micromonospora_aurantiaca_ATCC_27029	pydx	0	-0.000918975075933304
Micromonospora_aurantiaca_ATCC_27029	sheme	0	-0.000918975075933304
Micromonospora_aurantiaca_ATCC_27029	spmd	0	-0.000918975075933304
Micromonospora_aurantiaca_ATCC_27029	zn2	0	-0.000918975075933304
Micromonospora_aurantiaca_ATCC_27029	nac	0	-0.00183795015152555
Micromonospora_aurantiaca_ATCC_27029	mqn8	0	-0.00183795015186661
Micromonospora_aurantiaca_ATCC_27029	fe3	0	-0.00183795015209398
Micromonospora_aurantiaca_ATCC_27029	4abz	0	-0.00275692522779991
Micromonospora_aurantiaca_ATCC_27029	thymd	0	-0.00290225773051134
Micromonospora_aurantiaca_ATCC_27029	dcyt	0	-0.00660510553530003
Micromonospora_aurantiaca_ATCC_27029	12dgr180	0	-0.0126403960711059
Micromonospora_aurantiaca_ATCC_27029	his_L	0	-0.0235238625606371
Micromonospora_aurantiaca_ATCC_27029	val_L	0	-0.0284875659897352
Micromonospora_aurantiaca_ATCC_27029	lys_L	0	-0.0293389119451604
Micromonospora_aurantiaca_ATCC_27029	acgam	0	-0.0296909228151208
Micromonospora_aurantiaca_ATCC_27029	arg_L	0	-0.0457150699862723
Micromonospora_aurantiaca_ATCC_27029	phe_L	0	-0.0458582363098685
Micromonospora_aurantiaca_ATCC_27029	26dap_M	0	-0.0627963153434621
Micromonospora_aurantiaca_ATCC_27029	tre	0	-0.0744929999999613
Micromonospora_aurantiaca_ATCC_27029	pro_L	0	-0.102071638232474
Micromonospora_aurantiaca_ATCC_27029	leu_L	0	-0.111407735751754
Micromonospora_aurantiaca_ATCC_27029	met_L	0	-0.124667481388087
Micromonospora_aurantiaca_ATCC_27029	asn_L	0	-0.140105218910776
Micromonospora_aurantiaca_ATCC_27029	glc_D	0	-0.148985999999923
Micromonospora_aurantiaca_ATCC_27029	fuc_L	0	-0.148986000000036
Micromonospora_aurantiaca_ATCC_27029	gly	0	-0.159396367537397
Micromonospora_aurantiaca_ATCC_27029	thr_L	0	-0.224999999999909
Micromonospora_aurantiaca_ATCC_27029	3mop	0	-0.897786396119386
Micromonospora_aurantiaca_ATCC_27029	tyr_L	0	-0.947677245075511
Micromonospora_aurantiaca_ATCC_27029	nh4	-0.982061148435605	0
Micromonospora_aurantiaca_ATCC_27029	so4	0	-0.998691048699698
Micromonospora_aurantiaca_ATCC_27029	2obut	0	-1
Micromonospora_aurantiaca_ATCC_27029	adn	0	-1
Micromonospora_aurantiaca_ATCC_27029	amp	0	-1
Micromonospora_aurantiaca_ATCC_27029	cgly	0	-1
Micromonospora_aurantiaca_ATCC_27029	cytd	0	-1
Micromonospora_aurantiaca_ATCC_27029	dad_2	0	-1
Micromonospora_aurantiaca_ATCC_27029	dgsn	0	-1
Micromonospora_aurantiaca_ATCC_27029	cit	0	-1
Micromonospora_aurantiaca_ATCC_27029	fum	0	-1
Micromonospora_aurantiaca_ATCC_27029	glyc3p	0	-1
Micromonospora_aurantiaca_ATCC_27029	metsox_S_L	0	-1
Micromonospora_aurantiaca_ATCC_27029	orn	0	-1
Micromonospora_aurantiaca_ATCC_27029	acald	-1.05955181865625	0
Micromonospora_aurantiaca_ATCC_27029	glyc	0	-1.79965500000003
Micromonospora_aurantiaca_ATCC_27029	for	-2.12766368695964	-1
Micromonospora_aurantiaca_ATCC_27029	h2o	0	-8.45217907732149
Micromonospora_aurantiaca_ATCC_27029	gln_L	-9.57440795783612	-0.18000000000006
Micromonospora_aurantiaca_ATCC_27029	succ	-10.1968238444481	0
Mitsuokella_jalaludinii_DSM_13811	lac_D	638.538071037566	0
Mitsuokella_jalaludinii_DSM_13811	h2o	2.31605100000002	21.1294302975491
Mitsuokella_jalaludinii_DSM_13811	akg	14.8856246275221	0
Mitsuokella_jalaludinii_DSM_13811	glu_L	5.26792593709877	0
Mitsuokella_jalaludinii_DSM_13811	for	0	3.93016633759567
Mitsuokella_jalaludinii_DSM_13811	biomass1	0	2.97790663874093
Mitsuokella_jalaludinii_DSM_13811	no2	2.91761146845067	0
Mitsuokella_jalaludinii_DSM_13811	gua	0	2.75545811975962
Mitsuokella_jalaludinii_DSM_13811	h2s	0	2.43819869701792
Mitsuokella_jalaludinii_DSM_13811	ins	0	1.1779088941089
Mitsuokella_jalaludinii_DSM_13811	nac	0	0.981557824186325
Mitsuokella_jalaludinii_DSM_13811	ac	0.39375676364125	0
Mitsuokella_jalaludinii_DSM_13811	nh4	0.244029169169266	0
Mitsuokella_jalaludinii_DSM_13811	12ppd_S	0	0.14898600000015
Mitsuokella_jalaludinii_DSM_13811	glyc	0.132010601295292	0
Mitsuokella_jalaludinii_DSM_13811	dad_2	0.120724611299011	0
Mitsuokella_jalaludinii_DSM_13811	na1	0	-4.54747350886464e-13
Mitsuokella_jalaludinii_DSM_13811	val_L	0	-7.95807864051312e-13
Mitsuokella_jalaludinii_DSM_13811	ca2	0	-0.00922108790689435
Mitsuokella_jalaludinii_DSM_13811	cobalt2	0	-0.00922108790689435
Mitsuokella_jalaludinii_DSM_13811	cu2	0	-0.00922108790689435
Mitsuokella_jalaludinii_DSM_13811	cl	0	-0.00922108790689435
Mitsuokella_jalaludinii_DSM_13811	mg2	0	-0.00922108790689435
Mitsuokella_jalaludinii_DSM_13811	mn2	0	-0.00922108790689435
Mitsuokella_jalaludinii_DSM_13811	pheme	0	-0.00922108790689435
Mitsuokella_jalaludinii_DSM_13811	ptrc	0	-0.00922108790689435
Mitsuokella_jalaludinii_DSM_13811	pydam	0	-0.00922108790689435
Mitsuokella_jalaludinii_DSM_13811	sheme	0	-0.00922108790689435
Mitsuokella_jalaludinii_DSM_13811	so4	0	-0.00922108790689435
Mitsuokella_jalaludinii_DSM_13811	spmd	0	-0.00922108790689435
Mitsuokella_jalaludinii_DSM_13811	zn2	0	-0.00922108790689435
Mitsuokella_jalaludinii_DSM_13811	k	0	-0.00922108790700804
Mitsuokella_jalaludinii_DSM_13811	gthrd	0	-0.00922108790700804
Mitsuokella_jalaludinii_DSM_13811	fe3	0	-0.0184421758135613
Mitsuokella_jalaludinii_DSM_13811	mqn8	0	-0.0184421758137887
Mitsuokella_jalaludinii_DSM_13811	4abz	0	-0.0276632637205694
Mitsuokella_jalaludinii_DSM_13811	thymd	0	-0.029121544601594
Mitsuokella_jalaludinii_DSM_13811	arg_L	0	-0.037100547754676
Mitsuokella_jalaludinii_DSM_13811	dcyt	0	-0.0662762901517908
Mitsuokella_jalaludinii_DSM_13811	pro_L	0	-0.0956343168973035
Mitsuokella_jalaludinii_DSM_13811	gly	0	-0.102729899357314
Mitsuokella_jalaludinii_DSM_13811	his_L	0	-0.113725730917054
Mitsuokella_jalaludinii_DSM_13811	met_L	0	-0.118679625842333
Mitsuokella_jalaludinii_DSM_13811	12dgr180	0	-0.126834999557218
Mitsuokella_jalaludinii_DSM_13811	thr_L	0	-0.128406212462664
Mitsuokella_jalaludinii_DSM_13811	asn_L	0	-0.133092432126205
Mitsuokella_jalaludinii_DSM_13811	fuc_L	0	-0.148986000000036
Mitsuokella_jalaludinii_DSM_13811	26dap_M	0	-0.223788252384793
Mitsuokella_jalaludinii_DSM_13811	ser_L	0	-0.228085130957993
Mitsuokella_jalaludinii_DSM_13811	cytd	0	-0.250453859944628
Mitsuokella_jalaludinii_DSM_13811	uri	-0.27048921581013	0
Mitsuokella_jalaludinii_DSM_13811	acgam	0	-0.297921691766192
Mitsuokella_jalaludinii_DSM_13811	malt	-0.257339000000002	-0.074493000000075
Mitsuokella_jalaludinii_DSM_13811	tyr_L	0	-0.368594861070164
Mitsuokella_jalaludinii_DSM_13811	phe_L	0	-0.460146133818284
Mitsuokella_jalaludinii_DSM_13811	pi	-0.483317615203759	0
Mitsuokella_jalaludinii_DSM_13811	lys_L	-0.550705841518834	-0.150000000000091
Mitsuokella_jalaludinii_DSM_13811	ala_L	0	-0.769824697204285
Mitsuokella_jalaludinii_DSM_13811	dgsn	0	-0.926683086559024
Mitsuokella_jalaludinii_DSM_13811	amp	0	-0.934917378582668
Mitsuokella_jalaludinii_DSM_13811	cgly	0	-0.963735570147719
Mitsuokella_jalaludinii_DSM_13811	adn	0	-1
Mitsuokella_jalaludinii_DSM_13811	cys_L	0	-1
Mitsuokella_jalaludinii_DSM_13811	cit	0	-1
Mitsuokella_jalaludinii_DSM_13811	fum	0	-1
Mitsuokella_jalaludinii_DSM_13811	glyc3p	0	-1
Mitsuokella_jalaludinii_DSM_13811	metsox_S_L	0	-1
Mitsuokella_jalaludinii_DSM_13811	ncam	0	-1
Mitsuokella_jalaludinii_DSM_13811	orn	0	-1
Mitsuokella_jalaludinii_DSM_13811	3mop	-0.000359487259856905	-1
Mitsuokella_jalaludinii_DSM_13811	2obut	-0.00141707804573343	-0.999999999999997
Mitsuokella_jalaludinii_DSM_13811	ade	-1.12072461129901	-1
Mitsuokella_jalaludinii_DSM_13811	acald	-2.28952041610751	0
Mitsuokella_jalaludinii_DSM_13811	glc_D	-2.18252843053949	-0.14898599999992
Mitsuokella_jalaludinii_DSM_13811	h	-1.63492037652804	-1
Mitsuokella_jalaludinii_DSM_13811	asp_L	-4.47415927352961	-0.22499999999991
Mitsuokella_jalaludinii_DSM_13811	gln_L	-4.61462539199943	-0.18000000000006
Mitsuokella_jalaludinii_DSM_13811	succ	-15.506951073777	0
Mitsuokella_jalaludinii_DSM_13811	lac_L	-640.999473081924	0
Mitsuokella_multacida_DSM_20544	succ	203.661614888566	0
Mitsuokella_multacida_DSM_20544	h	124.393340761692	0
Mitsuokella_multacida_DSM_20544	no2	67.7716715948773	0
Mitsuokella_multacida_DSM_20544	co2	6.03134989850878	8.17935760676662
Mitsuokella_multacida_DSM_20544	for	0	6.53473046755266
Mitsuokella_multacida_DSM_20544	biomass1	0	3.42781761011315
Mitsuokella_multacida_DSM_20544	gua	0	2.7415894310941
Mitsuokella_multacida_DSM_20544	h2s	0	2.43845336076936
Mitsuokella_multacida_DSM_20544	uri	0	2.32406178976305
Mitsuokella_multacida_DSM_20544	glu_L	1.47339989606564	0
Mitsuokella_multacida_DSM_20544	ins	0	1.1899368534564
Mitsuokella_multacida_DSM_20544	nac	0	0.978771525540651
Mitsuokella_multacida_DSM_20544	ac	0.333786489567501	0
Mitsuokella_multacida_DSM_20544	lac_D	0.201280673097017	0
Mitsuokella_multacida_DSM_20544	12ppd_S	0	0.14898600000015
Mitsuokella_multacida_DSM_20544	ca2	0	-0.0106142372296745
Mitsuokella_multacida_DSM_20544	k	0	-0.0106142372296745
Mitsuokella_multacida_DSM_20544	cobalt2	0	-0.0106142372296745
Mitsuokella_multacida_DSM_20544	cu2	0	-0.0106142372296745
Mitsuokella_multacida_DSM_20544	cl	0	-0.0106142372296745
Mitsuokella_multacida_DSM_20544	gthrd	0	-0.0106142372296745
Mitsuokella_multacida_DSM_20544	mg2	0	-0.0106142372296745
Mitsuokella_multacida_DSM_20544	mn2	0	-0.0106142372296745
Mitsuokella_multacida_DSM_20544	pheme	0	-0.0106142372296745
Mitsuokella_multacida_DSM_20544	ptrc	0	-0.0106142372296745
Mitsuokella_multacida_DSM_20544	pydam	0	-0.0106142372296745
Mitsuokella_multacida_DSM_20544	sheme	0	-0.0106142372296745
Mitsuokella_multacida_DSM_20544	so4	0	-0.0106142372296745
Mitsuokella_multacida_DSM_20544	spmd	0	-0.0106142372296745
Mitsuokella_multacida_DSM_20544	zn2	0	-0.0106142372296745
Mitsuokella_multacida_DSM_20544	fe3	0	-0.0212284744593489
Mitsuokella_multacida_DSM_20544	mqn8	0	-0.0212284744593489
Mitsuokella_multacida_DSM_20544	4abz	0	-0.0318427116891371
Mitsuokella_multacida_DSM_20544	thymd	0	-0.0335213139728694
Mitsuokella_multacida_DSM_20544	tre	0	-0.0744929999999613
Mitsuokella_multacida_DSM_20544	26dap_M	0	-0.0857331462465254
Mitsuokella_multacida_DSM_20544	xyl_D	0	-0.129966754420366
Mitsuokella_multacida_DSM_20544	12dgr180	0	-0.145997607649974
Mitsuokella_multacida_DSM_20544	fru	0	-0.148985999999923
Mitsuokella_multacida_DSM_20544	fuc_L	0	-0.148986000000036
Mitsuokella_multacida_DSM_20544	arg_L	0	-0.149999999999977
Mitsuokella_multacida_DSM_20544	ile_L	0	-0.150000000000091
Mitsuokella_multacida_DSM_20544	leu_L	0	-0.150000000000091
Mitsuokella_multacida_DSM_20544	ser_L	0	-0.166292988358009
Mitsuokella_multacida_DSM_20544	gln_L	0	-0.180000000000064
Mitsuokella_multacida_DSM_20544	met_L	0	-0.180000000000064
Mitsuokella_multacida_DSM_20544	pro_L	0	-0.180000000000064
Mitsuokella_multacida_DSM_20544	val_L	0	-0.180000000000064
Mitsuokella_multacida_DSM_20544	asn_L	0	-0.224999999999909
Mitsuokella_multacida_DSM_20544	thr_L	0	-0.224999999999909
Mitsuokella_multacida_DSM_20544	his_L	-0.121702535047916	-0.150000000000091
Mitsuokella_multacida_DSM_20544	malt	-0.257339000000002	-0.074493000000075
Mitsuokella_multacida_DSM_20544	acgam	0	-0.342932584986102
Mitsuokella_multacida_DSM_20544	tyr_L	0	-0.424283266418115
Mitsuokella_multacida_DSM_20544	phe_L	0	-0.529666377114722
Mitsuokella_multacida_DSM_20544	pi	-0.783589112296113	0
Mitsuokella_multacida_DSM_20544	lys_L	-0.828436258630632	-0.15000000000009
Mitsuokella_multacida_DSM_20544	csn	0	-0.999999999936563
Mitsuokella_multacida_DSM_20544	2obut	0	-1
Mitsuokella_multacida_DSM_20544	3mop	0	-1
Mitsuokella_multacida_DSM_20544	ade	0	-1
Mitsuokella_multacida_DSM_20544	adn	0	-1
Mitsuokella_multacida_DSM_20544	ala_L	0	-1
Mitsuokella_multacida_DSM_20544	amp	0	-1
Mitsuokella_multacida_DSM_20544	cytd	0	-1
Mitsuokella_multacida_DSM_20544	dad_2	0	-1
Mitsuokella_multacida_DSM_20544	dcyt	0	-1
Mitsuokella_multacida_DSM_20544	dgsn	0	-1
Mitsuokella_multacida_DSM_20544	cit	0	-1
Mitsuokella_multacida_DSM_20544	glyc3p	0	-1
Mitsuokella_multacida_DSM_20544	metsox_S_L	0	-1
Mitsuokella_multacida_DSM_20544	ncam	0	-1
Mitsuokella_multacida_DSM_20544	orn	0	-1
Mitsuokella_multacida_DSM_20544	gly	-1.12170253504792	-0.45000000000004
Mitsuokella_multacida_DSM_20544	mal_L	-1.65339989606605	0
Mitsuokella_multacida_DSM_20544	glyc	0	-1.79965500000003
Mitsuokella_multacida_DSM_20544	cys_L	-0.999999999999886	-1
Mitsuokella_multacida_DSM_20544	glc_D	-2.31605100000002	-0.14898599999992
Mitsuokella_multacida_DSM_20544	asp_L	-10.0119523441061	-0.2249999999999
Mitsuokella_multacida_DSM_20544	nh4	-61.7600160182842	0
Mitsuokella_multacida_DSM_20544	h2o	-112.368557839865	0
Mitsuokella_multacida_DSM_20544	fum	-200.509448701599	-1
Mobiluncus_curtisii_ATCC_43063	ac	0.120429907191465	12.4250402210355
Mobiluncus_curtisii_ATCC_43063	ppa	0	10.7742178595296
Mobiluncus_curtisii_ATCC_43063	co2	0	10.3334372604377
Mobiluncus_curtisii_ATCC_43063	h2s	0	4.03800384028318
Mobiluncus_curtisii_ATCC_43063	nh4	0	3.0029875131172
Mobiluncus_curtisii_ATCC_43063	ade	0.0164523220474848	2.9098183114636
Mobiluncus_curtisii_ATCC_43063	h	0	1.96576818594349
Mobiluncus_curtisii_ATCC_43063	gly	1.82663170387536	0
Mobiluncus_curtisii_ATCC_43063	fum	1.48763998240747	0
Mobiluncus_curtisii_ATCC_43063	ser_L	0.946151561322267	0
Mobiluncus_curtisii_ATCC_43063	tym	0	0.920258079952305
Mobiluncus_curtisii_ATCC_43063	gua	0.0155721140780543	0.890250679353926
Mobiluncus_curtisii_ATCC_43063	pro_L	0.890256133890603	0
Mobiluncus_curtisii_ATCC_43063	ppi	0	0.783944315449503
Mobiluncus_curtisii_ATCC_43063	biomass1	0	0.532118391310405
Mobiluncus_curtisii_ATCC_43063	asp_L	0.522353576402224	0
Mobiluncus_curtisii_ATCC_43063	glyc	0.32156080828679	0
Mobiluncus_curtisii_ATCC_43063	12ppd_S	0	0.14898600000015
Mobiluncus_curtisii_ATCC_43063	h2o	0.0260046062321635	0
Mobiluncus_curtisii_ATCC_43063	na1	0	-1.13686837721616e-13
Mobiluncus_curtisii_ATCC_43063	ca2	0	-0.00164770459866759
Mobiluncus_curtisii_ATCC_43063	cobalt2	0	-0.00164770459866759
Mobiluncus_curtisii_ATCC_43063	cu2	0	-0.00164770459866759
Mobiluncus_curtisii_ATCC_43063	cl	0	-0.00164770459866759
Mobiluncus_curtisii_ATCC_43063	mg2	0	-0.00164770459866759
Mobiluncus_curtisii_ATCC_43063	mn2	0	-0.00164770459866759
Mobiluncus_curtisii_ATCC_43063	pheme	0	-0.00164770459866759
Mobiluncus_curtisii_ATCC_43063	pydx	0	-0.00164770459866759
Mobiluncus_curtisii_ATCC_43063	sheme	0	-0.00164770459866759
Mobiluncus_curtisii_ATCC_43063	spmd	0	-0.00164770459866759
Mobiluncus_curtisii_ATCC_43063	zn2	0	-0.00164770459866759
Mobiluncus_curtisii_ATCC_43063	k	0	-0.00164770459878127
Mobiluncus_curtisii_ATCC_43063	gthrd	0	-0.00164770459878127
Mobiluncus_curtisii_ATCC_43063	nac	0	-0.00329540919619831
Mobiluncus_curtisii_ATCC_43063	mqn8	0	-0.00329540919733518
Mobiluncus_curtisii_ATCC_43063	fe3	0	-0.00329540919756255
Mobiluncus_curtisii_ATCC_43063	4abz	0	-0.00494311379611645
Mobiluncus_curtisii_ATCC_43063	thymd	0	-0.00520369217235839
Mobiluncus_curtisii_ATCC_43063	dcyt	0	-0.0118428269170181
Mobiluncus_curtisii_ATCC_43063	12dgr180	0	-0.0226639865227298
Mobiluncus_curtisii_ATCC_43063	his_L	0	-0.042177832168818
Mobiluncus_curtisii_ATCC_43063	cytd	0	-0.0447532851827646
Mobiluncus_curtisii_ATCC_43063	26dap_M	0	-0.0480222109783881
Mobiluncus_curtisii_ATCC_43063	uri	-0.048333377719473	0
Mobiluncus_curtisii_ATCC_43063	acgam	0	-0.0532352523403006
Mobiluncus_curtisii_ATCC_43063	tre	0	-0.0744929999999613
Mobiluncus_curtisii_ATCC_43063	phe_L	0	-0.0822229338252782
Mobiluncus_curtisii_ATCC_43063	leu_L	0	-0.106830249584505
Mobiluncus_curtisii_ATCC_43063	lys_L	0	-0.117174475722322
Mobiluncus_curtisii_ATCC_43063	arg_L	0	-0.131273607136336
Mobiluncus_curtisii_ATCC_43063	val_L	0	-0.138781450083457
Mobiluncus_curtisii_ATCC_43063	fru	0	-0.148986000000036
Mobiluncus_curtisii_ATCC_43063	fuc_L	0	-0.148986000000036
Mobiluncus_curtisii_ATCC_43063	met_L	0	-0.164946937224613
Mobiluncus_curtisii_ATCC_43063	arab_L	0	-0.178782999999953
Mobiluncus_curtisii_ATCC_43063	thr_L	0	-0.200727005993144
Mobiluncus_curtisii_ATCC_43063	asn_L	0	-0.201904603276603
Mobiluncus_curtisii_ATCC_43063	gln_L	-0.251415563585056	0
Mobiluncus_curtisii_ATCC_43063	ala_L	0	-0.942159388427285
Mobiluncus_curtisii_ATCC_43063	tyr_L	0	-0.986121832014305
Mobiluncus_curtisii_ATCC_43063	orn	0	-0.989999863927437
Mobiluncus_curtisii_ATCC_43063	cys_L	0	-0.990531036843095
Mobiluncus_curtisii_ATCC_43063	dgsn	0	-0.997958294709861
Mobiluncus_curtisii_ATCC_43063	cgly	0	-0.999643903321498
Mobiluncus_curtisii_ATCC_43063	so4	0	-0.999643903321498
Mobiluncus_curtisii_ATCC_43063	2obut	0	-1
Mobiluncus_curtisii_ATCC_43063	3mop	0	-1
Mobiluncus_curtisii_ATCC_43063	adn	0	-1
Mobiluncus_curtisii_ATCC_43063	amp	0	-1
Mobiluncus_curtisii_ATCC_43063	dad_2	0	-1
Mobiluncus_curtisii_ATCC_43063	cit	0	-1
Mobiluncus_curtisii_ATCC_43063	for	0	-1
Mobiluncus_curtisii_ATCC_43063	glyc3p	0	-1
Mobiluncus_curtisii_ATCC_43063	metsox_S_L	0	-1
Mobiluncus_curtisii_ATCC_43063	no2	0	-1
Mobiluncus_curtisii_ATCC_43063	succ	-2.03485917230614	0
Mobiluncus_curtisii_ATCC_43063	lac_L	-7.91311566476622	0
Moraxella_catarrhalis_RH4	mal_L	577.185496663797	0
Moraxella_catarrhalis_RH4	ala_L	573.116331398751	0
Moraxella_catarrhalis_RH4	h2o	0	14.8017107857859
Moraxella_catarrhalis_RH4	glu_L	8.30922561834598	0
Moraxella_catarrhalis_RH4	gua	0	4.11681493929336
Moraxella_catarrhalis_RH4	for	0	3.61535006040231
Moraxella_catarrhalis_RH4	co2	0	3.51739385602264
Moraxella_catarrhalis_RH4	h	2.89633709582426	0
Moraxella_catarrhalis_RH4	biomass1	0	2.83338491184986
Moraxella_catarrhalis_RH4	ac	2.23726888000601	0
Moraxella_catarrhalis_RH4	arg_L	1.66707932247994	0
Moraxella_catarrhalis_RH4	nac	0	0.982452847237937
Moraxella_catarrhalis_RH4	h2s	0	0.809119831886846
Moraxella_catarrhalis_RH4	cys_L	0.757928343364483	0
Moraxella_catarrhalis_RH4	uri	0	0.441279162519663
Moraxella_catarrhalis_RH4	nh4	0.417196434679909	0
Moraxella_catarrhalis_RH4	gly	0.291695769231865	0
Moraxella_catarrhalis_RH4	12ppd_S	0	0.14898600000015
Moraxella_catarrhalis_RH4	no2	0	0.0997220585595642
Moraxella_catarrhalis_RH4	ca2	0	-0.00877357637955356
Moraxella_catarrhalis_RH4	k	0	-0.00877357637955356
Moraxella_catarrhalis_RH4	cobalt2	0	-0.00877357637955356
Moraxella_catarrhalis_RH4	cu2	0	-0.00877357637955356
Moraxella_catarrhalis_RH4	cl	0	-0.00877357637955356
Moraxella_catarrhalis_RH4	gthrd	0	-0.00877357637955356
Moraxella_catarrhalis_RH4	mg2	0	-0.00877357637955356
Moraxella_catarrhalis_RH4	mn2	0	-0.00877357637955356
Moraxella_catarrhalis_RH4	pheme	0	-0.00877357637955356
Moraxella_catarrhalis_RH4	ptrc	0	-0.00877357637955356
Moraxella_catarrhalis_RH4	pydam	0	-0.00877357637955356
Moraxella_catarrhalis_RH4	sheme	0	-0.00877357637955356
Moraxella_catarrhalis_RH4	so4	0	-0.00877357637955356
Moraxella_catarrhalis_RH4	spmd	0	-0.00877357637955356
Moraxella_catarrhalis_RH4	zn2	0	-0.00877357637955356
Moraxella_catarrhalis_RH4	fe3	0	-0.0175471527591071
Moraxella_catarrhalis_RH4	mqn8	0	-0.0175471527591071
Moraxella_catarrhalis_RH4	4abz	0	-0.0263207291386607
Moraxella_catarrhalis_RH4	thymd	0	-0.0277082377299394
Moraxella_catarrhalis_RH4	ser_L	0	-0.0596109629352668
Moraxella_catarrhalis_RH4	malt	0	-0.0744929999999613
Moraxella_catarrhalis_RH4	tre	0	-0.0744929999999613
Moraxella_catarrhalis_RH4	12dgr180	0	-0.120679530165603
Moraxella_catarrhalis_RH4	fru	0	-0.148986000000036
Moraxella_catarrhalis_RH4	fuc_L	0	-0.148986000000036
Moraxella_catarrhalis_RH4	glc_D	0	-0.148986000000036
Moraxella_catarrhalis_RH4	ile_L	0	-0.149999999999977
Moraxella_catarrhalis_RH4	his_L	0	-0.150000000000091
Moraxella_catarrhalis_RH4	leu_L	0	-0.150000000000091
Moraxella_catarrhalis_RH4	lys_L	0	-0.150000000000091
Moraxella_catarrhalis_RH4	arab_L	0	-0.178782999999953
Moraxella_catarrhalis_RH4	xyl_D	0	-0.178782999999953
Moraxella_catarrhalis_RH4	met_L	0	-0.180000000000064
Moraxella_catarrhalis_RH4	val_L	0	-0.180000000000064
Moraxella_catarrhalis_RH4	asn_L	0	-0.224999999999909
Moraxella_catarrhalis_RH4	thr_L	0	-0.224999999999909
Moraxella_catarrhalis_RH4	acgam	0	-0.283463160110614
Moraxella_catarrhalis_RH4	pi	-0.30087486800744	0
Moraxella_catarrhalis_RH4	tyr_L	0	-0.350706467541613
Moraxella_catarrhalis_RH4	phe_L	0	-0.437814636578992
Moraxella_catarrhalis_RH4	pro_L	-0.342334508499562	-0.180000000000063
Moraxella_catarrhalis_RH4	26dap_M	0	-0.729627179268618
Moraxella_catarrhalis_RH4	succ	-0.861276109716755	0
Moraxella_catarrhalis_RH4	akg	-0.862344072795736	0
Moraxella_catarrhalis_RH4	2obut	0	-1
Moraxella_catarrhalis_RH4	3mop	0	-1
Moraxella_catarrhalis_RH4	ade	0	-1
Moraxella_catarrhalis_RH4	adn	0	-1
Moraxella_catarrhalis_RH4	amp	0	-1
Moraxella_catarrhalis_RH4	cgly	0	-1
Moraxella_catarrhalis_RH4	dad_2	0	-1
Moraxella_catarrhalis_RH4	dcyt	0	-1
Moraxella_catarrhalis_RH4	dgsn	0	-1
Moraxella_catarrhalis_RH4	cit	0	-1
Moraxella_catarrhalis_RH4	fum	0	-1
Moraxella_catarrhalis_RH4	glyc3p	0	-1
Moraxella_catarrhalis_RH4	metsox_S_L	0	-1
Moraxella_catarrhalis_RH4	ncam	0	-1
Moraxella_catarrhalis_RH4	glyc	0	-1.79965500000003
Moraxella_catarrhalis_RH4	orn	-1.36607538023338	-1
Moraxella_catarrhalis_RH4	gln_L	-7.73555097929784	-0.18000000000006
Moraxella_catarrhalis_RH4	lac_L	-577.185496663796	0
Moraxella_catarrhalis_RH4	asp_L	-577.185496663797	-0.224999999999909
Morganella_morganii_subsp_morganii_KT	lac_D	615.222326458751	0
Morganella_morganii_subsp_morganii_KT	acald	172.386545665447	0
Morganella_morganii_subsp_morganii_KT	no2	53.2129263596971	0
Morganella_morganii_subsp_morganii_KT	co2	0	8.86288826497548
Morganella_morganii_subsp_morganii_KT	h2o	0	8.76386774516868
Morganella_morganii_subsp_morganii_KT	mal_L	6.44479343985449	0
Morganella_morganii_subsp_morganii_KT	gua	0	3.78957355631997
Morganella_morganii_subsp_morganii_KT	akg	1.9124577977783	0
Morganella_morganii_subsp_morganii_KT	h2s	0	1.64209459545521
Morganella_morganii_subsp_morganii_KT	thr_L	1.46107827372293	0
Morganella_morganii_subsp_morganii_KT	nac	0	0.994913936449166
Morganella_morganii_subsp_morganii_KT	biomass1	0	0.821260059886299
Morganella_morganii_subsp_morganii_KT	glyc	0.359885863283125	0
Morganella_morganii_subsp_morganii_KT	ser_L	0.357835854167206	0
Morganella_morganii_subsp_morganii_KT	pro_L	0.326194098734845	0
Morganella_morganii_subsp_morganii_KT	12ppd_S	0	0.14898600000015
Morganella_morganii_subsp_morganii_KT	his_L	0.067645614548951	0
Morganella_morganii_subsp_morganii_KT	val_L	0.0138697178431357	0
Morganella_morganii_subsp_morganii_KT	na1	0	-2.27373675443232e-13
Morganella_morganii_subsp_morganii_KT	ca2	0	-0.00254303177541715
Morganella_morganii_subsp_morganii_KT	cobalt2	0	-0.00254303177541715
Morganella_morganii_subsp_morganii_KT	cu2	0	-0.00254303177541715
Morganella_morganii_subsp_morganii_KT	cl	0	-0.00254303177541715
Morganella_morganii_subsp_morganii_KT	mg2	0	-0.00254303177541715
Morganella_morganii_subsp_morganii_KT	mn2	0	-0.00254303177541715
Morganella_morganii_subsp_morganii_KT	pheme	0	-0.00254303177541715
Morganella_morganii_subsp_morganii_KT	ptrc	0	-0.00254303177541715
Morganella_morganii_subsp_morganii_KT	pydam	0	-0.00254303177541715
Morganella_morganii_subsp_morganii_KT	sheme	0	-0.00254303177541715
Morganella_morganii_subsp_morganii_KT	so4	0	-0.00254303177541715
Morganella_morganii_subsp_morganii_KT	spmd	0	-0.00254303177541715
Morganella_morganii_subsp_morganii_KT	zn2	0	-0.00254303177541715
Morganella_morganii_subsp_morganii_KT	k	0	-0.00254303177553084
Morganella_morganii_subsp_morganii_KT	gthrd	0	-0.00254303177553084
Morganella_morganii_subsp_morganii_KT	mqn8	0	-0.0050860635508343
Morganella_morganii_subsp_morganii_KT	fe3	0	-0.00508606355106167
Morganella_morganii_subsp_morganii_KT	4abz	0	-0.00762909532636513
Morganella_morganii_subsp_morganii_KT	thymd	0	-0.00803126637765672
Morganella_morganii_subsp_morganii_KT	dcyt	0	-0.0182779638928423
Morganella_morganii_subsp_morganii_KT	26dap_M	0	-0.0205405353577817
Morganella_morganii_subsp_morganii_KT	gcald	-0.0255074048288861	0
Morganella_morganii_subsp_morganii_KT	12dgr180	0	-0.0349791084706794
Morganella_morganii_subsp_morganii_KT	cytd	0	-0.0690712560766542
Morganella_morganii_subsp_morganii_KT	malt	0	-0.074493000000075
Morganella_morganii_subsp_morganii_KT	tre	0	-0.074493000000075
Morganella_morganii_subsp_morganii_KT	uri	-0.0745966937596449	0
Morganella_morganii_subsp_morganii_KT	acgam	0	-0.0821621414312403
Morganella_morganii_subsp_morganii_KT	tyr_L	0	-0.1016526958025
Morganella_morganii_subsp_morganii_KT	phe_L	0	-0.126901104453623
Morganella_morganii_subsp_morganii_KT	fuc_L	0	-0.148986000000036
Morganella_morganii_subsp_morganii_KT	asn_L	0	-0.164933657826964
Morganella_morganii_subsp_morganii_KT	arab_L	0	-0.178782999999953
Morganella_morganii_subsp_morganii_KT	xyl_D	0	-0.178782999999953
Morganella_morganii_subsp_morganii_KT	glu_L	0	-0.180000000000064
Morganella_morganii_subsp_morganii_KT	met_L	0	-0.180000000000064
Morganella_morganii_subsp_morganii_KT	arg_L	-0.0526048567738826	-0.150000000000091
Morganella_morganii_subsp_morganii_KT	ins	-0.219761754378965	0
Morganella_morganii_subsp_morganii_KT	asp_L	0	-0.224999999999909
Morganella_morganii_subsp_morganii_KT	lys_L	-0.0844204714938996	-0.150000000000091
Morganella_morganii_subsp_morganii_KT	amp	0	-0.251620351128281
Morganella_morganii_subsp_morganii_KT	3mop	0	-0.25215692334848
Morganella_morganii_subsp_morganii_KT	orn	0	-0.269998429595034
Morganella_morganii_subsp_morganii_KT	pi	-0.415291025495208	0
Morganella_morganii_subsp_morganii_KT	ala_L	0	-0.618948182902045
Morganella_morganii_subsp_morganii_KT	metsox_S_L	0	-0.648261895006613
Morganella_morganii_subsp_morganii_KT	gln_L	-0.589598394754375	-0.180000000000064
Morganella_morganii_subsp_morganii_KT	cit	0	-0.965990126894894
Morganella_morganii_subsp_morganii_KT	cgly	0	-0.991497531723667
Morganella_morganii_subsp_morganii_KT	2obut	0	-1
Morganella_morganii_subsp_morganii_KT	ade	0	-1
Morganella_morganii_subsp_morganii_KT	dgsn	0	-1
Morganella_morganii_subsp_morganii_KT	ncam	0	-1
Morganella_morganii_subsp_morganii_KT	succ	-1.55594069615336	0
Morganella_morganii_subsp_morganii_KT	dad_2	-0.574183713933621	-0.999999999999999
Morganella_morganii_subsp_morganii_KT	for	-14.3649145519516	0
Morganella_morganii_subsp_morganii_KT	h	-14.2076938558228	-1
Morganella_morganii_subsp_morganii_KT	nh4	-52.1975157657344	0
Morganella_morganii_subsp_morganii_KT	ac	-54.5203311243333	-1
Morganella_morganii_subsp_morganii_KT	acac	-57.6491385119305	0
Morganella_morganii_subsp_morganii_KT	lac_L	-618.444723178678	0
Mycobacterium_avium_subsp_avium_ATCC_25291	ac	0.34826439318158	17.5438558574942
Mycobacterium_avium_subsp_avium_ATCC_25291	h	17.1414643514482	0
Mycobacterium_avium_subsp_avium_ATCC_25291	glu_L	8.48188400931485	0
Mycobacterium_avium_subsp_avium_ATCC_25291	ala_L	6.47796971401499	0
Mycobacterium_avium_subsp_avium_ATCC_25291	cys_L	3.04145949257088	0
Mycobacterium_avium_subsp_avium_ATCC_25291	ade	0	2.93410925193859
Mycobacterium_avium_subsp_avium_ATCC_25291	glyclt	0	2.08120320021897
Mycobacterium_avium_subsp_avium_ATCC_25291	pi	0.236316048341678	1.37751295742532
Mycobacterium_avium_subsp_avium_ATCC_25291	no2	1.27471591428559	0
Mycobacterium_avium_subsp_avium_ATCC_25291	gua	0.0146275821153949	0.90303240342962
Mycobacterium_avium_subsp_avium_ATCC_25291	uri	0	0.916809947711499
Mycobacterium_avium_subsp_avium_ATCC_25291	pro_L	0.91233316104524	0
Mycobacterium_avium_subsp_avium_ATCC_25291	nh4	0	0.892396887291397
Mycobacterium_avium_subsp_avium_ATCC_25291	succ	0.889763083912044	0
Mycobacterium_avium_subsp_avium_ATCC_25291	biomass1	0	0.4755456411973
Mycobacterium_avium_subsp_avium_ATCC_25291	glyc	0.319052938274467	0
Mycobacterium_avium_subsp_avium_ATCC_25291	12ppd_S	0	0.14898600000015
Mycobacterium_avium_subsp_avium_ATCC_25291	for	0	0.00870290058560386
Mycobacterium_avium_subsp_avium_ATCC_25291	h2s	0	0.00202529223861347
Mycobacterium_avium_subsp_avium_ATCC_25291	ca2	0	-0.00147252707802181
Mycobacterium_avium_subsp_avium_ATCC_25291	k	0	-0.00147252707802181
Mycobacterium_avium_subsp_avium_ATCC_25291	cobalt2	0	-0.00147252707802181
Mycobacterium_avium_subsp_avium_ATCC_25291	cu2	0	-0.00147252707802181
Mycobacterium_avium_subsp_avium_ATCC_25291	cl	0	-0.00147252707802181
Mycobacterium_avium_subsp_avium_ATCC_25291	gthrd	0	-0.00147252707802181
Mycobacterium_avium_subsp_avium_ATCC_25291	mg2	0	-0.00147252707802181
Mycobacterium_avium_subsp_avium_ATCC_25291	mn2	0	-0.00147252707802181
Mycobacterium_avium_subsp_avium_ATCC_25291	pheme	0	-0.00147252707802181
Mycobacterium_avium_subsp_avium_ATCC_25291	ptrc	0	-0.00147252707802181
Mycobacterium_avium_subsp_avium_ATCC_25291	pydx	0	-0.00147252707802181
Mycobacterium_avium_subsp_avium_ATCC_25291	sheme	0	-0.00147252707802181
Mycobacterium_avium_subsp_avium_ATCC_25291	spmd	0	-0.00147252707802181
Mycobacterium_avium_subsp_avium_ATCC_25291	zn2	0	-0.00147252707802181
Mycobacterium_avium_subsp_avium_ATCC_25291	nac	0	-0.00294505415592994
Mycobacterium_avium_subsp_avium_ATCC_25291	fe3	0	-0.00294505415604362
Mycobacterium_avium_subsp_avium_ATCC_25291	mqn8	0	-0.00294505415604362
Mycobacterium_avium_subsp_avium_ATCC_25291	4abz	0	-0.00441758123395175
Mycobacterium_avium_subsp_avium_ATCC_25291	thymd	0	-0.00465045593443847
Mycobacterium_avium_subsp_avium_ATCC_25291	dcyt	0	-0.0105837437904484
Mycobacterium_avium_subsp_avium_ATCC_25291	12dgr180	0	-0.0202544399498947
Mycobacterium_avium_subsp_avium_ATCC_25291	his_L	0	-0.0376936497038969
Mycobacterium_avium_subsp_avium_ATCC_25291	acgam	0	-0.0475754881279045
Mycobacterium_avium_subsp_avium_ATCC_25291	tyr_L	0	-0.0588613750576314
Mycobacterium_avium_subsp_avium_ATCC_25291	26dap_M	0	-0.0592173112592036
Mycobacterium_avium_subsp_avium_ATCC_25291	phe_L	-0.0734813124778384	0
Mycobacterium_avium_subsp_avium_ATCC_25291	tre	0	-0.0744929999999613
Mycobacterium_avium_subsp_avium_ATCC_25291	lys_L	0	-0.0884163085961518
Mycobacterium_avium_subsp_avium_ATCC_25291	arg_L	0	-0.117317109683427
Mycobacterium_avium_subsp_avium_ATCC_25291	glc_D	0	-0.148985999999923
Mycobacterium_avium_subsp_avium_ATCC_25291	fru	0	-0.148986000000036
Mycobacterium_avium_subsp_avium_ATCC_25291	fuc_L	0	-0.148986000000036
Mycobacterium_avium_subsp_avium_ATCC_25291	met_L	0	-0.149343573734427
Mycobacterium_avium_subsp_avium_ATCC_25291	val_L	0	-0.170446495354895
Mycobacterium_avium_subsp_avium_ATCC_25291	leu_L	-0.0285150782490291	-0.150000000000091
Mycobacterium_avium_subsp_avium_ATCC_25291	xyl_D	0	-0.178782999999953
Mycobacterium_avium_subsp_avium_ATCC_25291	arab_L	0	-0.178783000000067
Mycobacterium_avium_subsp_avium_ATCC_25291	thr_L	0	-0.195152304391627
Mycobacterium_avium_subsp_avium_ATCC_25291	asn_L	0	-0.196780324541351
Mycobacterium_avium_subsp_avium_ATCC_25291	gly	0	-0.395409015947848
Mycobacterium_avium_subsp_avium_ATCC_25291	co2	-0.661606647748158	0
Mycobacterium_avium_subsp_avium_ATCC_25291	3mop	0	-0.822295014350516
Mycobacterium_avium_subsp_avium_ATCC_25291	so4	0	-0.998489477804583
Mycobacterium_avium_subsp_avium_ATCC_25291	glyc3p	0	-0.999999980946427
Mycobacterium_avium_subsp_avium_ATCC_25291	2obut	0	-1
Mycobacterium_avium_subsp_avium_ATCC_25291	adn	0	-1
Mycobacterium_avium_subsp_avium_ATCC_25291	amp	0	-1
Mycobacterium_avium_subsp_avium_ATCC_25291	cgly	0	-1
Mycobacterium_avium_subsp_avium_ATCC_25291	cytd	0	-1
Mycobacterium_avium_subsp_avium_ATCC_25291	dad_2	0	-1
Mycobacterium_avium_subsp_avium_ATCC_25291	dgsn	0	-1
Mycobacterium_avium_subsp_avium_ATCC_25291	cit	0	-1
Mycobacterium_avium_subsp_avium_ATCC_25291	fum	0	-1
Mycobacterium_avium_subsp_avium_ATCC_25291	metsox_S_L	0	-1
Mycobacterium_avium_subsp_avium_ATCC_25291	orn	0	-1
Mycobacterium_avium_subsp_avium_ATCC_25291	gln_L	-4.88149491579566	-0.18000000000006
Mycobacterium_avium_subsp_avium_ATCC_25291	asp_L	-5.29060589174924	-0.22499999999991
Mycobacterium_avium_subsp_avium_ATCC_25291	acald	-8.78833682429763	0
Mycobacterium_avium_subsp_avium_ATCC_25291	h2o	-9.39375663391775	0
Mycobacterium_fortuitum_subsp_fortuitum_DSM_46621	ac	13.2865271619921	15.7283454774563
Mycobacterium_fortuitum_subsp_fortuitum_DSM_46621	h	14.5477737001056	7.1386164280398
Mycobacterium_fortuitum_subsp_fortuitum_DSM_46621	ppa	0	12.2302082570279
Mycobacterium_fortuitum_subsp_fortuitum_DSM_46621	nh4	0	7.77829981511741
Mycobacterium_fortuitum_subsp_fortuitum_DSM_46621	co2	0	4.78819675178966
Mycobacterium_fortuitum_subsp_fortuitum_DSM_46621	h2s	0	3.99258590017075
Mycobacterium_fortuitum_subsp_fortuitum_DSM_46621	ade	0	2.88165730365699
Mycobacterium_fortuitum_subsp_fortuitum_DSM_46621	glyclt	0	1.3965652594261
Mycobacterium_fortuitum_subsp_fortuitum_DSM_46621	ppi	0	1.09250321490708
Mycobacterium_fortuitum_subsp_fortuitum_DSM_46621	tym	0	0.894282368390236
Mycobacterium_fortuitum_subsp_fortuitum_DSM_46621	biomass1	0	0.854100993889915
Mycobacterium_fortuitum_subsp_fortuitum_DSM_46621	gua	0	0.852113694059426
Mycobacterium_fortuitum_subsp_fortuitum_DSM_46621	uri	0	0.850586988532882
Mycobacterium_fortuitum_subsp_fortuitum_DSM_46621	pro_L	0.839901758048768	0
Mycobacterium_fortuitum_subsp_fortuitum_DSM_46621	etoh	0.80952371028593	0
Mycobacterium_fortuitum_subsp_fortuitum_DSM_46621	gly	0.625112771830459	0
Mycobacterium_fortuitum_subsp_fortuitum_DSM_46621	succ	0.395518174917697	0
Mycobacterium_fortuitum_subsp_fortuitum_DSM_46621	12ppd_S	0	0.14898600000015
Mycobacterium_fortuitum_subsp_fortuitum_DSM_46621	gcald	4.66116034658626e-12	0
Mycobacterium_fortuitum_subsp_fortuitum_DSM_46621	k	-1.13686837721616e-12	-0.00264472372600721
Mycobacterium_fortuitum_subsp_fortuitum_DSM_46621	gthrd	-1.59161572810262e-12	-0.00264472372577984
Mycobacterium_fortuitum_subsp_fortuitum_DSM_46621	ca2	-1.59161572810262e-12	-0.00264472372600721
Mycobacterium_fortuitum_subsp_fortuitum_DSM_46621	cobalt2	-1.59161572810262e-12	-0.00264472372600721
Mycobacterium_fortuitum_subsp_fortuitum_DSM_46621	cu2	-1.59161572810262e-12	-0.00264472372600721
Mycobacterium_fortuitum_subsp_fortuitum_DSM_46621	cl	-1.59161572810262e-12	-0.00264472372600721
Mycobacterium_fortuitum_subsp_fortuitum_DSM_46621	mg2	-1.59161572810262e-12	-0.00264472372600721
Mycobacterium_fortuitum_subsp_fortuitum_DSM_46621	mn2	-1.59161572810262e-12	-0.00264472372600721
Mycobacterium_fortuitum_subsp_fortuitum_DSM_46621	pheme	-1.59161572810262e-12	-0.00264472372600721
Mycobacterium_fortuitum_subsp_fortuitum_DSM_46621	pydx	-1.59161572810262e-12	-0.00264472372600721
Mycobacterium_fortuitum_subsp_fortuitum_DSM_46621	sheme	0	-0.00264472372759883
Mycobacterium_fortuitum_subsp_fortuitum_DSM_46621	spmd	-1.59161572810262e-12	-0.00264472372600721
Mycobacterium_fortuitum_subsp_fortuitum_DSM_46621	zn2	-1.59161572810262e-12	-0.00264472372600721
Mycobacterium_fortuitum_subsp_fortuitum_DSM_46621	fe3	-4.77484718430787e-12	-0.00528944745042281
Mycobacterium_fortuitum_subsp_fortuitum_DSM_46621	mqn8	0	-0.00528944745519766
Mycobacterium_fortuitum_subsp_fortuitum_DSM_46621	nac	-0.00528944745542503	0
Mycobacterium_fortuitum_subsp_fortuitum_DSM_46621	4abz	-4.66116034658626e-12	-0.00793417117813533
Mycobacterium_fortuitum_subsp_fortuitum_DSM_46621	thymd	0	-0.00835242443940842
Mycobacterium_fortuitum_subsp_fortuitum_DSM_46621	dcyt	-2.67164068645798e-11	-0.0190088716932451
Mycobacterium_fortuitum_subsp_fortuitum_DSM_46621	26dap_M	0	-0.0213619199581672
Mycobacterium_fortuitum_subsp_fortuitum_DSM_46621	12dgr180	0	-0.0363778695317478
Mycobacterium_fortuitum_subsp_fortuitum_DSM_46621	his_L	-3.9676706364844e-11	-0.0676994611400232
Mycobacterium_fortuitum_subsp_fortuitum_DSM_46621	acgam	0	-0.0854476798326687
Mycobacterium_fortuitum_subsp_fortuitum_DSM_46621	phe_L	-7.74207364884205e-11	-0.131975685498446
Mycobacterium_fortuitum_subsp_fortuitum_DSM_46621	fru	0	-0.148985999999923
Mycobacterium_fortuitum_subsp_fortuitum_DSM_46621	fuc_L	0	-0.148986000000036
Mycobacterium_fortuitum_subsp_fortuitum_DSM_46621	asn_L	0	-0.171529102602904
Mycobacterium_fortuitum_subsp_fortuitum_DSM_46621	xyl_D	0	-0.178782999999953
Mycobacterium_fortuitum_subsp_fortuitum_DSM_46621	arab_L	0	-0.178783000000067
Mycobacterium_fortuitum_subsp_fortuitum_DSM_46621	val_L	0	-0.180000000000064
Mycobacterium_fortuitum_subsp_fortuitum_DSM_46621	met_L	-7.65112417866476e-11	-0.180000000000064
Mycobacterium_fortuitum_subsp_fortuitum_DSM_46621	gln_L	-1.09821485239081e-10	-0.180000000000064
Mycobacterium_fortuitum_subsp_fortuitum_DSM_46621	arg_L	-0.0607067151925094	-0.150000000000091
Mycobacterium_fortuitum_subsp_fortuitum_DSM_46621	glu_L	-0.0435460645336434	-0.180000000000064
Mycobacterium_fortuitum_subsp_fortuitum_DSM_46621	thr_L	0	-0.224999999999909
Mycobacterium_fortuitum_subsp_fortuitum_DSM_46621	lys_L	-0.0937945876958111	-0.150000000000091
Mycobacterium_fortuitum_subsp_fortuitum_DSM_46621	leu_L	-0.170620972096231	-0.150000000000091
Mycobacterium_fortuitum_subsp_fortuitum_DSM_46621	ala_L	0	-0.453587841875674
Mycobacterium_fortuitum_subsp_fortuitum_DSM_46621	3mop	0	-0.979379028296876
Mycobacterium_fortuitum_subsp_fortuitum_DSM_46621	2obut	0	-1
Mycobacterium_fortuitum_subsp_fortuitum_DSM_46621	adn	0	-1
Mycobacterium_fortuitum_subsp_fortuitum_DSM_46621	amp	0	-1
Mycobacterium_fortuitum_subsp_fortuitum_DSM_46621	cytd	0	-1
Mycobacterium_fortuitum_subsp_fortuitum_DSM_46621	dad_2	0	-1
Mycobacterium_fortuitum_subsp_fortuitum_DSM_46621	dgsn	0	-1
Mycobacterium_fortuitum_subsp_fortuitum_DSM_46621	cit	0	-1
Mycobacterium_fortuitum_subsp_fortuitum_DSM_46621	for	0	-1
Mycobacterium_fortuitum_subsp_fortuitum_DSM_46621	fum	0	-1
Mycobacterium_fortuitum_subsp_fortuitum_DSM_46621	metsox_S_L	0	-1
Mycobacterium_fortuitum_subsp_fortuitum_DSM_46621	no2	0	-1
Mycobacterium_fortuitum_subsp_fortuitum_DSM_46621	orn	0	-1
Mycobacterium_fortuitum_subsp_fortuitum_DSM_46621	so4	-1.59161572810262e-12	-0.999999999999998
Mycobacterium_fortuitum_subsp_fortuitum_DSM_46621	tyr_L	-6.04813976678997e-11	-0.999999999999999
Mycobacterium_fortuitum_subsp_fortuitum_DSM_46621	asp_L	-1.36463805170035	-0.22499999999991
Mycobacterium_fortuitum_subsp_fortuitum_DSM_46621	pi	-1.87858657261302	0
Mycobacterium_fortuitum_subsp_fortuitum_DSM_46621	glyc	-0.148985999983665	-1.79965500000004
Mycobacterium_fortuitum_subsp_fortuitum_DSM_46621	cys_L	-1.00000000003047	-1
Mycobacterium_fortuitum_subsp_fortuitum_DSM_46621	ser_L	-1.03755638621226	-1
Mycobacterium_fortuitum_subsp_fortuitum_DSM_46621	h2o	-0.349769620575898	-9.05346667004687
Mycobacterium_fortuitum_subsp_fortuitum_DSM_46621	acald	-22.7845215064992	0
Mycoplasma_hominis_ATCC_23114	ac	0	14.3396090391502
Mycoplasma_hominis_ATCC_23114	co2	0	11.942921942863
Mycoplasma_hominis_ATCC_23114	ppa	0	8.3595154085566
Mycoplasma_hominis_ATCC_23114	nh4	0	7.82119917034061
Mycoplasma_hominis_ATCC_23114	h2s	0	4.05096896435509
Mycoplasma_hominis_ATCC_23114	ade	0	2.9185233092237
Mycoplasma_hominis_ATCC_23114	h	0.00986488214107339	2.72302194198483
Mycoplasma_hominis_ATCC_23114	glyclt	0	1.0943233885032
Mycoplasma_hominis_ATCC_23114	tym	0	0.927215425600025
Mycoplasma_hominis_ATCC_23114	gua	0	0.898183097089714
Mycoplasma_hominis_ATCC_23114	uri	0	0.89713198931247
Mycoplasma_hominis_ATCC_23114	ppi	0	0.761241645997529
Mycoplasma_hominis_ATCC_23114	biomass1	0	0.588032255724784
Mycoplasma_hominis_ATCC_23114	12ppd_S	0	0.14898600000015
Mycoplasma_hominis_ATCC_23114	acald	3.66185304301325e-10	0
Mycoplasma_hominis_ATCC_23114	gthrd	0	-0.00182084187963483
Mycoplasma_hominis_ATCC_23114	ca2	-2.61479726759717e-12	-0.0018208418772474
Mycoplasma_hominis_ATCC_23114	k	-2.61479726759717e-12	-0.0018208418772474
Mycoplasma_hominis_ATCC_23114	cobalt2	-2.61479726759717e-12	-0.0018208418772474
Mycoplasma_hominis_ATCC_23114	cu2	-2.61479726759717e-12	-0.0018208418772474
Mycoplasma_hominis_ATCC_23114	cl	-2.61479726759717e-12	-0.0018208418772474
Mycoplasma_hominis_ATCC_23114	mg2	-2.61479726759717e-12	-0.0018208418772474
Mycoplasma_hominis_ATCC_23114	mn2	-2.61479726759717e-12	-0.0018208418772474
Mycoplasma_hominis_ATCC_23114	orn	-0.0018208418798622	0
Mycoplasma_hominis_ATCC_23114	pheme	-2.61479726759717e-12	-0.0018208418772474
Mycoplasma_hominis_ATCC_23114	pydx	-2.61479726759717e-12	-0.0018208418772474
Mycoplasma_hominis_ATCC_23114	sheme	-2.61479726759717e-12	-0.0018208418772474
Mycoplasma_hominis_ATCC_23114	spmd	-2.61479726759717e-12	-0.0018208418772474
Mycoplasma_hominis_ATCC_23114	zn2	-2.61479726759717e-12	-0.0018208418772474
Mycoplasma_hominis_ATCC_23114	fe3	-2.61479726759717e-12	-0.0036416837571096
Mycoplasma_hominis_ATCC_23114	mqn8	-5.22959453519434e-12	-0.00364168375449481
Mycoplasma_hominis_ATCC_23114	nac	-5.11590769747272e-12	-0.00364168375460849
Mycoplasma_hominis_ATCC_23114	4abz	0	-0.0054625256395866
Mycoplasma_hominis_ATCC_23114	thymd	-1.94404492503963e-11	-0.00575048501571018
Mycoplasma_hominis_ATCC_23114	dcyt	-1.53249857248738e-10	-0.013087245730162
Mycoplasma_hominis_ATCC_23114	12dgr180	0	-0.0250454698358453
Mycoplasma_hominis_ATCC_23114	26dap_M	0	-0.0325552015838184
Mycoplasma_hominis_ATCC_23114	his_L	-6.61657395539805e-11	-0.0466097886516082
Mycoplasma_hominis_ATCC_23114	acgam	0	-0.0588290989917368
Mycoplasma_hominis_ATCC_23114	tre	0	-0.0744929999999613
Mycoplasma_hominis_ATCC_23114	malt	0	-0.074493000000075
Mycoplasma_hominis_ATCC_23114	phe_L	-1.28920873976313e-10	-0.090862744025685
Mycoplasma_hominis_ATCC_23114	gln_L	-2.52953213930596e-10	-0.0978337738354185
Mycoplasma_hominis_ATCC_23114	pro_L	-1.53818291437346e-10	-0.108403746189083
Mycoplasma_hominis_ATCC_23114	arg_L	0	-0.145067557487323
Mycoplasma_hominis_ATCC_23114	fru	0	-0.148986000000036
Mycoplasma_hominis_ATCC_23114	fuc_L	0	-0.148986000000036
Mycoplasma_hominis_ATCC_23114	glc_D	-2.49201548285782e-10	-0.148985999999922
Mycoplasma_hominis_ATCC_23114	lys_L	-2.38173925026786e-10	-0.150000000000091
Mycoplasma_hominis_ATCC_23114	leu_L	-3.84261511499062e-10	-0.15000000000009
Mycoplasma_hominis_ATCC_23114	xyl_D	0	-0.178782999999953
Mycoplasma_hominis_ATCC_23114	arab_L	0	-0.178783000000067
Mycoplasma_hominis_ATCC_23114	met_L	-1.09253051050473e-10	-0.180000000000064
Mycoplasma_hominis_ATCC_23114	glu_L	-1.125499693444e-10	-0.180000000000064
Mycoplasma_hominis_ATCC_23114	val_L	-2.93880475510377e-10	-0.180000000000064
Mycoplasma_hominis_ATCC_23114	asn_L	-1.67574398801662e-10	-0.224999999999909
Mycoplasma_hominis_ATCC_23114	asp_L	-1.67574398801662e-10	-0.224999999999909
Mycoplasma_hominis_ATCC_23114	thr_L	-1.76100911630783e-10	-0.224999999999909
Mycoplasma_hominis_ATCC_23114	gly	-0.0147974102397939	-0.450000000000045
Mycoplasma_hominis_ATCC_23114	cgly	0	-0.985202590361951
Mycoplasma_hominis_ATCC_23114	2obut	0	-1
Mycoplasma_hominis_ATCC_23114	3mop	0	-1
Mycoplasma_hominis_ATCC_23114	adn	0	-1
Mycoplasma_hominis_ATCC_23114	amp	0	-1
Mycoplasma_hominis_ATCC_23114	cytd	0	-1
Mycoplasma_hominis_ATCC_23114	cit	0	-1
Mycoplasma_hominis_ATCC_23114	fum	0	-1
Mycoplasma_hominis_ATCC_23114	metsox_S_L	0	-1
Mycoplasma_hominis_ATCC_23114	no2	0	-1
Mycoplasma_hominis_ATCC_23114	ser_L	0	-1
Mycoplasma_hominis_ATCC_23114	so4	-2.61479726759717e-12	-0.999999999999995
Mycoplasma_hominis_ATCC_23114	tyr_L	-1.00726538221352e-10	-1
Mycoplasma_hominis_ATCC_23114	dgsn	-1.20166987471748e-10	-1
Mycoplasma_hominis_ATCC_23114	dad_2	-1.26874510897323e-10	-0.999999999999996
Mycoplasma_hominis_ATCC_23114	for	-1.78943082573824e-10	-0.999999999999997
Mycoplasma_hominis_ATCC_23114	ala_L	-3.56976670445874e-10	-1
Mycoplasma_hominis_ATCC_23114	glyc3p	-1.15744569484377e-09	-1
Mycoplasma_hominis_ATCC_23114	cys_L	-0.0147974097067163	-1
Mycoplasma_hominis_ATCC_23114	glyc	0	-1.79965499967
Mycoplasma_hominis_ATCC_23114	h2o	0	-5.40707053075039
Mycoplasma_pneumoniae_309	ac	0.0888345885173294	14.1595914402529
Mycoplasma_pneumoniae_309	co2	0	12.0829764095495
Mycoplasma_pneumoniae_309	ppa	0	8.62922196854015
Mycoplasma_pneumoniae_309	nh4	0	7.80116435373111
Mycoplasma_pneumoniae_309	h2s	0	4.04844307101234
Mycoplasma_pneumoniae_309	ade	0.00196282665331182	2.91697163542085
Mycoplasma_pneumoniae_309	h	0	2.04863772494821
Mycoplasma_pneumoniae_309	glyclt	0	1.09650358909039
Mycoplasma_pneumoniae_309	tym	0	0.925838137366441
Mycoplasma_pneumoniae_309	gua	0.000846192790049827	0.897850699260289
Mycoplasma_pneumoniae_309	uri	0	0.897651088560792
Mycoplasma_pneumoniae_309	ppi	0	0.762446483359213
Mycoplasma_pneumoniae_309	biomass1	0	0.585064889097339
Mycoplasma_pneumoniae_309	12ppd_S	0	0.14898600000015
Mycoplasma_pneumoniae_309	pi	1.13686837721616e-13	0
Mycoplasma_pneumoniae_309	ca2	0	-0.00181165342905842
Mycoplasma_pneumoniae_309	k	0	-0.00181165342905842
Mycoplasma_pneumoniae_309	cobalt2	0	-0.00181165342905842
Mycoplasma_pneumoniae_309	cu2	0	-0.00181165342905842
Mycoplasma_pneumoniae_309	cl	0	-0.00181165342905842
Mycoplasma_pneumoniae_309	mg2	0	-0.00181165342905842
Mycoplasma_pneumoniae_309	mn2	0	-0.00181165342905842
Mycoplasma_pneumoniae_309	pheme	0	-0.00181165342905842
Mycoplasma_pneumoniae_309	pydx	0	-0.00181165342905842
Mycoplasma_pneumoniae_309	sheme	0	-0.00181165342905842
Mycoplasma_pneumoniae_309	spmd	0	-0.00181165342905842
Mycoplasma_pneumoniae_309	zn2	0	-0.00181165342905842
Mycoplasma_pneumoniae_309	gthrd	0	-0.0018116534292858
Mycoplasma_pneumoniae_309	fe3	0	-0.00362330685811685
Mycoplasma_pneumoniae_309	mqn8	0	-0.00362330685811685
Mycoplasma_pneumoniae_309	nac	0	-0.00362330685823053
Mycoplasma_pneumoniae_309	4abz	0	-0.00543496028728896
Mycoplasma_pneumoniae_309	thymd	0	-0.00572146656350014
Mycoplasma_pneumoniae_309	dcyt	0	-0.0130212041717641
Mycoplasma_pneumoniae_309	12dgr180	0	-0.0249190837564583
Mycoplasma_pneumoniae_309	26dap_M	0	-0.0367197149738558
Mycoplasma_pneumoniae_309	his_L	0	-0.0463745833693565
Mycoplasma_pneumoniae_309	acgam	0	-0.0585322317648433
Mycoplasma_pneumoniae_309	malt	0	-0.074493000000075
Mycoplasma_pneumoniae_309	tre	0	-0.074493000000075
Mycoplasma_pneumoniae_309	phe_L	0	-0.0904042266632814
Mycoplasma_pneumoniae_309	gln_L	0	-0.0997478784239547
Mycoplasma_pneumoniae_309	pro_L	0	-0.107042431693912
Mycoplasma_pneumoniae_309	leu_L	0	-0.143461652022893
Mycoplasma_pneumoniae_309	lys_L	0	-0.144914264911222
Mycoplasma_pneumoniae_309	arg_L	0	-0.146961442180555
Mycoplasma_pneumoniae_309	fuc_L	0	-0.148986000000036
Mycoplasma_pneumoniae_309	val_L	0	-0.175165330857226
Mycoplasma_pneumoniae_309	glu_L	0	-0.176683872908825
Mycoplasma_pneumoniae_309	met_L	0	-0.178092029213985
Mycoplasma_pneumoniae_309	xyl_D	0	-0.178782999999953
Mycoplasma_pneumoniae_309	arab_L	0	-0.178783000000067
Mycoplasma_pneumoniae_309	thr_L	0	-0.222064508050607
Mycoplasma_pneumoniae_309	asn_L	0	-0.222669548700196
Mycoplasma_pneumoniae_309	asp_L	0	-0.222669548700196
Mycoplasma_pneumoniae_309	gly	0	-0.443935919994033
Mycoplasma_pneumoniae_309	lac_L	-0.888277940253943	0
Mycoplasma_pneumoniae_309	ala_L	0	-0.995796295086961
Mycoplasma_pneumoniae_309	ser_L	0	-0.995822831406258
Mycoplasma_pneumoniae_309	tyr_L	0	-0.998255421611816
Mycoplasma_pneumoniae_309	cys_L	0	-0.99885569546484
Mycoplasma_pneumoniae_309	so4	0	-0.999875257303415
Mycoplasma_pneumoniae_309	2obut	0	-1
Mycoplasma_pneumoniae_309	3mop	0	-1
Mycoplasma_pneumoniae_309	adn	0	-1
Mycoplasma_pneumoniae_309	amp	0	-1
Mycoplasma_pneumoniae_309	cytd	0	-1
Mycoplasma_pneumoniae_309	dad_2	0	-1
Mycoplasma_pneumoniae_309	dgsn	0	-1
Mycoplasma_pneumoniae_309	cit	0	-1
Mycoplasma_pneumoniae_309	for	0	-1
Mycoplasma_pneumoniae_309	fum	0	-1
Mycoplasma_pneumoniae_309	glyc3p	0	-1
Mycoplasma_pneumoniae_309	metsox_S_L	0	-1
Mycoplasma_pneumoniae_309	no2	0	-1
Mycoplasma_pneumoniae_309	cgly	0	-1.00000000004707
Mycoplasma_pneumoniae_309	glyc	0	-1.78774119143452
Mycoplasma_pneumoniae_309	h2o	-0.257248852377643	-5.03626204956095
Neisseria_cinerea_ATCC_14685	lac_D	432.592701634017	0
Neisseria_cinerea_ATCC_14685	h2o	35.6376636217574	14.8057698663051
Neisseria_cinerea_ATCC_14685	fum	41.4090047475763	0
Neisseria_cinerea_ATCC_14685	asp_L	31.9674882131428	0
Neisseria_cinerea_ATCC_14685	co2	2.68475350576227	5.66646728480191
Neisseria_cinerea_ATCC_14685	gua	0.0722538188797444	4.2242346846341
Neisseria_cinerea_ATCC_14685	for	0	3.76640809446485
Neisseria_cinerea_ATCC_14685	ac	0.537190180320522	2.68799590092886
Neisseria_cinerea_ATCC_14685	nh4	3.10109391134313	0
Neisseria_cinerea_ATCC_14685	succ	2.81629190399519	0
Neisseria_cinerea_ATCC_14685	h2s	0	2.59274409883903
Neisseria_cinerea_ATCC_14685	biomass1	0	2.25696623295926
Neisseria_cinerea_ATCC_14685	nac	0.00283415609135318	0.98318845202698
Neisseria_cinerea_ATCC_14685	gly	0.606954514713038	0
Neisseria_cinerea_ATCC_14685	uri	0	0.554944314521208
Neisseria_cinerea_ATCC_14685	pi	0.16721093492572	0
Neisseria_cinerea_ATCC_14685	12ppd_S	0	0.14898600000015
Neisseria_cinerea_ATCC_14685	ser_L	0.128328479560423	0
Neisseria_cinerea_ATCC_14685	val_L	0.0448046724243341	0
Neisseria_cinerea_ATCC_14685	o2	0.000708539022866717	0
Neisseria_cinerea_ATCC_14685	ile_L	0	-0.000359487265768621
Neisseria_cinerea_ATCC_14685	pydxn	0	-0.00141707804561975
Neisseria_cinerea_ATCC_14685	pydam	0	-0.00557161789470229
Neisseria_cinerea_ATCC_14685	ca2	0	-0.00698869594032203
Neisseria_cinerea_ATCC_14685	cobalt2	0	-0.00698869594032203
Neisseria_cinerea_ATCC_14685	cu2	0	-0.00698869594032203
Neisseria_cinerea_ATCC_14685	cl	0	-0.00698869594032203
Neisseria_cinerea_ATCC_14685	mg2	0	-0.00698869594032203
Neisseria_cinerea_ATCC_14685	mn2	0	-0.00698869594032203
Neisseria_cinerea_ATCC_14685	pheme	0	-0.00698869594032203
Neisseria_cinerea_ATCC_14685	ptrc	0	-0.00698869594032203
Neisseria_cinerea_ATCC_14685	sheme	0	-0.00698869594032203
Neisseria_cinerea_ATCC_14685	so4	0	-0.00698869594032203
Neisseria_cinerea_ATCC_14685	spmd	0	-0.00698869594032203
Neisseria_cinerea_ATCC_14685	zn2	0	-0.00698869594032203
Neisseria_cinerea_ATCC_14685	k	0	-0.00698869594043572
Neisseria_cinerea_ATCC_14685	gthrd	0	-0.00698869594043572
Neisseria_cinerea_ATCC_14685	mqn8	0	-0.0139773918806441
Neisseria_cinerea_ATCC_14685	fe3	0	-0.0139773918808714
Neisseria_cinerea_ATCC_14685	4abz	0	-0.0209660878210798
Neisseria_cinerea_ATCC_14685	thymd	0	-0.0220713241163821
Neisseria_cinerea_ATCC_14685	26dap_M	0	-0.0564489824525936
Neisseria_cinerea_ATCC_14685	malt	0	-0.074493000000075
Neisseria_cinerea_ATCC_14685	tre	0	-0.074493000000075
Neisseria_cinerea_ATCC_14685	pro_L	0	-0.0956343169006004
Neisseria_cinerea_ATCC_14685	12dgr180	0	-0.0961287057941718
Neisseria_cinerea_ATCC_14685	his_L	0	-0.113725730918532
Neisseria_cinerea_ATCC_14685	met_L	0	-0.121513781936073
Neisseria_cinerea_ATCC_14685	thr_L	0	-0.128406212466416
Neisseria_cinerea_ATCC_14685	asn_L	0	-0.133092432129843
Neisseria_cinerea_ATCC_14685	fuc_L	0	-0.148986000000036
Neisseria_cinerea_ATCC_14685	arg_L	0	-0.149999999999977
Neisseria_cinerea_ATCC_14685	arab_L	0	-0.178782999999953
Neisseria_cinerea_ATCC_14685	xyl_D	0	-0.178782999999953
Neisseria_cinerea_ATCC_14685	acgam	0	-0.225795929810147
Neisseria_cinerea_ATCC_14685	no2	0	-0.26031070718193
Neisseria_cinerea_ATCC_14685	tyr_L	0	-0.279359380933897
Neisseria_cinerea_ATCC_14685	phe_L	0	-0.348746422316822
Neisseria_cinerea_ATCC_14685	glu_L	-0.173071272381321	-0.180000000000064
Neisseria_cinerea_ATCC_14685	lys_L	-0.494228441535824	-0.150000000000091
Neisseria_cinerea_ATCC_14685	orn	0	-0.887100547759019
Neisseria_cinerea_ATCC_14685	cys_L	0	-0.960901414057389
Neisseria_cinerea_ATCC_14685	cit	0	-0.997165843908647
Neisseria_cinerea_ATCC_14685	cgly	0	-0.99858292195438
Neisseria_cinerea_ATCC_14685	2obut	0	-1
Neisseria_cinerea_ATCC_14685	3mop	0	-1
Neisseria_cinerea_ATCC_14685	ade	0	-1
Neisseria_cinerea_ATCC_14685	adn	0	-1
Neisseria_cinerea_ATCC_14685	amp	0	-1
Neisseria_cinerea_ATCC_14685	dad_2	0	-1
Neisseria_cinerea_ATCC_14685	dcyt	0	-1
Neisseria_cinerea_ATCC_14685	dgsn	0	-1
Neisseria_cinerea_ATCC_14685	glyc3p	0	-1
Neisseria_cinerea_ATCC_14685	metsox_S_L	0	-1
Neisseria_cinerea_ATCC_14685	ncam	0	-1
Neisseria_cinerea_ATCC_14685	h	-0.537819511427188	-1
Neisseria_cinerea_ATCC_14685	glyc	-0.163604808683772	-1.79965500000003
Neisseria_cinerea_ATCC_14685	ala_L	-37.4414713649123	-1
Neisseria_cinerea_ATCC_14685	mal_L	-80.8192720544939	0
Neisseria_cinerea_ATCC_14685	lac_L	-392.18306560677	0
Neisseria_elongata_subsp_glycolytica_ATCC_29315	lac_D	973.190773566674	0
Neisseria_elongata_subsp_glycolytica_ATCC_29315	glyc	27.7771464448069	0
Neisseria_elongata_subsp_glycolytica_ATCC_29315	glu_L	15.3131747785806	0
Neisseria_elongata_subsp_glycolytica_ATCC_29315	for	0	4.35420565470622
Neisseria_elongata_subsp_glycolytica_ATCC_29315	gua	0	4.13969620204739
Neisseria_elongata_subsp_glycolytica_ATCC_29315	ac	3.7851967243696	0
Neisseria_elongata_subsp_glycolytica_ATCC_29315	co2	0	3.11689191331243
Neisseria_elongata_subsp_glycolytica_ATCC_29315	h2s	0	2.5819396357598
Neisseria_elongata_subsp_glycolytica_ATCC_29315	biomass1	0	2.47340773882502
Neisseria_elongata_subsp_glycolytica_ATCC_29315	nac	0.00182921919713408	0.982852966675068
Neisseria_elongata_subsp_glycolytica_ATCC_29315	cytd	0.512263781165643	0
Neisseria_elongata_subsp_glycolytica_ATCC_29315	12ppd_S	0	0.14898600000015
Neisseria_elongata_subsp_glycolytica_ATCC_29315	asp_L	0.129774385438168	0
Neisseria_elongata_subsp_glycolytica_ATCC_29315	nh4	0.121277119398542	0
Neisseria_elongata_subsp_glycolytica_ATCC_29315	gln_L	0.0412300761810229	0
Neisseria_elongata_subsp_glycolytica_ATCC_29315	o2	0.00045730479928352	0
Neisseria_elongata_subsp_glycolytica_ATCC_29315	pydxn	0	-0.00091460959856704
Neisseria_elongata_subsp_glycolytica_ATCC_29315	pydam	0	-0.00674429746470651
Neisseria_elongata_subsp_glycolytica_ATCC_29315	k	0	-0.00765890706315986
Neisseria_elongata_subsp_glycolytica_ATCC_29315	gthrd	0	-0.00765890706315986
Neisseria_elongata_subsp_glycolytica_ATCC_29315	ca2	0	-0.00765890706327355
Neisseria_elongata_subsp_glycolytica_ATCC_29315	cobalt2	0	-0.00765890706327355
Neisseria_elongata_subsp_glycolytica_ATCC_29315	cu2	0	-0.00765890706327355
Neisseria_elongata_subsp_glycolytica_ATCC_29315	cl	0	-0.00765890706327355
Neisseria_elongata_subsp_glycolytica_ATCC_29315	mg2	0	-0.00765890706327355
Neisseria_elongata_subsp_glycolytica_ATCC_29315	mn2	0	-0.00765890706327355
Neisseria_elongata_subsp_glycolytica_ATCC_29315	pheme	0	-0.00765890706327355
Neisseria_elongata_subsp_glycolytica_ATCC_29315	ptrc	0	-0.00765890706327355
Neisseria_elongata_subsp_glycolytica_ATCC_29315	sheme	0	-0.00765890706327355
Neisseria_elongata_subsp_glycolytica_ATCC_29315	so4	0	-0.00765890706327355
Neisseria_elongata_subsp_glycolytica_ATCC_29315	spmd	0	-0.00765890706327355
Neisseria_elongata_subsp_glycolytica_ATCC_29315	zn2	0	-0.00765890706327355
Neisseria_elongata_subsp_glycolytica_ATCC_29315	pi	0	-0.00855227299769012
Neisseria_elongata_subsp_glycolytica_ATCC_29315	leu_L	0	-0.0139607940403721
Neisseria_elongata_subsp_glycolytica_ATCC_29315	fe3	0	-0.0153178141263197
Neisseria_elongata_subsp_glycolytica_ATCC_29315	mqn8	0	-0.0153178141265471
Neisseria_elongata_subsp_glycolytica_ATCC_29315	4abz	0	-0.0229767211898206
Neisseria_elongata_subsp_glycolytica_ATCC_29315	thymd	0	-0.0241879489594794
Neisseria_elongata_subsp_glycolytica_ATCC_29315	lys_L	0	-0.0656899196457061
Neisseria_elongata_subsp_glycolytica_ATCC_29315	malt	0	-0.074493000000075
Neisseria_elongata_subsp_glycolytica_ATCC_29315	tre	0	-0.074493000000075
Neisseria_elongata_subsp_glycolytica_ATCC_29315	12dgr180	0	-0.105347382411992
Neisseria_elongata_subsp_glycolytica_ATCC_29315	met_L	0	-0.139508034050095
Neisseria_elongata_subsp_glycolytica_ATCC_29315	fuc_L	0	-0.148986000000036
Neisseria_elongata_subsp_glycolytica_ATCC_29315	arg_L	0	-0.149999999999977
Neisseria_elongata_subsp_glycolytica_ATCC_29315	ile_L	0	-0.149999999999977
Neisseria_elongata_subsp_glycolytica_ATCC_29315	thr_L	0	-0.162656499928403
Neisseria_elongata_subsp_glycolytica_ATCC_29315	asn_L	0	-0.165681076802116
Neisseria_elongata_subsp_glycolytica_ATCC_29315	his_L	-0.0184129978251804	-0.150000000000091
Neisseria_elongata_subsp_glycolytica_ATCC_29315	arab_L	0	-0.178782999999953
Neisseria_elongata_subsp_glycolytica_ATCC_29315	xyl_D	0	-0.178782999999953
Neisseria_elongata_subsp_glycolytica_ATCC_29315	acgam	0	-0.247449603823043
Neisseria_elongata_subsp_glycolytica_ATCC_29315	tyr_L	0	-0.306149752984652
Neisseria_elongata_subsp_glycolytica_ATCC_29315	gly	0	-0.344883843516641
Neisseria_elongata_subsp_glycolytica_ATCC_29315	phe_L	0	-0.382190963803282
Neisseria_elongata_subsp_glycolytica_ATCC_29315	no2	0	-0.536660651708758
Neisseria_elongata_subsp_glycolytica_ATCC_29315	succ	-0.540190388360998	0
Neisseria_elongata_subsp_glycolytica_ATCC_29315	26dap_M	0	-0.702181986280266
Neisseria_elongata_subsp_glycolytica_ATCC_29315	ala_L	0	-0.851440404479717
Neisseria_elongata_subsp_glycolytica_ATCC_29315	ser_L	0	-0.876303076193039
Neisseria_elongata_subsp_glycolytica_ATCC_29315	2obut	0	-0.905248335948158
Neisseria_elongata_subsp_glycolytica_ATCC_29315	ade	0	-0.918308364370546
Neisseria_elongata_subsp_glycolytica_ATCC_29315	orn	0	-0.92713250832594
Neisseria_elongata_subsp_glycolytica_ATCC_29315	cys_L	0	-0.977508844665522
Neisseria_elongata_subsp_glycolytica_ATCC_29315	dgsn	0	-0.994920542138971
Neisseria_elongata_subsp_glycolytica_ATCC_29315	dad_2	0	-0.995615840377354
Neisseria_elongata_subsp_glycolytica_ATCC_29315	cit	0	-0.998170780802866
Neisseria_elongata_subsp_glycolytica_ATCC_29315	3mop	0	-1
Neisseria_elongata_subsp_glycolytica_ATCC_29315	amp	0	-1
Neisseria_elongata_subsp_glycolytica_ATCC_29315	cgly	0	-1
Neisseria_elongata_subsp_glycolytica_ATCC_29315	dcyt	0	-1
Neisseria_elongata_subsp_glycolytica_ATCC_29315	fum	0	-1
Neisseria_elongata_subsp_glycolytica_ATCC_29315	glyc3p	0	-1
Neisseria_elongata_subsp_glycolytica_ATCC_29315	metsox_S_L	0	-1
Neisseria_elongata_subsp_glycolytica_ATCC_29315	ncam	0	-1
Neisseria_elongata_subsp_glycolytica_ATCC_29315	adn	-0.00182921919713408	-0.999999999999996
Neisseria_elongata_subsp_glycolytica_ATCC_29315	val_L	-1.6210579590105	-0.18000000000006
Neisseria_elongata_subsp_glycolytica_ATCC_29315	h	-10.5778839476184	-1
Neisseria_elongata_subsp_glycolytica_ATCC_29315	pro_L	-15.5231414237683	-0.18
Neisseria_elongata_subsp_glycolytica_ATCC_29315	h2o	-19.4149133518686	0
Neisseria_elongata_subsp_glycolytica_ATCC_29315	lac_L	-1000	0
Neisseria_flavescens_SK114	lac_D	574.3610988536	0
Neisseria_flavescens_SK114	h2o	4.85252136705094	15.1978587475196
Neisseria_flavescens_SK114	mal_L	19.8113065199035	0
Neisseria_flavescens_SK114	acald	19.0552877732785	0
Neisseria_flavescens_SK114	akg	18.5475463444639	0
Neisseria_flavescens_SK114	nh4	13.0473966628188	0
Neisseria_flavescens_SK114	gua	0.0690542383404136	4.14642799018634
Neisseria_flavescens_SK114	biomass1	0	2.2807348239038
Neisseria_flavescens_SK114	nac	0.00283415609158055	0.983041253144051
Neisseria_flavescens_SK114	h2s	0	0.822973576054437
Neisseria_flavescens_SK114	cytd	0.550257338604752	0
Neisseria_flavescens_SK114	ser_L	0.518949829295593	0
Neisseria_flavescens_SK114	12ppd_S	0	0.14898600000015
Neisseria_flavescens_SK114	pi	0.147909443830144	0
Neisseria_flavescens_SK114	for	0	0.0635606584398829
Neisseria_flavescens_SK114	val_L	0.0448046724524147	0
Neisseria_flavescens_SK114	o2	0.000708539022866717	0
Neisseria_flavescens_SK114	asp_L	0	-1.13686837721616e-13
Neisseria_flavescens_SK114	ile_L	0	-0.000359487254399937
Neisseria_flavescens_SK114	pydxn	0	-0.00141707804573343
Neisseria_flavescens_SK114	gcald	-0.00425123413731399	0
Neisseria_flavescens_SK114	pydam	0	-0.00564521733645051
Neisseria_flavescens_SK114	ca2	0	-0.00706229538218395
Neisseria_flavescens_SK114	k	0	-0.00706229538218395
Neisseria_flavescens_SK114	cobalt2	0	-0.00706229538218395
Neisseria_flavescens_SK114	cu2	0	-0.00706229538218395
Neisseria_flavescens_SK114	cl	0	-0.00706229538218395
Neisseria_flavescens_SK114	gthrd	0	-0.00706229538218395
Neisseria_flavescens_SK114	mg2	0	-0.00706229538218395
Neisseria_flavescens_SK114	mn2	0	-0.00706229538218395
Neisseria_flavescens_SK114	pheme	0	-0.00706229538218395
Neisseria_flavescens_SK114	ptrc	0	-0.00706229538218395
Neisseria_flavescens_SK114	sheme	0	-0.00706229538218395
Neisseria_flavescens_SK114	so4	0	-0.00706229538218395
Neisseria_flavescens_SK114	spmd	0	-0.00706229538218395
Neisseria_flavescens_SK114	zn2	0	-0.00706229538218395
Neisseria_flavescens_SK114	succ	-0.00880477558507664	0
Neisseria_flavescens_SK114	fe3	0	-0.0141245907643679
Neisseria_flavescens_SK114	mqn8	0	-0.0141245907643679
Neisseria_flavescens_SK114	4abz	0	-0.0211868861466655
Neisseria_flavescens_SK114	thymd	0	-0.0223037619899742
Neisseria_flavescens_SK114	arg_L	0	-0.0371005477505832
Neisseria_flavescens_SK114	26dap_M	0	-0.0570434586807096
Neisseria_flavescens_SK114	malt	0	-0.074493000000075
Neisseria_flavescens_SK114	tre	0	-0.074493000000075
Neisseria_flavescens_SK114	gln_L	0	-0.0754847164369039
Neisseria_flavescens_SK114	pro_L	0	-0.095634316894234
Neisseria_flavescens_SK114	12dgr180	0	-0.0971410576197513
Neisseria_flavescens_SK114	his_L	0	-0.113725730915689
Neisseria_flavescens_SK114	met_L	0	-0.12151378193164
Neisseria_flavescens_SK114	thr_L	0	-0.12840621245914
Neisseria_flavescens_SK114	asn_L	0	-0.133092432122794
Neisseria_flavescens_SK114	fuc_L	0	-0.148986000000036
Neisseria_flavescens_SK114	arab_L	0	-0.178782999999953
Neisseria_flavescens_SK114	xyl_D	0	-0.178782999999953
Neisseria_flavescens_SK114	ala_L	0	-0.180613432242808
Neisseria_flavescens_SK114	cys_L	0	-0.194855720047713
Neisseria_flavescens_SK114	acgam	0	-0.228173834722611
Neisseria_flavescens_SK114	tyr_L	0	-0.282301373930864
Neisseria_flavescens_SK114	no2	0	-0.329725979535851
Neisseria_flavescens_SK114	phe_L	0	-0.352419144989653
Neisseria_flavescens_SK114	lys_L	-0.501012948134985	-0.150000000000091
Neisseria_flavescens_SK114	h	0	-0.756236301321792
Neisseria_flavescens_SK114	adn	0	-0.941065753703811
Neisseria_flavescens_SK114	fum	0	-0.991195224414923
Neisseria_flavescens_SK114	dad_2	0	-0.992560168645241
Neisseria_flavescens_SK114	dgsn	0	-0.99277663172154
Neisseria_flavescens_SK114	cit	0	-0.997165843908419
Neisseria_flavescens_SK114	2obut	0	-1
Neisseria_flavescens_SK114	3mop	0	-1
Neisseria_flavescens_SK114	ade	0	-1
Neisseria_flavescens_SK114	amp	0	-1
Neisseria_flavescens_SK114	dcyt	0	-1
Neisseria_flavescens_SK114	glyc3p	0	-1
Neisseria_flavescens_SK114	metsox_S_L	0	-1
Neisseria_flavescens_SK114	ncam	0	-1
Neisseria_flavescens_SK114	orn	0	-1
Neisseria_flavescens_SK114	gly	-0.760995474932997	-0.450000000000043
Neisseria_flavescens_SK114	glyc	-0.163604808685363	-1.79965500000003
Neisseria_flavescens_SK114	co2	-15.0596971447012	0
Neisseria_flavescens_SK114	glu_L	-18.435836295037	-0.180000000000099
Neisseria_flavescens_SK114	ac	-19.7180861601005	0
Neisseria_flavescens_SK114	lac_L	-594.172405373504	0
Neisseria_macacae_ATCC_33926	lac_D	579.508120438413	0
Neisseria_macacae_ATCC_33926	h2o	4.70321703655236	15.4884393868922
Neisseria_macacae_ATCC_33926	mal_L	16.1153177188739	0
Neisseria_macacae_ATCC_33926	acald	15.9041376568873	0
Neisseria_macacae_ATCC_33926	akg	15.8607778519068	0
Neisseria_macacae_ATCC_33926	nh4	11.7027840471092	0
Neisseria_macacae_ATCC_33926	gua	0.0690542383412094	4.1400356158307
Neisseria_macacae_ATCC_33926	h2s	0.00141707804573343	2.58458280742412
Neisseria_macacae_ATCC_33926	biomass1	0	2.30124248174741
Neisseria_macacae_ATCC_33926	adn	1.34297631544928	0
Neisseria_macacae_ATCC_33926	nac	0.00283415609158055	0.982914249218993
Neisseria_macacae_ATCC_33926	cytd	0.546213392539244	0
Neisseria_macacae_ATCC_33926	12ppd_S	0	0.14898600000015
Neisseria_macacae_ATCC_33926	pi	0.131256021859031	0
Neisseria_macacae_ATCC_33926	ser_L	0.121296606037049	0
Neisseria_macacae_ATCC_33926	for	0	0.0641321761024756
Neisseria_macacae_ATCC_33926	val_L	0.0448046724569622	0
Neisseria_macacae_ATCC_33926	gln_L	0.0374147358151049	0
Neisseria_macacae_ATCC_33926	ile_L	0	-0.000359487252580948
Neisseria_macacae_ATCC_33926	gcald	-0.00425123413731399	0
Neisseria_macacae_ATCC_33926	k	0	-0.00712579734431529
Neisseria_macacae_ATCC_33926	gthrd	0	-0.00712579734454266
Neisseria_macacae_ATCC_33926	ca2	0	-0.00712579734477004
Neisseria_macacae_ATCC_33926	cobalt2	0	-0.00712579734477004
Neisseria_macacae_ATCC_33926	cu2	0	-0.00712579734477004
Neisseria_macacae_ATCC_33926	cl	0	-0.00712579734477004
Neisseria_macacae_ATCC_33926	mg2	0	-0.00712579734477004
Neisseria_macacae_ATCC_33926	mn2	0	-0.00712579734477004
Neisseria_macacae_ATCC_33926	pheme	0	-0.00712579734477004
Neisseria_macacae_ATCC_33926	ptrc	0	-0.00712579734477004
Neisseria_macacae_ATCC_33926	pydam	0	-0.00712579734477004
Neisseria_macacae_ATCC_33926	sheme	0	-0.00712579734477004
Neisseria_macacae_ATCC_33926	so4	0	-0.00712579734477004
Neisseria_macacae_ATCC_33926	spmd	0	-0.00712579734477004
Neisseria_macacae_ATCC_33926	zn2	0	-0.00712579734477004
Neisseria_macacae_ATCC_33926	fe3	0	-0.0142515946895401
Neisseria_macacae_ATCC_33926	mqn8	0	-0.0142515946895401
Neisseria_macacae_ATCC_33926	4abz	0	-0.0213773920341964
Neisseria_macacae_ATCC_33926	thymd	0	-0.0225043104775295
Neisseria_macacae_ATCC_33926	26dap_M	0	-0.0575563757109876
Neisseria_macacae_ATCC_33926	tre	0	-0.074493000000075
Neisseria_macacae_ATCC_33926	pro_L	0	-0.0956343168932108
Neisseria_macacae_ATCC_33926	12dgr180	0	-0.0980145197826232
Neisseria_macacae_ATCC_33926	his_L	0	-0.113725730915348
Neisseria_macacae_ATCC_33926	met_L	0	-0.121513781930958
Neisseria_macacae_ATCC_33926	thr_L	0	-0.128406212458003
Neisseria_macacae_ATCC_33926	asn_L	0	-0.133092432121771
Neisseria_macacae_ATCC_33926	fuc_L	0	-0.148986000000036
Neisseria_macacae_ATCC_33926	arg_L	0	-0.149999999999977
Neisseria_macacae_ATCC_33926	arab_L	0	-0.178782999999953
Neisseria_macacae_ATCC_33926	xyl_D	0	-0.178782999999953
Neisseria_macacae_ATCC_33926	acgam	0	-0.23022550284395
Neisseria_macacae_ATCC_33926	tyr_L	0	-0.284839740042003
Neisseria_macacae_ATCC_33926	phe_L	0	-0.355587988279581
Neisseria_macacae_ATCC_33926	no2	0	-0.443506028795582
Neisseria_macacae_ATCC_33926	gly	0	-0.450000000000045
Neisseria_macacae_ATCC_33926	lys_L	-0.50686665398996	-0.150000000000091
Neisseria_macacae_ATCC_33926	orn	0	-0.887100547749128
Neisseria_macacae_ATCC_33926	etoh	-0.916588762349761	0
Neisseria_macacae_ATCC_33926	dgsn	0	-0.992488319378822
Neisseria_macacae_ATCC_33926	dad_2	0	-0.992848480987732
Neisseria_macacae_ATCC_33926	cit	0	-0.997165843908419
Neisseria_macacae_ATCC_33926	2obut	0	-0.998582921954267
Neisseria_macacae_ATCC_33926	3mop	0	-1
Neisseria_macacae_ATCC_33926	amp	0	-1
Neisseria_macacae_ATCC_33926	dcyt	0	-1
Neisseria_macacae_ATCC_33926	glyc3p	0	-1
Neisseria_macacae_ATCC_33926	metsox_S_L	0	-1
Neisseria_macacae_ATCC_33926	ncam	0	-1
Neisseria_macacae_ATCC_33926	fum	-1.13686837721616e-13	-0.999999999999996
Neisseria_macacae_ATCC_33926	cys_L	-0.962318492100167	-1
Neisseria_macacae_ATCC_33926	glyc	-0.16360480868525	-1.79965500000003
Neisseria_macacae_ATCC_33926	ade	-2.28404206915081	-1
Neisseria_macacae_ATCC_33926	h	-3.75062218094502	-1
Neisseria_macacae_ATCC_33926	co2	-11.4574863011821	0
Neisseria_macacae_ATCC_33926	ac	-15.761110726877	0
Neisseria_macacae_ATCC_33926	glu_L	-15.8619672547297	-0.180000000000101
Neisseria_macacae_ATCC_33926	lac_L	-598.303855735783	0
Neisseria_mucosa_ATCC_25996	lac_D	633.974530771124	0
Neisseria_mucosa_ATCC_25996	h2o	6.04436657605402	16.9458510424474
Neisseria_mucosa_ATCC_25996	akg	17.593818391011	0
Neisseria_mucosa_ATCC_25996	mal_L	16.3123399441158	0
Neisseria_mucosa_ATCC_25996	acald	16.1711174954855	0
Neisseria_mucosa_ATCC_25996	nh4	13.3878227877335	0
Neisseria_mucosa_ATCC_25996	gua	0.0690542383387083	4.06459740091759
Neisseria_mucosa_ATCC_25996	biomass1	0	2.54325914329968
Neisseria_mucosa_ATCC_25996	h2s	0.00141707804573343	2.53222685900051
Neisseria_mucosa_ATCC_25996	nac	0	0.98424959612521
Neisseria_mucosa_ATCC_25996	adn	0.563538955971239	0
Neisseria_mucosa_ATCC_25996	cytd	0.498489643014409	0
Neisseria_mucosa_ATCC_25996	12ppd_S	0	0.14898600000015
Neisseria_mucosa_ATCC_25996	for	0	0.0708768174351917
Neisseria_mucosa_ATCC_25996	val_L	0.0448046724432061	0
Neisseria_mucosa_ATCC_25996	gln_L	0.0374147358074879	0
Neisseria_mucosa_ATCC_25996	o2	0.000708539022866717	0
Neisseria_mucosa_ATCC_25996	ile_L	0	-0.000359487257924229
Neisseria_mucosa_ATCC_25996	pydxn	0	-0.00141707804573343
Neisseria_mucosa_ATCC_25996	gcald	-0.0042512341372003	0
Neisseria_mucosa_ATCC_25996	pydam	0	-0.00645812389154798
Neisseria_mucosa_ATCC_25996	k	0	-0.00787520193716773
Neisseria_mucosa_ATCC_25996	gthrd	0	-0.00787520193716773
Neisseria_mucosa_ATCC_25996	ca2	0	-0.00787520193728142
Neisseria_mucosa_ATCC_25996	cobalt2	0	-0.00787520193728142
Neisseria_mucosa_ATCC_25996	cu2	0	-0.00787520193728142
Neisseria_mucosa_ATCC_25996	cl	0	-0.00787520193728142
Neisseria_mucosa_ATCC_25996	mg2	0	-0.00787520193728142
Neisseria_mucosa_ATCC_25996	mn2	0	-0.00787520193728142
Neisseria_mucosa_ATCC_25996	pheme	0	-0.00787520193728142
Neisseria_mucosa_ATCC_25996	ptrc	0	-0.00787520193728142
Neisseria_mucosa_ATCC_25996	sheme	0	-0.00787520193728142
Neisseria_mucosa_ATCC_25996	so4	0	-0.00787520193728142
Neisseria_mucosa_ATCC_25996	spmd	0	-0.00787520193728142
Neisseria_mucosa_ATCC_25996	zn2	0	-0.00787520193728142
Neisseria_mucosa_ATCC_25996	ser_L	0	-0.0120815879085967
Neisseria_mucosa_ATCC_25996	fe3	0	-0.0157504038743355
Neisseria_mucosa_ATCC_25996	mqn8	0	-0.0157504038745628
Neisseria_mucosa_ATCC_25996	4abz	0	-0.0236256058117306
Neisseria_mucosa_ATCC_25996	thymd	0	-0.0248710398141156
Neisseria_mucosa_ATCC_25996	26dap_M	0	-0.063609454433049
Neisseria_mucosa_ATCC_25996	pi	-0.0652757137044091	0
Neisseria_mucosa_ATCC_25996	tre	0	-0.074493000000075
Neisseria_mucosa_ATCC_25996	pro_L	0	-0.0956343168962803
Neisseria_mucosa_ATCC_25996	12dgr180	0	-0.108322493431388
Neisseria_mucosa_ATCC_25996	his_L	0	-0.113725730916599
Neisseria_mucosa_ATCC_25996	met_L	0	-0.121513781933004
Neisseria_mucosa_ATCC_25996	thr_L	0	-0.128406212461414
Neisseria_mucosa_ATCC_25996	asn_L	0	-0.133092432124954
Neisseria_mucosa_ATCC_25996	fuc_L	0	-0.148986000000036
Neisseria_mucosa_ATCC_25996	arg_L	0	-0.149999999999977
Neisseria_mucosa_ATCC_25996	arab_L	0	-0.178782999999953
Neisseria_mucosa_ATCC_25996	xyl_D	0	-0.178782999999953
Neisseria_mucosa_ATCC_25996	acgam	0	-0.25443781773231
Neisseria_mucosa_ATCC_25996	tyr_L	0	-0.31479571535067
Neisseria_mucosa_ATCC_25996	phe_L	0	-0.392984402822663
Neisseria_mucosa_ATCC_25996	2obut	0	-0.395575108880848
Neisseria_mucosa_ATCC_25996	succ	-0.603007813073418	0
Neisseria_mucosa_ATCC_25996	lys_L	-0.575947889863414	-0.150000000000091
Neisseria_mucosa_ATCC_25996	no2	0	-0.78283530247063
Neisseria_mucosa_ATCC_25996	orn	0	-0.887100547753107
Neisseria_mucosa_ATCC_25996	dgsn	0	-0.992507082563293
Neisseria_mucosa_ATCC_25996	dad_2	0	-0.992829717803829
Neisseria_mucosa_ATCC_25996	cit	0	-0.997165843908533
Neisseria_mucosa_ATCC_25996	3mop	0	-1
Neisseria_mucosa_ATCC_25996	amp	0	-1
Neisseria_mucosa_ATCC_25996	dcyt	0	-1
Neisseria_mucosa_ATCC_25996	fum	0	-1
Neisseria_mucosa_ATCC_25996	glyc3p	0	-1
Neisseria_mucosa_ATCC_25996	metsox_S_L	0	-1
Neisseria_mucosa_ATCC_25996	ncam	0	-1
Neisseria_mucosa_ATCC_25996	gly	-0.772332099304435	-0.450000000000045
Neisseria_mucosa_ATCC_25996	cys_L	-0.962318492101531	-0.999999999999999
Neisseria_mucosa_ATCC_25996	glyc	-0.163604808684909	-1.79965500000003
Neisseria_mucosa_ATCC_25996	ade	-1.50460470967562	-1
Neisseria_mucosa_ATCC_25996	h	-7.1764816805329	-1
Neisseria_mucosa_ATCC_25996	co2	-9.44823400973473	0
Neisseria_mucosa_ATCC_25996	glu_L	-17.5950077938338	-0.180000000000099
Neisseria_mucosa_ATCC_25996	ac	-18.0354179516867	0
Neisseria_mucosa_ATCC_25996	lac_L	-653.314445154364	0
Neisseria_subflava_NJ9703	lac_D	585.554745480953	0
Neisseria_subflava_NJ9703	h2o	5.09962028105292	15.3265898437751
Neisseria_subflava_NJ9703	mal_L	20.3506140646374	0
Neisseria_subflava_NJ9703	acald	19.1509958350288	0
Neisseria_subflava_NJ9703	akg	18.5740849541623	0
Neisseria_subflava_NJ9703	nh4	13.7252456342306	0
Neisseria_subflava_NJ9703	gua	0.0690542383423463	4.14230908839295
Neisseria_subflava_NJ9703	biomass1	0	2.29394738606959
Neisseria_subflava_NJ9703	nac	0.00283415609067106	0.982959427747346
Neisseria_subflava_NJ9703	h2s	0	0.821244097909243
Neisseria_subflava_NJ9703	cytd	0.547651927046104	0
Neisseria_subflava_NJ9703	12ppd_S	0	0.14898600000015
Neisseria_subflava_NJ9703	pi	0.13718006776935	0
Neisseria_subflava_NJ9703	ser_L	0.110191368925825	0
Neisseria_subflava_NJ9703	for	0	0.0639288727286385
Neisseria_subflava_NJ9703	gcald	0.0284128323238519	0
Neisseria_subflava_NJ9703	o2	0.000708539022980403	0
Neisseria_subflava_NJ9703	etoh	5.6843418860808e-13	0
Neisseria_subflava_NJ9703	asp_L	3.41060513164848e-13	0
Neisseria_subflava_NJ9703	ile_L	0	-0.000359487250079837
Neisseria_subflava_NJ9703	pydxn	0	-0.00141707804584712
Neisseria_subflava_NJ9703	pydam	0	-0.00568613003520113
Neisseria_subflava_NJ9703	ca2	0	-0.00710320808093456
Neisseria_subflava_NJ9703	k	0	-0.00710320808093456
Neisseria_subflava_NJ9703	cobalt2	0	-0.00710320808093456
Neisseria_subflava_NJ9703	cu2	0	-0.00710320808093456
Neisseria_subflava_NJ9703	cl	0	-0.00710320808093456
Neisseria_subflava_NJ9703	gthrd	0	-0.00710320808093456
Neisseria_subflava_NJ9703	mg2	0	-0.00710320808093456
Neisseria_subflava_NJ9703	mn2	0	-0.00710320808093456
Neisseria_subflava_NJ9703	pheme	0	-0.00710320808093456
Neisseria_subflava_NJ9703	ptrc	0	-0.00710320808093456
Neisseria_subflava_NJ9703	sheme	0	-0.00710320808093456
Neisseria_subflava_NJ9703	so4	0	-0.00710320808093456
Neisseria_subflava_NJ9703	spmd	0	-0.00710320808093456
Neisseria_subflava_NJ9703	zn2	0	-0.00710320808093456
Neisseria_subflava_NJ9703	fe3	0	-0.0142064161618691
Neisseria_subflava_NJ9703	mqn8	0	-0.0142064161618691
Neisseria_subflava_NJ9703	4abz	0	-0.0213096242429174
Neisseria_subflava_NJ9703	thymd	0	-0.022432970277805
Neisseria_subflava_NJ9703	arg_L	0	-0.0371005477472863
Neisseria_subflava_NJ9703	26dap_M	0	-0.0573739180730399
Neisseria_subflava_NJ9703	tre	0	-0.074493000000075
Neisseria_subflava_NJ9703	gln_L	0	-0.0754847164339481
Neisseria_subflava_NJ9703	pro_L	0	-0.0956343168918465
Neisseria_subflava_NJ9703	12dgr180	0	-0.0977038070674325
Neisseria_subflava_NJ9703	his_L	0	-0.113725730914666
Neisseria_subflava_NJ9703	met_L	0	-0.121513781929934
Neisseria_subflava_NJ9703	thr_L	0	-0.128406212456412
Neisseria_subflava_NJ9703	asn_L	0	-0.133092432120179
Neisseria_subflava_NJ9703	fuc_L	0	-0.148986000000036
Neisseria_subflava_NJ9703	arab_L	0	-0.178782999999953
Neisseria_subflava_NJ9703	xyl_D	0	-0.178782999999953
Neisseria_subflava_NJ9703	2obut	0	-0.192339153583475
Neisseria_subflava_NJ9703	cys_L	0	-0.19598454190259
Neisseria_subflava_NJ9703	acgam	0	-0.229495672291932
Neisseria_subflava_NJ9703	tyr_L	0	-0.283936778631869
Neisseria_subflava_NJ9703	phe_L	0	-0.354460750095427
Neisseria_subflava_NJ9703	ala_L	0	-0.363326414424023
Neisseria_subflava_NJ9703	no2	0	-0.402809206986717
Neisseria_subflava_NJ9703	lys_L	-0.504784341879599	-0.150000000000091
Neisseria_subflava_NJ9703	succ	-0.679303126928289	0
Neisseria_subflava_NJ9703	adn	0	-0.941065753704038
Neisseria_subflava_NJ9703	dad_2	0	-0.992523099915275
Neisseria_subflava_NJ9703	dgsn	0	-0.992813242812417
Neisseria_subflava_NJ9703	cit	0	-0.997165843908419
Neisseria_subflava_NJ9703	3mop	0	-1
Neisseria_subflava_NJ9703	ade	0	-1
Neisseria_subflava_NJ9703	amp	0	-1
Neisseria_subflava_NJ9703	dcyt	0	-1
Neisseria_subflava_NJ9703	glyc3p	0	-1
Neisseria_subflava_NJ9703	metsox_S_L	0	-1
Neisseria_subflava_NJ9703	ncam	0	-1
Neisseria_subflava_NJ9703	orn	0	-1
Neisseria_subflava_NJ9703	fum	-5.6843418860808e-13	-1
Neisseria_subflava_NJ9703	gly	-0.772332099292498	-0.450000000000042
Neisseria_subflava_NJ9703	h	-0.795683805455838	-1
Neisseria_subflava_NJ9703	glyc	-0.196268875146757	-1.79965500000003
Neisseria_subflava_NJ9703	co2	-14.919752618854	0
Neisseria_subflava_NJ9703	glu_L	-18.4623749047327	-0.18
Neisseria_subflava_NJ9703	ac	-20.015733564127	0
Neisseria_subflava_NJ9703	lac_L	-605.905359545591	0
Nevskia_ramosa_DSM_11499	pyr	611.047362749937	0
Nevskia_ramosa_DSM_11499	etoh	604.592609483352	0
Nevskia_ramosa_DSM_11499	h2o	5.29748394306444	18.4896559203673
Nevskia_ramosa_DSM_11499	co2	5.45801272363042	6.61820528818898
Nevskia_ramosa_DSM_11499	for	0	8.45374629984394
Nevskia_ramosa_DSM_11499	nh4	3.8257176763085	0
Nevskia_ramosa_DSM_11499	gua	5.91171556152403e-12	3.47071071343123
Nevskia_ramosa_DSM_11499	biomass1	0	3.13203005949288
Nevskia_ramosa_DSM_11499	uri	0	2.38238872877434
Nevskia_ramosa_DSM_11499	mal_L	1.61297348459777	0
Nevskia_ramosa_DSM_11499	nac	0	0.980603337839739
Nevskia_ramosa_DSM_11499	h2s	0	0.770028227316971
Nevskia_ramosa_DSM_11499	ins	0	0.553014532414863
Nevskia_ramosa_DSM_11499	12ppd_S	0	0.14898600000015
Nevskia_ramosa_DSM_11499	glyc	0.138842892538491	0
Nevskia_ramosa_DSM_11499	ca2	0	-0.00969833107922113
Nevskia_ramosa_DSM_11499	cobalt2	0	-0.00969833107922113
Nevskia_ramosa_DSM_11499	cu2	0	-0.00969833107922113
Nevskia_ramosa_DSM_11499	cl	0	-0.00969833107922113
Nevskia_ramosa_DSM_11499	gthrd	0	-0.00969833107922113
Nevskia_ramosa_DSM_11499	mg2	0	-0.00969833107922113
Nevskia_ramosa_DSM_11499	mn2	0	-0.00969833107922113
Nevskia_ramosa_DSM_11499	pheme	0	-0.00969833107922113
Nevskia_ramosa_DSM_11499	ptrc	0	-0.00969833107922113
Nevskia_ramosa_DSM_11499	pydam	0	-0.00969833107922113
Nevskia_ramosa_DSM_11499	sheme	0	-0.00969833107922113
Nevskia_ramosa_DSM_11499	so4	0	-0.00969833107922113
Nevskia_ramosa_DSM_11499	spmd	0	-0.00969833107922113
Nevskia_ramosa_DSM_11499	zn2	0	-0.00969833107922113
Nevskia_ramosa_DSM_11499	k	0	-0.00969833107933482
Nevskia_ramosa_DSM_11499	fe3	0	-0.0193966621583286
Nevskia_ramosa_DSM_11499	mqn8	0	-0.0193966621584423
Nevskia_ramosa_DSM_11499	4abz	0	-0.0290949932373223
Nevskia_ramosa_DSM_11499	thymd	0	-0.0306287483577989
Nevskia_ramosa_DSM_11499	tre	0	-0.074493000000075
Nevskia_ramosa_DSM_11499	ser_L	0	-0.115150648212648
Nevskia_ramosa_DSM_11499	12dgr180	0	-0.133399424294112
Nevskia_ramosa_DSM_11499	fuc_L	0	-0.148986000000036
Nevskia_ramosa_DSM_11499	his_L	0	-0.149999999993042
Nevskia_ramosa_DSM_11499	ile_L	0	-0.149999999999977
Nevskia_ramosa_DSM_11499	arg_L	0	-0.150000000000091
Nevskia_ramosa_DSM_11499	leu_L	0	-0.150000000000091
Nevskia_ramosa_DSM_11499	lys_L	0	-0.150000000000091
Nevskia_ramosa_DSM_11499	arab_L	0	-0.178782999999953
Nevskia_ramosa_DSM_11499	xyl_D	0	-0.178782999999953
Nevskia_ramosa_DSM_11499	met_L	0	-0.180000000000064
Nevskia_ramosa_DSM_11499	pro_L	0	-0.180000000000064
Nevskia_ramosa_DSM_11499	val_L	0	-0.180000000000064
Nevskia_ramosa_DSM_11499	asn_L	0	-0.224999999999909
Nevskia_ramosa_DSM_11499	cys_L	0	-0.267586554148693
Nevskia_ramosa_DSM_11499	acgam	0	-0.313340815260972
Nevskia_ramosa_DSM_11499	no2	0	-0.323972093288489
Nevskia_ramosa_DSM_11499	malt	-0.257339000000002	-0.074493000000075
Nevskia_ramosa_DSM_11499	tyr_L	0	-0.387671718659135
Nevskia_ramosa_DSM_11499	gly	0	-0.450000000000045
Nevskia_ramosa_DSM_11499	phe_L	0	-0.483961284792827
Nevskia_ramosa_DSM_11499	gln_L	-0.310186354589177	-0.180000000000064
Nevskia_ramosa_DSM_11499	pi	0	-0.543392258561653
Nevskia_ramosa_DSM_11499	ala_L	0	-0.640265879472736
Nevskia_ramosa_DSM_11499	thr_L	-0.567481099531733	-0.224999999999909
Nevskia_ramosa_DSM_11499	26dap_M	0	-0.822341863999554
Nevskia_ramosa_DSM_11499	2obut	0	-1
Nevskia_ramosa_DSM_11499	3mop	0	-1
Nevskia_ramosa_DSM_11499	ade	0	-1
Nevskia_ramosa_DSM_11499	adn	0	-1
Nevskia_ramosa_DSM_11499	amp	0	-1
Nevskia_ramosa_DSM_11499	cytd	0	-1
Nevskia_ramosa_DSM_11499	dad_2	0	-1
Nevskia_ramosa_DSM_11499	dcyt	0	-1
Nevskia_ramosa_DSM_11499	dgsn	0	-1
Nevskia_ramosa_DSM_11499	cit	0	-1
Nevskia_ramosa_DSM_11499	fum	0	-1
Nevskia_ramosa_DSM_11499	glyc3p	0	-1
Nevskia_ramosa_DSM_11499	metsox_S_L	0	-1
Nevskia_ramosa_DSM_11499	ncam	0	-1
Nevskia_ramosa_DSM_11499	orn	0	-1
Nevskia_ramosa_DSM_11499	csn	0	-1.00000000028342
Nevskia_ramosa_DSM_11499	glc_D	-0.957772426033898	-0.148985999999922
Nevskia_ramosa_DSM_11499	ac	-2.54584155212603	-1
Nevskia_ramosa_DSM_11499	asp_L	-7.47088869249137	-0.22499999999991
Nevskia_ramosa_DSM_11499	h	-16.473663621751	-1
Nevskia_ramosa_DSM_11499	acald	-595.360998914623	0
Nevskia_ramosa_DSM_11499	lac_L	-617.760553326686	0
Oceanobacillus_picturae_strain_S1	glyclt	16.1903759446354	0
Oceanobacillus_picturae_strain_S1	ac	0	13.370501547658
Oceanobacillus_picturae_strain_S1	acac	11.6085974195175	0
Oceanobacillus_picturae_strain_S1	h	9.43541625197759	0
Oceanobacillus_picturae_strain_S1	co2	8.16991287109158	0
Oceanobacillus_picturae_strain_S1	no2	0	5.74619671317146
Oceanobacillus_picturae_strain_S1	glyc	4.94802133572921	0
Oceanobacillus_picturae_strain_S1	acald	3.379426408001	0
[truncated: 58,210 more rows]
