# Supplementary material for: Human gut microbe co-cultures have greater potential than monocultures for food waste remediation to commodity chemicals
Source: Sci Rep. 2018 Oct 22;8:15594. doi: 10.1038/s41598-018-33733-z (PMC6197241; doi:10.1038/s41598-018-33733-z)
Supplement: Supplementary file 3 — Data [file 41598_2018_33733_MOESM3_ESM.zip › Data/Parsed/MonoGrowthRates_AGORA_Paper_CobraTaxi_Sybil.csv]

Model	GrowthRate.West.Paper	GrowthRate.West.MyFBA	GrowthRate.West.MyFBA.Taxi	GrowthRate.West.MyFBA.Sybil	GrowthRate.HighFiber.Paper	GrowthRate.HighFiber.MyFBA	GrowthRate.HighFiber.MyFBA.Taxi	GrowthRate.HighFiber.MyFBA.Sybil	West.Paper.Taxi.Diff	West.FBA.Taxi.Diff	West.Taxi.Sybil.Diff	HighFiber.Paper.Taxi.Diff	HighFiber.FBA.Taxi.Diff	HighFiber.Taxi.Sybil.Diff
Abiotrophia_defectiva_ATCC_49176	0.149	0.149	0.149	0.143	0.165	0.165	0.165	0.163	0	0	0.00600000000000001	0	0	0.002
Acidaminococcus_fermentans_DSM_20731	0.191	0.185	0.185	0.174	0.151	0.146	0.146	0.143	0.00600000000000001	0	0.011	0.005	0	0.003
Acidaminococcus_intestini_RyC_MR95	0.122	0.124	0.124	0.116	0.111	0.113	0.113	0.111	0.002	0	0.00799999999999999	0.002	0	0.002
Acidaminococcus_sp_D21	0.123	0.126	0.126	0.126	0.117	0.121	0.121	0.121	0.003	0	0	0.00399999999999999	0	0
Acinetobacter_calcoaceticus_PHEA_2	0.244	0.243	0.243	0.235	0.326	0.323	0.323	0.321	0.001	0	0.00800000000000001	0.003	0	0.002
Acinetobacter_haemolyticus_NIPH_261	0.129	0.127	0.127	0.127	0.162	0.157	0.157	0.154	0.002	0	0	0.005	0	0.003
Acinetobacter_johnsonii_SH046	0.122	0.122	0.122	0.122	0.158	0.154	0.154	0.154	0	0	0	0.004	0	0
Acinetobacter_junii_SH205	0.142	0.109	0.109	0.109	0.192	0.146	0.146	0.146	0.033	0	0	0.046	0	0
Acinetobacter_lwoffii_WJ10621	0.076	0.076	0.076	0.074	0.116	0.111	0.111	0.108	0	0	0.002	0.005	0	0.003
Acinetobacter_pittii_ANC_4052	0.179	0.176	0.176	0.176	0.22	0.216	0.216	0.216	0.003	0	0	0.004	0	0
Acinetobacter_radioresistens_NIPH_2130	0.132	0.13	0.13	0.13	0.153	0.148	0.148	0.147	0.002	0	0	0.005	0	0.001
Actinobacillus_pleuropneumoniae_L20	0.509	0.489	0.489	0.484	0.514	0.494	0.494	0.492	0.02	0	0.005	0.02	0	0.002
Actinomyces_cardiffensis_F0333	0.185	0.174	0.174	0.169	0.18	0.163	0.163	0.162	0.011	0	0.00499999999999998	0.017	0	0.001
Actinomyces_georgiae_DSM_6843	0.289	0.288	0.288	0.283	0.172	0.168	0.168	0.166	0.001	0	0.005	0.00399999999999998	0	0.002
Actinomyces_graevenitzii_C83	0.231	0.23	0.23	0.223	0.199	0.199	0.199	0.197	0.001	0	0.00700000000000001	0	0	0.002
Actinomyces_naeslundii_str_Howell_279	0.262	0.262	0.262	0.255	0.26	0.26	0.26	0.258	0	0	0.00700000000000001	0	0	0.002
Actinomyces_odontolyticus_ATCC_17982	0.155	0.153	0.153	0.147	0.147	0.144	0.144	0.141	0.002	0	0.00600000000000001	0.003	0	0.003
Actinomyces_oris_K20	0.204	0.204	0.204	0.196	0.211	0.211	0.211	0.209	0	0	0.00799999999999998	0	0	0.002
Actinomyces_turicensis_ACS_279_V_Col4	0.24	0.24	0.24	0.235	0.207	0.207	0.207	0.205	0	0	0.005	0	0	0.002
Actinomyces_urogenitalis_DSM_15434	0.259	0.259	0	0.253	0.239	0.239	0.239	0.237	0.259	0.259	0.253	0	0	0.002
Actinomyces_viscosus_C505	0.263	0.263	0.263	0.255	0.229	0.229	0.229	0.229	0	0	0.00800000000000001	0	0	0
Adlercreutzia_equolifaciens_DSM_19450	0.004	0.004	0.004	0.004	0.013	0.013	0.013	0.013	0	0	0	0	0	0
Aerococcus_viridans_ATCC_11563	0.229	0.228	0.228	0.222	0.181	0.18	0.18	0.179	0.001	0	0.00600000000000001	0.001	0	0.001
Aeromonas_caviae_Ae398	0.458	0.458	0.458	0.458	0.229	0.229	0.229	0.229	0	0	0	0	0	0
Aeromonas_hydrophila_subsp_hydrophila_ATCC_7966	0.717	0.703	0.703	0.692	0.638	0.609	0.609	0.605	0.014	0	0.011	0.029	0	0.004
Aeromonas_jandaei_Riv2	0.458	0.458	0.458	0.458	0.229	0.229	0.229	0.229	0	0	0	0	0	0
Aeromonas_media_WS	0.458	0.458	0.458	0.458	0.229	0.229	0.229	0.229	0	0	0	0	0	0
Aeromonas_veronii_B565	0.458	0.458	0.458	0.458	0.229	0.229	0.229	0.229	0	0	0	0	0	0
Afipia_birgiae_34632	0.186	0.186	0.186	0.183	0.199	0.199	0.199	0.198	0	0	0.003	0	0	0.001
Aggregatibacter_aphrophilus_NJ8700	0.313	0.313	0.313	0.308	0.229	0.229	0.229	0.229	0	0	0.005	0	0	0
Akkermansia_muciniphila_ATCC_BAA_835	0.125	0.122	0.122	0.118	0.134	0.132	0.132	0.131	0.003	0	0.004	0.002	0	0.001
Alcaligenes_faecalis_subsp_faecalis_NBRC_13111	0.289	0.289	0.289	0.289	0.248	0.248	0.248	0.248	0	0	0	0	0	0
Alcaligenes_faecalis_subsp_faecalis_NCIB_8687	0.283	0.283	0.283	0.283	0.263	0.263	0.263	0.263	0	0	0	0	0	0
Alistipes_finegoldii_DSM_17242	0.365	0.365	0.365	0.359	0.229	0.229	0.229	0.229	0	0	0.00600000000000001	0	0	0
Alistipes_indistinctus_YIT_12060	0.235	0.235	0.235	0.231	0.196	0.196	0.196	0.195	0	0	0.00399999999999998	0	0	0.001
Alistipes_onderdonkii_DSM_19147	0.333	0.211	0.211	0.203	0.358	0.186	0.186	0.184	0.122	0	0.00799999999999998	0.172	0	0.002
Alistipes_putredinis_DSM_17216	0.045	0.04	0.04	0.04	0.044	0.039	0.039	0.039	0.005	0	0	0.005	0	0
Alistipes_shahii_WAL_8301	0.312	0.312	0.312	0.309	0.229	0.229	0.229	0.229	0	0	0.003	0	0	0
Alloprevotella_tannerae_ATCC_51259	0.176	0.176	0.176	0.176	0.175	0.175	0.175	0.175	0	0	0	0	0	0
Anaerobaculum_hydrogeniformans_OS1_ATCC_BAA_1850	0.239	0.238	0.238	0.23	0.268	0.267	0.267	0.265	0.001	0	0.00799999999999998	0.001	0	0.002
Anaerobiospirillum_succiniciproducens_DSM_640001	0.167	0.167	0.167	0.161	0.178	0.178	0.178	0.176	0	0	0.00600000000000001	0	0	0.002
Anaerococcus_hydrogenalis_DSM_7454	0.249	0.249	0.249	0.239	0.218	0.218	0.218	0.215	0	0	0.01	0	0	0.003
Anaerococcus_prevotii_DSM_20548	0.207	0.178	0.178	0.173	0.172	0.143	0.143	0.142	0.029	0	0.005	0.029	0	0.001
Anaerococcus_vaginalis_ATCC_51170	0.309	0.309	0.309	0.304	0.289	0.289	0.289	0.288	0	0	0.005	0	0	0.001
Anaerofustis_stercorihominis_DSM_17244	0.121	0.121	0.121	0.113	0.07	0.071	0.071	0.068	0	0	0.00799999999999999	0.000999999999999987	0	0.00299999999999999
Anaerostipes_caccae_DSM_14662	0.391	0.391	0.391	0.383	0.27	0.27	0.27	0.268	0	0	0.00800000000000001	0	0	0.002
Anaerostipes_hadrus_DSM_3319	0.257	0.256	0.256	0.247	0.128	0.128	0.128	0.128	0.001	0	0.00900000000000001	0	0	0
Anaerostipes_sp_3_2_56FAA	0.223	0.223	0.223	0.215	0.205	0.192	0.192	0.19	0	0	0.00800000000000001	0.013	0	0.002
Anaerotruncus_colihominis_DSM_17241	0.293	0.293	0.293	0.287	0.263	0.263	0.263	0.261	0	0	0.00600000000000001	0	0	0.002
Aneurinibacillus_aneurinilyticus_ATCC_12856	0.44	0.412	0.412	0.406	0.411	0.345	0.345	0.343	0.028	0	0.00599999999999995	0.066	0	0.00199999999999995
Arcanobacterium_haemolyticum_DSM_20595	0.308	0.308	0.308	0.301	0.229	0.229	0.229	0.229	0	0	0.00700000000000001	0	0	0
Arcobacter_butzleri_RM4018	0.024	0.024	0.024	0.024	0.032	0.032	0.032	0.032	0	0	0	0	0	0
Arthrobacter_castelli_DSM_16402	0.318	0.481	0.481	0.473	0.294	0.405	0.405	0.402	0.163	0	0.00800000000000001	0.111	0	0.003
Atopobium_minutum_10063974	0.348	0.348	0.348	0.347	0.339	0.339	0.339	0.337	0	0	0.001	0	0	0.002
Atopobium_parvulum_DSM_20469	0.287	0.287	0.287	0.282	0.251	0.251	0.251	0.249	0	0	0.005	0	0	0.002
Atopobium_rimae_ATCC_49626	0.317	0.317	0.317	0.311	0.271	0.271	0.271	0.27	0	0	0.00600000000000001	0	0	0.001
Bacillus_altitudinis_41KF2b	0.435	0.379	0.379	0.374	0.359	0.283	0.283	0.281	0.056	0	0.005	0.076	0	0.00199999999999995
Bacillus_atrophaeus_ATCC_49822_1	0.488	0.421	0.421	0.416	0.408	0.311	0.311	0.31	0.067	0	0.005	0.097	0	0.001
Bacillus_cereus_AH187_F4810_72	0.432	0.432	0.432	0.432	0.475	0.451	0.451	0.449	0	0	0	0.024	0	0.002
Bacillus_cereus_G9842	0.432	0.432	0.432	0.432	0.476	0.453	0.453	0.451	0	0	0	0.023	0	0.002
Bacillus_clausii_KSM_K16	0.367	0.355	0.355	0.35	0.249	0.237	0.237	0.235	0.012	0	0.005	0.012	0	0.002
Bacillus_endophyticus_2102	0.378	0.276	0.276	0.271	0.352	0.226	0.226	0.225	0.102	0	0.005	0.126	0	0.001
Bacillus_firmus_DS1	0.484	0.413	0.413	0.408	0.423	0.335	0.335	0.333	0.071	0	0.005	0.088	0	0.002
Bacillus_flexus_27Col1_1E	0.502	0.413	0.413	0.407	0.429	0.312	0.312	0.31	0.089	0	0.00600000000000001	0.117	0	0.002
Bacillus_fordii_DSM_16014	0.266	0.244	0.244	0.238	0.247	0.227	0.227	0.225	0.022	0	0.00600000000000001	0.02	0	0.002
Bacillus_halodurans_C_125	0.4	0.392	0.392	0.386	0.289	0.283	0.283	0.282	0.00800000000000001	0	0.00600000000000001	0.00600000000000001	0	0.001
Bacillus_infantis_NRRL_B_14911	0.508	0.442	0.442	0.437	0.437	0.355	0.355	0.354	0.066	0	0.005	0.082	0	0.001
Bacillus_mojavensis_RO_H_1	0.394	0.328	0.328	0.322	0.381	0.283	0.283	0.282	0.066	0	0.00600000000000001	0.098	0	0.001
Bacillus_mycoides_DSM_2048	0.514	0.442	0.442	0.436	0.437	0.336	0.336	0.335	0.072	0	0.00600000000000001	0.101	0	0.001
Bacillus_nealsonii_AAU1	0.475	0.399	0.399	0.394	0.396	0.293	0.293	0.292	0.076	0	0.005	0.103	0	0.001
Bacillus_pseudofirmus_OF4	0.41	0.333	0.333	0.328	0.376	0.263	0.263	0.261	0.077	0	0.005	0.113	0	0.002
Bacillus_pumilus_ATCC_7061	0.338	0.27	0.27	0.265	0.329	0.242	0.242	0.24	0.068	0	0.005	0.087	0	0.002
Bacillus_sonorensis_L12	0.483	0.412	0.412	0.407	0.403	0.289	0.289	0.287	0.071	0	0.005	0.114	0	0.002
Bacillus_thermoamylovorans	0.492	0.492	0.492	0.487	0.423	0.42	0.42	0.418	0	0	0.005	0.003	0	0.002
Bacillus_timonensis_JC401	0.402	0.339	0.339	0.333	0.412	0.315	0.315	0.314	0.063	0	0.00600000000000001	0.097	0	0.001
Bacillus_vallismortis_DV1_F_3	0.423	0.421	0.421	0.417	0.34	0.338	0.338	0.337	0.002	0	0.004	0.002	0	0.001
Bacteroides_caccae_ATCC_43185	0.525	0.527	0.527	0.521	0.444	0.447	0.447	0.445	0.002	0	0.00600000000000001	0.003	0	0.002
Bacteroides_cellulosilyticus_DSM_14838	0.334	0.337	0.337	0.33	0.529	0.532	0.532	0.53	0.003	0	0.00700000000000001	0.003	0	0.002
Bacteroides_clarus_YIT_12056	0.367	0.367	0.367	0.367	0.229	0.229	0.229	0.229	0	0	0	0	0	0
Bacteroides_coprocola_M16_DSM_17136	0.103	0.106	0.106	0.099	0.073	0.077	0.077	0.075	0.003	0	0.00699999999999999	0.004	0	0.002
Bacteroides_coprophilus_DSM_18228	0.303	0.306	0.306	0.299	0.32	0.323	0.323	0.321	0.003	0	0.00700000000000001	0.003	0	0.002
Bacteroides_dorei_DSM_17855	0.169	0.171	0.171	0.165	0.127	0.13	0.13	0.128	0.002	0	0.00600000000000001	0.003	0	0.002
Bacteroides_eggerthii_1_2_48FAA	0.384	0.388	0.388	0.381	0.29	0.294	0.294	0.292	0.004	0	0.00700000000000001	0.004	0	0.002
Bacteroides_eggerthii_DSM_20697	0.327	0.33	0.33	0.324	0.244	0.247	0.247	0.246	0.003	0	0.00600000000000001	0.003	0	0.001
Bacteroides_faecis_MAJ27	0.458	0.458	0.458	0.458	0.229	0.229	0.229	0.229	0	0	0	0	0	0
Bacteroides_finegoldii_DSM_17565	0.18	0.183	0.183	0.176	0.139	0.142	0.142	0.14	0.003	0	0.00700000000000001	0.00299999999999997	0	0.00199999999999997
Bacteroides_fluxus_YIT_12057	0.458	0.458	0.458	0.458	0.229	0.229	0.229	0.229	0	0	0	0	0	0
Bacteroides_fragilis_3_1_12	0.44	0.444	0.444	0.437	0.346	0.351	0.351	0.349	0.004	0	0.00700000000000001	0.005	0	0.002
Bacteroides_fragilis_638R	0.511	0.51	0.51	0.503	0.425	0.424	0.424	0.422	0.001	0	0.00700000000000001	0.001	0	0.002
Bacteroides_fragilis_NCTC_9343	0.458	0.459	0.459	0.452	0.385	0.386	0.386	0.384	0.001	0	0.00700000000000001	0.001	0	0.002
Bacteroides_fragilis_YCH46	0.443	0.444	0.444	0.437	0.35	0.352	0.352	0.35	0.001	0	0.00700000000000001	0.002	0	0.002
Bacteroides_graminisolvens_DSM_19988	0.719	0.719	0.719	0.712	0.612	0.612	0.612	0.61	0	0	0.00700000000000001	0	0	0.002
Bacteroides_intestinalis_341_DSM_17393	0.307	0.31	0.31	0.302	0.353	0.356	0.356	0.354	0.003	0	0.00800000000000001	0.003	0	0.002
Bacteroides_massiliensis_B846dnLKV334	0.504	0.504	0.504	0.497	0.509	0.509	0.509	0.507	0	0	0.00700000000000001	0	0	0.002
Bacteroides_nordii_CL02T12C05	0.458	0.458	0.458	0.458	0.229	0.229	0.229	0.229	0	0	0	0	0	0
Bacteroides_oleiciplenus_YIT_12058	0.402	0.256	0.256	0.256	0.229	0.181	0.181	0.181	0.146	0	0	0.048	0	0
Bacteroides_ovatus_ATCC_8483	0.347	0.352	0.352	0.344	0.541	0.545	0.545	0.543	0.005	0	0.00800000000000001	0.004	0	0.002
Bacteroides_ovatus_SD_CC_2a	0.225	0.23	0.23	0.222	0.271	0.276	0.276	0.274	0.005	0	0.00800000000000001	0.005	0	0.002
Bacteroides_ovatus_SD_CMC_3f	0.222	0.227	0.227	0.219	0.271	0.275	0.275	0.273	0.005	0	0.00800000000000001	0.004	0	0.002
Bacteroides_pectinophilus_ATCC_43243	0.046	0.046	0.046	0	0.038	0.038	0.038	0	0	0	0.046	0	0	0.038
Bacteroides_plebeius_M12_DSM_17135	0.117	0.12	0.12	0.113	0.078	0.082	0.082	0.079	0.00299999999999999	0	0.00699999999999999	0.004	0	0.003
Bacteroides_pyogenes_DSM20611	0.472	0.472	0.472	0.466	0.465	0.465	0.465	0.463	0	0	0.00599999999999995	0	0	0.002
Bacteroides_salyersiae_WAL_10018	0.463	0.463	0.463	0.456	0.472	0.472	0.472	0.47	0	0	0.00700000000000001	0	0	0.002
Bacteroides_sp_1_1_14	0.166	0.167	0.167	0.167	0.151	0.152	0.152	0.152	0.001	0	0	0.001	0	0
Bacteroides_sp_1_1_30	0.137	0.139	0.139	0.139	0.131	0.133	0.133	0.133	0.002	0	0	0.002	0	0
Bacteroides_sp_1_1_6	0.12	0.122	0.122	0.122	0.113	0.113	0.113	0.113	0.002	0	0	0	0	0
Bacteroides_sp_20_3	0.105	0.107	0.107	0.107	0.07	0.072	0.072	0.072	0.002	0	0	0.00199999999999999	0	0
Bacteroides_sp_2_1_22	0.116	0.117	0.117	0.117	0.108	0.109	0.109	0.109	0.001	0	0	0.001	0	0
Bacteroides_sp_2_1_33B	0.079	0.083	0.083	0.083	0.054	0.057	0.057	0.057	0.004	0	0	0.003	0	0
Bacteroides_sp_2_1_7	0.09	0.094	0.094	0.094	0.057	0.061	0.061	0.061	0.004	0	0	0.004	0	0
Bacteroides_sp_2_2_4	0.172	0.175	0.175	0.175	0.165	0.168	0.168	0.168	0.003	0	0	0.003	0	0
Bacteroides_sp_3_1_19	0.078	0.081	0.081	0.081	0.053	0.056	0.056	0.056	0.003	0	0	0.003	0	0
Bacteroides_sp_3_1_23	0.116	0.119	0.119	0.119	0.109	0.111	0.111	0.111	0.00299999999999999	0	0	0.002	0	0
Bacteroides_sp_3_1_33FAA	0.135	0.138	0.138	0.138	0.111	0.115	0.115	0.115	0.003	0	0	0.004	0	0
Bacteroides_sp_3_1_40A	0.113	0.115	0.115	0.115	0.096	0.098	0.098	0.098	0.002	0	0	0.002	0	0
Bacteroides_sp_3_2_5	0.097	0.1	0.1	0.1	0.09	0.092	0.092	0.092	0.003	0	0	0.002	0	0
Bacteroides_sp_4_1_36	0.063	0.066	0.066	0.066	0.045	0.048	0.048	0.048	0.003	0	0	0.003	0	0
Bacteroides_sp_4_3_47FAA	0.134	0.137	0.137	0.13	0.111	0.114	0.114	0.112	0.003	0	0.00700000000000001	0.003	0	0.002
Bacteroides_sp_9_1_42FAA	0.314	0.317	0.317	0.317	0.288	0.291	0.291	0.291	0.003	0	0	0.003	0	0
Bacteroides_sp_D1	0.116	0.117	0.117	0.117	0.108	0.109	0.109	0.109	0.001	0	0	0.001	0	0
Bacteroides_sp_D20	0.074	0.075	0.075	0.075	0.056	0.056	0.056	0.056	0.001	0	0	0	0	0
Bacteroides_sp_D22	0.116	0.119	0.119	0.119	0.109	0.111	0.111	0.111	0.00299999999999999	0	0	0.002	0	0
Bacteroides_sp_D2	0.16	0.163	0.163	0.163	0.154	0.156	0.156	0.156	0.003	0	0	0.002	0	0
Bacteroides_stercoris_ATCC_43183	0.425	0.428	0.428	0.421	0.351	0.354	0.354	0.352	0.003	0	0.00700000000000001	0.003	0	0.002
Bacteroides_thetaiotaomicron_VPI_5482	0.444	0.445	0.445	0.438	0.482	0.483	0.483	0.481	0.001	0	0.00700000000000001	0.001	0	0.002
Bacteroides_timonensis_AP1	0.509	0.509	0.509	0.509	0.548	0.548	0.548	0.548	0	0	0	0	0	0
Bacteroides_uniformis_ATCC_8492	0.165	0.166	0.166	0.159	0.138	0.139	0.139	0.137	0.001	0	0.00700000000000001	0.001	0	0.002
Bacteroides_ureolyticus_DSM_20703	0.027	0.027	0.027	0.027	0.035	0.035	0.035	0.035	0	0	0	0	0	0
Bacteroides_vulgatus_ATCC_8482	0.506	0.507	0.507	0.5	0.52	0.521	0.521	0.519	0.001	0	0.00700000000000001	0.001	0	0.002
Bacteroides_xylanisolvens_SD_CC_1b	0.126	0.128	0.128	0.128	0.132	0.135	0.135	0.135	0.002	0	0	0.003	0	0
Bacteroides_xylanisolvens_XB1A	0.259	0.261	0.261	0.254	0.199	0.202	0.202	0.2	0.002	0	0.00700000000000001	0.003	0	0.002
Barnesiella_intestinihominis_YIT_11860	0.097	0.097	0.097	0.092	0.07	0.07	0.07	0.068	0	0	0.005	0	0	0.002
Bartonella_quintana_Toulouse	0.016	0.016	0.016	0.016	0.016	0.016	0.016	0.016	0	0	0	0	0	0
Bifidobacterium_adolescentis_ATCC_15703	0.244	0.244	0.244	0.24	0.231	0.231	0.231	0.23	0	0	0.004	0	0	0.001
Bifidobacterium_angulatum_DSM_20098	0.12	0.12	0.12	0.118	0.09	0.09	0.09	0.089	0	0	0.002	0	0	0.001
Bifidobacterium_animalis_lactis_AD011	0.045	0.045	0.045	0.043	0.045	0.045	0.045	0.044	0	0	0.002	0	0	0.001
Bifidobacterium_animalis_lactis_BB_12	0.049	0.049	0.049	0.047	0.062	0.062	0.062	0.061	0	0	0.002	0	0	0.001
Bifidobacterium_animalis_lactis_Bi_07	0.038	0.038	0.038	0.035	0.05	0.05	0.05	0.049	0	0	0.003	0	0	0.001
Bifidobacterium_animalis_lactis_Bl_04_ATCC_SD5219	0.038	0.038	0.038	0.035	0.05	0.05	0.05	0.049	0	0	0.003	0	0	0.001
Bifidobacterium_animalis_lactis_CNCM_I_2494	0.04	0.04	0.04	0.038	0.056	0.056	0.056	0.056	0	0	0.002	0	0	0
Bifidobacterium_animalis_lactis_DSM_10140	0.038	0.038	0.038	0.035	0.05	0.05	0.05	0.049	0	0	0.003	0	0	0.001
Bifidobacterium_animalis_lactis_V9	0.038	0.038	0.038	0.035	0.05	0.05	0.05	0.049	0	0	0.003	0	0	0.001
Bifidobacterium_bifidum_BGN4	0.102	0.102	0.102	0.097	0.101	0.101	0.101	0.1	0	0	0.00499999999999999	0	0	0.001
Bifidobacterium_bifidum_NCIMB_41171	0.096	0.096	0.096	0.091	0.09	0.09	0.09	0.089	0	0	0.005	0	0	0.001
Bifidobacterium_bifidum_PRL2010	0.154	0.154	0.154	0.149	0.144	0.144	0.144	0.143	0	0	0.005	0	0	0.001
Bifidobacterium_bifidum_S17	0.102	0.102	0.102	0.098	0.101	0.101	0.101	0.1	0	0	0.00399999999999999	0	0	0.001
Bifidobacterium_boum_DSM_20432	0.279	0.279	0.279	0.274	0.146	0.146	0.146	0.146	0	0	0.005	0	0	0
Bifidobacterium_breve_HPH0326	0.216	0.216	0.216	0.211	0.17	0.17	0.17	0.169	0	0	0.005	0	0	0.001
Bifidobacterium_breve_UCC2003_NCIMB8807	0.247	0.247	0.247	0.242	0.218	0.218	0.218	0.216	0	0	0.005	0	0	0.002
Bifidobacterium_catenulatum_DSM_16992	0.066	0.066	0.066	0.063	0.061	0.061	0.061	0.061	0	0	0.003	0	0	0
Bifidobacterium_coryneforme_DSM_20216	0.21	0.21	0.21	0.207	0.209	0.209	0.209	0.209	0	0	0.003	0	0	0
Bifidobacterium_dentium_ATCC_27678	0.173	0.173	0.173	0.168	0.11	0.11	0.11	0.108	0	0	0.00499999999999998	0	0	0.002
Bifidobacterium_gallicum_DSM_20093	0.12	0.12	0.12	0.117	0.095	0.095	0.095	0.094	0	0	0.00299999999999999	0	0	0.001
Bifidobacterium_kashiwanohense_DSM_21854	0.272	0.272	0.272	0.267	0.229	0.229	0.229	0.229	0	0	0.005	0	0	0
Bifidobacterium_longum_DJO10A	0.126	0.126	0.126	0.121	0.147	0.147	0.147	0.145	0	0	0.005	0	0	0.002
Bifidobacterium_longum_E18	0.123	0.123	0.123	0.118	0.153	0.153	0.153	0.152	0	0	0.005	0	0	0.001
Bifidobacterium_longum_infantis_157F_NC	0.037	0.037	0.037	0.035	0.034	0.034	0.034	0.034	0	0	0.00199999999999999	0	0	0
Bifidobacterium_longum_infantis_ATCC_15697	0.178	0.178	0.178	0.175	0.179	0.179	0.179	0.178	0	0	0.003	0	0	0.001
Bifidobacterium_longum_longum_ATCC_55813	0.054	0.054	0.054	0.051	0.055	0.055	0.055	0.054	0	0	0.003	0	0	0.001
Bifidobacterium_longum_longum_BBMN68	0.115	0.115	0.115	0.11	0.128	0.128	0.128	0.126	0	0	0.005	0	0	0.002
Bifidobacterium_longum_longum_CCUG_52486	0.064	0.064	0.064	0.061	0.065	0.065	0.065	0.064	0	0	0.003	0	0	0.001
Bifidobacterium_longum_longum_JCM_1217	0.108	0.108	0.108	0.103	0.12	0.12	0.12	0.119	0	0	0.005	0	0	0.001
Bifidobacterium_longum_longum_JDM301	0.174	0.174	0.174	0.168	0.174	0.174	0.174	0.172	0	0	0.00599999999999998	0	0	0.002
Bifidobacterium_longum_NCC2705	0.068	0.068	0.068	0.065	0.079	0.079	0.079	0.078	0	0	0.003	0	0	0.001
Bifidobacterium_mongoliense_DSM_21395	0.315	0.305	0.305	0.299	0.218	0.203	0.203	0.202	0.01	0	0.00600000000000001	0.015	0	0.001
Bifidobacterium_pseudocatenulatum_DSM_20438	0.117	0.117	0.117	0.114	0.088	0.088	0.088	0.087	0	0	0.003	0	0	0.001
Bifidobacterium_pseudolongum_subsp_Pseudolongum_DSM_20099	0.292	0.292	0.292	0.291	0.146	0.146	0.146	0.146	0	0	0.001	0	0	0
Bifidobacterium_ruminantium_DSM_6489	0.16	0.16	0.16	0.16	0.08	0.08	0.08	0.08	0	0	0	0	0	0
Bifidobacterium_scardovii_JCM_12489	0.27	0.27	0.27	0.265	0.229	0.229	0.229	0.229	0	0	0.005	0	0	0
Bifidobacterium_stercoris_ATCC_43183	0.206	0.206	0.206	0.201	0.109	0.109	0.109	0.107	0	0	0.00499999999999998	0	0	0.002
Bifidobacterium_thermacidophilum_subsp_thermacidophilum_DSM_15837	0.16	0.16	0.16	0.16	0.08	0.08	0.08	0.08	0	0	0	0	0	0
Bifidobacterium_thermophilum_RBL67	0.212	0.211	0.211	0.205	0.13	0.129	0.129	0.128	0.001	0	0.00600000000000001	0.001	0	0.001
Bilophila_wadsworthia_3_1_6	0.112	0.112	0.112	0.112	0.059	0.059	0.059	0.059	0	0	0	0	0	0
Blastococcus_massiliensis_AP3	0.116	0.116	0.116	0.116	0.117	0.117	0.117	0.117	0	0	0	0	0	0
Blautia_hansenii_VPI_C7_24_DSM_20583	0.228	0.228	0.228	0.22	0.242	0.242	0.242	0.24	0	0	0.00800000000000001	0	0	0.002
Blautia_hydrogenotrophica_DSM_10507	0.234	0.234	0.234	0.226	0.239	0.239	0.239	0.237	0	0	0.00800000000000001	0	0	0.002
Blautia_obeum_ATCC_29174	0.238	0.215	0.215	0.21	0.197	0.174	0.174	0.173	0.023	0	0.005	0.023	0	0.001
Blautia_producta_DSM_2950	0.329	0.329	0.329	0.32	0.295	0.295	0.295	0.293	0	0	0.00900000000000001	0	0	0.002
Blautia_wexlerae_DSM_19850	0.213	0.19	0.19	0.185	0.128	0.128	0.128	0.128	0.023	0	0.005	0	0	0
Bordetella_hinzii_OH87_BAL007II	0.118	0.118	0.118	0.112	0.094	0.094	0.094	0.092	0	0	0.00599999999999999	0	0	0.002
Brachybacterium_paraconglomeratum_LC44	0.457	0.436	0.436	0.43	0.439	0.4	0.4	0.398	0.021	0	0.00600000000000001	0.039	0	0.002
Brachyspira_pilosicoli_B2904	0.152	0.152	0.152	0.152	0.152	0.152	0.152	0.152	0	0	0	0	0	0
Bradyrhizobium_elkanii_USDA_76	0.334	0.323	0.323	0.317	0.321	0.322	0.322	0.32	0.011	0	0.00600000000000001	0.001	0	0.002
Brevibacillus_agri_5_2	0.319	0.229	0.229	0.225	0.307	0.199	0.199	0.198	0.09	0	0.004	0.108	0	0.001
Brevibacillus_agri_BAB_2500	0.307	0.222	0.222	0.217	0.296	0.192	0.192	0.19	0.085	0	0.005	0.104	0	0.002
Brevibacillus_borstelensis_AK1	0.206	0.186	0.186	0.181	0.186	0.162	0	0.161	0.02	0	0.005	0.186	0.162	0.161
Brevibacillus_brevis_NBRC_100599	0.364	0.278	0.278	0.274	0.36	0.256	0.256	0.255	0.086	0	0.004	0.104	0	0.001
Brevibacterium_casei_S18	0.294	0.294	0.294	0.288	0.325	0.325	0.325	0.323	0	0	0.00600000000000001	0	0	0.002
Brevibacterium_linens_BL2	0.093	0.094	0.094	0.089	0.069	0.07	0.07	0.068	0.001	0	0.005	0.001	0	0.002
Brevibacterium_massiliense_5401308	0.065	0.065	0.065	0.065	0.106	0.106	0.106	0.106	0	0	0	0	0	0
Brevundimonas_bacteroides_DSM_4726	0.186	0.186	0.186	0.183	0.125	0.125	0.125	0.124	0	0	0.003	0	0	0.001
Brevundimonas_diminuta_470_4	0.103	0.086	0.086	0.086	0.136	0.111	0.111	0.111	0.017	0	0	0.025	0	0
Brochothrix_thermosphacta_DSM_20171	0.446	0.444	0.444	0.439	0.444	0.441	0.441	0.44	0.002	0	0.005	0.003	0	0.001
Bulleidia_extructa_W1219	0.294	0.294	0.294	0.289	0.269	0.269	0.269	0.268	0	0	0.005	0	0	0.001
Burkholderia_cepacia_GG4	0.459	0.345	0.345	0.339	0.459	0.33	0.33	0.328	0.114	0	0.00599999999999995	0.129	0	0.002
Burkholderiales_bacterium_1_1_47	0.02	0.016	0.016	0.016	0.04	0.035	0.035	0.035	0.004	0	0	0.005	0	0
Butyricicoccus_pullicaecorum_1_2	0.36	0.358	0.358	0.351	0.313	0.311	0.311	0.31	0.002	0	0.00700000000000001	0.002	0	0.001
Butyricimonas_synergistica_DSM_23225	0.326	0.326	0.326	0.326	0.326	0.326	0.326	0.326	0	0	0	0	0	0
Butyricimonas_virosa_DSM_23226	0.326	0.326	0.326	0.326	0.493	0.493	0.493	0.491	0	0	0	0	0	0.002
Butyrivibrio_crossotus_DSM_2876	0.212	0.212	0.212	0.212	0.12	0.12	0.12	0.12	0	0	0	0	0	0
Butyrivibrio_fibrisolvens_16_4	0.157	0.157	0.157	0.149	0.143	0.143	0.143	0.141	0	0	0.00800000000000001	0	0	0.002
Campylobacter_coli_JV20	0.083	0.084	0.084	0.084	0.084	0.086	0.086	0.086	0.001	0	0	0.00199999999999999	0	0
Campylobacter_concisus_13826	0.021	0.021	0.021	0.021	0.035	0.035	0.035	0.035	0	0	0	0	0	0
Campylobacter_curvus_525_92	0.02	0.02	0.02	0.02	0.036	0.036	0.036	0.036	0	0	0	0	0	0
Campylobacter_fetus_subsp_fetus_82_40	0.015	0.015	0.015	0.015	0.031	0.031	0.031	0.031	0	0	0	0	0	0
Campylobacter_gracilis_RM3268	0.015	0.015	0.015	0.015	0.015	0.015	0.015	0.015	0	0	0	0	0	0
Campylobacter_hominis_ATCC_BAA_381	0.015	0.015	0.015	0.015	0.017	0.017	0.017	0.017	0	0	0	0	0	0
Campylobacter_hyointestinalis_subsp_hyointestinalis_LMG_9260	0.009	0.009	0.009	0.009	0.009	0.009	0.009	0.009	0	0	0	0	0	0
Campylobacter_jejuni_jejuni_81_176	0.1	0.101	0.101	0.101	0.107	0.109	0.109	0.109	0.001	0	0	0.002	0	0
Campylobacter_jejuni_jejuni_ICDCCJ07004	0.102	0.102	0.102	0.102	0.109	0.109	0.109	0.109	0	0	0	0	0	0
Campylobacter_jejuni_jejuni_M1	0.102	0.102	0.102	0.102	0.109	0.109	0.109	0.109	0	0	0	0	0	0
Campylobacter_jejuni_jejuni_NCTC_11168	0.1	0.102	0.102	0.102	0.107	0.109	0.109	0.109	0.00199999999999999	0	0	0.002	0	0
Campylobacter_lari_RM2100	0.014	0.014	0.014	0.014	0.014	0.014	0.014	0.014	0	0	0	0	0	0
Campylobacter_rectus_RM3267	0.009	0.009	0.009	0.009	0.009	0.009	0.009	0.009	0	0	0	0	0	0
Campylobacter_showae_CSUNSWCD	0.009	0.009	0.009	0.009	0.01	0.01	0.01	0.01	0	0	0	0	0	0
Campylobacter_upsaliensis_JV21	0.039	0.04	0.04	0.04	0.047	0.048	0.048	0.048	0.001	0	0	0.001	0	0
Candidatus_Nitrososphaera_gargensis_Ga9_2	0.048	0.047	0.047	0.047	0.028	0.028	0.028	0.028	0.001	0	0	0	0	0
Capnocytophaga_granulosa_ATCC_51502	0.154	0.154	0.154	0.151	0.153	0.153	0.153	0.152	0	0	0.003	0	0	0.001
Capnocytophaga_ochracea_DSM_7271	0.238	0.238	0.238	0.235	0.209	0.209	0.209	0.208	0	0	0.003	0	0	0.001
Capnocytophaga_sputigena_ATCC_33612	0.25	0.25	0.25	0.245	0.229	0.229	0.229	0.229	0	0	0.005	0	0	0
Catenibacterium_mitsuokai_DSM_15897	0.224	0.224	0.224	0.216	0.159	0.159	0.159	0.156	0	0	0.00800000000000001	0	0	0.003
Cedecea_davisae_DSM_4568	0.694	0.613	0.613	0.605	0.659	0.527	0.527	0.525	0.081	0	0.00800000000000001	0.132	0	0.002
Cellulosilyticum_lentocellum_DSM_5427	0.373	0.35	0.35	0.344	0.255	0.234	0.234	0.233	0.023	0	0.00600000000000001	0.021	0	0.001
Cellulosimicrobium_cellulans_J36	0.326	0.326	0.326	0.326	0.456	0.445	0.445	0.444	0	0	0	0.011	0	0.001
Cetobacterium_somerae_ATCC_BAA_47401	0.326	0.326	0.326	0.326	0.478	0.412	0.412	0.409	0	0	0	0.066	0	0.003
Citrobacter_amalonaticus_Y19	0.919	0.637	0.637	0.627	0.93	0.594	0.594	0.591	0.282	0	0.01	0.336	0	0.003
Citrobacter_freundii_ATCC_8090	0.935	0.732	0.732	0.723	0.949	0.699	0.699	0.697	0.203	0	0.00900000000000001	0.25	0	0.002
Citrobacter_freundii_UCI_31	0.871	0.637	0.637	0.63	0.847	0.595	0.595	0.592	0.234	0	0.00700000000000001	0.252	0	0.003
Citrobacter_koseri_ATCC_BAA_895	0.694	0.665	0.665	0.658	0.691	0.674	0.674	0.672	0.0289999999999999	0	0.00700000000000001	0.0169999999999999	0	0.002
Citrobacter_sp_30_2	0.68	0.653	0.653	0.643	0.666	0.66	0.66	0.657	0.027	0	0.01	0.00600000000000001	0	0.003
Citrobacter_youngae_ATCC_29220	0.686	0.656	0.656	0.649	0.668	0.661	0.661	0.659	0.03	0	0.00700000000000001	0.00700000000000001	0	0.002
Cloacibacillus_evryensis_DSM_19522	0.101	0.101	0.101	0.101	0.08	0.08	0.08	0.08	0	0	0	0	0	0
Clostridiales_sp_1_7_47FAA	0.416	0.416	0.416	0.407	0.381	0.381	0.381	0.378	0	0	0.00900000000000001	0	0	0.003
Clostridium_asparagiforme_DSM_15981	0.464	0.464	0.464	0.455	0.46	0.46	0.46	0.458	0	0	0.00900000000000001	0	0	0.002
Clostridium_bartlettii_DSM_16795	0.232	0.226	0.226	0.218	0.207	0.194	0.194	0.192	0.00600000000000001	0	0.00800000000000001	0.013	0	0.002
Clostridium_beijerinckii_NCIMB_8052	0.722	0.722	0.722	0.716	0.642	0.642	0.642	0.64	0	0	0.00600000000000001	0	0	0.002
Clostridium_bifermentans_ATCC_19299	0.31	0.222	0.222	0.217	0.307	0.211	0.211	0.209	0.088	0	0.005	0.096	0	0.002
Clostridium_bolteae_ATCC_BAA_613	0.445	0.445	0.445	0.436	0.416	0.416	0.416	0.413	0	0	0.00900000000000001	0	0	0.003
Clostridium_botulinum_A_str_ATCC_19397	0.348	0.305	0.305	0.298	0.424	0.276	0.276	0.275	0.043	0	0.00700000000000001	0.148	0	0.001
Clostridium_botulinum_A_str_ATCC_3502	0.348	0.29	0.29	0.283	0.424	0.261	0.261	0	0.058	0	0.00700000000000001	0.163	0	0.261
Clostridium_botulinum_A_str_Hall	0.348	0.29	0.29	0.283	0.424	0.261	0.261	0.26	0.058	0	0.00700000000000001	0.163	0	0.001
Clostridium_botulinum_Bf	0.348	0.348	0.348	0.348	0.424	0.278	0.278	0.277	0	0	0	0.146	0	0.001
Clostridium_botulinum_E1_str_BoNT_E_Beluga	0.574	0.417	0.417	0.411	0.477	0.277	0.277	0.276	0.157	0	0.00600000000000001	0.2	0	0.001
Clostridium_botulinum_F_str_230613	0.348	0.348	0.348	0.348	0.424	0.279	0.279	0.277	0	0	0	0.145	0	0.002
Clostridium_butyricum_DSM_10702	0.605	0.605	0.605	0.605	0.605	0.605	0.605	0.605	0	0	0	0	0	0
Clostridium_butyricum_E4_str_BoNT_E_BL5262	0.527	0.527	0.527	0.527	0.479	0.481	0.481	0.479	0	0	0	0.002	0	0.002
Clostridium_cadaveris_AGR2141	0.348	0.348	0.348	0.348	0.558	0.391	0.391	0.39	0	0	0	0.167	0	0.001
Clostridium_celatum_DSM_1785	0.432	0.287	0.287	0.28	0.424	0.234	0.234	0.232	0.145	0	0.00699999999999995	0.19	0	0.002
Clostridium_cellobioparum_DSM_1351	0.19	0.191	0.191	0.191	0.19	0.191	0.191	0.191	0.001	0	0	0.001	0	0
Clostridium_citroniae_WAL_17108	0.327	0.301	0.301	0.295	0.274	0.249	0.249	0.247	0.026	0	0.00600000000000001	0.025	0	0.002
Clostridium_clariflavum_DSM_19732	0.373	0.373	0.373	0.367	0.341	0.341	0.341	0.34	0	0	0.00600000000000001	0	0	0.001
Clostridium_clostridioforme_CM201	0.444	0.333	0.333	0.328	0.424	0.291	0.291	0.289	0.111	0	0.005	0.133	0	0.002
Clostridium_difficile_CD196	0.348	0.348	0.348	0.348	0.404	0.401	0.401	0.399	0	0	0	0.003	0	0.002
Clostridium_difficile_NAP07	0.342	0.342	0.342	0.336	0.333	0.33	0.33	0.327	0	0	0.00600000000000001	0.003	0	0.003
Clostridium_difficile_NAP08	0.342	0.342	0.342	0.336	0.333	0.33	0.33	0.328	0	0	0.00600000000000001	0.003	0	0.002
Clostridium_difficile_R20291	0.348	0.348	0.348	0.348	0.404	0.401	0.401	0.399	0	0	0	0.003	0	0.002
Clostridium_glycolicum_ATCC_14880	0.516	0.375	0.375	0.369	0.548	0.355	0.355	0.354	0.141	0	0.00600000000000001	0.193	0	0.001
Clostridium_hathewayi_12489931	0.416	0.389	0.389	0.384	0.286	0.26	0.26	0.259	0.027	0	0.005	0.026	0	0.001
Clostridium_hathewayi_DSM_13479	0.369	0.348	0.348	0.342	0.255	0.233	0.233	0.232	0.021	0	0.00599999999999995	0.022	0	0.001
Clostridium_hiranonis_TO_931_DSM_13275	0.081	0.081	0.081	0.075	0.061	0.061	0.061	0.059	0	0	0.00600000000000001	0	0	0.002
Clostridium_hylemonae_DSM_15053	0.244	0.244	0.244	0.237	0.265	0.265	0.265	0.263	0	0	0.00700000000000001	0	0	0.002
Clostridium_indolis_DSM_755	0.33	0.312	0.312	0.306	0.192	0.192	0.192	0.192	0.018	0	0.00600000000000001	0	0	0
Clostridium_innocuum_2959	0.501	0.494	0.494	0.488	0.513	0.503	0.503	0.501	0.00700000000000001	0	0.00600000000000001	0.01	0	0.002
Clostridium_leptum_DSM_753	0.066	0.056	0.056	0.052	0.04	0.038	0.038	0.036	0.01	0	0.004	0.002	0	0.002
Clostridium_methoxybenzovorans_SR3	0.298	0.287	0.287	0.282	0.254	0.243	0.243	0.241	0.011	0	0.005	0.011	0	0.002
Clostridium_methylpentosum_R2_DSM_5476	0.069	0.083	0.083	0.083	0.054	0.069	0.069	0.069	0.014	0	0	0.015	0	0
Clostridium_nexile_DSM_1787	0.146	0.146	0.146	0.136	0.08	0.08	0.08	0.08	0	0	0.00999999999999998	0	0	0
Clostridium_paraputrificum_AGR2156	0.563	0.43	0.43	0.423	0.466	0.292	0.292	0.29	0.133	0	0.00700000000000001	0.174	0	0.002
Clostridium_perfringens_ATCC_13124	0.348	0.348	0.348	0.348	0.424	0.42	0.42	0.419	0	0	0	0.004	0	0.001
Clostridium_ramosum_VPI_0427_DSM_1402	0.207	0.207	0.207	0.199	0.19	0.19	0.19	0.188	0	0	0.00799999999999998	0	0	0.002
Clostridium_saccharogumia_DSM_17460	0.307	0.307	0.307	0.301	0.262	0.262	0.262	0.26	0	0	0.00600000000000001	0	0	0.002
Clostridium_saccharoperbutylacetonicum_N1_4_HMT	0.591	0.561	0.561	0.555	0.479	0.45	0.45	0.448	0.0299999999999999	0	0.00600000000000001	0.029	0	0.002
Clostridium_sartagoforme_AAU1	0.455	0.421	0.421	0.415	0.302	0.268	0.268	0.266	0.034	0	0.00600000000000001	0.034	0	0.002
Clostridium_scindens_ATCC_35704	0.24	0.24	0.24	0.232	0.244	0.244	0.244	0.242	0	0	0.00799999999999998	0	0	0.002
Clostridium_sordellii_ATCC_9714	0.348	0.332	0.332	0.325	0.463	0.352	0.352	0.351	0.016	0	0.00700000000000001	0.111	0	0.001
Clostridium_sp_7_2_43FAA	0.376	0.371	0.371	0.362	0.32	0.32	0.32	0.317	0.005	0	0.00900000000000001	0	0	0.003
Clostridium_spiroforme_DSM_1552	0.121	0.121	0.121	0.113	0.11	0.11	0.11	0.108	0	0	0.00799999999999999	0	0	0.002
Clostridium_sp_L2_50	0.031	0.031	0.031	0.021	0.019	0.019	0.019	0.016	0	0	0.01	0	0	0.003
Clostridium_sp_M62_1	0.303	0.303	0.303	0.303	0.08	0.08	0.08	0.08	0	0	0	0	0	0
Clostridium_sporogenes_ATCC_15579	0.348	0.348	0.348	0.348	0.4	0.402	0.402	0.399	0	0	0	0.002	0	0.003
Clostridium_sporosphaeroides_DSM_1294	0.157	0.157	0.157	0.157	0.157	0.157	0.157	0.157	0	0	0	0	0	0
Clostridium_sp_SS2_1	0.191	0.183	0.183	0.175	0.146	0.133	0.133	0.13	0.00800000000000001	0	0.00800000000000001	0.013	0	0.003
Clostridium_sp_SY8519	0.081	0.082	0.082	0.072	0.046	0.046	0.046	0.043	0.001	0	0.01	0	0	0.003
Clostridium_sticklandii_DSM_519	0.413	0.388	0.388	0.38	0.372	0.343	0.343	0.341	0.025	0	0.00800000000000001	0.029	0	0.002
Clostridium_symbiosum_ATCC_14940	0.351	0.312	0.312	0.305	0.128	0.128	0.128	0.128	0.039	0	0.00700000000000001	0	0	0
Clostridium_symbiosum_WAL_14163	0.132	0.132	0.132	0.124	0.146	0.146	0.146	0.144	0	0	0.00800000000000001	0	0	0.002
Clostridium_symbiosum_WAL_14673	0.132	0.132	0.132	0.125	0.147	0.147	0.147	0.144	0	0	0.00700000000000001	0	0	0.003
Clostridium_tyrobutyricum_DSM_2637	0.232	0.21	0.21	0.204	0.212	0.19	0.19	0.188	0.022	0	0.00600000000000001	0.022	0	0.002
Clostridium_viride_DSM_6836	0.141	0.139	0.139	0.139	0.138	0.135	0.135	0.135	0.00199999999999997	0	0	0.003	0	0
Collinsella_aerofaciens_ATCC_25986	0.119	0.119	0.119	0.112	0.079	0.079	0.079	0.077	0	0	0.00699999999999999	0	0	0.002
Collinsella_intestinalis_DSM_13280	0.099	0.099	0.099	0.092	0.069	0.069	0.069	0.067	0	0	0.00700000000000001	0	0	0.002
Collinsella_stercoris_DSM_13279	0.142	0.142	0.142	0.133	0.101	0.101	0.101	0.099	0	0	0.00899999999999998	0	0	0.002
Collinsella_tanakaei_YIT_12063	0.335	0.335	0.335	0.33	0.331	0.331	0.331	0.33	0	0	0.005	0	0	0.001
Coprobacillus_sp_29_1	0.183	0.183	0.183	0.176	0.163	0.163	0.163	0.161	0	0	0.00700000000000001	0	0	0.002
Coprobacillus_sp_D7	0.22	0.22	0.22	0.211	0.177	0.177	0	0.175	0	0	0.00900000000000001	0.177	0.177	0.175
Coprococcus_catus_GD_7	0.225	0.214	0.214	0.209	0.205	0.194	0.194	0.193	0.011	0	0.005	0.011	0	0.001
Coprococcus_comes_ATCC_27758	0.28	0.28	0.28	0.271	0.281	0.281	0.281	0.278	0	0	0.00900000000000001	0	0	0.003
Coprococcus_eutactus_ATCC_27759	0.224	0.224	0.224	0.217	0.22	0.22	0.22	0.218	0	0	0.00700000000000001	0	0	0.002
Corynebacterium_ammoniagenes_DSM_20306	0.146	0.146	0.146	0.141	0.122	0.122	0.122	0.12	0	0	0.005	0	0	0.002
Corynebacterium_amycolatum_SK46	0.203	0.203	0.203	0.195	0.146	0.146	0.146	0.146	0	0	0.00800000000000001	0	0	0
Corynebacterium_aurimucosum_ATCC_700975	0.254	0.232	0.232	0.226	0.229	0.215	0.215	0.213	0.022	0	0.00600000000000001	0.014	0	0.002
Corynebacterium_durum_F0235	0.282	0.282	0.282	0.276	0.229	0.229	0.229	0.229	0	0	0.00599999999999995	0	0	0
Corynebacterium_glucuronolyticum_ATCC_51867	0.267	0.267	0.267	0.262	0.274	0.274	0	0.273	0	0	0.005	0.274	0.274	0.273
Corynebacterium_kroppenstedtii_DSM_44385	0.229	0.228	0.228	0.222	0.204	0.202	0.202	0.201	0.001	0	0.00600000000000001	0.00199999999999997	0	0.001
Corynebacterium_propinquum_DSM_44285	0.11	0.11	0.11	0.11	0.118	0.118	0.118	0.118	0	0	0	0	0	0
Corynebacterium_striatum_ATCC_6940	0.337	0.323	0.323	0.316	0.229	0.229	0.229	0.229	0.014	0	0.00700000000000001	0	0	0
Corynebacterium_tuberculostearicum_SK141	0.188	0.18	0.18	0.175	0.164	0.154	0.154	0.153	0.00800000000000001	0	0.005	0.01	0	0.001
Corynebacterium_ulcerans_809	0.233	0.2	0.2	0.194	0.245	0.179	0.179	0.178	0.033	0	0.00600000000000001	0.066	0	0.001
Corynebacterium_ureicelerivorans	0.163	0.163	0.163	0.157	0.148	0.148	0.148	0.146	0	0	0.00600000000000001	0	0	0.002
Cronobacter_sakazakii_ATCC_BAA_894	0.559	0.549	0.549	0.542	0.558	0.549	0.549	0.547	0.01	0	0.00700000000000001	0.00900000000000001	0	0.002
Cryptobacterium_curtum_DSM_15641	0.026	0.026	0.026	0.026	0.027	0.027	0	0.027	0	0	0	0.027	0.027	0.027
Curtobacterium_flaccumfaciens_UCD_AKU	0.202	0.199	0.199	0.193	0.171	0.166	0.166	0.164	0.003	0	0.00600000000000001	0.005	0	0.002
Delftia_acidovorans_SPH_1	0.436	0.378	0.378	0.369	0.395	0.351	0.351	0.347	0.058	0	0.00900000000000001	0.044	0	0.004
Dermacoccus_nishinomiyaensis	0.38	0.333	0.333	0.326	0.385	0.332	0.332	0.331	0.047	0	0.00700000000000001	0.053	0	0.001
Desulfovibrio_desulfuricans_subsp_desulfuricans_DSM_642	0.255	0.256	0.256	0.25	0.288	0.288	0.288	0.287	0.001	0	0.00600000000000001	0	0	0.001
Desulfovibrio_piger_ATCC_29098	0.105	0.105	0.105	0.105	0.091	0.091	0.091	0.091	0	0	0	0	0	0
Desulfovibrio_sp_3_1_syn3	0.067	0.067	0.067	0.054	0.087	0.087	0.087	0.083	0	0	0.013	0	0	0.00399999999999999
Dialister_invisus_DSM_15470	0.011	0.011	0.011	0.011	0.021	0.021	0.021	0.021	0	0	0	0	0	0
Dialister_succinatiphilus_YIT_11850	0.088	0.088	0.088	0.086	0.11	0.11	0.11	0.109	0	0	0.002	0	0	0.001
Dietzia_cinnamea_P4	0.146	0.141	0.141	0.136	0.21	0.201	0.201	0.2	0.005	0	0.00499999999999998	0.00899999999999998	0	0.001
Dorea_formicigenerans_ATCC_27755	0.285	0.262	0.262	0.257	0.252	0.23	0.23	0.228	0.023	0	0.005	0.022	0	0.002
Dorea_longicatena_DSM_13814	0.291	0.291	0.291	0.283	0.269	0.269	0.269	0.266	0	0	0.00800000000000001	0	0	0.003
Dysgonomonas_gadei_ATCC_BAA_286	0.668	0.668	0.668	0.662	0.569	0.569	0.569	0.567	0	0	0.00600000000000001	0	0	0.002
Edwardsiella_tarda_ATCC_23685	0.501	0.503	0.503	0.494	0.555	0.556	0.556	0.554	0.002	0	0.00900000000000001	0.001	0	0.002
Edwardsiella_tarda_FL6_60	0.326	0.326	0.326	0.326	0.615	0.615	0.615	0.612	0	0	0	0	0	0.003
Eggerthella_lenta_DSM_2243	0.043	0.043	0.043	0.043	0.056	0.056	0.056	0.056	0	0	0	0	0	0
Eggerthella_sp_1_3_56FAA	0.052	0.052	0.052	0.052	0.067	0.067	0.067	0.067	0	0	0	0	0	0
Eggerthella_sp_YY7918	0.031	0.031	0.031	0.031	0.04	0.04	0.04	0.04	0	0	0	0	0	0
Eggerthia_catenaformis_OT_569	0.348	0.348	0.348	0.348	0.353	0.353	0.353	0.352	0	0	0	0	0	0.001
Eikenella_corrodens_ATCC_23834	0.104	0.104	0.104	0.097	0.106	0.106	0.106	0.104	0	0	0.00699999999999999	0	0	0.002
Enterobacter_aerogenes_KCTC_2190	0.786	0.666	0.666	0.658	0.852	0.655	0.655	0.653	0.12	0	0.00800000000000001	0.197	0	0.002
Enterobacter_asburiae_LF7a	0.815	0.642	0.642	0.634	0.87	0.607	0.607	0.604	0.173	0	0.00800000000000001	0.263	0	0.003
Enterobacter_cancerogenus_ATCC_35316	0.494	0.496	0.496	0.488	0.48	0.482	0.482	0.48	0.002	0	0.00800000000000001	0.002	0	0.002
Enterobacter_cloacae_EcWSU1	0.828	0.654	0.654	0.643	0.873	0.61	0.61	0.607	0.174	0	0.011	0.263	0	0.003
Enterobacter_hormaechei_YT2	0.816	0.639	0.639	0.631	0.87	0.612	0.612	0.609	0.177	0	0.00800000000000001	0.258	0	0.003
Enterobacter_hormaechei_YT3	0.796	0.619	0.619	0.612	0.852	0.603	0.603	0.601	0.177	0	0.00700000000000001	0.249	0	0.002
Enterobacteriaceae_bacterium_9_2_54FAA	0.533	0.533	0.533	0.526	0.513	0.514	0.514	0.512	0	0	0.00700000000000001	0.001	0	0.002
Enterococcus_asini_ATCC_700915	0.442	0.442	0.442	0.437	0.333	0.333	0.333	0.331	0	0	0.005	0	0	0.002
Enterococcus_avium_ATCC_14025	0.359	0.276	0.276	0.27	0.341	0.24	0.24	0.238	0.083	0	0.00600000000000001	0.101	0	0.002
Enterococcus_caccae_ATCC_BAA_1240	0.376	0.376	0.376	0.37	0.381	0.381	0.381	0.38	0	0	0.00600000000000001	0	0	0.001
Enterococcus_casseliflavus_ATCC_12755	0.253	0.253	0.253	0.248	0.21	0.208	0.208	0.207	0	0	0.005	0.002	0	0.001
Enterococcus_cecorum_DSM_20682	0.308	0.234	0.234	0.229	0.318	0.221	0.221	0.22	0.074	0	0.005	0.097	0	0.001
Enterococcus_dispar_ATCC_51266	0.313	0.313	0.313	0.308	0.274	0.274	0.274	0.273	0	0	0.005	0	0	0.001
Enterococcus_durans_ATCC_6056	0.329	0.329	0.329	0.324	0.327	0.327	0.327	0.326	0	0	0.005	0	0	0.001
Enterococcus_faecalis_OG1RF_ATCC_47077	0.306	0.306	0.306	0.301	0.271	0.271	0.271	0.269	0	0	0.005	0	0	0.002
Enterococcus_faecalis_TX0104	0.298	0.298	0.298	0.291	0.252	0.252	0.252	0.25	0	0	0.00700000000000001	0	0	0.002
Enterococcus_faecalis_TX1322	0.284	0.284	0.284	0.277	0.24	0.24	0.24	0.238	0	0	0.00699999999999995	0	0	0.002
Enterococcus_faecalis_TX2134	0.217	0.217	0.217	0.211	0.174	0.174	0.174	0.172	0	0	0.00600000000000001	0	0	0.002
Enterococcus_faecalis_V583	0.306	0.306	0.306	0.301	0.271	0.271	0.271	0.269	0	0	0.005	0	0	0.002
Enterococcus_faecium_TX1330	0.187	0.187	0.187	0.182	0.153	0.153	0.153	0.151	0	0	0.005	0	0	0.002
Enterococcus_gallinarum_EG2	0.332	0.332	0.332	0.327	0.286	0.286	0.286	0.285	0	0	0.005	0	0	0.001
Enterococcus_hirae_ATCC_9790	0.334	0.334	0.334	0.33	0.33	0.33	0.33	0.329	0	0	0.004	0	0	0.001
Enterococcus_phoeniculicola_ATCC_BAA_412	0.242	0.229	0.229	0.224	0.192	0.181	0.181	0.179	0.013	0	0.005	0.011	0	0.002
Enterococcus_saccharolyticus_DSM8903	0.182	0.178	0.178	0.175	0.121	0.117	0.117	0.116	0.004	0	0.003	0.00399999999999999	0	0.001
Enterococcus_sp_7L76	0.225	0.225	0.225	0.219	0.185	0.185	0.185	0.183	0	0	0.00600000000000001	0	0	0.002
Erysipelotrichaceae_bacterium_5_2_54FAA	0.202	0.202	0.202	0.192	0.174	0.174	0.174	0.171	0	0	0.01	0	0	0.00299999999999997
Erysipelotrichaceae_bacterium_sp_3_1_53	0.119	0.119	0.119	0.11	0.083	0.083	0.083	0.08	0	0	0.00899999999999999	0	0	0.003
Escherichia_albertii_KF1	0.869	0.665	0.665	0.656	0.898	0.629	0.629	0.627	0.204	0	0.00900000000000001	0.269	0	0.002
Escherichia_albertii_TW07627	0.92	0.714	0.714	0.705	0.984	0.712	0.712	0.71	0.206	0	0.00900000000000001	0.272	0	0.002
Escherichia_coli_O157_H7_str_Sakai	0.678	0.674	0.674	0.666	0.669	0.664	0.664	0.662	0.004	0	0.00800000000000001	0.005	0	0.002
Escherichia_coli_SE11	0.708	0.7	0.7	0.691	0.697	0.69	0.69	0.688	0.00800000000000001	0	0.00900000000000001	0.00700000000000001	0	0.002
Escherichia_coli_str_K_12_substr_MG1655	0.675	0.67	0.67	0.662	0.669	0.663	0.663	0.661	0.005	0	0.00800000000000001	0.00600000000000001	0	0.002
Escherichia_coli_UTI89_UPEC	0.631	0.625	0.625	0.617	0.624	0.622	0.622	0.62	0.00600000000000001	0	0.00800000000000001	0.002	0	0.002
Escherichia_fergusonii_ATCC_35469	1.026	0.826	0.826	0.817	1.052	0.786	0.786	0.783	0.2	0	0.00900000000000001	0.266	0	0.003
Escherichia_hermannii_NBRC_105704	0.458	0.458	0.458	0.458	0.229	0.229	0.229	0.229	0	0	0	0	0	0
Escherichia_sp_1_1_43	0.182	0.182	0.182	0.174	0.117	0.117	0.117	0.114	0	0	0.00800000000000001	0	0	0.003
Escherichia_sp_3_2_53FAA	0.622	0.618	0.618	0.608	0.614	0.613	0.613	0.61	0.004	0	0.01	0.001	0	0.003
Escherichia_sp_4_1_40B	0.645	0.64	0.64	0.631	0.64	0.636	0.636	0.634	0.005	0	0.00900000000000001	0.004	0	0.002
Eubacterium_biforme_DSM_3989	0.194	0.194	0.194	0.185	0.162	0.162	0.162	0.16	0	0	0.00900000000000001	0	0	0.002
Eubacterium_brachy_ATCC_33089	0.196	0.196	0.196	0.19	0.243	0.243	0.243	0.241	0	0	0.00600000000000001	0	0	0.002
Eubacterium_cellulosolvens_6	0.157	0.157	0.157	0.151	0.174	0.174	0.174	0.173	0	0	0.00600000000000001	0	0	0.001
Eubacterium_cylindroides_T2_87	0.171	0.171	0.171	0.164	0.134	0.134	0.134	0.132	0	0	0.00700000000000001	0	0	0.002
Eubacterium_desmolans_ATCC_43058	0.228	0.228	0.228	0.223	0.128	0.128	0.128	0.128	0	0	0.005	0	0	0
Eubacterium_dolichum_DSM_3991	0.342	0.342	0.342	0.342	0.204	0.204	0.204	0.201	0	0	0	0	0	0.00299999999999997
Eubacterium_eligens_ATCC_27750	0.376	0.376	0.376	0.37	0.128	0.128	0.128	0.128	0	0	0.00600000000000001	0	0	0
Eubacterium_hallii_DSM_3353	0.145	0.145	0.145	0.138	0.114	0.114	0.114	0.112	0	0	0.00699999999999998	0	0	0.002
Eubacterium_hallii_L2_7	0.272	0.272	0.272	0.265	0.128	0.128	0.128	0.128	0	0	0.00700000000000001	0	0	0
Eubacterium_limosum_KIST612	0.348	0.348	0.348	0.348	0.336	0.336	0.336	0.335	0	0	0	0	0	0.001
Eubacterium_ramulus_ATCC_29099	0.192	0.192	0.192	0.184	0.128	0.128	0.128	0.128	0	0	0.00800000000000001	0	0	0
Eubacterium_rectale_ATCC_33656	0.348	0.348	0.348	0.348	0.327	0.327	0.327	0.324	0	0	0	0	0	0.003
Eubacterium_rectale_M104_1	0.319	0.319	0.319	0.311	0.238	0.238	0.238	0.236	0	0	0.00800000000000001	0	0	0.002
Eubacterium_saphenum_ATCC_49989	0.028	0.028	0.028	0.028	0.028	0.028	0.028	0.028	0	0	0	0	0	0
Eubacterium_siraeum_70_3	0.119	0.119	0.119	0.114	0.049	0.049	0.049	0.047	0	0	0.00499999999999999	0	0	0.002
Eubacterium_siraeum_DSM_15702	0.145	0.145	0.145	0.138	0.058	0.058	0.058	0.056	0	0	0.00699999999999998	0	0	0.002
Eubacterium_sulci_ATCC_35585	0.277	0.276	0.276	0.276	0.26	0.257	0.257	0.257	0.001	0	0	0.003	0	0
Eubacterium_ventriosum_ATCC_27560	0.135	0.135	0.135	0.124	0.116	0.116	0.116	0.113	0	0	0.011	0	0	0.003
Exiguobacterium_aurantiacum_DSM_6208	0.416	0.355	0.355	0.35	0.357	0.268	0.268	0.266	0.061	0	0.005	0.089	0	0.002
Faecalibacterium_cf_prausnitzii_KLE1255	0.12	0.121	0.121	0.113	0.127	0.129	0.129	0.126	0.001	0	0.00799999999999999	0.002	0	0.003
Faecalibacterium_prausnitzii_L2_6	0.295	0.296	0.296	0.289	0.225	0.227	0.227	0.225	0.001	0	0.00700000000000001	0.002	0	0.002
Faecalibacterium_prausnitzii_M21_2	0.384	0.373	0.373	0.368	0.304	0.293	0.293	0.292	0.011	0	0.005	0.011	0	0.001
Faecalibacterium_prausnitzii_SL3_3	0.334	0.323	0.323	0.318	0.257	0.246	0.246	0.245	0.011	0	0.005	0.011	0	0.001
Filifactor_alocis_ATCC_35896	0.105	0.105	0.105	0.105	0.102	0.102	0.102	0.102	0	0	0	0	0	0
Finegoldia_magna_ATCC_29328	0.087	0.087	0.087	0.082	0.08	0.08	0.08	0.079	0	0	0.00499999999999999	0	0	0.001
Flavonifractor_plautii_ATCC_29863	0.16	0.148	0.148	0.143	0.147	0.126	0.126	0.125	0.012	0	0.005	0.021	0	0.001
Fusobacterium_gonidiaformans_3_1_5R	0.17	0.172	0.172	0.164	0.093	0.093	0.093	0.093	0.00199999999999997	0	0.00799999999999998	0	0	0
Fusobacterium_gonidiaformans_ATCC_25563	0.17	0.172	0.172	0.164	0.093	0.093	0.093	0.093	0.00199999999999997	0	0.00799999999999998	0	0	0
Fusobacterium_mortiferum_ATCC_9817	0.338	0.34	0.34	0.331	0.291	0.292	0.292	0.29	0.002	0	0.00900000000000001	0.001	0	0.002
Fusobacterium_necrophorum_D12	0.202	0.204	0.204	0.195	0.181	0.183	0.183	0.181	0.00199999999999997	0	0.00899999999999998	0.002	0	0.002
Fusobacterium_nucleatum_subsp_animalis_3_1_33	0.169	0.17	0.17	0.17	0.15	0.152	0.152	0.152	0.001	0	0	0.002	0	0
Fusobacterium_nucleatum_subsp_animalis_7_1	0.169	0.17	0.17	0.17	0.15	0.152	0.152	0.152	0.001	0	0	0.002	0	0
Fusobacterium_nucleatum_subsp_animalis_D11	0.177	0.178	0.178	0.178	0.155	0.157	0.157	0.157	0.001	0	0	0.002	0	0
Fusobacterium_nucleatum_subsp_vincentii_3_1_27	0.209	0.211	0.211	0.211	0.199	0.201	0.201	0.201	0.002	0	0	0.002	0	0
Fusobacterium_nucleatum_subsp_vincentii_3_1_36A2	0.289	0.29	0.29	0.282	0.271	0.273	0.273	0.271	0.001	0	0.00800000000000001	0.002	0	0.002
Fusobacterium_nucleatum_subsp_vincentii_4_1_13	0.203	0.205	0.205	0.205	0.197	0.199	0.199	0.199	0.00199999999999997	0	0	0.002	0	0
Fusobacterium_periodonticum_1_1_41FAA	0.181	0.183	0.183	0.177	0.153	0.154	0.154	0.153	0.002	0	0.00600000000000001	0.001	0	0.001
Fusobacterium_periodonticum_2_1_31	0.144	0.145	0.145	0.139	0.137	0.138	0.138	0.137	0.001	0	0.00599999999999998	0.001	0	0.001
Fusobacterium_russii_ATCC_25533	0.326	0.326	0.326	0.326	0.229	0.229	0.229	0.229	0	0	0	0	0	0
Fusobacterium_sp_4_8	0.248	0.248	0.248	0.24	0.222	0.222	0.222	0.22	0	0	0.00800000000000001	0	0	0.002
Fusobacterium_ulcerans_ATCC_49185	0.317	0.296	0.296	0.288	0.27	0.247	0.247	0.245	0.021	0	0.00800000000000001	0.023	0	0.002
Fusobacterium_varium_ATCC_27725	0.281	0.283	0.283	0.275	0.233	0.235	0.235	0.232	0.00199999999999995	0	0.00799999999999995	0.00199999999999997	0	0.00299999999999997
Gemella_haemolysans_ATCC_10379	0.153	0.153	0.153	0.149	0.171	0.17	0.17	0.169	0	0	0.004	0.001	0	0.001
Gemella_morbillorum_M424	0.188	0.188	0.188	0.183	0.177	0.177	0.177	0.175	0	0	0.005	0	0	0.002
Gemella_sanguinis_ATCC700632	0.308	0.307	0.307	0.301	0.317	0.317	0.317	0.315	0.001	0	0.00600000000000001	0	0	0.002
Gemella_sanguinis_M325	0.18	0.18	0.18	0.175	0.147	0.147	0.147	0.145	0	0	0.005	0	0	0.002
Geobacillus_vulcani_PSS1	0.489	0.486	0.486	0.481	0.425	0.423	0.423	0.421	0.003	0	0.005	0.002	0	0.002
Gordonia_rubripertincta_NBRC_101908	0.173	0.173	0.173	0.167	0.202	0.202	0.202	0.2	0	0	0.00599999999999998	0	0	0.002
Gordonia_terrae_C_6	0.436	0.387	0.387	0.377	0.455	0.394	0.394	0.391	0.049	0	0.01	0.061	0	0.003
Gordonia_terrae_NBRC_100016	0.456	0.396	0.396	0.386	0.419	0.365	0.365	0.362	0.06	0	0.01	0.054	0	0.003
Gordonibacter_pamelaeae_7_10_1_bT_DSM_19378	0.017	0.017	0.017	0.017	0.026	0.026	0.026	0.026	0	0	0	0	0	0
Granulicatella_adiacens_ATCC_49175	0.262	0.26	0.26	0.255	0.239	0.237	0.237	0.236	0.002	0	0.005	0.002	0	0.001
Granulicatella_elegans_ATCC_700633	0.281	0.281	0.281	0.276	0.264	0.264	0.264	0.262	0	0	0.005	0	0	0.002
Grimontia_hollisae_CIP_101886	0.458	0.428	0.428	0.422	0.229	0.229	0.229	0.229	0.03	0	0.00600000000000001	0	0	0
Haemophilus_haemolyticus_M19501	0.255	0.233	0.233	0.227	0.229	0.229	0.229	0.229	0.022	0	0.00600000000000001	0	0	0
Haemophilus_parainfluenzae_T3T1	0.286	0.249	0.249	0.244	0.277	0.24	0.24	0.239	0.037	0	0.005	0.037	0	0.001
Haemophilus_sputorum_CCUG_13788	0.307	0.271	0.271	0.263	0.229	0.229	0.229	0.229	0.036	0	0.00800000000000001	0	0	0
Hafnia_alvei_ATCC_51873	0.458	0.458	0.458	0.458	0.229	0.229	0.229	0.229	0	0	0	0	0	0
Hafnia_alvei_BIDMC_31	0.812	0.546	0.546	0.539	0.804	0.541	0.541	0.539	0.266	0	0.00700000000000001	0.263	0	0.002
Halococcus_morrhuae_DSM1307	0.072	0.072	0.072	0.069	0.064	0.064	0.064	0.063	0	0	0.00299999999999999	0	0	0.001
Helicobacter_bilis_ATCC_43879	0.037	0.034	0.034	0.034	0.045	0.042	0.042	0.042	0.003	0	0	0.003	0	0
Helicobacter_canadensis_MIT_98_5491	0.048	0.05	0.05	0.05	0.072	0.074	0.074	0.074	0.002	0	0	0.002	0	0
Helicobacter_cinaedi_CCUG_18818	0.04	0.038	0.038	0.038	0.055	0.053	0.053	0.053	0.002	0	0	0.002	0	0
Helicobacter_pullorum_MIT_98_5489	0.04	0.042	0.042	0.042	0.05	0.051	0.051	0.051	0.002	0	0	0.000999999999999994	0	0
Helicobacter_pylori_26695	0.021	0.029	0.029	0.029	0.03	0.038	0.038	0.036	0.008	0	0	0.008	0	0.002
Helicobacter_winghamensis_ATCC_BAA_430	0.018	0.02	0.02	0.02	0.018	0.02	0.02	0.02	0.002	0	0	0.002	0	0
Holdemania_filiformis_VPI_J1_31B_1_DSM_12042	0.195	0.195	0.195	0.188	0.178	0.178	0.178	0.176	0	0	0.00700000000000001	0	0	0.002
Kallipyga_massiliensis_ph2	0.281	0.281	0.281	0.276	0.245	0.245	0.245	0.243	0	0	0.005	0	0	0.002
Kandleria_vitulina_DSM_20405	0.437	0.437	0.437	0.432	0.321	0.321	0.321	0.319	0	0	0.005	0	0	0.002
Kingella_oralis_ATCC_51147	0.122	0.122	0.122	0.116	0.098	0.098	0.098	0.096	0	0	0.00599999999999999	0	0	0.002
Klebsiella_pneumoniae_pneumoniae_MGH78578	0.503	0.481	0.481	0.471	0.528	0.485	0.485	0.482	0.022	0	0.01	0.043	0	0.003
Klebsiella_sp_1_1_55	0.542	0.518	0.518	0.508	0.54	0.494	0.494	0.491	0.024	0	0.01	0.046	0	0.003
Kluyvera_ascorbata_ATCC_33433	0.458	0.458	0.458	0.458	0.229	0.229	0.229	0.229	0	0	0	0	0	0
Kocuria_palustris_PEL	0.301	0.257	0.257	0.251	0.229	0.229	0.229	0.229	0.044	0	0.00600000000000001	0	0	0
Kocuria_rhizophila_DC2201	0.207	0.207	0.207	0.201	0.177	0.177	0.177	0.175	0	0	0.00599999999999998	0	0	0.002
Kurthia_massiliensis_JC30	0.308	0.308	0.308	0.302	0.306	0.306	0.306	0.305	0	0	0.00600000000000001	0	0	0.001
Kytococcus_sedentarius_DSM_20547	0.24	0.24	0.24	0.235	0.273	0.273	0.273	0.272	0	0	0.005	0	0	0.001
Lachnospiraceae_bacterium_sp_5_1_63FAA	0.178	0.177	0.177	0.169	0.119	0.116	0.116	0.114	0.001	0	0.00799999999999998	0.00299999999999999	0	0.002
Lachnospiraceae_bacterium_sp_8_1_57FAA	0.043	0.043	0.043	0.035	0.032	0.032	0.032	0.03	0	0	0.00799999999999999	0	0	0.002
Lachnospira_multipara_ATCC_19207	0.279	0.279	0.279	0.273	0.252	0.252	0.252	0.25	0	0	0.00600000000000001	0	0	0.002
Lactobacillus_acidophilus_ATCC_4796	0.081	0.081	0.081	0.079	0.055	0.055	0.055	0.055	0	0	0.002	0	0	0
Lactobacillus_acidophilus_NCFM	0.161	0.161	0.161	0.156	0.134	0.134	0.134	0.133	0	0	0.005	0	0	0.001
Lactobacillus_amylolyticus_DSM_11664	0.061	0.061	0.061	0.061	0.053	0.053	0.053	0.053	0	0	0	0	0	0
Lactobacillus_amylovorus_GRL_1112	0.288	0.288	0.288	0.283	0.181	0.181	0.181	0.18	0	0	0.005	0	0	0.001
Lactobacillus_animalis_KCTC_3501	0.342	0.342	0.342	0.337	0.309	0.309	0.309	0.307	0	0	0.005	0	0	0.002
Lactobacillus_antri_DSM_16041	0.075	0.075	0.075	0.071	0.071	0.071	0.071	0.07	0	0	0.004	0	0	0.000999999999999987
Lactobacillus_brevis_ATCC_367	0.121	0.121	0.121	0.116	0.084	0.084	0.084	0.083	0	0	0.00499999999999999	0	0	0.001
Lactobacillus_brevis_subsp_gravesensis_ATCC_27305	0.087	0.087	0.087	0.082	0.051	0.051	0.051	0.05	0	0	0.00499999999999999	0	0	0.000999999999999994
Lactobacillus_buchneri_ATCC_11577	0.082	0.082	0.082	0.077	0.052	0.052	0.052	0.051	0	0	0.005	0	0	0.001
Lactobacillus_casei_ATCC_334	0.114	0.114	0.114	0.108	0.078	0.078	0.078	0.076	0	0	0.00600000000000001	0	0	0.002
Lactobacillus_casei_casei_BL23	0.111	0.111	0.111	0.108	0.076	0.076	0.076	0.075	0	0	0.003	0	0	0.001
Lactobacillus_coleohominis_101_4_CHN	0.174	0.174	0.174	0.169	0.149	0.149	0.149	0.147	0	0	0.00499999999999998	0	0	0.002
Lactobacillus_coryniformis_subsp_coryniformis_CECT_5711	0.208	0.208	0.208	0.203	0.18	0.18	0.18	0.178	0	0	0.00499999999999998	0	0	0.002
Lactobacillus_crispatus_125_2_CHN	0.11	0.11	0.11	0.11	0.077	0.077	0.077	0.077	0	0	0	0	0	0
Lactobacillus_curvatus_CRL_705	0.203	0.201	0.201	0.195	0.166	0.165	0.165	0.163	0.002	0	0.00600000000000001	0.001	0	0.002
Lactobacillus_delbrueckii_subsp_bulgaricus_ATCC_11842	0.144	0.144	0.144	0.138	0.126	0.126	0.126	0.124	0	0	0.00599999999999998	0	0	0.002
Lactobacillus_delbrueckii_subsp_bulgaricus_ATCC_BAA_365	0.053	0.053	0.053	0.053	0.035	0.035	0.035	0.035	0	0	0	0	0	0
Lactobacillus_fermentum_ATCC_14931	0.078	0.078	0.078	0.073	0.068	0.068	0.068	0.067	0	0	0.005	0	0	0.001
Lactobacillus_fermentum_IFO_3956	0.092	0.092	0.092	0.087	0.074	0.074	0.074	0.072	0	0	0.005	0	0	0.002
Lactobacillus_gasseri_ATCC_33323	0.261	0.261	0.261	0.255	0.155	0.155	0.155	0.153	0	0	0.00600000000000001	0	0	0.002
Lactobacillus_gastricus_PS3	0.113	0.113	0.113	0.107	0.071	0.071	0.071	0.07	0	0	0.00600000000000001	0	0	0.000999999999999987
Lactobacillus_helveticus_DPC_4571	0.15	0.15	0.15	0.144	0.118	0.118	0.118	0.117	0	0	0.00600000000000001	0	0	0.000999999999999987
Lactobacillus_helveticus_DSM_20075	0.094	0.094	0.094	0.092	0.066	0.066	0.066	0.065	0	0	0.002	0	0	0.001
Lactobacillus_hilgardii_ATCC_8290	0.078	0.078	0.078	0.074	0.051	0.051	0.051	0.05	0	0	0.004	0	0	0.000999999999999994
Lactobacillus_iners_DSM_13335	0.148	0.148	0.148	0.144	0.124	0.124	0.124	0.123	0	0	0.004	0	0	0.001
Lactobacillus_jensenii_1153	0.12	0.12	0.12	0.117	0.09	0.09	0.09	0.089	0	0	0.00299999999999999	0	0	0.001
Lactobacillus_johnsonii_DPC_6026	0.151	0.151	0.151	0.146	0.116	0.116	0.116	0.115	0	0	0.005	0	0	0.001
Lactobacillus_johnsonii_NCC_533	0.155	0.155	0.155	0.15	0.119	0.119	0.119	0.118	0	0	0.005	0	0	0.001
Lactobacillus_mucosae_LM1	0.177	0.177	0.177	0.171	0.162	0.162	0.162	0.161	0	0	0.00599999999999998	0	0	0.001
Lactobacillus_oris_F0423	0.281	0.281	0.281	0.277	0.255	0.255	0.255	0.254	0	0	0.004	0	0	0.001
Lactobacillus_paracasei_subsp_paracasei_8700_2	0.093	0.093	0.093	0.088	0.054	0.054	0.054	0.052	0	0	0.005	0	0	0.002
Lactobacillus_paracasei_subsp_paracasei_ATCC_25302	0.087	0.087	0.087	0.082	0.047	0.047	0.047	0.046	0	0	0.00499999999999999	0	0	0.001
Lactobacillus_pentosus_KCA1	0.206	0.206	0.206	0.201	0.172	0.172	0.172	0.17	0	0	0.00499999999999998	0	0	0.00199999999999997
Lactobacillus_plantarum_JDM1	0.188	0.188	0.188	0.182	0.179	0.179	0.179	0.177	0	0	0.00600000000000001	0	0	0.002
Lactobacillus_plantarum_subsp_plantarum_ATCC_14917	0.147	0.147	0.147	0.144	0.112	0.112	0.112	0.111	0	0	0.003	0	0	0.001
Lactobacillus_plantarum_WCFS1	0.198	0.2	0.2	0.195	0.188	0.19	0.19	0.189	0.002	0	0.005	0.002	0	0.001
Lactobacillus_reuteri_CF48_3A_	0.07	0.07	0.07	0.065	0.062	0.062	0.062	0.06	0	0	0.005	0	0	0.002
Lactobacillus_reuteri_F275_JCM_1112	0.07	0.07	0.07	0.07	0.064	0.064	0.064	0.064	0	0	0	0	0	0
Lactobacillus_reuteri_MM2_3_	0.081	0.081	0.081	0.076	0.07	0.07	0.07	0.069	0	0	0.005	0	0	0.001
Lactobacillus_reuteri_MM4_1A_	0.171	0.171	0.171	0.166	0.169	0.169	0.169	0.168	0	0	0.005	0	0	0.001
Lactobacillus_reuteri_SD2112_ATCC_55730	0.076	0.076	0.076	0.071	0.067	0.067	0.067	0.065	0	0	0.005	0	0	0.002
Lactobacillus_rhamnosus_GG_ATCC_53103	0.186	0.186	0.186	0.18	0.162	0.162	0.162	0.16	0	0	0.00600000000000001	0	0	0.002
Lactobacillus_rhamnosus_LMS2_1	0.106	0.106	0.106	0.1	0.064	0.064	0.064	0.062	0	0	0.00599999999999999	0	0	0.002
Lactobacillus_ruminis_ATCC_25644	0.071	0.071	0.071	0.066	0.052	0.052	0.052	0.051	0	0	0.00499999999999999	0	0	0.001
Lactobacillus_sakei_subsp_sakei_23K	0.188	0.188	0.188	0.182	0.152	0.152	0.152	0.15	0	0	0.00600000000000001	0	0	0.002
Lactobacillus_salivarius_HO66_ATCC_11741	0.085	0.085	0.085	0.082	0.072	0.072	0.072	0.071	0	0	0.003	0	0	0.001
Lactobacillus_salivarius_salivarius_UCC118	0.121	0.121	0.121	0.119	0.105	0.105	0.105	0.104	0	0	0.002	0	0	0.001
Lactobacillus_ultunensis_DSM_16047	0.148	0.148	0.148	0.145	0.124	0.124	0.124	0.123	0	0	0.003	0	0	0.001
Lactobacillus_vaginalis_ATCC_49540	0.078	0.078	0.078	0.074	0.058	0.058	0.058	0.057	0	0	0.004	0	0	0.001
Lactococcus_garvieae_ATCC_49156	0.348	0.348	0.348	0.348	0.362	0.362	0.362	0.361	0	0	0	0	0	0.001
Lactococcus_raffinolactis_4877	0.389	0.389	0.389	0.384	0.285	0.285	0.285	0.284	0	0	0.005	0	0	0.001
Laribacter_hongkongensis_HLHK9	0.08	0.059	0.059	0.059	0.078	0.058	0.058	0.057	0.021	0	0	0.02	0	0.001
Lautropia_mirabilis_ATCC_51599	0.222	0.208	0.208	0.202	0.228	0.216	0.216	0.214	0.014	0	0.00599999999999998	0.012	0	0.002
Leminorella_grimontii_ATCC_33999	0.412	0.402	0.402	0.394	0.425	0.424	0.424	0.421	0.00999999999999995	0	0.00800000000000001	0.001	0	0.003
Leptotrichia_buccalis_C_1013_b	0.471	0.471	0.471	0.464	0.464	0.464	0.464	0.463	0	0	0.00699999999999995	0	0	0.001
Leuconostoc_argentinum_KCTC_3773	0.189	0.189	0.189	0.184	0.153	0.153	0.153	0.152	0	0	0.005	0	0	0.001
Leuconostoc_gelidum_JB7	0.191	0.191	0.191	0.186	0.154	0.154	0.154	0.153	0	0	0.005	0	0	0.001
Leuconostoc_mesenteroides_subsp_cremoris_ATCC_19254	0.059	0.067	0.067	0.062	0.047	0.056	0.056	0.054	0.00800000000000001	0	0.005	0.009	0	0.002
Listeria_grayi_DSM_20601	0.299	0.299	0.299	0.294	0.174	0.174	0.174	0.172	0	0	0.005	0	0	0.002
Listeria_monocytogenes_4a_L99	0.165	0.167	0.167	0.161	0.153	0.155	0.155	0.154	0.002	0	0.00600000000000001	0.002	0	0.001
Listeria_monocytogenes_4b_F2365	0.189	0.171	0.171	0.166	0.172	0.16	0.16	0.158	0.018	0	0.005	0.012	0	0.002
Listeria_monocytogenes_Finland_1988	0.189	0.171	0.171	0.166	0.172	0.16	0.16	0.158	0.018	0	0.005	0.012	0	0.002
Listeria_monocytogenes_FSL_R2_561	0.189	0.171	0.171	0.166	0.172	0.16	0.16	0.158	0.018	0	0.005	0.012	0	0.002
Listeria_monocytogenes_J0161_FSL_R2_499	0.189	0.171	0.171	0.166	0.172	0.16	0.16	0.158	0.018	0	0.005	0.012	0	0.002
Listeria_monocytogenes_serotype_7_SLCC_2482	0.189	0.171	0.171	0.166	0.172	0.16	0.16	0.158	0.018	0	0.005	0.012	0	0.002
Listeria_monocytogenes_SLCC_2378	0.189	0.171	0.171	0.166	0.172	0.16	0.16	0.158	0.018	0	0.005	0.012	0	0.002
Listeria_monocytogenes_SLCC_2540	0.189	0.171	0.171	0.166	0.172	0.16	0.16	0.158	0.018	0	0.005	0.012	0	0.002
Listeria_monocytogenes_SLCC_7179	0.189	0.171	0.171	0.166	0.172	0.16	0.16	0.158	0.018	0	0.005	0.012	0	0.002
Lysinibacillus_fusiformis_ZB2	0.321	0.218	0.218	0.213	0.332	0.223	0.223	0.222	0.103	0	0.005	0.109	0	0.001
Lysinibacillus_sphaericus_C3_41	0.248	0.178	0.178	0.173	0.248	0.156	0.156	0.154	0.07	0	0.005	0.092	0	0.002
Marvinbryantia_formatexigens_I_52_DSM_14469	0.143	0.143	0.143	0.132	0.097	0.097	0.097	0.094	0	0	0.011	0	0	0.003
Megamonas_funiformis_YIT_11815	0.778	0.778	0.778	0.769	0.777	0.777	0.777	0.775	0	0	0.00900000000000001	0	0	0.002
Megamonas_hypermegale_ART12_1	0.406	0.407	0.407	0.398	0.383	0.385	0.385	0.382	0.000999999999999945	0	0.00899999999999995	0.002	0	0.003
Megasphaera_elsdenii_DSM_20460	0.163	0.165	0.165	0.155	0.13	0.132	0.132	0.129	0.002	0	0.01	0.002	0	0.003
Melainabacterium_MEL_A1	0.226	0.226	0.226	0.222	0.168	0.168	0.168	0.166	0	0	0.004	0	0	0.002
Methanobrevibacter_ruminantium_M1	0.033	0.033	0.033	0.033	0.044	0.044	0.044	0.044	0	0	0	0	0	0
Methanobrevibacter_smithii_ATCC_35061	0.012	0.012	0.012	0.012	0.027	0.027	0.027	0.027	0	0	0	0	0	0
Methanomassiliicoccus_luminyensis_B10	0.053	0.053	0.053	0.053	0.064	0.064	0.064	0.064	0	0	0	0	0	0
Methanosphaera_stadtmanae_DSM_3091	0.018	0.018	0.018	0.018	0.028	0.028	0.028	0.028	0	0	0	0	0	0
Methylobacterium_mesophilicum_SR1_6_6	0.629	0.588	0.588	0.58	0.668	0.633	0.633	0.631	0.041	0	0.00800000000000001	0.035	0	0.002
Methylobacterium_populi_BJ001	0.463	0.423	0.423	0.417	0.534	0.5	0.5	0.498	0.04	0	0.00600000000000001	0.034	0	0.002
Methylobacterium_radiotolerans_JCM_2831	0.445	0.25	0.25	0.247	0.523	0.273	0.273	0.272	0.195	0	0.003	0.25	0	0.001
Methyloversatilis_universalis_Fam50001	0.174	0.174	0.174	0.161	0.163	0.163	0.163	0.16	0	0	0.013	0	0	0.003
Methyloversatilis_universalis_FAM5	0.141	0.141	0.141	0.129	0.13	0.13	0.13	0.127	0	0	0.012	0	0	0.003
Microbacterium_gubbeenense_DSM_15944	0.215	0.215	0.215	0.21	0.222	0.222	0.222	0.221	0	0	0.005	0	0	0.001
Microbacterium_oleivorans_NBRC_103075	0.3	0.3	0.3	0.294	0.238	0.238	0.238	0.236	0	0	0.00600000000000001	0	0	0.002
Microbacterium_paraoxydans_77MFTsu3_2	0.29	0.29	0.29	0.285	0.241	0.241	0.241	0.239	0	0	0.005	0	0	0.002
Micrococcus_luteus_NCTC_2665	0.098	0.096	0.096	0.092	0.082	0.075	0.075	0.074	0.002	0	0.004	0.00700000000000001	0	0.001
Micromonospora_aurantiaca_ATCC_27029	0.266	0.238	0.238	0.231	0.26	0.228	0.228	0.225	0.028	0	0.00699999999999998	0.032	0	0.003
Mitsuokella_jalaludinii_DSM_13811	0.458	0.458	0.458	0.458	0.229	0.229	0.229	0.229	0	0	0	0	0	0
Mitsuokella_multacida_DSM_20544	0.47	0.47	0.47	0.46	0.343	0.343	0.343	0.34	0	0	0.00999999999999995	0	0	0.003
Mobiluncus_curtisii_ATCC_43063	0.172	0.172	0.172	0.165	0.181	0.181	0.181	0.179	0	0	0.00699999999999998	0	0	0.002
Moraxella_catarrhalis_RH4	0.045	0.045	0.045	0.045	0.087	0.087	0.087	0.087	0	0	0	0	0	0
Morganella_morganii_subsp_morganii_KT	0.709	0.496	0.496	0.488	0.785	0.517	0.517	0.515	0.213	0	0.00800000000000001	0.268	0	0.002
Mycobacterium_avium_subsp_avium_ATCC_25291	0.12	0.118	0.118	0.113	0.126	0.123	0.123	0.122	0.002	0	0.00499999999999999	0.003	0	0.001
Mycobacterium_fortuitum_subsp_fortuitum_DSM_46621	0.516	0.472	0.472	0.463	0.549	0.493	0.493	0.49	0.044	0	0.00899999999999995	0.056	0	0.003
Mycoplasma_hominis_ATCC_23114	0.005	0.005	0.005	0	0.015	0.015	0.015	0	0	0	0.005	0	0	0.015
Mycoplasma_pneumoniae_309	0.016	0.016	0.016	0.009	0.015	0.015	0.015	0.014	0	0	0.007	0	0	0.000999999999999999
Neisseria_cinerea_ATCC_14685	0.077	0.077	0.077	0.066	0.084	0.084	0.084	0.079	0	0	0.011	0	0	0.005
Neisseria_elongata_subsp_glycolytica_ATCC_29315	0.068	0.068	0.068	0.062	0.051	0.051	0.051	0.049	0	0	0.00600000000000001	0	0	0.00199999999999999
Neisseria_flavescens_SK114	0.139	0.133	0.133	0.124	0.134	0.128	0.128	0.125	0.00600000000000001	0	0.00900000000000001	0.00600000000000001	0	0.003
Neisseria_macacae_ATCC_33926	0.172	0.166	0.166	0.158	0.162	0.156	0.156	0.154	0.00599999999999998	0	0.00800000000000001	0.00600000000000001	0	0.002
Neisseria_mucosa_ATCC_25996	0.204	0.197	0.197	0.189	0.226	0.22	0.22	0.218	0.00699999999999998	0	0.00800000000000001	0.00600000000000001	0	0.002
Neisseria_subflava_NJ9703	0.148	0.142	0.142	0.133	0.137	0.131	0.131	0.128	0.00600000000000001	0	0.00899999999999998	0.00600000000000001	0	0.003
Nevskia_ramosa_DSM_11499	0.386	0.384	0.384	0.374	0.291	0.29	0.29	0.287	0.002	0	0.01	0.001	0	0.003
Oceanobacillus_picturae_strain_S1	0.313	0.235	0.235	0.231	0.332	0.234	0.234	0.232	0.078	0	0.00399999999999998	0.098	0	0.002
Ochrobactrum_anthropi_ATCC_49188	0.633	0.581	0.581	0.572	0.567	0.522	0.522	0.52	0.052	0	0.00900000000000001	0.0449999999999999	0	0.002
Odoribacter_laneus_YIT_12061	0.422	0.422	0.422	0.422	0.229	0.229	0.229	0.229	0	0	0	0	0	0
Odoribacter_splanchnicus_1651_6_DSM_20712	0.201	0.201	0	0.191	0.143	0.143	0.143	0.141	0.201	0.201	0.191	0	0	0.002
Olsenella_profusa_F019501	0.289	0.289	0.289	0.283	0.242	0.242	0.242	0.24	0	0	0.00600000000000001	0	0	0.002
Olsenella_uli_DSM_7084	0.406	0.406	0.406	0.406	0.459	0.459	0.459	0.459	0	0	0	0	0	0
Oribacterium_sinus_F0268	0.287	0.287	0.287	0.282	0.269	0.269	0.269	0.267	0	0	0.005	0	0	0.002
Oxalobacter_formigenes_HOxBLS	0.035	0.028	0.028	0.028	0.042	0.035	0.035	0.035	0.007	0	0	0.007	0	0
Oxalobacter_formigenes_OXCC13	0.027	0.022	0.022	0.022	0.035	0.029	0.029	0.029	0.005	0	0	0.006	0	0
Paenibacillus_alvei_DSM_29	0.514	0.402	0.402	0.397	0.439	0.299	0.299	0.298	0.112	0	0.005	0.14	0	0.001
Paenibacillus_barengoltzii_G22	0.474	0.474	0.474	0.467	0.405	0.405	0.405	0.403	0	0	0.00699999999999995	0	0	0.002
Paenibacillus_daejeonensis_DSM_15491	0.45	0.43	0.43	0.423	0.319	0.29	0.29	0.288	0.02	0	0.00700000000000001	0.029	0	0.002
Paenibacillus_graminis_C4D1M	0.982	0.906	0.906	0.895	0.848	0.788	0.788	0.786	0.076	0	0.011	0.0599999999999999	0	0.002
Paenibacillus_lactis_154	0.472	0.402	0.402	0.396	0.392	0.3	0.3	0.298	0.07	0	0.00600000000000001	0.092	0	0.002
Parabacteroides_distasonis_ATCC_8503	0.299	0.301	0.301	0.297	0.207	0.209	0.209	0.208	0.002	0	0.004	0.002	0	0.001
Parabacteroides_goldsteinii_dnLKV18	0.275	0.16	0.16	0.155	0.298	0.156	0.156	0.155	0.115	0	0.005	0.142	0	0.001
Parabacteroides_gordonii_DSM_23371	0.162	0.114	0.114	0.111	0.207	0.139	0.139	0.138	0.048	0	0.003	0.068	0	0.001
Parabacteroides_johnsonii_DSM_18315	0.186	0.188	0.188	0.184	0.159	0.161	0.161	0.16	0.002	0	0.004	0.002	0	0.001
Parabacteroides_merdae_ATCC_43184	0.276	0.278	0.278	0.274	0.204	0.206	0.206	0.205	0.002	0	0.004	0.002	0	0.001
Parabacteroides_sp_D13	0.068	0.07	0.07	0.07	0.045	0.047	0.047	0.047	0.002	0	0	0.002	0	0
Paracoccus_yeei_ATCC_BAA_599	0.506	0.479	0.479	0.469	0.537	0.513	0.513	0.511	0.027	0	0.01	0.024	0	0.002
Paraprevotella_clara_YIT_11840	0.339	0.339	0.339	0.336	0.229	0.229	0.229	0.229	0	0	0.003	0	0	0
Paraprevotella_xylaniphila_YIT_11841	0.385	0.385	0.385	0.381	0.229	0.229	0.229	0.229	0	0	0.004	0	0	0
Parasutterella_excrementihominis_YIT_11859	0.013	0.013	0.013	0.012	0.02	0.02	0.02	0.019	0	0	0.000999999999999999	0	0	0.001
Parvimonas_micra_ATCC_33270	0.051	0.051	0.051	0.051	0.082	0.082	0.082	0.082	0	0	0	0	0	0
Pediococcus_acidilactici_7_4	0.048	0.048	0.048	0.042	0.013	0.013	0.013	0.011	0	0	0.006	0	0	0.002
Pediococcus_acidilactici_DSM_20284	0.049	0.049	0.049	0.043	0.013	0.013	0.013	0.011	0	0	0.00600000000000001	0	0	0.002
Pediococcus_pentosaceus_ATCC_25745	0.141	0.141	0.141	0.137	0.095	0.095	0.095	0.094	0	0	0.00399999999999998	0	0	0.001
Peptoniphilus_harei_ACS_146_V_Sch2b	0.208	0.208	0.208	0.203	0.202	0.202	0.202	0.2	0	0	0.00499999999999998	0	0	0.002
Peptoniphilus_indolicus_ATCC_29427	0.152	0.152	0.152	0.152	0.193	0.193	0.193	0.193	0	0	0	0	0	0
Peptoniphilus_lacrimalis_DSM_7455	0.127	0.127	0.127	0.123	0.115	0.115	0.115	0.114	0	0	0.004	0	0	0.001
Peptoniphilus_timonensis_JC401	0.025	0.025	0.025	0.025	0.013	0.013	0.013	0.013	0	0	0	0	0	0
Peptostreptococcus_anaerobius_DSM_2949	0.392	0.392	0.392	0.387	0.417	0.417	0.417	0.416	0	0	0.005	0	0	0.001
Peptostreptococcus_stomatis_DSM_17678	0.169	0.169	0.169	0.165	0.158	0.158	0.158	0.156	0	0	0.004	0	0	0.002
Phascolarctobacterium_succinatutens_YIT_12067	0.074	0.074	0.074	0.074	0.078	0.078	0.078	0.078	0	0	0	0	0	0
Plesiomonas_shigelloides_302_73	0.524	0.434	0.434	0.426	0.501	0.386	0.386	0.384	0.09	0	0.00800000000000001	0.115	0	0.002
Porphyromonas_asaccharolytica_DSM_20707	0.24	0.24	0.24	0.24	0.229	0.229	0.229	0.229	0	0	0	0	0	0
Porphyromonas_endodontalis_ATCC_35406	0.326	0.326	0.326	0.326	0.229	0.229	0.229	0.229	0	0	0	0	0	0
Porphyromonas_gingivalis_W83	0.112	0.114	0.114	0.114	0.113	0.115	0.115	0.115	0.002	0	0	0.002	0	0
Porphyromonas_somerae_DSM_23386	0.326	0.326	0.326	0.326	0.379	0.379	0.379	0.378	0	0	0	0	0	0.001
Porphyromonas_uenonis_60_3	0.326	0.326	0.326	0.326	0.229	0.229	0.229	0.229	0	0	0	0	0	0
Porphyromonas_uenonis_DSM_23387	0.281	0.281	0.281	0.281	0.229	0.229	0.229	0.229	0	0	0	0	0	0
Prevotella_albensis_DSM_11370	0.266	0.266	0.266	0.259	0.322	0.322	0.322	0.32	0	0	0.00700000000000001	0	0	0.002
Prevotella_bivia_DSM_20514	0.262	0.262	0.262	0.262	0.229	0.229	0.229	0.229	0	0	0	0	0	0
Prevotella_brevis_ATCC_19188	0.283	0.283	0.283	0.278	0.229	0.229	0.229	0.229	0	0	0.00499999999999995	0	0	0
Prevotella_bryantii_B14	0.268	0.268	0.268	0.264	0.229	0.229	0.229	0.229	0	0	0.004	0	0	0
Prevotella_bryantii_C21a	0.332	0.332	0.332	0.327	0.359	0.359	0.359	0.358	0	0	0.005	0	0	0.001
Prevotella_buccae_ATCC_33574	0.338	0.338	0.338	0.335	0.229	0.229	0.229	0.229	0	0	0.003	0	0	0
Prevotella_conceptionensis_9403948	0.241	0.241	0.241	0.241	0.274	0.274	0.274	0.274	0	0	0	0	0	0
Prevotella_copri_CB7_DSM_18205	0.083	0.083	0.083	0.077	0.058	0.058	0.058	0.056	0	0	0.00600000000000001	0	0	0.002
Prevotella_corporis_DSM_18810	0.252	0.252	0.252	0.252	0.229	0.229	0.229	0.228	0	0	0	0	0	0.001
Prevotella_denticola_DSM20614	0.326	0.326	0.326	0.326	0.326	0.326	0.326	0.326	0	0	0	0	0	0
Prevotella_denticola_F0289	0.326	0.326	0.326	0.326	0.229	0.229	0.229	0.229	0	0	0	0	0	0
Prevotella_disiens_FB035_09AN	0.326	0.326	0.326	0.326	0.229	0.229	0.229	0.229	0	0	0	0	0	0
Prevotella_disiens_JCM_6334	0.326	0.326	0.326	0.326	0.326	0.326	0.326	0.326	0	0	0	0	0	0
Prevotella_enoeca_JCM_12259	0.187	0.187	0.187	0.181	0.165	0.165	0.165	0.164	0	0	0.00600000000000001	0	0	0.001
Prevotella_intermedia_17	0.263	0.263	0.263	0.263	0.229	0.229	0.229	0.229	0	0	0	0	0	0
Prevotella_intermedia_ATCC_25611	0.273	0.273	0.273	0.273	0.263	0.263	0.263	0.262	0	0	0	0	0	0.001
Prevotella_loescheii_DSM_19665	0.292	0.292	0.292	0.289	0.253	0.253	0.253	0.253	0	0	0.003	0	0	0
Prevotella_melaninogenica_ATCC_25845	0.251	0.251	0.251	0.248	0.216	0.216	0.216	0.215	0	0	0.003	0	0	0.001
Prevotella_nanceiensis_DSM_19126	0.228	0.228	0.228	0.225	0.23	0.23	0.23	0.229	0	0	0.003	0	0	0.001
Prevotella_nigrescens_ATCC_33563	0.263	0.263	0.263	0.263	0.229	0.229	0.229	0.229	0	0	0	0	0	0
Prevotella_oralis_ATCC_33269	0.379	0.379	0.379	0.375	0.229	0.229	0.229	0.229	0	0	0.004	0	0	0
Prevotella_pallens_ATCC_700821	0.272	0.272	0.272	0.27	0.229	0.229	0.229	0.229	0	0	0.002	0	0	0
Prevotella_ruminicola_23	0.298	0.298	0.298	0.298	0.349	0.349	0.349	0.349	0	0	0	0	0	0
Prevotella_salivae_DSM_15606	0.178	0.178	0.178	0.171	0.149	0.149	0.149	0.147	0	0	0.00699999999999998	0	0	0.002
Prevotella_shahii_JCM_12083	0.197	0.197	0.197	0.191	0.19	0.19	0.19	0.189	0	0	0.00600000000000001	0	0	0.001
Prevotella_stercorea_DSM_18206	0.211	0.211	0.211	0.204	0.212	0.212	0.212	0.21	0	0	0.00700000000000001	0	0	0.002
Prevotella_timonensis_4401737	0.223	0.223	0.223	0.219	0.218	0.218	0.218	0.217	0	0	0.004	0	0	0.001
Prevotella_timonensis_CRIS_5C_B1	0.141	0.141	0.141	0.141	0.141	0.141	0.141	0.141	0	0	0	0	0	0
Prevotella_veroralis_DSM_19559	0.315	0.315	0.315	0.312	0.277	0.277	0.277	0.276	0	0	0.003	0	0	0.001
Propionibacterium_acidipropionici_ATCC_4875	0.458	0.458	0.458	0.458	0.229	0.229	0.229	0.229	0	0	0	0	0	0
Propionibacterium_acnes_KPA171202	0.493	0.489	0.489	0.48	0.456	0.45	0.45	0.447	0.004	0	0.00900000000000001	0.00600000000000001	0	0.003
Propionibacterium_avidum_44067	0.458	0.458	0.458	0.458	0.229	0.229	0.229	0.229	0	0	0	0	0	0
Propionibacterium_freudenreichii_subsp_shermanii_CIRM_BIA1	0.223	0.225	0.225	0.214	0.184	0.186	0.186	0.182	0.002	0	0.011	0.002	0	0.004
Propionibacterium_granulosum_DSM_20700	0.364	0.364	0.364	0.364	0.353	0.353	0.353	0.35	0	0	0	0	0	0.003
Propionibacterium_jensenii_DSM_20535	0.458	0.458	0.458	0.458	0.229	0.229	0.229	0.229	0	0	0	0	0	0
Propionibacterium_propionicum_F0230a	0.544	0.544	0.544	0.534	0.609	0.609	0.609	0.607	0	0	0.01	0	0	0.002
Proteus_mirabilis_ATCC_35198	0.458	0.458	0.458	0.452	0.229	0.229	0.229	0.229	0	0	0.00600000000000001	0	0	0
Proteus_penneri_ATCC_35198	0.377	0.378	0.378	0.37	0.391	0.391	0.391	0.389	0.001	0	0.00800000000000001	0	0	0.002
Providencia_alcalifaciens_DSM_30120	0.342	0.342	0.342	0.342	0.568	0.559	0	0.557	0	0	0	0.568	0.559	0.557
Providencia_rettgeri_DSM_1131	0.342	0.342	0.342	0.342	0.551	0.543	0.543	0.54	0	0	0	0.00800000000000001	0	0.003
Providencia_rustigianii_DSM_4541	0.342	0.342	0.342	0.342	0.521	0.511	0.511	0.508	0	0	0	0.01	0	0.003
Providencia_stuartii_ATCC_25827	0.342	0.342	0.342	0.342	0.522	0.514	0.514	0.511	0	0	0	0.00800000000000001	0	0.003
Pseudobutyrivibrio_ruminis_AD2017	0.147	0.14	0.14	0.135	0.093	0.083	0.083	0.081	0.00699999999999998	0	0.005	0.01	0	0.002
Pseudoflavonifractor_capillosus_strain_ATCC_29799	0.124	0.124	0.124	0.117	0.087	0.087	0.087	0.085	0	0	0.00699999999999999	0	0	0.00199999999999999
Pseudomonas_aeruginosa_NCGM2_S1	0.448	0.429	0.429	0.423	0.477	0.459	0.459	0.457	0.019	0	0.00600000000000001	0.018	0	0.002
Pseudomonas_alcaliphila_34	0.338	0.281	0.281	0.275	0.422	0.314	0.314	0.312	0.057	0	0.00600000000000001	0.108	0	0.002
Pseudomonas_monteilii_NBRC_103158	0.335	0.335	0.335	0.328	0.229	0.229	0.229	0.229	0	0	0.00700000000000001	0	0	0
Pseudomonas_nitroreducens_HBP1	0.412	0.412	0.412	0.406	0.458	0.458	0.458	0.457	0	0	0.00599999999999995	0	0	0.001
Pseudomonas_oleovorans_MOIL14HWK12	0.309	0.283	0.283	0.277	0.339	0.285	0.285	0.283	0.026	0	0.00599999999999995	0.054	0	0.002
Pseudoramibacter_alactolyticus_ATCC_23263	0.122	0.122	0.122	0.115	0.074	0.074	0.074	0.072	0	0	0.00699999999999999	0	0	0.002
Pyramidobacter_piscolens_W5455	0.166	0.161	0.161	0.161	0.157	0.152	0.152	0.152	0.005	0	0	0.005	0	0
Ralstonia_sp_5_7_47FAA	0.15	0.124	0.124	0.124	0.2	0.167	0.167	0.167	0.026	0	0	0.033	0	0
Raoultella_planticola_ATCC_33531	0.458	0.458	0.458	0.458	0.229	0.229	0.229	0.229	0	0	0	0	0	0
Rhodococcus_equi_ATCC_33707	0.44	0.384	0.384	0.374	0.561	0.487	0.487	0.485	0.056	0	0.01	0.0740000000000001	0	0.002
Rhodococcus_equi_NBRC_101255	0.542	0.486	0.486	0.477	0.66	0.588	0.588	0.586	0.056	0	0.00900000000000001	0.0720000000000001	0	0.002
Rhodococcus_rhodochrous_ATCC_21198	0.37	0.327	0.327	0.318	0.401	0.346	0.346	0.343	0.043	0	0.00900000000000001	0.055	0	0.00299999999999995
Roseburia_hominis_A2_183	0.307	0.307	0.307	0.299	0.192	0.192	0.192	0.192	0	0	0.00800000000000001	0	0	0
Roseburia_intestinalis_L1_82	0.341	0.341	0.341	0.334	0.258	0.258	0.258	0.256	0	0	0.00700000000000001	0	0	0.002
Roseburia_inulinivorans_DSM_16841	0.274	0.274	0.274	0.268	0.208	0.208	0.208	0.207	0	0	0.00600000000000001	0	0	0.001
Roseomonas_mucosa_ATCC_BAA_692	0.458	0.345	0.345	0.339	0.229	0.229	0.229	0.229	0.113	0	0.00599999999999995	0	0	0
Rothia_aeria_F0474	0.117	0.117	0.117	0.111	0.112	0.112	0.112	0.11	0	0	0.00600000000000001	0	0	0.002
Rothia_dentocariosa_ATCC_17931	0.12	0.12	0.12	0.113	0.091	0.091	0.091	0.089	0	0	0.00699999999999999	0	0	0.002
Rothia_mucilaginosa_DY_18	0.159	0.159	0.159	0.153	0.148	0.148	0.148	0.146	0	0	0.00600000000000001	0	0	0.002
Ruminococcaceae_bacterium_D16	0.105	0.105	0.105	0.098	0.098	0.098	0.098	0.095	0	0	0.00699999999999999	0	0	0.003
Ruminococcus_albus_7	0.176	0.171	0.171	0.166	0.13	0.124	0.124	0.123	0.00499999999999998	0	0.005	0.00600000000000001	0	0.001
Ruminococcus_bicirculans_80_3	0.129	0.13	0.13	0.124	0.117	0.119	0.119	0.117	0.001	0	0.00600000000000001	0.00199999999999999	0	0.00199999999999999
Ruminococcus_bromii_L2_63	0.095	0.11	0.11	0.106	0.068	0.083	0.083	0.082	0.015	0	0.004	0.015	0	0.001
Ruminococcus_callidus_ATCC_2776001	0.229	0.229	0.229	0.224	0.212	0.212	0.212	0.211	0	0	0.005	0	0	0.001
Ruminococcus_champanellensis_18P13	0.026	0.026	0.026	0.02	0.042	0.042	0.042	0.04	0	0	0.006	0	0	0.002
Ruminococcus_flavefaciens_ATCC_19208	0.271	0.271	0.271	0.266	0.233	0.233	0.233	0.232	0	0	0.005	0	0	0.001
Ruminococcus_flavefaciens_FD_1	0.253	0.253	0	0.247	0.213	0.213	0.213	0.212	0.253	0.253	0.247	0	0	0.001
Ruminococcus_gauvreauii_DSM_19829	0.219	0.208	0.208	0.203	0.188	0.177	0.177	0.175	0.011	0	0.00499999999999998	0.011	0	0.002
Ruminococcus_gnavus_ATCC_29149	0.208	0.208	0.208	0.2	0.194	0.194	0.194	0.192	0	0	0.00799999999999998	0	0	0.002
Ruminococcus_lactaris_ATCC_29176	0.11	0.11	0.11	0.102	0.077	0.077	0.077	0.075	0	0	0.00800000000000001	0	0	0.002
Ruminococcus_obeum_A2_162	0.115	0.115	0.115	0.11	0.105	0.105	0.105	0.104	0	0	0.005	0	0	0.001
Ruminococcus_sp_5_1_39BFAA	0.044	0.044	0.044	0.037	0.018	0.018	0.018	0.016	0	0	0.007	0	0	0.002
Ruminococcus_sp_SR1_5	0.145	0.145	0.145	0.138	0.118	0.118	0.118	0.116	0	0	0.00699999999999998	0	0	0.00199999999999999
Ruminococcus_torques_ATCC_27756	0.105	0.105	0.105	0.096	0.06	0.06	0.06	0.058	0	0	0.00899999999999999	0	0	0.00199999999999999
Ruminococcus_torques_L2_14	0.157	0.157	0.157	0.15	0.119	0.119	0.119	0.117	0	0	0.00700000000000001	0	0	0.00199999999999999
Salmonella_enterica_enterica_sv_Typhimurium_LT2	0.677	0.676	0.676	0.667	0.682	0.684	0.684	0.681	0.001	0	0.00900000000000001	0.002	0	0.003
Scardovia_inopinata_F0304	0.225	0.221	0.221	0.216	0.18	0.176	0.176	0.175	0.004	0	0.005	0.004	0	0.001
Selenomonas_ruminantium_AC2024	0.6	0.6	0.6	0.591	0.589	0.589	0.589	0.587	0	0	0.00900000000000001	0	0	0.002
Serratia_fonticola_RB_25	0.458	0.458	0.458	0.458	0.229	0.229	0.229	0.229	0	0	0	0	0	0
Serratia_liquefaciens_ATCC_27592	0.458	0.458	0.458	0.458	0.229	0.229	0.229	0.229	0	0	0	0	0	0
Silanimonas_lenta_DSM_16282	0.065	0.065	0.065	0.058	0.042	0.042	0.042	0.041	0	0	0.007	0	0	0.001
Slackia_exigua_ATCC_700122	0.015	0.015	0.015	0.015	0.027	0.027	0.027	0.027	0	0	0	0	0	0
Slackia_piriformis_YIT_12062	0.009	0.009	0.009	0.009	0.028	0.028	0.028	0.028	0	0	0	0	0	0
Solobacterium_moorei_DSM_22971	0.274	0.274	0.274	0.268	0.29	0.29	0.29	0.288	0	0	0.00600000000000001	0	0	0.002
Solobacterium_moorei_F0204	0.272	0.272	0.272	0.267	0.28	0.28	0.28	0.279	0	0	0.005	0	0	0.001
Staphylococcus_arlettae_CVD059	0.291	0.259	0.259	0.254	0.249	0.216	0.216	0.214	0.032	0	0.005	0.033	0	0.002
Staphylococcus_capitis_CR0101	0.294	0.265	0.265	0.259	0.309	0.258	0.258	0.256	0.029	0	0.00600000000000001	0.051	0	0.002
Staphylococcus_capitis_QN1	0.304	0.275	0.275	0.269	0.318	0.267	0.267	0.265	0.029	0	0.00600000000000001	0.051	0	0.002
Staphylococcus_caprae_C87	0.312	0.283	0.283	0.277	0.318	0.267	0.267	0.265	0.029	0	0.00599999999999995	0.051	0	0.002
Staphylococcus_cohnii_hu_01	0.383	0.317	0.317	0.312	0.401	0.317	0.317	0.316	0.066	0	0.005	0.084	0	0.001
Staphylococcus_epidermidis_ATCC_12228	0.301	0.262	0.262	0.257	0.311	0.238	0.238	0.237	0.039	0	0.005	0.073	0	0.001
Staphylococcus_equorum_subsp_equorum_Mu2	0.288	0.256	0.256	0.251	0.247	0.214	0.214	0.213	0.032	0	0.005	0.033	0	0.001
Staphylococcus_haemolyticus_JCSC1435	0.352	0.323	0.323	0.318	0.353	0.302	0.302	0.301	0.029	0	0.005	0.051	0	0.001
Staphylococcus_hominis_subsp_hominis_C80	0.288	0.257	0.257	0.252	0.3	0.246	0.246	0.245	0.031	0	0.005	0.054	0	0.001
Staphylococcus_intermedius_ATCC_27335	0.279	0.279	0.279	0.274	0.248	0.248	0.248	0.246	0	0	0.005	0	0	0.002
Staphylococcus_lugdunensis_HKU09_01	0.291	0.262	0.262	0.257	0.293	0.239	0.239	0.238	0.029	0	0.005	0.054	0	0.001
Staphylococcus_pasteuri_SP1	0.303	0.272	0.272	0.267	0.316	0.263	0.263	0.261	0.031	0	0.005	0.053	0	0.002
Staphylococcus_pettenkoferi_VCU012	0.216	0.191	0.191	0.186	0.128	0.128	0.128	0.128	0.025	0	0.005	0	0	0
Staphylococcus_saprophyticus_subsp_saprophyticus_ATCC_15305	0.343	0.309	0.309	0.304	0.309	0.271	0.271	0.269	0.034	0	0.005	0.038	0	0.002
Staphylococcus_sciuri_subsp_sciuri_Z8	0.292	0.25	0.25	0.245	0.26	0.201	0.201	0.2	0.042	0	0.005	0.059	0	0.001
Staphylococcus_simulans_ACS_120_V_Sch1	0.34	0.301	0.301	0.295	0.344	0.28	0.28	0.279	0.039	0	0.00600000000000001	0.0639999999999999	0	0.001
Staphylococcus_vitulinus_F1028	0.277	0.242	0.242	0.237	0.253	0.199	0.199	0.198	0.035	0	0.005	0.054	0	0.001
Staphylococcus_warneri_SG1	0.318	0.289	0.289	0.283	0.327	0.272	0.272	0.27	0.029	0	0.00600000000000001	0.055	0	0.002
Staphylococcus_xylosus_DMB3_Bh1	0.35	0.3	0.3	0.295	0.334	0.263	0.263	0.262	0.05	0	0.005	0.071	0	0.001
Staphylococcus_xylosus_NJ	0.35	0.299	0.299	0.294	0.334	0.262	0.262	0.261	0.051	0	0.005	0.072	0	0.001
Stenotrophomonas_maltophilia_D457	0.458	0.458	0.458	0.458	0.229	0.229	0.229	0.229	0	0	0	0	0	0
Stenotrophomonas_rhizophila_PCA13	0.458	0.458	0.458	0.458	0.229	0.229	0.229	0.229	0	0	0	0	0	0
Stoquefichus_massiliensis_AP9	0.213	0.208	0.208	0.202	0.168	0.163	0.163	0.161	0.005	0	0.00599999999999998	0.005	0	0.002
Streptococcus_agalactiae_A909	0.348	0.348	0.348	0.348	0.407	0.407	0.407	0.406	0	0	0	0	0	0.000999999999999945
Streptococcus_anginosus_1_2_62CV	0.075	0.075	0.075	0.071	0.047	0.047	0.047	0.046	0	0	0.004	0	0	0.001
Streptococcus_australis_ATCC_700641	0.376	0.376	0.376	0.371	0.397	0.397	0.397	0.396	0	0	0.005	0	0	0.001
Streptococcus_constellatus_subsp_constellatus_SK53	0.27	0.27	0.27	0.265	0.25	0.25	0.25	0.249	0	0	0.005	0	0	0.001
Streptococcus_constellatus_subsp_pharyngis_SK1060	0.291	0.291	0.291	0.286	0.264	0.264	0.264	0.263	0	0	0.005	0	0	0.001
Streptococcus_cristatus_ATCC_51100	0.326	0.326	0.326	0.321	0.337	0.337	0.337	0.335	0	0	0.005	0	0	0.002
Streptococcus_dysgalactiae_subsp_dysgalactiae_ATCC_27957	0.348	0.348	0.348	0.348	0.319	0.319	0.319	0.317	0	0	0	0	0	0.002
Streptococcus_equinus_ATCC_9812	0.077	0.077	0.077	0.072	0.065	0.065	0.065	0.064	0	0	0.005	0	0	0.001
Streptococcus_gallolyticus_subsp_gallolyticus_ATCC_43143	0.268	0.26	0.26	0.254	0.159	0.15	0.15	0.149	0.00800000000000001	0	0.00600000000000001	0.00900000000000001	0	0.001
Streptococcus_gordonii_str_Challis_substr_CH1	0.401	0.401	0.401	0.396	0.42	0.42	0.42	0.418	0	0	0.005	0	0	0.002
Streptococcus_infantarius_subsp_infantarius_ATCC_BAA_102	0.151	0.151	0.151	0.146	0.066	0.066	0.066	0.064	0	0	0.005	0	0	0.002
Streptococcus_infantis_ATCC_700779	0.312	0.312	0.312	0.306	0.325	0.325	0.325	0.323	0	0	0.00600000000000001	0	0	0.002
Streptococcus_intermedius_JTH08	0.32	0.32	0.32	0.315	0.314	0.314	0.314	0.313	0	0	0.005	0	0	0.001
Streptococcus_lutetiensis_033	0.285	0.285	0.285	0.28	0.271	0.271	0.271	0.27	0	0	0.00499999999999995	0	0	0.001
Streptococcus_mitis_NCTC_12261	0.352	0.352	0.352	0.347	0.336	0.336	0.336	0.335	0	0	0.005	0	0	0.001
Streptococcus_mutans_ATCC_25175	0.472	0.472	0.472	0.467	0.418	0.418	0.418	0.417	0	0	0.00499999999999995	0	0	0.001
Streptococcus_oralis_Uo5	0.416	0.416	0.416	0.411	0.369	0.369	0.369	0.367	0	0	0.005	0	0	0.002
Streptococcus_parasanguinis_ATCC_903	0.319	0.319	0.319	0.314	0.331	0.331	0.331	0.329	0	0	0.005	0	0	0.002
Streptococcus_parauberis_KCTC_11537	0.303	0.303	0.303	0.297	0.266	0.263	0.263	0.261	0	0	0.00600000000000001	0.003	0	0.002
Streptococcus_peroris_ATCC_700780	0.291	0.291	0.291	0.286	0.26	0.26	0.26	0.259	0	0	0.005	0	0	0.001
Streptococcus_pleomorphus_DSM_20574	0.182	0.166	0.166	0.161	0.162	0.145	0.145	0.144	0.016	0	0.005	0.017	0	0.001
Streptococcus_pseudopneumoniae_IS7493	0.293	0.293	0.293	0.288	0.254	0.254	0.254	0.253	0	0	0.005	0	0	0.001
Streptococcus_salivarius_JIM8777	0.371	0.338	0.338	0.333	0.32	0.285	0.285	0.283	0.033	0	0.005	0.035	0	0.002
Streptococcus_sanguinis_SK36	0.424	0.424	0.424	0.419	0.426	0.426	0.426	0.424	0	0	0.005	0	0	0.002
Streptococcus_sp_2_1_36FAA	0.098	0.098	0.098	0.093	0.068	0.068	0.068	0.067	0	0	0.005	0	0	0.001
Streptococcus_sp_I_G2	0.229	0.229	0.229	0.224	0.206	0.206	0.206	0.204	0	0	0.005	0	0	0.002
Streptococcus_sp_I_P16	0.224	0.224	0.224	0.219	0.203	0.203	0.203	0.202	0	0	0.005	0	0	0.001
Streptococcus_thermophilus_LMG_18311	0.101	0.101	0.101	0.096	0.087	0.087	0.087	0.086	0	0	0.005	0	0	0.001
Streptococcus_thoraltensis_DSM_12221	0.348	0.348	0.348	0.348	0.43	0.43	0.43	0.429	0	0	0	0	0	0.001
Streptococcus_uberis_0140J	0.316	0.316	0.316	0.31	0.324	0.324	0.324	0.322	0	0	0.00600000000000001	0	0	0.002
Streptococcus_vestibularis_F0396	0.308	0.275	0.275	0.27	0.313	0.28	0.28	0.279	0.033	0	0.005	0.033	0	0.001
Subdoligranulum_variabile_DSM_15176	0.252	0.252	0.252	0.243	0.211	0.211	0.211	0.208	0	0	0.00900000000000001	0	0	0.003
Succinatimonas_hippei_YIT_12066	0.079	0.081	0.081	0.077	0.069	0.071	0.071	0.07	0.002	0	0.004	0.00199999999999999	0	0.000999999999999987
Succinivibrio_dextrinosolvens_H5	0.122	0.122	0.122	0.117	0.091	0.091	0.091	0.09	0	0	0.00499999999999999	0	0	0.001
Sulfolobus_solfataricus_P2	0.049	0.048	0.048	0.048	0.072	0.072	0.072	0.072	0.001	0	0	0	0	0
Sutterella_parvirubra_YIT_11816	0.013	0.013	0.013	0.013	0.036	0.036	0.036	0.035	0	0	0	0	0	0.000999999999999994
Sutterella_wadsworthensis_3_1_45B	0.037	0.037	0.037	0.037	0.049	0.049	0	0.049	0	0	0	0.049	0.049	0.049
Tannerella_forsythia_ATCC_43037	0.406	0.406	0.406	0.406	0.229	0.229	0.229	0.229	0	0	0	0	0	0
Tatumella_ptyseos_ATCC_33301	0.781	0.569	0.569	0.56	0.839	0.547	0.547	0.545	0.212	0	0.0089999999999999	0.292	0	0.002
Trabulsiella_guamensis_ATCC_49490	0.458	0.458	0.458	0.458	0.229	0.229	0.229	0.229	0	0	0	0	0	0
Tropheryma_whipplei_str_Twist	0.008	0.008	0.008	0.008	0.008	0.008	0.008	0.007	0	0	0	0	0	0.001
Trueperella_pyogenes_MS249	0.292	0.292	0.292	0.292	0.146	0.146	0.146	0.146	0	0	0	0	0	0
Ureaplasma_parvum_serovar_1_str_ATCC_27813	0.006	0.006	0.006	0.006	0.017	0.017	0.017	0.017	0	0	0	0	0	0
Ureaplasma_urealyticum_serovar_8_str_ATCC_27618	0.046	0.046	0.046	0.046	0.057	0.057	0.057	0.057	0	0	0	0	0	0
Ureibacillus_thermosphaericus_str_Thermo_BF	0.067	0.064	0.064	0.064	0.051	0.048	0.048	0.048	0.003	0	0	0.003	0	0
Varibaculum_cambriense_DSM_15806	0.308	0.308	0.308	0.299	0.229	0.229	0.229	0.229	0	0	0.00900000000000001	0	0	0
Veillonella_atypica_ACS_049_V_Sch6	0.142	0.142	0.142	0.136	0.128	0.128	0.128	0.127	0	0	0.00599999999999998	0	0	0.001
Veillonella_dispar_ATCC_17748	0.2	0.2	0.2	0.19	0.19	0.19	0.19	0.187	0	0	0.01	0	0	0.003
Veillonella_parvula_Te3_DSM_2008	0.117	0.117	0.117	0.108	0.131	0.131	0.131	0.128	0	0	0.00900000000000001	0	0	0.003
Veillonella_ratti_ACS_216_V_Col6b	0.195	0.195	0.195	0.185	0.181	0.181	0.181	0.178	0	0	0.01	0	0	0.003
Veillonella_sp_3_1_44	0.074	0.109	0.109	0.109	0.094	0.126	0.126	0.126	0.035	0	0	0.032	0	0
Veillonella_sp_6_1_27	0.204	0.204	0.204	0.204	0.216	0.216	0.216	0.216	0	0	0	0	0	0
Vibrio_fluvialis_560	0.458	0.392	0.392	0.386	0.229	0.229	0.229	0.229	0.066	0	0.00600000000000001	0	0	0
Vibrio_furnissii_NCTC_11218	0.458	0.458	0.458	0.451	0.229	0.229	0.229	0.229	0	0	0.00700000000000001	0	0	0
Vibrio_mimicus_MB_451	0.458	0.458	0.458	0.458	0.229	0.229	0.229	0.229	0	0	0	0	0	0
Vibrio_parahaemolyticus_RIMD_2210633	0.458	0.458	0.458	0.458	0.229	0.229	0.229	0.229	0	0	0	0	0	0
Weissella_cibaria_KACC_11862	0.134	0.134	0.134	0.13	0.106	0.106	0.106	0.105	0	0	0.004	0	0	0.001
Weissella_confusa_LBAE_C39_2	0.183	0.183	0.183	0.179	0.155	0.155	0.155	0.154	0	0	0.004	0	0	0.001
Weissella_paramesenteroides_ATCC_33313	0.048	0.056	0.056	0.053	0.028	0.036	0.036	0.035	0.008	0	0.003	0.008	0	0.000999999999999994
Yersinia_bercovieri_ATCC_43970	0.458	0.458	0.458	0.458	0.229	0.229	0.229	0.229	0	0	0	0	0	0
Yersinia_enterocolitica_subsp_enterocolitica_8081	0.653	0.652	0.652	0.644	0.651	0.642	0.642	0.64	0.001	0	0.00800000000000001	0.00900000000000001	0	0.002
Yersinia_frederiksenii_ATCC_33641	0.736	0.719	0.719	0.711	0.744	0.731	0.731	0.729	0.017	0	0.00800000000000001	0.013	0	0.002
Yersinia_kristensenii_ATCC_33638	0.458	0.458	0.458	0.458	0.229	0.229	0.229	0.229	0	0	0	0	0	0
Yersinia_pseudotuberculosis_YPIII	0.458	0.458	0.458	0.458	0.229	0.229	0.229	0.229	0	0	0	0	0	0
Yersinia_rohdei_ATCC_43380	0.458	0.458	0.458	0.458	0.229	0.229	0.229	0.229	0	0	0	0	0	0
Yokenella_regensburgei_ATCC_43003	0.458	0.458	0.458	0.458	0.229	0.229	0.229	0.229	0	0	0	0	0	0
