# Supplementary material for: Human gut microbe co-cultures have greater potential than monocultures for food waste remediation to commodity chemicals
Source: Sci Rep. 2018 Oct 22;8:15594. doi: 10.1038/s41598-018-33733-z (PMC6197241; doi:10.1038/s41598-018-33733-z)
Supplement: Supplementary file 3 — Data [file 41598_2018_33733_MOESM3_ESM.zip › Data/Parsed/Single_Strains_Metab_Flux_Western-Diet-Paper.csv]

Strain	EX_12dgr180(e)	EX_12ppd_S(e)	EX_13ppd(e)	EX_15dap(e)	EX_26dap_M(e)	EX_2dmmq8(e)	EX_2mbut(e)	EX_2obut(e)	EX_2omfuc(e)	EX_2omxyl(e)	EX_3ddlhept(e)	EX_3mop(e)	EX_4abut(e)	EX_4abz(e)	EX_4hbz(e)	EX_4hphac(e)	EX_acac(e)	EX_acald(e)	EX_ac(e)	EX_acerA(e)	EX_acgam(e)	EX_acmana(e)	EX_acnam(e)	EX_ade(e)	EX_adn(e)	EX_adpcbl(e)	EX_ahcys(e)	EX_akg(e)	EX_alaasp(e)	EX_ala_D(e)	EX_alagln(e)	EX_alaglu(e)	EX_alagly(e)	EX_alahis(e)	EX_ala_L(e)	EX_alaleu(e)	EX_alathr(e)	EX_amet(e)	EX_amp(e)	EX_amylopect900(e)	EX_amylose300(e)	EX_apio_D(e)	EX_arab_D(e)	EX_arabinan101(e)	EX_arabinogal(e)	EX_arabinoxyl(e)	EX_arab_L(e)	EX_arg_L(e)	EX_asn_L(e)
Abiotrophia_defectiva_ATCC_49176	0	0	0	0	0	0	0	0	0	0	0	0	0.17999999999995	0	0	0	0	0	4.90814901118665	0	0	0	0	0	0	0	0	0	0	0	0	0	0	0	-0.0693990310210211	0	0	0	0	0	0	0	0	0	0	0	-0.178783	-0.0288519737811384	-0.224999999340383
Acidaminococcus_fermentans_DSM_20731	0	0	0	0	-0.00434799544609632	-0.00053830586137904	0	-1	0	0	0	-1	0	0	0	0	0	0	1.06935859590249	0	-0.0173919817871138	0	0	-0.0248469051456368	0	0	0	0	0	0	0	0	0	0	-0.0874367611686466	0	0	0	0	0	0	0	0	0	0	0	0	-0.0428871487170227	0
Acidaminococcus_intestini_RyC_MR95	0	0	0	0	0	0	0	0	0	0	0	0	0	0	0	0	0	0	2.94571554280765	0	0	0	0	0	0	0	0	0	0	0	0	0	0	0	-1	0	0	0	0	0	0	0	0	0	0	0	0	-0.0528474288487587	-0.225
Acidaminococcus_sp_D21	0	0	0	0	0	0	0	0	0	0	0	0	0	0	0	0	0	0	3.4022399955229	0	0	0	0	0	0	0	0	0	0	0	0	0	0	0	-1	0	0	0	0	0	0	0	0	0	0	0	0	-0.0720210275854015	-0.224999981391129
Acinetobacter_calcoaceticus_PHEA_2	-0.00999002827696005	0	0	0	-1	-0.000726289504122013	0	0.148571704384835	0	0	0	-1	0	0	0	1.96951542589795	0	0	8.16736419296365	0	0	0	0	0	-1	0	0	0	0	-1	0	0	0	0	-1	0	0	0	0	0	0	0	0	0	0	0	0	-0.15	-0.225
Acinetobacter_haemolyticus_NIPH_261	0	0	0	0	-1	0	0	0	0	0	0	-1	0	-0.00118291258149839	0	0	0	0	4.23677577928129	0	0	0	0	0	0	0	0	0	0	-0.00636973498956195	0	0	0	0	-0.0576769048803953	0	0	0	0	0	0	0	0	0	0	0	0	-0.15	-0.225
Acinetobacter_johnsonii_SH046	-0.00521490917710377	0	0	0	-1	0	0	0.16397320249996	0	0	0	-1	0	-0.00113739431822069	0	0.98522409749512	0	0	5.14942325898653	0	0	0	0	0	-0.0974727769089441	0	0	0	0	-0.00612462872982178	0	0	0	0	-0.0554575079268034	0	0	0	0	0	0	0	0	0	0	0	0	-0.15	-0.225
Acinetobacter_junii_SH205	0	0	0	0	0	0	0	0	0	0	0	0	0	0	0	0.985384560330658	0	0	3.98331072190365	0	0	0	0	0	0	0	0	0	0	-0.0846430462398757	0	0	0	0	0	0	0	0	0	0	0	0	0	0	0	0	0	-0.0313831865437351	-0.225
Acinetobacter_lwoffii_WJ10621	-0.00314782407435821	0	0	0	-1	0	0	0.170325902659556	0	0	0	-1	0	-0.000686554088588309	0	0	0	0	5.23194131179162	0	0	0	0	0	0	0	0	0	0	-0.00369694909466034	0	0	0	0	-0.0334752672797549	0	0	0	0	0	0	0	0	0	0	0	0	-0.15	-0.225
Acinetobacter_pittii_ANC_4052	-0.0074972844944039	0	0	0	-1	-0.000545063425924863	0	0.156958858475264	0	0	0	-1	0	0	0	0	0	0	7.13128045281655	0	0	0	0	0	-0.0239268145842289	0	0	0	0	-0.00880515507560631	0	0	0	0	-0.080819360891951	0	0	0	0	0	0	0	0	0	0	0	0	-0.15	-0.225
Acinetobacter_radioresistens_NIPH_2130	0	0	0	0	-1	-0.000403732110543342	0	0.162933272983196	0	0	0	-1	0	0	0	0	0	0	6.32557742243262	0	0	0	0	0	-0.0174858443613175	0	0	0	0	-0.00652203702043153	0	0	0	0	-0.059055974772491	0	0	0	0	0	0	0	0	0	0	0	0	-0.032165577804335	-0.225
Actinobacillus_pleuropneumoniae_L20	0	0	0	0	0	0	0	-0.0135917264223053	0	0	0	-0.158117124340833	0	-0.00449205168001754	0	0	0	0	6.68413423033871	0	-1	0	-1	0.928631528557617	0	0	0	0	0	0	0	0	0	0	5.78152862515435	0	0	0	0	0	0	0	0	0	0	0	0	-0.15	-0.225
Actinomyces_cardiffensis_F0333	-0.00121821171114789	0	0	0	-1	0	0	0	0	0	0	0	0	0	-0.00133882890236237	0	0	0	5.0719489682001	0	-1	0	0	0	0	0	0	0	0	-0.0362417984058538	0	0	0	0	-0.0454217564902137	0	0	0	0	0	0	0	0	0	0	0	0	0.259442936128812	-0.0250120900152297
Actinomyces_georgiae_DSM_6843	-0.002044809140898	0.148985999999923	0	0	0	0	0	0	0	0	0	0	0	0	-0.00224726913438644	0	0	0.178782999999953	9.47727884338246	0	-1	0	0	0	0	0	0	0	0	0	0	0	0	0	-0.137075010850822	0	0	0	0	0	0	0	0	0	0	0	-0.178783	-0.0547403366108483	-0.225
Actinomyces_graevenitzii_C83	0	0	0	0	-0.00556607611713389	0	0	0	0	0	0	0	0	0	0	0	0	0	3.17445073568001	0	-1	0	0	0	0	0	0	0	0	0	0	0	0	0	-0.111931963620009	0	0	0	0	0	0	0	0	0	0	0	0	-0.0549018822952895	-0.225
Actinomyces_naeslundii_str_Howell_279	0	0	0	0	-1	0	0	0	0	0	0	0	0	0	-0.000789117904105296	0	0	0.178782999721079	2.94405698799869	0	-1	0	0	0	0	0	0	0	0	-0.012747700887985	0	0	0	0	-0.115428339288883	0	0	0	0	0	0	0	0	0	0	0	0	-0.15	-0.225
Actinomyces_odontolyticus_ATCC_17982	0	0	0	0	0	0	0	0	0	0	0	0	0	0	0	0	0	0	1.51303462069427	0	0	0	0	0	0	0	0	0	0	-0.114212017838554	0	0	0	0	0	0	0	0	0	0	0	0	0	0	0	0	0	-0.0423465035887602	-0.225
Actinomyces_oris_K20	0	0	0	0	-1	-0.00060786205702501	0	-1	0	0	0	0	0	0	0	0	0	0.178782999846715	1.95690255179898	0	0	0	0	0.946113170960416	0	0	0	0	0	-0.00981962726189067	0	0	0	0	-0.0889151131823382	0	0	0	0	0	0	0	-0.0147294408930065	0	0	0	0	-0.15	-0.225
Actinomyces_turicensis_ACS_279_V_Col4	-0.00169916302093043	0	0	0	-1	-0.00186740001072394	0	-1	0	0	0	0	0	0	0	0	0	0	5.926969523445	0	-1	0	0	1.97799837431694	0	0	0	0	0	-0.0505500998726802	0	0	0	0	-0.0633543154053768	0	0	0	0	0	0	0	0	0	0	0	-0.178783	-0.15	-0.0348868903845187
Actinomyces_urogenitalis_DSM_15434	0	0	0	0	-1	-0.00201046173269281	0	-1	0	0	0	0	0	-0.00603138519795721	0	0	0	0.178782999999953	10.2540244384581	0	-1	0	0	1.97694538706367	0	0	0	0	0	-0.0544227486332147	0	0	0	0	-0.0682078965373876	0	0	0	0	0	0	0	0	0	0	0	-0.178783	-0.15	-0.225
Actinomyces_viscosus_C505	0	0	0	0	-1	0	0	0	0	0	0	0	0	0	-0.000791059018752094	0	0	0.178782999999953	4.78015058359529	0	-1	0	0	0	0	0	0	0	0	-0.0127790583676415	0	0	0	0	-0.115712276119666	0	0	0	0	0	0	0	0	0	0	0	0	-0.15	-0.225
Adlercreutzia_equolifaciens_DSM_19450	0	0	0	0	0	0	0	0	0	0	0	0	0	0	-1.24818983522346e-05	0	0	0	-0.00472540124633269	0	0	0	0	0	0	0	0	0	0	0	0	0	0	0	-0.00202742873079842	0	0	0	0	0	0	0	-0.000302455766927778	0	0	0	0	-0.15	-0.000809539691522337
Aerococcus_viridans_ATCC_11563	-0.00924066866714002	0	0	0	-0.492972248804531	-0.00176481105468151	0	-1	0	0	0	-1	0	0	0	0	0	0	7.4342566205878	0	-1	0	0	0	0	0	0	0	0	0	0	0	0	0	-1	0	0	0	0	0	0	0	0	0	0	0	0	0	-0.225
Aeromonas_caviae_Ae398	0	0	0	0	-0.0114460000004328	0	0	0	0	0	0	-0.21041697126941	0	-0.00425123413651818	-0.00141707804573343	0	0	0	15.3158410256312	0	-1	0	0	0	-0.127988484615912	0	0	0	0	0	0	0	0	0	-0.230175302796852	0	0	0	0	0	0	0	0	0	0	0	-0.178783	-0.15	-0.0919075678743639
Aeromonas_hydrophila_subsp_hydrophila_ATCC_7966	0	0	0	0	-0.064735886287508	0	0	0	0	0	0	-1	0	-0.00642545527534821	-0.00214181842511607	0	0	0	27.4552957874821	0	-1	0	0	0	0	0	0	0	0	0	0	0	0	0	-1	0	0	0	0	0	0	0	0	0	0	0	-0.178783	-0.15	-0.225
Aeromonas_jandaei_Riv2	0	0	0	0	-0.0114459999999781	0	0	0	0	0	0	-0.210416971252812	0	-0.00425123413674555	-0.00141707804561975	0	0	0	10.9109871833843	0	-1	0	0	0	-0.064939380513465	0	0	0	0	0	0	0	0	0	2.36515393968261	0	0	0	0	0	0	0	0	0	0	0	0	-0.15	-0.0919075678700438
Aeromonas_media_WS	0	0	0	0	-0.0114459999999781	0	0	0	0	0	0	-0.210416971253835	0	-0.00425123413651818	-0.00141707804561975	0	0	0	15.7657097727597	0	-1	0	0	0	-0.0646565598088955	0	0	0	0	0	0	0	0	0	-0.0955270686246003	0	0	0	0	0	0	0	0	0	0	0	-0.0496956534482385	-0.15	-0.0919075678700438
Aeromonas_veronii_B565	0	0	0	0	-0.0114459999999781	0	0	0	0	0	0	-0.159010353475651	0	-0.00425123413674555	-0.00141707804561975	0	0	0	11.5042493250148	0	-0.914993209036019	0	0	0	0	0	0	0	0	0	0	0	0	0	1.96836215024405	0	0	0	0	0	0	0	0	0	0	0	0	-0.15	-0.091907567869589
Afipia_birgiae_34632	-0.00778629232719097	0	0	0	-0.00457228957066036	0	0	0.117484705431297	0	0	0	-0.143974380461827	0	-0.00169822414000009	0	0	0	0	8.33625402580151	0	0	0	0	0	0.00113214942666673	0	0	0	0	0	0	0	0	0	-1	0	0	0	-1	0	0	0	0	0	0	0	0	-0.15	-0.225
Aggregatibacter_aphrophilus_NJ8700	0	0	0	0	-1	0	0	0	0	0	0	0	0	0	-0.000953188604967181	0	0	0	5.71880294935841	0	-1	0	0	0	0	0	0	0	0	0	0	0	0	0	0.835472693850534	0	0	0	0	0	0	0	0	0	0	0	0	-0.15	-0.225
Akkermansia_muciniphila_ATCC_BAA_835	0	0	0	0	-1	0	0	-1	0	0	0	0	0.17999999999995	0	-0.000364416558227276	0	0	0	4.18873805669409	0	-1	0	0	0	0.00182208279125007	0	0	0	0	0	0	0	0	0	0	0	-2.87773988450717e-16	0	0	0	0	0	0	0	0	0	0	0	-0.0236349999661115
Alcaligenes_faecalis_subsp_faecalis_NBRC_13111	0	0	0	0	-0.00723089674329458	0	0	-1	0	0	0	-1	0	0	0	0	0	0	2.74314795686269	0	0	0	0	0.224362198860149	-0.265608464327102	0	0	0	0	-1	0	0	0	0	-1	0	0	0	0	0	0	0	0	0	0	0	0	-0.15	-0.225
Alcaligenes_faecalis_subsp_faecalis_NCIB_8687	0	0	0	0	-0.00708336673392296	0	0	0	0	0	0	-1	0	0	0	0	0	0	2.68661073817498	0	0	0	0	0	0	0	0	0	0	-1	0	0	0	0	-1	0	0	0	0	0	0	0	0	0	0	0	0	-0.15	-0.225
Alistipes_finegoldii_DSM_17242	0	0	0	0	-0.00897179983780916	-0.00111075839422481	0	-0.11729379065946	0	0	0	0	0	0	0	0	0	1.98850715705066	6.43549742924188	0	0	0	0	1.9488226096413	-1	0	0	0	0	0	0	0	0	0	-1.00000003181202	0	0	0	0	0	0	0	0	0	0	0	-0.178783	0	-0.225
Alistipes_indistinctus_YIT_12060	0	0.148986000000036	0	0	-0.00577741551012423	-0.000715275963659945	0	0	0	0	0	0	0.208275450072847	0	0	0	0	0	-0.591793869597495	0	0	0	0	0.980742525806249	-1	0	0	0	0	-0.0115548310202485	0	0	0	0	-0.104627098419996	0	0	0	0	0	0	0	0	0	0	0	-0.178783	-0.15	-0.225
Alistipes_onderdonkii_DSM_19147	0	0	0	0	-1	0	0	0	0	0	0	0	0.17999999999995	0	-0.000629028517209917	0	0	0	2.99002429615416	0	0	0	0	0	-0.045005857928345	0	0	0	0	0	0	0	0	0	-1	0	0	0	0	0	0	0	0	0	0	0	0	-0.0507441052807508	-0.225
Alistipes_putredinis_DSM_17216	0	0	0	0	-0.000993813723994208	0	0	0	0	0	0	0	0	0	-0.000123039630466337	0	0	0	2.21592323908317	0	0	0	0	0	0.000246079260932675	0	0	0	0	0	0	0	0	0	-1	0	0	0	0	0	0	0	0	0	0	0	0	-0.0099256802972891	-0.225
Alistipes_shahii_WAL_8301	0	0	0	0	-0.00772729939308192	-0.000956682362593164	0	-0.101023680171124	0	0	0	0	0.159938300095746	0	0	0	0	2.31007325648579	4.46469971737224	0	0	0	0	1.93135058691064	-1	0	0	0	0	0	0	0	0	0	-1	0	0	0	0	0	0	0	0	0	0	0	0	0	0
Alloprevotella_tannerae_ATCC_51259	0	0	0	0	-0.00440773642647319	-0.000545702124848058	0	0	0	0	0	0	0	0	0	0	0	0	3.20344998382961	0	0	0	0	2.97425093111917	-1	0	0	0	0	0	0	0	0	0	-0.0886381326718038	0	0	0	-1	0	0	0	0	0	0	0	0	-0.043476413434526	-0.035392655492592
Anaerobaculum_hydrogeniformans_OS1_ATCC_BAA_1850	0	0	0	0	0	0	0	0	0	0	0	0	0	0	0	0	0	0	8.65478805005796	0	0	0	0	0	0	0	0	0	0	0	0	0	0	2.92251930614533e-10	0	0	0	0	0	0	0	0	0	0	0	0	0	-0.0984063491900088	-0.225
Anaerobiospirillum_succiniciproducens_DSM_640001	0	0	0	0	0	0	0	0	0	0	0	0	0	-0.00149627377550132	0	0	0	0	0.811180058798982	0	-1	0	0	0	0	0	0	0	0	0	0	0	0	0	-0.0810130089766972	0	0	0	-0.0236548006103021	0	0	0	0	0	0	0	0	0	-0.225
Anaerococcus_hydrogenalis_DSM_7454	0	0	0	0	-0.0221165501715177	0	0	0	0	0	0	0	0	0	0	0	0	0	2.24761590099934	0	0	0	0	0	-0.0528289851873751	0	0	0	0	0	0	0	0	0	-0.99999999393367	0	0	0	0	0	0	0	0	0	0	0	0	-0.0863415041993903	-0.0561260434519454
Anaerococcus_prevotii_DSM_20548	-0.0180175677633275	0	0	0	-0.0003131040405151	-0.00275283998712439	0	0	0	0	0	-0.014414054210647	0	0	0	0	0	0	10.5575493612996	0	-0.0344414444693939	0	0	0	-1	0	0	0	0	0	0	0	0	0	-1	0	0	0	0	0	0	0	0	0	0	0	0	-0.0335276681430741	-0.025714369263801
Anaerococcus_vaginalis_ATCC_51170	-0.0126537948990517	0	0	0	-1	-0.00241666030095267	0	-1	0	0	0	-0.0253075897981034	0	0	0	0	0	0	8.76319274905791	0	-1	0	0	1.96918970420677	0	0	0	0	0	0	0	0	0	0	-1	0	0	0	-1	0	0	0	0	0	0	0	0	-0.0588664687840264	-0.0451482074183559
Anaerofustis_stercorihominis_DSM_17244	-0.00469631357765998	0	0	0	0	-0.000896916274882642	0	0	0	0	0	0	0	0	0	0	0	0	-0.999999977050543	0	0	0	0	0	0	0	0	0	0	0	0	0	0	0	-0.0538116214012234	0	0	0	0	0	0	0	0	0	0	0	0	-0.0227445437115193	-0.225
Anaerostipes_caccae_DSM_14662	0	0	0	0	0	0	0	0	0	0	0	0	0	0	0	0	0	0	-1	0	-1	0	0	0	0	0	0	0	0	0	0	0	0	0	-1	0	0	0	0	0	0	0	0	0	0	0	0	0	-0.0898906887123076
Anaerostipes_hadrus_DSM_3319	-0.00178626445176633	0	0	0	-0.0804828048396757	0	0	0	0	0	0	0	0	0	0	0	0	0	6.29914544148308	0	-1	0	0	0	0	0	0	0	0	0	0	0	0	0	-0.119743312095125	0	0	0	0	0	0	0	0	0	0	0	0	0	-0.036675240316049
Anaerostipes_sp_3_2_56FAA	0	0	0	0	0	0	0	0	0	0	0	0	0	0	0	0	0	0	-1	0	-1	0	0	0	0	0	0	0	0	0	0	0	0	0	-0.166824193227512	0	0	0	0	0	0	0	0	0	0	0	0	0	-0.0503548629257921
Anaerotruncus_colihominis_DSM_17241	0	0	0	0	-0.00835988279482081	0	0	0	0	0	0	0	0	0	0	0	0	0	7.1317475337105	0	-1	0	-1	0	0	0	0	0	0	0	0	0	0	0	-0.168796747888337	0	0	0	0	0	0	0	0	0	0	0	0	0	-0.225
Aneurinibacillus_aneurinilyticus_ATCC_12856	-0.0168845181901816	0	0	0	0	0	0	0	0	0	0	-1	0.619407818942845	-0.0096739701733668	-0.00322465672456929	0.954901837262014	0	0	0.920044620850604	0	-1	0	0	0	-1	0	0	0	0	-1	0	0	0	0	-1	0	0	0	-1	0	0	0	0	0	0	0	0	-0.15	-0.225
Arcanobacterium_haemolyticum_DSM_20595	0	0	0	0	-0.00753849377235838	-0.000933307183480614	0	-1	0	0	0	0	0	0	0	0	0	0	2.54027348292016	0	-1	0	0	1.92037155123796	0	0	0	0	0	-0.0150769875447168	0	0	0	0	-0.136519647665409	0	0	0	-1	0	0	0	0	0	0	0	0	-0.0743571394040146	-0.060531594270492
Arcobacter_butzleri_RM4018	0	0	0	0	-0.000590600855730372	0	0	0	0	0	0	0	0	0	0	0	0	0	0.918641768875659	0	0	0	0	0	0	0	0	0	0	0	0	0	0	0	-0.0118767893400218	0	0	0	0	0	0	0	0	0	0	0	0	-0.010786268735751	-0.00474232816984568
Arthrobacter_castelli_DSM_16402	0	0	0	0	0	0	0	0	0	0	0	-0.0615773647346032	0	-0.00439011026048775	-0.00146337008686714	0	0	0	13.0605321326364	0	-1	0	0	0	-1	0	0	0.326033181783032	0	0	0	0	0	0	-1	0	0	0	0	0	0	0	0	0	0	0	-0.178783	-0.116587566745352	-0.225
Atopobium_minutum_10063974	-0.0144463587403152	0	0	0	-0.000627611527761474	-0.00275900960464792	0	-1	0	0	0	0	0	0	0	0	0	0	17.0508183691445	0	-1	0	0	2.96672411393968	0	0	0	0	0	0	0	0	0	0	-0.168289265267958	0	0	0	-1	0	0	0	0	0	0	0	0	-0.0672056195496907	-0.225
Atopobium_parvulum_DSM_20469	0	0	0	0	-1	-0.0022353076586713	0	-1	0	0	0	0	0	0	0	0	0	0	11.7782743222542	0	-0.0559329455718398	0	0	2.97279375760206	0	0	0	0	0	0	0	0	0	0	-0.136345405571774	0	0	0	-1	0	0	0	0	0	0	0	0	-0.0544489717731197	-0.225
Atopobium_rimae_ATCC_49626	-0.0366226732889606	0	0	0	-1	-0.000964098685138137	0	0	0	0	0	0	0	0	0	0	0	0	2.13735022599099	0	-1	0	0	0.954842881667901	0	0	0	0	0	0	0	0	0	0	-0.156598083956851	0	0	0	0	0	0	0	-0.0233616071828919	0	0	0	0	-0.15	-0.225
Bacillus_altitudinis_41KF2b	-0.015559835823467	0	0	0.719222252935872	-1	0	0	0	0	0	0	-1	1.23909760935021	-0.00891499455042322	-0.00297166485029265	0	0	0	22.6413816736972	0	-1	0	0	0	-1	0	0	0	0	-1	0	0	0	0	-1	0	0	0	0	0	0	0	0	0	0	0	-0.178783	-0.0723856042473244	-0.225
Bacillus_atrophaeus_ATCC_49822_1	-0.00300682338411207	0	0	0	-1	0	0	0	0	0	0	-1	2.27742008061489	-0.00991360208035985	-0.00330453402671083	0	0	0	28.2235010966278	0	-1	0	0	0	-1	0	0	0	0	-1	0	0	0	0	-1	0	0	0	0	0	0	0	0	0	0	0	-0.178783	0.920865296064426	-0.225
Bacillus_cereus_AH187_F4810_72	-0.0179471593855537	0	0	0	0	0	0	0	0	0	0	0	0	0	0	0	1.53104463440343	0	4.41351305936792	0	-1	0	0	0	-0.0412170609859004	0	0	0	0	0	0	0	0	0	0.911753479887693	0	0	0	0	0	0	0	0	0	0	0	0	-0.0869192281127425	-0.225
Bacillus_cereus_G9842	-0.0179471593855515	0	0	0	0	0	0	0	0	0	0	0	0	0	0	0	2.83737615010035	0	1.94099494197985	0	-1	0	0	0	-0.0354162493766677	0	0	0	0	0	0	0	0	0	0.18685520635529	0	0	0	0	0	0	0	0	0	0	0	0	-0.0869192281127425	-0.225
Bacillus_clausii_KSM_K16	-0.0025320960744466	-5.42302248657035e-08	0	0	-1	0	0	0	0	0	0	-1	0	-0.00834840950290072	0	0	0	0	26.188992117136	0	-1	0	0	0	0	0	0	0	0	0	0	0	0	0	-1	0	0	0	0	0	0	0	0	0	0	0	-0.178783	-0.067785197502667	-0.225
Bacillus_endophyticus_2102	-0.0112698428711155	0	0	0	-0.000489610110662397	0	0	0	0	0	0	-1	0	-0.00645704677901904	-0.00215234892630178	0	0	0	16.7738742818401	0	-1	0	0	0	-1	0	0	0	0	-1	0	0	0	0	-1	0	0	0	-1	0	0	0	0	0	0	0	-0.178783	-0.0524281716468749	-0.225
Bacillus_firmus_DS1	-0.0169640021931415	0	0	0	0	0	0	0	0	0	0	-1	0	-0.00971951046494723	-0.00323983682153539	0	0	0	13.4398179571625	0	-1	0	0	0	-1	0	0	0	0	0	0	0	0	0	-1	0	0	0	0	0	0	0	0	0	0	0	0	-0.15	-0.225
Bacillus_flexus_27Col1_1E	-0.0169400636276485	0	0	0	0	0	0	0	0	0	0	-1	0	-0.00970579488432577	-0.00323526496129034	0	0	0	33.3565250137932	0	-1	0	0	0	-1	0	0	0	0	-1	0	0	0	0	-1	0	0	0	-1	0	0	0	0	0	0	0	-0.178783	0.999999999999977	-0.225
Bacillus_fordii_DSM_16014	-0.00990732102796765	0	0	0	-1	0	0	0	0	0	0	-1	0	-0.00567639106077422	-0.0018921303536672	0	0	0	10.8598935238392	0	-1	0	0	0	0	0	0	0	0	-1	0	0	0	0	-1	0	0	0	-1	0	0	0	0	0	0	0	-0.178783	-0.149999993845449	-0.225
Bacillus_halodurans_C_125	0	0	0	0	-0.000697941645285027	0	0	0	0	0	0	-1	0	-0.00920455226184913	0	0	0	0	28.0885450955154	0	-1	0	0	0	0	0	0	0	0	0	0	0	0	0	-1	0	0	0	0	0	0	0	0	0	0	0	-0.178783	-0.0747366701958981	-0.225
Bacillus_infantis_NRRL_B_14911	-0.018161579111031	0	0	0	0	0	0	0	0	0	0	-1	0	-0.0104056611294254	-0.00346855370980848	0	0	0	17.6491500088435	0	-1	0	0	0	-1	0	0	0	0	-1	0	0	0	0	-1	0	0	0	0	0	0	0	0	0	0	0	0	1.39652604266323	-0.225
Bacillus_mojavensis_RO_H_1	-0.0134069975001148	0	0	0	0	0	0	0	0	0	0	-1	1.82126196202921	-0.00768152768512209	-0.00256050922837403	0	0	0	23.0557497717853	0	-1	0	0	0	-1	0	0	0	0	-1	0	0	0	0	-1	0	0	0	0	0	0	0	0	0	0	0	-0.178783	0.999999999999977	-0.225
Bacillus_mycoides_DSM_2048	-0.00315075926209829	0	0	0	-1	0	0	0	0	0	0	-1	0	-0.0103881637141967	-0.00346272123795188	0	0	0	11.6976214466013	0	-1	0	0	0	-1	0	0	0	0	0	0	0	0	0	-1	0	0	0	0	0	0	0	0	0	0	0	0	-0.15	-0.225
Bacillus_nealsonii_AAU1	-0.0163822510673318	0	0	0	-1	0	0	0	0	0	0	0	0	-0.00938619665726037	-0.00312873221912469	0	0	0	13.9443547128467	0	-1	0	0	0	-1	0	0	0	0	-1	0	0	0	0	-1	0	0	0	0	0	0	0	0	0	0	0	-0.178783	0.999999999999977	-0.225
Bacillus_pseudofirmus_OF4	-0.00236798414925943	0	0	0	-0.000591996037428544	0	0	0	0	0	0	-1	0	-0.00780732673365492	0	0	0	0	21.5162214678526	0	-1	0	0	0	-1	0	0	0	0	0	0	0	0	0	-1	0	0	0	0	0	0	0	0	0	0	0	0	0.999999999999977	-0.225
Bacillus_pumilus_ATCC_7061	-0.00191417145470041	0	0	0	-1	0	0	0	0	0	0	-1	0.745415083051284	-0.00631109037294664	-0.0021036967910959	0	0	0	16.9058362924936	0	-1	0	0	0	-1	0	0	0	0	-1	0	0	0	0	-1	0	0	0	0	0	0	0	0	0	0	0	-0.178783	0.530327405892285	-0.225
Bacillus_sonorensis_L12	-0.0169173445324304	0	0	0	-1	0	0	0	0	0	0	-1	0	-0.00969277799731572	-0.00323092599921893	0	0	0	16.8886090525398	0	-1	0	0	0	-1	0	0	0	0	-1	0	0	0	0	-1	0	0	0	0	0	0	0	0	0	0	0	-0.178783	0.999999999999977	-0.225
Bacillus_thermoamylovorans	-0.0202519017728413	0	0	0	-1	-0.00386776990012805	0	-1	0	0	0	-1	0	-0.0116033097008312	0	0	0	0	24.7867081966973	0	-1	0	0	4.91468307653338	0	0	0	0	0	-1	0	0	0	0	-1	0	0	0	0	0	0	0	0	0	0	0	-0.178783	0.999999999999977	-0.225
Bacillus_timonensis_JC401	-0.0138455056418252	0	0	0	-1	0	0	0	0	0	0	-1	0	-0.0079327705476544	-0.00264425684929392	0	0	0	7.37206272147523	0	-1	0	0	0	-1	0	0	0	0	0	0	0	0	0	-1	0	0	0	0	0	0	0	0	0	0	0	-0.178783	-0.15	-0.225
Bacillus_vallismortis_DV1_F_3	-0.01732157137198	0	0	0	-0.296896083116508	-0.00330812647268008	0	-1	0	0	0	-1	2.73237940613751	0	0	0	0	0	23.4146983368696	0	-1	0	0	0	-1	0	0	0	0	-1	0	0	0	0	-1	0	0	0	0	0	0	0	0	0	0	0	-0.178783	-0.0805813393222024	-0.225
Bacteroides_caccae_ATCC_43185	0	0.300870459999942	0	0	0	0	0	-1	0	0	0	0	0	0	0	0	0	0	8.76084215420587	0	-1	0	-1	0	-0.163236390788256	0	0	0	0	0	0	0	0	0	-1	0	0	0	0	0	0	0	0	0	-2.19148e-05	0	-0.178783	-0.15	-0.225
Bacteroides_cellulosilyticus_DSM_14838	0	0.301825508999968	0	0	0	0	0	-1	0	0	0	0	0	0	0	0	0	0	5.39183393851977	0	-1	0	0	0	-0.103457775597349	0	0	0	0	0	0	0	0	0	-1	0	0	0	0	-1.56731e-05	-4.70194e-05	0	0	-0.000166277	-2.19148e-05	-0.0003066486	-0.178783	-0.15	-0.225
Bacteroides_clarus_YIT_12056	0	0.148986000000036	0	0	-0.00918349966866572	-0.00113696800304564	0	-1	0	0	0	0	0	0	0	0	0	0	3.26269590701372	0	0	0	0	1.92252314856751	-1	0	0	0	0	0	0	0	0	0	-1	0	0	0	-1	0	0	0	0	0	0	0	-4.69346783660285e-14	-0.15	-0.225
Bacteroides_coprocola_M16_DSM_17136	0	0.148986000000036	0	0	0	0	0	-1	0	0	0	0	0	0	0	0	0	0	1.40331500146385	0	0	0	0	0	-0.035808661125543	0	0	0	0	0	0	0	0	0	-0.0582319562672637	0	0	0	0	0	0	0	0	0	0	0	0	-0.0285813725188518	-0.225
Bacteroides_coprophilus_DSM_18228	0	0	0	0	-0.00869432663102998	0	0	-1	0	0	0	0	0	0	0	0	0	0	4.04884940981106	0	-1	0	0	0.933975364918638	-1	0	0	0	0	0	0	0	0	0	-0.175549597577628	0	0	0	0	0	0	0	0	0	0	0	0	-0.0861631441821601	-0.225
Bacteroides_dorei_DSM_17855	0	0	0	0	0	0	0	0	0	0	0	0	0	0	0	0	0	0	2.72136352874986	0	-1	0	0	0	0	0	0	0	0	0	0	0	0	0	0	0	0	0	0	0	0	0	0	0	0	0	-0.178783	-0.15	-0.225
Bacteroides_eggerthii_1_2_48FAA	0	0.148986000000036	0	0	0	0	0	-1	0	0	0	0	0	0	0	0	0	0	4.20973717798688	0	-1	0	0	0	-0.119420979569327	0	0	0	0	0	0	0	0	0	0	0	0	0	0	-1.56731e-05	-4.70194e-05	0	0	0	0	0	-0.178783	-0.109804195126117	-0.225
Bacteroides_eggerthii_DSM_20697	0	0.148986000000036	0	0	0	0	0	0	0	0	0	0	0	0	0	0	0	0	4.00935970624096	0	-1	0	0	0	0	0	0	0	0	0	0	0	0	0	0	0	0	0	0	-1.56731e-05	-4.70194e-05	0	0	0	0	0	-0.178783	-0.0933810825220007	-0.225
Bacteroides_faecis_MAJ27	0	0.148986000000036	0	0	-0.0114459999999781	-1.13686837721616e-13	0	-1	0	0	0	0	0	-0.00425123413651818	0	0	0	0	4.24687887435539	0	0	0	0	1.93262369371246	-1	0	0	0	0	0	0	0	0	0	-1	0	0	0	0	0	0	0	0	0	0	0	-0.178783	-0.15	-0.225
Bacteroides_finegoldii_DSM_17565	0	0.148986000000036	0	0	0	0	0	-1	0	0	0	0	0	0	0	0	0	0	3.19424337868804	0	-1	0	0	0	-0.0551418247434867	0	0	0	0	0	0	0	0	0	-0.103299402973789	0	0	0	0	0	0	0	0	0	0	0	-0.178783	-0.0507013486515234	-0.225
Bacteroides_fluxus_YIT_12057	0	0	0	0	-0.0114459999999781	-0.00141707804565594	0	-0.149640512734322	0	0	0	0	0	0	0	0	0	0	3.76521403884362	0	0	0	0	2.89681026675976	-1	0	0	0	0	0	0	0	0	0	0	0	0	0	-1	0	0	0	0	0	0	0	0	-0.15	-0.225
Bacteroides_fragilis_3_1_12	0	0	0	0	0	0	0	0	0	0	0	0	0	0	0	0	0	0	5.55765003493082	0	-1	0	-1	0	0	0	0	0	0	0	0	0	0	0	0	0	0	0	0	-1.56731e-05	-4.70194e-05	0	0	0	0	0	-4.69346783660285e-14	-0.125979888488928	-0.102559961947441
Bacteroides_fragilis_638R	0	0	0	0	0	0	0	-1	0	0	0	0	0.17999999999995	0	0	0	0	0	7.56442168643093	0	-1	0	-1	0	0.00155811976082987	0	0	0	0	0	0	0	0	0	0	0	0	0	0	-1.56731e-05	-4.70194e-05	0	0	0	0	0	-4.69346783660285e-14	0	-0.225
Bacteroides_fragilis_NCTC_9343	0	0	0	0	0	0	0	-1	0	0	0	0	0.17999999999995	0	0	0	0	0	5.25214083260175	0	-1	0	-1	0	0.00139894174617439	0	0	0	0	0	0	0	0	0	0	0	0	0	0	-1.56731e-05	-4.70194e-05	0	0	0	0	0	0	0	-0.0907313001443754
Bacteroides_fragilis_YCH46	0	0	0	0	0	0	0	0	0	0	0	0	0.17999999999995	0	0	0	0	0	5.12073680676235	0	-1	0	-1	0	0.00135303734930403	0	0	0	0	0	0	0	0	0	0	0	0	0	0	-1.56731e-05	-4.70194e-05	0	0	0	0	0	-4.69346783660285e-14	0	-0.08775407422238
Bacteroides_graminisolvens_DSM_19988	0	0	0	0	-0.0711532013583565	0	0	-1	0	0	0	0	0	0	0	0	0	0	5.35235928748011	0	0	0	0	2.83844221199513	-1	0	0	0	0	0	0	0	0	0	0	0	0	0	-1	0	0	0	0	0	0	0	-0.178783	-0.15	-0.225
Bacteroides_intestinalis_341_DSM_17393	0	0.148986000000036	0	0	-0.00878456682846718	0	0	-1	0	0	0	0	0	0	0	0	0	0	3.26888783158756	0	0	0	0	0.936837671951821	-1	0	0	0	0	0	0	0	0	0	0	0	0	0	0	0	0	0	0	0	0	-0.0003066486	-0.178783	-0.0870574491073285	-0.0708732860045757
Bacteroides_massiliensis_B846dnLKV334	0	0	0	0	-0.012437733346701	-0.00153986011389406	0	-1	0	0	0	0	0	-0.00461958034192722	0	0	0	0	4.91636694812405	0	0	0	0	2.88741044117353	-1	0	0	0	0	0	0	0	0	0	-1	0	0	0	-1	0	0	0	0	0	0	0	0	-0.15	-0.225
Bacteroides_nordii_CL02T12C05	0	0	0	0	-0.0114459999998644	0	0	-1	0	0	0	0	0.17999999999995	0	0	0	0	0	4.35423807545794	0	0	0	0	1.89611419838491	-1	0	0	0	0	0	0	0	0	0	-1	0	0	0	0	0	0	0	0	0	0	0	-4.69346783660285e-14	-0.15	-0.225
Bacteroides_oleiciplenus_YIT_12058	0	0.148986000000036	0	0	-0.00639421031269194	0	0	-1	0	0	0	0	0	0	0	0	0	0	1.58358013718862	0	0	0	0	0	0.729610208848271	0	0	0	0	0	0	0	0	0	-1	0	0	0	-1	0	0	0	0	0	0	0	-0.178783	-0.15	-0.225
Bacteroides_ovatus_ATCC_8483	0	0.304495382999903	0	0	0	0	0	-1	0.0005339748	0.0005339748	0.0005339748	0	0	0	0	0	0	0	4.65972663236266	0.0002669874	-1	0	0	0	0	0	0	0	0	0	0	0	0	0	0	0	0	0	0	-1.56731e-05	-4.70194e-05	0.0008009622	0	-0.000166277	0	-0.0003066486	-0.178783	-0.0993041796021089	-0.225
Bacteroides_ovatus_SD_CC_2a	0	0	0	0	0	0	0	-1	0	0	0	0	0	0	0	0	0	0	2.27831212128694	0	-1	0	0	0	0	0	0	0	0	0	0	0	0	0	0	0	0	0	0	-1.56731e-05	-4.70194e-05	0	0	0	0	0	-0.178783	-0.0640977896553295	-0.0521818755898721
Bacteroides_ovatus_SD_CMC_3f	0	0	0	0	0	0	0	-1	0	0	0	0	0	0	0	0	0	0	1.93928109558328	0	-1	0	0	0	0	0	0	0	0	0	0	0	0	0	-1	0	0	0	0	-1.56731e-05	-4.70194e-05	0	0	0	0	0	-0.178783	-0.0632033769718646	-0.0514537361075099
Bacteroides_pectinophilus_ATCC_43243	0	0	0	0	0	0	0	0	0	0	0	0	0	0	0	0	0	0	-8.32667268468867e-15	0	0	0	0	0	0	-7.44259881683495e-14	0	0	1.01302548240828e-13	0	0	0	0	0	0	-6.75812213953206e-14	0	0	0	0	0	0	0	0	0	0	0	0	-9.09550212924159e-14
Bacteroides_plebeius_M12_DSM_17135	0	0.148986000000036	0	0	0	0	0	0	0	0	0	0	0	0	0	0	0	0	1.95164267910491	0	0	0	0	0	-0.0354563089390467	0	0	0	0	0	0	0	0	0	0	0	0	0	0	0	0	0	0	0	0	0	-0.178783	-0.0326010716417159	-0.0265404637766324
Bacteroides_pyogenes_DSM20611	0	0	0	0	-0.0116653274360488	0	0	-1	0	0	0	0	0	0	0	0	0	0	5.97757978223126	0	0	0	0	2.89485160873062	-1	0	0	0	0	0	0	0	0	0	0	0	0	0	-1	0	0	0	0	0	0	0	0	-0.116507055490501	-0.225
Bacteroides_salyersiae_WAL_10018	0	0	0	0	-0.0114110648339647	-2.27373675443232e-13	0	-1	0	0	0	0	0.17999999999995	0	0	0	0	0	5.20071898348533	0	0	0	0	1.89658731048974	-1	0	0	0	0	0	0	0	0	0	-1	0	0	0	0	0	0	0	0	0	0	0	-0.178783	-0.15	-0.225
Bacteroides_sp_1_1_14	0	0	0	0	0	0	0	-1	0	0	0	0	0	0	0	0	0	0	3.42680457661754	0	-1	0	0	0	-0.776631336768673	0	0	0	0	0	0	0	0	0	0	0	0	0	0	0	0	0	0	0	0	0	-0.178783	-0.0482205334243417	-0.225
Bacteroides_sp_1_1_30	0	0	0	0	0	0	0	-1	0	0	0	0	0	0	0	0	0	0	2.05719633154922	0	-1	0	0	0	0	0	0	0	0	0	0	0	0	0	-0.999999997818184	0	0	0	0	0	0	0	0	0	0	0	0	-0.0401399971281307	-0.032677887140585
Bacteroides_sp_1_1_6	0	0	0	0	0	0	0	-1	0	0	0	0	0	0	0	0	0	0	1.94368961762848	0	-1	0	0	0	-0.0381032707900886	0	0	0	0	0	0	0	0	0	0	0	0	0	0	0	0	0	0	0	0	0	0	-0.0350348780941886	-0.0285218204846615
Bacteroides_sp_20_3	0	0	0	0	0	0	0	0	0	0	0	0	0	0	0	0	0	0	2.28573565058832	0	0	0	-0.0197978515792556	0	-0.0489572507177627	0	0	0	0	0	0	0	0	0	0	0	0	0	0	0	0	0	0	0	0	0	-0.178783	-0.0308573396057682	-0.225
Bacteroides_sp_2_1_22	0	0	0	0	0	0	0	-1	0	0	0	0	0	0	0	0	0	0	1.84120724512559	0	-1	0	0	0	0	0	0	0	0	0	0	0	0	0	0	0	0	0	0	0	0	0	0	0	0	0	0	-0.0337303237233982	-0.0274597855184084
Bacteroides_sp_2_1_33B	0	0	0	0	0	0	0	0	0	0	0	0	0	0	0	0	0	0	1.93211321027502	0	0	-0.0153313810823192	0	0	-0.0379123090863231	0	0	0	0	0	0	0	0	0	0	0	0	0	0	0	0	0	0	0	0	0	0	-0.0238958066124951	-0.0194535258465066
Bacteroides_sp_2_1_7	0	0	0	0	0	0	0	0	0	0	0	0	0	0	0	0	0	0	1.89546863756073	0	-0.0108815866406076	0	0	0	-0.0427736548745088	0	0	0	0	0	0	0	0	0	0	0	0	0	0	0	0	0	0	0	0	0	0	-0.0269598716031623	-0.0219479747038122
Bacteroides_sp_2_2_4	0	0	0	0	0	0	0	-1	0	0	0	0	0	0	0	0	0	0	3.74468604610411	0	-1	0	0	0	-0.054919743550613	0	0	0	0	0	0	0	0	0	-1	0	0	0	0	0	0	0	0	0	0	0	0	-0.0504971483542477	-0.225
Bacteroides_sp_3_1_19	0	0	0	0	0	0	0	0	0	0	0	0	0	0	0	0	0	0	2.09737451122601	0	0	-0.0150559362446074	0	0	-0.0372311734347477	0	0	0	0	0	0	0	0	0	0	0	0	0	0	0	0	0	0	0	0	0	-4.69346783660285e-14	-0.0234664926104187	-0.0191040222214042
Bacteroides_sp_3_1_23	0	0	0	0	0	0	0	-1	0	0	0	0	0	0	0	0	0	0	1.97757312339036	0	-1	0	0	0	0	0	0	0	0	0	0	0	0	0	-0.999999998184649	0	0	0	0	0	0	0	0	0	0	0	0	-0.0342994955133236	-0.0279231470742388
Bacteroides_sp_3_1_33FAA	0	0	0	0	0	0	0	0	0	0	0	0	0	0	0	0	0	0	2.6173310979143	0	-1	0	0	0	-0.9983813943511	0	0	0	0	0	0	0	0	0	-1	0	0	0	0	0	0	0	0	0	0	0	-0.178783	-0.15	-0.225
Bacteroides_sp_3_1_40A	0	0	0	0	0	0	0	0	0	0	0	0	0	0	0	0	0	0	2.29726639627734	0	-1	0	0	0	0	0	0	0	0	0	0	0	0	0	0	0	0	0	0	0	0	0	0	0	0	0	0	-0.15	-0.225
Bacteroides_sp_3_2_5	0	0	0	0	0	0	0	0	0	0	0	0	0	0	0	0	0	0	2.46989800273013	0	-1	0	0	0	0	0	0	0	0	0	0	0	0	0	0	0	0	0	0	0	0	0	0	0	0	0	-4.69346783660285e-14	-0.0287935409335205	0.36723305286821
Bacteroides_sp_4_1_36	0	0	0	0	0	0	0	-1	0	0	0	0	0	0	0	0	0	0	1.68706782863683	0	0	0	0	0	-1.00000000127358	0	0	0	0	0	0	0	0	0	-1	0	0	0	0	0	0	0	0	0	0	0	-0.178783	-0.0189341337664928	-0.225
Bacteroides_sp_4_3_47FAA	0	0	0	0	0	0	0	0	0	0	0	0	0	0	0	0	0	0	2.64018747840396	0	-1	0	0	0	0	0	0	0	0	0	0	0	0	0	-1	0	0	0	0	0	0	0	0	0	0	0	0	-0.15	-0.225
Bacteroides_sp_9_1_42FAA	0	0	0	0	-0.00921581364730173	0	0	-1	0	0	0	0	0	0	0	0	0	0	2.16104655642221	0	-1	0	0	0.900669889743199	-1	0	0	0	0	0	0	0	0	0	0	0	0	0	0	0	0	0	0	0	0	0	-0.178783	-0.15	-0.225
Bacteroides_sp_D1	0	0	0	0	0	0	0	-1	0	0	0	0	0	0	0	0	0	0	1.84120724512559	0	-1	0	0	0	0	0	0	0	0	0	0	0	0	0	0	0	0	0	0	0	0	0	0	0	0	0	0	-0.0337303237233982	-0.0274597855184084
Bacteroides_sp_D2	0	0	0	0	0	0	0	-1	0	0	0	0	0	0	0	0	0	0	3.74238716907439	0	-1	0	0	0	0	0	0	0	0	0	0	0	0	0	-1	0	0	0	0	0	0	0	0	0	0	0	0	-0.0469943291007212	-0.225
Bacteroides_sp_D20	0	0	0	0	0	0	0	-1	0	0	0	0	0	0	0	0	0	0	0.420997433046978	0	0	0	0	0	0	0	0	0	0	-1.00000000048044	0	0	0	0	-1	0	0	0	0	0	0	0	0	0	0	0	-0.178783	-0.021651885035908	-0.0176267540161689
Bacteroides_sp_D22	0	0	0	0	0	0	0	-1	0	0	0	0	0	0	0	0	0	0	1.97435272426947	0	-1	0	0	0	0	0	0	0	0	0	0	0	0	0	-1.00000000143973	0	0	0	0	0	0	0	0	0	0	0	0	-0.0342748041916821	-0.0279030459211981
Bacteroides_stercoris_ATCC_43183	0	0.148986000000036	0	0	0	0	0	-1	0	0	0	0	0	0	0	0	0	0	4.48649229206944	0	-1	0	0	0	0	0	0	0	0	0	0	0	0	0	0	0	0	0	0	-1.56731e-05	-4.70194e-05	0	0	0	0	0	0	-0.121451763278651	-0.225
Bacteroides_thetaiotaomicron_VPI_5482	0	0.303706610999825	0	0	0	0	0	-1	0.0005339748	0.0005339748	0.0005339748	0	0.17999999999995	0	0	0	0	0	4.09506693485196	0.0002669874	-1	0	0	0	-0.0981285834783421	0	0	0	0	0	0	0	0	0	0	0	0	0	0	-1.56731e-05	-4.70194e-05	0.0008009622	0	-0.000166277	-2.19148e-05	0	-0.178783	-0.108041994901919	-0.0879532786222853
Bacteroides_timonensis_AP1	0	0	0	0	-0.012726778159049	0	0	-1	0	0	0	0	0	0	0	0	0	0	3.50990281885242	0	0	0	0	2.88490079114831	-1	0	0	0	0	0	0	0	0	0	-1	0	0	0	-1	0	0	0	0	0	0	0	0	-0.15	-0.225
Bacteroides_uniformis_ATCC_8492	0	0	0	0	0	0	0	0	0	0	0	0	0	0	0	0	0	0	0.875795220842292	0	0	0	0	0	0	0	0	0	0	0	0	0	0	0	-1.00000000146701	0	0	0	0	0	0	0	0	0	0	0	-0.178783	-0.0457369735049951	-0.0372343738235713
Bacteroides_ureolyticus_DSM_20703	0	0	0	0	-0.00824871093823276	0	0	0	0	0	0	0	0	0	0	0	0	0	-0.207594361860515	0	0	0	0	0	0	0	0	0	0	0	0	0	0	0	0.167963558478505	0	0	0	0	0	0	0	0	0	0	0	0	-0.00663711542849796	-0.225
Bacteroides_vulgatus_ATCC_8482	0	0	0	0	-0.0125084300489107	0	0	-1	0	0	0	0	0	0	0	0	0	0	7.82701957152267	0	-1	0	-1	0.884844525266658	-1	0	0	0	0	0	0	0	0	0	0	0	0	0	0	-1.56731e-05	-4.70194e-05	0	0	0	0	0	-0.178783	-0.124927513762509	-0.225
Bacteroides_xylanisolvens_SD_CC_1b	0	0	0	0	0	0	0	-1	0	0	0	0	0	0	0	0	0	0	2.25688208041083	0	-1	0	0	0	0	0	0	0	0	0	0	0	0	0	0	0	0	0	0	0	0	0	0	0	0	0	-0.178783	-0.036935689786128	-0.0300692672808282
Bacteroides_xylanisolvens_XB1A	0	0.148986000000036	0	0	0	0	0	-1	0	0	0	0	0	0	0	0	0	0	3.37187561077553	0	-1	0	0	0	0	0	0	0	0	0	0	0	0	0	0	0	0	0	0	0	0	0	0	0	0	0	-0.178783	-0.0732932167649096	-0.0596678534372813
Barnesiella_intestinihominis_YIT_11860	0	0	0	0	-0.00229950069251572	0	0	0	0	0	0	0	0.17999999999995	0	-0.000284690891817263	0	0	0	0.224555196357642	0	0	0	0	0	0	0	0	0	0	0	0	0	0	0	0	0	0	0	0	0	0	0	0	0	0	0	-4.69346783660285e-14	0	-0.225
Bartonella_quintana_Toulouse	0	0	0	0	0	0	0	0	0	0	0	0	0	0	0	0	0	0	0	0	0	0	0	0	0	0	0	0	0	-0.000787642440968739	0	0	0	0	-0.00713197303048219	0	0	0	0	0	0	0	0	0	0	0	0	0	-0.225
Bifidobacterium_adolescentis_ATCC_15703	0	0.148985999999923	0	0	0	0	0	0	0	0	0	0	0	0	0	0	0	0	0.826059685612563	0	-1	0	0	0	0	0	0	0	0	0	0	0	0	0	0	0	0	0	0	-1.56731e-05	-4.70194e-05	0	0	0	-2.19148e-05	-0.0003066486	-0.178783	0	-0.225
Bifidobacterium_angulatum_DSM_20098	0	0	0	0	-1	0	0	-0.0332787520737838	0	0	0	0	0	0	0	0	0	0	0.729104955252296	0	0	0	0	-0.0260169055459301	0	0	0	0	0	0	0	0	0	0	-0.091572572614723	0	0	0	0	-1.56731e-05	0	0	0	0	0	0	-0.178783	0	-0.225
Bifidobacterium_animalis_lactis_AD011	0	0	0	0	0	0	0	0	0	0	0	0	0	0	0	0	0	0	-0.129283002297143	0	0	0	0	-0.00939494170211219	0	0	0	0	0	0	4.71064365094507e-10	0	0	0	0.0848182432687281	0	0	0	0	0	0	0	0	0	0	0	-0.178783	-0.012260540563625	-0.00998128025614733
Bifidobacterium_animalis_lactis_BB_12	0	0.148985999999923	0	0	0	0	0	0	0	0	0	0	0	0	0	0	0	0	0.21625194526132	0	0	0	0	0	0	0	0	0	0	0	0	0	0	0	0.147569530389092	0	0	0	0	0	0	0	0	0	0	0	-0.178783	-0.0449706035109557	-0.00938260921768688
Bifidobacterium_animalis_lactis_Bi_07	0	0	0	0	0	0	0	0	0	0	0	0	0	0	0	0	0	0	0.176157369450493	0	0	0	0	0	0	0	0	0	0	0	0	0	0	0	0.281508114252574	0	0	0	0	0	0	0	0	0	0	0	-0.178783	-0.0339861869824972	-0.00709083459853446
Bifidobacterium_animalis_lactis_Bl_04_ATCC_SD5219	0	0	0	0	0	0	0	0	0	0	0	0	0	0	0	0	0	0	0.176157369450493	0	0	0	0	0	0	0	0	0	0	0	0	0	0	0	0.281508114252574	0	0	0	0	0	0	0	0	0	0	0	-0.178783	-0.0339861869824972	-0.00709083459853446
Bifidobacterium_animalis_lactis_CNCM_I_2494	0	0	0	0	-0.0116939820068183	0	0	-0.0120834662541256	0	0	0	0	0	0	0	0	0	0	0.17289258257324	0	0	0	0	-0.00545428615680521	0	0	0	0	0	0	0	0	0	0	0.258511461527291	0	0	0	0	0	0	0	0	0	0	0	-0.178783	-0.00929262705246856	-0.00756480863785783
Bifidobacterium_animalis_lactis_DSM_10140	0	0	0	0	0	0	0	0	0	0	0	0	0	0	0	0	0	0	0.176157369450493	0	0	0	0	0	0	0	0	0	0	0	0	0	0	0	0.281508114252574	0	0	0	0	0	0	0	0	0	0	0	-0.178783	-0.0339861869824972	-0.00709083459853446
Bifidobacterium_animalis_lactis_V9	0	0	0	0	0	0	0	0	0	0	0	0	0	0	0	0	0	0	0.176157369450493	0	0	0	0	0	0	0	0	0	0	0	0	0	0	0	0.281508114252574	0	0	0	0	0	0	0	0	0	0	0	-0.178783	-0.0339861869824972	-0.00709083459853446
Bifidobacterium_bifidum_BGN4	0	0	0	0	0	0	0	0	0	0	0	0	0	0	0	0	0	0	2.20319540898981	0	-1	0	0	0	0	0	0	0	0	0	0	0	0	0	-0.0486166709349618	0	0	0	0	0	0	0	0	0	0	0	0	0	-0.0195325872486819
Bifidobacterium_bifidum_NCIMB_41171	0	0	0	0	-1	0	0	-1	0	0	0	0	0	0	0	0	0	0	2.69695812671489	0	-1	0	0	-0.0201608940349161	0	0	0	0	0	0	0	0	0	0	-0.0709609730747616	0	0	0	0	0	0	0	0	0	0	0	0	0	-0.0214191359370716
Bifidobacterium_bifidum_PRL2010	0	0.148985999999923	0	0	0	0	0	0	0	0	0	0	0	0	0	0	0	0	1.31219593044557	0	-1	0	0	0	0	0	0	0	0	0	0	0	0	0	-0.0746315841837486	0	0	0	0	0	0	0	0	0	-2.19148e-05	0	-0.178783	0	-0.0299845279725787
Bifidobacterium_bifidum_S17	0	0	0	0	0	0	0	0	0	0	0	0	0	0	0	0	0	0	2.20339872346858	0	-1	0	0	0	0	0	0	0	0	0	0	0	0	0	-0.0487734597205645	0	0	0	0	0	0	0	-0.00732119276494814	0	0	0	0	0	-0.0195955798517161
Bifidobacterium_boum_DSM_20432	0	0	0	0	-0.00684341690089241	-0.000847252826108646	0	-0.81215653572724	0	0	0	0	0	0	0	0	0	0	-0.165903823429744	0	0	0	0	0.961197380154886	-1	0	0	0	0	0	0	0	0	0	1.18015665287453	0	0	0	0	-1.56731e-05	-4.70194e-05	0	0	0	0	0	0	0	-0.225
Bifidobacterium_breve_HPH0326	0	0.148985999999923	0	0	0	0	0	0	0	0	0	0	0	0	0	0	0	0	1.80400507960485	0	-1	0	0	0	0	0	0	0	0	0	0	0	0	0	-0.10622914805208	0	0	0	0	-1.56731e-05	-4.70194e-05	0	-0.0158474712172847	0	0	0	-4.69346783660285e-14	0	-0.0424166386066872
Bifidobacterium_breve_UCC2003_NCIMB8807	0	0.148985999999923	0	0	0	0	0	0	0	0	0	0	0	0	0	0	0	0	3.68410625526769	0	-1	0	-1	0	0	0	0	0	0	0	0	0	0	0	-0.121632511516509	0	0	0	0	-1.56731e-05	-4.70194e-05	0	0	0	0	0	-4.69346783660285e-14	0	-0.0485671059065908
Bifidobacterium_catenulatum_DSM_16992	0	0.148985999999923	0	0	0	0	0	0	0	0	0	0	0	0	0	0	0	0	1.14876474889115	0	0	0	0	-0.0102672377670388	0	0	0	0	0	0	0	0	0	0	-0.0226744419833267	0	0	0	0	0	0	0	0	0	0	0	-0.178783	-0.0141518114822929	-0.225
Bifidobacterium_coryneforme_DSM_20216	0	0	0	0	-1	-0.000641797757101603	0	-1	0	0	0	0	0	0	0	0	0	0	2.01618909928038	0	0	0	0	0.970686226846169	-1	0	0	0	0	0	0	0	0	0	-0.10424689982392	0	0	0	0	0	0	0	0	0	0	0	-0.178783	-0.0511324097133411	-0.0416251392084405
Bifidobacterium_dentium_ATCC_27678	0	0	0	0	0	0	0	0	0	0	0	0	0.17999999999995	0	0	0	0	0	0.00838710280868327	0	0	0	0	0	0	0	0	0	0	0	0	0	0	0	-0.0843309421852609	0	0	0	0	-1.56731e-05	-4.70194e-05	0	0	0	0	0	-0.178783	0	-0.225
Bifidobacterium_gallicum_DSM_20093	0	0	0	0	0	0	0	0	0	0	0	0	0	0	0	0	0	0	0.717495748230249	0	0	0	0	-0.0258380148429751	0	0	0	0	0	0	0	0	0	0	-0.0909429251441907	0	0	0	0	-1.56731e-05	-4.70194e-05	0	0	0	0	0	-0.178783	-0.0337189989181979	-0.027450566018365
Bifidobacterium_kashiwanohense_DSM_21854	0	0	0	0	-0.0827873344151158	-0.0008257373338032	0	-1	0	0	0	0	0	0	0	0	0	0	1.94470579740823	0	-1	0	0	0.961916882152991	0	0	0	0	0	0	0	0	0	0	-0.134124116460953	0	0	0	0	0	0	0	0	0	0	0	-0.178783	0	-0.0535549261255483
Bifidobacterium_longum_DJO10A	0	0	0	0	0	0	0	0	0	0	0	0	0	0	0	0	0	0	1.71347225819386	0	-1	0	0	0	0	0	0	0	0	0	0	0	0	0	1.4433050396035	0	0	0	0	0	0	0	0	0	-2.19148e-05	-0.0003066486	-0.178783	0	-0.0242950327947028
Bifidobacterium_longum_E18	0	0	0	0	0	0	0	0	0	0	0	0	0	0	0	0	0	0	1.02797206336618	0	-1	0	0	0	0	0	0	0	0	0	0	0	0	0	1.43460668369858	0	0	0	0	0	0	0	0	0	-2.19148e-05	-0.0003066486	-0.178783	0	-0.0237808486055883
Bifidobacterium_longum_infantis_157F_NC	0	0.148985999999923	0	0	0	0	0	0	0	0	0	0	0	0	0	0	0	0	1.24218805829878	0	0	0	0	0	0	0	0	0	0	0	0	0	0	0	-0.0274207226702856	0	0	0	0	0	0	0	0	0	0	0	-0.178783	0	-0.00827677751428837
Bifidobacterium_longum_infantis_ATCC_15697	0	0.148985999999923	0	0	0	0	0	0	0	0	0	0	0	0	0	0	0	0	2.32154515617731	0	-1	0	-1	-0.0387250158092911	0	0	0	0	0	0	0	0	0	0	1.93812569531838	0	0	0	0	0	0	0	0	0	-2.19148e-05	0	0.00201616159995308	-0.0883038492849209	-0.0411418450469
Bifidobacterium_longum_longum_ATCC_55813	0	0	0	0	0	0	0	0	0	0	0	0	0	0	0	0	0	0	0.65899317475305	0	0	0	0	0	0	0	0	0	0	0	0	0	0	0	0.0155955672666901	0	0	0	0	0	0	0	0	0	-2.19148e-05	0	-0.178783	0	-0.0120241827935161
Bifidobacterium_longum_longum_BBMN68	0	0	0	0	0	0	0	0	0	0	0	0	0	0	0	0	0	0	1.18655491596678	0	-1	0	0	0	0	0	0	0	0	0	0	0	0	0	1.62763703619478	0	0	0	0	0	0	0	0	0	-2.19148e-05	0	-0.178783	0	-0.0221159036661675
Bifidobacterium_longum_longum_CCUG_52486	0	0	0	0	0	0	0	0	0	0	0	0	0	0	0	0	0	0	0.577593149207132	0	0	0	0	-0.00991883492019952	0	0	0	0	0	0	0	0	0	0	-0.0219050198302284	0	0	0	0	0	0	0	0	0	-2.19148e-05	0	-0.178783	-0.013671591626462	-0.0104855882923175
Bifidobacterium_longum_longum_JCM_1217	0	0	0	0	0	0	0	0	0	0	0	0	0	0	0	0	0	0	1.17470101661979	0	-1	0	0	0	0	0	0	0	0	0	0	0	0	0	1.85399385308892	0	0	0	0	0	0	0	0	0	-2.19148e-05	0	-0.178783	0	-0.0207485618456985
Bifidobacterium_longum_longum_JDM301	0	0	0	0	0	0	0	0	0	0	0	0	0	0	0	0	0	0	6.11900268451654	0	-1	0	0	0	0	0	0	0	0	0	0	0	0	0	-1.00000000320904	0	0	0	0	0	0	0	0	0	-2.19148e-05	0	-0.178783	0	-0.0338125031357549
Bifidobacterium_longum_NCC2705	0	0	0	0	0	0	0	0	0	0	0	0	0	0	0	0	0	0	3.48055315097099	0	0	0	0	0	0	0	0	0	0	0	0	0	0	0	-1	0	0	0	0	0	0	0	0	0	-2.19148e-05	0	-0.178783	0	-0.0151677339592652
Bifidobacterium_mongoliense_DSM_21395	0	0	0	0	-0.00747933067032136	-0.000925982464530573	0	-0.58752116542712	0	0	0	-1	0	0	0	0	0	0	1.01495866133996	0	-1	0	0	0.200766245873183	0	0	0	0	0	0	0	0	0	0	-0.150406884646145	0	0	0	-0.242842601988059	0	0	0	0	0	0	0	-0.178783	0	-0.225
Bifidobacterium_pseudocatenulatum_DSM_20438	0	0	0	0	0	0	0	0	0	0	0	0	0	0	0	0	0	0	1.03183782283213	0	0	0	0	0	0	0	0	0	0	0	0	0	0	0	-0.0409982597084309	0	0	0	0	-1.56731e-05	-4.70194e-05	0	0	0	0	-0.0003066486	-0.178783	0	-0.225
Bifidobacterium_pseudolongum_subsp_Pseudolongum_DSM_20099	0	0	0	0	-0.0903911445777794	-0.000901579248207551	0	-1	0	0	0	0	0	0	0	0	0	0	1.01456444280757	0	-1	0	0	-0.0409409859066727	0	0	0	0	0	0	0	0	0	0	-0.146443082001497	0	0	0	0	-1.56731e-05	-4.70194e-05	0	0	0	0	0	-0.178783	-0.15	-0.058473812503712
Bifidobacterium_ruminantium_DSM_6489	0	0	0	0	0	0	0	0	0	0	0	0	0.139117211710527	0	0	0	0	0	0.234734536904853	0	0	0	0	0	0	0	0	0	0	0	0	0	0	0	-0.0818423405914928	0	0	0	0	0	-4.70194e-05	0	0	0	0	0	0	-0.15	-0.0320865144849222
Bifidobacterium_scardovii_JCM_12489	0	0	0	0	-0.00661859434580947	-0.000819418551516238	0	-1	0	0	0	0	0	0	0	0	0	0	1.97833090816221	0	-1	0	0	0.962923328327406	-1	0	0	0	0	0	0	0	0	0	-0.133097759704469	0	0	0	0	0	0	0	0	0	0	0	-0.178783	0	-0.0531451082515332
Bifidobacterium_stercoris_ATCC_43183	0	0	0	0	-0.062332805240203	0	0	0	0	0	0	0	0.214358449153792	0	0	0	0	0	0.2444219422689	0	0	0	0	0	0	0	0	0	0	0	0	0	0	0	-2.27373675443232e-13	0	0	0	0	0	0	0	0	0	0	0	-0.178783	0	-0.0403229407422487
Bifidobacterium_thermacidophilum_subsp_thermacidophilum_DSM_15837	0	0	0	0	0	0	0	0	0	0	0	0	0	0	0	0	0	0	0.68809874816543	0	0	0	0	0	0	0	0	0	0	0	0	0	0	0	0	0	0	0	0	0	0	0	0	0	0	0	-0.178783	-0.15	-0.0320865145033395
Bifidobacterium_thermophilum_RBL67	0	0	0	0	-0.00512930456704908	-0.000635036247721099	0	-0.906957918438707	0	0	0	0	0	0	0	0	0	0	-0.181884360678623	0	0	0	0	-0.0290311952750244	0	0	0	0	0	0	0	0	0	0	0.241784867036472	0	0	0	0	-1.56731e-05	-4.70194e-05	0	0	0	0	0	0	0	-0.225
Bilophila_wadsworthia_3_1_6	0	0	0	0	0	0	0	0	0	0	0	0	0	0	0	0	0	0	3.59414477537143	0	0	0	0	0	0	0	0	0	0	0	0	0	0	0	-1	0	0	0	0	0	0	0	0	0	0	0	0	-0.0649436283629484	-0.225
Blastococcus_massiliensis_AP3	0	0	0	0	-0.0361620336045689	-0.000360687313162522	0	0.00144274977901659	0	0	0	-0.0917365344682821	0	0	0	0	0	0	3.15499742839734	0	0	0	0	0.964773947925551	0	0	0	0	0	0	0	0	0	0	-1	0	0	0	0	0	0	0	0	0	0	0	0	-0.15	-0.0233931319562316
Blautia_hansenii_VPI_C7_24_DSM_20583	0	0	0	0	-0.00360931286763844	0	0	0	0	0	0	0	0	0	0	0	0	0	7.99340420196313	0	-1	0	0	0	0	0	0	0	0	0	0	0	3.83565284954297e-10	0	-1	0	0	0	0	0	0	0	0	0	0	0	0	0	-0.225
Blautia_hydrogenotrophica_DSM_10507	0	0	0	0	-0.0209242975837469	0	0	0	0	0	0	0	0	0	0	0	0	0	8.38361812896119	0	0	0	0	0	0	0	0	0	0	0	0	0	0	0	-0.175920133654472	0	0	0	0	0	0	0	0	0	0	0	-0.178783	-0.0652260842123496	-0.225
Blautia_obeum_ATCC_29174	-0.0015179482441674	0	0	0	-1	0	0	0	0	0	0	0	0	0	0	0	0	0	7.10278118858889	0	-1	0	0	0	0	0	0	0	0	0	0	0	0	0	-0.106761302265454	0	0	0	-1	0	0	0	0	0	0	0	-0.178783	0	-0.0311662232237268
Blautia_producta_DSM_2950	0	0	0	0	-0.000577779099785403	0	0	0	0	0	0	0	0	0	0	0	0	0	9.03559573064922	0	-1	0	0	0	0	0	0	0	0	0	0	0	0	0	-1	0	0	0	0	0	0	0	0	0	0	0	-0.178783	-0.0644094294975957	-0.225
Blautia_wexlerae_DSM_19850	-0.00133456585353997	0	0	0	0	0	0	0	0	0	0	0	0	0	0	0	0	0	6.08322618060174	0	-1	0	0	0	0	0	0	0	0	0	0	0	0	0	-0.0894634248361399	0	0	0	-1	0	0	0	0	0	0	0	-0.178783	0.999999999714623	-0.027401051031552
Bordetella_hinzii_OH87_BAL007II	0	0	0	0	-1	0	0	0	0	0	0	-0.0879768617131731	0	-0.0010377153898844	-0.000345905129847779	0	0	0	1.03948335577616	0	0	0	0	0	0	0	0	0	0	0	0	0	0	0	2.64589285653699	0	0	0	0	0	0	0	0	0	0	0	0	-0.15	-0.225
Brachybacterium_paraconglomeratum_LC44	0	0	0	0	-0.0107609733449863	0	0	0	0	0	0	-1	0	0	-0.00133226796060626	0	0	0	5.30963702130839	0	-1	0	0	0	-1	0	0	0	0	0	0	0	0	0	4.2349685459767	0	0	0	0	0	0	0	0	0	0	0	-0.178783	-0.106142582232474	-0.225
Brachyspira_pilosicoli_B2904	0	0	0	0	-0.00379927518099521	0	0	0	0	0	0	-0.0496702329287473	0	0	0	0	0	0	0	0	-0.0151971007238672	0	0	0	0	0	0	0	0	0	0	0	0	0	1.8411392459758	0	0	0	0	0	0	0	0	0	0	0	0	-0.0374747585922138	-0.0305069143416631
Bradyrhizobium_elkanii_USDA_76	0	0.148985999999923	0	0	-0.00792561570256112	0	0	0	0	0	0	-0.0766228410257099	0	-0.00294370505275765	0	0	0	0	14.6923949109869	0	0	0	0	0	0	0	0	0	0	0	0	0	0	0	-1	0	0	0	-0.0987758099216762	0	0	0	0	0	0	0	-0.178783	-0.15	-0.225
Brevibacillus_agri_5_2	-0.00933987069404596	0	0	0	-0.712984542972777	0	0	0	0	0	0	-1	0	-0.00535127087982801	-0.00178375696009425	0	0	0	7.06623152985867	0	-1	0	0	0	-1	0	0	0	0	-1	0	0	0	0	-1	0	0	0	-1	0	0	0	0	0	0	0	0	1.00000008388718	-0.225
Brevibacillus_agri_BAB_2500	-0.00901838536913147	0	0	0	-1	0	0	0	0	0	0	-1	0	-0.00516707614008283	-0.00172235871332305	0	0	0	6.03992742014361	0	-1	0	0	0	-1	0	0	0	0	-1	0	0	0	0	-1	0	0	0	-1	0	0	0	0	0	0	0	0	0.958045747931214	-0.225
Brevibacillus_borstelensis_AK1	-0.00752994001201168	0	0	0	-1	0	0	0	0	0	0	-1	0	0	0	0	0	0	9.37778988953141	0	-1	0	0	0	0	1.91660199067035e-10	0	0	0	0	0	0	0	0	-1	0	0	0	-1	0	0	0	0	0	0	0	0	0.999999999999977	-0.225
Brevibacillus_brevis_NBRC_100599	-0.0113770303869928	0	0	0	-1	0	0	0	0	0	0	-1	0	-0.00651845977358789	0	0	0	0	8.37578595602338	0	-1	0	0	0	-1	0	0	0	0	-1	0	0	0	0	-1	0	0	0	-1	0	0	0	0	0	0	0	0	0.999999999999977	-0.225
Brevibacterium_casei_S18	0	0	0	0	-1	0	0	-1	0	0	0	-1	0	0	0	0	0	0	4.12722775555903	0	-1	0	0	0	-1	0	0	0	0	0	0	0	0	0	4.25801361317588	0	0	0	0	0	0	0	0	0	0	0	0	-0.071975364467221	-0.225
Brevibacterium_linens_BL2	0	0	0	0	-1	0	0	0	0	0	0	-0.0699817539584728	0.460422134179908	-0.000825457304017618	-0.000275152434710435	0	0	0.957353561190757	0.00444491364009991	0	0	0	0	0	0	0	0	0	0	0	0	0	0	0	2.92812364440374	0	0	0	0	0	0	0	0	0	0	0	0	-0.0221967108489025	-0.225
Brevibacterium_massiliense_5401308	0	0	0	0	-0.00163711621780749	-0.000202684033752121	0	-1	0	0	0	-1	0	0	0	0	0	0	1.15525557131332	0	0	0	0	0	0	0	0	0	0	0	0	0	0	0	0	0	0	0	0	0	0	0	0	0	0	0	0	-0.016147957735825	-0.225
Brevundimonas_bacteroides_DSM_4726	0	0	0	0	-0.0045871869202756	0	0	-1	0	0	0	-0.999999999925187	0	-0.00170375726293059	0	0	0	0	4.17681384728621	0	0	0	0	0	-1	0	0	0	0	0	0	0	0	0	0	0	0	0	-0.148937949966921	0	0	0	0	0	0	0	-0.178783	-0.0458143711782895	-0.0368335831915147
Brevundimonas_diminuta_470_4	0	0	0	0	-0.00216104481683033	0	0	0	0	0	0	-1	0	-0.000802647867758077	-0.000267549289333147	0	0	0	2.51496652209562	0	0	0	0	0	-0.999999999268492	0	0	0	0	0	0	0	0	0	-1	0	0	0	-1	0	0	0	0	0	0	0	0	-0.021583360584259	-0.0173524701353699
Brochothrix_thermosphacta_DSM_20171	0	0	0	0	-1	0	0	-1	0	0	0	-1	0	0	-0.00348603801603531	0	0	0	12.5929211478851	0	-1	0	0	4.9968137265148	-1	0	0	0	0	-1	0	0	0	0	-1	0	0	0	0	0	0	0	0	0	0	0	-0.178783	0.999999999999977	-0.225
Bulleidia_extructa_W1219	-0.00208884407675214	0	0	0	-0.000522211019188035	-0.00229566404357384	0	-1	0	0	0	0	0	0	0	0	0	0	8.16854910131678	0	-1	0	0	1.97132763400202	0	0	0	0	0	0	0	0	0	0	-0.140549130297586	0	0	0	-1	0	0	0	0	0	0	0	0	-0.0559191689897261	-0.0428877473434341
Burkholderia_cepacia_GG4	-0.0144386759608788	0.148985999999923	0	0	-1	-0.00104971262477338	0	-1	0	0	0	-0.266981939395578	0	0	0	1.95908951411002	0	0	1.01695743483037	0	-1	0	0	0	0	0	0	0	0	0	0	0	0	0	4.22357213634587	0	0	0	-1	0	0	0	-1	0	0	0	-0.178783	-0.15	-0.225
Burkholderiales_bacterium_1_1_47	0	0	0	0	0	0	0	0	0	0	0	0	0	0	0	0	0	0	0	0	0	0	0	0	0	0	0	0	0	0	0	0	0	0	-0.012444825088096	0	0	0	0	0	0	0	0	0	0	0	0	0	-0.22500000010129
Butyricicoccus_pullicaecorum_1_2	-0.014597357472241	0	0	0	-1	-0.00278784780246588	0	-1	0	0	0	-1	0	0	0	0	0	0	12.2954696932693	0	-1	0	0	1.96686156009889	0	0	0	0	0	0	0	0	0	0	-0.170048287460759	0	0	0	-1	0	0	0	0	0	0	0	0	0	-0.0520827568471759
Butyricimonas_synergistica_DSM_23225	0	0	0	0	-0.00814559658169856	-0.00100846986583747	0	0	0	0	0	-0.10649233347965	0	-0.00302540959796715	0	0	0	0	0.414860681224127	0	0	0	0	1.92648770881192	0	0	0	0	0	-0.0162911931632834	0	0	0	0	-0.147514080256769	0	0	0	-1	0	0	0	0	0	0	0	0	-0.15	-0.225
Butyricimonas_virosa_DSM_23226	0	0	0	0	-1	0	0	0	0	0	0	-0.10649233347965	0	-0.00302540959796715	0	0	0	0	0.905713844693196	0	0	0	0	1.95203734903021	0	0	0	0	0	0	0	0	0	0	-2.27373675443232e-13	0	0	0	-1	0	0	0	0	0	0	0	0	-0.15	-0.225
Butyrivibrio_crossotus_DSM_2876	0	0	0	0	0	0	0	0	0	0	0	0	0	0	0	0	0	0	0	0	0	0	0	0	0	0	0	0	0	0	0	0	0	0	-0.0764558577411663	0	0	0	0	0	0	0	0	0	0	0	0	0	-0.0365982159810073
Butyrivibrio_fibrisolvens_16_4	0	0.148985999999923	0	0	-0.0137628253162347	0	0	0	0	0	0	0	0	0	0	0	0	0	-1	0	0	0	0	0	0	0	0	0	0	-0.0275256506324695	0	0	0	0	-0.0881847123746411	0	0	0	0	-1.56731e-05	0	0	0	0	0	-0.0003066486	-0.178783	-0.0429020465192252	-0.225
Campylobacter_coli_JV20	0	0	0	0	0	0	0	0	0	0	0	0	0	0	0	0	0	0	2.02315603995976	0	0	0	0	0	0	0	0	0	0	0	0	0	0	0	-0.0655870133196004	0	0	0	0	0	0	0	0	0	0	0	0	-0.0243177622417079	-0.225
Campylobacter_concisus_13826	0	0	0	0	-0.000524808312889036	0	0	-0.00673118961617547	0	0	0	0	0	0	0	0	0	0	-0.0245979425092173	0	0	0	0	-0.00634579303664395	0	0	0	0	0	0	0	0	0	0	-0.665460958509016	0	0	0	0	0	0	0	0	0	0	0	0	0	-0.225
Campylobacter_curvus_525_92	0	0	0	0	0	0	0	0	0	0	0	0	0	0	0	0	0	0	-0.232675541310641	0	0	0	0	0	0	0	0	0	0	0	0	0	0	0	-1	0	0	0	0	0	0	0	0	0	0	0	0	0	-0.225
Campylobacter_fetus_subsp_fetus_82_40	0	0	0	0	0	0	0	0	0	0	0	0	0	0	0	0	0	0	-0.667729027017117	0	0	0	0	-0.00227217085841858	0	0	0	0	0	0	0	0	0	0	1.35423972741432	0	0	0	0	0	0	0	0	0	0	0	0	-0.00382689611626574	-0.224999999799002
Campylobacter_gracilis_RM3268	0	0	0	0	-0.000363030393145891	-8.98903372217319e-05	0	0	0	0	0	0	0	0	0	0	0	0	-0.0150204242384007	0	0	0	0	-0.00211749586719634	0	0	0	0	0	0	0	0	0	0	0	0	0	0	0	0	0	0	0	0	0	0	0	-0.00358080836338104	-0.0029150131481174
Campylobacter_hominis_ATCC_BAA_381	0	0	0	0	0	0	0	0	0	0	0	0	0	0	0	0	0	0	-0.185838178544714	0	0	0	0	0	0	0	0	0	0	0	0	0	0	0	0	0	0	0	0	0	0	0	0	0	0	0	0	0	-0.225000000425153
Campylobacter_hyointestinalis_subsp_hyointestinalis_LMG_9260	0	0	0	0	-0.906662273420693	0	0	0	0	0	0	0	0	0	0	0	0	0	-0.00901199807242392	0	0	0	0	0	0	0	0	0.355724917868542	0	0	0	0	0	0	0.00208904903342955	0	0	0	0	0	0	0	0	0	0	0	0	-0.00397475338504591	-0.225
Campylobacter_jejuni_jejuni_81_176	0	0	0	0	0	0	0	0	0	0	0	0	0	0	0	0	0	0	-0.589795726375087	0	0	0	0	0	0	0	0	3.98633467972644e-09	0	0	0	0	0	0	-1	0	0	0	0	0	0	0	0	0	0	0	0	-0.0256648116687984	-0.225
Campylobacter_jejuni_jejuni_ICDCCJ07004	0	0	0	0	0	0	0	0	0	0	0	0	0	0	0	0	0	0	-0.589828354301357	0	0	0	0	0	0	0	0	1.23463905765675e-10	0	0	0	0	0	0	-1	0	0	0	0	0	0	0	0	0	0	0	0	-0.0256816261703761	-0.225
Campylobacter_jejuni_jejuni_M1	0	0	0	0	0	0	0	0	0	0	0	0	0	0	0	0	0	0	-0.589841248077178	0	0	0	0	0	0	0	0	0	0	0	3.52806722036347e-10	0	0	0	-1	0	0	0	0	0	0	0	0	0	0	0	0	-0.0256882717624421	-0.225
Campylobacter_jejuni_jejuni_NCTC_11168	0	0	0	0	0	0	0	0	0	0	0	0	0	0	0	0	0	0	-0.589841506371386	0	0	0	0	0	0	0	0	2.00067233890877e-08	0	0	0	0	0	0	-1	0	0	0	0	0	0	0	0	0	0	0	0	-0.0256884150215001	-0.225
Campylobacter_lari_RM2100	0	0	0	0	-0.000355036799987829	0	0	-0.00464161181196232	0	0	0	0	0	0	0	0	0	0	-0.0148655104878799	0	0	0	0	0.997851779647135	0	0	0	0	0	0	0	0	0	0	-0.00153125323015502	0	0	0	0	0	0	0	0	0	0	0	0	0	-0.225
Campylobacter_rectus_RM3267	0	0	0	0	-0.000220119439291011	-5.45040056749713e-05	0	0	0	0	0	0	0	0	0	0	0	0	-0.0261491460337311	0	0	0	0	0.998013503674429	0	0	0	0	0	0	0	0	0	0	0	0	0	0	0	0	0	0	0	0	0	0	0	-0.00217118330626817	-0.00176748578585376
Campylobacter_showae_CSUNSWCD	0	0	0	0	-0.000229641882924625	-5.68618679608335e-05	0	0	0	0	0	0	0	0	0	0	0	0	-0.00955832116756028	0	0	0	0	0.997928393504026	0	0	0	0	0	0	0	0	0	0	0	0	0	0	0	0	0	0	0	0	0	0	0	-0.00226510945242353	-0.00184394783670996
Campylobacter_upsaliensis_JV21	0	0	0	0	0	0	0	0	0	0	0	0	0	0	0	0	0	0	0.367934515216803	0	0	0	0	0	0	0	0	0	0	0	0	0	0	0	-1.00000003003414	0	0	0	0	0	0	0	0	0	0	0	0	0	-0.00950325789515319
Candidatus_Nitrososphaera_gargensis_Ga9_2	0	0	0	0	-0.00118249524678049	0	0	0	0	0	0	0.199561341108051	0	0	0	0	0	0	1.14000665686763	0	0	0	0	0.0260092455605445	-9.09494701772928e-13	0	0	0	0	0	0	0	0	0	0	0	0	0	-0.0328803036652515	0	0	0	-0.00354748574034147	0	0	0	0	0	-0.00949504299794626
Capnocytophaga_granulosa_ATCC_51502	0	0	0	0	-0.00378795608673954	-0.000937939788400399	0	0.000468969894427573	0	0	0	0	0	-0.00140690968271429	0	0	0	0	0.694364413486937	0	0	0	0	0.982509005681095	-1	0	0	0	0	0	0	0	0	0	-0.0761745534882721	0	0	0	0	0	0	0	0	0	0	0	0	-0.0373631108956488	-0.224999998589942
Capnocytophaga_ochracea_DSM_7271	0	0	0	0	-0.00588268637807232	-0.00145661815759013	0	0.000728309078795064	0	0	0	0	0	-0.00218492723638519	0	0	0	0	0.64584665998018	0	0	0	0	0.972694466056737	-1	0	0	0	0	0	0	0	0	0	0	0	0	0	0	0	0	0	0	0	0	0	0	-0.058024818258923	-0.225000115768785
Capnocytophaga_sputigena_ATCC_33612	0	0	0	0	-0.00612772408078399	-0.000758646100357918	0	0	0	0	0	0	0	-0.00227593830118167	0	0	0	0	5.37015966035028	0	0	0	0	0.971465939590757	-1	0	0	0	0	0	0	0	0	0	-1	0	0	0	0	0	0	0	0	0	0	0	0	-0.0604417868426253	-0.225
Catenibacterium_mitsuokai_DSM_15897	0	0	0	0	0	0	0	0	0	0	0	0	0	0	0	0	0	0	-1	0	-1	0	0	0	0	0	0	0	0	0	0	0	0	0	-0.0776830382146727	0	0	0	0	0	0	0	0	0	0	0	0	0	-0.225
Cedecea_davisae_DSM_4568	0	0	0	0	-1	0	0	0	0	0	0	-1	0	-0.0056185792720953	-0.00187285975732721	0	0	0	14.6234535088981	0	-1	0	0	0	-1	0	0	0	0	-1	0	0	0	0	-1.0000001586202	0	0	0	0	0	0	0	0	0	0	0	-4.69346783660285e-14	-0.15	-0.225
Cellulosilyticum_lentocellum_DSM_5427	-0.00248545201842298	0	0	0	-0.111985741826862	0	0	0	0	0	0	0	0	0	0	0	0	0	12.0891729680748	0	-0.0683499305066311	0	0	0	0	0	0	0	0	0	0	0	0	0	-0.166613771234438	0	0	0	-0.0520590470346178	0	0	0	0	0	0	0	-0.178783	0	-0.225
Cellulosimicrobium_cellulans_J36	0	0	0	0	-0.00814559658169856	0	0	0	0	0	0	-0.027742773148475	0	0	0	0	0	0	1.74564943489349	0	0	0	0	0	-0.787474244805026	0	0	0	0	0	0	0	0	0	2.70727868260747	0	0	-0.00100846986583747	0	0	0	0	-0.0244367897450957	0	0	0	0	-0.0803453950939002	-0.225
Cetobacterium_somerae_ATCC_BAA_47401	0	0	0	0	0	0	0	0	0	0	0	-0.10649233347965	0.10453492815509	0	0	0	0	0	1.9499027653178	0	-1	0	0	0	0	0	0	0	0	0	0	0	0	0	-0.163805273419712	0	0	0	-0.59923346121775	0	0	0	0	0	0	0	0	-0.15	-0.225
Citrobacter_amalonaticus_Y19	0	0	0	0	-1	0	0	0	0	0	0	-1	0	-0.00582071206372348	-0.00194023735457449	0	2.30693234057844	0	9.31138504901946	0	-1	0	0	0	-1	0	0	0	0	-0.0696900283471678	0	0	0	0	-1	0	-7.41246677990329e-10	0	-1	0	0	0	0	0	0	0	-0.178783	-0.15	-0.225
Citrobacter_freundii_ATCC_8090	0	0	0	0	-1	-0.00447967193167642	0	0	0	0	0	-1	0	0	0	0	0	0	17.2094200140697	0	-1	0	0	0	-1	0	0	0	0	-0.724923228657531	0	0	0	0	-1	0	0	0	-1	0	0	0	0	0	0	0	-0.178783	-0.15	-0.225
Citrobacter_freundii_UCI_31	0	0	0	0	0	0	0	0	0	0	0	-1	0	-0.00584888061712263	-0.00194962687237421	0	2.17101452104907	0	10.0028029730543	0	-1	0	0	0	-1	0	0	0	0	-1	0	0	0	0	-1	0	0	0	-1	0	0	0	0	0	0	0	-0.178783	-0.15	-0.225
Citrobacter_koseri_ATCC_BAA_895	0	0	0	0	0	0	0	0	0	0	0	0	0	0	-0.00203642916369517	0.920634176822659	0	0	14.1169190521364	0	-1	0	0	0	-1	0	0	0	0	-1	0	0	0	0	-1	0	0	0	0	0	0	0	0	0	0	0	-0.178783	-0.15	-0.225
Citrobacter_sp_30_2	0	0	0	0	0	0	0	0	0	0	0	0	0	0	0	0	0	0	14.1930157379223	0	-1	0	0	0	-1	0	0	0	0	-1	0	0	0	0	-1	0	0	0	0	0	0	0	0	0	0	0	-0.178783	-0.15	-0.225
Citrobacter_youngae_ATCC_29220	0	0	0	0	0	0	0	0	0	0	0	0	0	0	0	0	0	0	14.3247191356404	0	-1	0	0	0	-1	0	0	0	0	-1	0	0	0	0	-1	0	0	0	0	0	0	0	0	0	0	0	-0.178783	-0.15	-0.225
Cloacibacillus_evryensis_DSM_19522	0	0	0	0.121040719151551	0	0	0	0	0	0	0	-0.0331741223686777	0	0	0	0	0	0	1.42382284673738	0	0	0	0	0	0	0	0	0	0	0	0	0	0	0	-0.0510280506350682	0	0	0	-0.110978956407394	0	0	0	0	0	0	0	0	-0.15	-0.225
Clostridiales_sp_1_7_47FAA	0	0	0	0	0	0	0	0	0	0	0	0	0	0	0	0	0	0	7.65535637215726	0	-1	0	0	0	0	0	0	0	0	-0.112794480692628	0	0	0	0	-0.240908597588714	0	0	0	0	0	0	0	0	0	0	0	-0.178783	-0.117202535249839	-0.225
Clostridium_asparagiforme_DSM_15981	0	0	0	0	-0.0150439096601076	0	0	-1	0	0	0	0	0	0	0	0	0	0	9.0256529670778	0	-1	0	0	0.899466659976952	0	0	0	0	0	0	0	0	0	0	-0.280541604688551	0	0	0	0	0	0	0	0	0	0	0	-0.178783	-0.131197524356844	-0.225
Clostridium_bartlettii_DSM_16795	0	0	0	0	-0.00357982175296456	0	0	0	0	0	0	0	0	0	0	0	0	0	3.74623411987159	0	0	0	0	0	-1	0	0	0	0	-1	0	0	0	0	-1	0	0	0	0	0	0	0	0	0	0	0	0	-0.049090143091712	-0.225
Clostridium_beijerinckii_NCIMB_8052	-0.029766551633798	0	0	0	-0.162505941132281	0	0	0	0	0	0	0	0	0	0	0	0	0	22.3479150622197	0	-1	0	0	0	0	-3.54057061446866e-14	0	0	0	-1	0	0	0	0	-1	0	0	0	-1	0	0	0	0	0	0	0	-0.178783	-0.15	-0.225
Clostridium_bifermentans_ATCC_19299	-0.00901377502157175	0	0	0	0	0	0	0	0	0	0	0	0	0	0	0	0	0	5.47507797286744	0	-1	0	0	0	-1	0	0	0	0	0	0	0	0	0	-0.110168166236235	0	0	0	-1	0	0	0	0	0	0	0	-0.178783	-0.041932804361204	-0.225
Clostridium_bolteae_ATCC_BAA_613	0	0	0	0	-0.0210125162067243	0	0	0	0	0	0	0	0	0	0	0	0	0	5.40628821677637	0	-1	0	0	0	-1	0	0	0	0	0	0	0	0	0	-1	0	0	0	0	0	0	0	0	0	0	0	-0.178783	-0.0979072474797476	-0.225
Clostridium_botulinum_A_str_ATCC_19397	-0.0123945060653341	0	0	0	-0.000538470283572678	0	0	0	0	0	0	0	0	-0.00710142158902727	0	0.96452741664541	0	0	12.1330123112953	0	-1	0	0	0	0	0	0	0	0	0	0	0	0	0	-1	0	0	0	-0.564632378567296	0	0	0	0	0	0	0	0	-0.149999999922579	-0.225
Clostridium_botulinum_A_str_ATCC_3502	-0.0117733977385797	0	0	0	-0.000511486684899864	0	0	0	0	0	0	0	0	-0.00674555810701349	0	0.968553523339097	0	0	11.3589992181292	0	-1	0	0	0	0	0	0	0	0	0	0	0	0	0	-1	0	0	0	-0.0519469230616778	0	0	0	0	0	0	0	0	0.94522920941788	-0.225
Clostridium_botulinum_A_str_Hall	-0.011773397480311	0	0	0	-0.000511486673758554	0	0	0	0	0	0	0	0	-0.00674555795944798	0	0.968553524030085	0	0	11.3589992404363	0	-1	0	0	0	0	0	0	0	0	0	0	0	0	0	-1	0	0	0	-0.0519511698786739	0	0	0	0	0	0	0	0	0.945229210621369	-0.225
Clostridium_botulinum_Bf	-0.0144817438508653	0	0	0	-0.000629148808002356	0	0	0	0	0	0	0	0	-0.00829730268287676	0	0	0	0	14.2986370127214	0	-1	0	0	0	0	0	0	0	0	0	0	0	0	0	0	0	0	0	-0.0463607533090453	0	0	0	0	0	0	0	0	0.0279645411007778	-0.0516702523145568
Clostridium_botulinum_E1_str_BoNT_E_Beluga	-0.017076266103345	0	0	0	-0.133703498006184	-0.00652255465025298	0	0	0	0	0	0	0	0	0	0	0	0	16.075850095543	0	-1	0	0	0	-1	0	0	0	0	-0.0882820464541965	0	0	0	0	-0.110643670930358	0	0	0	-1	0	0	0	0	0	0	0	-0.178783	0	-0.225
Clostridium_botulinum_F_str_230613	-0.0144817438509124	0	0	0	-0.113388945708039	0	0	0	0	0	0	0	0	-0.00829730268276307	0	0	0	0	15.2776532819394	0	-1	0	0	0	0	0	0	0	0	0	0	0	0	0	0	0	0	0	-0.0408232962973898	0	0	0	0	0	0	0	0	0.0266746414826912	-0.0516702523143295
Clostridium_butyricum_DSM_10702	-0.0251413158842545	0	0	0	-0.196851106548365	0	0	-0.137267388944679	0	0	0	0	0	0	0	0	0	0	1	0	-1	0	0	1.9291611759993	-1	0	0	0	0	-0.129977291489467	0	0	0	0	-0.162900218619143	0	0	0	0	0	0	0	0	0	0	0	0	-0.121760983087961	-0.0897031565132011
Clostridium_butyricum_E4_str_BoNT_E_BL5262	-0.0219246517940167	0	0	0	0	0	0	0	0	0	0	0	0	0	0	0	0	0	1.31173380883763	0	-1	0	0	0	-0.0865639496997801	0	0	0	0	-0.113347561843511	0	0	0	0	-0.142058219498722	0	0	0	0	0	0	0	0	0	0	0	0	-0.106182475435412	-0.0782262344750734
Clostridium_cadaveris_AGR2141	-0.0144817438508653	0	0	0	0	0	0	-1	0	0	0	-0.12316686081158	0	0	0	0	0	0	15.1215795823623	0	-1	0	0	0	0	-3.53233067795777e-15	0	0	0	0	0	0	0	0	-0.176764515018931	0	0	0	-0.0350280627887969	0	0	0	0	0	0	0	0	-0.0673702339217038	-0.0516702523143522
Clostridium_celatum_DSM_1785	-0.0116450010937115	0	0	0	-0.0911778588522338	-0.0044479955732255	0	0	0	0	0	0	0	0	0	0	0	0	9.77837379354014	0	-1	0	0	0	-1	0	0	0	0	0	0	0	0	0	-1	0	0	0	-1	0	0	0	0	0	0	0	0	-0.0563974768765775	-0.225
Clostridium_cellobioparum_DSM_1351	-0.00794158100086406	0	0	0	-0.000345016199162274	0	0	0	0	0	0	-1	0	-0.00455012200291094	0	0	0	0	6.66153525108075	0	-1	0	0	0	-0.00151670733430365	-4.64218507384428e-14	0	0	0	-0.0410569277031527	0	0	0	0	-0.0514565461562597	0	0	0	-0.017164751726682	0	0	0	0	0	0	0	-0.178783	-0.0369448717817931	-0.0283352266357952
Clostridium_citroniae_WAL_17108	0	0	0	0	-0.0958964606812742	0	0	0	0	0	0	-1	0	0	0	0	0	0	13.6571721102664	0	-1	0	0	0	0	0	0	0	0	0	0	0	0	0	-1	0	0	0	-1	0	0	0	0	0	0	0	-0.178783	0.943022955650326	-0.225
Clostridium_clariflavum_DSM_19732	-0.00265333180550442	0	0	0	-0.000663332951376105	0	0	-1	0	0	0	0	0	0	0	0	0	0	11.3735071381415	0	-0.0729666246719489	0	0	1.96352377608264	0	0	0	0	0	0	0	0	0	0	-0.177867693759254	0	0	0	-1	0	0	0	0	0	0	0	-0.178783	0	-0.225
Clostridium_clostridioforme_CM201	0	0	0	0	-0.106697043295981	0	0	0	0	0	0	-1	0	0	0	0	0	0	12.2994380740486	0	-1	0	0	0	-1	0	0	0	0	0	0	0	0	0	-1	0	0	0	-1	0	0	0	0	0	0	0	-0.178783	0	-0.225
Clostridium_difficile_CD196	-0.0144817438509115	0	0	0	0	0	0	0	0	0	0	0	0	0	0	0	0	0	1.59598508937279	0	-1	0	0	0	0	-1.44198888940572e-15	0	0	0	-0.0748687081645585	0	0	0	0	-0.0938327671537991	0	0	0	0	0	0	0	0	0	0	0	0	-0.0701360014825468	-0.225
Clostridium_difficile_NAP07	0	0	0	0	0	0	0	0	0	0	0	0	0	0	0	0	0	0	0.609243066024646	0	-1	0	0	0	0	0	0	0	0	-1	0	0	0	0	-1	0	0	0	0	0	0	0	0	0	0	0	0	-0.15	-0.225
Clostridium_difficile_NAP08	0	0	0	0	0	0	0	0	0	0	0	0	0	0	0	0	0	0	0.669253446296125	0	-1	0	0	0	0	0	0	0	0	-1	0	0	0	0	-1	0	0	0	0	0	0	0	0	0	0	0	0	-0.15	-0.225
Clostridium_difficile_R20291	-0.014481743851154	0	0	0	0	0	0	0	0	0	0	0	0	0	0	0	0	0	1.59598508937188	0	-1	0	0	0	0	0	0	0	0	-0.0748687081645585	0	0	0	0	-0.0938327671537991	0	0	0	0	0	0	0	0	0	0	0	0	-0.0701360014830016	-0.225
Clostridium_glycolicum_ATCC_14880	-0.0153362349134341	0	0	0	0	0	0	0	0	0	0	0	0	0	-0.00292896086727978	0	0	0	14.5991403943153	0	-1	0	0	0	-1	0	0	0	0	-0.0792863144006333	0	0	0	0	-0.0993693421496573	0	0	0	-0.999999998095177	0	0	0	0	0	0	0	0	0.928654605120505	-0.225
Clostridium_hathewayi_12489931	-0.00277104062797662	0	0	0	-0.000692760157107841	0	0	0	0	0	0	0	0	0	0	0	0	0	31.0239618242031	0	-1	0	0	0	0	0	0	0	0	0	0	0	0	0	-1	0	0	0	-1	0	0	0	0	0	0	0	-0.178783	0	-0.225
Clostridium_hathewayi_DSM_13479	-0.00247377632240386	0	0	0	-0.000618444080600966	0	0	0	0	0	0	-1	0	0	0	0	0	0	13.1756464236455	0	-1	0	0	0	0	0	0	0	0	0	0	0	0	0	-0.165831083928424	0	0	0	-1	0	0	0	0	0	0	0	-0.178783	0	-0.225
Clostridium_hiranonis_TO_931_DSM_13275	0	0	0	0	-0.00689963862203058	0	0	0	0	0	0	0	0	0	0	0	0	0	2.81648252841251	0	0	0	0	0	-1	0	0	0	0	-0.0137992772440612	0	0	0	0	-0.0442091382683429	0	0	0	0	0	0	0	0	0	0	0	0	-0.0215078379857232	-0.225
Clostridium_hylemonae_DSM_15053	0	0	0	0	0	0	0	0	0	0	0	0	0	0	0	0	0	0	-1.00000000177881	0	0	0	0	0	0	0	0	0	0	0	0	0	0	0	-1	0	0	0	0	0	0	0	0	0	0	0	-0.178783	0	-0.225
Clostridium_indolis_DSM_755	0	0	0	0	0	0	0	0	0	0	0	-1	0	0	0	0	0	0	12.6609180277092	0	-1	0	0	0	0	0	0	0	0	-1	0	0	0	0	-1	0	0	0	-1	0	0	0	0	0	0	0	-0.178783	0	-0.225
Clostridium_innocuum_2959	-0.0202708724778503	0	0	0	-0.158716580166379	0	0	-1	0	0	0	-1	0	0	0	0	0	0	15.0803437473469	0	-1	0	0	1	0	0	0	0	0	0	0	0	0	0	-1	0	0	0	0	0	0	0	0	0	0	0	0	0.90569827538045	-0.225
Clostridium_leptum_DSM_753	0	0	0	0	-0.00482677193770087	0	0	0	0	0	0	0	0	0	0	0	0	0	1.09611860350469	0	0	0	0	0	0	0	0	0	0	0	0	0	0	0	-0.0405808778523351	0	0	0	0	0	0	0	0	0	0	0	0	0	-0.0122490899079594
Clostridium_methoxybenzovorans_SR3	0	0	0	0	0	0	0	0	0	0	0	-1	0	0	0	0	0	0	11.7546821349306	0	-1	0	0	0	0	0	0	0	0	-1	0	0	0	0	-1	0	0	0	-1	0	0	0	0	0	0	0	-0.178783	0	-0.225
Clostridium_methylpentosum_R2_DSM_5476	0	0	0	0	0	0	0	0	0	0	0	0	0	0	0	0	0	0	1.62854717155005	0	0	0	0	0	0	0	0	0	0	0	0	0	0	0	-0.0644279823427496	0	0	0	0	0	0	0	-1	0	0	0	0	0	-0.019447192620396
Clostridium_nexile_DSM_1787	0	0	0	0	0	0	0	0	0	0	0	0	0	0	0	0	0	0	3.54493208587337	0	-1	0	0	0	0	0	0	0	0	0	0	0	0	0	-0.0489755923345001	0	0	0	0	0	0	0	0	0	0	0	-0.178783	0	-0.225
Clostridium_paraputrificum_AGR2156	-0.0175995722629523	0	0	0	0	0	0	0	0	0	0	0	0	0	0	0	0	0	17.3962980282552	0	-1	0	0	0	-1	0	0	0	0	-1	0	0	0	0	-1	0	0	0	-0.0494594683959804	0	0	0	0	0	0	0	0	0.91812537823555	-0.225
Clostridium_perfringens_ATCC_13124	-0.0144817438509137	0	0.169244528262425	0	0	-0.00276576756084879	0	-1	0	0	0	0	0	0	0	0	0	0	11.9640775177293	0	-1	0	-1	0	0	0	0	0	0	-0.0748687081645585	0	0	0	0	-0.0910669995937496	0	0	0	-0.0408152843328935	0	0	0	0	0	-2.19148e-05	-0.0003066486	0.00753583640000002	-0.0410829016164143	-0.0516702523143295
Clostridium_ramosum_VPI_0427_DSM_1402	0	0	0	0	0	0	0	0	0	0	0	0	0	0	0	0	0	0	5.66818215744524	0	-1	0	0	0	0	0	0	0	0	0	0	0	0	0	-1	0	0	0	0	0	0	0	0	0	0	0	0	0	-0.225
Clostridium_saccharogumia_DSM_17460	-0.0125247887691557	0	0	0	-0.279429065089918	0	0	-1	0	0	0	0	0	0	0	0	0	0	9.73152591964481	0	-1	0	0	2.00478404463433	-1	0	0	0	0	0	0	0	0	0	-0.145904413526296	0	0	0	0	0	0	0	0	0	0	0	0	0.88249874449557	-0.225
Clostridium_saccharoperbutylacetonicum_N1_4_HMT	-0.0230624297670642	0	0	0	-1	0	0	0	0	0	0	-1	0	0	0	0	0	0	26.5639387162843	0	-1	0	0	0	0	0	0	0	0	-1	0	0	0	0	-1	0	0	0	-1	0	0	0	0	0	0	0	-0.178783	-0.15	-0.225
Clostridium_sartagoforme_AAU1	-0.0172404046443262	0	0	0	-0.000748996815900682	0	0	0	0	0	0	-1	0	0	0	0	0	0	13.5011342971206	0	-1	0	0	0	0	0	0	0	0	0	0	0	0	0	-0.200837808519282	0	0	0	-1	0	0	0	0	0	0	0	0	0.919796254805055	-0.225
Clostridium_scindens_ATCC_35704	0	0	0	0	-0.0038067209862902	0	0	0	0	0	0	0	0	0	0	0	0	0	4.22643310457534	0	0	0	0	0	0	0	0	0	0	0	0	0	0	0	-1	0	0	0	0	0	0	0	0	0	0	0	0	0	-0.225
Clostridium_sordellii_ATCC_9714	-0.0135203069849087	0	0	0	0	0	0	0	0	0	0	-1	0	0	0	0	0	0	12.2965780789009	0	-1	0	0	0	-1	0	0	0	0	-1	0	0	0	0	-1	0	0	0	-1	0	0	0	0	0	0	0	0	-0.15	-0.225
Clostridium_sp_7_2_43FAA	0	0	0	0	0	0	0	0	0	0	0	0	0	0	0	0	0	0	-1	0	-1	0	0	0	-1	0	0	0	0	-0.0669553870789059	0	0	0	0	-0.214506884155071	0	0	0	0	0	0	0	0	0	0	0	0	-0.104358046591665	-0.225
Clostridium_spiroforme_DSM_1552	0	0	0	0	0	0	0	0	0	0	0	0	0	0	0	0	0	0	4.76850812573593	0	-1	0	0	0	0	0	0	0	0	-0.0209102944728556	0	0	0	0	-0.06699090707707	0	0	0	0	0	0	0	0	0	0	0	0	0	-0.225
Clostridium_sp_L2_50	0	0	0	0	-0.00195195541255089	0	0	0	0	0	0	0	0	0	0	0	0	0	-0.654353952557602	0	0	0	0	0	0	0	0	0	0	0	0	0	0	0	-0.0164109813331379	0	0	0	0	0	0	0	0	0	0	0	0	-0.00608471589134751	-0.00495355439486503
Clostridium_sp_M62_1	0	0	0	0	0	0	0	0	0	0	0	0	0	0	0	0	0	0	4.44089209850063e-16	0	-1	0	0	0	0	0	0	0	0	0	0	0	0	0	-0.0374779906836693	0	0	0	0	0	0	0	0	0	0	0	0	-0.099512879816325	-0.0522312987611485
Clostridium_sporogenes_ATCC_15579	-0.0144817438509123	0	0	0	0	0	0	0	0	0	0	0	0	0	0	0	0	0	1.13686837721616e-13	0	-1	0	0	0	-0.0582416717145975	0	0	0	0	0	0	0	0	0	0	0	0	0	0	0	0	0	0	0	0	0	0	-0.0673702339215879	-0.0516702523143295
Clostridium_sporosphaeroides_DSM_1294	0	0	0	0	-0.000283384800241038	0	0	0	0	0	0	-0.18264259425132	0	0	0	0	0	0	5.01737808424218	0	-1	0	0	0	0	0	0	0	0	0	0	0	0	0	0	0	0	0	0	0	0	0	0	0	0	0	-0.178783	0	-0.0232736102222816
Clostridium_sp_SS2_1	0	0	0	0	-0.0161600314654606	0	0	0	0	0	0	0	0	0	0	0	0	0	-1	0	-1	0	0	0	0	0	0	0	0	0	0	0	0	0	-0.135864770794797	0	0	0	0	0	0	0	0	0	0	0	0	0	-0.041009950520197
Clostridium_sp_SY8519	-0.000517532363119244	0	0	0	0	0	0	0	0	0	0	0	0	0	0	0	0	0	-1	0	0	0	0	0	0	0	0	0	0	0	0	0	0	0	-0.0363994156216449	0	0	0	0	0	0	0	0	0	0	0	0	-0.15	-0.0106258755592762
Clostridium_sticklandii_DSM_519	-0.0157912027684688	0	0	0	-1	0	1.01569622460966	0	0	0	0	-1	0	0	0	0	0	0	13.8202231642063	0	0	0	0	0	0	0	0	0	0	0	0	0	0	0	-1	0	0	0	-1	0	0	0	0	0	0	0	0	0.288335270463881	-0.225
Clostridium_symbiosum_ATCC_14940	0	0	0	0	0	0	0	0	0	0	0	-0.108696282215065	0	0	0	0	0	0	14.7007511290994	0	-1	0	0	0	0	0	0	0	0	0	0	0	0	0	-1	0	0	0	-0.0461504054537727	0	0	0	0	0	0	0	-0.178783	0.941013933716226	-0.225
Clostridium_symbiosum_WAL_14163	0	0	0	0	0	0	0	0	0	0	0	0	0	0	0	0	0	0	8.68275865413989	0	0	0	0	0	0	0	0	0	0	0	0	0	0	0	-1	0	0	0	0	0	0	0	0	0	0	0	-0.178783	-0.15	-0.225
Clostridium_symbiosum_WAL_14673	0	0	0	0	-0.0115181609065758	0	0	0	0	0	0	0	0	0	0	0	0	0	8.69443652971404	0	0	0	0	0	0	0	0	0	0	0	0	0	0	0	-1	0	0	0	0	0	0	0	0	0	0	0	-0.178783	-0.15	-0.225
Clostridium_tyrobutyricum_DSM_2637	0	0	0	0	0	-0.00323356200984193	0	0	0	0	0	-0.0719994853559456	0	0	0	0	0	0	8.7863301719965	0	-0.0404558735608589	0	0	0	0	0	0	0	0	-1	0	0	0	0	-1	0	0	0	-1	0	0	0	0	0	0	0	0	-0.039382526588156	-0.030204809559541
Clostridium_viride_DSM_6836	0	0	0	0	-0.205491136875935	0	0	-1	0	0	0	-0.0490128132615837	0	0	-0.00110060488748331	0	0	0	9.08066240177232	0	0	0	0	1.19036759914763	0	0	0	0	0	-0.0297931276992358	0	0	0	0	-0.0373396534096173	0	0	0	0	0	0	0	0	0	0	0	0	0	-0.225
Collinsella_aerofaciens_ATCC_25986	0	0	0	0	-0.0441155952012561	0	0	0	0	0	0	0	0	0	0	0	0	0	1.52047110682906	0	0	0	0	0	0	0	0	0	0	0	0	0	0	0	-0.0404672470194782	0	0	0	0	0	0	0	0	0	0	0	0	-0.15	-0.225
Collinsella_intestinalis_DSM_13280	0	0	0	0	-0.00852892017020324	0	0	0	0	0	0	0	0	0	0	0	0	0	2.09426688489521	0	0	0	0	0	0	0	0	0	0	0	0	0	0	0	-0.0717065301832918	0	0	0	0	0	0	0	0	0	0	0	0	-0.15	-0.225
Collinsella_stercoris_DSM_13279	0	0	0	0	-0.0122775690237146	0	0	0	0	0	0	0	0	0	0	0	0	0	2.80946576813403	0	0	0	0	0	-1	0	0	0	0	0	0	0	0	0	-0.103223134489895	0	0	0	0	0	0	0	0	0	0	0	0	-0.0382721443668515	-0.225
Collinsella_tanakaei_YIT_12063	-0.0137121680275917	0	0	0	-0.00059571514725576	0	0	-1	0	0	0	0	0	0	0	0	0	0	9.93206050729304	0	-1	0	0	2.96941663542123	0	0	0	0	0	0	0	0	0	0	-0.159736493054879	0	0	0	-1	0	0	0	0	0	0	0	0	0.939098010113389	-0.225
Coprobacillus_sp_29_1	0	0	0	0	0	0	0	0	0	0	0	0	0	0	0	0	0	0	-1	0	-1	0	0	0	0	0	0	0	0	-1	0	0	0	0	-1	0	0	0	0	0	0	0	0	0	0	0	0	0	-0.225
Coprobacillus_sp_D7	0	0	0	0	0	0	0	0	0	0	0	0	0	0	0	0	0	0	-1	0	-1	0	0	0	0	0	0	0	0	0	0	0	0	0	-1	0	0	0	0	0	0	0	0	0	0	0	0	0	-0.0363734693914694
Coprococcus_catus_GD_7	-0.00868250134351456	0	0	0	-1	0	0	0	0	0	0	-1	0	0	0	0	0	0	11.5472548833363	0	-1	0	0	0	0	-1.00093544563862e-14	0	0	0	0	0	0	0	0	-0.101144641223073	0	0	0	-1	0	0	0	0	0	0	0	-0.178783	-0.0403916926409465	-0.225
Coprococcus_comes_ATCC_27758	0	0	0	0	-0.00444008104602744	0	0	0	0	0	0	0	0	0	0	0	0	0	-1.00000000195888	0	-1	0	0	0	0	0	0	0	0	0	0	0	0	0	-0.0886745757125027	0	0	0	0	0	0	0	0	0	0	0	-0.178783	-0.0889704908174963	-0.225
Coprococcus_eutactus_ATCC_27759	0	0	0	0	-0.0200807725136656	0	0	0	0	0	0	0	0	0	0	0	0	0	-0.999999997698542	0	0	0	0	0	0	0	0	0	0	0	0	0	0	0	-0.168828232840497	0	0	0	0	0	0	0	0	0	0	0	0	-0.062596612013067	-0.0509597700324548
Corynebacterium_ammoniagenes_DSM_20306	0	0	0	0	0	0	0	0	0	0	0	-1	0	-0.00130894210906263	0	0	0	0	0.82756260570477	0	-1	0	0	0	0	0	0	0	0	0	0	0	0	0	0.545215499198548	0	0	0	0	0	0	0	0	0	0	0	0	0	-0.225
Corynebacterium_amycolatum_SK46	0	0	0	0	-1	-0.00060371520003466	0	-1	0	0	0	-1	0	0	0	0	0	0	1.8205303104337	0	0	0	0	0	-1	0	0	0	0	0	0	0	0	0	-0.0980611684653923	0	0	0	0	0	0	0	-0.0146289561132562	0	0	0	0	0	-0.225
Corynebacterium_aurimucosum_ATCC_700975	0	0	0	0	-0.999999998500946	0	0	0	0	0	0	-1	0	-0.00210254644380259	-0.000700848814631172	0	0	0	6.76176859686484	0	-1	0	0	0	-1	0	0	0	0	0	0	0	0	0	3.41060513164848e-13	0	0	0	0	0	0	0	0	0	0	0	0	-0.0558370426488409	-0.225
Corynebacterium_durum_F0235	0	0	0	0	-0.0069010709455597	0	0	0	0	0	0	0	0	0	-0.000854390715403497	0	0	0	0.712758614921313	0	-1	0	0	0	0	0	0	0	0	0	0	0	0	0	3.35898727485755	0	0	0	-1	0	0	0	0	0	0	0	0	-0.125178931757341	-0.224999995976282
Corynebacterium_glucuronolyticum_ATCC_51867	-0.00189270754663085	0	0	0	-1	-0.00208010770571188	0	-1	0	0	0	0	0	-0.00624032311725387	0	0	0	0	11.1464722712253	0	-1	0	0	2.95408640289861	0	0	0	0	0	0	0	0	0	0	-0.126878788997942	0	0	0	-1	0	0	0	0	0	0	0	0	0	-0.225
Corynebacterium_kroppenstedtii_DSM_44385	0	0	0	0	-1	-0.00068688172148923	0	0	0	0	0	-0.0914292476618357	0	0	0	0	0	0	2.04453143494266	0	-1	0	0	0	0	0	0	0	0	0	0	0	0	0	-0.112943629836082	0	0	0	-1	0	0	0	-0.0166442099816777	0	0	0	0	-0.0547242760185554	-0.225
Corynebacterium_propinquum_DSM_44285	0	0	0	0	-0.00275012486224568	-0.000680961307807593	0	0	0	0	0	-1	0	0	0	0.233105876678223	0	0	-0.114467693606684	0	0	0	0	0	0	0	0	0	0	0	0	0	0	0	2.67311133128965	0	0	0	-1	0	0	0	0	0	0	0	0	-0.0271262965707365	-0.225
Corynebacterium_striatum_ATCC_6940	0	0	0	0	-0.854340681226411	0	0	0	0	0	0	-1	0	-0.00293413325528036	-0.000978044418502577	0.693987344202469	0	0	5.66955641599657	0	0	0	0	0	0	0	0	0	0	0	0	0	0	0	-0.160819371529215	0	0	0	-1	0	0	0	0	0	0	0	0	-0.143295430793523	-0.225
Corynebacterium_tuberculostearicum_SK141	-0.001265987642455	0	0	0	-1	0	0	0	0	0	0	0	0	-0.00417400562724068	-0.00139133520917767	0	0	0	9.99773793899078	0	0	0	0	0	0	0	0	0	0	0	0	0	0	0	-1	0	0	0	-1	0	0	0	0	0	0	0	0	0.370259549868229	-0.225
Corynebacterium_ulcerans_809	0	0	0	0	-1	0	0	0	0	0	0	0	0	0	-0.00154379725518083	0	0	0	8.65656128981527	0	-1	0	0	0	-0.352765001831017	0	0	0	0	0	0	0	0	0	-1	0	0	0	0	0	0	0	0	0	0	0	-0.178783	0.091644405864804	-0.225
Corynebacterium_ureicelerivorans	0	0	0	0	-0.00392827231735282	-0.000486341818827896	0	-1	0	0	0	0	0	-0.00145902545682475	0	0	0	0	0.363064549380852	0	0	0	0	0	0	0	0	0	0	0	0	0	0	0	-0.078996266825925	0	0	0	-1	0	0	0	0	0	0	0	0	-0.0387471424851583	-0.225
Cronobacter_sakazakii_ATCC_BAA_894	0	0.148986000000036	0	0	-1	0	0	0	0	0	0	-0.609246075627578	0	0	-0.00167981435890852	0	0	0	13.9400397634681	0	-1	0	-1	0	0	0	0	0	0	-1	0	0	0	0	-1	0	0	0	0	0	0	0	0	0	0	0	-0.178783	-0.15	-0.225
Cryptobacterium_curtum_DSM_15641	-0.00109025706581178	0	0	0	-0.0276927591696298	0	0	0	0	0	0	0	0	0	-0.00020822061594572	0	0	0	1.6507000768429	0	0	0	0	0	0	0	0	0	0	0	0	0	0	0	-0.0127006786860875	0	0	0	0	0	0	0	0	0	0	0	0	-0.00507196331514023	-0.00388999130564116
Curtobacterium_flaccumfaciens_UCD_AKU	0	0	0	0	-0.00483791412011669	0	0	0	0	0	0	-0.338181240539257	0	0	-0.000598960500269641	0	0	0	4.57889110991323	0	-1	0	0	0	0	0	0	0	0	0	0	0	0	0	5.9668587085913	0	0	0	0	0	0	0	0	0	0	0	-0.178783	-0.0815576649976265	-0.225
Delftia_acidovorans_SPH_1	-0.0157062366191667	0	0	0	-1	-0.00114186611784317	0	0	0	0	0	-1	0	-0.00342559835371503	0	0.955498012885073	0	0	7.45494838584045	0	0	0	0	0	0	0	0	0	0	-1	0	0	0	0	-1	0	0	0	-1	0	0	0	0	0	0	0	0	-0.15	-0.225
Dermacoccus_nishinomiyaensis	0	0	0	0	-1	-0.00101092062120722	0	0.137265954757368	0	0	0	-1	0	0	0	0	0	0.156091549969915	5.40882039914163	0	0	0	0	-0.0380589658614099	0	0	0	0	0	-1	0	0	0	0	-1	0	0	0	0	0	0	0	0	0	0	0	0	0	-0.225
Desulfovibrio_desulfuricans_subsp_desulfuricans_DSM_642	-0.0106333710891345	0	0	0	-0.0775061205852126	-0.0015461229140783	0	-1	0	0	0	0	0	0	0	0	0	0	3.37435361690382	0	0	0	0	2.92908705882508	-1	0	0	0	0	0	0	0	0	0	-1	0	0	0	-1	0	0	0	0	0	0	0	0	0	-0.225
Desulfovibrio_piger_ATCC_29098	0	0	0	0	0	0	0	0	0	0	0	0	0	0	0	0	0	0	5.00956586502343	0	0	0	0	0	0	0	0	0	0	0	0	0	0	0	-0.0813720013438797	0	0	0	0	0	0	0	0	0	0	0	0	0	-0.225
Desulfovibrio_sp_3_1_syn3	0	0	0	0	-0.00496422740422986	0	0	0	0	0	0	0	0	0	0	0	0	0	3.54624224792951	0	0	0	0	0	0	0	0	0	0	0	0	0	0	0	0.110192581972001	0	0	0	0	0	0	0	0	0	0	0	0	-0.0312378717490219	-0.0125979160777433
Dialister_invisus_DSM_15470	0	0	0	0	-0.000283949063145883	-3.51544629947353e-05	0	0	0	0	0	0	0	0	0	0	0	0	-0.366595295959087	0	0	0	0	0.998339696627454	0	0	0	0	0	0	0	0	0	0	-0.00571012245200109	0	0	0	-1	0	0	0	0	0	0	0	0	0	-0.00228001640673484
Dialister_succinatiphilus_YIT_11850	0	0	0	0	-0.00213893698980883	-0.000264812218181754	0	0	0	0	0	-0.0072849229759413	0	0	0	0	0	0	2.49890108354498	0	0	0	0	1.97551951512185	0	0	0	0	0	-0.00427787397961765	0	0	0	0	-0.0382058223304966	0	0	0	-1	0	0	0	0	0	0	0	0	0	-0.225
Dietzia_cinnamea_P4	0	0	0	0	-0.00338937957621965	-0.000419623919792222	0	-1	0	0	0	-1	0	0	0	0	0	0	0.468961370138459	0	0	0	0	0	-1	0	0	0	0	0	0	0	0	0	-0.0681593106955916	0	0	0	0	0	0	0	0	0	0	0	0	0	-0.225
Dorea_formicigenerans_ATCC_27755	-0.0106872425481015	0	0	0	-1	0	0	0	0	0	0	0	0	0	0	0	0	0	8.07962543876056	0	-1	0	0	0	0	0	0	0	0	0	0	0	0	0	-0.124498375573239	0	0	0	-1	0	0	0	0	0	0	0	-0.178783	0.999999999999977	-0.0381316314314745
Dorea_longicatena_DSM_13814	0	0	0	0	-0.0261726927697324	0	0	0	0	0	0	0	0	0	0	0	0	0	5.98289245896103	0	0	0	-1	0	-1	0	0	0	0	0	0	0	0	0	0	0	0	0	0	0	0	0	0	0	0	0	-0.178783	0	-0.225
Dysgonomonas_gadei_ATCC_BAA_286	0	0	0	0	-0.0555150989875983	-0.00204984845922529	0	-1	0	0	0	0	0	-0.00614954571722137	0.920111186498502	0	0	0	8.88655528950449	0	0	0	0	2.84946638454846	-1	0	0	0	0	0	0	0	0	0	0	0	0	0	-1	0	0	0	0	0	0	0	-0.178783	-0.15	-0.225
Edwardsiella_tarda_ATCC_23685	0	0	0	0	0	0	0	0	0	0	0	0	0	0	0	0	0	0	12.8253687776896	0	-1	0	0	0	-1	0	0	0	0	-1	0	0	0	0	-1	0	0	0	0	0	0	0	0	0	0	0	-4.69346783660285e-14	-0.15	-0.225
Edwardsiella_tarda_FL6_60	0	0	0	0	0	0	0	0	0	0	0	0	0	0	-0.00100846986583747	0	4.54747350886464e-13	0	5.52597736738886	0	0	0	0	0	-1.13686837721616e-13	0	0	0	0	0	0	0	0	0	0.0927679239500776	0	0	0	0	0	0	0	0	0	0	0	-4.69346783660285e-14	-0.0803453950941503	-0.0819615714555764
Eggerthella_lenta_DSM_2243	0	0	0	0	0	0	0	0	0	0	0	0	0	0	0	0	0	0	0.0399465452559298	0	0	0	0	0	0.000134637684368499	0	0	0	0	0	0	0	0	0	1.24117963045387	0	0	0	0	0	0	0	-0.0032624800190888	0	0	0	0	-0.0197259752061655	-0.225
Eggerthella_sp_1_3_56FAA	0	0	0	0	-0.00484993620000296	0	0	0	0	0	0	0	0	0	0	0	0	0	1.21603619365169	0	0	0	0	0	0	0	0	0	0	0	0	0	0	0	0.76270446321837	0	0	0	0	0	0	0	0	0	0	0	0	-0.030518683483956	-0.225
Eggerthella_sp_YY7918	0	0	0	0	0	0	0	0	0	0	0	0	0.179999999996085	0	-9.60824490903178e-05	0	0	0	-0.0363749255320727	0	0	0	0	0	0.000384329796361271	0	0	0	0	0	0	0	0	0	-0.0156066258168721	0	0	0	0	0	0	0	-0.0023282268375624	0	0	0	0	-0.0140773432382502	-0.00623162869394492
Eggerthia_catenaformis_OT_569	-0.0144817438511546	0	0	0	-0.113388945708607	-0.00276576756084523	0	-1	0	0	0	0	0	0	0	0	0	0	10.6186160863567	0	-1	0	0	1.21071568155344	0	0	0	0	0	0	0	0	0	0	0	0	0	0	0	0	0	0	0	0	0	0	0	0	-0.0659267029735474
Eikenella_corrodens_ATCC_23834	0	0	0	0	0	0	0	0	0	0	0	0	0	0	0	0	0	0	2.9448109170512	0	0	0	0	0	0	0	0	0	0	-0.00487292346997492	0	0	0	0	-0.0441235222388059	0	0	0	0	0	0	0	0	0	0	0	0	-0.0240324301317059	-0.225
Enterobacter_aerogenes_KCTC_2190	0	-4.96321490572882e-08	0	0	-1	0	0	0	0	0	0	-1	0	-0.0061130352382861	-0.00203767841276203	0	0	0	16.4061862722338	0	-1	0	0	0	-1	0	0	0	0	-1	0	0	0	0	-1	0	0	0	0	0	0	0	0	0	0	0	-0.178783	-0.15	-0.225
Enterobacter_asburiae_LF7a	0	1.49850620800862e-09	0	0	-1	0	0	0	0	0	0	-1	0	-0.00588674001210165	-0.00196224667070055	0	0	0	15.75337572031	0	-1	0	0	0	-1	0	0	0	0	-1	0	0	0	0	-1	0	0	0	0	0	0	0	0	0	0	0	-0.178783	-0.15	-0.225
Enterobacter_cancerogenus_ATCC_35316	0	4.20099642703051e-10	0	0	0	0	0	0	0	0	0	0	0	0	0	0	0	0	12.8757817491746	0	-1	0	0	0	-1	0	0	0	0	-1	0	0	0	0	-1	0	0	0	0	0	0	0	0	0	0	0	-0.178783	-0.15	-0.225
Enterobacter_cloacae_EcWSU1	0	0	0	0	-1	0	0	0	0	0	0	-1	0	-0.00597503514950404	-0.0019916783833196	0	0	0	15.8688342675059	0	-1	0	0	0	-1	0	0	0	0	-1	0	-5.09575651147166e-18	0	0	-1	0	8.64189636518014e-10	0	0	0	0	0	0	0	0	0	-0.178783	-0.15	-0.225
Enterobacter_hormaechei_YT2	0	0	0	0	-1	0	0	0	0	0	0	-1	0	0	-0.00195300378982211	0	0	0	15.7188680156682	0	-1	0	0	0	-1	0	0	0	0	-1	0	0	0	0	-1	0	0	0	0	0	0	0	0	0	0	0	-0.178783	-0.15	-0.225
Enterobacter_hormaechei_YT3	0	0.148986000000036	0	0	-1	0	0	0	0	0	0	-1	0	0	-0.00189407629295602	0	0	0	13.9180332340845	0	-1	0	0	0	-1	0	0	0	0	-1	0	0	0	0	-1	0	0	0	0	0	0	0	0	0	0	0	-0.178783	-0.15	-0.225
Enterobacteriaceae_bacterium_9_2_54FAA	0	0	0	0	0	0	0	0	0	0	0	0	1.42975691808306	0	0	0	0	0	14.0741924209169	0	-1	0	0	0	-1	0	0	0	0	-1	0	0	0	0	-1	0	0	0	0	0	0	0	0	0	0	0	-0.178783	-0.15	-0.225
Enterococcus_asini_ATCC_700915	-0.0181841180506207	0	0	0	-1	-0.00694571653025378	0	-1	0	0	0	0	0	0	0	0	0	0	13.2630649310991	0	-1	0	0	2.93381409336598	-1	0	0	0	0	-1	0	0	0	0	-1	0	0	0	0	0	0	0	0	0	0	0	0	0.91193316608335	-0.225
Enterococcus_avium_ATCC_14025	-0.0112452372473502	0	0	0	-1	0	0	0	0	0	0	0	0.17999999999995	0	0	0	0	0	14.2346547836651	0	-1	0	0	0	-1	0	0	0	0	-1	0	0	0	0	-1	0	0	0	-1	0	0	0	0	0	0	0	-0.178783	0.983846229631786	-0.225
Enterococcus_caccae_ATCC_BAA_1240	-0.0153946173180345	0	0	0	-1	0	0	-1	0	0	0	0	0	0	-0.00294011091671109	0	0	0	13.5057857088027	0	-1	0	0	5.94396591341706	-1	0	0	0	0	0	0	0	0	0	-1	0	0	0	0	0	0	0	0	0	0	0	0	0	-0.225
Enterococcus_casseliflavus_ATCC_12755	-0.010327383930856	0	0	0	-1	0	0	0	0	0	0	0	0.227900416189186	0	-0.00197235524660755	0	0	0	8.78416349789632	0	-1	0	0	1.96241025780944	0	0	0	0	0	-1	0	0	0	0	-1	0	0	0	0	0	0	0	0	0	0	0	-0.178783	0.144190168321165	-0.225
Enterococcus_cecorum_DSM_20682	-0.00953293688783119	0	0	0	-1	0	0	0	0	0	0	0	0	0	0	0	0	0	9.20692300110431	0	-1	0	0	0	-1	0	0	0	0	-0.0492840280239761	0	0	0	0	-0.0617675506837259	0	0	0	0	0	0	0	0	0	0	0	0	0	-0.225
Enterococcus_dispar_ATCC_51266	-0.0128095246554883	0	0	0	-0.999999999444069	0	0	-1	0	0	0	0	0.17999999999995	0	0	0	0	0	15.704569712932	0	-1	0	0	1.95645387722686	0	0	0	0	0	-1	0	0	0	0	-1	0	0	0	0	0	0	0	0	0	0	0	0	0.582913539195806	-0.225
Enterococcus_durans_ATCC_6056	0	0	0	0	-1	-0.00256904529407143	0	-1	0	0	0	-1	0	0	0	0	0	0	11.8983258136727	0	-1	0	0	2.96804841123617	-1	0	0	0	0	-1	0	0	0	0	-1	0	0	0	0	0	0	0	0	0	0	0	0	0.490770447051239	-0.225
Enterococcus_faecalis_OG1RF_ATCC_47077	-0.0125087612803684	0	0	0	0	0	0	0.00238896133862454	0	0	0	0	0	0	0	0	0	0	6.03680718671228	0	-1	0	0	-0.0287273526205354	0	0	0	0	0	-0.0646686481566121	0	0	0	0	-0.0810490571220726	0	0	0	0	0	0	0	0	0	0	0	0	-0.0581917607571768	-0.225
Enterococcus_faecalis_TX0104	0	0	0	0	0	0	0	0	0	0	0	0	0	0	0	0	0	0	6.49129932333199	0	-1	0	0	-0.047441886046272	0	0	0	0	0	-0.009537124710846	0	0	0	0	-0.0952348029786663	0	0	0	0	0	0	0	0	0	0	0	0	-0.0653913587106217	-0.225
Enterococcus_faecalis_TX1322	0	0	0	0	0	0	0	0	0	0	0	0	0	0	0	0	0	0	6.23746107078296	0	-1	0	0	-0.061142039625679	0	0	0	0	0	-0.0511935250090119	0	0	0	0	-0.164010156877339	0	0	0	0	0	0	0	0	0	0	0	0	-0.0797912834377939	-0.225
Enterococcus_faecalis_TX2134	0	0	0	0	0	0	0	0	0	0	0	0	0	0	0	0	0	0	5.63147056353512	0	-1	0	0	-0.0465093215808565	0	0	0	0	0	-0.0389417188591779	0	0	0	0	-0.124758695910714	0	0	0	0	0	0	0	0	0	0	0	0	-0.0606953658005068	-0.225
Enterococcus_faecalis_V583	-0.0125063963719185	0	0	0	0	0	0	0.00477701936233643	0	0	0	0	0	0	0	0	0	0	6.03704033373208	0	-1	0	0	-0.0287219214222887	0	0	0	0	0	-0.0646564218909589	0	0	0	0	-0.081033733975346	0	0	0	0	0	0	0	0	0	0	0	0	-0.058180759014499	-0.225
Enterococcus_faecium_TX1330	0	0	0	0	0	0	0	0	0	0	0	0	0	0	0	0	0	0	4.34526153440538	0	-1	0	0	0	-1	0	0	0	0	-0.0336701241137689	0	0	0	0	-0.107869937399528	0	0	0	0	0	0	0	0	0	0	0	-0.178783	-0.0524789495560981	-0.225
Enterococcus_gallinarum_EG2	-0.0135917037873791	0	0	0	-1	0	0	-1	0	0	0	0	0.306758211520446	0	-0.00259578499787949	0	0	0	16.2633493609228	0	-1	0	0	1.96792770108095	0	0	0	0	0	0	0	0	0	0	-1	0	0	0	0	0	0	0	0	0	0	0	-0.178783	0.628741230863034	-0.225
Enterococcus_hirae_ATCC_9790	0	0	0	0	-0.9999999996935	0	0	-1	0	0	0	-1	0	0	-0.00262033385695304	0	0	0	13.1884282087026	0	-1	0	0	3.85695451057893	-1	0	0	0	0	-0.0709318503841132	0	0	0	0	-0.0888987130165333	0	0	0	-0.409945962721508	0	0	0	0	0	0	0	0	-0.0638276720697149	-0.225
Enterococcus_phoeniculicola_ATCC_BAA_412	-0.0093156326560917	0.148985999999923	0	0	-0.000404710872019654	-0.974566920367228	0	0	0	0	0	-1	0	0	0	0	0	0	7.09590336673773	0	-1	0	0	0	0	0	0	0	0	0	0	0	0	0	-1	0	0	0	0	0	0	0	0	0	0	0	-0.178783	0.0943981851080253	-0.225
Enterococcus_saccharolyticus_DSM8903	-0.00727649081667148	0	0	0	-0.00952661420032896	0	0	0	0	0	0	0	0	0	-0.0013896863847549	0	0	0.0661485783334683	1.04778799878295	0	-1	0	0	0	0	0	0	0	0	0	0	0	0	0	-0.0847656710775482	0	0	0	0	0	0	0	0	0	0	0	0	-0.0352405052847416	-0.0259622128616911
Enterococcus_sp_7L76	0	0	0	0	0	0	0	0	0	0	0	0	0	0	0	0	0	0	4.35016058460496	0	-1	0	0	-0.048422225410377	0	0	0	0	0	-0.0405433711905516	0	0	0	0	-0.129889955185718	0	0	0	0	0	0	0	0	0	0	0	0	-0.0631917341422877	-0.225
Erysipelotrichaceae_bacterium_5_2_54FAA	0	0	0	0	-0.017715926002451	0	0	0	0	0	0	0	0	0	0	0	0	0	-0.765675482863687	0	-1	0	0	0	0	0	0	0	0	0	0	0	0	0	-1	0	0	0	0	0	0	0	0	0	0	0	0	0	-0.225
Erysipelotrichaceae_bacterium_sp_3_1_53	0	0	0	0	0	0	0	0	0	0	0	0	0	0	0	0	0	0	-1	0	0	0	0	0	0	0	0	0	0	0	0	0	0	0	-1	0	0	0	0	0	0	0	0	0	0	0	0	-0.0317567019415264	-0.225
Escherichia_albertii_KF1	0	0	0	0	0	0	0	0	0	0	0	-1	2.43278801448241	-0.00609601999121878	-0.00203200666373959	0	0	0	16.5609071146901	0	-1	0	0	0	-1	0	0	0	0	-1	0	0	0	0	-1	0	0	0	0	0	0	0	-1	0	0	0	-0.178783	-0.15	-0.225
Escherichia_albertii_TW07627	0	0	0	0	-1	0	0	0	0	0	0	-1	1.6785868087502	-0.00655041921845623	-0.00218347307293243	0	0	0	16.1851971591143	0	-1	0	0	0	-1	0	0	0	0	-1	0	0	0	0	-1	0	0	0	0	0	0	0	-1	0	0	0	-0.178783	-0.15	-0.225
Escherichia_coli_O157_H7_str_Sakai	0	0	0	0	0	0	0	0	0	0	0	0	1.10652292896941	0	0	0	0	0	18.2522522872794	0	-1	0	-1	0	-1	0	0	0	0	-1	0	0	0	0	-1	0	0	0	0	0	0	0	0	0	0	0	-0.178783	-0.15	-0.225
Escherichia_coli_SE11	0	0	0	0	0	0	0	0	0	0	0	0	1.30485488524914	0	-0.00214046084261099	0	0	0	16.0470327697465	0	-1	0	0	0	-1	0	0	0	0	-1	0	0	0	0	-1	0	0	0	0	0	0	0	0	0	0	0	-0.178783	-0.15	-0.225
Escherichia_coli_str_K_12_substr_MG1655	0	0	0	0	0	0	0	0	0	0	0	0	1.33238511676791	0	0	0	0	0	18.0675447000881	0	-1	0	-1	0	-1	0	0	0	0	-1	0	0	0	0	-1	0	0	0	0	0	0	0	0	0	0	0	-0.178783	-0.15	-0.225
Escherichia_coli_UTI89_UPEC	0	0	0	0	0	0	0	0	0	0	0	0	0.726839266035199	0	0	0	0	0	15.7653107822543	0	-1	0	0	0	-1	0	0	0	0	-1	0	0	0	0	-1	0	0	0	0	0	0	0	0	0	0	0	-0.178783	-0.15	-0.225
Escherichia_fergusonii_ATCC_35469	0	0	0	0	-1	0	0	0	0	0	0	-1	4.00697407109055	-0.00758953786498751	-0.00252984595488215	0	0	0	17.707389721465	0	-1	0	0	0	-1	0	0	0	0	-1	0	0	0	0	-1	0	0	0	0	0	0	0	0	0	0	0	-0.178783	-0.15	-0.225
Escherichia_hermannii_NBRC_105704	0	0	0	0	-0.142074373113701	0	0	0	0	0	0	-0.887853667538252	0	0	-0.00141707804573343	0	0	0	7.29301017412831	0	-0.0457840000078704	0	0	0	-0.0656679412444419	0	0	0	0	0	0	0	0	0	0	0	0	0	0	0	0	0	0	0	0	0	-0.178783	-0.15	-0.225
Escherichia_sp_1_1_43	0	0	0	0	0	0	0	0	0	0	0	0	0	0	0	0	0	0	1.40074280757347	0	0	0	0	0	-1	0	0	0	0	-0.0321765732121548	0	0	0	0	-0.206433256289301	0	0	0	0	0	0	0	0	0	0	0	-0.178783	0	-0.225
Escherichia_sp_3_2_53FAA	0	0	0	0	0	0	0	0	0	0	0	0	0.542169870586122	0	0	0	0	0	15.03393926072	0	-1	0	0	0	-1	0	0	0	0	-1	0	0	0	0	-1	0	0	0	0	0	0	0	0	0	0	0	-0.178783	-0.15	-0.225
Escherichia_sp_4_1_40B	0	0	0	0	0	0	0	0	0	0	0	0	0.846419914141507	0	0	0	0	0	15.235732128584	0	-1	0	0	0	-1	0	0	0	0	-1	0	0	0	0	-1	0	0	0	0	0	0	0	0	0	0	0	-0.178783	-0.15	-0.225
Eubacterium_biforme_DSM_3989	0	0	0	0	-0.0170827703776232	0	0	0	0	0	0	0	0	0	0	0	0	0	0.821555126697149	0	-1	0	0	0	0	0	0	0	0	0	0	0	0	0	-1	0	0	0	0	0	0	0	0	0	0	0	0	-0.0532511161464319	-0.225
Eubacterium_brachy_ATCC_33089	-0.00137126392030495	0	0	0	-0.0617843379053511	-0.00150703506836802	0	0	0	0	0	0	0	0	0	0	0	0	6.51522066093548	0	0	0	0	0.981260772375663	0	0	0	0	0	0	0	0	0	0	-0.0919235018111522	0	0	0	-1	0	0	0	0	0	0	0	0	-0.0367092688921048	-0.225
Eubacterium_cellulosolvens_6	-0.00626271070237894	0	0	0	-1	-0.00119607156996104	0	-1	0	0	0	0.0967358057619094	0	0	0	0	0	0	5.89435264906842	0	-6.66133814775094e-16	0	0	2.02002739712873	0	0	0	0	0	0	0	0	0	0	-0.0729558916279984	0	0	0	-1	0	0	0	0	0	0	0	0	-0.15	0
Eubacterium_cylindroides_T2_87	-0.00680575539506845	0	0	0	-0.000295671083478721	0	0	-0.0552832076518825	0	0	0	0	0	0	-0.00129978389986718	0	0	0	-1	0	-0.0325238191995286	0	0	0.975227982178992	0	0	0	0	0	0	0	0	0	0	-0.0792819557943858	0	0	0	0	0	0	0	0	0	0	0	0	-0.0316609199627464	-0.225
Eubacterium_desmolans_ATCC_43058	-0.00925876805451564	0	0	0	-1	-0.00176826773087158	0	-1	0	0	0	-1	0	0	0	0	0	0	5.00996145470879	0	-1	0	0	1.9789841679808	0	0	0	0	0	0	0	0	0	0	-1	0	0	0	-1	0	0	0	0	0	0	0	0	0	-0.225
Eubacterium_dolichum_DSM_3991	0	0	0	0	-0.0316222131000359	0	0	0	0	0	0	0	0	0	0	0	0	0	-1	0	0	0	0	0	0	0	0	0	0	0	0	0	0	0	-1	1.63709046319127e-11	0	0	0	0	0	0	0	0	0	0	0	-0.0985740664643336	-0.225
Eubacterium_eligens_ATCC_27750	-0.00267504782004835	0	0	0	-0.000668761955012087	-0.00293990880566197	0	-1	0	0	0	0	0	0	0	0	0	0	13.1075771326182	0	-1	0	0	3.96341000836071	-1	0	0	0	0	0	0	0	0	0	-0.179323439844666	0	0	0	-1	0	0	0	0	0	0	0	0	0.511392655254986	0
Eubacterium_hallii_DSM_3353	0	0	0	0	-0.00402212139749736	0	0	0	0	0	0	0	0	0	0	0	0	0	0	0	0	0	0	0	0	0	0	0	0	0	0	0	0	0	-0.0812117858786223	0	0	0	0	0	0	0	-0.0120663641927194	0	0	0	0	0	-0.0324502010987317
Eubacterium_hallii_L2_7	-0.00191467361219111	0	0	0	-0.000478668403047777	-0.00210424866826597	0	-1	0	0	0	-0.0937076949293214	0	0	0	0	0	0	10.9997570543019	0	-1	0	0	0	0	0	0	0	0	0	0	0	0	0	-0.128351297411427	0	0	0	-0.0443119038410487	0	0	0	0	0	0	0	0	0	-0.0393117126545576
Eubacterium_limosum_KIST612	-0.0144817438509218	0	0	0	-0.000629148808002356	-0.00553153512169047	0	-1	0	0	0	-1	0	0	0	0	0	0	13.2647180786989	0	-1	0	0	0.00276576756084523	0	-1.10020499655139e-14	0	0	0	0	0	0	0	0	-0.168701475318812	0	0	0	-0.0362562284585692	0	0	0	0	0	0	0	-0.178783	0.929863998517226	-0.225
Eubacterium_ramulus_ATCC_29099	-0.00132658406255359	0	0	0	0	0	0	0	0	0	0	0	0	0	-0.00145793138278805	0	0	0	-1	0	-1	0	0	0	0	0	0	0	0	0	0	0	0	0	-0.088928360672071	0	0	0	0	0	0	0	0	0	0	0	-0.178783	-0.0369711030936287	-0.225
Eubacterium_rectale_ATCC_33656	-0.0144817438517761	0	0	0	0	0	0	0	0	0	0	0	0	0	0	0	0	0	0	0	-0.918974984783108	0	0	0	0	0	0	0	0	0	0	0	0	0	0	0	0	0	0	-1.56731e-05	-4.70194e-05	0	0	0	0	0	0	0	-0.0516702523175127
Eubacterium_rectale_M104_1	0	0	0	0	-0.0287901307707443	0	0	0	0	0	0	0	0	0	0	0	0	0	-0.999999999293323	0	-1	0	0	0	0	0	0	0	0	0	0	0	0	0	-0.242051788492972	0	0	0	0	-1.56731e-05	-4.70194e-05	0	0	0	0	0	0	0	-0.0730618526890567
Eubacterium_saphenum_ATCC_49989	0	0	0	0	-0.00914881440348836	-0.000446313244083285	0	0.000446313244083285	0	0	0	-0.00233692598339985	0	0	0	0	0	0	0.642453931270211	0	0	0	0	0.702967810396331	0	0	0	0	0	0	0	0	0	0	-0.0136117191814265	0	0	0	-0.705722723954295	0	0	0	0	0	0	0	0	-0.00543578355551128	-0.00416902675690381
Eubacterium_siraeum_70_3	0	0	0	0	-0.0105369189113844	0	0	0	0	0	0	0	0	0	0	0	0	0	-1.00000000035504	0	0	0	0	0	0	0	0	0	0	0	0	0	0	0	-0.0885886933974689	0	0	0	0	0	0	0	0	0	0	0	0	0	-0.225
Eubacterium_siraeum_DSM_15702	0	0	0	0	-0.0128071975298346	0	0	0	0	0	0	0	0	0	0	0	0	0	0	0	0	0	0	0	0	0	0	0	0	0	0	0	0	0	-0.107675963419751	0	0	0	0	0	0	0	0	0	0	0	0	-0.039923124182792	-0.225
Eubacterium_sulci_ATCC_35585	-0.00199196576613758	0	0	0	-0.000497991441534396	-0.00218919364857473	0	-1	0	0	0	-0.0229255285994441	0	0	0	0	0	0	10.141854494143	0	0	0	0	1.99955098439125	0	0	0	0	0	0	0	0	0	0	-0.133532623454812	0	0	0	-1	0	0	0	0	0	0	0	0	-0.0533256989098267	-0.225
Eubacterium_ventriosum_ATCC_27560	0	0	0	0	-0.00203889377424638	0	0	0	0	0	0	0	0	0	0	0	0	0	-0.4340617811431	0	-1	0	0	0	0	0	0	0	0	0	0	0	0	0	-0.0447973236277903	0	0	0	0	0	0	0	0	0	0	0	0	-0.0279593773191436	-0.0214437738845618
Exiguobacterium_aurantiacum_DSM_6208	-0.0145379701093589	0	0	0	-0.113829185242821	0	0	-1	0	0	0	-1	0	-0.00832951746906474	-0.00277650582302158	0	0	0	10.0374041073815	0	-1	0	0	0	-1	0	0	0	0	0	0	0	0	0	-1	0	0	0	0	0	0	0	0	0	0	0	0	-0.15	-0.225
Faecalibacterium_cf_prausnitzii_KLE1255	0	0	0	0	-0.0104256304351793	0	0	0	0	0	0	0	0	0	0	0	0	0	1.11176596577955	0	-1	0	0	0	0	0	0	0	0	0	0	0	0	0	-0.0876530403093057	0	0	0	0	0	0	0	0	0	0	0	0	0	-0.0264575343928527
Faecalibacterium_prausnitzii_L2_6	0	0	0	0	-0.026761367202198	0	0	0	0	0	0	0	0	0	0	0	0	0	-1	0	0	0	0	0	0	0	0	0	0	0	0	0	0	0	-0.224995045884498	0	0	0	0	0	0	0	0	0	0	0	0	0	-0.225
Faecalibacterium_prausnitzii_M21_2	-0.00266059667865193	0	0	0	0	0	0	0	0	0	0	-1	0	0	0	0	0	0	16.5920560002356	0	-1	0	-1	0	0	0	0	0	0	0	0	0	0	0	-0.178354698894509	0	0	0	-1	0	0	0	0	0	0	0	0	0	-0.225
Faecalibacterium_prausnitzii_SL3_3	-0.0022954462024245	0	0	0	0	0	0	0	0	0	0	-1	0	0	0	0	0	0	13.5155154949261	0	-1	0	0	0	0	0	0	0	0	0	0	0	0	0	-0.153876617048809	0	0	0	-1	0	0	0	0	0	0	0	0	0	-0.225
Filifactor_alocis_ATCC_35896	-0.000757523932861659	0	0	0	-0.000189380983215415	-0.000832527652180004	0	0.000832527652164572	0	0	0	-0.00871834088820833	0	0	0	0	0	0	5.57976049685294	0	0	0	0	0.989578415131973	0	0	0	0	0	0	0	0	0	0	-0.0507810725503077	0	0	0	0	0	0	0	0	0	0	0	0	-0.0202792105409044	-0.0155533366055124
Finegoldia_magna_ATCC_29328	0	0	0	0	-0.000147576657818393	-0.00129750776818582	0	-1	0	0	0	0	0	-0.00194626165239242	0	0	0	0	1.29861721193163	0	0	0	0	0	0	0	0	0	0	0	0	0	0	0	-0.0395715601389384	0	0	0	0	0	0	0	0	0	0	0	0	-0.0158027382880679	-0.225
Flavonifractor_plautii_ATCC_29863	-0.00102968392775438	0	0	0	-1	0	0	0	0	0	0	-0.0118506295320913	0	0	0	0	0	0	3.73566879989062	0	0	0	0	0	0	0	0	0	0	0	0	0	0	0	-0.0690254815326625	0	0	0	-0.772426984484923	0	0	0	0	0	0	0	0	0.971303325793406	-0.225
Fusobacterium_gonidiaformans_3_1_5R	0	0	0	0	-0.0152008860326305	0	0	0	0	0	0	0	0	0	0	0	0	0	-1	0	-1	0	0	0	0	0	0	0	0	0	0	0	0	0	-0.12780079674485	0	0	0	0	0	0	0	0	0	0	0	0	-0.0473848286760813	-0.225
Fusobacterium_gonidiaformans_ATCC_25563	0	0	0	0	-0.0152008860293336	0	0	0	0	0	0	0	0	0	0	0	0	0	-1	0	-1	0	0	0	0	0	0	0	0	0	0	0	0	0	-0.127800796717565	0	0	0	0	0	0	0	0	0	0	0	0	-0.0473848286656221	-0.225
Fusobacterium_mortiferum_ATCC_9817	0	0	0	0	0	0	0	0	0	0	0	0	0	0	0	0	0	0	9.37927880236987	0	-1	0	0	0	-1	0	0	0	0	-0.0611960159706086	0	0	0	0	-0.196055422592508	0	0	0	0	0	0	0	0	0	0	0	0	-0.0953813720525659	-0.225
Fusobacterium_necrophorum_D12	0	0	0	0	-0.0180701517157331	0	0	0	0	0	0	0	0	0	0	0	0	0	-1	0	-1	0	0	0	-1	0	0	0	0	0	0	0	0	0	-0.151924024797154	0	0	0	0	0	0	0	0	0	0	0	0	-0.0563290219634155	-0.225
Fusobacterium_nucleatum_subsp_animalis_3_1_33	0	0	0	0	0	0	0	0	0	0	0	0	0	0	0	0	0	0	-1	0	-1	0	0	-0.0376475763880535	0	0	0	0	0	0	0	0	0	0	-0.132509433809901	0	0	0	0	0	0	0	0	0	0	0	0	-0.0491306547296745	-0.225
Fusobacterium_nucleatum_subsp_animalis_7_1	0	0	0	0	0	0	0	0	0	0	0	0	0	0	0	0	0	0	-1	0	-1	0	0	-0.0376475763850976	0	0	0	0	0	0	0	0	0	0	-0.13250943381172	0	0	0	0	0	0	0	0	0	0	0	0	-0.0491306547301292	-0.225
Fusobacterium_nucleatum_subsp_animalis_D11	0	0	0	0	0	0	0	0	0	0	0	0	0	0	0	0	0	0	-1	0	-1	0	0	0	0	0	0	0	0	0	0	0	0	0	-0.138592448030977	0	0	0	0	0	0	0	0	0	0	0	0	-0.0513860599699228	-0.225
Fusobacterium_nucleatum_subsp_vincentii_3_1_27	0	0	0	0	0	0	0	-1	0	0	0	0	0	0	0	0	0	0	0	0	-1	0	0	0.903491527399297	0	0	0	0	0	0	0	0	0	0	-0.164059410913978	0	0	0	0	0	0	0	0	0	0	0	0	-0.0608284711584247	-0.225
Fusobacterium_nucleatum_subsp_vincentii_3_1_36A2	0	0	0	0	0	0	0	-1	0	0	0	0	0	0	0	0	0	0	-1	0	-1	0	0	0.913079396867374	0	0	0	0	0	0	0	0	0	0	-0.141657288193528	0	0	0	0	0	0	0	0	0	0	0	0	-0.0694819559239704	-0.225
Fusobacterium_nucleatum_subsp_vincentii_4_1_13	0	0	0	0	0	0	0	-1	0	0	0	0	0	0	0	0	0	0	-1	0	-1	0	0	0.906289039204353	0	0	0	0	0	0	0	0	0	-9.53642868762378e-11	-0.159303785418274	0	0	0	0	0	0	0	0	0	0	0	0	-0.0590652231931244	-0.225
Fusobacterium_periodonticum_1_1_41FAA	0	0	0	0	-0.0163598281831091	0	0	0	0	0	0	0	0	0	0	0	0	0	-1	0	-1	0	0	0	0	0	0	0	0	0	0	0	0	0	-0.137544553121188	0	0	0	0	0	0	0	0	0	0	0	0	-0.0509975309307947	-0.225
Fusobacterium_periodonticum_2_1_31	0	0	0	0	-1	0	0	0	0	0	0	0	0	0	0	0	0	0	1.083408060088	0	-1	0	0	-0.0307608706490328	0	0	0	0	0	0	0	0	0	0	-0.108270065218676	0	0	0	0	0	0	0	0	0	0	0	0	-0.040143399898875	-0.225
Fusobacterium_russii_ATCC_25533	0	0	0	0	-0.00814559658169856	-0.00100846986586289	0	-1	0	0	0	-0.815643816197053	0	0	0	0	0	0	5.80919519302188	0	-1	0	0	0.950611193851955	0	0	0	0	0	0	0	0	0	0	-0.163805273419712	0	0	0	-1	0	0	0	0	0	0	0	0	-0.0803453950939229	-0.225
Fusobacterium_sp_4_8	0	0	0	0	-0.00599370973600344	0	0	0	0	0	0	-0.0204137447581161	0	0	0	0	0	0	-1	0	-1	0	0	0	0	0	0	0	0	0	0	0	0	0	-0.120531535320879	0	0	0	0	0	0	0	0	0	0	0	0	-0.0591199149117983	-0.225
Fusobacterium_ulcerans_ATCC_49185	0	0	0	0	0	0	0	0	0	0	0	0	0	0	0	0	0	0	6.0992938397975	0	-1	0	0	0	0	0	0	0	0	-1	0	0	0	0	-1	0	0	0	0	0	0	0	0	0	0	0	0	-0.0830287198257565	-0.225
Fusobacterium_varium_ATCC_27725	0	0	0	0	0	0	0	0	0	0	0	0	0	0	0	0	0	0	-0.450141805420571	0	-1	0	0	0	0	0	0	0	0	-1	0	0	0	0	-1	0	0	0	0	0	0	0	0	0	0	0	0	-0.15	-0.225
Gemella_haemolysans_ATCC_10379	0	0	0	0	-0.802156723742769	-0.00117924991972618	0	0	0	0	0	-1	0	0	0	0	0	0	7.50390361220252	0	-1	0	0	-0.0149443938904597	0	0	0	0	0	0	0	0	0	0	0	0	0	0	0	0	0	0	0	0	0	0	-0.178783	-0.0287248805968796	-0.225
Gemella_morbillorum_M424	0	0	0	0	-0.000330516093844935	-0.00145296419373264	0	0	0	0	0	-1	0	0	0	0	0	0	7.93687101051478	0	-1	0	0	-0.0184230011108184	0	0	0	0	0	0	0	0	0	0	-1	0	0	0	0	0	0	0	0	0	0	0	-0.178783	-0.0353921779245938	-0.0271443730689271
Gemella_sanguinis_ATCC700632	0	0	0	0	-1	0	0	-1	0	0	0	-1	0	0	0	0	0	0	11.1635551100298	0	-1	0	0	1.96959180957958	0	0	0	0	0	-1	0	0	0	0	-1	0	0	0	0	0	0	0	0	0	0	0	-0.178783	-0.0582403159042	-0.225
Gemella_sanguinis_M325	0	0	0	0	-0.000315520156846105	-0.00138704135385181	0	0	0	0	0	-1	0	0	0	0	0	0	5.87454656226328	0	-1	0	0	-0.0176280051090316	0	0	0	0	0	0	0	0	0	0	-1	0	0	0	0	0	0	0	0	0	0	0	-0.178783	-0.0337863896412891	-0.0259127982187465
Geobacillus_vulcani_PSS1	0	0	0	0	-0.00653237853998689	-0.00381811623774031	0	-1	0	0	0	-1	0	0	0	0	0	0	28.429781443383	0	-1	0	0	1.954398139712	0	0	0	0	0	0	0	0	0	0	-1	0	0	0	-1	0	0	0	0	0	0	0	-0.178783	0.999999999999977	-0.225
Gordonia_rubripertincta_NBRC_101908	0	0	0	0	-0.00417664519738992	0	0	0.158141288310276	0	0	0	-0.131516146428794	0	-0.0015512752614768	0	0	0	0	7.2950319268632	0	0	0	0	0	0	0	0	0	0	-1	0	0	0	0	-1	0	0	0	0	0	0	0	0	0	0	0	0	-0.0411970081238678	-0.225
Gordonia_terrae_C_6	0	0	0	0	-1	-0.00116675284830181	0	0.130678551846472	0	0	0	-1	0	0	0	1.95452810149118	0	0	2.81561698099063	0	0	0	0	0	-1	0	0	0	0	-1	0	0	0	0	-1	0	0	0	0	0	0	0	0	0	0	0	0	-0.0929558946152383	-0.225
Gordonia_terrae_NBRC_100016	0	0	0	0	-1	0	0	0.129463761864827	0	0	0	-1	0	0	0	1.93518447987071	0	0	1.88753324062304	0	0	0	0	0	-1	0	0	0	0	-1	0	0	0	0	-1	0	0	0	0	0	0	0	-0.0289685786557357	0	0	0	0	-0.15	-0.225
Gordonibacter_pamelaeae_7_10_1_bT_DSM_19378	0	0	0	0	0	0	0	0	0	0	0	0	0	0	0	0	0	0	0.199115410187005	0	0	0	0	0	0	0	0	0	0	0	0	0	0	0	-0.0130570136680035	0	0	0	0	0	0	0	0	0	0	0	0	-0.00977257404863394	-0.00394117975813515
Granulicatella_adiacens_ATCC_49175	-0.00184029337060565	0	0	0	-0.000460073342662959	-0.00202250391381509	0	-1	0	0	0	0.0161281421893591	0	0	0	0	0	0	13.2246128785158	0	-1	0	0	1.72413737992065	0	0	0	0	0	0	0	0	0	0	-0.123365173170896	0	0	0	-0.316416976393839	0	0	0	0	0	0	0	0	-0.0492653698416603	-0.225
Granulicatella_elegans_ATCC_700633	0	0	0	0	-0.000498813043122937	-0.00219280544757872	0	-1	0	0	0	0.0174861852239019	0	0	0	0	0	0	13.8877443902193	0	-1	0	0	2.40385072091385	-1	0	0	0	0	0	0	0	0	0	-0.133752929683396	0	0	0	0	0	0	0	0	0	0	0	0	-0.0534136772877446	-0.225
Grimontia_hollisae_CIP_101886	0	0	0	0	-1	0	0	0	0	0	0	-1	0	0	-0.00130721128789446	0	0	0	6.38762423420803	0	-1	0	0	0	-1	0	0	0	0	0	0	0	0	0	2.93807169879528	0	0	0	-1	0	0	0	0	0	0	0	-0.178783	-0.149999998776049	-0.225
Haemophilus_haemolyticus_M19501	0	0	0	0	-0.00567863419719727	0	0	0	0	0	0	0	0	0	-0.000703046291278042	0	0	0	3.13043267076773	0	-1	0	0	0	-1	0	0	0	0	0	0	0	0	0	-0.114195469662263	0	0	0	0	0	0	0	0	0	0	0	0	-0.15	-0.225
Haemophilus_parainfluenzae_T3T1	0	0	0	0	0	0	0	0	0	0	0	0	0	0	0	0	0	0	1.98338388508284	0	-1	0	0	0	-1	0	0	0	0	0	0	0	0	0	1.48727841698281	0	0	0	0	0	0	0	0	0	0	0	0	-0.06013138952178	-0.225
Haemophilus_sputorum_CCUG_13788	0	0	0	0	-0.00657062853156276	0	0	0	0	0	0	-1	0	0	-0.000813480118608823	0	0	0	6.51457080715227	0	-1	0	0	0	-1	0	0	0	0	0	0	0	0	0	-0.132133182923099	0	0	0	0	0	0	0	0	0	0	0	0	-0.15	-0.225
Hafnia_alvei_ATCC_51873	0	0	0	0	-0.142074373115747	0	0	0	0	0	0	-0.958106943618645	0	-0.00425123413663187	-0.00141707804561975	0	0	0	7.77978280639809	0	-1	0	0	0	0	0	0	0	0	0	0	0	0	0	3.01374845419309	0	0	0	-0.0721952411576012	0	0	0	0	0	0	0	-0.178783	-0.15	-0.225
Hafnia_alvei_BIDMC_31	0	0	0	0	0	0	0	0	0	0	0	-1	0.0153701162694233	-0.00500665263484734	-0.00166888421165368	0	0	0	10.6014071278632	0	-1	0	0	0	-1	1.86038250776788e-14	0	0	0	-1.00000000020873	0	0	0	0	-1	0	0	0	-1	0	0	0	0	0	0	0	-0.178783	-0.15	-0.225
Halococcus_morrhuae_DSM1307	0	0	0	0	-0.0017359152041081	-0.000214915894191536	0	0.000429831788324009	0	0	0	-0.0226946742280916	0	0	0	0	0	0	1.00347183040822	0	-1	0	0	0	-0.00974211355162424	0	0	0	0	0	0	0	0	0	-0.031436854524145	0	0	0	0	0	0	0	-0.00520774561232429	0	0	0	0	-0.0171224773444237	-0.224999995313146
Helicobacter_bilis_ATCC_43879	0	0	0	0	0	0	0	0	0	0	0	0	0	0	0	0	0	0	0	0	0	0	0	0	0	0	0	0	0	0	0	0	0	0	0.852690837066461	0	0	0	0	0	0	0	0	0	0	0	0	-0.0096653955991087	-0.225
Helicobacter_canadensis_MIT_98_5491	0	0	0	0	-0.0153678313668024	0	0	0	0	0	0	0	0	0	0	0	0	0	-0.058029476947695	0	0	0	0	0	0	0	0	0	0	0	0	0	0	0	-0.0248974896776417	0	0	0	0	0	0	0	0	0	0	0	0	0	-0.225
Helicobacter_cinaedi_CCUG_18818	0	0	0	0	0	0	0	0	0	0	0	0	0	0	0	0	0	0	1.18648631210726	0	0	0	0	0	0	0	0	0	0	0	0	0	0	0	-0.0293715100642657	0	0	0	0	0	0	0	0	0	0	0	0	0	-0.225000001406761
Helicobacter_pullorum_MIT_98_5489	0	0	0	0	0	0	0	0	0	0	0	0	0	0	0	0	0	0	1.28001584440744	0	0	0	0	0	0	0	0	0	0	0	0	0	0	0	-0.0323771834327999	0	0	0	0	0	0	0	0	0	0	0	0	-0.0120045205433371	-0.225000000094402
Helicobacter_pylori_26695	0	0	0	0	0	0	0	0	0	0	0	0	0	0	0	0	0	0	-0.00800506895575381	0	0	0	0	0	-0.012746251872727	0	0	0.00687575256745276	0	0	0	0	0	0	-0.143482403667576	0	0	0	0	0	0	0	0	0	0	0	0	-0.0228791780322354	-0.225
Helicobacter_winghamensis_ATCC_BAA_430	0	0	0	0	0	0	0	0	0	0	0	0	0	0	0	0	0	0	0.130467128364216	0	0	0	0	0	0	0	0	0	0	0	0	0	0	0	-0.015425997773491	0	0	0	0	0	0	0	0	0	0	0	0	0	-0.00465624312844284
Holdemania_filiformis_VPI_J1_31B_1_DSM_12042	0	0	0	0	0	0	0	0	0	0	0	0	0	0	0	0	0	0	3.21993632480826	0	-1	0	0	0	0	0	0	0	0	0	0	0	0	0	-0.14615858623074	0	0	0	0	0	0	0	0	0	0	0	0	-0.0541913645650084	-0.224999999258467
Kallipyga_massiliensis_ph2	-0.00199190384507841	0	0	0	-0.000497975961269548	-0.00218912559641893	0	0	0	0	0	-0.0229248159489543	0	0	0	0	0	0	8.18354884854352	0	-1	0	0	0.9737776959239	0	0	0	0	0	0	0	0	0	0	-1	0	0	0	-1	0	0	0	0	0	0	0	0	-0.0533240412544501	-0.225
Kandleria_vitulina_DSM_20405	-0.0179710238621261	0	0	0	-0.140709259187588	0	0	-0.152843098002904	0	0	0	0	0	0	0	0	0	0	14.3702966422411	0	-1	0	0	1.95697999851177	0	0	0	0	0	0	0	0	0	0	-1	0	0	0	0	0	0	0	0	0	0	0	0	0.954955922995487	-0.0641198564796696
Kingella_oralis_ATCC_51147	0	0	0	0	-0.00289216127960146	0	0	0	0	0	0	0	0	0	0	0	0	0	0.22673805049385	0	0	0	0	0	-0.0257499603393399	0	0	0	0	-0.0057843225591796	0	0	0	0	-0.0523760914056766	0	0	0	0	0	0	0	0	0	0	0	0	-0.15	-0.225
Klebsiella_pneumoniae_pneumoniae_MGH78578	0	0	0	0	0	0	0	0	0	0	0	0	0	0	0	0	0	0	14.8145973891346	0	-1	0	0	0	-1	0	0	0	0	-0.499641924254888	-6.58536023985022e-10	0	0	0	-1	0	0	0	0	0	0	0	0	0	0	0	-0.178783	-0.13589252110321	-0.225
Klebsiella_sp_1_1_55	0	0	0	0	0	0	0	0	0	0	0	0	0	0	0	0	0	0	13.2077172698082	0	-1	0	0	0	-1	0	0	0	0	-1	0	0	0	0	-1	0	0	0	0	0	0	0	0	0	0	0	-0.178783	-0.15	-0.225
Kluyvera_ascorbata_ATCC_33433	0	0.148986000000036	0	0	-0.142074373115975	0	0	0	0	0	0	-1	0	-0.00425123413674555	-0.00141707804561975	0	0	0	6.59179775224311	0	-1	0	0	0	0	0	0	0	0	0	0	0	0	0	0.520758810956863	0	0	0	-0.0712973541177462	0	0	0	0	0	0	0	-0.178783	-0.15	-0.225
Kocuria_palustris_PEL	0	0	0	0	-1	0	0	0	0	0	0	-1	0	0	0	0	0	0	3.57732517646696	0	-1	0	0	0	-1	0	0	0	0	0	0	0	0	0	1.78620935494064	0	0	0	0	0	0	0	0	0	0	0	0	-0.15	-0.050356358949989
Kocuria_rhizophila_DC2201	0	0.148985999999923	0	0	-1	0	0	0	0	0	0	-0.158319979358112	0	0	0	0	0	0	0.772401239148621	0	-1	0	0	0	0	0	0	0	0	0	0	0	0	0	2.34433804132232	0	0	0	0	0	0	0	-0.0150836167129	0	0	0	-0.178783	0	-0.0403721395182174
Kurthia_massiliensis_JC30	-0.0125739068391088	0	0	0	-1	-0.00240140303588743	0	-1	0	0	0	-1	0	0	0	0	0	0	10.628769689816	0	-1	0	0	0	-1	0	0	0	0	-1	0	0	0	0	-1	0	0	0	-1	0	0	0	0	0	0	0	-0.178783	0.9391037720844	-0.225
Kytococcus_sedentarius_DSM_20547	0	0	0	0	-1	-0.000726937089139623	0	-0.371175024083982	0	0	0	-1	0	-0.00218081126740799	0	0	0	2.50732025223988	2.99798789907209	0	-1	0	0	0	0	0	0	0	0	0	0	0	0	0	0.672178385858274	0	0	0	0	0	0	0	0	0	0	0	0	-0.0579155110256352	-0.047147029101302
Lachnospiraceae_bacterium_sp_5_1_63FAA	0	0	0	0	-0.0156155837370306	0	0	0	0	0	0	0	0	0	0	0	0	0	-1	0	-1	0	0	0	0	0	0	0	0	0	0	0	0	0	-0.131287349890044	0	0	0	0	0	0	0	0	0	0	0	-0.178783	0	0
Lachnospiraceae_bacterium_sp_8_1_57FAA	0	0	0	0	-0.0032172628675653	0	0	0	0	0	0	0	0	0	0	0	0	0	1.47579811267406	0	0	0	0	0	0	0	0	0	0	0	0	0	0	0	-0.0270489994418313	0	0	0	0	0	0	0	0	0	0	0	0	0	-0.0081645751303995
Lachnospira_multipara_ATCC_19207	-0.00197279660778804	0	0	0	-0.088887288891442	-0.00216812651932363	0	-1	0	0	0	0	0	0	0	0	0	0	10.3707797714274	0	-0.0542519067194732	0	0	3.1917841142523	-1	0	0	0	0	0	0	0	0	0	-0.13224760737728	0	0	0	0	0	0	0	0	0	0	0	0	0	-0.225
Lactobacillus_acidophilus_ATCC_4796	0	0	0	0	0	0	0	0	0	0	0	0	0	0	0	0	0	0	-0.176145719084161	0	0	0	0	0	0	0	0	0	0	-0.0145370651525809	0	0	0	0	-0.0465728104427399	0	0	0	0	0	0	0	0	0	0	0	0	-0.0226577694295656	-0.225
Lactobacillus_acidophilus_NCFM	0	0	0	0	0	0	0	0	0	0	0	0	0	0	0	0	0	0	0.857536472778065	0	-1	0	0	0	0	0	0	0	0	-0.0334426410240667	0	0	0	0	-0.0419135794545582	0	0	0	0	0	0	0	0	0	0	0	0	-0.0300931938588974	-0.225
Lactobacillus_amylolyticus_DSM_11664	0	0	0	0	0	0	0	0	0	0	0	0	0	0	0	0	0	0	0.794682373293654	0	-1	0	0	0	0	0	0	0	0	-0.011317502790007	0	0	0	0	-0.0362582066336472	0	0	0	0	0	0	0	0	0	0	0	0	-0.0176396931598219	-0.0143604370580079
Lactobacillus_amylovorus_GRL_1112	-0.0020444242090889	0	0	0	-0.000511106052236365	-0.00224684608999914	0	0	0	0	0	0.0179171239046809	0	0	0	0	0	0	10.4951337313848	0	-1	0	0	0.759323556593017	0	0	0	0	0	-0.0608216202197127	0	0	0	0	-0.0762275865035917	0	0	0	-0.351515232441898	0	0	0	0	0	0	0	0	-0.0547300318407284	-0.225
Lactobacillus_animalis_KCTC_3501	-0.0139963124574882	0	0	0	-0.999999998950898	-0.00267305839440724	0	-1	0	0	0	0	0	0	0	0	0	0	13.2777240425128	0	-1	0	0	1.96704937140566	0	0	0	0	0	-0.0723590917995125	0	0	0	0	-0.0906874711608907	0	0	0	0	0	0	0	0	0	0	0	0	0	-0.225
Lactobacillus_antri_DSM_16041	0	0	0	0	0	0	0	0	0	0	0	0	0.19982626049773	0	0	0	0	0	-0.527997183701018	0	0	0	0	0	0	0	0	0	0	0	0	0	0	0	0	0	0	0	0	0	0	0	0	0	0	0	-0.178783	-0.020543394358242	-0.0623710479836984
Lactobacillus_brevis_ATCC_367	0	0	0	0	0	0	0	0	0	0	0	0	0.186647325486319	0	0	0	0	0	-0.0254938115061435	0	0	0	0	0	0	0	0	0	0	0	0	0	0	0	0.914918942826148	0	0	0	0	0	0	0	0	0	0	0	-0.178783	-0.0334343781456937	-0.0272188568464799
Lactobacillus_brevis_subsp_gravesensis_ATCC_27305	0	0	0	0	0	0	0	0	0	0	0	0	0	0	0	0	0	0	-0.101813254893955	0	0	0	0	0	0	0	0	0	0	0	0	0	0	0	0	0	0	0	0	0	0	0	0	0	0	0	-0.178783	-0.0237218653949412	-0.225
Lactobacillus_buchneri_ATCC_11577	0	0	0	0	0	0	0	0	0	0	0	0	0	0	0	0	0	0	0.298695782230141	0	0	0	0	0	0	0	0	0	0	0	0	0	0	0	0	0	0	0	0	0	0	0	0	0	0	0	-0.178783	-0.0223135120052348	-0.225
Lactobacillus_casei_ATCC_334	0	0	0	0	0	0	0	0	0	0	0	0	0	0	0	0	0	0	1.43641727187605	0	0	0	0	0	0	0	0	0	0	0	0	0	0	0	1.56095303097527	0	0	0	0	0	0	0	0	0	0	0	0	-0.0311542729313032	-0.225
Lactobacillus_casei_casei_BL23	0	0	0	0	0	0	0	0	0	0	0	0	0	0	0	0	0	0	1.44577010512023	0	0	0	0	0	0	0	0	0	0	0	0	0	0	0	1.68781434309562	0	0	0	0	0	0	0	0	0	0	0	0	-0.03127679528302	-0.225
Lactobacillus_coleohominis_101_4_CHN	-0.00701117235342974	0	0	0	-0.000304595273519226	-0.00133901505632084	0	0	0	0	0	-0.182290481190648	0	0	0	0	0	0	10.0661584331219	0	-1	0	0	0.019588301637782	0	0	0	0	0	-0.03624683754947	0	0	0	0	-0.0454280720387032	0	0	0	0	0	0	0	0	0	0	0	0	-0.0326165361276185	-0.225
Lactobacillus_coryniformis_subsp_coryniformis_CECT_5711	-0.00843891963086563	0	0	0	-1	0	0	0	0	0	0	0	0	0	-0.00161169058117139	0	0	0	12.0444505107019	0	-1	0	0	0	0	0	0	0	0	-0.0436281029099064	0	0	0	0	-0.0546789936986443	0	0	0	-0.0229953901897488	0	0	0	0	0	0	0	0	0	-0.225
Lactobacillus_crispatus_125_2_CHN	0	0	0	0	0	0	0	0	0	0	0	0	0	0	0	0	0	0	0.331766983279522	0	-1	0	0	-0.0243948556224041	0	0	0	0	0	-0.0204255314129114	0	0	0	0	-0.0654378578292381	0	0	0	0	0	0	0	0	0	0	0	0	-0.0318356543341679	-0.225000001115723
Lactobacillus_curvatus_CRL_705	-0.00811496940866618	0	0	0	-0.000352548932202379	-0.00154982158075812	0	-1	0	0	0	-0.21098920462498	0	0	0	0	0	0	8.40467279110521	0	-1	0	0	0.181319220411524	0	0	0	0	0	0	0	0	0	0	-0.0945333190175006	0	0	0	0	0	0	0	0	0	0	0	0	-0.037751488559843	-0.225
Lactobacillus_delbrueckii_subsp_bulgaricus_ATCC_11842	0	0	0	0	0	0	0	-0.00109931206611691	0	0	0	0	0	0	0	0	0	0	0.838369275023979	0	-1	0	0	0	0	0	0	0	0	-0.029758131314793	0	0	0	0	-0.0372957925283117	0	0	0	0	0	0	0	0	0	0	0	0	-0.0267777061590323	-0.225000001102466
Lactobacillus_delbrueckii_subsp_bulgaricus_ATCC_BAA_365	0	0	0	0	0	0	0	0	0	0	0	0	0	0	0	0	0	0	-0.201817057142307	0	0	0	0	0	0	0	0	0	0	-0.00984530405548867	0	0	0	0	-0.0315416812211672	0	0	0	0	0	0	0	0	0	0	0	0	-0.0153450938626686	-0.225
Lactobacillus_fermentum_ATCC_14931	0	0	0	0	0	0	0	0	0	0	0	0	0	0	0	0	0	0	0.300645907149146	0	0	0	0	0	0	0	0	0	0	-0.0135354522867601	0	0	0	0	0	0	0	0	0	0	0	0	0	0	0	0	0	-0.0425865585713382	0
Lactobacillus_fermentum_IFO_3956	-0.00360317970669133	0	0	0	0	0	0	0.00137629247569748	0	0	0	0	0	0	0	0	0	0	0.0944936133433885	0	0	0	0	0	0	0	0	0	0	-0.0186279644694878	0	0	0	0	0	0	0	0	0	0	0	0	0	0	0	0	-0.178783	-0.0238020056747473	0
Lactobacillus_gasseri_ATCC_33323	0	0	0	0	0	0	0	0	0	0	0	0	0	0	-0.00202717347087855	0	0	0	0.124702705628238	0	-1	0	0	0	0	0	0.0040543469417571	0	0	-0.0548751316412108	0	0	0	0	-0.0687748670425208	0	0	0	0	0	0	0	0	0	0	0	0	-0.0493791137269028	-0.0378717887233279
Lactobacillus_gastricus_PS3	-0.00444806707142142	0	0	0	-0.0348274103484982	0	0	-1	0	0	0	-1	0	0	0	0	0	0	2.98020040371875	0	-0.0212567335682934	0	0	0	0	0	0	0	0	-0.0229959208563741	0	0	0	0	-0.0288207308512938	0	0	0	0	0	0	0	0	0	0	0	0	0	-0.225
Lactobacillus_helveticus_DPC_4571	0	0	0	0	0	0	0	0	0	0	0	0	0	0	0	0	0	0	0.655152793349998	0	-1	0	0	0	0	0	0	0	0	-0.0309607818669519	0	0	0	0	-0.0388030714957495	0	0	0	0	0	0	0	0	0	0	0	0	-0.0290036451287051	-0.22499999989609
Lactobacillus_helveticus_DSM_20075	0	0	0	0	0	0	0	0	0	0	0	0	0	0	0	0	0	0	-0.0257835535043114	0	0	0	0	0	-1	0	0	0	0	-0.0169275909850057	0	0	0	0	-0.0542314062668083	0	0	0	0	0	0	0	0	0	0	0	0	-0.0263836922727422	-0.0214789083240476
Lactobacillus_hilgardii_ATCC_8290	0	0	0	0	0	0	0	0	0	0	0	0	0	0	0	0	0	0	0.124933796361342	0	0	0	0	0	0	0	0	0	0	-0.0136868104729047	0	0	0	0	-0.0438488252657407	0	0	0	0	0	0	0	0	0	0	0	-4.69346783660285e-14	-0.0213325449579088	-0.225
Lactobacillus_iners_DSM_13335	0	0	0	0	-0.000260357152349733	-0.00114454220835591	0	0	0	0	0	-0.0119857990403034	0	0	0	0	0	0	1.29444270504609	0	-1	0	0	1.19179142431403	0	0	0	0	0	-0.0309825011293015	0	0	0	0	-0.0388302921953709	0	0	0	-1	0	0	0	0	0	0	0	0	-0.0278794492356171	-0.021382413159904
Lactobacillus_jensenii_1153	0	0	0	0	-0.000210582062723175	-0.000925728588341501	0	0	0	0	0	-0.00969435355455062	0	0	0	0	0	0	0.849089892762549	0	-1	0	0	0	0	0	0	0	0	-0.0250592654662114	0	0	0	0	-0.0314067155559314	0	0	0	-0.00194930361999468	0	0	0	0	0	0	0	0	-0.0225494551413249	-0.017294522653151
Lactobacillus_johnsonii_DPC_6026	-0.00105208251716249	0	0	0	0	0	0	0	0	0	0	0	0	0	-0.0011562509776013	0	0	0	0.774577291066294	0	-1	0	0	0	0	0	0.00231250195520261	0	0	-0.0312994548876304	0	0	0	0	-0.0392275295598665	0	0	0	0	0	0	0	0	0	0	0	0	-0.0281646584965301	-0.0216011571601257
Lactobacillus_johnsonii_NCC_533	-0.0010801973562593	0	0	0	0	0	0	0	0	0	0	0	0	0	-0.00118714951383936	0	0	0	0.707989869125299	0	-1	0	0	0	0	0	0.00237429902767872	0	0	-0.0321358713454174	0	0	0	0	-0.0402758082382206	0	0	0	0	0	0	0	0	0	0	0	0	-0.0289173036740294	-0.0221784056566094
Lactobacillus_mucosae_LM1	0	0	0	0	-0.000309311394971701	-0.00135974734646516	0	-0.987526600399292	0	0	0	-0.0142394560216417	0	0	0	0	0	0	10.2797498254795	0	-0.0340242534330173	0	0	1.18215176969738	0	0	0	0	0	-0.0368080559996997	0	0	0	0	-0.0461314457352273	0	0	0	-0.212727066647744	0	0	0	0	0	0	0	0	0.108156229077485	-0.225
Lactobacillus_oris_F0423	-0.0115119259235285	0	0	0	-0.000500127232498926	-0.00219858268519602	0	0	0	0	0	-0.0230238518470287	0	0	0	0	0	0	10.1425645211784	0	-1	0	0	1.9735414667133	-1	0	0	0	0	0	0	0	0	0	0	0	0	0	0	0	0	0	0	0	0	0	-0.178783	0	-0.225
Lactobacillus_paracasei_subsp_paracasei_8700_2	0	0	0	0	0	0	0	0	0	0	0	0	0	0	0	0	0	0	0.0339767390931911	0	0	0	0	0	0	0	0	0	0	0	0	0	0	0	2.41773711369228	0	0	0	0	0	0	0	0	0	0	0	0	-0.0253293436284139	-0.225
Lactobacillus_paracasei_subsp_paracasei_ATCC_25302	0	0	0	0	0	0	0	0	0	0	0	0	0	0	0	0	0	0	-0.27347110746598	0	0	0	0	0	0	0	0	0	0	0	0	0	0	0	1.43585158691644	0	0	0	0	0	0	0	0	0	0	0	0	-0.0235458461629605	-0.225
Lactobacillus_pentosus_KCA1	-0.00835208551562694	0	0	0	0	0	0	0	0	0	0	0	0	0	0	0	0	0	9.56511831996113	0	-1	0	0	0	0	0	0	0	0	-0.0431791819711407	0	0	0	0	-0.0541163621946907	0	0	0	0	0	0	0	0	0	0	0	-0.178783	0	-0.225
Lactobacillus_plantarum_JDM1	-0.00758237405654738	0	0	0	0	0	0	0	0	0	0	0	0	0	0	0	0	0	2.41918325429356	0	-1	0	0	0	0	0	0	0	0	-0.0391998751160827	0	0	0	0	-0.04912910673238	0	0	0	0	0	0	0	0	0	0	0	-0.178783	0	-0.225000000458972
Lactobacillus_plantarum_subsp_plantarum_ATCC_14917	0	0	0	0	0	0	0	0	0	0	0	0	0	0	0	0	0	0	3.18278296393078	0	-1	0	0	0	0	0	0	0	0	-0.0266298119245221	0	0	0	0	-0.0853146883428053	0	0	0	0	0	0	0	0	0	0	0	-0.178783	0	-0.224999998875742
Lactobacillus_plantarum_WCFS1	0	0	0	0	0	0	0	0	0	0	0	0	0	0	0	0	0	0	6.27511294079261	0	-1	0	-1	0	0	0	0	0	0	-0.00640544872771898	0	0	0	0	-0.0639628468816227	0	0	0	0	0	0	0	0	0	0	0	-0.178783	0	-0.225
Lactobacillus_reuteri_CF48_3A_	0	0	0	0	0	0	0	0	0	0	0	0	0	0	0	0	0	0	0.0316409105539606	0	0	0	0	0	0	0	0	0	0	-0.0505426542995338	0	0	0	0	0	0	0	0	0	0	0	0	0	0	0	0	-0.178783	-0.0378288515468284	-0.225
Lactobacillus_reuteri_F275_JCM_1112	0	0	0	0	0	0	0	0	0	0	0	0	0	0	0	0	0	0	0.00990576105959917	0	0	0	0	0	0	0	0	0	0	-0.0128733404477543	0	0	0	0	-0.0412426881330248	0	0	0	0	0	0	0	0	0	0	0	-0.178783	-0.0200646538067076	-0.225
Lactobacillus_reuteri_MM2_3_	0	0	0	0	0	0	0	0	0	0	0	0	0	0	0	0	0	0	0.0862545410014945	0	0	0	0	0	0	0	0	0	0	-0.014102242249578	0	0	0	0	-0.0451797559016995	0	0	0	0	0	0	0	0	0	0	0	-0.178783	-0.0344667425781836	-0.225
Lactobacillus_reuteri_MM4_1A_	0	0	0	0	-1	0	0	0	0	0	0	0	0	0	0	0	0	0	0.937566252147462	0	0	0	0	0.998045832634034	0	0	0	0	0	-0.0307676140862441	0	0	0	0	-0.0985710832019322	0	0	0	0	0	0	0	0	0	0	0	-0.178783	-0.0479550375913732	-0.225
Lactobacillus_reuteri_SD2112_ATCC_55730	0	0	0	0	0	0	0	0	0	0	0	0	0	0	0	0	0	0	0.0236328062522944	0	0	0	0	0	0	0	0	0	0	-0.0130933243269737	0	0	0	0	-0.0419474567634097	0	0	0	0	0	0	0	0	0	0	0	-0.178783	-0.0411954925218879	-0.225
Lactobacillus_rhamnosus_GG_ATCC_53103	0	0	0	0	0	0	0	0	0	0	0	0	0	0	0	0	0	0	2.6814894871834	0	-1	0	0	0	0	0	0	0	0	-0.0387358013447283	0	0	0	0	-0.0485474842173517	0	0	0	0	0	0	0	0	0	0	0	0	0	-0.225
Lactobacillus_rhamnosus_LMS2_1	0	0	0	0	0	0	0	0	0	0	0	0	0	0	0	0	0	0	1.4957662007107	0	0	0	0	0	0	0	0	0	0	-0.0184527868035502	0	0	0	0	-0.0591177196329227	0	0	0	0	0	0	0	0	0	0	0	0	-0.0287608939177062	-0.225
Lactobacillus_ruminis_ATCC_25644	0	0	0	0	0	0	0	0	0	0	0	0	0	0	0	0	0	0	-0.408236629532439	0	0	0	0	-0.0144691223254085	0	0	0	0	0	-0.0121148293428632	0	0	0	0	-0.03881262446248	0	0	0	0	0	0	0	0	0	0	0	0	-0.0188824227621126	-0.225
Lactobacillus_sakei_subsp_sakei_23K	-0.00757284402667435	0	0	0	0	0	0	0	0	0	0	0	0	0	-0.00144628482360076	0	0	0	2.64778043158094	0	-1	0	-1	0	0	0	0.00289256964731521	0	0	0	0	0	0	0	-0.088217964134401	0	0	0	0	0	0	0	0	0	0	0	-0.178783	-0.0352294778012038	-0.0270195886361989
Lactobacillus_salivarius_HO66_ATCC_11741	0	0	0	0	0	0	0	0	0	0	0	0	0	0	0	0	0	0	0.927030518384072	0	0	0	0	0	0	0	0	0	0	0	0	0	0	0	1.48807577340665	0	0	0	0	0	0	0	0	0	0	0	0	-0.0237789313185885	-0.225
Lactobacillus_salivarius_salivarius_UCC118	0	0.148985999999923	0	0	0	0	0	0	0	0	0	0	0	0	0	0	0	0	2.62781514132496	0	0	0	-1	0	0	0	0	0	0	-1.13686837721616e-13	0	0	0	0	0.541669169548413	0	0	0	0	0	0	0	0	0	0	0	0	-0.0341610699031207	-0.225
Lactobacillus_ultunensis_DSM_16047	0	0	0	0	0	0	0	0	0	0	0	0	0	0	0	0	0	0	1.18393793826135	0	-1	0	0	0	-1	0	0	0	0	-0.0268517750612318	0	0	0	0	-0.0860257979784365	0	0	0	0	0	0	0	0	0	0	0	0	-0.0418517301618749	-0.225000001052967
Lactobacillus_vaginalis_ATCC_49540	-0.00307315295578747	0	0	0	-0.000133510890691468	-0.000586920114216349	0	-0.994615994628816	0	0	0	0.123862912763116	0	0	0	0	0	0	2.37055641848292	0	-0.0146861979640107	0	0	-0.00606444446418664	0	0	0	0	0	-0.015887795982394	0	0	0	0	-0.0199121354935414	0	0	0	0	0	0	0	0	0	0	0	0	0.0861175854560997	0
Lactococcus_garvieae_ATCC_49156	-0.0144817438508653	0	0	0	-0.000629148808116042	-0.00276576756084523	0	-1	0	0	0	-0.123166860811352	0	-0.0082973026825357	0	0	0	0	10.7668208224022	0	-1	0	0	1.24711471474257	0	0	0	0	0	-0.0748687081643311	0	0	0	0	-0.0938327671537991	0	0	0	0	0	0	0	0	0	0	0	0	-0.0673702339215879	-0.225
Lactococcus_raffinolactis_4877	0	0	0	0	-0.124969582240055	-0.00304824085358635	0	-1	0	0	0	0	0	0	0	0	0	0	22.0061688417823	0	-1	0	0	1.94589467505568	0	0	0	0	0	0	0	0	0	0	-1	0	0	0	0	0	0	0	0	0	0	0	0	-0.0742508887091162	-0.0569474370331363
Laribacter_hongkongensis_HLHK9	0	0	0	0	0	0	0	0	0	0	0	0	0	0	0	0	0	0	3.73595557893816	0	0	0	0	0	0.000727709290003986	0	0	0	0	0	0	0	0	0	-0.61666373961998	0	0	0	0	0	0	0	0	0	0	0	0	-0.0146761834288554	-0.225
Lautropia_mirabilis_ATCC_51599	0	0	0	0	-1	-0.000624249072010419	0	-1	0	0	0	-1	0	0	0	0	0	0	6.44934297652549	0	0	0	0	0	0	0	0	0	0	0	0	0	0	0	-1	0	0	0	-1	0	0	0	0	0	0	0	0	-0.15	-0.225
Leminorella_grimontii_ATCC_33999	0	0	0	0	0	0	0	0	0	0	0	-1	0	-0.00366450733031343	-0.00122150244328623	0	1.24908925958893	0	8.97079083455276	0	-1	0	0	0	0	0	0	0	0	0	0	0	0	0	-1	0	0	0	0	0	0	0	0	0	0	0	-0.178783	-0.0985393299130237	-0.225
Leptotrichia_buccalis_C_1013_b	-0.0197791640985217	0	0	0	-0.0116147791432013	-0.00143797383619437	0	-1	0	0	0	0	0	0	0	0	0	0	8.59464488032972	0	-1	0	0	1.92972619776003	0	0	0	0	0	0	0	0	0	0	-0.233569395955783	0	0	0	-1	0	0	0	0	0	0	0	0	0	-0.093262808177974
Leuconostoc_argentinum_KCTC_3773	0	0	0	0	-0.000331485460947079	-0.00145722557726913	0	0	0	0	0	0	0	0	0	0	0	0	14.0346105418862	0	-1	0	0	0	0	0	0	0	0	-0.0394467698663448	0	0	0	0	-0.0494385393130869	0	0	0	0.0282867256116788	0	0	0	0	0	0	0	-0.178783	0	-0.225
Leuconostoc_gelidum_JB7	0	0	0	0	-0.000335886421680698	-0.00147657240594645	0	-0.986454938255974	0	0	0	-0.0657556298568807	0	0	0	0	0	0	12.0480542500004	0	-1	0	0	0	0	0	0	0	0	-0.0399704841813673	0	0	0	0	-0.0500949091710936	0	0	0	0	0	0	0	0	0	0	0	-0.178783	0	-0.225
Leuconostoc_mesenteroides_subsp_cremoris_ATCC_19254	0	0	0	0	0	0	0	0	0	0	0	0	0	0	0	0	0	0	1.68959778854594	0	0	0	0	0	0	0	0	0	0	0	0	0	0	0	0.546156423908883	0	0	0	0	0	0	0	0	0	0	0	0	-0.0178209798291618	-0.225
Listeria_grayi_DSM_20601	0	0.148985999999923	0	0	0	0	0	0	0	0	0	0	0	0	0	0	0	0	6.42488597660929	0	0	0	0	0	-1	0	0	0	0	-0.0815483443304856	0	0	0	0	-0.140394421444861	0	0	0	0	0	0	0	0	0	0	0	0	-0.0847352870660188	-0.225
Listeria_monocytogenes_4a_L99	-0.00670248728135892	0.148985999999923	0	0	0	0	0	0	0	0	0	0	0.17999999999995	0	0	0	0	0	2.40063489332863	0	-1	0	0	0	0	0	0	0	0	0	0	0	0	0	2.85572777149542	0	0	0	0	0	0	0	0	0	0	0	0	-0.0324605698549703	-0.0239141924150545
Listeria_monocytogenes_4b_F2365	-0.00689939340587697	0.148985999999923	0	0	0	0	0	0	0	0	0	0	0.17999999999995	0	0	0	0	0	2.7543075408837	0	-1	0	0	0	0	0	0	0	0	0	0	0	0	0	2.49095055558348	0	0	0	0	0	0	0	0	0	0	0	0	-0.033414198671062	-0.225
Listeria_monocytogenes_Finland_1988	-0.00689939340586532	0.148985999999923	0	0	0	0	0	0	0	0	0	0	0.17999999999995	0	0	0	0	0	2.75298987333554	0	-1	0	0	0	0	0	0	0	0	0	0	0	0	0	3.43020576203719	0	0	0	0	0	0	0	0	0	0	0	0	-0.0334141986708346	-0.225
Listeria_monocytogenes_FSL_R2_561	-0.00689939340557189	0.148985999999923	0	0	0	0	0	0	0	0	0	0	0.17999999999995	0	0	0	0	0	2.75298987275914	0	-1	0	0	0	0	0	0	0	0	0	0	0	0	0	3.43020576204208	0	0	0	0	0	0	0	0	0	0	0	0	-0.0334141986691293	-0.225
Listeria_monocytogenes_J0161_FSL_R2_499	-0.00689939340585832	0.148985999999923	0	0	0	0	0	0	0	0	0	0	0.17999999999995	0	0	0	0	0	2.75298987315955	0	-1	0	0	0	0	0	0	0	0	0	0	0	0	0	2.49095055558119	0	0	0	0	0	0	0	0	0	0	0	0	-0.0334141986704935	-0.225
Listeria_monocytogenes_serotype_7_SLCC_2482	-0.00689939340588064	0.148985999999923	0	0	0	0	0	0	0	0	0	0	0.17999999999995	0	0	0	0	0	2.75430754080458	0	-1	0	0	0	0	0	0	0	0	0	0	0	0	0	3.43020576202957	0	0	0	0	0	0	0	0	0	0	0	0	-0.0334141986712893	-0.225
Listeria_monocytogenes_SLCC_2378	-0.00689939340587697	0.148985999999923	0	0	0	0	0	0	0	0	0	0	0.17999999999995	0	0	0	0	0	2.7543075408837	0	-1	0	0	0	0	0	0	0	0	0	0	0	0	0	2.49095055558348	0	0	0	0	0	0	0	0	0	0	0	0	-0.033414198671062	-0.225
Listeria_monocytogenes_SLCC_2540	-0.00689939340587686	0.148985999999923	0	0	0	0	0	0	0	0	0	0	0.17999999999995	0	0	0	0	0	2.7529898738394	0	-1	0	0	0	0	0	0	0	0	0	0	0	0	0	3.43020576202014	0	0	0	0	0	0	0	0	0	0	0	0	-0.0334141986709483	-0.225
Listeria_monocytogenes_SLCC_7179	-0.00689939340557189	0.148985999999923	0	0	0	0	0	0	0	0	0	0	0.17999999999995	0	0	0	0	0	2.75298987275914	0	-1	0	0	0	0	0	0	0	0	0	0	0	0	0	3.43020576204208	0	0	0	0	0	0	0	0	0	0	0	0	-0.0334141986691293	-0.225
Lysinibacillus_fusiformis_ZB2	-0.00884510852199583	0	0	0	-0.000384269293817852	0	0	0	0	0	0	-1	0	-0.00506779731949791	-0.00168926577305228	0	0	0	17.6684830137891	0	-1	0	0	0	-1	0	0	0	0	-1	0	0	0	0	-1	0	0	0	-1	0	0	0	0	0	0	0	0	0.999999964962138	-0.225
Lysinibacillus_sphaericus_C3_41	-0.00719596219139051	0	0	0	-0.000312623333343254	0	0	0	0	0	0	-1	0.826396931209615	-0.0041229203476405	-0.00137430678262263	0	0	0	12.2538173168214	0	-1	0	0	0	-1	0	0	0	0	-1	0	0	0	0	-1	0	0	0	-1	0	0	0	0	0	0	0	0	-0.0223865728168221	-0.225
Marvinbryantia_formatexigens_I_52_DSM_14469	0	0	0	0	-0.0519962740304436	0	0	0	0	0	0	0	0	0	0	0	0	0	5.56429099757861	0	0	0	0	0	0	0	0	0	0	-0.00434166457876017	0	0	0	0	-0.0433545311898342	0	0	0	0	0	0	0	0	0	0	0	-0.178783	-0.0297686519236549	-0.225
Megamonas_funiformis_YIT_11815	0	0	0	0	-0.0886365961573574	-0.00238020885743973	0	-1	0	0	0	0	0	0	0	0	0	1.93417331949468	31.9113292143913	0	-1	0	0	2.88412883468175	-1	0	0	0	0	-1	0	0	0	0	-1	0	0	0	-1	0	0	0	0	0	0	0	-0.178783	0	-0.225
Megamonas_hypermegale_ART12_1	0	0	0	0	-0.0367901098871926	0	0	0	0	0	0	0	0	0	0	0	0	0	19.0608410191817	0	-1	0	0	0	-1	0	0	0	0	-1	0	0	0	0	-1	0	0	0	0	0	0	0	0	0	0	0	-0.178783	0	-0.225
Megasphaera_elsdenii_DSM_20460	0	0	0	0	-0.00388116097315105	0	0	0	0	0	0	0	0	0	0	0	0	0	1.77765257563935	0	0	0	0	0.951629182837905	0	0	0	0	0	-0.00776232194630211	0	0	0	0	-0.0702865512103017	0	0	0	0	0	0	0	0	0	0	0	0	0	-0.225
Melainabacterium_MEL_A1	0	0	0	0	-1	0	0	-0.0712046442450855	0	0	0	0	0	-0.00206195168425438	0	0	0	1.76574113531092	0.0111031753210682	0	0	0	0	1.10361509756706	-1.00000000006139	0	0	0	0	0	0	0	0	0	-0.111640605513458	0	0	0	0	0	-4.70194e-05	0	0	0	0	0	0	-0.0547589730861048	-0.0445773999387939
Methanobrevibacter_ruminantium_M1	-0.00141418934038029	0	0	0	-0.000830444440111933	-0.000205627220793758	0	0.000205627220793758	0	0	0	-0.0108569047546325	0	0	0	0	0	0	0.159930124296807	0	0	0	0	0.0219713166138717	0	0	0	0	0	0	0	0	0	0	-0.0166999650928119	0	0	0	-0.0269639442042262	0	0	0	-0.0024913333203358	0	0	0	0	-0.15	-0.00666819227192264
Methanobrevibacter_smithii_ATCC_35061	0	0	0	0	0	0	0	0	0	0	0	0	0	0	0	0	0	0	-0.0794164325238853	0	0	0	0	0	0.000206980608481899	0	0	0	0	-0.00220331390812589	0	0	0	0	-0.00705881963767752	0	0	0	0	0	0	0	0	0	0	0	0	0	-0.00279571839153051
Methanomassiliicoccus_luminyensis_B10	0	0	0	0	-0.00131694263654936	-0.000163044775262633	0	0	0	0	0	-0.0217025153987151	0	0	0	0	0	0	-0.0238593091339681	0	0	0	0	0.0409044141588311	0	0	0	0	0	0	0	0	0	0	-0.0264832841276075	0	0	0	-1	0	0	0	0	0	0	0	0	-0.15	-0.0105746107592267
Methanosphaera_stadtmanae_DSM_3091	0	0	0	0	-0.406515535900222	0	0	-0.00584911993712467	0	0	0	0	0	0	-5.70101146877278e-05	0	0	0	-0.165154289541533	0	0	0	0	-0.0029119805492428	0.000114020229375456	0	0	0	0	0	0	0	0	0	-0.00926012540548982	0	0	0	0	0	0	0	-0.0013814435446875	0	0	0	0	0	-0.00369751052332959
Methylobacterium_mesophilicum_SR1_6_6	-0.0247165147405474	0.148985999999923	0	0	-0.0301574642588776	0	0	-1	0	0	0	-1	0	-0.00539077910593733	0	0	0	0	14.113796437729	0	-0.0580564190686346	0	0	2.91959344965221	-1	0	0	0	0	0	0	0	0	0	-1	0	0	0	-1	0	0	0	0	0	0	0	-0.178783	-0.15	-0.225
Methylobacterium_populi_BJ001	-0.0177689038373501	0	0	0	-0.0104343081771958	0	0	-0.440136524200398	0	0	0	0.268184665708645	0	-0.00387547502316465	0	0	0	0	14.4232592758337	0	-1	0	0	2.94217997356179	-1	0	0	0	0	0	0	0	0	0	-1	0	0	0	-1	0	0	0	0	0	0	0	0	-0.15	-0.225
Methylobacterium_radiotolerans_JCM_2831	0	0.148985999999923	0	0	-0.00617589568605581	0	0	0	0	0	0	-0.101775481713389	0	0	0	0	0	0	9.46563613175454	0	0	0	0	0	-1	0	0	0	0	0	0	0	0	0	-1	0	0	0	-1	0	0	0	0	0	0	0	-0.178783	-0.150000004671392	-0.225
Methyloversatilis_universalis_FAM5	0	0	0	0	-0.00321705133798433	0	0	0	0	0	0	-0.0420584668629544	0	-0.00119486619496456	0	0	0	0	7.1767427958398	0	0	0	0	0	0	0	0	0	0	0	0	0	0	0	-1.00000001939521	0	0	0	0	0	0	0	0	0	0	0	0	0	-0.225
Methyloversatilis_universalis_Fam50001	0	0	0	0	0	0	0	0	0	0	0	-0.052776103969677	0	-0.00149935048182215	0	0	0	0	9.54319157046109	0	0	0	0	0	0	0	0	0	0	0	0	0	0	0	-0.999999999938133	0	0	0	-0.0503104354681909	0	0	0	0	0	0	0	0	0	-0.225
Microbacterium_gubbeenense_DSM_15944	0	0	0	0	0	0	0	0	0	0	0	-0.0863688396202633	0	-0.00194659298074384	-0.000648864326876719	0	0	0	2.09581892768279	0	-1	0	0	0	0	0	0	0	0	0	0	0	0	0	3.07061754070924	0	0	0	0	0	0	0	0	0	0	0	-0.178783	-0.0883528368041425	-0.0420834564081133
Microbacterium_oleivorans_NBRC_103075	0	0.148985999999923	0	0	-0.00735759717349538	0	0	0	0	0	0	-0.0711313820532951	0	-0.00273273355526271	-0.000910911184973884	0	0	0	1.2409699957085	0	-1	0	0	0	0	0	0	0	0	0	0	0	0	0	4.431494255492	0	0	0	0	0	0	0	0	0	0	0	-0.178783	-0.15	-0.225
Microbacterium_paraoxydans_77MFTsu3_2	0	0.297971999999845	0	0	-0.00712729730730643	0	0	0	0	0	0	0.606585004916724	0	0	-0.000882398789030958	0	0	0	0.730662912256321	0	-1	0	0	0	0	0	0	0	0	0	0	0	0	0	-1	0	0	0	0	0	0	0	-1.00000000007081	0	0	0	-0.178783	-0.120152138116077	-0.225
Micrococcus_luteus_NCTC_2665	0	0	0	0	-1	0	0	0	0	0	0	-1	0	0	0	0	0	0	-0.0903524064242447	0	0	0	0	0	0	0	0	0	0	0	0	0	0	0	0	0	0	0	0	0	0	0	-1	0	0	0	0	0	-0.225
Micromonospora_aurantiaca_ATCC_27029	0	0	0	0	-0.00578323846116291	0	0	0	0	0	0	-1	0	0	0	0	0	0	4.81169929759471	0	0	0	0	0	0	0	0	0	0	0	0	0	0	0	-1	0	0	0	0	0	0	0	0	0	0	0	-0.178783	-0.15	-0.0464374787156658
Mitsuokella_jalaludinii_DSM_13811	0	0	0	0	-0.0114459999999781	-0.00141707804565949	0	0	0	0	0	-0.0389834898248864	0	0	0	0	0	1.9914860907611	4.00256814039813	0	-0.0457839999871794	0	0	1.93491737858665	0	0	0	0	0	0	0	0	0	0	-0.230175302785938	0	0	0	-1	0	0	0	0	0	0	0	-4.69346783660285e-14	-0.112899452241004	-0.0919075678700438
Mitsuokella_multacida_DSM_20544	0	0	0	0	-0.0460731122178686	0	0	0	0	0	0	0	0	0	0	0	0	0	5.38276276415718	0	0	0	0	0	0	0	0	0	0	0	0	0	0	0	-0.357829080554438	0	0	0	0	0	0	0	0	0	0	0	-0.178783	0	-0.225
Mobiluncus_curtisii_ATCC_43063	0	0	0	0	-0.00412390911276361	-0.000510562735101638	0	-1	0	0	0	0	0	0	0	0	0	0	2.75092796973308	0	0	0	0	-0.0235889382138339	0	0	0	0	0	0	0	0	0	0	-0.08293045856135	0	0	0	0	0	0	0	-0.0123717273382908	0	0	0	0	-0.15	-0.0331136166932765
Moraxella_catarrhalis_RH4	0	0	0	0	-0.00113169254473178	-0.000140109790288223	0	0	0	0	0	-0.0147953042680911	0	0	0	0	0	0	1.98538762754197	0	0	0	0	0	-0.00667269200494047	0	0	0	0	0	0	0	0	0	-0.693032345332995	0	0	0	0	0	0	0	0	0	0	0	0	-0.15	-0.225
Morganella_morganii_subsp_morganii_KT	0	0	0	0	-1	0	0	0	0	0	0	-1	0.12496686761051	-0.00453191415726906	-0.00151063805230933	0	1.92362100610126	0	7.071465098511	0	-1	0	0	0	-1	0	0	0	0	-0.0244034027613225	0	0	0	0	-0.220968806727797	0	0	0	-1	0	0	0	0	0	0	0	0	-0.15	-0.225
Mycobacterium_avium_subsp_avium_ATCC_25291	-0.000818522034933267	0	0	0	0	0	0	0	0	0	0	-1	0	0	0	0	0	0	6.25781093502451	0	0	0	0	0	0	0	0	0	0	0	0	0	0	0	-1	0	0	0	0	0	0	0	0	0	0	0	0	-0.0839134300205387	-0.225
Mycobacterium_fortuitum_subsp_fortuitum_DSM_46621	0	0	0	0	-0.0115703916808343	0	0	0	0	0	0	-1	0	-0.00429743526922266	-0.00143247842311212	0	0	0	6.2598960702469	0	-1	0	0	0	0	0	0	0	0	-1	0	0	0	0	-1	0	0	0	0	0	0	0	-0.0347111750428439	0	0	0	0	-0.15	-0.225
Mycoplasma_hominis_ATCC_23114	0	0	0	0	0	0	0	0	0	0	0	0	0	0	0	0	0	6.39500836722574e-13	4.66116034658626e-12	0	0	0	0	0	0	0	0	0	0	0	-8.23834203956358e-12	0	0	0	0	0	0	0	0	0	0	0	0	0	0	0	0	-2.27318164292001e-14	2.27318164292001e-14
Mycoplasma_pneumoniae_309	0	0	0	0	0	0	0	0	0	0	0	0	0	0	0	0	0	0	-0.0890709850699523	0	0	0	0	-0.00112979677146541	0	0	0	0	0	0	0	0	0	0	-0.00241963916050736	0	0	0	0	0	0	0	0	0	0	0	0	-0.00174898420436875	-0.00134140034649591
Neisseria_cinerea_ATCC_14685	0	0	0	0	-0.00164369621802507	-0.000203498674181901	0	0	0	0	0	0	0	0	0	0	0	0	1.56148965487273	0	0	0	0	0	0	0	0	0	0	0	0	0	0	0	-1	0	0	0	0	0	0	0	0	0	0	0	0	0	-0.225
Neisseria_elongata_subsp_glycolytica_ATCC_29315	0	0	0	0	-0.00154881024332099	0	0	-0.0198650348556839	0	0	0	0	0	0	0	0	0	0	1.8315103121854	0	0	0	0	-0.00797466054291363	0	0	0	0	0	0	0	0	0	0	-0.0311460655893825	0	0	0	0	0	0	0	0	0	0	0	0	0	-0.225
Neisseria_flavescens_SK114	0	0	0	0	-0.00309311170462934	0	0	-1	0	0	0	0	0	0	0	0	0	0	4.71621057383845	0	0	0	0	0	-0.0179366098695937	0	0	0	0	0	0	0	0	0	-1	0	0	0	0	0	0	0	0	0	0	0	0	-0.0305094021641935	-0.225
Neisseria_macacae_ATCC_33926	0	0	0	0	-0.00395597623503363	0	0	-1	0	0	0	0	0	0	0	0	0	0	3.54008297875475	0	0	0	0	0.979631095784612	-1	0	0	0	0	0	0	0	0	0	-1	0	0	0	0	0	0	0	0	0	0	0	0	0	-0.225
Neisseria_mucosa_ATCC_25996	0	0	0	0	-0.00473107213053936	0	0	-1	0	0	0	0	0	0	0	0	0	0	4.57809122031699	0	0	0	0	0.975640208781897	-1	0	0	0	0	0	0	0	0	0	-1	0	0	0	0	0	0	0	0	0	0	0	0	0	-0.225
Neisseria_subflava_NJ9703	0	0	0	0	-0.00332465730934928	0	0	-1	0	0	0	0	0	0	0	0	0	0	4.94798684466969	0	0	0	0	0	-0.019290084156637	0	0	0	0	0	0	0	0	0	-1	0	0	0	0	0	0	0	0	0	0	0	0	-0.0327932892817216	-0.225
Nevskia_ramosa_DSM_11499	0	0	0	0	0	0	0	0	0	0	0	-0.14481135147912	0	-0.00347739474341324	0	0	0	0	17.4200649884131	0	0	0	0	0	0	0	0	0	0	0	0	0	0	0	-1	0	0	0	0	0	0	0	0	0	0	0	0	-0.0946669668894629	-0.225
Oceanobacillus_picturae_strain_S1	-0.00958353067897344	0	0	0	-1	0	0	0	0	0	0	-1	0	-0.00549087565877926	-0.00183029188633554	0	0	0	15.3158682968465	0	-1	0	0	0	-1	0	0	0	0	0	0	0	0	0	-1	0	0	0	0	0	0	0	0	0	0	0	0	0.999999999999977	-0.225
Ochrobactrum_anthropi_ATCC_49188	0	0	0	0	-0.0276515126555523	0	0	0	0	0	0	-0.450669735332781	0	-0.00531579452763253	0	0	0	0	9.71402044319757	0	-1	0	0	0	0	0	0	0	0	-1	0	0	0	0	-1	0	0	0	-1	0	0	0	0	0	0	0	-0.178783	-0.15	-0.225
Odoribacter_laneus_YIT_12061	0	0	0	0	-0.0105568778251381	-0.00130699980752524	0	0	0	0	0	0	0	0	0	0	0	0	4.30943077986376	0	0	0	0	2.90414560914689	-1	0	0	0	0	-1	0	0	0	0	-1	0	0	0	-1	0	0	0	0	0	0	0	0	-0.15	-0.225
Odoribacter_splanchnicus_1651_6_DSM_20712	-0.00814245342554731	0	0	0	0	0	0	0	0	0	0	0	0	0	-0.000591968140270183	0	0	0	2.8326906156758	0	0	0	0	0	-1	0	0	0	0	0	0	0	0	0	0	0	0	0	0	0	0	0	0	0	0	0	-0.178783	-0.0477544225939482	-0.225
Olsenella_profusa_F019501	0	0	0	0	-1	0	0	-0.0925416128548022	0	0	0	0	0	0	0	0	0	0	2.22340882942171	0	-1	0	0	0.960305063874102	0	0	0	0	0	0	0	0	0	0	2.04693026683549	0	0	0	0	0	0	0	0	0	0	0	-0.178783	-0.15	-0.0568380474569267
Olsenella_uli_DSM_7084	-0.0172924345843473	0	0	0	-0.0101545144955253	-0.00125718500401051	0	0	0	0	0	0	0	0	0	0	0	0	1.96522056490267	0	-0.0406180579739157	0	0	1.94312359444086	0	0	0	0	0	0	0	0	0	0	-0.204203953227989	0	0	0	-1	0	0	0	-0.0304635434865759	0	0	0	0	-0.15	-0.225
Oribacterium_sinus_F0268	-0.0117105635598482	0	0	0	-0.000508756899876062	-0.00223651910612976	0	-1	0	0	0	0	0	0	0	0	0	0	9.0866813743005	0	-1	0	0	1.97248380378494	0	0	0	0	0	0	0	0	0	0	-0.136419299338741	0	0	0	0	0	0	0	0	0	0	0	0	0	-0.225
Oxalobacter_formigenes_HOxBLS	0	0	0	0	0	0	0	0	0	0	0	0	0	0	0	0	0	0	1.73563035236975	0	0	0	0	0	0	0	0	0	0	0	0	0	0	0	0.690242029627257	0	1.02733510692148e-10	0	0	0	0	0	0	0	0	0	0	-0.00795292440432149	-0.00647445901129232
Oxalobacter_formigenes_OXCC13	0	0	0	0	0	0	0	0	0	0	0	0	0	0	0	0	0	0	1.06958962522276	0	0	0	0	0	0	0	0	0	0	-0.00399514467142126	0	0	0	0	-0.0147643121557621	0	0	0	0	0	0	0	0	0	0	0	0	-0.0125699133632452	-0.0050693182635996
Paenibacillus_alvei_DSM_29	-0.0164851171543622	0	0	0	-1	0	0	0	0	0	0	-1	0	-0.0094451336937027	0	0	0	0	24.0550270033211	0	-1	0	0	0	-1	0	0	0	0	0	0	0	0	0	-1	0	0	0	0	0	0	0	0	0	0	0	-4.69346783660285e-14	0.923309912788432	-0.225
Paenibacillus_barengoltzii_G22	-0.0194011640159033	0	0	0	-0.00190694959724169	0	0	0	0	0	0	-0.0369782433226646	0	0	0	0	0	0	11.4532811308204	0	-1	0	0	0	0	0	0	0	0	-1	0	0	0	0	-1	0	0	0	0	0	0	0	0	0	0	0	-0.178783	-0.0902557710965084	-0.225
Paenibacillus_daejeonensis_DSM_15491	-0.0175892562400577	0	0	0	-0.000764152419264974	0	0	0	0	0	0	0	0	0	0	0	0	0	16.5912045683658	0	-1	0	0	0	0	0	0	0	0	0	0	0	0	0	-1	0	0	0	0	0	0	0	0	0	0	0	-0.178783	1.10120905220865	-0.225
Paenibacillus_graminis_C4D1M	-0.0381310487831327	0	0	0	-0.127935345271112	0	0	0	0	0	0	-0.292736731200876	0	0	0	0	0	0	13.8788381385612	0	-1	0	0	0	-1	0	0	0	0	0	0	0	0	0	-1	0	0	0	-1	0	0	0	0	0	0	0	-0.178783	-0.15	-0.225
Paenibacillus_lactis_154	-0.0164777740919817	0	0	0	-1	0	0	0	0	0	0	-1	0	0	0	0	0	0	19.7660254668654	0	-1	0	0	0	-1	0	0	0	0	0	0	0	0	0	-1	0	0	0	0	0	0	0	0	0	0	0	-0.178783	0.271659424948189	-0.225
Parabacteroides_distasonis_ATCC_8503	0	0.148986000000036	0	0	0	0	0	0	0	0	0	0	0	0	0	0	0	0	2.71024302280239	0	0	0	-1	0	-1	0	0	0	0	0	0	0	0	0	0	0	0	0	0	0	0	0	0	0	0	0	0	-0.0733190271635294	-0.225
Parabacteroides_goldsteinii_dnLKV18	0	0.148986000000036	0	0	-0.00388912793778218	0	0	0	0	0	0	0	0	-0.00144448658454621	0	0	0	0	2.73334778556455	0	0	0	0	0	-1	0	0	0	0	0	0	0	0	0	-0.999999986558691	0	0	0	-1	0	0	0	0	0	0	0	0	-0.15	-0.225
Parabacteroides_gordonii_DSM_23371	0	0	0	0	0	0	0	0	0	0	0	0	0	-0.00103428312888809	-0.000344761042924802	0	0	0	0.645376718905709	0	0	0	0	0	-0.999999997995133	0	0	0	0	0	0	0	0	0	3.5615432115236	0	0	0	-1	0	0	0	0	0	0	0	-0.178783	-0.15	-0.225
Parabacteroides_johnsonii_DSM_18315	-0.333387979094596	0.148986000000036	0	0	-0.00535232908850958	0	0	-1	0	0	0	0	0	0	0	0	0	0	0.629935802330692	0	0	0	-0.0214093163458529	1	-1	0	0	0	0	0	0	0	0	0	0	0	0	0	0	0	0	0	0	0	0	0	-0.178783	-0.0530430385849968	-0.225
Parabacteroides_merdae_ATCC_43184	0	0.148986000000036	0	0	-0.00797249350853235	0	0	-1	0	0	0	0	0	0	0	0	0	0	2.12335238747414	0	0	-0.0318899740334473	0	1	-1	0	0	0	0	0	0	0	0	0	0	0	0	0	0	0	0	0	0	0	-2.19148e-05	0	0.00201616160000001	-0.15	-0.225
Parabacteroides_sp_D13	0	0	0	0	0	0	0	0	0	0	0	0	0	0	0	0	0	0	1.38251295952114	0	-0.0129715054972621	0	0	0	-0.0320766748063761	0	0	0	0	0	0	0	0	0	0	0	0	0	0	0	0	0	0	0	0	0	0	-0.0202176558766723	-0.0164591510774471
Paracoccus_yeei_ATCC_BAA_599	0	0	0	0	-0.0117354548078765	0	0	0.118581825609454	0	0	0	-0.36953145886298	0	0	0	0	0	1.29750935635252	11.8063496692935	0	-0.0469418192319608	0	0	0	-1	0	0	0	0	0	0	0	0	0	-1	0	0	0	-1	0	0	0	0	0	0	0	-0.178783	-0.15	-0.225
Paraprevotella_clara_YIT_11840	0	0	0	0	-0.00839735731710789	0	0	1.13686837721616e-13	0	0	0	0	0	-0.00311891770786588	-0.00103963923606898	0	0	1.99480801513118	3.49569985693097	0	0	0	0	2.92458427100269	-1	0	0	0	0	0	0	0	0	0	-0.168868099169231	0	0	0	-1	0	0	0	0	0	0	0	-0.178783	0	-0.225
Paraprevotella_xylaniphila_YIT_11841	0	0	0	0	-1.00000000093993	0	0	-1	0	0	0	0	0	-0.00354309505132733	-0.00118103168381367	0	0	1.99407024072718	5.82873445263908	0	0	0	0	2.9143592790806	-1	0	0	0	0	0	0	0	0	0	-0.191834406195994	0	0	0	-1	0	0	0	0	0	0	0	-0.178783	0	-0.225
Parasutterella_excrementihominis_YIT_11859	0	0	0	0	-0.000311491909542383	0	0	0	0	0	0	0	0	0	0	0	0	0	0	0	0	0	0	0	0	0	0	0.155177383236264	0	0	0	0	0	0	-0.00626400005057803	0	0	0	0	0	0	0	0	0	0	0	0	0	-0.030886517353315
Parvimonas_micra_ATCC_33270	0	0	0	0	-0.00473179111440825	0	0	0	0	0	0	0	0.190777018066228	0	0	0	0	0	3.79193922140894	0	0	0	0	0	0	0	0	0	0	0	0	0	0	0	-1	0	0	0	0	0	0	0	0	0	0	0	0	-0.0147501343543809	-0.225
Pediococcus_acidilactici_7_4	0	0	0	0	-0.00391117818085784	0	0	0	0	0	0	0	0	0	0	0	0	0	-0.136891236329575	0	0	0	0	0	0	0	0	0	0	0	0	0	0	0	-0.00718562045233284	0	0	0	0	0	0	0	0	0	0	0	-0.178783001304443	-0.0121920858838621	-0.0291935895199686
Pediococcus_acidilactici_DSM_20284	0	0	0	0	-0.00400332481340737	0	0	0	0	0	0	0	0	0	0	0	0	0	-0.140116368218514	0	0	0	0	0	0	0	0	0	0	0	0	0	0	0	-0.00803105676197879	0	0	0	0	0	0	0	0	0	0	0	-0.178783	-0.0124793291660353	-0.0298813850740544
Pediococcus_pentosaceus_ATCC_25745	0	0	0	0	-0.000247721652158361	-0.00108899595864476	0	0	0	0	0	0	0	0	0	0	0	0	1.57131948380129	0	-1	0	0	0.438343748893544	0	0	0	0.287063893201321	0	0	0	0	0	0	0	0	0	0	0	0	0	0	0	0	0	0	-0.178783	-0.0265264201924765	-0.225
Peptoniphilus_harei_ACS_146_V_Sch2b	-0.00843932481254295	0	0	0	-0.00036664031631517	-0.00161176796403029	0	-1	0	0	0	-1	0	0	0	0	0	0	1.2610771093623	0	0	0	0	0.979768868144788	0	0	0	0	0	0	0	0	0	0	-0.0983118166695931	0	0	0	-1	0	0	0	0	0	0	0	0	-0.0392604159153734	-0.0301111555984107
Peptoniphilus_indolicus_ATCC_29427	0	0	0	0	-0.818566409854005	-0.00120441879554134	0	-1	0	0	0	-0.630128901002195	0	0	0	0	0	0	4.53482369011635	0	0	0	0	0.984769867439923	0	0	0	0	0	-0.0326033469302729	0	0	0	0	-0.0408616942359004	0	0	0	0	0	0	0	0	0	0	0	0	-0.15	-0.0225010315179816
Peptoniphilus_lacrimalis_DSM_7455	-0.00509583644922551	0	0	0	-0.000221384901010424	-0.000973218370047491	0	0	0	0	0	-0.0101916728983724	0	0	0	0	0	0.202097860088088	1.17478240545597	0	0	0	0	1.98764502851952	0	0	0	0	0	0	0	0	0	0	-0.0593626800618949	0	0	0	-1	0	0	0	0	0	0	0	0	-0.0237062398789703	-0.0181817298925807
Peptoniphilus_timonensis_JC401	-0.00105288824324279	0	0	0	-4.57419624398936e-05	-0.000201083804431623	0	0	0	0	0	-0.00210577648647359	0	0	0	0	0	0	1.49384931771328	0	0	0	0	0	0	0	0	0	0	0	0	0	0	0	-0.012265359876892	0	0	0	0	0	0	0	0	0	0	0	0	-0.00489812055582206	-0.00375666092063512
Peptostreptococcus_anaerobius_DSM_2949	-0.0160744392245269	0	0	0	-1	-0.00306994537560745	0	-1	0	0	0	0	0	0	0	0	0	0	12.7122061840587	0	-1	0	0	3.96159902229897	-1	0	0	0	0	0	0	0	0	0	-1	0	0	0	-1	0	0	0	0	0	0	0	0	-0.0747795805436579	-0.225
Peptostreptococcus_stomatis_DSM_17678	-0.00684940404875467	0	0	0	-0.000297567367397278	-0.00130812005266445	0	0	0	0	0	0	0	0	0	0	0	0	1.20895197231948	0	0	0	0	1.97506928571556	0	0	0	0	0	0	0	0	0	0	-0.0797904299324728	0	0	0	-1	0	0	0	0	0	0	0	0	0	-0.0244383852552573
Phascolarctobacterium_succinatutens_YIT_12067	0	0	0	0	-0.0068001190867335	0	0	-0.0207769977935186	0	0	0	0	0	0	0	0	0	0	0	0	0	0	0	0.904014844001381	0	0	0	0	0	0	0	0	0	0	2.136979178106	0	0	0	0	0	0	0	0	0	0	0	0	0	-0.225
Plesiomonas_shigelloides_302_73	0	0	0	0	-1	0	0	0	0	0	0	-1	0.179999999999836	-0.00396181204041568	-0.00132060401347189	0	0	0	7.22632541639177	0	-1	0	0	0	-1	0	0	0	0	0	0	0	0	0	-1	0	0	0	0	0	0	0	0	0	0	0	0	-0.15	-0.225
Porphyromonas_asaccharolytica_DSM_20707	0	0	0	0	-0.0060061472659072	-0.000743594218898802	0	0	0	0	0	-0.078522012618123	0	0	0	0	0	1.99596300261135	-1	0	-0.0240245890636288	0	0	1.96541788592185	0	0	0	0	0	0	0	0	0	0	-0.120781649966375	0	0	0	-1	0	0	0	-0.0180184417977216	0	0	0	0	-0.0592425944783872	-0.225
Porphyromonas_endodontalis_ATCC_35406	0	0	0	0	-0.00814559658169856	-0.00100846986586323	0	0	0	0	0	0	0	0	0	0	0	3.28600025183357	-1	0	0	0	0	2.95258286396393	-1	0	0	0	0	0	0	0	0	0	-0.163805273419712	0	0	0	-1	0	0	0	0	0	0	0	0	-0.15	-0.0654064276315921
Porphyromonas_gingivalis_W83	0	0	0	0	0	0	0	-1	0	0	0	0	0	0	0	0	0	0	3.18660495120798	0	0	0	0	0	0.000352143713826081	0	0	0	0	0	0	0	0	0	-0.056846389702514	0	0	0	0	0	0	0	0	0	0	0	0	-0.028055499497691	0
Porphyromonas_somerae_DSM_23386	0	0	0	0	-0.00814559658101643	-0.00100846986578362	0	0	0	0	0	0	0	0	0	0	0	3.3024263745076	-1	0	0	0	0	2.95253401190143	-1	0	0	0	0	0	0	0	0	0	-0.163805273406979	0	0	0	-1	0	0	0	0	0	0	0	0	-0.0803453950876227	-0.0654064276263625
Porphyromonas_uenonis_60_3	0	0	0	0	-0.00814559658169856	-0.00100846986586289	0	0	0	0	0	-0.10649233347965	0	-0.00302540959751241	0	0	0	2.94762437738177	-1	0	-0.0325823863267942	0	0	2.95309809061791	-1	0	0	0	0	0	0	0	0	0	-0.163805273419712	0	0	0	-1	0	0	0	-0.0244367897450957	0	0	0	0	-0.0803453950939358	-0.0654064276315921
Porphyromonas_uenonis_DSM_23387	0	0	0	0	-0.00702703496892809	-0.000869985757523506	0	0	0	0	0	-0.0918686978644701	0	-0.00260995727239788	0	0	0	2.95481637024182	-1	0	-0.028108139875485	0	0	2.95956624242535	-1	0	0	0	0	0	0	0	0	0	-0.141311366562149	0	0	0	-1	0	0	0	-0.0210811049067843	0	0	0	0	-0.0693122836689958	-0.0564247504225705
Prevotella_albensis_DSM_11370	0	0	0	0	-0.00648264562187251	0	0	-1	0	0	0	0	0	0	-0.000802587348289308	0	0	0	2.61120928841092	0	0	0	0	0.994977294247097	-1	0	0	0	0	0	0	0	0	0	-0.130363875492549	0	0	0	-1	0	0	0	0	0	0	0	0	-0.0647451995962683	-0.225
Prevotella_bivia_DSM_20514	0	0	0	0	-1	-0.000810878886738031	0	0	0	0	0	0	0	-0.00243263666015991	0	0	0	0	3.98508826960187	0	0	0	0	2.24286209535114	-1	0	0	0	0	0	0	0	0	0	-0.131710666078106	0	0	0	-1	0	0	0	0	0	0	0	0	-0.0646032040556353	-0.225
Prevotella_brevis_ATCC_19188	0	0	0	0	-1.00000000390349	0	0	-1	0	0	0	0	0	-0.00258620786360098	-0.000862069287791201	0	0	0.166237860627234	2.45862512003896	0	0	0	0	1.94642670200085	-1	0	0	0	0	0	0	0	0	0	-0.140025498201794	0	0	0	-1	0	0	0	0	0	0	0	-0.178783	-0.0695436430939935	0
Prevotella_bryantii_B14	0	0	0	0	-1.00000000115257	-0.000816177350274727	0	-1	0	0	0	0	0	0	0	0	0	0.169366041232934	2.71078360231695	0	0	0	0	0.948462347441023	-1	0	0	0	0	0	0	0	0	0	-0.13257129295198	0	0	0	0	0	0	0	0	0	0	0	-0.178783	-0.0650253358026248	-0.225
Prevotella_bryantii_C21a	0	0	0	0	-1	0	0	-1	0	0	0	0	0	-0.00303975276005986	0	0	0	0.15593270735917	2.91626323450237	0	0	0	0	1.93596902090633	-1	0	0	0	0	0	0	0	0	0	-0.164581857718076	0	0	0	-1	0	0	0	0	0	0	0	-0.178783	-0.0817395554375025	-0.225
Prevotella_buccae_ATCC_33574	0	0	0	0	-0.00837243076375671	-0.00103655319097617	0	-1	0	0	0	0	0	0	0	0	0	0	6.11718920238104	0	0	0	0	1.93572767664045	-1	0	0	0	0	0	0	0	0	0	-0.168366834359404	0	0	0	-1	0	0	0	0	0	0	0	-0.178783	-0.0825828103387494	-0.225
Prevotella_conceptionensis_9403948	0	0	0	0	-1	-0.00149140084931787	0	-1	0	0	0	0	0	0	0	0	0	0	3.28252414285862	0	0	-0.0240926379094617	0	1.96851754675117	-1	0	0	0	0	0	0	0	0	0	-0.121123759953662	0	0	0	-1	0	0	0	0	0	0	0	0	-0.0594103971477227	-0.225
Prevotella_copri_CB7_DSM_18205	0	0.148986000000036	0	0	0	0	0	0	0	0	0	0	0	0	0	0	0	0	1.06539973606459	0	0	0	0	0	-0.033033772151839	0	0	0	0	0	0	0	0	0	0	0	0	0	0	0	0	0	0	0	0	0	-0.178783	-0.0221306068083322	-0.225
Prevotella_corporis_DSM_18810	0	0	0	0	-1	-0.00078049913712197	0	0	0	0	0	0	0	-0.00234149741163492	0	0	0	0	6.49664373694804	0	0	0	0	1.97110401380917	-1	0	0	0	0	0	0	0	0	0	-0.126776098015398	0	0	0	-1	0	0	0	0	0	0	0	0	-0.0629633304395555	-0.225
Prevotella_denticola_DSM20614	0	0	0	0	-1	-0.00100846986583747	0	-0.506940034919239	0	0	0	0	0	0	0	0	0	0	2.49228722863018	0	0	0	0	1.96328765844748	-1	0	0	0	0	0	0	0	0	0	-0.163805273419712	0	0	0	-1	0	0	0	0	0	0	0	0	-0.0813538649597987	-0.225
Prevotella_denticola_F0289	0	0	0	0	-1	-0.00100846986586567	0	-1	0	0	0	0	0	0	0	0	0	0	2.05066715235944	0	0	0	0	1.96331436424043	-1	0	0	0	0	0	0	0	0	0	-0.163805273420621	0	0	0	-1	0	0	0	0	0	0	0	0	-0.0803453950941553	-0.225
Prevotella_disiens_FB035_09AN	0	0	0	0	-0.00814559658169856	-0.00100846986586811	0	0	0	0	0	0	0	-0.00302540959751241	0	0	0	0	4.17135633417956	0	0	0	0	1.96225753083536	-1	0	0	0	0	0	0	0	0	0	-0.163805273420621	0	0	0	-1	0	0	0	0	0	0	0	0	-0.0803453950943525	-0.0654064276318195
Prevotella_disiens_JCM_6334	0	0	0	0	-0.00814559658169856	-0.00100846986583747	0	0	0	0	0	0	0	-0.00302540959773978	0	0	0	0	4.25293255639599	0	0	0	0	1.96218816085252	-1	0	0	0	0	0	0	0	0	0	-0.163805273419712	0	0	0	-1	0	0	0	0	0	0	0	0	-0.0813538649598108	-0.0654064276315921
Prevotella_enoeca_JCM_12259	0	0	0	0	-0.309436848065388	-0.000561906609745089	0	-0.999999999566398	0	0	0	0	0	0	0	0	0	0	2.66654643633092	0	0	0	0	0.976225353007862	-1	0	0	0	0	0	0	0	0	0	-0.0912702193309087	0	0	0	0	0	0	0	0	0	0	0	0	-0.0453293410112055	-0.225
Prevotella_intermedia_17	0	0	0	0	-0.00658748365754036	-0.000815566876440244	0	0	0	0	0	0	0	-0.00244670062943442	0	0	0	0	7.62945282663213	0	0	0	0	2.96131134052848	-1	0	0	0	0	0	0	0	0	0	-0.132472133973351	0	0	0	-1	0	0	0	0	0	0	0	0	-0.065792265861121	-0.225
Prevotella_intermedia_ATCC_25611	0	0	0	0	0	-0.000844349562385105	0	0	0	0	0	0	0	-0.00253304868715531	0	0	0	0	8.68818724623327	0	0	0	0	1.96867030924943	-1	0	0	0	0	0	0	0	0	0	-0.137147291758993	0	0	0	-1	0	0	0	0	0	0	0	0	-0.0681141822874202	-0.225
Prevotella_loescheii_DSM_19665	0	0	0	0	-1	-0.000895664177733124	0	-1	0	0	0	0	0	0	0	0	0	0	5.10180138548867	0	0	0	0	0.962123514600307	-1	0	0	0	0	0	0	0	0	0	-0.145482299957621	0	0	0	0	0	0	0	0	0	0	0	0	-0.0713580987062372	-0.225
Prevotella_melaninogenica_ATCC_25845	0	0	0	0	-1	-0.00076909764073696	0	-1	0	0	0	0	0	-0.00230729292252363	0	0	0	0	2.73052046080602	0	0	0	0	0.971276258417674	-1	0	0	0	0	0	0	0	0	0	-0.124924158461909	0	0	0	0	0	0	0	0	0	0	0	0	-0.061274467292041	0
Prevotella_nanceiensis_DSM_19126	0	0	0	0	-0.00562512018689176	-0.000696420961162403	0	0	0	0	0	0	0	0	0	0	0	0	1.78249729295908	0	0	0	0	1.96935837729279	-1	0	0	0	0	0	0	0	0	0	-0.113119320480109	0	0	0	-1	0	0	0	0	0	0	0	0	-0.055484272923751	-0.225
Prevotella_nigrescens_ATCC_33563	0	0	0	0	-0.00658456985081557	-0.000815206131051127	0	0	0	0	0	0	0	-0.00244561839281232	0	0	0	0	7.62643414316983	0	0	0	0	2.96125473871894	-1	0	0	0	0	0	0	0	0	0	-0.132413538278342	0	0	0	-1	0	0	0	0	0	0	0	0	-0.0649479581861737	-0.225
Prevotella_oralis_ATCC_33269	0	0	0	0	-1	-0.00115978220405666	0	-1	0	0	0	0	0	-0.00347934661203908	0	0	0	0	7.13633071479194	0	0	0	0	0.927376996547423	-1	0	0	0	0	0	0	0	0	0	-1	0	0	0	0	0	0	0	0	0	0	0	0	-0.092400539234859	0
Prevotella_pallens_ATCC_700821	0	0	0	0	-0.00674837489464153	-0.000835486100527305	0	0	0	0	0	0	0	-0.00250645830180929	0	0	0	0	4.5415663177323	0	0	0	0	1.96849247408898	-1	0	0	0	0	0	0	0	0	0	-0.135707603940318	0	0	0	-1	0	0	0	0	0	0	0	0	-0.0665636754435756	-0.225
Prevotella_ruminicola_23	0	0	0	0	0	-0.000922506891075092	0	-1	0	0	0	0	0	-0.00276752067338748	0	0	0	0	2.37361622089566	0	0	0	0	1.94257189784275	-1	0	0	0	0	0	0	0	0	0	0	0	0	0	-1	0	0	0	0	0	0	0	-0.178783	0	-0.225
Prevotella_salivae_DSM_15606	0	0	0	0	0	0	0	0	0	0	0	0	0	0	0	0	0	0	1.76886056129752	0	0	0	-0.0315540728770429	0	-0.0356819049293335	0	0	0	0	0	0	0	0	0	-0.482308965304924	0	0	0	0	0	0	0	0	0	0	0	-0.178783	-0.0491808284750732	-0.040038008903116
Prevotella_shahii_JCM_12083	0	0	0	0	-0.00478301364717026	-0.000592163518394861	0	-1	0	0	0	0	0	0	0	0	0	0	3.73170720791813	0	0	0	0	0.974683742644629	-1	0	0	0	0	0	0	0	0	0	-0.0961848343949896	0	0	0	0	0	0	0	0	0	0	0	0	-0.0477701838600751	-0.225
Prevotella_stercorea_DSM_18206	0	0	0	0	-0.00511112941569536	0	0	-1	0	0	0	0	0	0	-0.000632786063533786	0	0	0	2.13756403078878	0	0	-0.0204445176623267	0	0.976891507158598	-1	0	0	0	0	0	0	0	0	0	-0.102783134792844	0	0	0	0	0	0	0	0	0	0	0	0	-0.0510472287828402	-0.225
Prevotella_timonensis_4401737	0	0	0	0	-1	-0.000679380429005505	0	0	0	0	0	0	0	0	0	0	0	0	-0.251259143484349	0	0	0	0	1.97069065288338	-1	0	0	0	0	0	0	0	0	0	-0.110351435085249	0	0	0	-1	0	0	0	0	0	0	0	0	-0.0548060240100239	-0.225
Prevotella_timonensis_CRIS_5C_B1	0	0	0	0	-1	-0.000435360796169126	0	0	0	0	0	0	0	0	0	0	0	0	0.511027952141376	0	0	0	0	1.98119126071981	-1	0	0	0	0	0	0	0	0	0	-0.0707154439278384	0	0	0	-1	0	0	0	0	0	0	0	0	-0.0346854540335585	0
Prevotella_veroralis_DSM_19559	0	0	0	0	-1	-0.000965868924140523	0	0	0	0	0	0	0	0	0	0	0	0	2.98096429379643	0	0	0	0	1.96400878868803	-1	0	0	0	0	0	0	0	0	0	-0.156885623029666	0	0	0	-1	0	0	0	0	0	0	0	0	-0.0769513526868489	0
Propionibacterium_acidipropionici_ATCC_4875	0	0	0	0	-1	0	0	0	0	0	0	0	0	0	-0.00141707804561975	0	0	0	4.06301395882815	0	-0.780197419828191	0	0	0	0	0	0	0	0	0	0	0	0	0	0	0	0	0	-1	0	0	0	0	0	0	0	-4.69346783660285e-14	-0.15	-0.225
Propionibacterium_acnes_KPA171202	0	0	0	0	-1	0	0	-0.047787630154744	0	0	0	0	0	0	0	0	0	0.178782999999953	5.34767605212164	0	-1	0	0	0	0	0	0	0	0	-1	0	0	0	0	-1	0	0	0	-1	0	0	0	-1	0	0	0	0	-0.15	-0.225
Propionibacterium_avidum_44067	0	0	0	0	-1	0	0	0	0	0	0	0	0	0	-0.00141707804561975	0	0	0.0919660240293751	4.42281561444793	0	-1	0	0	0	0	0	0	0	0	-1	0	0	0	0	-1	0	0	0	-1	0	0	0	0	0	0	0	-0.178783	-0.15	-0.225
Propionibacterium_freudenreichii_subsp_shermanii_CIRM_BIA1	0	0	0	0	0	0	0	0	0	0	0	0	0.17999999999995	0	0	0	0	0	1.74850316999868	0	0	0	0	0	0	0	0	0	0	-1	0	0	0	0	-1	0	0	0	0	0	0	0	0	0	0	0	0	0	-0.225
Propionibacterium_granulosum_DSM_20700	0	0	0	0	-1	-0.00112690698938311	0	0	0	0	0	0	0	0	0	0	0	0	3.59418508258705	0	-1	0	0	0.812954874438674	0	1.12063136548102e-15	0	0	0	-1	0	0	0	0	-1	0	0	0	-0.295535861473354	0	0	0	0	0	0	0	0	-0.15	-0.225
Propionibacterium_jensenii_DSM_20535	0	0	0	0	0	0	0	0	0	0	0	-0.188624002559209	0	0	-0.00141707804561975	0	0	0	3.64807608466344	0	-1	0	0	0	0	0	0	0	0	-0.0228919999999562	0	0	0	0	-0.207283302786891	0	0	0	-0.0720304912172196	0	0	0	0	0	0	0	0	-0.15	-0.225
Propionibacterium_propionicum_F0230a	0	0	0	0	-0.0157657328777304	0	0	-1	0	0	0	0	0	0	0	0	0	0	3.41086134857449	0	-1	0	0	0.925432625002259	0	0	0	0	0	-1	0	0	0	0	-1	0	0	0	0	0	0	0	0	0	0	0	-0.178783	-0.13172579988784	-0.225
Proteus_mirabilis_ATCC_35198	0	0	0	0	-1	0	0	0	0	0	0	-1	0	-0.00420329150006182	-0.00140109716653569	0	0	0	8.19111331307954	0	-1	0	0	0	-1	0	0	0	0	-1	0	0	0	0	-1	0	0	0	0	0	0	0	0	0	0	0	0	-0.15	-0.225
Proteus_penneri_ATCC_35198	0	0	0	0	0	0	0	0	0	0	0	0	0	0	0	0	0	0	8.39662964350282	0	-1	0	0	0	-1	0	0	0	0	-1	0	0	0	0	-1	0	0	0	0	0	0	0	0	0	0	0	0	-0.106758687409206	-0.225
Providencia_alcalifaciens_DSM_30120	0	0	0	0	0	0	0	0	0	0	0	0	0	0	0	0	0	0	4.72876759250084	0	-0.109387194358533	0	0	0	-0.0755348105471967	0	0	0	0	0	0	0	0	0	0.00534085624531144	0	0	0	0	0	0	0	0	0	0	0	-4.69346783660285e-14	-0.0985740664750892	-0.225
Providencia_rettgeri_DSM_1131	0	0	0	0	0	0	0	0	0	0	0	0	0	0	0	0	0	0	4.34133866417096	0	-0.545091034624364	0	0	0	-0.0217085897666038	0	0	0	0	0	0	0	0	0	0.0053408562439472	0	0	0	0	0	0	0	0	0	0	0	-4.69346783660285e-14	-0.0985740664753166	-0.225
Providencia_rustigianii_DSM_4541	0	0	0	0	0	0	0	0	0	0	0	0	0	0	0	0	0	0	4.56208058250377	0	-1	0	0	0	-0.0755348105428906	0	0	0	0	0	0	0	0	0	0.00534085624587988	0	0	0	0	0	0	0	0	0	0	0	0	-0.0985740664753166	-0.225
Providencia_stuartii_ATCC_25827	0	0	0	0	0	0	0	0	0	0	0	0	0	0	0	0	0	0	4.5830117118312	0	-1	0	0	0	-0.0755348105485609	0	0	0	0	0	0	0	0	0	0.00534085624713043	0	0	0	0	0	0	0	0	0	0	0	-4.69346783660285e-14	-0.0985740664746345	-0.225
Pseudobutyrivibrio_ruminis_AD2017	-0.000972905349499342	0	0	0	0	0	0	0	0	0	0	-0.0476158009987557	0	0	0	0	0	0	5.45501302901494	0	0	0	0	0	0	0	0	0	0	0	0	0	0	0	-0.0652192953839403	0	0	0	-1	0	0	0	0	0	0	0	-0.178783	1.26127314850633	-0.225
Pseudoflavonifractor_capillosus_strain_ATCC_29799	0	0	0	0	-0.0107785863811642	0	0	0	0	0	0	0	0	0	0	0	0	0	1.69976875491739	0	0	0	0	0	0	0	0	0	0	0	0	0	0	0	-0.0906205022747599	0	0	0	0	0	0	0	0	0	0	0	-0.178783	0	-0.225
Pseudomonas_aeruginosa_NCGM2_S1	0	0	0	0	0	0	0	0	0	0	0	0	0	0	0	0.94898009112876	0	0	15.308963123135	0	-1	0	0	0	0	0	0	0	0	-1.00000005975876	0	0	0	0	-1	0	0	0	0	0	0	0	0	0	0	0	0	-0.15	-0.225
Pseudomonas_alcaliphila_34	-0.0116968288484557	0	0	0	-0.00686864637327744	0	0	-1	0	0	0	-1	0	0	0	0	0	0	10.8822707658564	0	0	0	0	0	-0.0830518238922195	0	0	0	0	0	0	0	0	0	-1	0	0	0	0	0	0	0	0	0	0	0	0	-0.15	-0.225
Pseudomonas_monteilii_NBRC_103158	0	0	0	0.309948581237791	-0.261740666212631	0	0	0	0	0	0	-1	2.25511301709196	-0.00304588348387824	0	0.960430893072498	0	0	15.8379778851347	0	0	0	0	0	0	0	0	0	0	-1	0	0	0	0	-1	0	0	0	0	0	0	0	0	0	0	0	-0.178783	-0.15	-0.225
Pseudomonas_nitroreducens_HBP1	0	0	0	0	0	0	0	0	0	0	0	-1	0	-0.00376765828491443	0	0	0	0	18.2110888219393	0	-1	0	0	0	0	0	0	0	0	-1	0	0	0	0	-1	0	0	0	0	0	0	0	0	0	0	0	0	-0.15	-0.225
Pseudomonas_oleovorans_MOIL14HWK12	0	0	0	0	0	0	0	0	0	0	0	-0.105820099750645	0	-0.00257649489367395	-0.00085883163114886	0	0	0	0.00693694103892994	0	0	0	0	0	-1	0	0	0	0	-0.0138738820777462	0	0	0	0	-0.772529865572778	0	0	0	0	0	0	0	0	0	0	0	-4.69346783660285e-14	-0.0692824594065087	-0.0557013261700149
Pseudoramibacter_alactolyticus_ATCC_23263	0	0	0	0	-0.000208534485068412	-0.000916727341444434	0	-1	0	0	0	-0.042947257860078	0	0	0	0	0	0	3.67483880973305	0	0	0	0	0	0	0	0	0	0	0	0	0	0	0	-0.0559169386287977	0	0	0	-0.053904541664906	0	0	0	0	0	0	0	0	0	-0.0171263607637457
Pyramidobacter_piscolens_W5455	0	0	0	0	-0.00403134255395798	-0.000499102483645375	0	-1	0	0	0	-0.0137301940794714	0	0	0	0	0	0	2.79084555805298	0	0	0	0	1.10026519991789	0	0	0	0	0	0	0	0	0	0	-0.0810689754507621	0	0	0	-1	0	0	0	0	0	0	0	0	-0.15	-0.225
Ralstonia_sp_5_7_47FAA	0	0	0	0	0	0	0	0	0	0	0	0	0	0	0	0	0	0	6.24530584264448	0	0	0	0	0	0	0	0	0	0	0	0	0	0	0	-1	0	0	0	0	0	0	0	0	0	0	0	0	-0.15	-0.225
Raoultella_planticola_ATCC_33531	0	0	0	0	-0.14207437311552	0	0	0	0	0	0	-0.149640512734322	0	-0.00425123413651818	-0.00141707804561975	0	0	0	7.56308169641215	0	-0.722508432195108	0	0	0	-0.0654221892770011	0	0	0	0	0	0	0	0	0	3.47645441807424	0	0	0	0	0	0	0	0	0	0	0	-4.69346783660285e-14	-0.15	-0.225
Rhodococcus_equi_ATCC_33707	0	0	0	0	-0.00935977010260558	-0.0011587912567621	0	0.131015107462645	0	0	0	-1	0	0	0	0	0	0	3.24393953603089	0	0	0	0	0	-1	0	0	0	0	-1	0	0	0	0	-1	0	0	0	-1	0	0	0	0	0	0	0	0	-0.0923215898735862	-0.225
Rhodococcus_equi_NBRC_101255	0	0	0	0	-1	0	0	0.117577825717831	0	0	0	-1	0	0	0	0	0	0	3.97572358817229	0	0	0	0	0	-1	0	0	0	0	-1	0	0	0	0	-1	0	0	0	-1	0	0	0	0	0	0	0	0	-0.117646769741009	-0.225
Rhodococcus_rhodochrous_ATCC_21198	0	0	0	0	0	0	0	0	0	0	0	-1	0	0	-0.000983367951221226	0	0	0	4.34604692269522	0	0	0	0	0	0	0	0	0	0	0	0	0	0	0	-1	0	0	0	-1	0	0	0	0	0	0	0	0	-0.0793288785521554	-0.0637783903282298
Roseburia_hominis_A2_183	-0.00215924799113054	0	0	0	-0.097288133621305	0	0	0	0	0	0	0	0	0	0	0	0	0	-1	0	-1	0	0	0	0	0	0	0	0	0	0	0	0	0	-0.144746488029341	0	0	0	0	0	0	0	0	0	0	0	-0.178783	0	-0.225
Roseburia_intestinalis_L1_82	0	0	0	0	-0.0309262649130915	0	0	0	0	0	0	0	0	0	0	0	0	0	0.22613846944023	0	-1	0	0	0	0	0	0	0	0	0	0	0	0	0	-0.260011244590714	0	0	0	0	-1.56731e-05	0	0	0	0	0	0	-0.178783	0	-0.225
Roseburia_inulinivorans_DSM_16841	0	0	0	0	-0.0247961027589554	0	0	0	0	0	0	0	0	0	0	0	0	0	-4.54747350886464e-13	0	-1	0	0	0	0	0	0	0	0	0	0	0	0	0	-0.208472169450033	0	0	0	0	-1.56731e-05	0	0	0	0	0	0	-0.178783	0	-0.225
Roseomonas_mucosa_ATCC_BAA_692	0	0	0	0	-0.00847979248715092	0	0	0	0	0	0	-0.110861479613163	0	-0.00314953549695929	-0.00104984516553941	0	0	0	4.58433054060879	0	0	0	0	0	0.00419938066204395	0	0	0	0	0	0	0	0	0	0	0	0	0	-1	0	0	0	0	0	0	0	-0.178783	-0.15	-0.225
Rothia_aeria_F0474	0	0	0	0	-1	0	0	0	0	0	0	0	0	0	-0.000343574781595635	0	0	0	0.766962094055543	0	0	0	0	0	0	0	0	0	0	-0.00555023340120897	0	0	0	0	-0.0509436020622616	0	0	0	0	0	0	0	-0.00832535010181346	0	0	0	0	-0.0273728075667784	-0.224999999382368
Rothia_dentocariosa_ATCC_17931	0	0	0	0	-1	-0.000349902077139697	0	-0.222980593889133	0	0	0	0	0	0	0	0	0	0	2.07944023314599	0	0	0	0	0	0	0	0	0	0	-0.00565244686026745	0	0	0	0	-0.0511819785961052	0	0	0	0	0	0	0	-0.00847867029040117	0	0	0	0	-0.0278769069692745	-0.225
Rothia_mucilaginosa_DY_18	0	0	0	0	-1	-0.000472725178656153	0	-0.481881883366441	0	0	0	0	0	0	0	0	0	0	1.95147237619858	0	0	0	0	0	0	0	0	0	0	-0.00763657642073667	0	0	0	0	-0.0691479461147537	0	0	0	0	0	0	0	-0.011454864631105	0	0	0	0	-0.0376622966492722	-0.225
Ruminococcaceae_bacterium_D16	0	0	0	0	0	0	0	0	0	0	0	0	0	0	0	0	0	0	-1	0	0	0	0	0	0	0	0	0	0	0	0	0	0	0	0	0	0	0	0	0	0	0	0	0	0	0	0	-0.0283782340591415	-0.225
Ruminococcus_albus_7	-0.00689979811158281	0	0	0	0	0	0	0	0	0	0	0	0	0	0	0	0	0	5.97704410126244	0	0	0	0	0	0	0	0	0	0	0	0	0	0	0	-1	0	0	0	0	0	0	0	0	0	0	0	-0.178783	-0.0320984142220141	0
Ruminococcus_bicirculans_80_3	-0.00513782336413582	0	0	0	0	0	0	-0.0436970562161605	0	0	0	0	0	0	0	0	0	0	1.34328485528113	0	0	0	0	1.98129953314856	-1	0	0	0	0	0	0	0	0	0	-0.0598517961898324	0	0	0	0	0	0	0	0	0	0	0	7.88771999999938e-05	0	-0.0183315374378935
Ruminococcus_bromii_L2_63	0	0	0	0	0	0	0	0	0	0	0	0	0	0	0	0	0	0	3.44892428530284	0	0	0	0	0	0	0	0	0	0	0	0	0	0	0	-1	0	0	0	0	-1.56731e-05	-4.70194e-05	0	0	0	0	0	0	0	0
Ruminococcus_callidus_ATCC_2776001	-0.00161725137922986	0	0	0	-1	-0.0017773781593392	0	0.104022773605266	0	0	0	0	0	0	0	0	0	0	6.27588425019349	0	0	0	0	4.21497267940049	-1	0	0	0	0	0	0	0	0	0	-0.108413419091448	0	0	0	-1	0	0	0	0	0	0	0	0	0	-0.0332050962094627
Ruminococcus_champanellensis_18P13	0	0	0	0	-0.00185833837861082	0	0	0	0	0	0	0	0	0	0	0	0	0	0.463114837440116	0	0	0	0	-0.0044389441346766	0	0	0	0	0	0	0	0	0	0	-0.0156239001407812	0	0	0	0	0	0	0	0	0	0	0	0	-0.00579288901337804	-0.00471597874795862
Ruminococcus_flavefaciens_ATCC_19208	-0.0019189643376194	0	0	0	-0.00047974108440485	-0.00210896422558859	0	-1	0	0	0	0	0	0	0	0	0	0	7.93222914395346	0	0	0	0	4.13273568646684	-1	0	0	0	0	0	0	0	0	0	-0.128638928767032	0	0	0	-1	0	0	0	0	0	0	0	-0.178783	0	-0.0393998090080231
Ruminococcus_flavefaciens_FD_1	0	0	0	0	0	-0.00195996915666763	0	-1	0	0	0	0	0	0	0	0	0	0	7.46571283568846	0	0	0	0	3.43772709092843	0	0	0	0	0	0	0	0	0	0	-1	0	0	0	-1	0	0	0	0	0	0	0	0	0	0
Ruminococcus_gauvreauii_DSM_19829	-0.00146475485780684	0	0	0	0	-0.0016097827008178	0	0	0	0	0	-1	0	0	0	0	0	0	7.03392122714513	0	-1	0	0	0	0	0	0	0	0	0	0	0	0	0	-1	0	0	0	-1	0	0	0	0	0	0	0	0	0	-0.0300740667798664
Ruminococcus_gnavus_ATCC_29149	0	0	0	0	0	0	0	0	0	0	0	0	0	0	0	0	0	0	5.89528851207524	0	-1	0	-1	0	0	0	0	0	0	0	0	0	0	0	-0.117548282596545	0	0	0	0	0	0	0	0	0	0	0	-0.178783	0	-0.22499999988114
Ruminococcus_lactaris_ATCC_29176	0	0	0	0	-0.00943437073726727	0	0	0	0	0	0	0	0	0	0	0	0	0	3.80974384534738	0	-1	0	0	0	0	0	0	0	0	0	0	0	0	0	-0.079319066955577	0	0	0	0	0	0	0	0	0	0	0	0	0	0
Ruminococcus_obeum_A2_162	0	0	0	0	0	0	0	0	0	0	0	0	0	0	0	0	0	0	1.89655719892289	0	-1	0	0	0	0	0	0	0	0	0	0	0	0	0	-0.0851882604929415	0	0	0	0	0	0	0	0	0	0	0	-0.178783	-0.0315853361755899	-0.225
Ruminococcus_sp_5_1_39BFAA	0	0	0	0	0	0	0	0	0	0	0	0	0	0	0	0	0	0	0.686923322464281	0	0	0	0	0	0	0	0	0	0	0	0	0	0	0	-0.0286923132971424	0	0	0	0	0	0	0	0	0	0	0	-0.178783	0	-0.00866059937218325
Ruminococcus_sp_SR1_5	0	0	0	0	-0.0587161496760018	0	0	0	0	0	0	0	0	0	0	0	0	0	2.94436728183427	0	-1	0	0	0	0	0	0	0	0	0	0	0	0	0	-0.107155670732936	0	0	0	0	0	0	0	0	0	0	0	-0.178783	-0.0397302147453274	-0.0323442841656515
Ruminococcus_torques_ATCC_27756	0	0	0	0	-0.00889788324479923	0	0	0	0	0	0	0	0	0	0	0	0	0	2.03296163514415	0	-0.0177957664895985	0	0	0	0	0	0	0	0	0	0	0	0	0	-0.0748085713930777	0	0	0	0	0	0	0	0	0	0	0	-0.178783	0	-0.0225805099689524
Ruminococcus_torques_L2_14	0	0	0	0	0	0	0	0	0	0	0	0	0	0	0	0	0	0	3.37840927711477	0	-1	0	0	0	0	0	0	0	0	-0.0278175496031281	0	0	0	0	-0.0891198774362465	0	0	0	0	0	0	0	0	0	0	0	-0.178783	0	-0.0352968475110401
Salmonella_enterica_enterica_sv_Typhimurium_LT2	0	0	0	0	0	0	0	0	0	0	0	0	0	0	-0.00227243418123635	0	0	0	16.9224983712529	0	-1	0	-1	0	-1	0	0	0	0	-1	0	0	0	0	-1	0	0	0	0	0	0	0	0	0	0	0	-0.178783	-0.15	-0.225
Scardovia_inopinata_F0304	-0.00156109883710087	0	0	0	-0.000390274709275218	-0.00171566585953886	0	-1	0	0	0	-0.0764030864755796	0	0	0	0	0	0	8.75960964859587	0	0	0	0	-1.05085291579599e-08	0	0	0	0	0	0	0	0	0	0	-0.10464919964943	0	0	0	0	-1.56731e-05	-4.70194e-05	0	0	0	0	0	0	0	-0.0320521829471318
Selenomonas_ruminantium_AC2024	0	0	0	0	0	-0.00182919594333364	0	-1	0	0	0	0	0	0	0	0	0	2.16933722472663	6.05327108717097	0	-1	0	0	1.91444455082728	0	0	0	0	0	0	0	0	0	0	-1	0	0	0	-1	0	0	0	0	0	0	0	-0.178783	-0.147562326646062	-0.225
Serratia_fonticola_RB_25	0	0	0	0	0	0	0	0	0	0	0	-0.149640512738642	2.02525477563825	-0.00425123413674555	-0.00141707804573343	0	0	0	8.22634087646543	0	-0.613555407767853	0	0	0	-0.0661365631842727	0	0	0	0	0	0	0	0	0	0.893677549897006	0	0	0	0	0	0	0	0	0	0	0	0	-0.15	-0.225
Serratia_liquefaciens_ATCC_27592	0	0	0	0	0	0	0	0	0	0	0	-0.255030538526057	0	-0.00425123413651818	-0.00141707804561975	0	0	0	7.91883581820912	0	-1	0	0	0	-0.0654839704842516	0	0	0	0	0	0	0	0	0	4.49821104207751	0	0	0	0	0	0	0	0	0	0	0	-0.178783	-0.114316530286624	-0.225
Silanimonas_lenta_DSM_16282	0	0	0	0	-1	0	0	0.172466190724322	0	0	0	-0.0453282673522608	0	0	0	0	0	0	0.0028790396045224	0	0	0	0	0	-0.0125071081678243	0	0	0	0	0	0	0	0	0	0.63506148748445	0	0	0	0	0	0	0	0	0	0	0	0	-0.0143771543835101	-0.225
Slackia_exigua_ATCC_700122	-0.000638275156845669	0	0	0	-0.000374809822233146	-4.64035270290042e-05	0	-0.00490011654528644	0	0	0	0	0	0	0	0	0	0	-0.0383374955499676	0	0	0	0	0	-0.00211181383724579	0	0	0	0	0	0	0	0	0	-0.0075373024919827	0	0	0	0	0	0	0	-0.00112442946669944	0	0	0	0	-0.15	-0.225
Slackia_piriformis_YIT_12062	0	0	0	0	-0.000225400347531157	0	0	0	0	0	0	0	0	0	0	0	0	0	0.212533236641775	0	0	0	0	0	0	0	0	0	0	0	0	0	0	0	-0.00453272699996887	0	0	0	0	0	0	0	0	0	0	0	0	-0.15	-0.00180988972031174
Solobacterium_moorei_DSM_22971	-0.0111564372290119	0	0	0	-1	-0.00213069037129288	0	-1	0	0	0	0	0	0	0	0	0	0	6.8226541094391	0	-1	0	0	2.29540591521004	0	0	0	0	0	0	0	0	0	0	-0.129964142384779	0	0	0	-0.333343351461735	0	0	0	0	0	0	0	0	-0.0519006408061614	-0.225
Solobacterium_moorei_F0204	-0.0110974732842295	0	0	0	-1	-0.00211942925742215	0	-1	0	0	0	0	0	0	0	0	0	0	7.08564112725526	0	-1	0	0	1.94682354556187	0	0	0	0	0	0	0	0	0	0	-0.129277256564819	0	0	0	0	0	0	0	0	0	0	0	0	-0.0516263358042806	-0.0395953174242777
Staphylococcus_arlettae_CVD059	-0.0105499000060263	0	0	0	-1	0	0	0	0	0	0	-1	0	-0.00604455613347454	-0.00201485204456731	0	0	0	7.63766701723034	0	-1	0	0	0	-1	0	0	0	0	-1	0	0	0	0	-1	0	0	0	0	0	0	0	0	0	0	0	-0.178783	0.948906166959409	-0.225
Staphylococcus_capitis_CR0101	-0.0107866896385268	0	0	0	0	0	0	0	0	0	0	-1	0	-0.00618020251306461	-0.00206006750443066	0	0	0	16.2089187378201	0	-1	0	0	0	-1	0	0	0	0	-1	0	0	0	0	-1	0	0	0	0	0	0	0	0	0	0	0	0	-0.15	-0.225
Staphylococcus_capitis_QN1	-0.0111847297344426	0	0	0	-1	0	0	0	0	0	0	-1	0	-0.00640828128041449	-0.00213609376021395	0	0	0	17.0573617695591	0	-1	0	0	0	-1	0	0	0	0	-1	0	0	0	0	-1	0	0	0	0	0	0	0	0	0	0	0	0	-0.15	-0.225
Staphylococcus_caprae_C87	-0.0115221584183018	0	0	0	-1	0	0	0	0	0	0	-1	0	-0.00660161075484211	-0.0022005369182807	0	0	0	17.6475763932904	0	-1	0	0	0	-1	0	0	0	0	-1	0	0	0	0	-1	0	0	0	0	0	0	0	0	0	0	0	0	-0.15	-0.225
Staphylococcus_cohnii_hu_01	-0.01296808785685	0	0	0	0	0	0	0	0	0	0	-1	0	-0.00743005478238956	-0.00247668492761477	0	0	0	12.3485980459532	0	-1	0	0	0	-1	0	0	0	0	-1	0	0	0	0	-1	0	0	0	0	0	0	0	0	0	0	0	0	0.892954271759868	-0.225
Staphylococcus_epidermidis_ATCC_12228	-0.00185399722249713	0	0	0	0	0	0	0	0	0	0	-1	0	-0.00611269382181945	0	0	0	0	3.3748457610327	0	-1	0	0	0	-1	0	0	0	0	-1	0	0	0	0	-1	0	0	0	0	0	0	0	0	0	0	0	0	0.948330208097536	-0.225
Staphylococcus_equorum_subsp_equorum_Mu2	-0.0104513490800799	0	0	0	-1	0	0	0	0	0	0	-1	0	-0.00598809146538315	-0.00199603048838526	0	0	0	8.33666639501007	0	-1	0	0	0	-1	0	0	0	0	-1	0	0	0	0	-1	0	0	0	0	0	0	0	0	0	0	0	-0.178783	-0.15	-0.225
Staphylococcus_haemolyticus_JCSC1435	-0.0132106493812465	0	0	0	-1	0	0	0	0	0	0	-1	0	-0.00756903019930633	-0.00252301006651123	0	0	0	24.8300969537049	0	-1	0	-1	0	-1	0	0	0	0	-1	0	0	0	0	-1	0	0	0	0	0	0	0	0	0	0	0	0	-0.150000071834847	-0.225
Staphylococcus_hominis_subsp_hominis_C80	-0.0104561222383381	0	0	0	-1	0	0	0	0	0	0	-1	0	-0.00599082624228231	-0.00199694208083656	0	0	0	13.731055398177	0	-1	0	0	0	-1	0	0	0	0	-1	0	0	0	0	-1	0	0	0	0	0	0	0	0	0	0	0	0	0.949360338619363	-0.225
Staphylococcus_intermedius_ATCC_27335	0	0	0	0	-1	-0.00217587452425771	0	-1	0	0	0	0	0	0	0	0	0	0	11.9654693608231	0	-1	0	0	0.995408018750368	0	0	0	0	0	0	0	0	0	0	-1	0	0	0	0	0	0	0	0	0	0	0	0	-0.0530012636486617	-0.225
Staphylococcus_lugdunensis_HKU09_01	-0.0106914825255753	0	0	0	-1	0	0	0	0	0	0	-1	0	-0.0061256757164756	-0.00204189190549187	0	0	0	8.17868514720863	0	-1	0	0	0	-1	0	0	0	0	-1	0	0	0	0	-1	0	0	0	0	0	0	0	0	0	0	0	-0.178783	-0.15	-0.225
Staphylococcus_pasteuri_SP1	-0.0110865574844183	0	0	0	0	0	0	0	0	0	0	-1	0	-0.00635203326805822	-0.00211734442268607	0	0	0	11.9578734637902	0	-1	0	0	0	-1	0	0	0	0	-1	0	0	0	0	-1	0	0	0	0	0	0	0	0	0	0	0	0	-0.15	-0.225
Staphylococcus_pettenkoferi_VCU012	-0.00774312211251527	0	0	0	-1	0	0	0	0	0	0	-1	0	-0.00443641515369109	-0.00147880505130615	0	0	0	7.26827378994221	0	-1	0	0	0	-1	0	0	0	0	-1	0	0	0	0	-1	0	0	0	0	0	0	0	0	0	0	0	0	-0.0375004301650051	-0.225
Staphylococcus_saprophyticus_subsp_saprophyticus_ATCC_15305	-0.0021975509157528	0	0	0	-1	0	0	0	0	0	0	-1	0	-0.00724540238911686	-0.00241513412959193	0	0	0	25.3731031887501	0	-1	0	-1	0	-1	0	0	0	0	-1	0	0	0	0	-1	0	0	0	0	0	0	0	0	0	0	0	0	-0.15	-0.225
Staphylococcus_sciuri_subsp_sciuri_Z8	-0.0101888862245687	0	0	0	-1	0	0	0	0	0	0	-1	0	-0.00583771359788443	-0.00194590453270393	0	0	0	10.1032879944537	0	-1	0	0	0	-1	0	0	0	0	-1	0	0	0	0	-1	0	0	0	0	0	0	0	0	0	0	0	0	0.952600484071104	-0.225
Staphylococcus_simulans_ACS_120_V_Sch1	-0.0122633887402585	0	0	0	-1	0	0	0	0	0	0	-1	0	-0.00702629803015498	-0.0023420993433092	0	0	0	4.67012014348302	0	-1	0	0	0	-1	0	0	0	0	-1	0	0	0	0	-1	0	0	0	0	0	0	0	0	0	0	0	0	0.940607632636079	-0.225
Staphylococcus_vitulinus_F1028	-0.00986011330072878	0	0	0	-1	0	0	0	0	0	0	-1	0	-0.00564934343401546	-0.00188311447800515	0	0	0	10.3390001071573	0	-1	0	0	0	-1	0	0	0	0	-1	0	0	0	0	-1	0	0	0	0	0	0	0	0	0	0	0	0	0.954129962082084	-0.225
Staphylococcus_warneri_SG1	-0.0117595053149042	0	0	0	-1	0	0	0	0	0	0	-1	0	-0.00673759845460609	-0.00224586615161115	0	0	0	14.3439742984515	0	-1	0	0	0	-1	0	0	0	0	-1	0	0	0	0	-1	0	0	0	0	0	0	0	0	0	0	0	0	-0.15	-0.225
Staphylococcus_xylosus_DMB3_Bh1	-0.0122720266745091	0	0	0	-1	0	0	0	0	0	0	-1	0	-0.00703124712686076	-0.00234374904232482	0	0	0	12.373914361845	0	-1	0	0	0	-1	0	0	0	0	-1	0	0	0	0	-1	0	0	0	0	0	0	0	0	0	0	0	-0.178783	-0.15	-0.225
Staphylococcus_xylosus_NJ	0	0	0	0	-1	0	0	0	0	0	0	-1	0	-0.00700937415376757	0	0	0	0	12.268565790393	0	-1	0	0	0	-1	0	0	0	0	-1	0	0	0	0	-1	0	0	0	0	0	0	0	0	0	0	0	-0.178783	-0.15	-0.225
Stenotrophomonas_maltophilia_D457	0	0	0	0	-0.0114459999999781	0	0	0	0	0	0	-0.360416971253471	0	-0.00425123413674555	-0.00141707804561975	0	0	0	19.8803529632887	0	-1	0	0	0	-0.0638085554431882	0	0	0	0	-1	0	0	0	0	-1	0	0	0	0	0	0	0	0	0	0	0	0	-0.15	-0.225
Stenotrophomonas_rhizophila_PCA13	0	0	0	0	-0.0114459999999781	0	0	0	0	0	0	-1	0	-0.00425123413651252	-0.00141707804561975	0	0	0	21.0954632065086	0	-1	0	0	0	-0.0637335027037125	0	0	0	0	-1	0	0	0	0	-1	0	0	0	0	0	0	0	0	0	0	0	0	-0.15	-0.225
Stoquefichus_massiliensis_AP9	-0.00841064108260303	0	0	0	0	0	0	0	0	0	0	0	0	0	0	0	0	0	10.4176012562139	0	-1	0	0	0	0	0	0	0	0	0	0	0	0	0	-1	0	0	0	0	0	0	0	0	0	0	0	0	0	-0.225
Streptococcus_agalactiae_A909	0	0	0	0	-0.000629148808097169	-0.00276576756084879	0	-1	0	0	0	-1	0	0	0	0	0	0	22.8410220090475	0	-1	0	-1	2.05321088484641	-1	0	0	0	0	0	0	0	0	0	0	0	0	0	0	0	0	0	0	0	0	0	0	0.018143458888494	-0.0516702523143295
Streptococcus_anginosus_1_2_62CV	0	0	0	0	0	0	0	0	0	0	0	0	0	0	0	0	0	0	-0.287811434968262	0	0	0	0	0	0.0460533789243982	0	0	0	0	0	0	0	0	0	1.62983719446663	0	0	0	0	0	0	0	0	0	0	0	0	-0.0203803291379017	-0.225
Streptococcus_australis_ATCC_700641	0	0	0	0	-0.999999998436583	-0.00294821924322597	0	-1	0	0	0	0	0	0	0	0	0	0	17.1569587322124	0	-1	0	0	3.94794480888652	-1	0	0	0	0	0	0	0	0	0	-1	0	0	0	-1	0	0	0	0	0	0	0	0	-0.0718145020139445	-0.225
Streptococcus_constellatus_subsp_constellatus_SK53	0	0	0	0	-0.000477832370276765	-0.00210057342909387	0	-1	0	0	0	-1	0	0	0	0	0	0	9.0722126966175	0	-1	0	0	0.995585454332286	0	0	0	0	0	0	0	0	0	0	-1	0	0	0	0	0	0	0	0	0	0	0	0	-0.0511670341684521	-0.225
Streptococcus_constellatus_subsp_pharyngis_SK1060	0	0	0	0	-0.000516537225735192	-0.00227072178261012	0	-1	0	0	0	-1	0	0	0	0	0	0	10.3442804740755	0	-1	0	0	0.971771001821367	0	0	0	0	0	0	0	0	0	0	-1	0	0	0	0	0	0	0	0	0	0	0	0	-0.0553116103576713	-0.225
Streptococcus_cristatus_ATCC_51100	0	0	0	0	-0.999999998853923	-0.00254551349847576	0	-1	0	0	0	-1	0	0	0	0	0	0	13.8452596783	0	-1	0	0	1.95148715572418	0	0	0	0	0	0	0	0	0	0	-1	0	0	0	0	0	0	0	0	0	0	0	0	-0.0620051526638235	-0.225
Streptococcus_dysgalactiae_subsp_dysgalactiae_ATCC_27957	0	0	0	0	-0.000629148808105273	-0.00276576756088465	0	-1	0	0	0	-1	0	0	0	0	0	0	12.0629606697428	0	-1	0	0	1.60166374402627	0	0	0	0	0	0	0	0	0	0	-0.168701475320631	0	0	0	0	0	0	0	0	0	0	0	0	-0.0673702339226111	-0.225
Streptococcus_equinus_ATCC_9812	0	0	0	0	0	0	0	0	0	0	0	0	0	0	0	0	0	0	1.42690662236612	0	-1	0	0	0	0	0	0	0	0	0	0	0	0	0	-0.05603190909369	0	0	0	0	0	0	0	0	0	0	0	0	-0.020775006732606	-0.225
Streptococcus_gallolyticus_subsp_gallolyticus_ATCC_43143	-0.0105730648933963	0	0	0	-0.000459339034859285	0	0	0	0	0	0	0	0	0	0	0	0	0	7.51350600856176	0	-0.0505273009139614	0	0	0.666132670513775	0	0	0	0	0	0	0	0	0	0	-1	0	0	0	0	0	0	0	0	0	0	0	0	-0.047402355987424	-0.225
Streptococcus_gordonii_str_Challis_substr_CH1	-0.0164637177977305	0	0	0	-1	-0.00314429098351177	0	-1	0	0	0	0	0	0	0	0	0	0	16.7751150374866	0	-1	0	-1	1.96117913259047	-1	0	0	0	0	0	0	0	0	0	-1	0	0	0	0	0	0	0	0	0	0	0	0	0.999999999999977	-0.225
Streptococcus_infantarius_subsp_infantarius_ATCC_BAA_102	0	0	0	0	0	0	0	0	0	0	0	0	0	0	0	0	0	0	-0.14203606221065	0	0	0	0	-0.0643299043475736	0	0	0	0	0	0	0	0	0	0	-0.113224103434732	0	0	0	0	0	0	0	0	0	0	0	0	-0.0419802135816099	-0.225
Streptococcus_infantis_ATCC_700779	0	0	0	0	-0.999999987154232	-0.00243277990209878	0	-1	0	0	0	0	0	0	0	0	0	0	13.5503506977193	0	-1	0	0	1.69610757461589	0	0	0	0	0	0	0	0	0	0	-1	0	0	0	0	0	0	0	0	0	0	0	0	-0.0592591197483418	-0.225
Streptococcus_intermedius_JTH08	0	0	0	0	-1	-0.00250264521840393	0	-1	0	0	0	0	0	0	0	0	0	0	13.0778484885464	0	-1	0	0	2.9554984498028	-1	0	0	0	0	0	0	0	0	0	-1	0	0	0	0	0	0	0	0	0	0	0	0	-0.0609609412496411	-0.225
Streptococcus_lutetiensis_033	0	0	0	0	-0.0909989168933407	-0.00221963305897277	0	-1	0	0	0	0	0	0	0	0	0	0	11.5986272028437	0	-1	0	0	1.99999999999943	-1	0	0	0	0	0	0	0	0	0	-0.135389313623818	0	0	0	0	0	0	0	0	0	0	0	0	0	-0.225
Streptococcus_mitis_NCTC_12261	0	0	0	0	-1	-0.002755319760951	0	-1	0	0	0	0	0	0	0	0	0	0	13.9392776524912	0	-1	0	0	2.94748828401612	-1	0	0	0	0	0	0	0	0	0	-1	0	0	0	0	0	0	0	0	0	0	0	0	-0.0671157401120863	-0.225
Streptococcus_mutans_ATCC_25175	0	0	0	0	-1	-0.00370949510663854	0	-1	0	0	0	0	0	0	0	0	0	0	16.3367454448147	0	-1	0	0	0.953743931784061	0	0	0	0	0	0	0	0	0	0	-0.226265325412896	0	0	0	0	0	0	0	0	0	0	0	0	0	-0.225
Streptococcus_oralis_Uo5	0	0	0	0	-1	-0.00326619601741529	0	-1	0	0	0	-1	0	0	0	0	0	0	15.8283781184023	0	-1	0	0	1.93775185006871	0	0	0	0	0	0	0	0	0	0	-1	0	0	0	0	0	0	0	0	0	0	0	0	0	-0.225
Streptococcus_parasanguinis_ATCC_903	0	0	0	0	-1	-0.00249375568434695	0	-1	0	0	0	0	0	0	0	0	0	0	14.7650202812981	0	-1	0	0	1.99999999999966	-1	0	0	0	0	0	0	0	0	0	-1	0	0	0	0.609859952750753	0	0	0	0	0	0	0	0	-0.0607444046189812	-0.225
Streptococcus_parauberis_KCTC_11537	0	0	0	0	-0.835892779212259	-0.00235887332519802	0	-1	0	0	0	-1	0	0	0	0	0	0	11.4821617647167	0	-1	0	0	3.04733385336885	0	0	0	0	0	0	0	0	0	0	-1	0	0	0	0	0	0	0	0	0	0	0	0	0.0215158440296136	-0.225
Streptococcus_peroris_ATCC_700780	0	0	0	0	-0.999999986923411	-0.00226952855686968	0	-1	0	0	0	0	0	0	0	0	0	0	10.6735600812729	0	-1	0	0	2.54216680622312	-1	0	0	0	0	0	0	0	0	0	-1	0	0	0	0	0	0	0	0	0	0	0	0	-0.0552825450456071	-0.225
Streptococcus_pleomorphus_DSM_20574	-0.00667957428788668	0	0	0	0	0	0	0	0	0	0	-1	0	0	0	0	0	0	4.93470118239532	0	-1	0	0	0	0	0	0	0	0	0	0	0	0	0	-0.0778120403483626	0	0	0	0	0	0	0	0	0	0	0	0	0	-0.225
Streptococcus_pseudopneumoniae_IS7493	0	0	0	0	-0.999999990050539	-0.00228383313798131	0	-1	0	0	0	0	0	0	0	0	0	0	9.53240206139481	0	-0.0571471734937177	0	0	1.71467187252006	0	0	0	0	0	0	0	0	0	0	-0.139305278292341	0	0	0	0	0	0	0	0	0	0	0	0	0	-0.225
Streptococcus_salivarius_JIM8777	0	0	0	0	-1	-0.00264152911055848	0	-1	0	0	0	0	0	0	0	0	0	0	13.1108053531379	0	-1	0	0	0.967347204196926	0	0	0	0	0	0	0	0	0	0	-1	0	0	0	0	0	0	0	0	0	0	0	0	0	-0.225
Streptococcus_sanguinis_SK36	-0.0174105025125295	0	0	0	-1	-0.00332511081278297	0	-1	0	0	0	0	0	0	0	0	0	0	14.0647968572662	0	-1	0	-1	0.479475350404869	0	0	0	0	0	0	0	0	0	0	-1	0	0	0	0.479797120012336	0	0	0	0	0	0	0	0	0.945035582467631	-0.225
Streptococcus_sp_2_1_36FAA	0	0	0	0	0	0	0	0	0	0	0	0	0	0	0	0	0	0	-0.0602291798801389	0	0	0	0	0	0	0	0	0	0	0	0	0	0	0	2.20647642818858	0	0	0	0	0	0	0	0	0	0	0	0	-0.15	-0.225
Streptococcus_sp_I_G2	0	0	0	0	0	0	0	0	0	0	0	0	0	0	0	0	0	0	2.03789454008268	0	-1	0	0	0	0	0	0	0	0	0	0	0	0	0	4.56369179626142	0	0	0	0	0	0	0	0	0	0	0	0	-0.0433022267298156	-0.225
Streptococcus_sp_I_P16	0	0	0	0	0	0	0	0	0	0	0	0	0	0	0	0	0	0	2.09607236864304	0	-1	0	0	0	0	0	0	0	0	0	0	0	0	0	4.57899187745716	0	0	0	0	0	0	0	0	0	0	0	0	-0.0423904051031286	-0.225
Streptococcus_thermophilus_LMG_18311	0	0	0	0	0	0	0	0	0	0	0	0	0	0	0	0	0	0	0.341892713209518	0	0	0	0	-0.0212165557978778	0	0	0	0	0	0	0	0	0	0	2.44733577365946	0	0	0	0	0	0	0	0	0	0	0	0	-0.0276879251572382	-0.225
Streptococcus_thoraltensis_DSM_12221	0	0	0	0	-0.113388945708039	-0.00276576756084879	0	-1	0	0	0	-0.630646252567885	0	0	0	0	0	0	17.8531773907182	0	-1	0	0	0.851633388384016	0	0	0	0	0	0	0	0	0	0	0	0	0	0	0	0	0	0	0	0	0	0	-0.178783	0.00316561721495928	-0.0516702523143295
Streptococcus_uberis_0140J	0	0	0	0	-1	-0.00246468425196955	0	-1	0	0	0	-1	0	0	0	0	0	0	11.4623274106914	0	-1	0	0	1.9530268066402	0	0	0	0	0	0	0	0	0	0	-0.150336519736811	0	0	0	0	0	0	0	0	0	0	0	0	0.666203092777755	-0.225
Streptococcus_vestibularis_F0396	0	0	0	0	-1	-0.00213976544341621	0	-1	0	0	0	0	0	0	0	0	0	0	12.231495621008	0	-1	0	0	1.97351867446037	-1	0	0	0	0	0	0	0	0	0	-1	0	0	0	0	0	0	0	0	0	0	0	0	0	-0.225
Subdoligranulum_variabile_DSM_15176	0	0.297971999999845	0	0	-0.0224462783766057	0	0	0	0	0	0	0	0	0	0	0	0	0	-1	0	-1	0	0	0	0	0	0	0	0	-0.0448925567532115	0	0	0	0	-0.14382356507781	0	0	0	0	0	0	0	0	0	0	0	-0.178783	0	-0.225
Succinatimonas_hippei_YIT_12066	0	0	0	0	0	0	0	0	0	0	0	0	0	0	0	0	0	0	2.59468414734192	0	0	0	0	0	-0.0161948847356825	0	0	0	0	0	0	0	0	0	-0.0602032471624625	0	0	0	0	0	0	0	0	0	0	0	-0.178783	-0.0223216179022074	-0.0181719821323213
Succinivibrio_dextrinosolvens_H5	0	0	0	0	-0.00292192516701562	0	0	0	0	0	0	0	0	0	-0.000361750480919909	0	0	0	0.673819849466554	0	0	0	0	0	0	0	0	0	0	0	0	0	0	0	-0.0587589559709158	0	0	0	-0.028037443883818	0	0	0	0	0	0	0	-0.178783	0	-0.2250000002118
Sulfolobus_solfataricus_P2	0	0.148985999999923	0	0	-0.00121125842520087	-0.000149960485926859	0	0	0	0	0	-0.0158355173686004	0	0	0	0	0	0	0.00242251685085648	0	0	0	0	0	-0.00667783027995483	0	0	0	0	-0.00242251685028805	0	0	0	0	-0.0219354924784056	0	0	0	0	0	0	0	-0.0036337752756026	0	0	0	0	-0.0119474412654426	-0.00972600174029595
Sutterella_parvirubra_YIT_11816	0	0	0	0	-0.000323333325013664	-8.0060904565471e-05	0	4.00304522827355e-05	0	0	0	0	0	0	0	0	0	0	0.0168090148388274	0	0	0	0	-0.00180860334955923	0	0	0	0	0	0	0	0	0	0	-0.00650212703203579	0	0	0	0	0	0	0	0	0	0	0	0	-0.15	-0.00259625891314955
Sutterella_wadsworthensis_3_1_45B	0	0	0	0	0	0	0	0	0	0	0	0	0	0	0	0	0	0	0.553548036282564	0	0	0	0	0	0	0	0	0.157397299116383	0	0	0	0	0	0	-0.0290710421650147	0	0	0	0	0	0	0	0	0	0	0	0	0	-0.225
Tannerella_forsythia_ATCC_43037	0	0	0	0	-0.0101545144955253	-0.00125718500396488	0	-1	0	0	0	0	0	-0.00377155501155357	0	0	0	1.99388885881444	-1	0	0	0	0	2.94081750339922	-1	0	0	0	0	0	0	0	0	0	-0.204203953227989	0	0	0	-1	0	0	0	0	0	0	0	0	0	0
Tatumella_ptyseos_ATCC_33301	0	0	0	0	0	0	0	0	0	0	0	-1	0	0	0	0	0	0	10.787942575819	0	-1	0	0	0	-1	0	0	0	0	-1	0	0	0	0	-1	0	0	0	0	0	0	0	0	0	0	0	-4.69346783660285e-14	-0.15	-0.225
Trabulsiella_guamensis_ATCC_49490	0	0	0	0	-0.142074373115747	0	0	0	0	0	0	-0.14964051273455	1.8098289863633	-0.00425123413651818	-0.00141707804561975	0	0	0	8.11059611604287	0	-0.0457840000080976	0	0	0	-0.0657393328307307	0	0	0	0	0	0	0	0	0	0.419207582045374	0	0	0	0	0	0	0	0	0	0	0	-4.69346783660285e-14	-0.15	-0.225
Tropheryma_whipplei_str_Twist	-6.02119962422876e-05	0	0	0	-1.50529990770032e-05	-6.61736873772689e-05	0	8.96534402272664e-10	0	0	0	0	0	0	0	0	0	0	-0.00990541263695377	0	0	0	0	0	0	0	0	0	0	0	0	0	0	0	-0.00403634739450354	0	0	0	0	0	0	0	0	0	0	0	0	-0.00161189857787611	-0.00123626119986966
Trueperella_pyogenes_MS249	0	0	0	0	-1	-0.00180790847184653	0	0	0	0	0	0	0	0	0	0	0	0	2.54211529857594	0	0	0	0	0.958650187750209	0	0	0	0	0	-0.014602809232656	0	0	0	0	-0.132226040876049	0	0	0	-1	0	0	0	0	0	0	0	0	-0.15	-0.058627847311277
Ureaplasma_parvum_serovar_1_str_ATCC_27813	0	0	0	0	0	-1.77710246589413e-05	0	0	0	0	0	0	0	0	0	0	0	0	0.000733315175125426	0	0	0	0	-0.994018358483004	0	0	0	0	0	0	0	0	0	0	-0.00245591944440093	0	0	0	-0.00087628110247806	0	0	0	0	0	0	0	0	-0.00141582811869681	-0.00115257706145258
Ureaplasma_urealyticum_serovar_8_str_ATCC_27618	0	0	0	0	0	-0.000282020212580392	0	0.000141010106290196	0	0	0	0	0	0	0	0	0	0	0.00581873319788428	0	0	0	0	-1	0	0	0	0	0	0	0	0	0	0	1.16266599854384	0	0	0	-0.00708818846760551	0	0	0	0	0	0	0	0	-0.0112343591909864	-0.00914550610580137
Ureibacillus_thermosphaericus_str_Thermo_BF	-0.00265026703027615	0	0	0	-1	0	0	0	0	0	0	-1	0	-0.00151846821540857	-0.000506156071651276	0	0	0	0.182650420701066	0	0	0	0	0	0	-5.35611052038254e-14	0	0	0	0	0	0	0	0	0.410190745233308	0	0	0	-0.00835832949360338	0	0	0	0	0	0	0	0	-0.0123292547914616	-0.225
Varibaculum_cambriense_DSM_15806	0	0	0	0	0	0	0	0	0	0	0	0	0	0	-0.000924823657328488	0	0	0	2.91218928195303	0	-1	0	0	0	0	0	0	0	0	-0.150218660149449	0	0	0	0	0	0	0	0	0	0	0	0	0	0	0	0	-0.178783	-0.0746060754767313	-0.0599813773930919
Veillonella_atypica_ACS_049_V_Sch6	0	0	0	0	-0.0442585126195354	0	0	0	0	0	0	-1	0	0	-0.00107954754957973	0	0	1.17512871584006	6.67929406557391	0	-0.0270129590935539	0	0	0	0	0	0	0	0	-1	0	0	0	0	-1	0	0	0	-0.0217511971837894	0	0	0	0	0	0	0	0	0	-0.225
Veillonella_dispar_ATCC_17748	0	0	0	0	-1	0	0	0	0	0	0	-1	0	0	-0.000587646520671115	0	0	0.211981944572472	2.35252260236211	0	-0.0189861160752116	0	0	0	0	0	0	0	0	-1	0	0	0	0	-1	0	0	0	-0.0281599681429725	0	0	0	0	0	0	0	0	0	-0.225
Veillonella_parvula_Te3_DSM_2008	0	0	0	0	0	0	0	0	0	0	0	0	0	0	0	0	0	0	3.28759539237876	0	0	0	0	0	0.00257742016788143	0	0	0	0	-1	0	0	0	0	-1.00000000239334	0	0	0	0	0	0	0	0	0	0	0	0	0	-0.225
Veillonella_ratti_ACS_216_V_Col6b	0	0	0	0	-0.856436459450947	0	0	0	0	0	0	-1	0	-0.00172297526978582	-0.000574325089701233	0	0	0	1.78811172570795	0	-0.0185557175136637	0	0	0	0	0	0	0	0	-1	0	0	0	0	-1	0	0	0	-0.0273455900420458	0	0	0	0	0	0	0	0	-0.0457568221027259	-0.225
Veillonella_sp_3_1_44	0	0	0	0	0	0	0	0	0	0	0	0	0	0	0	0	0	0	3.46573268148995	0	0	0	0	0	0	0	0	0	0	-1	0	0	0	0	-0.999999999890747	0	0	0	0	0	0	0	0	0	0	0	0	0	-0.225
Veillonella_sp_6_1_27	0	0	0	0	0	0	0	0	0	0	0	0	0	0	0	0	0	0	3.1939627321575	0	0	0	0	0	0	0	0	0	0	-1	0	0	0	0	-0.999999997445288	0	0	0	0	0	0	0	0	0	0	0	0	0	-0.225
Vibrio_fluvialis_560	0	0	0	0	-0.0096499806970769	0	0	0	0	0	0	-1	0	-0.00358416279550511	-0.00119472093194872	0	0	0	8.12759735836653	0	-1	0	0	0	-1	0	0	0	0	0	0	0	0	0	-0.999999999911547	0	0	0	-1	0	0	0	0	0	0	0	-0.178783	-0.15	-0.0774861310382903
Vibrio_furnissii_NCTC_11218	0	0	0	0	-0.0112891994319853	0	0	0	0	0	0	-1	0	0	-0.00139766526888252	0.945528743854766	0	0	13.7541846490751	0	-1	0	0	0	-1	0	0	0	0	0	0	0	0	0	-1	0	0	0	0	0	0	0	0	0	0	0	-0.178783	-0.15	-0.225
Vibrio_mimicus_MB_451	0	0	0	0	-0.0114460000002055	0	0	0	0	0	0	-0.149640512737164	0	0	-0.00141707804573343	0	0	0	8.54065196035162	0	-1	0	0	0	-1	0	0	0	0	0	0	0	0	0	5.16488777434279	0	0	0	0	0	0	0	0	0	0	0	0	-0.15	-0.225
Vibrio_parahaemolyticus_RIMD_2210633	0	0	0	0	-0.0114459999999781	0	0	0	0	0	0	0	0	-0.00425123413651818	-0.00141707804561975	0.936111277032751	0	0	6.68963920416218	0	-0.857720811292575	0	0	0	-1	0	0	0	0	0	0	0	0	0	6.00651507274142	0	0	0	0	0	0	0	0	0	0	0	0	-0.15	-0.223706318796801
Weissella_cibaria_KACC_11862	0	0	0	0	-0.000235580868888974	0	0	-0.0398972069023102	0	0	0	0	0	0	-0.001035624508404	0	0	0	1.41764354960969	0	-1	0	0	0	0	0	0	0	0	0.0907348044864875	0	0	0	0	0	0	0	0	0	0	0	0	0	0	0	0	-0.178783	0.243312398806074	-0.225
Weissella_confusa_LBAE_C39_2	0	0	0	0	-0.717018042510517	-0.00142237886439034	0	0	0	0	0	0	0	0	0	0	0	0	3.16423647368447	0	-1	0	0	0	0	0	0	0	0	-1	0	0	0	0	-1	0	0	0	0	0	0	0	0	0	0	0	0	-0.0346471620306602	-0.225
Weissella_paramesenteroides_ATCC_33313	0	0	0	0	0	0	0	0	0	0	0	0	0	0	0	0	0	0	0.113162788796217	0	0	0	0	0	0	0	0	0	0	-0.00978122299648021	0	0	0	0	-0.0313363832201503	0	0	0	0	0	0	0	0	0	0	0	-0.178783	-0.0152452158027927	-0.225
Yersinia_bercovieri_ATCC_43970	0	0	0	0	-0.142074373115747	0	0	0	0	0	0	-0.14964051273455	0	-0.00425123413674555	-0.00141707804561975	0	0	0	5.21757531092953	0	-0.0457840000080978	0	0	0	0	0	0	0	0	0	0	0	0	0	2.60773775779587	0	0	0	-1	0	0	0	0	0	0	0	0	-0.15	-0.0919075678700438
Yersinia_enterocolitica_subsp_enterocolitica_8081	0	0	0	0	-1	0	0	0	0	0	0	-1	0.179999999999836	-0.00598406435938159	-0.00199468811979386	0	0	0	16.8140779711766	0	-1	0	-1	0	0	0	0	0	0	0	0	0	0	0	0	0	0	0	-1	0	0	0	0	0	0	0	-0.178783	-0.15	-0.225
Yersinia_frederiksenii_ATCC_33641	0	0	0	0	-1	0	0	0	0	0	0	-1	0	-0.00660255268496712	-0.00220085089517852	0	0	0	14.9501895043315	0	-1	0	0	0	0	0	0	0	0	-0.00328728426370617	0	0	0	0	0	0	0	0	-1	0	0	0	0	0	0	0	-0.178783	-0.15	-0.225
Yersinia_kristensenii_ATCC_33638	0	0	0	0	-0.14207437311552	0	0	0	0	0	0	-0.149640512734322	0	-0.00425123413651818	-0.00141707804561975	0	0	0	6.67738691517934	0	-0.204242123283538	0	0	0	0.00566831218259267	0	0	0	0	0	0	0	0	0	2.64916286365735	0	0	0	-0.0723210917814185	0	0	0	0	0	0	0	0	-0.15	-0.225
Yersinia_pseudotuberculosis_YPIII	0	0.148986000000036	0	0	-1	0	0	0	0	0	0	-1	0	-0.00425123413674555	-0.00141707804573343	0	0	0	10.0997601834488	0	-1	0	0	0	0	0	0	0	0	0	0	0	0	0	0.149380470075866	0	0	0	0	0	0	0	0	0	0	0	-0.178783	-0.112899452242596	-0.225
Yersinia_rohdei_ATCC_43380	0	0	0	0	-0.142074373115747	0	0	0	0	0	0	-0.14964051273455	0	-0.00425123413663187	-0.00141707804561975	0	0	0	6.68721304541577	0	-0.0457840000080978	0	0	0	0.0056683121823653	0	0	0	0	0	0	0	0	0	2.44698481073908	0	0	0	-0.072378754235956	0	0	0	0	0	0	0	0	-0.15	-0.137780243020279
Yokenella_regensburgei_ATCC_43003	0	0.148985999999923	0	0	-0.142074373116998	0	0	0	0	0	0	-0.149640512736028	0	-0.00425123413651818	-0.00141707804573343	0	0	0	7.36677528899259	0	-1	0	0	0	0	0	0	0	0	0	0	0	0	0	3.81391993424518	0	0	0	-0.0712268777861027	0	0	0	0	0	0	0	-0.178783	-0.15	-0.225
[truncated: 171 more columns]
