# Supplementary material for: Human gut microbe co-cultures have greater potential than monocultures for food waste remediation to commodity chemicals
Source: Sci Rep. 2018 Oct 22;8:15594. doi: 10.1038/s41598-018-33733-z (PMC6197241; doi:10.1038/s41598-018-33733-z)
Supplement: Supplementary file 3 — Data [file 41598_2018_33733_MOESM3_ESM.zip › Data/Parsed/TopOverProdMicrobes_Mantels.csv]

Microbe	Product	Data1	Data2	MantelR	MantelP
Fusobacterium_russii_ATCC_25533	EX_btoh	Degree	log10TransIn	0.0353537706114979	0.096
Fusobacterium_russii_ATCC_25533	EX_btoh	Degree	log10TransOut	0.0570925188240504	0.016
Fusobacterium_russii_ATCC_25533	EX_btoh	Degree	log10In	0.165016114435063	0.001
Fusobacterium_russii_ATCC_25533	EX_btoh	Degree	log10Out	0.202566967552144	0.001
Fusobacterium_russii_ATCC_25533	EX_btoh	Btw	log10TransIn	0.195190094537217	0.001
Fusobacterium_russii_ATCC_25533	EX_btoh	Btw	log10TransOut	0.17577857391416	0.001
Fusobacterium_russii_ATCC_25533	EX_btoh	Btw	log10In	0.255660507718116	0.001
Fusobacterium_russii_ATCC_25533	EX_btoh	Btw	log10Out	0.272307749588565	0.001
Fusobacterium_russii_ATCC_25533	EX_btoh	KeyBtw	log10TransIn	0.135170539813613	0.001
Fusobacterium_russii_ATCC_25533	EX_btoh	KeyBtw	log10TransOut	0.13157062211836	0.001
Fusobacterium_russii_ATCC_25533	EX_btoh	KeyBtw	log10In	0.195726562288017	0.001
Fusobacterium_russii_ATCC_25533	EX_btoh	KeyBtw	log10Out	0.22828246919564	0.001
Fusobacterium_russii_ATCC_25533	EX_btoh	KeyDeg	log10TransIn	0.0306662339885963	0.089
Fusobacterium_russii_ATCC_25533	EX_btoh	KeyDeg	log10TransOut	0.047615146915758	0.016
Fusobacterium_russii_ATCC_25533	EX_btoh	KeyDeg	log10In	0.10668638951369	0.001
Fusobacterium_russii_ATCC_25533	EX_btoh	KeyDeg	log10Out	0.124441648140359	0.001
Fusobacterium_russii_ATCC_25533	EX_btoh	Btw	Deg	0.360584764820171	0.001
Fusobacterium_russii_ATCC_25533	EX_btoh	KeyBtw	KeyDeg	0.242673776184812	0.001
Fusobacterium_russii_ATCC_25533	EX_btoh	log10In	log10Out	0.86131666908565	0.001
Fusobacterium_russii_ATCC_25533	EX_btoh	log10TransIn	log10TransOut	0.865044378856129	0.001
Fusobacterium_russii_ATCC_25533	EX_btoh	log10TransIn	log10Out	0.804296371645603	0.001
Methanomassiliicoccus_luminyensis_B10	EX_ch4	Degree	log10TransIn	0.332949587284445	0.001
Methanomassiliicoccus_luminyensis_B10	EX_ch4	Degree	log10TransOut	0.351376154746393	0.001
Methanomassiliicoccus_luminyensis_B10	EX_ch4	Degree	log10In	0.351530266106917	0.001
Methanomassiliicoccus_luminyensis_B10	EX_ch4	Degree	log10Out	0.342941030157391	0.001
Methanomassiliicoccus_luminyensis_B10	EX_ch4	Btw	log10TransIn	0.466403649525362	0.001
Methanomassiliicoccus_luminyensis_B10	EX_ch4	Btw	log10TransOut	0.528642481158454	0.001
Methanomassiliicoccus_luminyensis_B10	EX_ch4	Btw	log10In	0.475877853382325	0.001
Methanomassiliicoccus_luminyensis_B10	EX_ch4	Btw	log10Out	0.480271651429394	0.001
Methanomassiliicoccus_luminyensis_B10	EX_ch4	KeyBtw	log10TransIn	0.449457012930595	0.001
Methanomassiliicoccus_luminyensis_B10	EX_ch4	KeyBtw	log10TransOut	0.510828833493383	0.001
Methanomassiliicoccus_luminyensis_B10	EX_ch4	KeyBtw	log10In	0.458995472673728	0.001
Methanomassiliicoccus_luminyensis_B10	EX_ch4	KeyBtw	log10Out	0.471661372336562	0.001
Methanomassiliicoccus_luminyensis_B10	EX_ch4	KeyDeg	log10TransIn	0.095328031510129	0.001
Methanomassiliicoccus_luminyensis_B10	EX_ch4	KeyDeg	log10TransOut	0.105712396108296	0.001
Methanomassiliicoccus_luminyensis_B10	EX_ch4	KeyDeg	log10In	0.109014167114515	0.001
Methanomassiliicoccus_luminyensis_B10	EX_ch4	KeyDeg	log10Out	0.122103488177937	0.001
Methanomassiliicoccus_luminyensis_B10	EX_ch4	Btw	Deg	0.528756884904458	0.001
Methanomassiliicoccus_luminyensis_B10	EX_ch4	KeyBtw	KeyDeg	0.228590681385737	0.001
Methanomassiliicoccus_luminyensis_B10	EX_ch4	log10In	log10Out	0.948608948019483	0.001
Methanomassiliicoccus_luminyensis_B10	EX_ch4	log10TransIn	log10TransOut	0.861030555141855	0.001
Methanomassiliicoccus_luminyensis_B10	EX_ch4	log10TransIn	log10Out	0.931583456894658	0.001
Methanobrevibacter_smithii_ATCC_35061	EX_fald	Degree	log10TransIn	0.468559126941372	0.001
Methanobrevibacter_smithii_ATCC_35061	EX_fald	Degree	log10TransOut	0.44799996822825	0.001
Methanobrevibacter_smithii_ATCC_35061	EX_fald	Degree	log10In	0.476495511695223	0.001
Methanobrevibacter_smithii_ATCC_35061	EX_fald	Degree	log10Out	0.471805696172998	0.001
Methanobrevibacter_smithii_ATCC_35061	EX_fald	Btw	log10TransIn	0.525049483886791	0.001
Methanobrevibacter_smithii_ATCC_35061	EX_fald	Btw	log10TransOut	0.536362426636316	0.001
Methanobrevibacter_smithii_ATCC_35061	EX_fald	Btw	log10In	0.527218690493446	0.001
Methanobrevibacter_smithii_ATCC_35061	EX_fald	Btw	log10Out	0.523451502395997	0.001
Methanobrevibacter_smithii_ATCC_35061	EX_fald	KeyBtw	log10TransIn	0.358750802297632	0.001
Methanobrevibacter_smithii_ATCC_35061	EX_fald	KeyBtw	log10TransOut	0.377242296512036	0.001
Methanobrevibacter_smithii_ATCC_35061	EX_fald	KeyBtw	log10In	0.364430479434758	0.001
Methanobrevibacter_smithii_ATCC_35061	EX_fald	KeyBtw	log10Out	0.371243089553168	0.001
Methanobrevibacter_smithii_ATCC_35061	EX_fald	KeyDeg	log10TransIn	0.214972305898973	0.001
Methanobrevibacter_smithii_ATCC_35061	EX_fald	KeyDeg	log10TransOut	0.208194011915002	0.001
Methanobrevibacter_smithii_ATCC_35061	EX_fald	KeyDeg	log10In	0.230168725532884	0.001
Methanobrevibacter_smithii_ATCC_35061	EX_fald	KeyDeg	log10Out	0.242849216689979	0.001
Methanobrevibacter_smithii_ATCC_35061	EX_fald	Btw	Deg	0.467603804203635	0.001
Methanobrevibacter_smithii_ATCC_35061	EX_fald	KeyBtw	KeyDeg	0.262191885260398	0.001
Methanobrevibacter_smithii_ATCC_35061	EX_fald	log10In	log10Out	0.956807540446094	0.001
Methanobrevibacter_smithii_ATCC_35061	EX_fald	log10TransIn	log10TransOut	0.932888378493952	0.001
Methanobrevibacter_smithii_ATCC_35061	EX_fald	log10TransIn	log10Out	0.94643826603312	0.001
Methylobacterium_mesophilicum_SR1_6_6	EX_glyclt	Degree	log10TransIn	0.498078289261906	0.001
Methylobacterium_mesophilicum_SR1_6_6	EX_glyclt	Degree	log10TransOut	0.485318768043833	0.001
Methylobacterium_mesophilicum_SR1_6_6	EX_glyclt	Degree	log10In	0.515424203041122	0.001
Methylobacterium_mesophilicum_SR1_6_6	EX_glyclt	Degree	log10Out	0.54680064236011	0.001
Methylobacterium_mesophilicum_SR1_6_6	EX_glyclt	Btw	log10TransIn	0.0879584695130576	0.002
Methylobacterium_mesophilicum_SR1_6_6	EX_glyclt	Btw	log10TransOut	0.0868063953708272	0.003
Methylobacterium_mesophilicum_SR1_6_6	EX_glyclt	Btw	log10In	0.0955272745480005	0.002
Methylobacterium_mesophilicum_SR1_6_6	EX_glyclt	Btw	log10Out	0.129277710097576	0.001
Methylobacterium_mesophilicum_SR1_6_6	EX_glyclt	KeyBtw	log10TransIn	0.0506341721824009	0.072
Methylobacterium_mesophilicum_SR1_6_6	EX_glyclt	KeyBtw	log10TransOut	0.0764406905481794	0.012
Methylobacterium_mesophilicum_SR1_6_6	EX_glyclt	KeyBtw	log10In	0.0582338258376804	0.043
Methylobacterium_mesophilicum_SR1_6_6	EX_glyclt	KeyBtw	log10Out	0.118027527970673	0.001
Methylobacterium_mesophilicum_SR1_6_6	EX_glyclt	KeyDeg	log10TransIn	0.439375337422621	0.001
Methylobacterium_mesophilicum_SR1_6_6	EX_glyclt	KeyDeg	log10TransOut	0.417504449009681	0.001
Methylobacterium_mesophilicum_SR1_6_6	EX_glyclt	KeyDeg	log10In	0.455078135221337	0.001
Methylobacterium_mesophilicum_SR1_6_6	EX_glyclt	KeyDeg	log10Out	0.468114638887053	0.001
Methylobacterium_mesophilicum_SR1_6_6	EX_glyclt	Btw	Deg	0.29064925988358	0.001
Methylobacterium_mesophilicum_SR1_6_6	EX_glyclt	KeyBtw	KeyDeg	0.16794333934248	0.001
Methylobacterium_mesophilicum_SR1_6_6	EX_glyclt	log10In	log10Out	0.875954762575578	0.001
Methylobacterium_mesophilicum_SR1_6_6	EX_glyclt	log10TransIn	log10TransOut	0.912788941000879	0.001
Methylobacterium_mesophilicum_SR1_6_6	EX_glyclt	log10TransIn	log10Out	0.863343505228499	0.001
Clostridium_beijerinckii_NCIMB_8052	EX_h2	Degree	log10TransIn	0.269446271679846	0.001
Clostridium_beijerinckii_NCIMB_8052	EX_h2	Degree	log10TransOut	0.276372691169286	0.001
Clostridium_beijerinckii_NCIMB_8052	EX_h2	Degree	log10In	0.276022987906251	0.001
Clostridium_beijerinckii_NCIMB_8052	EX_h2	Degree	log10Out	0.280336419911014	0.001
Clostridium_beijerinckii_NCIMB_8052	EX_h2	Btw	log10TransIn	0.445267341455301	0.001
Clostridium_beijerinckii_NCIMB_8052	EX_h2	Btw	log10TransOut	0.453472873779418	0.001
Clostridium_beijerinckii_NCIMB_8052	EX_h2	Btw	log10In	0.445319634733774	0.001
Clostridium_beijerinckii_NCIMB_8052	EX_h2	Btw	log10Out	0.445010052374517	0.001
Clostridium_beijerinckii_NCIMB_8052	EX_h2	KeyBtw	log10TransIn	0.352282021812792	0.001
Clostridium_beijerinckii_NCIMB_8052	EX_h2	KeyBtw	log10TransOut	0.373880381977559	0.001
Clostridium_beijerinckii_NCIMB_8052	EX_h2	KeyBtw	log10In	0.352027238262343	0.001
Clostridium_beijerinckii_NCIMB_8052	EX_h2	KeyBtw	log10Out	0.360504994542544	0.001
Clostridium_beijerinckii_NCIMB_8052	EX_h2	KeyDeg	log10TransIn	0.0762899983925096	0.003
Clostridium_beijerinckii_NCIMB_8052	EX_h2	KeyDeg	log10TransOut	0.0690936263495423	0.004
Clostridium_beijerinckii_NCIMB_8052	EX_h2	KeyDeg	log10In	0.0822565169210937	0.001
Clostridium_beijerinckii_NCIMB_8052	EX_h2	KeyDeg	log10Out	0.101442494918703	0.001
Clostridium_beijerinckii_NCIMB_8052	EX_h2	Btw	Deg	0.444874573130367	0.001
Clostridium_beijerinckii_NCIMB_8052	EX_h2	KeyBtw	KeyDeg	0.167856405270358	0.001
Clostridium_beijerinckii_NCIMB_8052	EX_h2	log10In	log10Out	0.897921060482341	0.001
Clostridium_beijerinckii_NCIMB_8052	EX_h2	log10TransIn	log10TransOut	0.897454732740329	0.001
Clostridium_beijerinckii_NCIMB_8052	EX_h2	log10TransIn	log10Out	0.894639379625563	0.001
Dysgonomonas_gadei_ATCC_BAA_286	EX_ppa	Degree	log10TransIn	0.407142386513789	0.001
Dysgonomonas_gadei_ATCC_BAA_286	EX_ppa	Degree	log10TransOut	0.405460659681108	0.001
Dysgonomonas_gadei_ATCC_BAA_286	EX_ppa	Degree	log10In	0.422186829590706	0.001
Dysgonomonas_gadei_ATCC_BAA_286	EX_ppa	Degree	log10Out	0.474483433649597	0.001
Dysgonomonas_gadei_ATCC_BAA_286	EX_ppa	Btw	log10TransIn	0.195976133595734	0.001
Dysgonomonas_gadei_ATCC_BAA_286	EX_ppa	Btw	log10TransOut	0.184875463908748	0.001
Dysgonomonas_gadei_ATCC_BAA_286	EX_ppa	Btw	log10In	0.200755961627046	0.001
Dysgonomonas_gadei_ATCC_BAA_286	EX_ppa	Btw	log10Out	0.228776495836858	0.001
Dysgonomonas_gadei_ATCC_BAA_286	EX_ppa	KeyBtw	log10TransIn	0.247833130706621	0.001
Dysgonomonas_gadei_ATCC_BAA_286	EX_ppa	KeyBtw	log10TransOut	0.243405423005598	0.001
Dysgonomonas_gadei_ATCC_BAA_286	EX_ppa	KeyBtw	log10In	0.250454747639057	0.001
Dysgonomonas_gadei_ATCC_BAA_286	EX_ppa	KeyBtw	log10Out	0.276889883221032	0.001
Dysgonomonas_gadei_ATCC_BAA_286	EX_ppa	KeyDeg	log10TransIn	0.203686159205376	0.001
Dysgonomonas_gadei_ATCC_BAA_286	EX_ppa	KeyDeg	log10TransOut	0.170466123879116	0.001
Dysgonomonas_gadei_ATCC_BAA_286	EX_ppa	KeyDeg	log10In	0.223595599747104	0.001
Dysgonomonas_gadei_ATCC_BAA_286	EX_ppa	KeyDeg	log10Out	0.216522570441733	0.001
Dysgonomonas_gadei_ATCC_BAA_286	EX_ppa	Btw	Deg	0.463023278742522	0.001
Dysgonomonas_gadei_ATCC_BAA_286	EX_ppa	KeyBtw	KeyDeg	0.310391186399745	0.001
Dysgonomonas_gadei_ATCC_BAA_286	EX_ppa	log10In	log10Out	0.842322656959033	0.001
Dysgonomonas_gadei_ATCC_BAA_286	EX_ppa	log10TransIn	log10TransOut	0.81422951365658	0.001
Dysgonomonas_gadei_ATCC_BAA_286	EX_ppa	log10TransIn	log10Out	0.831488840227666	0.001
Methylobacterium_mesophilicum_SR1_6_6	EX_ppa	Degree	log10TransIn	0.498078289261906	0.001
Methylobacterium_mesophilicum_SR1_6_6	EX_ppa	Degree	log10TransOut	0.485318768043833	0.001
Methylobacterium_mesophilicum_SR1_6_6	EX_ppa	Degree	log10In	0.515424203041122	0.001
Methylobacterium_mesophilicum_SR1_6_6	EX_ppa	Degree	log10Out	0.54680064236011	0.001
Methylobacterium_mesophilicum_SR1_6_6	EX_ppa	Btw	log10TransIn	0.0879584695130576	0.004
Methylobacterium_mesophilicum_SR1_6_6	EX_ppa	Btw	log10TransOut	0.0868063953708272	0.003
Methylobacterium_mesophilicum_SR1_6_6	EX_ppa	Btw	log10In	0.0955272745480005	0.001
Methylobacterium_mesophilicum_SR1_6_6	EX_ppa	Btw	log10Out	0.129277710097576	0.001
Methylobacterium_mesophilicum_SR1_6_6	EX_ppa	KeyBtw	log10TransIn	0.0506341721824009	0.067
Methylobacterium_mesophilicum_SR1_6_6	EX_ppa	KeyBtw	log10TransOut	0.0764406905481794	0.007
Methylobacterium_mesophilicum_SR1_6_6	EX_ppa	KeyBtw	log10In	0.0582338258376804	0.028
Methylobacterium_mesophilicum_SR1_6_6	EX_ppa	KeyBtw	log10Out	0.118027527970673	0.001
Methylobacterium_mesophilicum_SR1_6_6	EX_ppa	KeyDeg	log10TransIn	0.439375337422621	0.001
Methylobacterium_mesophilicum_SR1_6_6	EX_ppa	KeyDeg	log10TransOut	0.417504449009681	0.001
Methylobacterium_mesophilicum_SR1_6_6	EX_ppa	KeyDeg	log10In	0.455078135221337	0.001
Methylobacterium_mesophilicum_SR1_6_6	EX_ppa	KeyDeg	log10Out	0.468114638887053	0.001
Methylobacterium_mesophilicum_SR1_6_6	EX_ppa	Btw	Deg	0.29064925988358	0.001
Methylobacterium_mesophilicum_SR1_6_6	EX_ppa	KeyBtw	KeyDeg	0.16794333934248	0.001
Methylobacterium_mesophilicum_SR1_6_6	EX_ppa	log10In	log10Out	0.875954762575578	0.001
Methylobacterium_mesophilicum_SR1_6_6	EX_ppa	log10TransIn	log10TransOut	0.912788941000879	0.001
Methylobacterium_mesophilicum_SR1_6_6	EX_ppa	log10TransIn	log10Out	0.863343505228499	0.001
Vibrio_parahaemolyticus_RIMD_2210633	EX_ppa	Degree	log10TransIn	0.227279922446593	0.001
Vibrio_parahaemolyticus_RIMD_2210633	EX_ppa	Degree	log10TransOut	0.16101855457163	0.001
Vibrio_parahaemolyticus_RIMD_2210633	EX_ppa	Degree	log10In	0.282725399990203	0.001
Vibrio_parahaemolyticus_RIMD_2210633	EX_ppa	Degree	log10Out	0.237094915776137	0.001
Vibrio_parahaemolyticus_RIMD_2210633	EX_ppa	Btw	log10TransIn	0.315884999956547	0.001
Vibrio_parahaemolyticus_RIMD_2210633	EX_ppa	Btw	log10TransOut	0.304197216094205	0.001
Vibrio_parahaemolyticus_RIMD_2210633	EX_ppa	Btw	log10In	0.306482468772005	0.001
Vibrio_parahaemolyticus_RIMD_2210633	EX_ppa	Btw	log10Out	0.318130748017561	0.001
Vibrio_parahaemolyticus_RIMD_2210633	EX_ppa	KeyBtw	log10TransIn	0.227160459926144	0.001
Vibrio_parahaemolyticus_RIMD_2210633	EX_ppa	KeyBtw	log10TransOut	0.204809818113221	0.001
Vibrio_parahaemolyticus_RIMD_2210633	EX_ppa	KeyBtw	log10In	0.230035953199219	0.001
Vibrio_parahaemolyticus_RIMD_2210633	EX_ppa	KeyBtw	log10Out	0.224533172701697	0.001
Vibrio_parahaemolyticus_RIMD_2210633	EX_ppa	KeyDeg	log10TransIn	0.216685966776577	0.001
Vibrio_parahaemolyticus_RIMD_2210633	EX_ppa	KeyDeg	log10TransOut	0.213826202894278	0.001
Vibrio_parahaemolyticus_RIMD_2210633	EX_ppa	KeyDeg	log10In	0.235659375949345	0.001
Vibrio_parahaemolyticus_RIMD_2210633	EX_ppa	KeyDeg	log10Out	0.238664866934234	0.001
Vibrio_parahaemolyticus_RIMD_2210633	EX_ppa	Btw	Deg	0.24277696335458	0.001
Vibrio_parahaemolyticus_RIMD_2210633	EX_ppa	KeyBtw	KeyDeg	0.189647145331342	0.001
Vibrio_parahaemolyticus_RIMD_2210633	EX_ppa	log10In	log10Out	0.86856840188381	0.001
Vibrio_parahaemolyticus_RIMD_2210633	EX_ppa	log10TransIn	log10TransOut	0.882390958186365	0.001
Vibrio_parahaemolyticus_RIMD_2210633	EX_ppa	log10TransIn	log10Out	0.857650128163986	0.001
Bacillus_fordii_DSM_16014	EX_urea	Degree	log10TransIn	0.0539805455210813	0.001
Bacillus_fordii_DSM_16014	EX_urea	Degree	log10TransOut	0.0376580876870324	0.004
Bacillus_fordii_DSM_16014	EX_urea	Degree	log10In	0.0627747605002125	0.001
Bacillus_fordii_DSM_16014	EX_urea	Degree	log10Out	0.0583062486341128	0.001
Bacillus_fordii_DSM_16014	EX_urea	Btw	log10TransIn	0.0903857100238373	0.003
Bacillus_fordii_DSM_16014	EX_urea	Btw	log10TransOut	0.0714129787886764	0.006
Bacillus_fordii_DSM_16014	EX_urea	Btw	log10In	0.0862402660929095	0.001
Bacillus_fordii_DSM_16014	EX_urea	Btw	log10Out	0.101576471824423	0.001
Bacillus_fordii_DSM_16014	EX_urea	KeyBtw	log10TransIn	0.0935434496056462	0.001
Bacillus_fordii_DSM_16014	EX_urea	KeyBtw	log10TransOut	0.0958800525311539	0.001
Bacillus_fordii_DSM_16014	EX_urea	KeyBtw	log10In	0.089933856258186	0.001
Bacillus_fordii_DSM_16014	EX_urea	KeyBtw	log10Out	0.120642322016196	0.001
Bacillus_fordii_DSM_16014	EX_urea	KeyDeg	log10TransIn	0.126912054928874	0.001
Bacillus_fordii_DSM_16014	EX_urea	KeyDeg	log10TransOut	0.149067723460397	0.001
Bacillus_fordii_DSM_16014	EX_urea	KeyDeg	log10In	0.138626795448164	0.001
Bacillus_fordii_DSM_16014	EX_urea	KeyDeg	log10Out	0.152696635959173	0.001
Bacillus_fordii_DSM_16014	EX_urea	Btw	Deg	0.247040324072188	0.001
Bacillus_fordii_DSM_16014	EX_urea	KeyBtw	KeyDeg	0.23568726331563	0.001
Bacillus_fordii_DSM_16014	EX_urea	log10In	log10Out	0.835149536356799	0.001
Bacillus_fordii_DSM_16014	EX_urea	log10TransIn	log10TransOut	0.834139119526121	0.001
Bacillus_fordii_DSM_16014	EX_urea	log10TransIn	log10Out	0.833799012693128	0.001
Yokenella_regensburgei_ATCC_43003	EX_tmao	Degree	log10TransIn	0.336734180062695	0.001
Yokenella_regensburgei_ATCC_43003	EX_tmao	Degree	log10TransOut	0.270168774248146	0.001
Yokenella_regensburgei_ATCC_43003	EX_tmao	Degree	log10In	0.366199410788546	0.001
Yokenella_regensburgei_ATCC_43003	EX_tmao	Degree	log10Out	0.296715425117007	0.001
Yokenella_regensburgei_ATCC_43003	EX_tmao	Btw	log10TransIn	0.467842773742266	0.001
Yokenella_regensburgei_ATCC_43003	EX_tmao	Btw	log10TransOut	0.453170072708498	0.001
Yokenella_regensburgei_ATCC_43003	EX_tmao	Btw	log10In	0.471600363026674	0.001
Yokenella_regensburgei_ATCC_43003	EX_tmao	Btw	log10Out	0.465755012888574	0.001
Yokenella_regensburgei_ATCC_43003	EX_tmao	KeyBtw	log10TransIn	0.526400571219839	0.001
Yokenella_regensburgei_ATCC_43003	EX_tmao	KeyBtw	log10TransOut	0.507606066180789	0.001
Yokenella_regensburgei_ATCC_43003	EX_tmao	KeyBtw	log10In	0.5290715474125	0.001
Yokenella_regensburgei_ATCC_43003	EX_tmao	KeyBtw	log10Out	0.519898141812125	0.001
Yokenella_regensburgei_ATCC_43003	EX_tmao	KeyDeg	log10TransIn	0.281525279329243	0.001
Yokenella_regensburgei_ATCC_43003	EX_tmao	KeyDeg	log10TransOut	0.211750133127345	0.001
Yokenella_regensburgei_ATCC_43003	EX_tmao	KeyDeg	log10In	0.29953391179964	0.001
Yokenella_regensburgei_ATCC_43003	EX_tmao	KeyDeg	log10Out	0.239188887429783	0.001
Yokenella_regensburgei_ATCC_43003	EX_tmao	Btw	Deg	0.311919165642067	0.001
Yokenella_regensburgei_ATCC_43003	EX_tmao	KeyBtw	KeyDeg	0.214950056586989	0.001
Yokenella_regensburgei_ATCC_43003	EX_tmao	log10In	log10Out	0.862508732695017	0.001
Yokenella_regensburgei_ATCC_43003	EX_tmao	log10TransIn	log10TransOut	0.849284707572089	0.001
Yokenella_regensburgei_ATCC_43003	EX_tmao	log10TransIn	log10Out	0.855314305881489	0.001
Pseudomonas_aeruginosa_NCGM2_S1	EX_n2o	Degree	log10TransIn	0.550855807875255	0.001
Pseudomonas_aeruginosa_NCGM2_S1	EX_n2o	Degree	log10TransOut	0.537500248581819	0.001
Pseudomonas_aeruginosa_NCGM2_S1	EX_n2o	Degree	log10In	0.557052349638915	0.001
Pseudomonas_aeruginosa_NCGM2_S1	EX_n2o	Degree	log10Out	0.547306985956473	0.001
Pseudomonas_aeruginosa_NCGM2_S1	EX_n2o	Btw	log10TransIn	0.345886245896883	0.001
Pseudomonas_aeruginosa_NCGM2_S1	EX_n2o	Btw	log10TransOut	0.33357970578112	0.001
Pseudomonas_aeruginosa_NCGM2_S1	EX_n2o	Btw	log10In	0.34502044403031	0.001
Pseudomonas_aeruginosa_NCGM2_S1	EX_n2o	Btw	log10Out	0.334106112009735	0.001
Pseudomonas_aeruginosa_NCGM2_S1	EX_n2o	KeyBtw	log10TransIn	0.390806465496056	0.001
Pseudomonas_aeruginosa_NCGM2_S1	EX_n2o	KeyBtw	log10TransOut	0.374917924558705	0.001
Pseudomonas_aeruginosa_NCGM2_S1	EX_n2o	KeyBtw	log10In	0.389637080728216	0.001
Pseudomonas_aeruginosa_NCGM2_S1	EX_n2o	KeyBtw	log10Out	0.368490640456928	0.001
Pseudomonas_aeruginosa_NCGM2_S1	EX_n2o	KeyDeg	log10TransIn	0.179275971294361	0.001
Pseudomonas_aeruginosa_NCGM2_S1	EX_n2o	KeyDeg	log10TransOut	0.181528876044959	0.001
Pseudomonas_aeruginosa_NCGM2_S1	EX_n2o	KeyDeg	log10In	0.182980301184288	0.001
Pseudomonas_aeruginosa_NCGM2_S1	EX_n2o	KeyDeg	log10Out	0.194361407122941	0.001
Pseudomonas_aeruginosa_NCGM2_S1	EX_n2o	Btw	Deg	0.39345557068425	0.001
Pseudomonas_aeruginosa_NCGM2_S1	EX_n2o	KeyBtw	KeyDeg	0.144885825151282	0.001
Pseudomonas_aeruginosa_NCGM2_S1	EX_n2o	log10In	log10Out	0.919682511155769	0.001
Pseudomonas_aeruginosa_NCGM2_S1	EX_n2o	log10TransIn	log10TransOut	0.935219306213091	0.001
Pseudomonas_aeruginosa_NCGM2_S1	EX_n2o	log10TransIn	log10Out	0.915935750694402	0.001
