# Supplementary material for: Human gut microbe co-cultures have greater potential than monocultures for food waste remediation to commodity chemicals
Source: Sci Rep. 2018 Oct 22;8:15594. doi: 10.1038/s41598-018-33733-z (PMC6197241; doi:10.1038/s41598-018-33733-z)
Supplement: Supplementary file 3 — Data [file 41598_2018_33733_MOESM3_ESM.zip › Data/Parsed/Whole_gt_partsX0.1_CoCults_MinMax_MonoAddSim.csv]

Iso1	Iso2	Metabolite	MinMax	Flux
Abiotrophia_defectiva_ATCC_49176	Parabacteroides_johnsonii_DSM_18315	EX_12dgr180	Min	-0.874552514171796
Abiotrophia_defectiva_ATCC_49176	Parabacteroides_merdae_ATCC_43184	EX_12dgr180	Min	-1
Acidaminococcus_fermentans_DSM_20731	Parabacteroides_johnsonii_DSM_18315	EX_12dgr180	Min	-1
Acidaminococcus_fermentans_DSM_20731	Parabacteroides_merdae_ATCC_43184	EX_12dgr180	Min	-1
Acidaminococcus_intestini_RyC_MR95	Parabacteroides_johnsonii_DSM_18315	EX_12dgr180	Min	-1
Acidaminococcus_intestini_RyC_MR95	Parabacteroides_merdae_ATCC_43184	EX_12dgr180	Min	-1
Acidaminococcus_sp_D21	Parabacteroides_johnsonii_DSM_18315	EX_12dgr180	Min	-1
Acidaminococcus_sp_D21	Parabacteroides_merdae_ATCC_43184	EX_12dgr180	Min	-1
Acinetobacter_calcoaceticus_PHEA_2	Parabacteroides_johnsonii_DSM_18315	EX_12dgr180	Min	-1
Acinetobacter_calcoaceticus_PHEA_2	Parabacteroides_merdae_ATCC_43184	EX_12dgr180	Min	-1
Acinetobacter_haemolyticus_NIPH_261	Parabacteroides_johnsonii_DSM_18315	EX_12dgr180	Min	-1
Acinetobacter_haemolyticus_NIPH_261	Parabacteroides_merdae_ATCC_43184	EX_12dgr180	Min	-1
Acinetobacter_johnsonii_SH046	Parabacteroides_johnsonii_DSM_18315	EX_12dgr180	Min	-1
Acinetobacter_johnsonii_SH046	Parabacteroides_merdae_ATCC_43184	EX_12dgr180	Min	-1
Acinetobacter_junii_SH205	Parabacteroides_johnsonii_DSM_18315	EX_12dgr180	Min	-1
Acinetobacter_junii_SH205	Parabacteroides_merdae_ATCC_43184	EX_12dgr180	Min	-1
Acinetobacter_lwoffii_WJ10621	Parabacteroides_johnsonii_DSM_18315	EX_12dgr180	Min	-0.999999999887788
Acinetobacter_lwoffii_WJ10621	Parabacteroides_merdae_ATCC_43184	EX_12dgr180	Min	-0.999999999964579
Acinetobacter_pittii_ANC_4052	Parabacteroides_johnsonii_DSM_18315	EX_12dgr180	Min	-1
Acinetobacter_pittii_ANC_4052	Parabacteroides_merdae_ATCC_43184	EX_12dgr180	Min	-1
Acinetobacter_radioresistens_NIPH_2130	Parabacteroides_johnsonii_DSM_18315	EX_12dgr180	Min	-1
Acinetobacter_radioresistens_NIPH_2130	Parabacteroides_merdae_ATCC_43184	EX_12dgr180	Min	-1
Actinomyces_cardiffensis_F0333	Parabacteroides_johnsonii_DSM_18315	EX_12dgr180	Min	-1
Actinomyces_cardiffensis_F0333	Parabacteroides_merdae_ATCC_43184	EX_12dgr180	Min	-1
Actinomyces_georgiae_DSM_6843	Parabacteroides_johnsonii_DSM_18315	EX_12dgr180	Min	-1
Actinomyces_georgiae_DSM_6843	Parabacteroides_merdae_ATCC_43184	EX_12dgr180	Min	-1
Actinomyces_graevenitzii_C83	Lactobacillus_reuteri_MM4_1A_	EX_12dgr180	Min	-0.68878281734419
Actinomyces_graevenitzii_C83	Parabacteroides_johnsonii_DSM_18315	EX_12dgr180	Min	-1
Actinomyces_graevenitzii_C83	Parabacteroides_merdae_ATCC_43184	EX_12dgr180	Min	-1
Actinomyces_naeslundii_str_Howell_279	Parabacteroides_johnsonii_DSM_18315	EX_12dgr180	Min	-1
Actinomyces_naeslundii_str_Howell_279	Parabacteroides_merdae_ATCC_43184	EX_12dgr180	Min	-1
Actinomyces_odontolyticus_ATCC_17982	Parabacteroides_johnsonii_DSM_18315	EX_12dgr180	Min	-1
Actinomyces_odontolyticus_ATCC_17982	Parabacteroides_merdae_ATCC_43184	EX_12dgr180	Min	-1
Actinomyces_oris_K20	Parabacteroides_johnsonii_DSM_18315	EX_12dgr180	Min	-1
Actinomyces_oris_K20	Parabacteroides_merdae_ATCC_43184	EX_12dgr180	Min	-1
Actinomyces_turicensis_ACS_279_V_Col4	Lactobacillus_reuteri_MM4_1A_	EX_12dgr180	Min	-0.681344404730794
Actinomyces_turicensis_ACS_279_V_Col4	Parabacteroides_johnsonii_DSM_18315	EX_12dgr180	Min	-1
Actinomyces_turicensis_ACS_279_V_Col4	Parabacteroides_merdae_ATCC_43184	EX_12dgr180	Min	-1
Actinomyces_urogenitalis_DSM_15434	Parabacteroides_johnsonii_DSM_18315	EX_12dgr180	Min	-1
Actinomyces_urogenitalis_DSM_15434	Parabacteroides_merdae_ATCC_43184	EX_12dgr180	Min	-1
Actinomyces_viscosus_C505	Parabacteroides_johnsonii_DSM_18315	EX_12dgr180	Min	-1
Actinomyces_viscosus_C505	Parabacteroides_merdae_ATCC_43184	EX_12dgr180	Min	-1
Adlercreutzia_equolifaciens_DSM_19450	Parabacteroides_johnsonii_DSM_18315	EX_12dgr180	Min	-0.992873698430571
Aerococcus_viridans_ATCC_11563	Parabacteroides_johnsonii_DSM_18315	EX_12dgr180	Min	-1
Aerococcus_viridans_ATCC_11563	Parabacteroides_merdae_ATCC_43184	EX_12dgr180	Min	-1
Aeromonas_caviae_Ae398	Parabacteroides_johnsonii_DSM_18315	EX_12dgr180	Min	-1
Aeromonas_caviae_Ae398	Parabacteroides_merdae_ATCC_43184	EX_12dgr180	Min	-1
Aeromonas_hydrophila_subsp_hydrophila_ATCC_7966	Parabacteroides_johnsonii_DSM_18315	EX_12dgr180	Min	-1
Aeromonas_hydrophila_subsp_hydrophila_ATCC_7966	Parabacteroides_merdae_ATCC_43184	EX_12dgr180	Min	-1
Aeromonas_jandaei_Riv2	Parabacteroides_johnsonii_DSM_18315	EX_12dgr180	Min	-1
Aeromonas_jandaei_Riv2	Parabacteroides_merdae_ATCC_43184	EX_12dgr180	Min	-1
Aeromonas_media_WS	Lactobacillus_reuteri_MM4_1A_	EX_12dgr180	Min	-0.402930923982922
Aeromonas_media_WS	Parabacteroides_johnsonii_DSM_18315	EX_12dgr180	Min	-1
Aeromonas_media_WS	Parabacteroides_merdae_ATCC_43184	EX_12dgr180	Min	-1
Aeromonas_veronii_B565	Parabacteroides_johnsonii_DSM_18315	EX_12dgr180	Min	-1
Aeromonas_veronii_B565	Parabacteroides_merdae_ATCC_43184	EX_12dgr180	Min	-1
Afipia_birgiae_34632	Parabacteroides_johnsonii_DSM_18315	EX_12dgr180	Min	-0.999999999266947
Afipia_birgiae_34632	Parabacteroides_merdae_ATCC_43184	EX_12dgr180	Min	-1
Akkermansia_muciniphila_ATCC_BAA_835	Parabacteroides_johnsonii_DSM_18315	EX_12dgr180	Min	-1
Akkermansia_muciniphila_ATCC_BAA_835	Parabacteroides_merdae_ATCC_43184	EX_12dgr180	Min	-0.887984073648227
Alcaligenes_faecalis_subsp_faecalis_NBRC_13111	Parabacteroides_johnsonii_DSM_18315	EX_12dgr180	Min	-1
Alcaligenes_faecalis_subsp_faecalis_NBRC_13111	Parabacteroides_merdae_ATCC_43184	EX_12dgr180	Min	-1
Alcaligenes_faecalis_subsp_faecalis_NCIB_8687	Parabacteroides_johnsonii_DSM_18315	EX_12dgr180	Min	-1
Alcaligenes_faecalis_subsp_faecalis_NCIB_8687	Parabacteroides_merdae_ATCC_43184	EX_12dgr180	Min	-1
Alistipes_finegoldii_DSM_17242	Parabacteroides_johnsonii_DSM_18315	EX_12dgr180	Min	-1
Alistipes_finegoldii_DSM_17242	Parabacteroides_merdae_ATCC_43184	EX_12dgr180	Min	-1
Alistipes_indistinctus_YIT_12060	Parabacteroides_johnsonii_DSM_18315	EX_12dgr180	Min	-1
Alistipes_indistinctus_YIT_12060	Parabacteroides_merdae_ATCC_43184	EX_12dgr180	Min	-1
Alistipes_onderdonkii_DSM_19147	Parabacteroides_johnsonii_DSM_18315	EX_12dgr180	Min	-1
Alistipes_onderdonkii_DSM_19147	Parabacteroides_merdae_ATCC_43184	EX_12dgr180	Min	-1
Alistipes_putredinis_DSM_17216	Parabacteroides_johnsonii_DSM_18315	EX_12dgr180	Min	-1
Alistipes_putredinis_DSM_17216	Parabacteroides_merdae_ATCC_43184	EX_12dgr180	Min	-1
Alistipes_shahii_WAL_8301	Parabacteroides_johnsonii_DSM_18315	EX_12dgr180	Min	-1
Alistipes_shahii_WAL_8301	Parabacteroides_merdae_ATCC_43184	EX_12dgr180	Min	-1
Alloprevotella_tannerae_ATCC_51259	Parabacteroides_johnsonii_DSM_18315	EX_12dgr180	Min	-1
Alloprevotella_tannerae_ATCC_51259	Parabacteroides_merdae_ATCC_43184	EX_12dgr180	Min	-1.00000000013779
Anaerobaculum_hydrogeniformans_OS1_ATCC_BAA_1850	Parabacteroides_johnsonii_DSM_18315	EX_12dgr180	Min	-1
Anaerobaculum_hydrogeniformans_OS1_ATCC_BAA_1850	Parabacteroides_merdae_ATCC_43184	EX_12dgr180	Min	-1
Anaerobiospirillum_succiniciproducens_DSM_640001	Parabacteroides_merdae_ATCC_43184	EX_12dgr180	Min	-0.452157766566302
Anaerococcus_hydrogenalis_DSM_7454	Parabacteroides_johnsonii_DSM_18315	EX_12dgr180	Min	-1
Anaerococcus_hydrogenalis_DSM_7454	Parabacteroides_merdae_ATCC_43184	EX_12dgr180	Min	-1
Anaerococcus_prevotii_DSM_20548	Lactobacillus_reuteri_MM4_1A_	EX_12dgr180	Min	-0.939503994791494
Anaerococcus_prevotii_DSM_20548	Parabacteroides_johnsonii_DSM_18315	EX_12dgr180	Min	-1
Anaerococcus_prevotii_DSM_20548	Parabacteroides_merdae_ATCC_43184	EX_12dgr180	Min	-1
Anaerococcus_vaginalis_ATCC_51170	Parabacteroides_johnsonii_DSM_18315	EX_12dgr180	Min	-1
Anaerococcus_vaginalis_ATCC_51170	Parabacteroides_merdae_ATCC_43184	EX_12dgr180	Min	-1
Anaerofustis_stercorihominis_DSM_17244	Parabacteroides_johnsonii_DSM_18315	EX_12dgr180	Min	-1
Anaerofustis_stercorihominis_DSM_17244	Parabacteroides_merdae_ATCC_43184	EX_12dgr180	Min	-1
Anaerostipes_hadrus_DSM_3319	Lactobacillus_reuteri_MM4_1A_	EX_12dgr180	Min	-0.986691746227848
Anaerostipes_hadrus_DSM_3319	Parabacteroides_johnsonii_DSM_18315	EX_12dgr180	Min	-1
Anaerostipes_hadrus_DSM_3319	Parabacteroides_merdae_ATCC_43184	EX_12dgr180	Min	-1
Anaerostipes_sp_3_2_56FAA	Parabacteroides_johnsonii_DSM_18315	EX_12dgr180	Min	-1
Anaerotruncus_colihominis_DSM_17241	Parabacteroides_johnsonii_DSM_18315	EX_12dgr180	Min	-1
Anaerotruncus_colihominis_DSM_17241	Parabacteroides_merdae_ATCC_43184	EX_12dgr180	Min	-1
Aneurinibacillus_aneurinilyticus_ATCC_12856	Parabacteroides_johnsonii_DSM_18315	EX_12dgr180	Min	-1
Aneurinibacillus_aneurinilyticus_ATCC_12856	Parabacteroides_merdae_ATCC_43184	EX_12dgr180	Min	-1
Arcanobacterium_haemolyticum_DSM_20595	Parabacteroides_johnsonii_DSM_18315	EX_12dgr180	Min	-1
Arcanobacterium_haemolyticum_DSM_20595	Parabacteroides_merdae_ATCC_43184	EX_12dgr180	Min	-1
Arcobacter_butzleri_RM4018	Parabacteroides_johnsonii_DSM_18315	EX_12dgr180	Min	-1.00000043854698
Arthrobacter_castelli_DSM_16402	Parabacteroides_johnsonii_DSM_18315	EX_12dgr180	Min	-1
Arthrobacter_castelli_DSM_16402	Parabacteroides_merdae_ATCC_43184	EX_12dgr180	Min	-1
Atopobium_parvulum_DSM_20469	Lactobacillus_reuteri_MM4_1A_	EX_12dgr180	Min	-0.987195012981829
Atopobium_parvulum_DSM_20469	Parabacteroides_johnsonii_DSM_18315	EX_12dgr180	Min	-1
Atopobium_parvulum_DSM_20469	Parabacteroides_merdae_ATCC_43184	EX_12dgr180	Min	-1
Bacillus_altitudinis_41KF2b	Parabacteroides_johnsonii_DSM_18315	EX_12dgr180	Min	-1
Bacillus_altitudinis_41KF2b	Parabacteroides_merdae_ATCC_43184	EX_12dgr180	Min	-1
Bacillus_atrophaeus_ATCC_49822_1	Parabacteroides_johnsonii_DSM_18315	EX_12dgr180	Min	-1
Bacillus_atrophaeus_ATCC_49822_1	Parabacteroides_merdae_ATCC_43184	EX_12dgr180	Min	-1
Bacillus_cereus_AH187_F4810_72	Parabacteroides_johnsonii_DSM_18315	EX_12dgr180	Min	-1.00000000013495
Bacillus_cereus_AH187_F4810_72	Parabacteroides_merdae_ATCC_43184	EX_12dgr180	Min	-1
Bacillus_cereus_G9842	Parabacteroides_johnsonii_DSM_18315	EX_12dgr180	Min	-1
Bacillus_cereus_G9842	Parabacteroides_merdae_ATCC_43184	EX_12dgr180	Min	-1
Bacillus_clausii_KSM_K16	Parabacteroides_johnsonii_DSM_18315	EX_12dgr180	Min	-1
Bacillus_clausii_KSM_K16	Parabacteroides_merdae_ATCC_43184	EX_12dgr180	Min	-1
Bacillus_endophyticus_2102	Parabacteroides_johnsonii_DSM_18315	EX_12dgr180	Min	-1
Bacillus_endophyticus_2102	Parabacteroides_merdae_ATCC_43184	EX_12dgr180	Min	-1
Bacillus_firmus_DS1	Parabacteroides_johnsonii_DSM_18315	EX_12dgr180	Min	-1
Bacillus_firmus_DS1	Parabacteroides_merdae_ATCC_43184	EX_12dgr180	Min	-1
Bacillus_flexus_27Col1_1E	Parabacteroides_johnsonii_DSM_18315	EX_12dgr180	Min	-1
Bacillus_flexus_27Col1_1E	Parabacteroides_merdae_ATCC_43184	EX_12dgr180	Min	-1
Bacillus_fordii_DSM_16014	Parabacteroides_johnsonii_DSM_18315	EX_12dgr180	Min	-1
Bacillus_fordii_DSM_16014	Parabacteroides_merdae_ATCC_43184	EX_12dgr180	Min	-1
Bacillus_halodurans_C_125	Parabacteroides_johnsonii_DSM_18315	EX_12dgr180	Min	-1
Bacillus_halodurans_C_125	Parabacteroides_merdae_ATCC_43184	EX_12dgr180	Min	-1
Bacillus_infantis_NRRL_B_14911	Parabacteroides_johnsonii_DSM_18315	EX_12dgr180	Min	-1
Bacillus_infantis_NRRL_B_14911	Parabacteroides_merdae_ATCC_43184	EX_12dgr180	Min	-1
Bacillus_mojavensis_RO_H_1	Parabacteroides_johnsonii_DSM_18315	EX_12dgr180	Min	-1
Bacillus_mojavensis_RO_H_1	Parabacteroides_merdae_ATCC_43184	EX_12dgr180	Min	-1
Bacillus_mycoides_DSM_2048	Parabacteroides_johnsonii_DSM_18315	EX_12dgr180	Min	-1
Bacillus_mycoides_DSM_2048	Parabacteroides_merdae_ATCC_43184	EX_12dgr180	Min	-1
Bacillus_nealsonii_AAU1	Parabacteroides_johnsonii_DSM_18315	EX_12dgr180	Min	-1
Bacillus_nealsonii_AAU1	Parabacteroides_merdae_ATCC_43184	EX_12dgr180	Min	-1
Bacillus_pseudofirmus_OF4	Parabacteroides_johnsonii_DSM_18315	EX_12dgr180	Min	-1
Bacillus_pseudofirmus_OF4	Parabacteroides_merdae_ATCC_43184	EX_12dgr180	Min	-1
Bacillus_pumilus_ATCC_7061	Parabacteroides_johnsonii_DSM_18315	EX_12dgr180	Min	-1
Bacillus_pumilus_ATCC_7061	Parabacteroides_merdae_ATCC_43184	EX_12dgr180	Min	-1
Bacillus_sonorensis_L12	Parabacteroides_johnsonii_DSM_18315	EX_12dgr180	Min	-1
Bacillus_sonorensis_L12	Parabacteroides_merdae_ATCC_43184	EX_12dgr180	Min	-1
Bacillus_thermoamylovorans	Parabacteroides_johnsonii_DSM_18315	EX_12dgr180	Min	-1
Bacillus_thermoamylovorans	Parabacteroides_merdae_ATCC_43184	EX_12dgr180	Min	-1
Bacillus_timonensis_JC401	Parabacteroides_johnsonii_DSM_18315	EX_12dgr180	Min	-1
Bacillus_timonensis_JC401	Parabacteroides_merdae_ATCC_43184	EX_12dgr180	Min	-1
Bacillus_vallismortis_DV1_F_3	Parabacteroides_johnsonii_DSM_18315	EX_12dgr180	Min	-1
Bacillus_vallismortis_DV1_F_3	Parabacteroides_merdae_ATCC_43184	EX_12dgr180	Min	-1
Bacteroides_caccae_ATCC_43185	Parabacteroides_johnsonii_DSM_18315	EX_12dgr180	Min	-1
Bacteroides_caccae_ATCC_43185	Parabacteroides_merdae_ATCC_43184	EX_12dgr180	Min	-1
Bacteroides_cellulosilyticus_DSM_14838	Parabacteroides_merdae_ATCC_43184	EX_12dgr180	Min	-1
Bacteroides_coprocola_M16_DSM_17136	Parabacteroides_johnsonii_DSM_18315	EX_12dgr180	Min	-1
Bacteroides_coprocola_M16_DSM_17136	Parabacteroides_merdae_ATCC_43184	EX_12dgr180	Min	-1
Bacteroides_coprophilus_DSM_18228	Parabacteroides_johnsonii_DSM_18315	EX_12dgr180	Min	-1
Bacteroides_coprophilus_DSM_18228	Parabacteroides_merdae_ATCC_43184	EX_12dgr180	Min	-1
Bacteroides_dorei_DSM_17855	Parabacteroides_johnsonii_DSM_18315	EX_12dgr180	Min	-1
Bacteroides_dorei_DSM_17855	Parabacteroides_merdae_ATCC_43184	EX_12dgr180	Min	-1
Bacteroides_eggerthii_1_2_48FAA	Parabacteroides_johnsonii_DSM_18315	EX_12dgr180	Min	-1
Bacteroides_eggerthii_1_2_48FAA	Parabacteroides_merdae_ATCC_43184	EX_12dgr180	Min	-1
Bacteroides_eggerthii_DSM_20697	Parabacteroides_johnsonii_DSM_18315	EX_12dgr180	Min	-1
Bacteroides_eggerthii_DSM_20697	Parabacteroides_merdae_ATCC_43184	EX_12dgr180	Min	-1
Bacteroides_faecis_MAJ27	Parabacteroides_merdae_ATCC_43184	EX_12dgr180	Min	-1
Bacteroides_finegoldii_DSM_17565	Parabacteroides_johnsonii_DSM_18315	EX_12dgr180	Min	-1
Bacteroides_finegoldii_DSM_17565	Parabacteroides_merdae_ATCC_43184	EX_12dgr180	Min	-1
Bacteroides_fragilis_3_1_12	Parabacteroides_johnsonii_DSM_18315	EX_12dgr180	Min	-1
Bacteroides_fragilis_3_1_12	Parabacteroides_merdae_ATCC_43184	EX_12dgr180	Min	-1
Bacteroides_fragilis_638R	Parabacteroides_johnsonii_DSM_18315	EX_12dgr180	Min	-1
Bacteroides_fragilis_638R	Parabacteroides_merdae_ATCC_43184	EX_12dgr180	Min	-1
Bacteroides_fragilis_NCTC_9343	Parabacteroides_johnsonii_DSM_18315	EX_12dgr180	Min	-1
Bacteroides_fragilis_NCTC_9343	Parabacteroides_merdae_ATCC_43184	EX_12dgr180	Min	-1
Bacteroides_fragilis_YCH46	Parabacteroides_johnsonii_DSM_18315	EX_12dgr180	Min	-1
Bacteroides_fragilis_YCH46	Parabacteroides_merdae_ATCC_43184	EX_12dgr180	Min	-1
Bacteroides_graminisolvens_DSM_19988	Parabacteroides_merdae_ATCC_43184	EX_12dgr180	Min	-1
Bacteroides_intestinalis_341_DSM_17393	Parabacteroides_johnsonii_DSM_18315	EX_12dgr180	Min	-1
Bacteroides_intestinalis_341_DSM_17393	Parabacteroides_merdae_ATCC_43184	EX_12dgr180	Min	-1
Bacteroides_massiliensis_B846dnLKV334	Parabacteroides_johnsonii_DSM_18315	EX_12dgr180	Min	-1
Bacteroides_massiliensis_B846dnLKV334	Parabacteroides_merdae_ATCC_43184	EX_12dgr180	Min	-1
Bacteroides_oleiciplenus_YIT_12058	Parabacteroides_johnsonii_DSM_18315	EX_12dgr180	Min	-1
Bacteroides_oleiciplenus_YIT_12058	Parabacteroides_merdae_ATCC_43184	EX_12dgr180	Min	-1
Bacteroides_ovatus_ATCC_8483	Parabacteroides_johnsonii_DSM_18315	EX_12dgr180	Min	-1
Bacteroides_ovatus_ATCC_8483	Parabacteroides_merdae_ATCC_43184	EX_12dgr180	Min	-1
Bacteroides_ovatus_SD_CC_2a	Parabacteroides_johnsonii_DSM_18315	EX_12dgr180	Min	-1
Bacteroides_ovatus_SD_CC_2a	Parabacteroides_merdae_ATCC_43184	EX_12dgr180	Min	-1
Bacteroides_ovatus_SD_CMC_3f	Parabacteroides_johnsonii_DSM_18315	EX_12dgr180	Min	-1
Bacteroides_ovatus_SD_CMC_3f	Parabacteroides_merdae_ATCC_43184	EX_12dgr180	Min	-1
Bacteroides_pectinophilus_ATCC_43243	Parabacteroides_johnsonii_DSM_18315	EX_12dgr180	Min	-1
Bacteroides_pectinophilus_ATCC_43243	Parabacteroides_merdae_ATCC_43184	EX_12dgr180	Min	-1.00000000016252
Bacteroides_plebeius_M12_DSM_17135	Parabacteroides_johnsonii_DSM_18315	EX_12dgr180	Min	-1
Bacteroides_plebeius_M12_DSM_17135	Parabacteroides_merdae_ATCC_43184	EX_12dgr180	Min	-1
Bacteroides_salyersiae_WAL_10018	Parabacteroides_johnsonii_DSM_18315	EX_12dgr180	Min	-1
Bacteroides_salyersiae_WAL_10018	Parabacteroides_merdae_ATCC_43184	EX_12dgr180	Min	-1
Bacteroides_sp_1_1_14	Parabacteroides_johnsonii_DSM_18315	EX_12dgr180	Min	-1
Bacteroides_sp_1_1_14	Parabacteroides_merdae_ATCC_43184	EX_12dgr180	Min	-1
Bacteroides_sp_1_1_30	Parabacteroides_johnsonii_DSM_18315	EX_12dgr180	Min	-1
Bacteroides_sp_1_1_30	Parabacteroides_merdae_ATCC_43184	EX_12dgr180	Min	-1
Bacteroides_sp_1_1_6	Parabacteroides_johnsonii_DSM_18315	EX_12dgr180	Min	-1
Bacteroides_sp_1_1_6	Parabacteroides_merdae_ATCC_43184	EX_12dgr180	Min	-1
Bacteroides_sp_20_3	Parabacteroides_johnsonii_DSM_18315	EX_12dgr180	Min	-1
Bacteroides_sp_20_3	Parabacteroides_merdae_ATCC_43184	EX_12dgr180	Min	-1
Bacteroides_sp_2_1_22	Parabacteroides_johnsonii_DSM_18315	EX_12dgr180	Min	-1
Bacteroides_sp_2_1_22	Parabacteroides_merdae_ATCC_43184	EX_12dgr180	Min	-1
Bacteroides_sp_2_1_33B	Parabacteroides_johnsonii_DSM_18315	EX_12dgr180	Min	-1
Bacteroides_sp_2_1_33B	Parabacteroides_merdae_ATCC_43184	EX_12dgr180	Min	-1
Bacteroides_sp_2_1_7	Parabacteroides_johnsonii_DSM_18315	EX_12dgr180	Min	-1
Bacteroides_sp_2_1_7	Parabacteroides_merdae_ATCC_43184	EX_12dgr180	Min	-1
Bacteroides_sp_2_2_4	Parabacteroides_johnsonii_DSM_18315	EX_12dgr180	Min	-1
Bacteroides_sp_2_2_4	Parabacteroides_merdae_ATCC_43184	EX_12dgr180	Min	-1
Bacteroides_sp_3_1_19	Parabacteroides_johnsonii_DSM_18315	EX_12dgr180	Min	-1
Bacteroides_sp_3_1_19	Parabacteroides_merdae_ATCC_43184	EX_12dgr180	Min	-1
Bacteroides_sp_3_1_23	Parabacteroides_johnsonii_DSM_18315	EX_12dgr180	Min	-1
Bacteroides_sp_3_1_23	Parabacteroides_merdae_ATCC_43184	EX_12dgr180	Min	-1
Bacteroides_sp_3_1_33FAA	Parabacteroides_johnsonii_DSM_18315	EX_12dgr180	Min	-1
Bacteroides_sp_3_1_33FAA	Parabacteroides_merdae_ATCC_43184	EX_12dgr180	Min	-1
Bacteroides_sp_3_1_40A	Parabacteroides_johnsonii_DSM_18315	EX_12dgr180	Min	-1
Bacteroides_sp_3_1_40A	Parabacteroides_merdae_ATCC_43184	EX_12dgr180	Min	-1
Bacteroides_sp_3_2_5	Parabacteroides_johnsonii_DSM_18315	EX_12dgr180	Min	-1
Bacteroides_sp_3_2_5	Parabacteroides_merdae_ATCC_43184	EX_12dgr180	Min	-1
Bacteroides_sp_4_1_36	Parabacteroides_johnsonii_DSM_18315	EX_12dgr180	Min	-1
Bacteroides_sp_4_1_36	Parabacteroides_merdae_ATCC_43184	EX_12dgr180	Min	-1
Bacteroides_sp_4_3_47FAA	Parabacteroides_johnsonii_DSM_18315	EX_12dgr180	Min	-1
Bacteroides_sp_4_3_47FAA	Parabacteroides_merdae_ATCC_43184	EX_12dgr180	Min	-1
Bacteroides_sp_9_1_42FAA	Parabacteroides_johnsonii_DSM_18315	EX_12dgr180	Min	-1
Bacteroides_sp_9_1_42FAA	Parabacteroides_merdae_ATCC_43184	EX_12dgr180	Min	-1
Bacteroides_sp_D1	Parabacteroides_johnsonii_DSM_18315	EX_12dgr180	Min	-1
Bacteroides_sp_D1	Parabacteroides_merdae_ATCC_43184	EX_12dgr180	Min	-1
Bacteroides_sp_D20	Parabacteroides_johnsonii_DSM_18315	EX_12dgr180	Min	-1
Bacteroides_sp_D20	Parabacteroides_merdae_ATCC_43184	EX_12dgr180	Min	-1
Bacteroides_sp_D22	Parabacteroides_johnsonii_DSM_18315	EX_12dgr180	Min	-1
Bacteroides_sp_D22	Parabacteroides_merdae_ATCC_43184	EX_12dgr180	Min	-1
Bacteroides_sp_D2	Parabacteroides_johnsonii_DSM_18315	EX_12dgr180	Min	-1
Bacteroides_sp_D2	Parabacteroides_merdae_ATCC_43184	EX_12dgr180	Min	-1
Bacteroides_stercoris_ATCC_43183	Parabacteroides_johnsonii_DSM_18315	EX_12dgr180	Min	-1
Bacteroides_stercoris_ATCC_43183	Parabacteroides_merdae_ATCC_43184	EX_12dgr180	Min	-1
Bacteroides_thetaiotaomicron_VPI_5482	Parabacteroides_johnsonii_DSM_18315	EX_12dgr180	Min	-1
Bacteroides_thetaiotaomicron_VPI_5482	Parabacteroides_merdae_ATCC_43184	EX_12dgr180	Min	-1
Bacteroides_timonensis_AP1	Parabacteroides_merdae_ATCC_43184	EX_12dgr180	Min	-1
Bacteroides_uniformis_ATCC_8492	Parabacteroides_johnsonii_DSM_18315	EX_12dgr180	Min	-1
Bacteroides_uniformis_ATCC_8492	Parabacteroides_merdae_ATCC_43184	EX_12dgr180	Min	-1
Bacteroides_ureolyticus_DSM_20703	Parabacteroides_johnsonii_DSM_18315	EX_12dgr180	Min	-1
Bacteroides_ureolyticus_DSM_20703	Parabacteroides_merdae_ATCC_43184	EX_12dgr180	Min	-1.00000000060072
Bacteroides_vulgatus_ATCC_8482	Parabacteroides_johnsonii_DSM_18315	EX_12dgr180	Min	-1
Bacteroides_vulgatus_ATCC_8482	Parabacteroides_merdae_ATCC_43184	EX_12dgr180	Min	-1
Bacteroides_xylanisolvens_SD_CC_1b	Parabacteroides_johnsonii_DSM_18315	EX_12dgr180	Min	-1
Bacteroides_xylanisolvens_SD_CC_1b	Parabacteroides_merdae_ATCC_43184	EX_12dgr180	Min	-1
Bacteroides_xylanisolvens_XB1A	Parabacteroides_johnsonii_DSM_18315	EX_12dgr180	Min	-1
Bacteroides_xylanisolvens_XB1A	Parabacteroides_merdae_ATCC_43184	EX_12dgr180	Min	-1
Barnesiella_intestinihominis_YIT_11860	Parabacteroides_johnsonii_DSM_18315	EX_12dgr180	Min	-1
Barnesiella_intestinihominis_YIT_11860	Parabacteroides_merdae_ATCC_43184	EX_12dgr180	Min	-1
Bartonella_quintana_Toulouse	Parabacteroides_johnsonii_DSM_18315	EX_12dgr180	Min	-0.598751264937732
Bifidobacterium_boum_DSM_20432	Parabacteroides_johnsonii_DSM_18315	EX_12dgr180	Min	-1
Bifidobacterium_breve_UCC2003_NCIMB8807	Parabacteroides_johnsonii_DSM_18315	EX_12dgr180	Min	-0.37538639691536
Bifidobacterium_kashiwanohense_DSM_21854	Parabacteroides_johnsonii_DSM_18315	EX_12dgr180	Min	-0.885228662005034
Bifidobacterium_kashiwanohense_DSM_21854	Parabacteroides_merdae_ATCC_43184	EX_12dgr180	Min	-1.00002025213439
Bifidobacterium_longum_E18	Parabacteroides_johnsonii_DSM_18315	EX_12dgr180	Min	-0.560248977753417
Bifidobacterium_longum_longum_CCUG_52486	Parabacteroides_johnsonii_DSM_18315	EX_12dgr180	Min	-0.867979372812556
Bifidobacterium_mongoliense_DSM_21395	Parabacteroides_merdae_ATCC_43184	EX_12dgr180	Min	-0.54524675329435
Bifidobacterium_pseudolongum_subsp_Pseudolongum_DSM_20099	Parabacteroides_johnsonii_DSM_18315	EX_12dgr180	Min	-1.00000000724901
Bifidobacterium_pseudolongum_subsp_Pseudolongum_DSM_20099	Parabacteroides_merdae_ATCC_43184	EX_12dgr180	Min	-0.999999995468102
Bifidobacterium_scardovii_JCM_12489	Parabacteroides_johnsonii_DSM_18315	EX_12dgr180	Min	-1
Bifidobacterium_scardovii_JCM_12489	Parabacteroides_merdae_ATCC_43184	EX_12dgr180	Min	-0.999999927371391
Bifidobacterium_stercoris_ATCC_43183	Parabacteroides_johnsonii_DSM_18315	EX_12dgr180	Min	-0.6323667063225
Bifidobacterium_stercoris_ATCC_43183	Parabacteroides_merdae_ATCC_43184	EX_12dgr180	Min	-1
Bifidobacterium_thermophilum_RBL67	Parabacteroides_johnsonii_DSM_18315	EX_12dgr180	Min	-1.00000035559708
Bilophila_wadsworthia_3_1_6	Parabacteroides_johnsonii_DSM_18315	EX_12dgr180	Min	-1
Bilophila_wadsworthia_3_1_6	Parabacteroides_merdae_ATCC_43184	EX_12dgr180	Min	-0.546476156807785
Blautia_hansenii_VPI_C7_24_DSM_20583	Parabacteroides_johnsonii_DSM_18315	EX_12dgr180	Min	-1
Blautia_hansenii_VPI_C7_24_DSM_20583	Parabacteroides_merdae_ATCC_43184	EX_12dgr180	Min	-1
Blautia_hydrogenotrophica_DSM_10507	Parabacteroides_johnsonii_DSM_18315	EX_12dgr180	Min	-1
Blautia_hydrogenotrophica_DSM_10507	Parabacteroides_merdae_ATCC_43184	EX_12dgr180	Min	-1
Blautia_obeum_ATCC_29174	Parabacteroides_johnsonii_DSM_18315	EX_12dgr180	Min	-1
Blautia_obeum_ATCC_29174	Parabacteroides_merdae_ATCC_43184	EX_12dgr180	Min	-1
Blautia_producta_DSM_2950	Parabacteroides_johnsonii_DSM_18315	EX_12dgr180	Min	-1
Blautia_producta_DSM_2950	Parabacteroides_merdae_ATCC_43184	EX_12dgr180	Min	-1
Blautia_wexlerae_DSM_19850	Parabacteroides_johnsonii_DSM_18315	EX_12dgr180	Min	-1
Blautia_wexlerae_DSM_19850	Parabacteroides_merdae_ATCC_43184	EX_12dgr180	Min	-1
Bordetella_hinzii_OH87_BAL007II	Parabacteroides_johnsonii_DSM_18315	EX_12dgr180	Min	-1
Bordetella_hinzii_OH87_BAL007II	Parabacteroides_merdae_ATCC_43184	EX_12dgr180	Min	-1
Brachyspira_pilosicoli_B2904	Parabacteroides_johnsonii_DSM_18315	EX_12dgr180	Min	-1
Brachyspira_pilosicoli_B2904	Parabacteroides_merdae_ATCC_43184	EX_12dgr180	Min	-1
Bradyrhizobium_elkanii_USDA_76	Parabacteroides_johnsonii_DSM_18315	EX_12dgr180	Min	-1
Bradyrhizobium_elkanii_USDA_76	Parabacteroides_merdae_ATCC_43184	EX_12dgr180	Min	-1
Brevibacillus_agri_5_2	Parabacteroides_johnsonii_DSM_18315	EX_12dgr180	Min	-1
Brevibacillus_agri_5_2	Parabacteroides_merdae_ATCC_43184	EX_12dgr180	Min	-1
Brevibacillus_agri_BAB_2500	Parabacteroides_johnsonii_DSM_18315	EX_12dgr180	Min	-1
Brevibacillus_agri_BAB_2500	Parabacteroides_merdae_ATCC_43184	EX_12dgr180	Min	-1
Brevibacillus_borstelensis_AK1	Parabacteroides_johnsonii_DSM_18315	EX_12dgr180	Min	-1
Brevibacillus_borstelensis_AK1	Parabacteroides_merdae_ATCC_43184	EX_12dgr180	Min	-1
Brevibacillus_brevis_NBRC_100599	Parabacteroides_johnsonii_DSM_18315	EX_12dgr180	Min	-1
Brevibacillus_brevis_NBRC_100599	Parabacteroides_merdae_ATCC_43184	EX_12dgr180	Min	-1
Brevundimonas_bacteroides_DSM_4726	Parabacteroides_johnsonii_DSM_18315	EX_12dgr180	Min	-1
Brevundimonas_bacteroides_DSM_4726	Parabacteroides_merdae_ATCC_43184	EX_12dgr180	Min	-0.999999988715217
Brevundimonas_diminuta_470_4	Parabacteroides_johnsonii_DSM_18315	EX_12dgr180	Min	-1.00000000002763
Brevundimonas_diminuta_470_4	Parabacteroides_merdae_ATCC_43184	EX_12dgr180	Min	-0.680725571342009
Brochothrix_thermosphacta_DSM_20171	Parabacteroides_johnsonii_DSM_18315	EX_12dgr180	Min	-1
Brochothrix_thermosphacta_DSM_20171	Parabacteroides_merdae_ATCC_43184	EX_12dgr180	Min	-1
Bulleidia_extructa_W1219	Parabacteroides_johnsonii_DSM_18315	EX_12dgr180	Min	-1
Bulleidia_extructa_W1219	Parabacteroides_merdae_ATCC_43184	EX_12dgr180	Min	-1
Burkholderia_cepacia_GG4	Parabacteroides_johnsonii_DSM_18315	EX_12dgr180	Min	-1.00000001123919
Burkholderia_cepacia_GG4	Parabacteroides_merdae_ATCC_43184	EX_12dgr180	Min	-1
Burkholderiales_bacterium_1_1_47	Parabacteroides_johnsonii_DSM_18315	EX_12dgr180	Min	-0.49494556344257
Butyricicoccus_pullicaecorum_1_2	Parabacteroides_johnsonii_DSM_18315	EX_12dgr180	Min	-1
Butyricicoccus_pullicaecorum_1_2	Parabacteroides_merdae_ATCC_43184	EX_12dgr180	Min	-1
Butyricimonas_synergistica_DSM_23225	Parabacteroides_johnsonii_DSM_18315	EX_12dgr180	Min	-1
Butyricimonas_synergistica_DSM_23225	Parabacteroides_merdae_ATCC_43184	EX_12dgr180	Min	-1
Butyricimonas_virosa_DSM_23226	Parabacteroides_johnsonii_DSM_18315	EX_12dgr180	Min	-1
Butyricimonas_virosa_DSM_23226	Parabacteroides_merdae_ATCC_43184	EX_12dgr180	Min	-1
Butyrivibrio_crossotus_DSM_2876	Parabacteroides_johnsonii_DSM_18315	EX_12dgr180	Min	-0.468254203401102
Butyrivibrio_crossotus_DSM_2876	Parabacteroides_merdae_ATCC_43184	EX_12dgr180	Min	-1.00000000002235
Butyrivibrio_fibrisolvens_16_4	Parabacteroides_johnsonii_DSM_18315	EX_12dgr180	Min	-1
Butyrivibrio_fibrisolvens_16_4	Parabacteroides_merdae_ATCC_43184	EX_12dgr180	Min	-1
Campylobacter_coli_JV20	Parabacteroides_johnsonii_DSM_18315	EX_12dgr180	Min	-1
Campylobacter_coli_JV20	Parabacteroides_merdae_ATCC_43184	EX_12dgr180	Min	-1
Campylobacter_concisus_13826	Parabacteroides_johnsonii_DSM_18315	EX_12dgr180	Min	-1
Campylobacter_concisus_13826	Parabacteroides_merdae_ATCC_43184	EX_12dgr180	Min	-0.722577277609389
Campylobacter_curvus_525_92	Parabacteroides_johnsonii_DSM_18315	EX_12dgr180	Min	-0.999999999923861
Campylobacter_curvus_525_92	Parabacteroides_merdae_ATCC_43184	EX_12dgr180	Min	-0.480794881527004
Campylobacter_fetus_subsp_fetus_82_40	Parabacteroides_johnsonii_DSM_18315	EX_12dgr180	Min	-0.965088077820724
Campylobacter_fetus_subsp_fetus_82_40	Parabacteroides_merdae_ATCC_43184	EX_12dgr180	Min	-0.961111376738586
Campylobacter_gracilis_RM3268	Parabacteroides_johnsonii_DSM_18315	EX_12dgr180	Min	-0.37614834552005
Campylobacter_hominis_ATCC_BAA_381	Parabacteroides_johnsonii_DSM_18315	EX_12dgr180	Min	-0.999999999669399
Campylobacter_hominis_ATCC_BAA_381	Parabacteroides_merdae_ATCC_43184	EX_12dgr180	Min	-0.360910800436727
Campylobacter_hyointestinalis_subsp_hyointestinalis_LMG_9260	Parabacteroides_johnsonii_DSM_18315	EX_12dgr180	Min	-0.999999998982048
Campylobacter_hyointestinalis_subsp_hyointestinalis_LMG_9260	Parabacteroides_merdae_ATCC_43184	EX_12dgr180	Min	-0.418733738393939
Campylobacter_jejuni_jejuni_81_176	Parabacteroides_johnsonii_DSM_18315	EX_12dgr180	Min	-1.00000000005275
Campylobacter_jejuni_jejuni_81_176	Parabacteroides_merdae_ATCC_43184	EX_12dgr180	Min	-0.396739262354799
Campylobacter_jejuni_jejuni_ICDCCJ07004	Parabacteroides_johnsonii_DSM_18315	EX_12dgr180	Min	-1.00000000127683
Campylobacter_jejuni_jejuni_ICDCCJ07004	Parabacteroides_merdae_ATCC_43184	EX_12dgr180	Min	-0.395429856119108
Campylobacter_jejuni_jejuni_M1	Parabacteroides_johnsonii_DSM_18315	EX_12dgr180	Min	-0.917071845217151
Campylobacter_jejuni_jejuni_NCTC_11168	Parabacteroides_johnsonii_DSM_18315	EX_12dgr180	Min	-1.0000000316013
Campylobacter_jejuni_jejuni_NCTC_11168	Parabacteroides_merdae_ATCC_43184	EX_12dgr180	Min	-0.395440598650225
Campylobacter_lari_RM2100	Parabacteroides_johnsonii_DSM_18315	EX_12dgr180	Min	-0.591635332486817
Campylobacter_upsaliensis_JV21	Parabacteroides_johnsonii_DSM_18315	EX_12dgr180	Min	-0.915147201152763
Candidatus_Nitrososphaera_gargensis_Ga9_2	Clostridium_sporogenes_ATCC_15579	EX_12dgr180	Min	-0.440579005854033
Candidatus_Nitrososphaera_gargensis_Ga9_2	Parabacteroides_johnsonii_DSM_18315	EX_12dgr180	Min	-1.000000019023
Capnocytophaga_granulosa_ATCC_51502	Parabacteroides_johnsonii_DSM_18315	EX_12dgr180	Min	-0.357897758270042
Capnocytophaga_ochracea_DSM_7271	Parabacteroides_merdae_ATCC_43184	EX_12dgr180	Min	-0.79169664402491
Capnocytophaga_sputigena_ATCC_33612	Parabacteroides_johnsonii_DSM_18315	EX_12dgr180	Min	-1
Capnocytophaga_sputigena_ATCC_33612	Parabacteroides_merdae_ATCC_43184	EX_12dgr180	Min	-1
Catenibacterium_mitsuokai_DSM_15897	Parabacteroides_johnsonii_DSM_18315	EX_12dgr180	Min	-1
Catenibacterium_mitsuokai_DSM_15897	Parabacteroides_merdae_ATCC_43184	EX_12dgr180	Min	-1
Cellulosilyticum_lentocellum_DSM_5427	Parabacteroides_johnsonii_DSM_18315	EX_12dgr180	Min	-1
Cellulosilyticum_lentocellum_DSM_5427	Parabacteroides_merdae_ATCC_43184	EX_12dgr180	Min	-1
Cellulosimicrobium_cellulans_J36	Parabacteroides_johnsonii_DSM_18315	EX_12dgr180	Min	-1.00000000465889
Cellulosimicrobium_cellulans_J36	Parabacteroides_merdae_ATCC_43184	EX_12dgr180	Min	-0.677150376355939
Cetobacterium_somerae_ATCC_BAA_47401	Parabacteroides_johnsonii_DSM_18315	EX_12dgr180	Min	-1
Cetobacterium_somerae_ATCC_BAA_47401	Parabacteroides_merdae_ATCC_43184	EX_12dgr180	Min	-1
Citrobacter_freundii_ATCC_8090	Parabacteroides_johnsonii_DSM_18315	EX_12dgr180	Min	-0.693511286872763
Citrobacter_sp_30_2	Parabacteroides_johnsonii_DSM_18315	EX_12dgr180	Min	-1
Citrobacter_sp_30_2	Parabacteroides_merdae_ATCC_43184	EX_12dgr180	Min	-1
Citrobacter_youngae_ATCC_29220	Parabacteroides_johnsonii_DSM_18315	EX_12dgr180	Min	-1
Citrobacter_youngae_ATCC_29220	Parabacteroides_merdae_ATCC_43184	EX_12dgr180	Min	-1
Cloacibacillus_evryensis_DSM_19522	Parabacteroides_johnsonii_DSM_18315	EX_12dgr180	Min	-1
Cloacibacillus_evryensis_DSM_19522	Parabacteroides_merdae_ATCC_43184	EX_12dgr180	Min	-1
Clostridiales_sp_1_7_47FAA	Parabacteroides_johnsonii_DSM_18315	EX_12dgr180	Min	-1
Clostridiales_sp_1_7_47FAA	Parabacteroides_merdae_ATCC_43184	EX_12dgr180	Min	-1
Clostridium_asparagiforme_DSM_15981	Parabacteroides_johnsonii_DSM_18315	EX_12dgr180	Min	-1
Clostridium_asparagiforme_DSM_15981	Parabacteroides_merdae_ATCC_43184	EX_12dgr180	Min	-1
Clostridium_beijerinckii_NCIMB_8052	Lactobacillus_reuteri_MM4_1A_	EX_12dgr180	Min	-0.7596135617963
Clostridium_beijerinckii_NCIMB_8052	Parabacteroides_johnsonii_DSM_18315	EX_12dgr180	Min	-1
Clostridium_beijerinckii_NCIMB_8052	Parabacteroides_merdae_ATCC_43184	EX_12dgr180	Min	-1
Clostridium_bifermentans_ATCC_19299	Parabacteroides_johnsonii_DSM_18315	EX_12dgr180	Min	-1
Clostridium_bifermentans_ATCC_19299	Parabacteroides_merdae_ATCC_43184	EX_12dgr180	Min	-1
Clostridium_bolteae_ATCC_BAA_613	Parabacteroides_johnsonii_DSM_18315	EX_12dgr180	Min	-1
Clostridium_bolteae_ATCC_BAA_613	Parabacteroides_merdae_ATCC_43184	EX_12dgr180	Min	-1
Clostridium_botulinum_A_str_ATCC_19397	Parabacteroides_johnsonii_DSM_18315	EX_12dgr180	Min	-1
Clostridium_botulinum_A_str_ATCC_19397	Parabacteroides_merdae_ATCC_43184	EX_12dgr180	Min	-1
Clostridium_botulinum_A_str_ATCC_3502	Parabacteroides_johnsonii_DSM_18315	EX_12dgr180	Min	-1
Clostridium_botulinum_A_str_ATCC_3502	Parabacteroides_merdae_ATCC_43184	EX_12dgr180	Min	-1
Clostridium_botulinum_A_str_Hall	Parabacteroides_johnsonii_DSM_18315	EX_12dgr180	Min	-1
Clostridium_botulinum_A_str_Hall	Parabacteroides_merdae_ATCC_43184	EX_12dgr180	Min	-1
Clostridium_botulinum_Bf	Parabacteroides_johnsonii_DSM_18315	EX_12dgr180	Min	-1
Clostridium_botulinum_Bf	Parabacteroides_merdae_ATCC_43184	EX_12dgr180	Min	-1
Clostridium_botulinum_E1_str_BoNT_E_Beluga	Parabacteroides_johnsonii_DSM_18315	EX_12dgr180	Min	-1
Clostridium_botulinum_E1_str_BoNT_E_Beluga	Parabacteroides_merdae_ATCC_43184	EX_12dgr180	Min	-1
Clostridium_botulinum_F_str_230613	Parabacteroides_johnsonii_DSM_18315	EX_12dgr180	Min	-1
Clostridium_botulinum_F_str_230613	Parabacteroides_merdae_ATCC_43184	EX_12dgr180	Min	-1
Clostridium_butyricum_DSM_10702	Lactobacillus_gasseri_ATCC_33323	EX_12dgr180	Min	-1
Clostridium_butyricum_DSM_10702	Lactobacillus_johnsonii_DPC_6026	EX_12dgr180	Min	-1
Clostridium_butyricum_DSM_10702	Lactobacillus_johnsonii_NCC_533	EX_12dgr180	Min	-1
Clostridium_butyricum_DSM_10702	Parabacteroides_johnsonii_DSM_18315	EX_12dgr180	Min	-1
Clostridium_butyricum_DSM_10702	Parabacteroides_merdae_ATCC_43184	EX_12dgr180	Min	-1
Clostridium_butyricum_E4_str_BoNT_E_BL5262	Lactobacillus_antri_DSM_16041	EX_12dgr180	Min	-1
Clostridium_butyricum_E4_str_BoNT_E_BL5262	Lactobacillus_brevis_ATCC_367	EX_12dgr180	Min	-0.602858750097539
Clostridium_butyricum_E4_str_BoNT_E_BL5262	Lactobacillus_gasseri_ATCC_33323	EX_12dgr180	Min	-0.492722921469181
Clostridium_butyricum_E4_str_BoNT_E_BL5262	Lactobacillus_johnsonii_DPC_6026	EX_12dgr180	Min	-0.334941142009825
Clostridium_butyricum_E4_str_BoNT_E_BL5262	Lactobacillus_johnsonii_NCC_533	EX_12dgr180	Min	-0.452641635069085
Clostridium_butyricum_E4_str_BoNT_E_BL5262	Lactobacillus_sakei_subsp_sakei_23K	EX_12dgr180	Min	-1
Clostridium_butyricum_E4_str_BoNT_E_BL5262	Parabacteroides_johnsonii_DSM_18315	EX_12dgr180	Min	-1
Clostridium_butyricum_E4_str_BoNT_E_BL5262	Parabacteroides_merdae_ATCC_43184	EX_12dgr180	Min	-1
Clostridium_cadaveris_AGR2141	Parabacteroides_johnsonii_DSM_18315	EX_12dgr180	Min	-1
Clostridium_cadaveris_AGR2141	Parabacteroides_merdae_ATCC_43184	EX_12dgr180	Min	-1
Clostridium_celatum_DSM_1785	Parabacteroides_johnsonii_DSM_18315	EX_12dgr180	Min	-1
Clostridium_celatum_DSM_1785	Parabacteroides_merdae_ATCC_43184	EX_12dgr180	Min	-1
Clostridium_cellobioparum_DSM_1351	Parabacteroides_johnsonii_DSM_18315	EX_12dgr180	Min	-1
Clostridium_cellobioparum_DSM_1351	Parabacteroides_merdae_ATCC_43184	EX_12dgr180	Min	-1
Clostridium_citroniae_WAL_17108	Parabacteroides_johnsonii_DSM_18315	EX_12dgr180	Min	-1
Clostridium_citroniae_WAL_17108	Parabacteroides_merdae_ATCC_43184	EX_12dgr180	Min	-1
Clostridium_clariflavum_DSM_19732	Parabacteroides_johnsonii_DSM_18315	EX_12dgr180	Min	-1
Clostridium_clariflavum_DSM_19732	Parabacteroides_merdae_ATCC_43184	EX_12dgr180	Min	-1
Clostridium_clostridioforme_CM201	Parabacteroides_johnsonii_DSM_18315	EX_12dgr180	Min	-1
Clostridium_clostridioforme_CM201	Parabacteroides_merdae_ATCC_43184	EX_12dgr180	Min	-1
Clostridium_difficile_CD196	Parabacteroides_johnsonii_DSM_18315	EX_12dgr180	Min	-1
Clostridium_difficile_CD196	Parabacteroides_merdae_ATCC_43184	EX_12dgr180	Min	-1
Clostridium_difficile_NAP07	Parabacteroides_johnsonii_DSM_18315	EX_12dgr180	Min	-1
Clostridium_difficile_NAP07	Parabacteroides_merdae_ATCC_43184	EX_12dgr180	Min	-1
Clostridium_difficile_NAP08	Parabacteroides_johnsonii_DSM_18315	EX_12dgr180	Min	-1
Clostridium_difficile_NAP08	Parabacteroides_merdae_ATCC_43184	EX_12dgr180	Min	-1
Clostridium_difficile_R20291	Parabacteroides_johnsonii_DSM_18315	EX_12dgr180	Min	-1
Clostridium_difficile_R20291	Parabacteroides_merdae_ATCC_43184	EX_12dgr180	Min	-1
Clostridium_glycolicum_ATCC_14880	Parabacteroides_johnsonii_DSM_18315	EX_12dgr180	Min	-1
Clostridium_glycolicum_ATCC_14880	Parabacteroides_merdae_ATCC_43184	EX_12dgr180	Min	-1
Clostridium_hathewayi_12489931	Parabacteroides_johnsonii_DSM_18315	EX_12dgr180	Min	-1
Clostridium_hathewayi_12489931	Parabacteroides_merdae_ATCC_43184	EX_12dgr180	Min	-1
Clostridium_hathewayi_DSM_13479	Parabacteroides_johnsonii_DSM_18315	EX_12dgr180	Min	-1
Clostridium_hathewayi_DSM_13479	Parabacteroides_merdae_ATCC_43184	EX_12dgr180	Min	-1
Clostridium_hiranonis_TO_931_DSM_13275	Parabacteroides_johnsonii_DSM_18315	EX_12dgr180	Min	-0.566027494100126
Clostridium_hylemonae_DSM_15053	Parabacteroides_johnsonii_DSM_18315	EX_12dgr180	Min	-1
Clostridium_hylemonae_DSM_15053	Parabacteroides_merdae_ATCC_43184	EX_12dgr180	Min	-1.00000000056787
Clostridium_indolis_DSM_755	Parabacteroides_johnsonii_DSM_18315	EX_12dgr180	Min	-1
Clostridium_indolis_DSM_755	Parabacteroides_merdae_ATCC_43184	EX_12dgr180	Min	-1
Clostridium_innocuum_2959	Parabacteroides_johnsonii_DSM_18315	EX_12dgr180	Min	-1
Clostridium_innocuum_2959	Parabacteroides_merdae_ATCC_43184	EX_12dgr180	Min	-1
Clostridium_leptum_DSM_753	Parabacteroides_johnsonii_DSM_18315	EX_12dgr180	Min	-1
Clostridium_leptum_DSM_753	Parabacteroides_merdae_ATCC_43184	EX_12dgr180	Min	-1
Clostridium_methoxybenzovorans_SR3	Lactobacillus_reuteri_MM4_1A_	EX_12dgr180	Min	-0.742677490863798
Clostridium_methoxybenzovorans_SR3	Parabacteroides_johnsonii_DSM_18315	EX_12dgr180	Min	-1
Clostridium_methoxybenzovorans_SR3	Parabacteroides_merdae_ATCC_43184	EX_12dgr180	Min	-1
Clostridium_methylpentosum_R2_DSM_5476	Parabacteroides_johnsonii_DSM_18315	EX_12dgr180	Min	-1
Clostridium_methylpentosum_R2_DSM_5476	Parabacteroides_merdae_ATCC_43184	EX_12dgr180	Min	-1
Clostridium_nexile_DSM_1787	Parabacteroides_merdae_ATCC_43184	EX_12dgr180	Min	-1
Clostridium_paraputrificum_AGR2156	Parabacteroides_johnsonii_DSM_18315	EX_12dgr180	Min	-1
Clostridium_paraputrificum_AGR2156	Parabacteroides_merdae_ATCC_43184	EX_12dgr180	Min	-1
Clostridium_perfringens_ATCC_13124	Parabacteroides_johnsonii_DSM_18315	EX_12dgr180	Min	-1
Clostridium_perfringens_ATCC_13124	Parabacteroides_merdae_ATCC_43184	EX_12dgr180	Min	-1
Clostridium_ramosum_VPI_0427_DSM_1402	Parabacteroides_johnsonii_DSM_18315	EX_12dgr180	Min	-1
Clostridium_ramosum_VPI_0427_DSM_1402	Parabacteroides_merdae_ATCC_43184	EX_12dgr180	Min	-1
Clostridium_saccharogumia_DSM_17460	Parabacteroides_johnsonii_DSM_18315	EX_12dgr180	Min	-1
Clostridium_saccharogumia_DSM_17460	Parabacteroides_merdae_ATCC_43184	EX_12dgr180	Min	-1
Clostridium_saccharoperbutylacetonicum_N1_4_HMT	Parabacteroides_johnsonii_DSM_18315	EX_12dgr180	Min	-1
Clostridium_saccharoperbutylacetonicum_N1_4_HMT	Parabacteroides_merdae_ATCC_43184	EX_12dgr180	Min	-1
Clostridium_sartagoforme_AAU1	Parabacteroides_johnsonii_DSM_18315	EX_12dgr180	Min	-1
Clostridium_sartagoforme_AAU1	Parabacteroides_merdae_ATCC_43184	EX_12dgr180	Min	-1
Clostridium_scindens_ATCC_35704	Parabacteroides_johnsonii_DSM_18315	EX_12dgr180	Min	-1
Clostridium_scindens_ATCC_35704	Parabacteroides_merdae_ATCC_43184	EX_12dgr180	Min	-1
Clostridium_sordellii_ATCC_9714	Parabacteroides_johnsonii_DSM_18315	EX_12dgr180	Min	-1
Clostridium_sordellii_ATCC_9714	Parabacteroides_merdae_ATCC_43184	EX_12dgr180	Min	-1
Clostridium_sp_7_2_43FAA	Parabacteroides_johnsonii_DSM_18315	EX_12dgr180	Min	-1
Clostridium_sp_7_2_43FAA	Parabacteroides_merdae_ATCC_43184	EX_12dgr180	Min	-1
Clostridium_spiroforme_DSM_1552	Parabacteroides_merdae_ATCC_43184	EX_12dgr180	Min	-0.786205525668038
Clostridium_sp_L2_50	Parabacteroides_johnsonii_DSM_18315	EX_12dgr180	Min	-1
Clostridium_sp_L2_50	Parabacteroides_merdae_ATCC_43184	EX_12dgr180	Min	-1
Clostridium_sp_M62_1	Parabacteroides_johnsonii_DSM_18315	EX_12dgr180	Min	-1
Clostridium_sp_M62_1	Parabacteroides_merdae_ATCC_43184	EX_12dgr180	Min	-1
Clostridium_sporogenes_ATCC_15579	Parabacteroides_johnsonii_DSM_18315	EX_12dgr180	Min	-1
Clostridium_sporogenes_ATCC_15579	Parabacteroides_merdae_ATCC_43184	EX_12dgr180	Min	-1
Clostridium_sporosphaeroides_DSM_1294	Parabacteroides_johnsonii_DSM_18315	EX_12dgr180	Min	-1
Clostridium_sporosphaeroides_DSM_1294	Parabacteroides_merdae_ATCC_43184	EX_12dgr180	Min	-1
Clostridium_sp_SS2_1	Parabacteroides_johnsonii_DSM_18315	EX_12dgr180	Min	-1
Clostridium_sp_SS2_1	Parabacteroides_merdae_ATCC_43184	EX_12dgr180	Min	-1
Clostridium_sp_SY8519	Parabacteroides_johnsonii_DSM_18315	EX_12dgr180	Min	-0.999999974952485
Clostridium_sp_SY8519	Parabacteroides_merdae_ATCC_43184	EX_12dgr180	Min	-1
Clostridium_sticklandii_DSM_519	Parabacteroides_johnsonii_DSM_18315	EX_12dgr180	Min	-1
Clostridium_sticklandii_DSM_519	Parabacteroides_merdae_ATCC_43184	EX_12dgr180	Min	-1
Clostridium_symbiosum_ATCC_14940	Lactobacillus_reuteri_MM4_1A_	EX_12dgr180	Min	-0.614018511390213
Clostridium_symbiosum_ATCC_14940	Parabacteroides_johnsonii_DSM_18315	EX_12dgr180	Min	-1
Clostridium_symbiosum_ATCC_14940	Parabacteroides_merdae_ATCC_43184	EX_12dgr180	Min	-1
Clostridium_symbiosum_WAL_14163	Parabacteroides_johnsonii_DSM_18315	EX_12dgr180	Min	-1
Clostridium_symbiosum_WAL_14163	Parabacteroides_merdae_ATCC_43184	EX_12dgr180	Min	-1
Clostridium_symbiosum_WAL_14673	Parabacteroides_johnsonii_DSM_18315	EX_12dgr180	Min	-1
Clostridium_symbiosum_WAL_14673	Parabacteroides_merdae_ATCC_43184	EX_12dgr180	Min	-1
Clostridium_tyrobutyricum_DSM_2637	Parabacteroides_johnsonii_DSM_18315	EX_12dgr180	Min	-1
Clostridium_tyrobutyricum_DSM_2637	Parabacteroides_merdae_ATCC_43184	EX_12dgr180	Min	-1
Clostridium_viride_DSM_6836	Parabacteroides_johnsonii_DSM_18315	EX_12dgr180	Min	-1
Clostridium_viride_DSM_6836	Parabacteroides_merdae_ATCC_43184	EX_12dgr180	Min	-1
Collinsella_aerofaciens_ATCC_25986	Parabacteroides_johnsonii_DSM_18315	EX_12dgr180	Min	-1
Collinsella_aerofaciens_ATCC_25986	Parabacteroides_merdae_ATCC_43184	EX_12dgr180	Min	-1
Collinsella_intestinalis_DSM_13280	Parabacteroides_johnsonii_DSM_18315	EX_12dgr180	Min	-1
Collinsella_intestinalis_DSM_13280	Parabacteroides_merdae_ATCC_43184	EX_12dgr180	Min	-1
Collinsella_stercoris_DSM_13279	Parabacteroides_johnsonii_DSM_18315	EX_12dgr180	Min	-1
Collinsella_stercoris_DSM_13279	Parabacteroides_merdae_ATCC_43184	EX_12dgr180	Min	-1
Collinsella_tanakaei_YIT_12063	Lactobacillus_reuteri_MM4_1A_	EX_12dgr180	Min	-0.641866126982563
Collinsella_tanakaei_YIT_12063	Parabacteroides_johnsonii_DSM_18315	EX_12dgr180	Min	-1
Collinsella_tanakaei_YIT_12063	Parabacteroides_merdae_ATCC_43184	EX_12dgr180	Min	-1
Coprobacillus_sp_29_1	Parabacteroides_johnsonii_DSM_18315	EX_12dgr180	Min	-1
Coprobacillus_sp_29_1	Parabacteroides_merdae_ATCC_43184	EX_12dgr180	Min	-1
Coprobacillus_sp_D7	Parabacteroides_johnsonii_DSM_18315	EX_12dgr180	Min	-1
Coprobacillus_sp_D7	Parabacteroides_merdae_ATCC_43184	EX_12dgr180	Min	-1
Coprococcus_catus_GD_7	Parabacteroides_johnsonii_DSM_18315	EX_12dgr180	Min	-1
Coprococcus_catus_GD_7	Parabacteroides_merdae_ATCC_43184	EX_12dgr180	Min	-1
Coprococcus_comes_ATCC_27758	Parabacteroides_johnsonii_DSM_18315	EX_12dgr180	Min	-1
Coprococcus_comes_ATCC_27758	Parabacteroides_merdae_ATCC_43184	EX_12dgr180	Min	-1
Coprococcus_eutactus_ATCC_27759	Parabacteroides_johnsonii_DSM_18315	EX_12dgr180	Min	-1
Coprococcus_eutactus_ATCC_27759	Parabacteroides_merdae_ATCC_43184	EX_12dgr180	Min	-1
Corynebacterium_amycolatum_SK46	Parabacteroides_johnsonii_DSM_18315	EX_12dgr180	Min	-1
Corynebacterium_amycolatum_SK46	Parabacteroides_merdae_ATCC_43184	EX_12dgr180	Min	-1
Corynebacterium_durum_F0235	Parabacteroides_johnsonii_DSM_18315	EX_12dgr180	Min	-0.955272709990936
Corynebacterium_durum_F0235	Parabacteroides_merdae_ATCC_43184	EX_12dgr180	Min	-1
Corynebacterium_glucuronolyticum_ATCC_51867	Parabacteroides_johnsonii_DSM_18315	EX_12dgr180	Min	-1
Corynebacterium_glucuronolyticum_ATCC_51867	Parabacteroides_merdae_ATCC_43184	EX_12dgr180	Min	-1
Corynebacterium_kroppenstedtii_DSM_44385	Parabacteroides_merdae_ATCC_43184	EX_12dgr180	Min	-0.528685437437616
Corynebacterium_propinquum_DSM_44285	Parabacteroides_johnsonii_DSM_18315	EX_12dgr180	Min	-1.00000002358217
Corynebacterium_tuberculostearicum_SK141	Parabacteroides_johnsonii_DSM_18315	EX_12dgr180	Min	-1
Corynebacterium_tuberculostearicum_SK141	Parabacteroides_merdae_ATCC_43184	EX_12dgr180	Min	-1
Corynebacterium_ulcerans_809	Parabacteroides_johnsonii_DSM_18315	EX_12dgr180	Min	-1
Corynebacterium_ulcerans_809	Parabacteroides_merdae_ATCC_43184	EX_12dgr180	Min	-1
Corynebacterium_ureicelerivorans	Parabacteroides_johnsonii_DSM_18315	EX_12dgr180	Min	-0.612180395513633
Corynebacterium_ureicelerivorans	Parabacteroides_merdae_ATCC_43184	EX_12dgr180	Min	-0.999999999366082
Cryptobacterium_curtum_DSM_15641	Parabacteroides_johnsonii_DSM_18315	EX_12dgr180	Min	-1
Delftia_acidovorans_SPH_1	Parabacteroides_johnsonii_DSM_18315	EX_12dgr180	Min	-1
Delftia_acidovorans_SPH_1	Parabacteroides_merdae_ATCC_43184	EX_12dgr180	Min	-1
Dermacoccus_nishinomiyaensis	Parabacteroides_johnsonii_DSM_18315	EX_12dgr180	Min	-1
Dermacoccus_nishinomiyaensis	Parabacteroides_merdae_ATCC_43184	EX_12dgr180	Min	-1
Desulfovibrio_desulfuricans_subsp_desulfuricans_DSM_642	Parabacteroides_johnsonii_DSM_18315	EX_12dgr180	Min	-1
Desulfovibrio_desulfuricans_subsp_desulfuricans_DSM_642	Parabacteroides_merdae_ATCC_43184	EX_12dgr180	Min	-1
Desulfovibrio_piger_ATCC_29098	Parabacteroides_johnsonii_DSM_18315	EX_12dgr180	Min	-1
Desulfovibrio_piger_ATCC_29098	Parabacteroides_merdae_ATCC_43184	EX_12dgr180	Min	-1
Desulfovibrio_sp_3_1_syn3	Parabacteroides_johnsonii_DSM_18315	EX_12dgr180	Min	-1
Desulfovibrio_sp_3_1_syn3	Parabacteroides_merdae_ATCC_43184	EX_12dgr180	Min	-1
Dialister_invisus_DSM_15470	Parabacteroides_johnsonii_DSM_18315	EX_12dgr180	Min	-0.538580061923994
Dialister_succinatiphilus_YIT_11850	Parabacteroides_johnsonii_DSM_18315	EX_12dgr180	Min	-1
Dietzia_cinnamea_P4	Parabacteroides_johnsonii_DSM_18315	EX_12dgr180	Min	-1
Dietzia_cinnamea_P4	Parabacteroides_merdae_ATCC_43184	EX_12dgr180	Min	-1
Dorea_formicigenerans_ATCC_27755	Parabacteroides_johnsonii_DSM_18315	EX_12dgr180	Min	-1
Dorea_formicigenerans_ATCC_27755	Parabacteroides_merdae_ATCC_43184	EX_12dgr180	Min	-1
Dorea_longicatena_DSM_13814	Parabacteroides_johnsonii_DSM_18315	EX_12dgr180	Min	-1
Dorea_longicatena_DSM_13814	Parabacteroides_merdae_ATCC_43184	EX_12dgr180	Min	-1
Dysgonomonas_gadei_ATCC_BAA_286	Parabacteroides_johnsonii_DSM_18315	EX_12dgr180	Min	-1
Dysgonomonas_gadei_ATCC_BAA_286	Parabacteroides_merdae_ATCC_43184	EX_12dgr180	Min	-1
Edwardsiella_tarda_ATCC_23685	Parabacteroides_merdae_ATCC_43184	EX_12dgr180	Min	-0.830759986320118
Edwardsiella_tarda_FL6_60	Parabacteroides_johnsonii_DSM_18315	EX_12dgr180	Min	-0.763319523105679
Edwardsiella_tarda_FL6_60	Parabacteroides_merdae_ATCC_43184	EX_12dgr180	Min	-0.908578514783585
Eggerthia_catenaformis_OT_569	Parabacteroides_johnsonii_DSM_18315	EX_12dgr180	Min	-1
Eggerthia_catenaformis_OT_569	Parabacteroides_merdae_ATCC_43184	EX_12dgr180	Min	-1
Eikenella_corrodens_ATCC_23834	Parabacteroides_johnsonii_DSM_18315	EX_12dgr180	Min	-1
Eikenella_corrodens_ATCC_23834	Parabacteroides_merdae_ATCC_43184	EX_12dgr180	Min	-1
Enterobacter_asburiae_LF7a	Parabacteroides_johnsonii_DSM_18315	EX_12dgr180	Min	-0.653591330977747
Enterobacter_cancerogenus_ATCC_35316	Parabacteroides_johnsonii_DSM_18315	EX_12dgr180	Min	-1
Enterobacter_cancerogenus_ATCC_35316	Parabacteroides_merdae_ATCC_43184	EX_12dgr180	Min	-1
Enterobacter_cloacae_EcWSU1	Parabacteroides_johnsonii_DSM_18315	EX_12dgr180	Min	-0.701721964529952
Enterobacter_hormaechei_YT2	Parabacteroides_johnsonii_DSM_18315	EX_12dgr180	Min	-0.598917441712388
Enterobacteriaceae_bacterium_9_2_54FAA	Parabacteroides_johnsonii_DSM_18315	EX_12dgr180	Min	-1
Enterobacteriaceae_bacterium_9_2_54FAA	Parabacteroides_merdae_ATCC_43184	EX_12dgr180	Min	-1
Enterococcus_asini_ATCC_700915	Lactobacillus_reuteri_MM4_1A_	EX_12dgr180	Min	-0.752994344358626
Enterococcus_asini_ATCC_700915	Parabacteroides_johnsonii_DSM_18315	EX_12dgr180	Min	-1
Enterococcus_asini_ATCC_700915	Parabacteroides_merdae_ATCC_43184	EX_12dgr180	Min	-1
Enterococcus_avium_ATCC_14025	Parabacteroides_johnsonii_DSM_18315	EX_12dgr180	Min	-1
Enterococcus_avium_ATCC_14025	Parabacteroides_merdae_ATCC_43184	EX_12dgr180	Min	-1
Enterococcus_caccae_ATCC_BAA_1240	Parabacteroides_johnsonii_DSM_18315	EX_12dgr180	Min	-1
Enterococcus_caccae_ATCC_BAA_1240	Parabacteroides_merdae_ATCC_43184	EX_12dgr180	Min	-1
Enterococcus_casseliflavus_ATCC_12755	Parabacteroides_johnsonii_DSM_18315	EX_12dgr180	Min	-1
Enterococcus_casseliflavus_ATCC_12755	Parabacteroides_merdae_ATCC_43184	EX_12dgr180	Min	-1
Enterococcus_cecorum_DSM_20682	Parabacteroides_johnsonii_DSM_18315	EX_12dgr180	Min	-1
Enterococcus_cecorum_DSM_20682	Parabacteroides_merdae_ATCC_43184	EX_12dgr180	Min	-1
Enterococcus_dispar_ATCC_51266	Parabacteroides_johnsonii_DSM_18315	EX_12dgr180	Min	-1
Enterococcus_dispar_ATCC_51266	Parabacteroides_merdae_ATCC_43184	EX_12dgr180	Min	-1
Enterococcus_durans_ATCC_6056	Parabacteroides_johnsonii_DSM_18315	EX_12dgr180	Min	-1
Enterococcus_durans_ATCC_6056	Parabacteroides_merdae_ATCC_43184	EX_12dgr180	Min	-1
Enterococcus_faecalis_OG1RF_ATCC_47077	Lactobacillus_sakei_subsp_sakei_23K	EX_12dgr180	Min	-0.45996120379732
Enterococcus_faecalis_V583	Lactobacillus_helveticus_DSM_20075	EX_12dgr180	Min	-1
Enterococcus_faecalis_V583	Lactobacillus_johnsonii_DPC_6026	EX_12dgr180	Min	-1
Enterococcus_faecalis_V583	Lactobacillus_reuteri_MM2_3_	EX_12dgr180	Min	-1
Enterococcus_faecalis_V583	Lactobacillus_reuteri_SD2112_ATCC_55730	EX_12dgr180	Min	-1
Enterococcus_faecalis_V583	Lactobacillus_sakei_subsp_sakei_23K	EX_12dgr180	Min	-0.459961204553906
Enterococcus_gallinarum_EG2	Parabacteroides_johnsonii_DSM_18315	EX_12dgr180	Min	-1
Enterococcus_gallinarum_EG2	Parabacteroides_merdae_ATCC_43184	EX_12dgr180	Min	-1
Enterococcus_hirae_ATCC_9790	Parabacteroides_johnsonii_DSM_18315	EX_12dgr180	Min	-1
Enterococcus_hirae_ATCC_9790	Parabacteroides_merdae_ATCC_43184	EX_12dgr180	Min	-0.891249955585749
Enterococcus_phoeniculicola_ATCC_BAA_412	Lactobacillus_reuteri_MM4_1A_	EX_12dgr180	Min	-0.703429178676515
Enterococcus_phoeniculicola_ATCC_BAA_412	Parabacteroides_johnsonii_DSM_18315	EX_12dgr180	Min	-1
Enterococcus_phoeniculicola_ATCC_BAA_412	Parabacteroides_merdae_ATCC_43184	EX_12dgr180	Min	-1
Enterococcus_saccharolyticus_DSM8903	Parabacteroides_johnsonii_DSM_18315	EX_12dgr180	Min	-1
Enterococcus_saccharolyticus_DSM8903	Parabacteroides_merdae_ATCC_43184	EX_12dgr180	Min	-1
Erysipelotrichaceae_bacterium_5_2_54FAA	Parabacteroides_johnsonii_DSM_18315	EX_12dgr180	Min	-1
Erysipelotrichaceae_bacterium_5_2_54FAA	Parabacteroides_merdae_ATCC_43184	EX_12dgr180	Min	-1
Erysipelotrichaceae_bacterium_sp_3_1_53	Parabacteroides_johnsonii_DSM_18315	EX_12dgr180	Min	-1
Erysipelotrichaceae_bacterium_sp_3_1_53	Parabacteroides_merdae_ATCC_43184	EX_12dgr180	Min	-1
Escherichia_albertii_KF1	Parabacteroides_johnsonii_DSM_18315	EX_12dgr180	Min	-1
Escherichia_albertii_KF1	Parabacteroides_merdae_ATCC_43184	EX_12dgr180	Min	-1
Escherichia_albertii_TW07627	Parabacteroides_johnsonii_DSM_18315	EX_12dgr180	Min	-1
Escherichia_albertii_TW07627	Parabacteroides_merdae_ATCC_43184	EX_12dgr180	Min	-1
Escherichia_coli_O157_H7_str_Sakai	Parabacteroides_johnsonii_DSM_18315	EX_12dgr180	Min	-1
Escherichia_coli_O157_H7_str_Sakai	Parabacteroides_merdae_ATCC_43184	EX_12dgr180	Min	-1
Escherichia_coli_SE11	Parabacteroides_johnsonii_DSM_18315	EX_12dgr180	Min	-1
Escherichia_coli_SE11	Parabacteroides_merdae_ATCC_43184	EX_12dgr180	Min	-1
Escherichia_coli_str_K_12_substr_MG1655	Parabacteroides_johnsonii_DSM_18315	EX_12dgr180	Min	-1
Escherichia_coli_str_K_12_substr_MG1655	Parabacteroides_merdae_ATCC_43184	EX_12dgr180	Min	-1
Escherichia_coli_UTI89_UPEC	Parabacteroides_johnsonii_DSM_18315	EX_12dgr180	Min	-1
Escherichia_coli_UTI89_UPEC	Parabacteroides_merdae_ATCC_43184	EX_12dgr180	Min	-1
Escherichia_fergusonii_ATCC_35469	Parabacteroides_johnsonii_DSM_18315	EX_12dgr180	Min	-1
Escherichia_fergusonii_ATCC_35469	Parabacteroides_merdae_ATCC_43184	EX_12dgr180	Min	-1
Escherichia_hermannii_NBRC_105704	Parabacteroides_johnsonii_DSM_18315	EX_12dgr180	Min	-1
Escherichia_hermannii_NBRC_105704	Parabacteroides_merdae_ATCC_43184	EX_12dgr180	Min	-1
Escherichia_sp_1_1_43	Parabacteroides_johnsonii_DSM_18315	EX_12dgr180	Min	-1
Escherichia_sp_1_1_43	Parabacteroides_merdae_ATCC_43184	EX_12dgr180	Min	-1
Escherichia_sp_3_2_53FAA	Parabacteroides_johnsonii_DSM_18315	EX_12dgr180	Min	-1
Escherichia_sp_3_2_53FAA	Parabacteroides_merdae_ATCC_43184	EX_12dgr180	Min	-1
Escherichia_sp_4_1_40B	Parabacteroides_johnsonii_DSM_18315	EX_12dgr180	Min	-1
Escherichia_sp_4_1_40B	Parabacteroides_merdae_ATCC_43184	EX_12dgr180	Min	-1
Eubacterium_biforme_DSM_3989	Parabacteroides_johnsonii_DSM_18315	EX_12dgr180	Min	-1
Eubacterium_biforme_DSM_3989	Parabacteroides_merdae_ATCC_43184	EX_12dgr180	Min	-1
Eubacterium_brachy_ATCC_33089	Parabacteroides_johnsonii_DSM_18315	EX_12dgr180	Min	-1
Eubacterium_brachy_ATCC_33089	Parabacteroides_merdae_ATCC_43184	EX_12dgr180	Min	-1
Eubacterium_cellulosolvens_6	Parabacteroides_johnsonii_DSM_18315	EX_12dgr180	Min	-1
Eubacterium_cellulosolvens_6	Parabacteroides_merdae_ATCC_43184	EX_12dgr180	Min	-1
Eubacterium_cylindroides_T2_87	Parabacteroides_johnsonii_DSM_18315	EX_12dgr180	Min	-1
Eubacterium_cylindroides_T2_87	Parabacteroides_merdae_ATCC_43184	EX_12dgr180	Min	-1
Eubacterium_desmolans_ATCC_43058	Parabacteroides_johnsonii_DSM_18315	EX_12dgr180	Min	-1
Eubacterium_desmolans_ATCC_43058	Parabacteroides_merdae_ATCC_43184	EX_12dgr180	Min	-1
Eubacterium_dolichum_DSM_3991	Parabacteroides_johnsonii_DSM_18315	EX_12dgr180	Min	-0.63587509697868
Eubacterium_dolichum_DSM_3991	Parabacteroides_merdae_ATCC_43184	EX_12dgr180	Min	-1
Eubacterium_eligens_ATCC_27750	Lactobacillus_reuteri_MM4_1A_	EX_12dgr180	Min	-0.760930746733038
Eubacterium_eligens_ATCC_27750	Parabacteroides_johnsonii_DSM_18315	EX_12dgr180	Min	-1
Eubacterium_eligens_ATCC_27750	Parabacteroides_merdae_ATCC_43184	EX_12dgr180	Min	-1
Eubacterium_hallii_DSM_3353	Parabacteroides_johnsonii_DSM_18315	EX_12dgr180	Min	-1
Eubacterium_hallii_DSM_3353	Parabacteroides_merdae_ATCC_43184	EX_12dgr180	Min	-1
Eubacterium_hallii_L2_7	Parabacteroides_johnsonii_DSM_18315	EX_12dgr180	Min	-1
Eubacterium_hallii_L2_7	Parabacteroides_merdae_ATCC_43184	EX_12dgr180	Min	-1
Eubacterium_limosum_KIST612	Parabacteroides_johnsonii_DSM_18315	EX_12dgr180	Min	-1
Eubacterium_limosum_KIST612	Parabacteroides_merdae_ATCC_43184	EX_12dgr180	Min	-1
Eubacterium_ramulus_ATCC_29099	Lactobacillus_reuteri_MM4_1A_	EX_12dgr180	Min	-0.904198367219578
Eubacterium_ramulus_ATCC_29099	Parabacteroides_johnsonii_DSM_18315	EX_12dgr180	Min	-1
Eubacterium_ramulus_ATCC_29099	Parabacteroides_merdae_ATCC_43184	EX_12dgr180	Min	-1
Eubacterium_rectale_ATCC_33656	Parabacteroides_johnsonii_DSM_18315	EX_12dgr180	Min	-1
Eubacterium_rectale_ATCC_33656	Parabacteroides_merdae_ATCC_43184	EX_12dgr180	Min	-1
Eubacterium_rectale_M104_1	Parabacteroides_johnsonii_DSM_18315	EX_12dgr180	Min	-1
Eubacterium_rectale_M104_1	Parabacteroides_merdae_ATCC_43184	EX_12dgr180	Min	-1
Eubacterium_saphenum_ATCC_49989	Parabacteroides_johnsonii_DSM_18315	EX_12dgr180	Min	-0.780139245429268
Eubacterium_siraeum_70_3	Parabacteroides_johnsonii_DSM_18315	EX_12dgr180	Min	-1
Eubacterium_siraeum_70_3	Parabacteroides_merdae_ATCC_43184	EX_12dgr180	Min	-1
Eubacterium_siraeum_DSM_15702	Parabacteroides_johnsonii_DSM_18315	EX_12dgr180	Min	-1
Eubacterium_siraeum_DSM_15702	Parabacteroides_merdae_ATCC_43184	EX_12dgr180	Min	-1
Eubacterium_sulci_ATCC_35585	Parabacteroides_johnsonii_DSM_18315	EX_12dgr180	Min	-1
Eubacterium_sulci_ATCC_35585	Parabacteroides_merdae_ATCC_43184	EX_12dgr180	Min	-1
Eubacterium_ventriosum_ATCC_27560	Parabacteroides_johnsonii_DSM_18315	EX_12dgr180	Min	-1
Eubacterium_ventriosum_ATCC_27560	Parabacteroides_merdae_ATCC_43184	EX_12dgr180	Min	-1
Exiguobacterium_aurantiacum_DSM_6208	Lactobacillus_reuteri_MM4_1A_	EX_12dgr180	Min	-0.973765581041334
Exiguobacterium_aurantiacum_DSM_6208	Parabacteroides_johnsonii_DSM_18315	EX_12dgr180	Min	-1
Exiguobacterium_aurantiacum_DSM_6208	Parabacteroides_merdae_ATCC_43184	EX_12dgr180	Min	-1
Faecalibacterium_cf_prausnitzii_KLE1255	Parabacteroides_johnsonii_DSM_18315	EX_12dgr180	Min	-1
Faecalibacterium_cf_prausnitzii_KLE1255	Parabacteroides_merdae_ATCC_43184	EX_12dgr180	Min	-1
Faecalibacterium_prausnitzii_L2_6	Parabacteroides_johnsonii_DSM_18315	EX_12dgr180	Min	-1
Faecalibacterium_prausnitzii_L2_6	Parabacteroides_merdae_ATCC_43184	EX_12dgr180	Min	-1
Faecalibacterium_prausnitzii_M21_2	Parabacteroides_johnsonii_DSM_18315	EX_12dgr180	Min	-1
Faecalibacterium_prausnitzii_M21_2	Parabacteroides_merdae_ATCC_43184	EX_12dgr180	Min	-1
Faecalibacterium_prausnitzii_SL3_3	Parabacteroides_johnsonii_DSM_18315	EX_12dgr180	Min	-1
Faecalibacterium_prausnitzii_SL3_3	Parabacteroides_merdae_ATCC_43184	EX_12dgr180	Min	-1
Filifactor_alocis_ATCC_35896	Lactobacillus_reuteri_MM4_1A_	EX_12dgr180	Min	-0.436518227659008
Filifactor_alocis_ATCC_35896	Parabacteroides_johnsonii_DSM_18315	EX_12dgr180	Min	-1
Filifactor_alocis_ATCC_35896	Parabacteroides_merdae_ATCC_43184	EX_12dgr180	Min	-1
Finegoldia_magna_ATCC_29328	Parabacteroides_johnsonii_DSM_18315	EX_12dgr180	Min	-1
Finegoldia_magna_ATCC_29328	Parabacteroides_merdae_ATCC_43184	EX_12dgr180	Min	-1
Flavonifractor_plautii_ATCC_29863	Parabacteroides_johnsonii_DSM_18315	EX_12dgr180	Min	-1
Flavonifractor_plautii_ATCC_29863	Parabacteroides_merdae_ATCC_43184	EX_12dgr180	Min	-1
Fusobacterium_gonidiaformans_3_1_5R	Parabacteroides_johnsonii_DSM_18315	EX_12dgr180	Min	-1
Fusobacterium_gonidiaformans_ATCC_25563	Parabacteroides_johnsonii_DSM_18315	EX_12dgr180	Min	-1
Fusobacterium_gonidiaformans_ATCC_25563	Parabacteroides_merdae_ATCC_43184	EX_12dgr180	Min	-1
Fusobacterium_mortiferum_ATCC_9817	Parabacteroides_johnsonii_DSM_18315	EX_12dgr180	Min	-1
Fusobacterium_mortiferum_ATCC_9817	Parabacteroides_merdae_ATCC_43184	EX_12dgr180	Min	-1
Fusobacterium_necrophorum_D12	Parabacteroides_johnsonii_DSM_18315	EX_12dgr180	Min	-1
Fusobacterium_necrophorum_D12	Parabacteroides_merdae_ATCC_43184	EX_12dgr180	Min	-1
Fusobacterium_nucleatum_subsp_animalis_3_1_33	Parabacteroides_johnsonii_DSM_18315	EX_12dgr180	Min	-1
Fusobacterium_nucleatum_subsp_animalis_3_1_33	Parabacteroides_merdae_ATCC_43184	EX_12dgr180	Min	-1
Fusobacterium_nucleatum_subsp_animalis_7_1	Parabacteroides_johnsonii_DSM_18315	EX_12dgr180	Min	-1
Fusobacterium_nucleatum_subsp_animalis_7_1	Parabacteroides_merdae_ATCC_43184	EX_12dgr180	Min	-1
Fusobacterium_nucleatum_subsp_animalis_D11	Parabacteroides_johnsonii_DSM_18315	EX_12dgr180	Min	-1
Fusobacterium_nucleatum_subsp_animalis_D11	Parabacteroides_merdae_ATCC_43184	EX_12dgr180	Min	-1
Fusobacterium_nucleatum_subsp_vincentii_3_1_27	Parabacteroides_johnsonii_DSM_18315	EX_12dgr180	Min	-1
Fusobacterium_nucleatum_subsp_vincentii_3_1_27	Parabacteroides_merdae_ATCC_43184	EX_12dgr180	Min	-1
Fusobacterium_nucleatum_subsp_vincentii_3_1_36A2	Parabacteroides_merdae_ATCC_43184	EX_12dgr180	Min	-1.00000000009273
Fusobacterium_nucleatum_subsp_vincentii_4_1_13	Parabacteroides_johnsonii_DSM_18315	EX_12dgr180	Min	-1
Fusobacterium_nucleatum_subsp_vincentii_4_1_13	Parabacteroides_merdae_ATCC_43184	EX_12dgr180	Min	-1
Fusobacterium_periodonticum_1_1_41FAA	Parabacteroides_johnsonii_DSM_18315	EX_12dgr180	Min	-1
Fusobacterium_periodonticum_1_1_41FAA	Parabacteroides_merdae_ATCC_43184	EX_12dgr180	Min	-1
Fusobacterium_periodonticum_2_1_31	Parabacteroides_johnsonii_DSM_18315	EX_12dgr180	Min	-1
Fusobacterium_periodonticum_2_1_31	Parabacteroides_merdae_ATCC_43184	EX_12dgr180	Min	-1
Fusobacterium_russii_ATCC_25533	Parabacteroides_johnsonii_DSM_18315	EX_12dgr180	Min	-1
Fusobacterium_russii_ATCC_25533	Parabacteroides_merdae_ATCC_43184	EX_12dgr180	Min	-1
Fusobacterium_sp_4_8	Parabacteroides_johnsonii_DSM_18315	EX_12dgr180	Min	-1
Fusobacterium_sp_4_8	Parabacteroides_merdae_ATCC_43184	EX_12dgr180	Min	-1
Fusobacterium_ulcerans_ATCC_49185	Parabacteroides_johnsonii_DSM_18315	EX_12dgr180	Min	-1
Fusobacterium_ulcerans_ATCC_49185	Parabacteroides_merdae_ATCC_43184	EX_12dgr180	Min	-1
Fusobacterium_varium_ATCC_27725	Parabacteroides_johnsonii_DSM_18315	EX_12dgr180	Min	-1
Fusobacterium_varium_ATCC_27725	Parabacteroides_merdae_ATCC_43184	EX_12dgr180	Min	-1
Gemella_haemolysans_ATCC_10379	Lactobacillus_reuteri_MM4_1A_	EX_12dgr180	Min	-0.825301363625726
Gemella_haemolysans_ATCC_10379	Parabacteroides_johnsonii_DSM_18315	EX_12dgr180	Min	-1
Gemella_haemolysans_ATCC_10379	Parabacteroides_merdae_ATCC_43184	EX_12dgr180	Min	-1
Gemella_morbillorum_M424	Lactobacillus_reuteri_MM4_1A_	EX_12dgr180	Min	-0.923862425335983
Gemella_morbillorum_M424	Parabacteroides_johnsonii_DSM_18315	EX_12dgr180	Min	-1
Gemella_morbillorum_M424	Parabacteroides_merdae_ATCC_43184	EX_12dgr180	Min	-1
Gemella_sanguinis_ATCC700632	Lactobacillus_reuteri_MM4_1A_	EX_12dgr180	Min	-0.988449268378076
Gemella_sanguinis_ATCC700632	Parabacteroides_johnsonii_DSM_18315	EX_12dgr180	Min	-1
Gemella_sanguinis_ATCC700632	Parabacteroides_merdae_ATCC_43184	EX_12dgr180	Min	-1
Gemella_sanguinis_M325	Lactobacillus_reuteri_MM4_1A_	EX_12dgr180	Min	-0.911331799835807
Gemella_sanguinis_M325	Parabacteroides_johnsonii_DSM_18315	EX_12dgr180	Min	-1
Gemella_sanguinis_M325	Parabacteroides_merdae_ATCC_43184	EX_12dgr180	Min	-1
Geobacillus_vulcani_PSS1	Parabacteroides_johnsonii_DSM_18315	EX_12dgr180	Min	-1
Geobacillus_vulcani_PSS1	Parabacteroides_merdae_ATCC_43184	EX_12dgr180	Min	-1
Gordonia_rubripertincta_NBRC_101908	Parabacteroides_johnsonii_DSM_18315	EX_12dgr180	Min	-1
Gordonia_rubripertincta_NBRC_101908	Parabacteroides_merdae_ATCC_43184	EX_12dgr180	Min	-1
Gordonia_terrae_C_6	Parabacteroides_johnsonii_DSM_18315	EX_12dgr180	Min	-0.897597713777031
Gordonia_terrae_C_6	Parabacteroides_merdae_ATCC_43184	EX_12dgr180	Min	-0.740446870815504
Gordonia_terrae_NBRC_100016	Parabacteroides_johnsonii_DSM_18315	EX_12dgr180	Min	-1.00000018939249
Gordonia_terrae_NBRC_100016	Parabacteroides_merdae_ATCC_43184	EX_12dgr180	Min	-1
Gordonibacter_pamelaeae_7_10_1_bT_DSM_19378	Parabacteroides_johnsonii_DSM_18315	EX_12dgr180	Min	-1
Granulicatella_adiacens_ATCC_49175	Lactobacillus_reuteri_MM4_1A_	EX_12dgr180	Min	-0.950833772185888
Granulicatella_adiacens_ATCC_49175	Parabacteroides_johnsonii_DSM_18315	EX_12dgr180	Min	-1
Granulicatella_adiacens_ATCC_49175	Parabacteroides_merdae_ATCC_43184	EX_12dgr180	Min	-1
Granulicatella_elegans_ATCC_700633	Lactobacillus_reuteri_MM4_1A_	EX_12dgr180	Min	-0.980202436076979
Granulicatella_elegans_ATCC_700633	Parabacteroides_johnsonii_DSM_18315	EX_12dgr180	Min	-1
Granulicatella_elegans_ATCC_700633	Parabacteroides_merdae_ATCC_43184	EX_12dgr180	Min	-1
Haemophilus_sputorum_CCUG_13788	Parabacteroides_johnsonii_DSM_18315	EX_12dgr180	Min	-1
Haemophilus_sputorum_CCUG_13788	Parabacteroides_merdae_ATCC_43184	EX_12dgr180	Min	-1
Hafnia_alvei_ATCC_51873	Parabacteroides_johnsonii_DSM_18315	EX_12dgr180	Min	-1
Hafnia_alvei_ATCC_51873	Parabacteroides_merdae_ATCC_43184	EX_12dgr180	Min	-0.895736884758321
Halococcus_morrhuae_DSM1307	Parabacteroides_johnsonii_DSM_18315	EX_12dgr180	Min	-1.00000000495484
Helicobacter_bilis_ATCC_43879	Parabacteroides_johnsonii_DSM_18315	EX_12dgr180	Min	-1
Helicobacter_bilis_ATCC_43879	Parabacteroides_merdae_ATCC_43184	EX_12dgr180	Min	-0.462524308970842
Helicobacter_canadensis_MIT_98_5491	Parabacteroides_johnsonii_DSM_18315	EX_12dgr180	Min	-1
Helicobacter_canadensis_MIT_98_5491	Parabacteroides_merdae_ATCC_43184	EX_12dgr180	Min	-1
Helicobacter_cinaedi_CCUG_18818	Parabacteroides_johnsonii_DSM_18315	EX_12dgr180	Min	-0.952083974080097
Helicobacter_cinaedi_CCUG_18818	Parabacteroides_merdae_ATCC_43184	EX_12dgr180	Min	-0.548553379518694
Helicobacter_pullorum_MIT_98_5489	Parabacteroides_johnsonii_DSM_18315	EX_12dgr180	Min	-0.933320991261553
Helicobacter_pylori_26695	Parabacteroides_johnsonii_DSM_18315	EX_12dgr180	Min	-0.85212277324797
Helicobacter_winghamensis_ATCC_BAA_430	Parabacteroides_johnsonii_DSM_18315	EX_12dgr180	Min	-0.934765526708134
Holdemania_filiformis_VPI_J1_31B_1_DSM_12042	Parabacteroides_johnsonii_DSM_18315	EX_12dgr180	Min	-1
Holdemania_filiformis_VPI_J1_31B_1_DSM_12042	Parabacteroides_merdae_ATCC_43184	EX_12dgr180	Min	-1
Kallipyga_massiliensis_ph2	Parabacteroides_johnsonii_DSM_18315	EX_12dgr180	Min	-1
Kallipyga_massiliensis_ph2	Parabacteroides_merdae_ATCC_43184	EX_12dgr180	Min	-1
Kandleria_vitulina_DSM_20405	Parabacteroides_johnsonii_DSM_18315	EX_12dgr180	Min	-1
Kandleria_vitulina_DSM_20405	Parabacteroides_merdae_ATCC_43184	EX_12dgr180	Min	-1
Kingella_oralis_ATCC_51147	Parabacteroides_johnsonii_DSM_18315	EX_12dgr180	Min	-1
Kingella_oralis_ATCC_51147	Parabacteroides_merdae_ATCC_43184	EX_12dgr180	Min	-1
Klebsiella_pneumoniae_pneumoniae_MGH78578	Parabacteroides_johnsonii_DSM_18315	EX_12dgr180	Min	-1
Klebsiella_pneumoniae_pneumoniae_MGH78578	Parabacteroides_merdae_ATCC_43184	EX_12dgr180	Min	-1
Klebsiella_sp_1_1_55	Parabacteroides_johnsonii_DSM_18315	EX_12dgr180	Min	-1
Klebsiella_sp_1_1_55	Parabacteroides_merdae_ATCC_43184	EX_12dgr180	Min	-1
Kocuria_palustris_PEL	Parabacteroides_johnsonii_DSM_18315	EX_12dgr180	Min	-0.868998770641269
Kocuria_palustris_PEL	Parabacteroides_merdae_ATCC_43184	EX_12dgr180	Min	-1
Kocuria_rhizophila_DC2201	Parabacteroides_johnsonii_DSM_18315	EX_12dgr180	Min	-1
Kocuria_rhizophila_DC2201	Parabacteroides_merdae_ATCC_43184	EX_12dgr180	Min	-1
Kurthia_massiliensis_JC30	Parabacteroides_johnsonii_DSM_18315	EX_12dgr180	Min	-1
Kurthia_massiliensis_JC30	Parabacteroides_merdae_ATCC_43184	EX_12dgr180	Min	-1
Lachnospiraceae_bacterium_sp_5_1_63FAA	Parabacteroides_johnsonii_DSM_18315	EX_12dgr180	Min	-1
Lachnospiraceae_bacterium_sp_5_1_63FAA	Parabacteroides_merdae_ATCC_43184	EX_12dgr180	Min	-1
Lachnospiraceae_bacterium_sp_8_1_57FAA	Parabacteroides_johnsonii_DSM_18315	EX_12dgr180	Min	-1
Lachnospiraceae_bacterium_sp_8_1_57FAA	Parabacteroides_merdae_ATCC_43184	EX_12dgr180	Min	-1
Lachnospira_multipara_ATCC_19207	Parabacteroides_johnsonii_DSM_18315	EX_12dgr180	Min	-1
Lachnospira_multipara_ATCC_19207	Parabacteroides_merdae_ATCC_43184	EX_12dgr180	Min	-1
Lactobacillus_amylovorus_GRL_1112	Parabacteroides_johnsonii_DSM_18315	EX_12dgr180	Min	-1
Lactobacillus_amylovorus_GRL_1112	Parabacteroides_merdae_ATCC_43184	EX_12dgr180	Min	-1
Lactobacillus_animalis_KCTC_3501	Parabacteroides_johnsonii_DSM_18315	EX_12dgr180	Min	-1
Lactobacillus_animalis_KCTC_3501	Parabacteroides_merdae_ATCC_43184	EX_12dgr180	Min	-1
Lactobacillus_casei_ATCC_334	Parabacteroides_johnsonii_DSM_18315	EX_12dgr180	Min	-0.99999960471634
Lactobacillus_casei_ATCC_334	Parabacteroides_merdae_ATCC_43184	EX_12dgr180	Min	-1
Lactobacillus_casei_casei_BL23	Parabacteroides_johnsonii_DSM_18315	EX_12dgr180	Min	-0.999999969162998
Lactobacillus_casei_casei_BL23	Parabacteroides_merdae_ATCC_43184	EX_12dgr180	Min	-0.999999993937923
Lactobacillus_coleohominis_101_4_CHN	Lactobacillus_reuteri_MM4_1A_	EX_12dgr180	Min	-0.797485743004813
Lactobacillus_coleohominis_101_4_CHN	Parabacteroides_johnsonii_DSM_18315	EX_12dgr180	Min	-1
Lactobacillus_coleohominis_101_4_CHN	Parabacteroides_merdae_ATCC_43184	EX_12dgr180	Min	-1
Lactobacillus_coryniformis_subsp_coryniformis_CECT_5711	Parabacteroides_johnsonii_DSM_18315	EX_12dgr180	Min	-1
Lactobacillus_coryniformis_subsp_coryniformis_CECT_5711	Parabacteroides_merdae_ATCC_43184	EX_12dgr180	Min	-1
Lactobacillus_curvatus_CRL_705	Lactobacillus_reuteri_MM4_1A_	EX_12dgr180	Min	-0.932314725808396
Lactobacillus_curvatus_CRL_705	Parabacteroides_johnsonii_DSM_18315	EX_12dgr180	Min	-1
Lactobacillus_curvatus_CRL_705	Parabacteroides_merdae_ATCC_43184	EX_12dgr180	Min	-1
Lactobacillus_gasseri_ATCC_33323	Lactobacillus_reuteri_MM4_1A_	EX_12dgr180	Min	-0.976350400813544
Lactobacillus_gasseri_ATCC_33323	Odoribacter_splanchnicus_1651_6_DSM_20712	EX_12dgr180	Min	-1
Lactobacillus_gastricus_PS3	Parabacteroides_johnsonii_DSM_18315	EX_12dgr180	Min	-1
Lactobacillus_gastricus_PS3	Parabacteroides_merdae_ATCC_43184	EX_12dgr180	Min	-1
Lactobacillus_iners_DSM_13335	Lactobacillus_reuteri_MM4_1A_	EX_12dgr180	Min	-0.847798731424973
Lactobacillus_iners_DSM_13335	Parabacteroides_johnsonii_DSM_18315	EX_12dgr180	Min	-1
Lactobacillus_iners_DSM_13335	Parabacteroides_merdae_ATCC_43184	EX_12dgr180	Min	-1
Lactobacillus_jensenii_1153	Parabacteroides_johnsonii_DSM_18315	EX_12dgr180	Min	-1
Lactobacillus_jensenii_1153	Parabacteroides_merdae_ATCC_43184	EX_12dgr180	Min	-1
Lactobacillus_mucosae_LM1	Parabacteroides_johnsonii_DSM_18315	EX_12dgr180	Min	-1
Lactobacillus_mucosae_LM1	Parabacteroides_merdae_ATCC_43184	EX_12dgr180	Min	-1
Lactobacillus_oris_F0423	Lactobacillus_reuteri_MM4_1A_	EX_12dgr180	Min	-0.584054132196115
Lactobacillus_oris_F0423	Parabacteroides_johnsonii_DSM_18315	EX_12dgr180	Min	-1
Lactobacillus_oris_F0423	Parabacteroides_merdae_ATCC_43184	EX_12dgr180	Min	-1
Lactobacillus_paracasei_subsp_paracasei_8700_2	Parabacteroides_johnsonii_DSM_18315	EX_12dgr180	Min	-0.497648008056103
Lactobacillus_paracasei_subsp_paracasei_8700_2	Parabacteroides_merdae_ATCC_43184	EX_12dgr180	Min	-1
Lactobacillus_paracasei_subsp_paracasei_ATCC_25302	Parabacteroides_johnsonii_DSM_18315	EX_12dgr180	Min	-0.494479204809636
Lactobacillus_paracasei_subsp_paracasei_ATCC_25302	Parabacteroides_merdae_ATCC_43184	EX_12dgr180	Min	-1
Lactobacillus_pentosus_KCA1	Parabacteroides_johnsonii_DSM_18315	EX_12dgr180	Min	-1
Lactobacillus_pentosus_KCA1	Parabacteroides_merdae_ATCC_43184	EX_12dgr180	Min	-1
Lactobacillus_plantarum_JDM1	Parabacteroides_johnsonii_DSM_18315	EX_12dgr180	Min	-0.999999999350393
Lactobacillus_plantarum_JDM1	Parabacteroides_merdae_ATCC_43184	EX_12dgr180	Min	-1
Lactobacillus_plantarum_subsp_plantarum_ATCC_14917	Parabacteroides_johnsonii_DSM_18315	EX_12dgr180	Min	-1.00000000867725
Lactobacillus_plantarum_subsp_plantarum_ATCC_14917	Parabacteroides_merdae_ATCC_43184	EX_12dgr180	Min	-0.999999999373131
Lactobacillus_plantarum_WCFS1	Parabacteroides_johnsonii_DSM_18315	EX_12dgr180	Min	-1
Lactobacillus_plantarum_WCFS1	Parabacteroides_merdae_ATCC_43184	EX_12dgr180	Min	-1.00000003499849
Lactobacillus_reuteri_MM4_1A_	Lactococcus_raffinolactis_4877	EX_12dgr180	Min	-0.7223561083498
Lactobacillus_reuteri_MM4_1A_	Leuconostoc_argentinum_KCTC_3773	EX_12dgr180	Min	-0.973322778248075
Lactobacillus_reuteri_MM4_1A_	Leuconostoc_gelidum_JB7	EX_12dgr180	Min	-0.47540732117568
Lactobacillus_reuteri_MM4_1A_	Methylobacterium_mesophilicum_SR1_6_6	EX_12dgr180	Min	-1
Lactobacillus_reuteri_MM4_1A_	Peptoniphilus_indolicus_ATCC_29427	EX_12dgr180	Min	-0.865494094080759
Lactobacillus_reuteri_MM4_1A_	Peptoniphilus_lacrimalis_DSM_7455	EX_12dgr180	Min	-0.968228896647361
Lactobacillus_reuteri_MM4_1A_	Peptostreptococcus_stomatis_DSM_17678	EX_12dgr180	Min	-0.90650652468139
Lactobacillus_reuteri_MM4_1A_	Scardovia_inopinata_F0304	EX_12dgr180	Min	-0.96476259508529
Lactobacillus_reuteri_MM4_1A_	Solobacterium_moorei_DSM_22971	EX_12dgr180	Min	-0.982074855200153
Lactobacillus_reuteri_MM4_1A_	Solobacterium_moorei_F0204	EX_12dgr180	Min	-0.970546614588443
Lactobacillus_reuteri_MM4_1A_	Staphylococcus_arlettae_CVD059	EX_12dgr180	Min	-0.715009032524335
Lactobacillus_reuteri_MM4_1A_	Staphylococcus_capitis_CR0101	EX_12dgr180	Min	-0.734825607019957
Lactobacillus_reuteri_MM4_1A_	Staphylococcus_capitis_QN1	EX_12dgr180	Min	-0.743174621302501
Lactobacillus_reuteri_MM4_1A_	Staphylococcus_caprae_C87	EX_12dgr180	Min	-0.713157993027608
Lactobacillus_reuteri_MM4_1A_	Staphylococcus_equorum_subsp_equorum_Mu2	EX_12dgr180	Min	-0.735080541459638
Lactobacillus_reuteri_MM4_1A_	Staphylococcus_haemolyticus_JCSC1435	EX_12dgr180	Min	-0.729804026074135
Lactobacillus_reuteri_MM4_1A_	Staphylococcus_intermedius_ATCC_27335	EX_12dgr180	Min	-0.971822789721728
Lactobacillus_reuteri_MM4_1A_	Staphylococcus_pasteuri_SP1	EX_12dgr180	Min	-0.71717947550087
Lactobacillus_reuteri_MM4_1A_	Staphylococcus_sciuri_subsp_sciuri_Z8	EX_12dgr180	Min	-0.736591257050122
Lactobacillus_reuteri_MM4_1A_	Staphylococcus_simulans_ACS_120_V_Sch1	EX_12dgr180	Min	-0.724811586413352
Lactobacillus_reuteri_MM4_1A_	Staphylococcus_vitulinus_F1028	EX_12dgr180	Min	-0.714429679751561
Lactobacillus_reuteri_MM4_1A_	Staphylococcus_warneri_SG1	EX_12dgr180	Min	-0.717102985802512
Lactobacillus_reuteri_MM4_1A_	Staphylococcus_xylosus_DMB3_Bh1	EX_12dgr180	Min	-0.734406226696819
Lactobacillus_reuteri_MM4_1A_	Streptococcus_peroris_ATCC_700780	EX_12dgr180	Min	-0.99352717013744
Lactobacillus_reuteri_MM4_1A_	Weissella_cibaria_KACC_11862	EX_12dgr180	Min	-0.657186129048569
Lactobacillus_rhamnosus_GG_ATCC_53103	Parabacteroides_johnsonii_DSM_18315	EX_12dgr180	Min	-1
Lactobacillus_rhamnosus_GG_ATCC_53103	Parabacteroides_merdae_ATCC_43184	EX_12dgr180	Min	-1
Lactobacillus_rhamnosus_LMS2_1	Parabacteroides_johnsonii_DSM_18315	EX_12dgr180	Min	-0.999999949312837
Lactobacillus_rhamnosus_LMS2_1	Parabacteroides_merdae_ATCC_43184	EX_12dgr180	Min	-1
Lactobacillus_ruminis_ATCC_25644	Parabacteroides_merdae_ATCC_43184	EX_12dgr180	Min	-0.471318917584085
Lactobacillus_sakei_subsp_sakei_23K	Odoribacter_splanchnicus_1651_6_DSM_20712	EX_12dgr180	Min	-0.907505989376318
Lactobacillus_salivarius_salivarius_UCC118	Parabacteroides_johnsonii_DSM_18315	EX_12dgr180	Min	-1.00000000215039
Lactobacillus_salivarius_salivarius_UCC118	Parabacteroides_merdae_ATCC_43184	EX_12dgr180	Min	-1.00000000371165
Lactobacillus_vaginalis_ATCC_49540	Parabacteroides_johnsonii_DSM_18315	EX_12dgr180	Min	-1
Lactobacillus_vaginalis_ATCC_49540	Parabacteroides_merdae_ATCC_43184	EX_12dgr180	Min	-1
Lactococcus_garvieae_ATCC_49156	Parabacteroides_merdae_ATCC_43184	EX_12dgr180	Min	-1
Lactococcus_raffinolactis_4877	Parabacteroides_johnsonii_DSM_18315	EX_12dgr180	Min	-1
Lactococcus_raffinolactis_4877	Parabacteroides_merdae_ATCC_43184	EX_12dgr180	Min	-1
Laribacter_hongkongensis_HLHK9	Parabacteroides_johnsonii_DSM_18315	EX_12dgr180	Min	-1
Laribacter_hongkongensis_HLHK9	Parabacteroides_merdae_ATCC_43184	EX_12dgr180	Min	-1
Lautropia_mirabilis_ATCC_51599	Parabacteroides_johnsonii_DSM_18315	EX_12dgr180	Min	-1
Lautropia_mirabilis_ATCC_51599	Parabacteroides_merdae_ATCC_43184	EX_12dgr180	Min	-1
Leminorella_grimontii_ATCC_33999	Parabacteroides_johnsonii_DSM_18315	EX_12dgr180	Min	-1
Leminorella_grimontii_ATCC_33999	Parabacteroides_merdae_ATCC_43184	EX_12dgr180	Min	-0.981078376617916
Leuconostoc_argentinum_KCTC_3773	Parabacteroides_johnsonii_DSM_18315	EX_12dgr180	Min	-1
Leuconostoc_argentinum_KCTC_3773	Parabacteroides_merdae_ATCC_43184	EX_12dgr180	Min	-1
Leuconostoc_gelidum_JB7	Parabacteroides_johnsonii_DSM_18315	EX_12dgr180	Min	-1
Leuconostoc_gelidum_JB7	Parabacteroides_merdae_ATCC_43184	EX_12dgr180	Min	-1
Lysinibacillus_fusiformis_ZB2	Parabacteroides_johnsonii_DSM_18315	EX_12dgr180	Min	-1
Lysinibacillus_fusiformis_ZB2	Parabacteroides_merdae_ATCC_43184	EX_12dgr180	Min	-1
Lysinibacillus_sphaericus_C3_41	Parabacteroides_johnsonii_DSM_18315	EX_12dgr180	Min	-1
Lysinibacillus_sphaericus_C3_41	Parabacteroides_merdae_ATCC_43184	EX_12dgr180	Min	-1
Marvinbryantia_formatexigens_I_52_DSM_14469	Parabacteroides_johnsonii_DSM_18315	EX_12dgr180	Min	-1
Marvinbryantia_formatexigens_I_52_DSM_14469	Parabacteroides_merdae_ATCC_43184	EX_12dgr180	Min	-1
Megamonas_funiformis_YIT_11815	Parabacteroides_johnsonii_DSM_18315	EX_12dgr180	Min	-1
Megamonas_funiformis_YIT_11815	Parabacteroides_merdae_ATCC_43184	EX_12dgr180	Min	-1
Megamonas_hypermegale_ART12_1	Parabacteroides_johnsonii_DSM_18315	EX_12dgr180	Min	-1
Megamonas_hypermegale_ART12_1	Parabacteroides_merdae_ATCC_43184	EX_12dgr180	Min	-1
Megasphaera_elsdenii_DSM_20460	Parabacteroides_johnsonii_DSM_18315	EX_12dgr180	Min	-1
Megasphaera_elsdenii_DSM_20460	Parabacteroides_merdae_ATCC_43184	EX_12dgr180	Min	-1
Melainabacterium_MEL_A1	Parabacteroides_johnsonii_DSM_18315	EX_12dgr180	Min	-1
Melainabacterium_MEL_A1	Parabacteroides_merdae_ATCC_43184	EX_12dgr180	Min	-1
Methanobrevibacter_ruminantium_M1	Parabacteroides_johnsonii_DSM_18315	EX_12dgr180	Min	-0.540713291653219
Methanomassiliicoccus_luminyensis_B10	Parabacteroides_johnsonii_DSM_18315	EX_12dgr180	Min	-1
Methanomassiliicoccus_luminyensis_B10	Parabacteroides_merdae_ATCC_43184	EX_12dgr180	Min	-0.520654720600646
Methylobacterium_mesophilicum_SR1_6_6	Parabacteroides_johnsonii_DSM_18315	EX_12dgr180	Min	-1
Methylobacterium_mesophilicum_SR1_6_6	Parabacteroides_merdae_ATCC_43184	EX_12dgr180	Min	-1
Methylobacterium_populi_BJ001	Parabacteroides_johnsonii_DSM_18315	EX_12dgr180	Min	-1
Methylobacterium_populi_BJ001	Parabacteroides_merdae_ATCC_43184	EX_12dgr180	Min	-1
Methylobacterium_radiotolerans_JCM_2831	Parabacteroides_johnsonii_DSM_18315	EX_12dgr180	Min	-1
Methylobacterium_radiotolerans_JCM_2831	Parabacteroides_merdae_ATCC_43184	EX_12dgr180	Min	-1
Methyloversatilis_universalis_Fam50001	Parabacteroides_johnsonii_DSM_18315	EX_12dgr180	Min	-0.95237558531835
Methyloversatilis_universalis_Fam50001	Parabacteroides_merdae_ATCC_43184	EX_12dgr180	Min	-1
Methyloversatilis_universalis_FAM5	Parabacteroides_johnsonii_DSM_18315	EX_12dgr180	Min	-1
Methyloversatilis_universalis_FAM5	Parabacteroides_merdae_ATCC_43184	EX_12dgr180	Min	-1.00000000050989
Microbacterium_oleivorans_NBRC_103075	Parabacteroides_johnsonii_DSM_18315	EX_12dgr180	Min	-0.522632581406697
Microbacterium_paraoxydans_77MFTsu3_2	Parabacteroides_johnsonii_DSM_18315	EX_12dgr180	Min	-0.87497337239688
Microbacterium_paraoxydans_77MFTsu3_2	Parabacteroides_merdae_ATCC_43184	EX_12dgr180	Min	-1.00000012691146
Micromonospora_aurantiaca_ATCC_27029	Parabacteroides_johnsonii_DSM_18315	EX_12dgr180	Min	-0.610527033570975
Micromonospora_aurantiaca_ATCC_27029	Parabacteroides_merdae_ATCC_43184	EX_12dgr180	Min	-0.850576968646351
Mitsuokella_jalaludinii_DSM_13811	Parabacteroides_johnsonii_DSM_18315	EX_12dgr180	Min	-1
Mitsuokella_jalaludinii_DSM_13811	Parabacteroides_merdae_ATCC_43184	EX_12dgr180	Min	-1
Mitsuokella_multacida_DSM_20544	Parabacteroides_johnsonii_DSM_18315	EX_12dgr180	Min	-1
Mitsuokella_multacida_DSM_20544	Parabacteroides_merdae_ATCC_43184	EX_12dgr180	Min	-1
Mobiluncus_curtisii_ATCC_43063	Parabacteroides_johnsonii_DSM_18315	EX_12dgr180	Min	-1
Mobiluncus_curtisii_ATCC_43063	Parabacteroides_merdae_ATCC_43184	EX_12dgr180	Min	-1
Moraxella_catarrhalis_RH4	Parabacteroides_johnsonii_DSM_18315	EX_12dgr180	Min	-1
Moraxella_catarrhalis_RH4	Parabacteroides_merdae_ATCC_43184	EX_12dgr180	Min	-0.999999999890065
Morganella_morganii_subsp_morganii_KT	Parabacteroides_johnsonii_DSM_18315	EX_12dgr180	Min	-0.544498411126483
Mycobacterium_avium_subsp_avium_ATCC_25291	Parabacteroides_johnsonii_DSM_18315	EX_12dgr180	Min	-1
Mycobacterium_avium_subsp_avium_ATCC_25291	Parabacteroides_merdae_ATCC_43184	EX_12dgr180	Min	-1
Mycobacterium_fortuitum_subsp_fortuitum_DSM_46621	Parabacteroides_johnsonii_DSM_18315	EX_12dgr180	Min	-1
Mycobacterium_fortuitum_subsp_fortuitum_DSM_46621	Parabacteroides_merdae_ATCC_43184	EX_12dgr180	Min	-1
Mycoplasma_pneumoniae_309	Parabacteroides_johnsonii_DSM_18315	EX_12dgr180	Min	-0.335517002432198
Mycoplasma_pneumoniae_309	Parabacteroides_merdae_ATCC_43184	EX_12dgr180	Min	-0.567816734072153
Neisseria_cinerea_ATCC_14685	Parabacteroides_johnsonii_DSM_18315	EX_12dgr180	Min	-1
Neisseria_cinerea_ATCC_14685	Parabacteroides_merdae_ATCC_43184	EX_12dgr180	Min	-1
Neisseria_elongata_subsp_glycolytica_ATCC_29315	Parabacteroides_johnsonii_DSM_18315	EX_12dgr180	Min	-1
Neisseria_elongata_subsp_glycolytica_ATCC_29315	Parabacteroides_merdae_ATCC_43184	EX_12dgr180	Min	-1
Neisseria_flavescens_SK114	Parabacteroides_johnsonii_DSM_18315	EX_12dgr180	Min	-1
Neisseria_flavescens_SK114	Parabacteroides_merdae_ATCC_43184	EX_12dgr180	Min	-1
Neisseria_macacae_ATCC_33926	Parabacteroides_johnsonii_DSM_18315	EX_12dgr180	Min	-1
Neisseria_macacae_ATCC_33926	Parabacteroides_merdae_ATCC_43184	EX_12dgr180	Min	-1
Neisseria_mucosa_ATCC_25996	Parabacteroides_johnsonii_DSM_18315	EX_12dgr180	Min	-1
Neisseria_mucosa_ATCC_25996	Parabacteroides_merdae_ATCC_43184	EX_12dgr180	Min	-1
Neisseria_subflava_NJ9703	Parabacteroides_johnsonii_DSM_18315	EX_12dgr180	Min	-1
Neisseria_subflava_NJ9703	Parabacteroides_merdae_ATCC_43184	EX_12dgr180	Min	-1
Nevskia_ramosa_DSM_11499	Parabacteroides_johnsonii_DSM_18315	EX_12dgr180	Min	-1
Nevskia_ramosa_DSM_11499	Parabacteroides_merdae_ATCC_43184	EX_12dgr180	Min	-1
Oceanobacillus_picturae_strain_S1	Parabacteroides_johnsonii_DSM_18315	EX_12dgr180	Min	-1
Oceanobacillus_picturae_strain_S1	Parabacteroides_merdae_ATCC_43184	EX_12dgr180	Min	-1
Ochrobactrum_anthropi_ATCC_49188	Parabacteroides_johnsonii_DSM_18315	EX_12dgr180	Min	-1
Ochrobactrum_anthropi_ATCC_49188	Parabacteroides_merdae_ATCC_43184	EX_12dgr180	Min	-1
Odoribacter_laneus_YIT_12061	Parabacteroides_johnsonii_DSM_18315	EX_12dgr180	Min	-1
Odoribacter_laneus_YIT_12061	Parabacteroides_merdae_ATCC_43184	EX_12dgr180	Min	-1
Odoribacter_splanchnicus_1651_6_DSM_20712	Parabacteroides_johnsonii_DSM_18315	EX_12dgr180	Min	-1
Odoribacter_splanchnicus_1651_6_DSM_20712	Parabacteroides_merdae_ATCC_43184	EX_12dgr180	Min	-1
Olsenella_uli_DSM_7084	Parabacteroides_johnsonii_DSM_18315	EX_12dgr180	Min	-1
Olsenella_uli_DSM_7084	Parabacteroides_merdae_ATCC_43184	EX_12dgr180	Min	-1
Oribacterium_sinus_F0268	Parabacteroides_johnsonii_DSM_18315	EX_12dgr180	Min	-1
Oribacterium_sinus_F0268	Parabacteroides_merdae_ATCC_43184	EX_12dgr180	Min	-1
Oxalobacter_formigenes_OXCC13	Parabacteroides_johnsonii_DSM_18315	EX_12dgr180	Min	-0.578175345047498
Paenibacillus_alvei_DSM_29	Parabacteroides_johnsonii_DSM_18315	EX_12dgr180	Min	-1
Paenibacillus_alvei_DSM_29	Parabacteroides_merdae_ATCC_43184	EX_12dgr180	Min	-1
Paenibacillus_barengoltzii_G22	Parabacteroides_johnsonii_DSM_18315	EX_12dgr180	Min	-1
Paenibacillus_barengoltzii_G22	Parabacteroides_merdae_ATCC_43184	EX_12dgr180	Min	-1
Paenibacillus_daejeonensis_DSM_15491	Parabacteroides_johnsonii_DSM_18315	EX_12dgr180	Min	-1
Paenibacillus_daejeonensis_DSM_15491	Parabacteroides_merdae_ATCC_43184	EX_12dgr180	Min	-1
Paenibacillus_graminis_C4D1M	Parabacteroides_johnsonii_DSM_18315	EX_12dgr180	Min	-1
Paenibacillus_graminis_C4D1M	Parabacteroides_merdae_ATCC_43184	EX_12dgr180	Min	-1
Paenibacillus_lactis_154	Parabacteroides_johnsonii_DSM_18315	EX_12dgr180	Min	-1
Paenibacillus_lactis_154	Parabacteroides_merdae_ATCC_43184	EX_12dgr180	Min	-1
Parabacteroides_johnsonii_DSM_18315	Paracoccus_yeei_ATCC_BAA_599	EX_12dgr180	Min	-1
Parabacteroides_johnsonii_DSM_18315	Paraprevotella_clara_YIT_11840	EX_12dgr180	Min	-1
Parabacteroides_johnsonii_DSM_18315	Paraprevotella_xylaniphila_YIT_11841	EX_12dgr180	Min	-1
Parabacteroides_johnsonii_DSM_18315	Parasutterella_excrementihominis_YIT_11859	EX_12dgr180	Min	-0.883963957980313
Parabacteroides_johnsonii_DSM_18315	Parvimonas_micra_ATCC_33270	EX_12dgr180	Min	-1
Parabacteroides_johnsonii_DSM_18315	Pediococcus_pentosaceus_ATCC_25745	EX_12dgr180	Min	-1
Parabacteroides_johnsonii_DSM_18315	Peptoniphilus_harei_ACS_146_V_Sch2b	EX_12dgr180	Min	-1
Parabacteroides_johnsonii_DSM_18315	Peptoniphilus_indolicus_ATCC_29427	EX_12dgr180	Min	-1
Parabacteroides_johnsonii_DSM_18315	Peptoniphilus_lacrimalis_DSM_7455	EX_12dgr180	Min	-1
Parabacteroides_johnsonii_DSM_18315	Peptoniphilus_timonensis_JC401	EX_12dgr180	Min	-0.928293638756372
Parabacteroides_johnsonii_DSM_18315	Peptostreptococcus_anaerobius_DSM_2949	EX_12dgr180	Min	-1
Parabacteroides_johnsonii_DSM_18315	Peptostreptococcus_stomatis_DSM_17678	EX_12dgr180	Min	-1
Parabacteroides_johnsonii_DSM_18315	Phascolarctobacterium_succinatutens_YIT_12067	EX_12dgr180	Min	-0.395661631075313
Parabacteroides_johnsonii_DSM_18315	Plesiomonas_shigelloides_302_73	EX_12dgr180	Min	-1
Parabacteroides_johnsonii_DSM_18315	Porphyromonas_asaccharolytica_DSM_20707	EX_12dgr180	Min	-1.00000000010971
Parabacteroides_johnsonii_DSM_18315	Porphyromonas_endodontalis_ATCC_35406	EX_12dgr180	Min	-1
Parabacteroides_johnsonii_DSM_18315	Porphyromonas_somerae_DSM_23386	EX_12dgr180	Min	-1
Parabacteroides_johnsonii_DSM_18315	Porphyromonas_uenonis_DSM_23387	EX_12dgr180	Min	-1.00000001897745
Parabacteroides_johnsonii_DSM_18315	Prevotella_albensis_DSM_11370	EX_12dgr180	Min	-1
Parabacteroides_johnsonii_DSM_18315	Prevotella_bivia_DSM_20514	EX_12dgr180	Min	-1
Parabacteroides_johnsonii_DSM_18315	Prevotella_brevis_ATCC_19188	EX_12dgr180	Min	-1
Parabacteroides_johnsonii_DSM_18315	Prevotella_bryantii_C21a	EX_12dgr180	Min	-1
Parabacteroides_johnsonii_DSM_18315	Prevotella_buccae_ATCC_33574	EX_12dgr180	Min	-1
Parabacteroides_johnsonii_DSM_18315	Prevotella_conceptionensis_9403948	EX_12dgr180	Min	-1
Parabacteroides_johnsonii_DSM_18315	Prevotella_copri_CB7_DSM_18205	EX_12dgr180	Min	-1
Parabacteroides_johnsonii_DSM_18315	Prevotella_corporis_DSM_18810	EX_12dgr180	Min	-1
Parabacteroides_johnsonii_DSM_18315	Prevotella_denticola_DSM20614	EX_12dgr180	Min	-1
Parabacteroides_johnsonii_DSM_18315	Prevotella_denticola_F0289	EX_12dgr180	Min	-1
Parabacteroides_johnsonii_DSM_18315	Prevotella_disiens_FB035_09AN	EX_12dgr180	Min	-1
Parabacteroides_johnsonii_DSM_18315	Prevotella_disiens_JCM_6334	EX_12dgr180	Min	-1
Parabacteroides_johnsonii_DSM_18315	Prevotella_enoeca_JCM_12259	EX_12dgr180	Min	-1
Parabacteroides_johnsonii_DSM_18315	Prevotella_intermedia_17	EX_12dgr180	Min	-1
Parabacteroides_johnsonii_DSM_18315	Prevotella_intermedia_ATCC_25611	EX_12dgr180	Min	-1
Parabacteroides_johnsonii_DSM_18315	Prevotella_loescheii_DSM_19665	EX_12dgr180	Min	-1
Parabacteroides_johnsonii_DSM_18315	Prevotella_melaninogenica_ATCC_25845	EX_12dgr180	Min	-1
Parabacteroides_johnsonii_DSM_18315	Prevotella_nanceiensis_DSM_19126	EX_12dgr180	Min	-1
Parabacteroides_johnsonii_DSM_18315	Prevotella_nigrescens_ATCC_33563	EX_12dgr180	Min	-1
Parabacteroides_johnsonii_DSM_18315	Prevotella_pallens_ATCC_700821	EX_12dgr180	Min	-1
Parabacteroides_johnsonii_DSM_18315	Prevotella_ruminicola_23	EX_12dgr180	Min	-1
Parabacteroides_johnsonii_DSM_18315	Prevotella_salivae_DSM_15606	EX_12dgr180	Min	-0.999999999245006
Parabacteroides_johnsonii_DSM_18315	Prevotella_shahii_JCM_12083	EX_12dgr180	Min	-1
Parabacteroides_johnsonii_DSM_18315	Prevotella_timonensis_4401737	EX_12dgr180	Min	-1
Parabacteroides_johnsonii_DSM_18315	Prevotella_timonensis_CRIS_5C_B1	EX_12dgr180	Min	-1
Parabacteroides_johnsonii_DSM_18315	Prevotella_veroralis_DSM_19559	EX_12dgr180	Min	-1
Parabacteroides_johnsonii_DSM_18315	Propionibacterium_acidipropionici_ATCC_4875	EX_12dgr180	Min	-1
Parabacteroides_johnsonii_DSM_18315	Propionibacterium_acnes_KPA171202	EX_12dgr180	Min	-1
Parabacteroides_johnsonii_DSM_18315	Propionibacterium_avidum_44067	EX_12dgr180	Min	-1
Parabacteroides_johnsonii_DSM_18315	Propionibacterium_freudenreichii_subsp_shermanii_CIRM_BIA1	EX_12dgr180	Min	-1
Parabacteroides_johnsonii_DSM_18315	Propionibacterium_granulosum_DSM_20700	EX_12dgr180	Min	-1
Parabacteroides_johnsonii_DSM_18315	Propionibacterium_jensenii_DSM_20535	EX_12dgr180	Min	-1
Parabacteroides_johnsonii_DSM_18315	Propionibacterium_propionicum_F0230a	EX_12dgr180	Min	-1
Parabacteroides_johnsonii_DSM_18315	Proteus_penneri_ATCC_35198	EX_12dgr180	Min	-1
Parabacteroides_johnsonii_DSM_18315	Providencia_rustigianii_DSM_4541	EX_12dgr180	Min	-0.806879194140151
Parabacteroides_johnsonii_DSM_18315	Providencia_stuartii_ATCC_25827	EX_12dgr180	Min	-0.946742813693731
Parabacteroides_johnsonii_DSM_18315	Pseudobutyrivibrio_ruminis_AD2017	EX_12dgr180	Min	-1
Parabacteroides_johnsonii_DSM_18315	Pseudoflavonifractor_capillosus_strain_ATCC_29799	EX_12dgr180	Min	-1
Parabacteroides_johnsonii_DSM_18315	Pseudomonas_aeruginosa_NCGM2_S1	EX_12dgr180	Min	-1
Parabacteroides_johnsonii_DSM_18315	Pseudomonas_alcaliphila_34	EX_12dgr180	Min	-1
Parabacteroides_johnsonii_DSM_18315	Pseudomonas_monteilii_NBRC_103158	EX_12dgr180	Min	-1
Parabacteroides_johnsonii_DSM_18315	Pseudomonas_nitroreducens_HBP1	EX_12dgr180	Min	-1
Parabacteroides_johnsonii_DSM_18315	Pseudoramibacter_alactolyticus_ATCC_23263	EX_12dgr180	Min	-1
Parabacteroides_johnsonii_DSM_18315	Pyramidobacter_piscolens_W5455	EX_12dgr180	Min	-1
Parabacteroides_johnsonii_DSM_18315	Ralstonia_sp_5_7_47FAA	EX_12dgr180	Min	-1
Parabacteroides_johnsonii_DSM_18315	Raoultella_planticola_ATCC_33531	EX_12dgr180	Min	-1
Parabacteroides_johnsonii_DSM_18315	Rhodococcus_equi_ATCC_33707	EX_12dgr180	Min	-1
Parabacteroides_johnsonii_DSM_18315	Rhodococcus_equi_NBRC_101255	EX_12dgr180	Min	-1
Parabacteroides_johnsonii_DSM_18315	Rhodococcus_rhodochrous_ATCC_21198	EX_12dgr180	Min	-1
Parabacteroides_johnsonii_DSM_18315	Roseburia_hominis_A2_183	EX_12dgr180	Min	-1
Parabacteroides_johnsonii_DSM_18315	Roseburia_intestinalis_L1_82	EX_12dgr180	Min	-1
Parabacteroides_johnsonii_DSM_18315	Roseburia_inulinivorans_DSM_16841	EX_12dgr180	Min	-1
Parabacteroides_johnsonii_DSM_18315	Roseomonas_mucosa_ATCC_BAA_692	EX_12dgr180	Min	-1
Parabacteroides_johnsonii_DSM_18315	Rothia_aeria_F0474	EX_12dgr180	Min	-1
Parabacteroides_johnsonii_DSM_18315	Rothia_dentocariosa_ATCC_17931	EX_12dgr180	Min	-1
Parabacteroides_johnsonii_DSM_18315	Rothia_mucilaginosa_DY_18	EX_12dgr180	Min	-1
Parabacteroides_johnsonii_DSM_18315	Ruminococcaceae_bacterium_D16	EX_12dgr180	Min	-1.00000000682952
Parabacteroides_johnsonii_DSM_18315	Ruminococcus_albus_7	EX_12dgr180	Min	-1
Parabacteroides_johnsonii_DSM_18315	Ruminococcus_bicirculans_80_3	EX_12dgr180	Min	-0.999999997221494
Parabacteroides_johnsonii_DSM_18315	Ruminococcus_bromii_L2_63	EX_12dgr180	Min	-1
Parabacteroides_johnsonii_DSM_18315	Ruminococcus_callidus_ATCC_2776001	EX_12dgr180	Min	-1
Parabacteroides_johnsonii_DSM_18315	Ruminococcus_champanellensis_18P13	EX_12dgr180	Min	-1
Parabacteroides_johnsonii_DSM_18315	Ruminococcus_flavefaciens_ATCC_19208	EX_12dgr180	Min	-1
Parabacteroides_johnsonii_DSM_18315	Ruminococcus_flavefaciens_FD_1	EX_12dgr180	Min	-1
Parabacteroides_johnsonii_DSM_18315	Ruminococcus_gauvreauii_DSM_19829	EX_12dgr180	Min	-1
Parabacteroides_johnsonii_DSM_18315	Ruminococcus_gnavus_ATCC_29149	EX_12dgr180	Min	-1
Parabacteroides_johnsonii_DSM_18315	Ruminococcus_lactaris_ATCC_29176	EX_12dgr180	Min	-1.00000000008345
Parabacteroides_johnsonii_DSM_18315	Ruminococcus_obeum_A2_162	EX_12dgr180	Min	-1.0000000000628
Parabacteroides_johnsonii_DSM_18315	Ruminococcus_sp_5_1_39BFAA	EX_12dgr180	Min	-1
Parabacteroides_johnsonii_DSM_18315	Ruminococcus_sp_SR1_5	EX_12dgr180	Min	-1
Parabacteroides_johnsonii_DSM_18315	Ruminococcus_torques_ATCC_27756	EX_12dgr180	Min	-1
Parabacteroides_johnsonii_DSM_18315	Ruminococcus_torques_L2_14	EX_12dgr180	Min	-1
Parabacteroides_johnsonii_DSM_18315	Scardovia_inopinata_F0304	EX_12dgr180	Min	-1
Parabacteroides_johnsonii_DSM_18315	Selenomonas_ruminantium_AC2024	EX_12dgr180	Min	-1
Parabacteroides_johnsonii_DSM_18315	Serratia_liquefaciens_ATCC_27592	EX_12dgr180	Min	-1
Parabacteroides_johnsonii_DSM_18315	Slackia_exigua_ATCC_700122	EX_12dgr180	Min	-1.0000000011097
Parabacteroides_johnsonii_DSM_18315	Slackia_piriformis_YIT_12062	EX_12dgr180	Min	-1
Parabacteroides_johnsonii_DSM_18315	Solobacterium_moorei_DSM_22971	EX_12dgr180	Min	-1
Parabacteroides_johnsonii_DSM_18315	Solobacterium_moorei_F0204	EX_12dgr180	Min	-1
Parabacteroides_johnsonii_DSM_18315	Staphylococcus_arlettae_CVD059	EX_12dgr180	Min	-1
Parabacteroides_johnsonii_DSM_18315	Staphylococcus_capitis_CR0101	EX_12dgr180	Min	-1
Parabacteroides_johnsonii_DSM_18315	Staphylococcus_capitis_QN1	EX_12dgr180	Min	-1
Parabacteroides_johnsonii_DSM_18315	Staphylococcus_caprae_C87	EX_12dgr180	Min	-1
Parabacteroides_johnsonii_DSM_18315	Staphylococcus_cohnii_hu_01	EX_12dgr180	Min	-1
Parabacteroides_johnsonii_DSM_18315	Staphylococcus_epidermidis_ATCC_12228	EX_12dgr180	Min	-1
Parabacteroides_johnsonii_DSM_18315	Staphylococcus_equorum_subsp_equorum_Mu2	EX_12dgr180	Min	-1
Parabacteroides_johnsonii_DSM_18315	Staphylococcus_haemolyticus_JCSC1435	EX_12dgr180	Min	-1
Parabacteroides_johnsonii_DSM_18315	Staphylococcus_hominis_subsp_hominis_C80	EX_12dgr180	Min	-1
Parabacteroides_johnsonii_DSM_18315	Staphylococcus_intermedius_ATCC_27335	EX_12dgr180	Min	-1
Parabacteroides_johnsonii_DSM_18315	Staphylococcus_lugdunensis_HKU09_01	EX_12dgr180	Min	-1
Parabacteroides_johnsonii_DSM_18315	Staphylococcus_pasteuri_SP1	EX_12dgr180	Min	-1
Parabacteroides_johnsonii_DSM_18315	Staphylococcus_pettenkoferi_VCU012	EX_12dgr180	Min	-1
Parabacteroides_johnsonii_DSM_18315	Staphylococcus_saprophyticus_subsp_saprophyticus_ATCC_15305	EX_12dgr180	Min	-1
Parabacteroides_johnsonii_DSM_18315	Staphylococcus_sciuri_subsp_sciuri_Z8	EX_12dgr180	Min	-1
Parabacteroides_johnsonii_DSM_18315	Staphylococcus_simulans_ACS_120_V_Sch1	EX_12dgr180	Min	-1
Parabacteroides_johnsonii_DSM_18315	Staphylococcus_vitulinus_F1028	EX_12dgr180	Min	-1
Parabacteroides_johnsonii_DSM_18315	Staphylococcus_warneri_SG1	EX_12dgr180	Min	-1
Parabacteroides_johnsonii_DSM_18315	Staphylococcus_xylosus_DMB3_Bh1	EX_12dgr180	Min	-1
Parabacteroides_johnsonii_DSM_18315	Staphylococcus_xylosus_NJ	EX_12dgr180	Min	-1
Parabacteroides_johnsonii_DSM_18315	Stenotrophomonas_maltophilia_D457	EX_12dgr180	Min	-1
Parabacteroides_johnsonii_DSM_18315	Stenotrophomonas_rhizophila_PCA13	EX_12dgr180	Min	-1
Parabacteroides_johnsonii_DSM_18315	Stoquefichus_massiliensis_AP9	EX_12dgr180	Min	-1
Parabacteroides_johnsonii_DSM_18315	Streptococcus_agalactiae_A909	EX_12dgr180	Min	-1.00000000096088
Parabacteroides_johnsonii_DSM_18315	Streptococcus_australis_ATCC_700641	EX_12dgr180	Min	-1
Parabacteroides_johnsonii_DSM_18315	Streptococcus_constellatus_subsp_constellatus_SK53	EX_12dgr180	Min	-1
Parabacteroides_johnsonii_DSM_18315	Streptococcus_constellatus_subsp_pharyngis_SK1060	EX_12dgr180	Min	-1
Parabacteroides_johnsonii_DSM_18315	Streptococcus_cristatus_ATCC_51100	EX_12dgr180	Min	-1
Parabacteroides_johnsonii_DSM_18315	Streptococcus_dysgalactiae_subsp_dysgalactiae_ATCC_27957	EX_12dgr180	Min	-0.999999999916781
Parabacteroides_johnsonii_DSM_18315	Streptococcus_equinus_ATCC_9812	EX_12dgr180	Min	-0.434531672285743
Parabacteroides_johnsonii_DSM_18315	Streptococcus_gallolyticus_subsp_gallolyticus_ATCC_43143	EX_12dgr180	Min	-1
Parabacteroides_johnsonii_DSM_18315	Streptococcus_gordonii_str_Challis_substr_CH1	EX_12dgr180	Min	-1
Parabacteroides_johnsonii_DSM_18315	Streptococcus_infantis_ATCC_700779	EX_12dgr180	Min	-1
Parabacteroides_johnsonii_DSM_18315	Streptococcus_intermedius_JTH08	EX_12dgr180	Min	-1
Parabacteroides_johnsonii_DSM_18315	Streptococcus_lutetiensis_033	EX_12dgr180	Min	-1
Parabacteroides_johnsonii_DSM_18315	Streptococcus_mitis_NCTC_12261	EX_12dgr180	Min	-1
Parabacteroides_johnsonii_DSM_18315	Streptococcus_mutans_ATCC_25175	EX_12dgr180	Min	-1
Parabacteroides_johnsonii_DSM_18315	Streptococcus_oralis_Uo5	EX_12dgr180	Min	-1
Parabacteroides_johnsonii_DSM_18315	Streptococcus_parasanguinis_ATCC_903	EX_12dgr180	Min	-1
Parabacteroides_johnsonii_DSM_18315	Streptococcus_parauberis_KCTC_11537	EX_12dgr180	Min	-1
Parabacteroides_johnsonii_DSM_18315	Streptococcus_peroris_ATCC_700780	EX_12dgr180	Min	-1
Parabacteroides_johnsonii_DSM_18315	Streptococcus_pleomorphus_DSM_20574	EX_12dgr180	Min	-1
Parabacteroides_johnsonii_DSM_18315	Streptococcus_pseudopneumoniae_IS7493	EX_12dgr180	Min	-1
Parabacteroides_johnsonii_DSM_18315	Streptococcus_salivarius_JIM8777	EX_12dgr180	Min	-1
Parabacteroides_johnsonii_DSM_18315	Streptococcus_sanguinis_SK36	EX_12dgr180	Min	-1
Parabacteroides_johnsonii_DSM_18315	Streptococcus_sp_2_1_36FAA	EX_12dgr180	Min	-0.754578990474329
Parabacteroides_johnsonii_DSM_18315	Streptococcus_sp_I_G2	EX_12dgr180	Min	-0.426619792551946
Parabacteroides_johnsonii_DSM_18315	Streptococcus_sp_I_P16	EX_12dgr180	Min	-0.44970070037823
Parabacteroides_johnsonii_DSM_18315	Streptococcus_thermophilus_LMG_18311	EX_12dgr180	Min	-0.675690315738848
Parabacteroides_johnsonii_DSM_18315	Streptococcus_uberis_0140J	EX_12dgr180	Min	-1
Parabacteroides_johnsonii_DSM_18315	Streptococcus_vestibularis_F0396	EX_12dgr180	Min	-1
Parabacteroides_johnsonii_DSM_18315	Subdoligranulum_variabile_DSM_15176	EX_12dgr180	Min	-1
Parabacteroides_johnsonii_DSM_18315	Succinatimonas_hippei_YIT_12066	EX_12dgr180	Min	-1.00000000019782
Parabacteroides_johnsonii_DSM_18315	Sulfolobus_solfataricus_P2	EX_12dgr180	Min	-0.345872878360296
Parabacteroides_johnsonii_DSM_18315	Sutterella_parvirubra_YIT_11816	EX_12dgr180	Min	-0.89102853044642
Parabacteroides_johnsonii_DSM_18315	Sutterella_wadsworthensis_3_1_45B	EX_12dgr180	Min	-1.00000000185858
Parabacteroides_johnsonii_DSM_18315	Tannerella_forsythia_ATCC_43037	EX_12dgr180	Min	-0.99999999878014
Parabacteroides_johnsonii_DSM_18315	Trabulsiella_guamensis_ATCC_49490	EX_12dgr180	Min	-1
Parabacteroides_johnsonii_DSM_18315	Trueperella_pyogenes_MS249	EX_12dgr180	Min	-1
Parabacteroides_johnsonii_DSM_18315	Ureibacillus_thermosphaericus_str_Thermo_BF	EX_12dgr180	Min	-1
Parabacteroides_johnsonii_DSM_18315	Varibaculum_cambriense_DSM_15806	EX_12dgr180	Min	-1
Parabacteroides_johnsonii_DSM_18315	Veillonella_atypica_ACS_049_V_Sch6	EX_12dgr180	Min	-1
Parabacteroides_johnsonii_DSM_18315	Veillonella_dispar_ATCC_17748	EX_12dgr180	Min	-1
Parabacteroides_johnsonii_DSM_18315	Veillonella_parvula_Te3_DSM_2008	EX_12dgr180	Min	-1
Parabacteroides_johnsonii_DSM_18315	Veillonella_ratti_ACS_216_V_Col6b	EX_12dgr180	Min	-1
Parabacteroides_johnsonii_DSM_18315	Veillonella_sp_3_1_44	EX_12dgr180	Min	-1
Parabacteroides_johnsonii_DSM_18315	Veillonella_sp_6_1_27	EX_12dgr180	Min	-1
Parabacteroides_johnsonii_DSM_18315	Vibrio_furnissii_NCTC_11218	EX_12dgr180	Min	-1
Parabacteroides_johnsonii_DSM_18315	Weissella_cibaria_KACC_11862	EX_12dgr180	Min	-1
Parabacteroides_johnsonii_DSM_18315	Weissella_confusa_LBAE_C39_2	EX_12dgr180	Min	-1
Parabacteroides_johnsonii_DSM_18315	Yersinia_bercovieri_ATCC_43970	EX_12dgr180	Min	-0.690029418604468
Parabacteroides_johnsonii_DSM_18315	Yersinia_enterocolitica_subsp_enterocolitica_8081	EX_12dgr180	Min	-1
Parabacteroides_johnsonii_DSM_18315	Yersinia_frederiksenii_ATCC_33641	EX_12dgr180	Min	-1
Parabacteroides_johnsonii_DSM_18315	Yersinia_kristensenii_ATCC_33638	EX_12dgr180	Min	-1
Parabacteroides_johnsonii_DSM_18315	Yersinia_pseudotuberculosis_YPIII	EX_12dgr180	Min	-1
Parabacteroides_johnsonii_DSM_18315	Yersinia_rohdei_ATCC_43380	EX_12dgr180	Min	-1
Parabacteroides_merdae_ATCC_43184	Paracoccus_yeei_ATCC_BAA_599	EX_12dgr180	Min	-1
Parabacteroides_merdae_ATCC_43184	Paraprevotella_clara_YIT_11840	EX_12dgr180	Min	-1
Parabacteroides_merdae_ATCC_43184	Paraprevotella_xylaniphila_YIT_11841	EX_12dgr180	Min	-1
Parabacteroides_merdae_ATCC_43184	Parvimonas_micra_ATCC_33270	EX_12dgr180	Min	-0.354679397224345
Parabacteroides_merdae_ATCC_43184	Pediococcus_pentosaceus_ATCC_25745	EX_12dgr180	Min	-1
Parabacteroides_merdae_ATCC_43184	Peptoniphilus_harei_ACS_146_V_Sch2b	EX_12dgr180	Min	-1
Parabacteroides_merdae_ATCC_43184	Peptoniphilus_indolicus_ATCC_29427	EX_12dgr180	Min	-1
Parabacteroides_merdae_ATCC_43184	Peptoniphilus_lacrimalis_DSM_7455	EX_12dgr180	Min	-1
Parabacteroides_merdae_ATCC_43184	Peptostreptococcus_anaerobius_DSM_2949	EX_12dgr180	Min	-1
Parabacteroides_merdae_ATCC_43184	Peptostreptococcus_stomatis_DSM_17678	EX_12dgr180	Min	-1
Parabacteroides_merdae_ATCC_43184	Plesiomonas_shigelloides_302_73	EX_12dgr180	Min	-1
Parabacteroides_merdae_ATCC_43184	Porphyromonas_somerae_DSM_23386	EX_12dgr180	Min	-0.596961319337765
Parabacteroides_merdae_ATCC_43184	Prevotella_bivia_DSM_20514	EX_12dgr180	Min	-1
Parabacteroides_merdae_ATCC_43184	Prevotella_bryantii_B14	EX_12dgr180	Min	-1
Parabacteroides_merdae_ATCC_43184	Prevotella_bryantii_C21a	EX_12dgr180	Min	-1
Parabacteroides_merdae_ATCC_43184	Prevotella_buccae_ATCC_33574	EX_12dgr180	Min	-1
Parabacteroides_merdae_ATCC_43184	Prevotella_conceptionensis_9403948	EX_12dgr180	Min	-1
Parabacteroides_merdae_ATCC_43184	Prevotella_copri_CB7_DSM_18205	EX_12dgr180	Min	-1
Parabacteroides_merdae_ATCC_43184	Prevotella_corporis_DSM_18810	EX_12dgr180	Min	-1
Parabacteroides_merdae_ATCC_43184	Prevotella_denticola_DSM20614	EX_12dgr180	Min	-1
Parabacteroides_merdae_ATCC_43184	Prevotella_denticola_F0289	EX_12dgr180	Min	-1
Parabacteroides_merdae_ATCC_43184	Prevotella_disiens_FB035_09AN	EX_12dgr180	Min	-1
Parabacteroides_merdae_ATCC_43184	Prevotella_disiens_JCM_6334	EX_12dgr180	Min	-1
Parabacteroides_merdae_ATCC_43184	Prevotella_enoeca_JCM_12259	EX_12dgr180	Min	-1
Parabacteroides_merdae_ATCC_43184	Prevotella_intermedia_17	EX_12dgr180	Min	-1
Parabacteroides_merdae_ATCC_43184	Prevotella_intermedia_ATCC_25611	EX_12dgr180	Min	-1
Parabacteroides_merdae_ATCC_43184	Prevotella_loescheii_DSM_19665	EX_12dgr180	Min	-1
Parabacteroides_merdae_ATCC_43184	Prevotella_melaninogenica_ATCC_25845	EX_12dgr180	Min	-1
Parabacteroides_merdae_ATCC_43184	Prevotella_nanceiensis_DSM_19126	EX_12dgr180	Min	-1
Parabacteroides_merdae_ATCC_43184	Prevotella_nigrescens_ATCC_33563	EX_12dgr180	Min	-1
Parabacteroides_merdae_ATCC_43184	Prevotella_pallens_ATCC_700821	EX_12dgr180	Min	-1
Parabacteroides_merdae_ATCC_43184	Prevotella_salivae_DSM_15606	EX_12dgr180	Min	-1
Parabacteroides_merdae_ATCC_43184	Prevotella_shahii_JCM_12083	EX_12dgr180	Min	-1
Parabacteroides_merdae_ATCC_43184	Prevotella_timonensis_4401737	EX_12dgr180	Min	-1
Parabacteroides_merdae_ATCC_43184	Prevotella_timonensis_CRIS_5C_B1	EX_12dgr180	Min	-1
Parabacteroides_merdae_ATCC_43184	Prevotella_veroralis_DSM_19559	EX_12dgr180	Min	-1
Parabacteroides_merdae_ATCC_43184	Propionibacterium_acidipropionici_ATCC_4875	EX_12dgr180	Min	-1
Parabacteroides_merdae_ATCC_43184	Propionibacterium_acnes_KPA171202	EX_12dgr180	Min	-1
Parabacteroides_merdae_ATCC_43184	Propionibacterium_avidum_44067	EX_12dgr180	Min	-1
Parabacteroides_merdae_ATCC_43184	Propionibacterium_freudenreichii_subsp_shermanii_CIRM_BIA1	EX_12dgr180	Min	-1
Parabacteroides_merdae_ATCC_43184	Propionibacterium_granulosum_DSM_20700	EX_12dgr180	Min	-1
Parabacteroides_merdae_ATCC_43184	Propionibacterium_jensenii_DSM_20535	EX_12dgr180	Min	-1
Parabacteroides_merdae_ATCC_43184	Propionibacterium_propionicum_F0230a	EX_12dgr180	Min	-1
Parabacteroides_merdae_ATCC_43184	Proteus_penneri_ATCC_35198	EX_12dgr180	Min	-1
Parabacteroides_merdae_ATCC_43184	Providencia_alcalifaciens_DSM_30120	EX_12dgr180	Min	-1
Parabacteroides_merdae_ATCC_43184	Providencia_rettgeri_DSM_1131	EX_12dgr180	Min	-1
Parabacteroides_merdae_ATCC_43184	Providencia_rustigianii_DSM_4541	EX_12dgr180	Min	-1
Parabacteroides_merdae_ATCC_43184	Providencia_stuartii_ATCC_25827	EX_12dgr180	Min	-1
Parabacteroides_merdae_ATCC_43184	Pseudobutyrivibrio_ruminis_AD2017	EX_12dgr180	Min	-1
Parabacteroides_merdae_ATCC_43184	Pseudoflavonifractor_capillosus_strain_ATCC_29799	EX_12dgr180	Min	-1
Parabacteroides_merdae_ATCC_43184	Pseudomonas_aeruginosa_NCGM2_S1	EX_12dgr180	Min	-1
Parabacteroides_merdae_ATCC_43184	Pseudomonas_alcaliphila_34	EX_12dgr180	Min	-1
Parabacteroides_merdae_ATCC_43184	Pseudomonas_monteilii_NBRC_103158	EX_12dgr180	Min	-1
Parabacteroides_merdae_ATCC_43184	Pseudomonas_nitroreducens_HBP1	EX_12dgr180	Min	-1
Parabacteroides_merdae_ATCC_43184	Pseudoramibacter_alactolyticus_ATCC_23263	EX_12dgr180	Min	-1
Parabacteroides_merdae_ATCC_43184	Pyramidobacter_piscolens_W5455	EX_12dgr180	Min	-1
Parabacteroides_merdae_ATCC_43184	Ralstonia_sp_5_7_47FAA	EX_12dgr180	Min	-1.00000000080706
Parabacteroides_merdae_ATCC_43184	Raoultella_planticola_ATCC_33531	EX_12dgr180	Min	-1
Parabacteroides_merdae_ATCC_43184	Rhodococcus_equi_ATCC_33707	EX_12dgr180	Min	-1
Parabacteroides_merdae_ATCC_43184	Rhodococcus_equi_NBRC_101255	EX_12dgr180	Min	-1
Parabacteroides_merdae_ATCC_43184	Rhodococcus_rhodochrous_ATCC_21198	EX_12dgr180	Min	-1
Parabacteroides_merdae_ATCC_43184	Roseburia_hominis_A2_183	EX_12dgr180	Min	-1
Parabacteroides_merdae_ATCC_43184	Roseburia_intestinalis_L1_82	EX_12dgr180	Min	-1
Parabacteroides_merdae_ATCC_43184	Roseburia_inulinivorans_DSM_16841	EX_12dgr180	Min	-1
Parabacteroides_merdae_ATCC_43184	Roseomonas_mucosa_ATCC_BAA_692	EX_12dgr180	Min	-1
Parabacteroides_merdae_ATCC_43184	Rothia_aeria_F0474	EX_12dgr180	Min	-0.999999987638716
Parabacteroides_merdae_ATCC_43184	Rothia_mucilaginosa_DY_18	EX_12dgr180	Min	-0.992986066559297
Parabacteroides_merdae_ATCC_43184	Ruminococcus_albus_7	EX_12dgr180	Min	-1
Parabacteroides_merdae_ATCC_43184	Ruminococcus_bicirculans_80_3	EX_12dgr180	Min	-0.50501645965187
Parabacteroides_merdae_ATCC_43184	Ruminococcus_bromii_L2_63	EX_12dgr180	Min	-1
Parabacteroides_merdae_ATCC_43184	Ruminococcus_callidus_ATCC_2776001	EX_12dgr180	Min	-1
Parabacteroides_merdae_ATCC_43184	Ruminococcus_champanellensis_18P13	EX_12dgr180	Min	-1
Parabacteroides_merdae_ATCC_43184	Ruminococcus_flavefaciens_ATCC_19208	EX_12dgr180	Min	-1
Parabacteroides_merdae_ATCC_43184	Ruminococcus_flavefaciens_FD_1	EX_12dgr180	Min	-1
Parabacteroides_merdae_ATCC_43184	Ruminococcus_gauvreauii_DSM_19829	EX_12dgr180	Min	-1
Parabacteroides_merdae_ATCC_43184	Ruminococcus_gnavus_ATCC_29149	EX_12dgr180	Min	-1
Parabacteroides_merdae_ATCC_43184	Ruminococcus_lactaris_ATCC_29176	EX_12dgr180	Min	-1
Parabacteroides_merdae_ATCC_43184	Ruminococcus_sp_5_1_39BFAA	EX_12dgr180	Min	-1
Parabacteroides_merdae_ATCC_43184	Ruminococcus_sp_SR1_5	EX_12dgr180	Min	-1
Parabacteroides_merdae_ATCC_43184	Ruminococcus_torques_ATCC_27756	EX_12dgr180	Min	-1
Parabacteroides_merdae_ATCC_43184	Ruminococcus_torques_L2_14	EX_12dgr180	Min	-1
Parabacteroides_merdae_ATCC_43184	Scardovia_inopinata_F0304	EX_12dgr180	Min	-1
Parabacteroides_merdae_ATCC_43184	Selenomonas_ruminantium_AC2024	EX_12dgr180	Min	-1
Parabacteroides_merdae_ATCC_43184	Serratia_liquefaciens_ATCC_27592	EX_12dgr180	Min	-1
Parabacteroides_merdae_ATCC_43184	Silanimonas_lenta_DSM_16282	EX_12dgr180	Min	-1
Parabacteroides_merdae_ATCC_43184	Solobacterium_moorei_DSM_22971	EX_12dgr180	Min	-0.513975437837757
Parabacteroides_merdae_ATCC_43184	Solobacterium_moorei_F0204	EX_12dgr180	Min	-0.772836534176122
Parabacteroides_merdae_ATCC_43184	Staphylococcus_arlettae_CVD059	EX_12dgr180	Min	-1
Parabacteroides_merdae_ATCC_43184	Staphylococcus_capitis_CR0101	EX_12dgr180	Min	-1
Parabacteroides_merdae_ATCC_43184	Staphylococcus_capitis_QN1	EX_12dgr180	Min	-1
Parabacteroides_merdae_ATCC_43184	Staphylococcus_caprae_C87	EX_12dgr180	Min	-1
Parabacteroides_merdae_ATCC_43184	Staphylococcus_cohnii_hu_01	EX_12dgr180	Min	-1
Parabacteroides_merdae_ATCC_43184	Staphylococcus_epidermidis_ATCC_12228	EX_12dgr180	Min	-1
Parabacteroides_merdae_ATCC_43184	Staphylococcus_equorum_subsp_equorum_Mu2	EX_12dgr180	Min	-1
Parabacteroides_merdae_ATCC_43184	Staphylococcus_haemolyticus_JCSC1435	EX_12dgr180	Min	-1
Parabacteroides_merdae_ATCC_43184	Staphylococcus_hominis_subsp_hominis_C80	EX_12dgr180	Min	-1
Parabacteroides_merdae_ATCC_43184	Staphylococcus_intermedius_ATCC_27335	EX_12dgr180	Min	-1
Parabacteroides_merdae_ATCC_43184	Staphylococcus_lugdunensis_HKU09_01	EX_12dgr180	Min	-1
Parabacteroides_merdae_ATCC_43184	Staphylococcus_pasteuri_SP1	EX_12dgr180	Min	-1
Parabacteroides_merdae_ATCC_43184	Staphylococcus_pettenkoferi_VCU012	EX_12dgr180	Min	-1
Parabacteroides_merdae_ATCC_43184	Staphylococcus_saprophyticus_subsp_saprophyticus_ATCC_15305	EX_12dgr180	Min	-1
Parabacteroides_merdae_ATCC_43184	Staphylococcus_sciuri_subsp_sciuri_Z8	EX_12dgr180	Min	-1
Parabacteroides_merdae_ATCC_43184	Staphylococcus_simulans_ACS_120_V_Sch1	EX_12dgr180	Min	-1
Parabacteroides_merdae_ATCC_43184	Staphylococcus_vitulinus_F1028	EX_12dgr180	Min	-1
Parabacteroides_merdae_ATCC_43184	Staphylococcus_warneri_SG1	EX_12dgr180	Min	-1
Parabacteroides_merdae_ATCC_43184	Staphylococcus_xylosus_DMB3_Bh1	EX_12dgr180	Min	-1
Parabacteroides_merdae_ATCC_43184	Staphylococcus_xylosus_NJ	EX_12dgr180	Min	-1
Parabacteroides_merdae_ATCC_43184	Stenotrophomonas_maltophilia_D457	EX_12dgr180	Min	-1
Parabacteroides_merdae_ATCC_43184	Stenotrophomonas_rhizophila_PCA13	EX_12dgr180	Min	-1
Parabacteroides_merdae_ATCC_43184	Stoquefichus_massiliensis_AP9	EX_12dgr180	Min	-1
Parabacteroides_merdae_ATCC_43184	Streptococcus_agalactiae_A909	EX_12dgr180	Min	-1
Parabacteroides_merdae_ATCC_43184	Streptococcus_anginosus_1_2_62CV	EX_12dgr180	Min	-0.59020711061271
Parabacteroides_merdae_ATCC_43184	Streptococcus_australis_ATCC_700641	EX_12dgr180	Min	-1
Parabacteroides_merdae_ATCC_43184	Streptococcus_constellatus_subsp_constellatus_SK53	EX_12dgr180	Min	-1
Parabacteroides_merdae_ATCC_43184	Streptococcus_constellatus_subsp_pharyngis_SK1060	EX_12dgr180	Min	-1
Parabacteroides_merdae_ATCC_43184	Streptococcus_cristatus_ATCC_51100	EX_12dgr180	Min	-1
Parabacteroides_merdae_ATCC_43184	Streptococcus_dysgalactiae_subsp_dysgalactiae_ATCC_27957	EX_12dgr180	Min	-1
Parabacteroides_merdae_ATCC_43184	Streptococcus_equinus_ATCC_9812	EX_12dgr180	Min	-0.467955683699529
Parabacteroides_merdae_ATCC_43184	Streptococcus_gallolyticus_subsp_gallolyticus_ATCC_43143	EX_12dgr180	Min	-1
Parabacteroides_merdae_ATCC_43184	Streptococcus_gordonii_str_Challis_substr_CH1	EX_12dgr180	Min	-1
Parabacteroides_merdae_ATCC_43184	Streptococcus_infantarius_subsp_infantarius_ATCC_BAA_102	EX_12dgr180	Min	-0.74718154266202
Parabacteroides_merdae_ATCC_43184	Streptococcus_infantis_ATCC_700779	EX_12dgr180	Min	-1
Parabacteroides_merdae_ATCC_43184	Streptococcus_intermedius_JTH08	EX_12dgr180	Min	-1
Parabacteroides_merdae_ATCC_43184	Streptococcus_lutetiensis_033	EX_12dgr180	Min	-1
Parabacteroides_merdae_ATCC_43184	Streptococcus_mitis_NCTC_12261	EX_12dgr180	Min	-1
Parabacteroides_merdae_ATCC_43184	Streptococcus_mutans_ATCC_25175	EX_12dgr180	Min	-1
Parabacteroides_merdae_ATCC_43184	Streptococcus_oralis_Uo5	EX_12dgr180	Min	-1
Parabacteroides_merdae_ATCC_43184	Streptococcus_parasanguinis_ATCC_903	EX_12dgr180	Min	-1
Parabacteroides_merdae_ATCC_43184	Streptococcus_parauberis_KCTC_11537	EX_12dgr180	Min	-1
Parabacteroides_merdae_ATCC_43184	Streptococcus_peroris_ATCC_700780	EX_12dgr180	Min	-1
Parabacteroides_merdae_ATCC_43184	Streptococcus_pleomorphus_DSM_20574	EX_12dgr180	Min	-1
Parabacteroides_merdae_ATCC_43184	Streptococcus_pseudopneumoniae_IS7493	EX_12dgr180	Min	-1
Parabacteroides_merdae_ATCC_43184	Streptococcus_salivarius_JIM8777	EX_12dgr180	Min	-1
Parabacteroides_merdae_ATCC_43184	Streptococcus_sanguinis_SK36	EX_12dgr180	Min	-1
Parabacteroides_merdae_ATCC_43184	Streptococcus_sp_2_1_36FAA	EX_12dgr180	Min	-0.87381782572163
Parabacteroides_merdae_ATCC_43184	Streptococcus_sp_I_G2	EX_12dgr180	Min	-0.975008152537384
Parabacteroides_merdae_ATCC_43184	Streptococcus_sp_I_P16	EX_12dgr180	Min	-0.837856460559465
Parabacteroides_merdae_ATCC_43184	Streptococcus_thermophilus_LMG_18311	EX_12dgr180	Min	-1.00000000126568
Parabacteroides_merdae_ATCC_43184	Streptococcus_thoraltensis_DSM_12221	EX_12dgr180	Min	-1
Parabacteroides_merdae_ATCC_43184	Streptococcus_uberis_0140J	EX_12dgr180	Min	-1
Parabacteroides_merdae_ATCC_43184	Streptococcus_vestibularis_F0396	EX_12dgr180	Min	-1
Parabacteroides_merdae_ATCC_43184	Subdoligranulum_variabile_DSM_15176	EX_12dgr180	Min	-1
Parabacteroides_merdae_ATCC_43184	Succinatimonas_hippei_YIT_12066	EX_12dgr180	Min	-1
Parabacteroides_merdae_ATCC_43184	Sulfolobus_solfataricus_P2	EX_12dgr180	Min	-0.65351065464904
Parabacteroides_merdae_ATCC_43184	Sutterella_parvirubra_YIT_11816	EX_12dgr180	Min	-0.343173469789008
Parabacteroides_merdae_ATCC_43184	Tannerella_forsythia_ATCC_43037	EX_12dgr180	Min	-1.0000000044439
Parabacteroides_merdae_ATCC_43184	Trueperella_pyogenes_MS249	EX_12dgr180	Min	-1
Parabacteroides_merdae_ATCC_43184	Ureibacillus_thermosphaericus_str_Thermo_BF	EX_12dgr180	Min	-0.999999999210104
Parabacteroides_merdae_ATCC_43184	Varibaculum_cambriense_DSM_15806	EX_12dgr180	Min	-1
Parabacteroides_merdae_ATCC_43184	Veillonella_atypica_ACS_049_V_Sch6	EX_12dgr180	Min	-1
Parabacteroides_merdae_ATCC_43184	Veillonella_dispar_ATCC_17748	EX_12dgr180	Min	-1
Parabacteroides_merdae_ATCC_43184	Veillonella_parvula_Te3_DSM_2008	EX_12dgr180	Min	-1
Parabacteroides_merdae_ATCC_43184	Veillonella_ratti_ACS_216_V_Col6b	EX_12dgr180	Min	-1
Parabacteroides_merdae_ATCC_43184	Veillonella_sp_3_1_44	EX_12dgr180	Min	-1
Parabacteroides_merdae_ATCC_43184	Veillonella_sp_6_1_27	EX_12dgr180	Min	-1
Parabacteroides_merdae_ATCC_43184	Vibrio_furnissii_NCTC_11218	EX_12dgr180	Min	-1
Parabacteroides_merdae_ATCC_43184	Weissella_cibaria_KACC_11862	EX_12dgr180	Min	-1
Parabacteroides_merdae_ATCC_43184	Weissella_confusa_LBAE_C39_2	EX_12dgr180	Min	-1
Parabacteroides_merdae_ATCC_43184	Yersinia_bercovieri_ATCC_43970	EX_12dgr180	Min	-0.513285765766568
Parabacteroides_merdae_ATCC_43184	Yersinia_enterocolitica_subsp_enterocolitica_8081	EX_12dgr180	Min	-1
Parabacteroides_merdae_ATCC_43184	Yersinia_frederiksenii_ATCC_33641	EX_12dgr180	Min	-1
Parabacteroides_merdae_ATCC_43184	Yersinia_kristensenii_ATCC_33638	EX_12dgr180	Min	-1
Parabacteroides_merdae_ATCC_43184	Yersinia_pseudotuberculosis_YPIII	EX_12dgr180	Min	-1
Parabacteroides_merdae_ATCC_43184	Yersinia_rohdei_ATCC_43380	EX_12dgr180	Min	-1
Microbacterium_oleivorans_NBRC_103075	Streptococcus_lutetiensis_033	EX_12ppd_S	Min	-1.39464975745796e-06
Akkermansia_muciniphila_ATCC_BAA_835	Pseudomonas_monteilii_NBRC_103158	EX_15dap	Max	2.34814592989164
Dorea_longicatena_DSM_13814	Pseudomonas_monteilii_NBRC_103158	EX_15dap	Max	2.05173982648989
Abiotrophia_defectiva_ATCC_49176	Enterococcus_phoeniculicola_ATCC_BAA_412	EX_2dmmq8	Min	-0.957436631977544
Actinomyces_cardiffensis_F0333	Enterococcus_phoeniculicola_ATCC_BAA_412	EX_2dmmq8	Min	-0.973243638647091
Actinomyces_turicensis_ACS_279_V_Col4	Bacillus_nealsonii_AAU1	EX_2dmmq8	Min	-1
Actinomyces_turicensis_ACS_279_V_Col4	Clostridium_perfringens_ATCC_13124	EX_2dmmq8	Min	-1
Actinomyces_turicensis_ACS_279_V_Col4	Corynebacterium_tuberculostearicum_SK141	EX_2dmmq8	Min	-1
Actinomyces_turicensis_ACS_279_V_Col4	Fusobacterium_nucleatum_subsp_animalis_7_1	EX_2dmmq8	Min	-1
Actinomyces_turicensis_ACS_279_V_Col4	Fusobacterium_varium_ATCC_27725	EX_2dmmq8	Min	-1.00000000014288
Actinomyces_turicensis_ACS_279_V_Col4	Kluyvera_ascorbata_ATCC_33433	EX_2dmmq8	Min	-1
Actinomyces_turicensis_ACS_279_V_Col4	Lactobacillus_coryniformis_subsp_coryniformis_CECT_5711	EX_2dmmq8	Min	-1
Actinomyces_turicensis_ACS_279_V_Col4	Lysinibacillus_fusiformis_ZB2	EX_2dmmq8	Min	-1
Actinomyces_turicensis_ACS_279_V_Col4	Mycobacterium_avium_subsp_avium_ATCC_25291	EX_2dmmq8	Min	-1
Actinomyces_turicensis_ACS_279_V_Col4	Staphylococcus_pasteuri_SP1	EX_2dmmq8	Min	-1
Actinomyces_turicensis_ACS_279_V_Col4	Staphylococcus_pettenkoferi_VCU012	EX_2dmmq8	Min	-1
Actinomyces_turicensis_ACS_279_V_Col4	Yersinia_pseudotuberculosis_YPIII	EX_2dmmq8	Min	-1
Adlercreutzia_equolifaciens_DSM_19450	Enterococcus_phoeniculicola_ATCC_BAA_412	EX_2dmmq8	Min	-0.973997546873306
Aeromonas_caviae_Ae398	Enterococcus_phoeniculicola_ATCC_BAA_412	EX_2dmmq8	Min	-0.957889786594251
Aeromonas_media_WS	Enterococcus_phoeniculicola_ATCC_BAA_412	EX_2dmmq8	Min	-0.957901070245157
Anaerostipes_caccae_DSM_14662	Enterococcus_phoeniculicola_ATCC_BAA_412	EX_2dmmq8	Min	-0.973139254660282
Bacillus_atrophaeus_ATCC_49822_1	Neisseria_flavescens_SK114	EX_2dmmq8	Min	-1
Bacillus_atrophaeus_ATCC_49822_1	Neisseria_macacae_ATCC_33926	EX_2dmmq8	Min	-1
Bacillus_atrophaeus_ATCC_49822_1	Neisseria_mucosa_ATCC_25996	EX_2dmmq8	Min	-1
Bacillus_atrophaeus_ATCC_49822_1	Neisseria_subflava_NJ9703	EX_2dmmq8	Min	-1
Bacillus_halodurans_C_125	Eggerthia_catenaformis_OT_569	EX_2dmmq8	Min	-0.940619694271163
Bacillus_mojavensis_RO_H_1	Neisseria_flavescens_SK114	EX_2dmmq8	Min	-1
Bacillus_mojavensis_RO_H_1	Neisseria_macacae_ATCC_33926	EX_2dmmq8	Min	-1
Bacillus_mojavensis_RO_H_1	Neisseria_mucosa_ATCC_25996	EX_2dmmq8	Min	-1
Bacillus_mojavensis_RO_H_1	Neisseria_subflava_NJ9703	EX_2dmmq8	Min	-1
Bacillus_timonensis_JC401	Leuconostoc_gelidum_JB7	EX_2dmmq8	Min	-1
Bacteroides_dorei_DSM_17855	Lactococcus_garvieae_ATCC_49156	EX_2dmmq8	Min	-1
Bacteroides_intestinalis_341_DSM_17393	Lactococcus_garvieae_ATCC_49156	EX_2dmmq8	Min	-1
Bacteroides_ovatus_SD_CC_2a	Lactococcus_garvieae_ATCC_49156	EX_2dmmq8	Min	-1
Bacteroides_ovatus_SD_CMC_3f	Lactococcus_garvieae_ATCC_49156	EX_2dmmq8	Min	-1
Bacteroides_sp_1_1_30	Lactococcus_garvieae_ATCC_49156	EX_2dmmq8	Min	-1
Bacteroides_sp_1_1_6	Enterococcus_dispar_ATCC_51266	EX_2dmmq8	Min	-0.976780642275799
Bacteroides_sp_1_1_6	Lactococcus_garvieae_ATCC_49156	EX_2dmmq8	Min	-1
Bacteroides_sp_2_1_22	Lactococcus_garvieae_ATCC_49156	EX_2dmmq8	Min	-1
Bacteroides_sp_3_1_23	Enterococcus_dispar_ATCC_51266	EX_2dmmq8	Min	-0.89407740479021
Bacteroides_sp_3_1_23	Lactococcus_garvieae_ATCC_49156	EX_2dmmq8	Min	-1
Bacteroides_sp_3_1_33FAA	Lactococcus_garvieae_ATCC_49156	EX_2dmmq8	Min	-1
Bacteroides_sp_3_1_40A	Lactococcus_garvieae_ATCC_49156	EX_2dmmq8	Min	-1
Bacteroides_sp_9_1_42FAA	Lactococcus_garvieae_ATCC_49156	EX_2dmmq8	Min	-1
Bacteroides_sp_D1	Lactococcus_garvieae_ATCC_49156	EX_2dmmq8	Min	-1
Bacteroides_sp_D20	Enterococcus_dispar_ATCC_51266	EX_2dmmq8	Min	-0.970432186210473
Bacteroides_sp_D20	Lactococcus_garvieae_ATCC_49156	EX_2dmmq8	Min	-1
Bacteroides_sp_D22	Enterococcus_dispar_ATCC_51266	EX_2dmmq8	Min	-0.89754388381732
Bacteroides_sp_D22	Lactococcus_garvieae_ATCC_49156	EX_2dmmq8	Min	-1
Bacteroides_thetaiotaomicron_VPI_5482	Lactococcus_garvieae_ATCC_49156	EX_2dmmq8	Min	-1.00000000172054
Bacteroides_ureolyticus_DSM_20703	Enterococcus_phoeniculicola_ATCC_BAA_412	EX_2dmmq8	Min	-0.969606309077676
Bacteroides_xylanisolvens_SD_CC_1b	Lactococcus_garvieae_ATCC_49156	EX_2dmmq8	Min	-1
Barnesiella_intestinihominis_YIT_11860	Enterococcus_phoeniculicola_ATCC_BAA_412	EX_2dmmq8	Min	-0.974630002606204
Bifidobacterium_adolescentis_ATCC_15703	Enterococcus_phoeniculicola_ATCC_BAA_412	EX_2dmmq8	Min	-0.958939834391231
Bifidobacterium_animalis_lactis_BB_12	Enterococcus_phoeniculicola_ATCC_BAA_412	EX_2dmmq8	Min	-0.965503432633113
Bifidobacterium_animalis_lactis_Bi_07	Enterococcus_phoeniculicola_ATCC_BAA_412	EX_2dmmq8	Min	-0.967085329217184
Bifidobacterium_animalis_lactis_Bl_04_ATCC_SD5219	Enterococcus_phoeniculicola_ATCC_BAA_412	EX_2dmmq8	Min	-0.967085329217184
Bifidobacterium_animalis_lactis_CNCM_I_2494	Enterococcus_phoeniculicola_ATCC_BAA_412	EX_2dmmq8	Min	-0.966327420449943
Bifidobacterium_animalis_lactis_DSM_10140	Enterococcus_phoeniculicola_ATCC_BAA_412	EX_2dmmq8	Min	-0.967085329217184
Bifidobacterium_animalis_lactis_V9	Enterococcus_phoeniculicola_ATCC_BAA_412	EX_2dmmq8	Min	-0.967085329217184
Bifidobacterium_boum_DSM_20432	Enterococcus_dispar_ATCC_51266	EX_2dmmq8	Min	-1
Bifidobacterium_boum_DSM_20432	Enterococcus_phoeniculicola_ATCC_BAA_412	EX_2dmmq8	Min	-0.951905508371738
Bifidobacterium_boum_DSM_20432	Leuconostoc_gelidum_JB7	EX_2dmmq8	Min	-1
Bifidobacterium_breve_HPH0326	Enterococcus_phoeniculicola_ATCC_BAA_412	EX_2dmmq8	Min	-0.951738460558886
Bifidobacterium_breve_UCC2003_NCIMB8807	Enterococcus_phoeniculicola_ATCC_BAA_412	EX_2dmmq8	Min	-0.951240119940167
Bifidobacterium_dentium_ATCC_27678	Enterococcus_phoeniculicola_ATCC_BAA_412	EX_2dmmq8	Min	-0.959448286207703
Bifidobacterium_longum_DJO10A	Enterococcus_phoeniculicola_ATCC_BAA_412	EX_2dmmq8	Min	-0.952406910347236
Bifidobacterium_longum_E18	Enterococcus_phoeniculicola_ATCC_BAA_412	EX_2dmmq8	Min	-0.952429839361912
Bifidobacterium_longum_longum_BBMN68	Enterococcus_phoeniculicola_ATCC_BAA_412	EX_2dmmq8	Min	-0.952788202695274
Bifidobacterium_longum_longum_JCM_1217	Enterococcus_phoeniculicola_ATCC_BAA_412	EX_2dmmq8	Min	-0.952395834515755
Bifidobacterium_longum_longum_JDM301	Enterococcus_phoeniculicola_ATCC_BAA_412	EX_2dmmq8	Min	-0.951554852735057
Bifidobacterium_longum_NCC2705	Enterococcus_phoeniculicola_ATCC_BAA_412	EX_2dmmq8	Min	-0.96866143719194
Bifidobacterium_ruminantium_DSM_6489	Enterococcus_dispar_ATCC_51266	EX_2dmmq8	Min	-1
Bifidobacterium_stercoris_ATCC_43183	Enterococcus_phoeniculicola_ATCC_BAA_412	EX_2dmmq8	Min	-0.961836798555282
Bifidobacterium_thermacidophilum_subsp_thermacidophilum_DSM_15837	Enterococcus_phoeniculicola_ATCC_BAA_412	EX_2dmmq8	Min	-0.960235249032962
Bifidobacterium_thermophilum_RBL67	Enterococcus_phoeniculicola_ATCC_BAA_412	EX_2dmmq8	Min	-0.999999999764663
Bilophila_wadsworthia_3_1_6	Enterococcus_phoeniculicola_ATCC_BAA_412	EX_2dmmq8	Min	-0.973202775232039
Blautia_hansenii_VPI_C7_24_DSM_20583	Neisseria_flavescens_SK114	EX_2dmmq8	Min	-0.930497464870882
Blautia_hansenii_VPI_C7_24_DSM_20583	Neisseria_subflava_NJ9703	EX_2dmmq8	Min	-0.921452923945935
Brevibacillus_agri_5_2	Neisseria_flavescens_SK114	EX_2dmmq8	Min	-1
Brevibacillus_agri_5_2	Neisseria_subflava_NJ9703	EX_2dmmq8	Min	-1
Brevibacillus_agri_BAB_2500	Neisseria_flavescens_SK114	EX_2dmmq8	Min	-1
Brevibacillus_agri_BAB_2500	Neisseria_subflava_NJ9703	EX_2dmmq8	Min	-1
Brevibacterium_casei_S18	Lactococcus_garvieae_ATCC_49156	EX_2dmmq8	Min	-1
Brevibacterium_casei_S18	Lactococcus_raffinolactis_4877	EX_2dmmq8	Min	-0.989855208226686
Brevibacterium_casei_S18	Staphylococcus_arlettae_CVD059	EX_2dmmq8	Min	-0.999999999992383
Brevibacterium_casei_S18	Staphylococcus_capitis_CR0101	EX_2dmmq8	Min	-1
Brevibacterium_casei_S18	Staphylococcus_capitis_QN1	EX_2dmmq8	Min	-1
Brevibacterium_casei_S18	Staphylococcus_equorum_subsp_equorum_Mu2	EX_2dmmq8	Min	-1
Brevibacterium_casei_S18	Staphylococcus_sciuri_subsp_sciuri_Z8	EX_2dmmq8	Min	-1.00000000002842
Brevibacterium_casei_S18	Staphylococcus_vitulinus_F1028	EX_2dmmq8	Min	-1
Brevibacterium_casei_S18	Staphylococcus_xylosus_DMB3_Bh1	EX_2dmmq8	Min	-1.00000000055866
Brevundimonas_bacteroides_DSM_4726	Staphylococcus_caprae_C87	EX_2dmmq8	Min	-1.00000001359592
Brevundimonas_bacteroides_DSM_4726	Staphylococcus_equorum_subsp_equorum_Mu2	EX_2dmmq8	Min	-1.00000000079103
Burkholderiales_bacterium_1_1_47	Enterococcus_dispar_ATCC_51266	EX_2dmmq8	Min	-1
Burkholderiales_bacterium_1_1_47	Enterococcus_phoeniculicola_ATCC_BAA_412	EX_2dmmq8	Min	-0.97358815517498
Campylobacter_coli_JV20	Lactococcus_garvieae_ATCC_49156	EX_2dmmq8	Min	-1
Campylobacter_concisus_13826	Enterococcus_dispar_ATCC_51266	EX_2dmmq8	Min	-1.00000000393164
Campylobacter_curvus_525_92	Enterococcus_dispar_ATCC_51266	EX_2dmmq8	Min	-1
Campylobacter_curvus_525_92	Enterococcus_phoeniculicola_ATCC_BAA_412	EX_2dmmq8	Min	-0.972765792789801
Campylobacter_fetus_subsp_fetus_82_40	Enterococcus_phoeniculicola_ATCC_BAA_412	EX_2dmmq8	Min	-0.973170685438618
Campylobacter_hominis_ATCC_BAA_381	Enterococcus_phoeniculicola_ATCC_BAA_412	EX_2dmmq8	Min	-0.973710984911349
Campylobacter_hyointestinalis_subsp_hyointestinalis_LMG_9260	Enterococcus_phoeniculicola_ATCC_BAA_412	EX_2dmmq8	Min	-0.974139578437644
Campylobacter_jejuni_jejuni_81_176	Enterococcus_phoeniculicola_ATCC_BAA_412	EX_2dmmq8	Min	-0.973694909555661
Campylobacter_jejuni_jejuni_ICDCCJ07004	Enterococcus_phoeniculicola_ATCC_BAA_412	EX_2dmmq8	Min	-0.9736951013208
Campylobacter_jejuni_jejuni_M1	Enterococcus_dispar_ATCC_51266	EX_2dmmq8	Min	-0.979660831563478
Campylobacter_jejuni_jejuni_M1	Enterococcus_phoeniculicola_ATCC_BAA_412	EX_2dmmq8	Min	-0.971102712551783
Campylobacter_jejuni_jejuni_M1	Weissella_confusa_LBAE_C39_2	EX_2dmmq8	Min	-1.00000004152517
Campylobacter_jejuni_jejuni_NCTC_11168	Enterococcus_phoeniculicola_ATCC_BAA_412	EX_2dmmq8	Min	-0.973695267588937
Campylobacter_rectus_RM3267	Enterococcus_phoeniculicola_ATCC_BAA_412	EX_2dmmq8	Min	-0.973498344726295
Campylobacter_upsaliensis_JV21	Enterococcus_phoeniculicola_ATCC_BAA_412	EX_2dmmq8	Min	-0.972811050586301
Capnocytophaga_granulosa_ATCC_51502	Enterococcus_phoeniculicola_ATCC_BAA_412	EX_2dmmq8	Min	-0.971332205023373
Capnocytophaga_ochracea_DSM_7271	Enterococcus_phoeniculicola_ATCC_BAA_412	EX_2dmmq8	Min	-0.950919229987335
Capnocytophaga_sputigena_ATCC_33612	Enterococcus_phoeniculicola_ATCC_BAA_412	EX_2dmmq8	Min	-0.975297997469397
Cetobacterium_somerae_ATCC_BAA_47401	Enterococcus_phoeniculicola_ATCC_BAA_412	EX_2dmmq8	Min	-0.955716770630602
Clostridium_bartlettii_DSM_16795	Enterococcus_phoeniculicola_ATCC_BAA_412	EX_2dmmq8	Min	-0.977846171991928
Clostridium_botulinum_A_str_ATCC_19397	Neisseria_flavescens_SK114	EX_2dmmq8	Min	-1
Clostridium_botulinum_A_str_ATCC_19397	Neisseria_macacae_ATCC_33926	EX_2dmmq8	Min	-1.00000000009251
Clostridium_botulinum_A_str_ATCC_19397	Neisseria_mucosa_ATCC_25996	EX_2dmmq8	Min	-1.00000000273189
Clostridium_botulinum_A_str_ATCC_19397	Neisseria_subflava_NJ9703	EX_2dmmq8	Min	-1
Clostridium_botulinum_Bf	Neisseria_flavescens_SK114	EX_2dmmq8	Min	-1
Clostridium_botulinum_Bf	Neisseria_macacae_ATCC_33926	EX_2dmmq8	Min	-0.998398733839053
Clostridium_botulinum_Bf	Neisseria_mucosa_ATCC_25996	EX_2dmmq8	Min	-0.986402152782716
Clostridium_botulinum_Bf	Neisseria_subflava_NJ9703	EX_2dmmq8	Min	-1
Clostridium_botulinum_F_str_230613	Neisseria_flavescens_SK114	EX_2dmmq8	Min	-1
Clostridium_botulinum_F_str_230613	Neisseria_macacae_ATCC_33926	EX_2dmmq8	Min	-0.998202064850148
Clostridium_botulinum_F_str_230613	Neisseria_mucosa_ATCC_25996	EX_2dmmq8	Min	-0.986225562789855
Clostridium_botulinum_F_str_230613	Neisseria_subflava_NJ9703	EX_2dmmq8	Min	-1
Clostridium_butyricum_E4_str_BoNT_E_BL5262	Weissella_confusa_LBAE_C39_2	EX_2dmmq8	Min	-1
Clostridium_cadaveris_AGR2141	Neisseria_flavescens_SK114	EX_2dmmq8	Min	-1
Clostridium_cadaveris_AGR2141	Neisseria_macacae_ATCC_33926	EX_2dmmq8	Min	-0.999999999687475
Clostridium_cadaveris_AGR2141	Neisseria_mucosa_ATCC_25996	EX_2dmmq8	Min	-0.999999999671672
Clostridium_cadaveris_AGR2141	Neisseria_subflava_NJ9703	EX_2dmmq8	Min	-1
Clostridium_leptum_DSM_753	Lactococcus_garvieae_ATCC_49156	EX_2dmmq8	Min	-1
Clostridium_methoxybenzovorans_SR3	Neisseria_flavescens_SK114	EX_2dmmq8	Min	-1
Clostridium_methoxybenzovorans_SR3	Neisseria_subflava_NJ9703	EX_2dmmq8	Min	-1
Clostridium_ramosum_VPI_0427_DSM_1402	Enterococcus_phoeniculicola_ATCC_BAA_412	EX_2dmmq8	Min	-0.992502716858894
Clostridium_spiroforme_DSM_1552	Enterococcus_phoeniculicola_ATCC_BAA_412	EX_2dmmq8	Min	-0.975303527829396
Clostridium_symbiosum_ATCC_14940	Neisseria_flavescens_SK114	EX_2dmmq8	Min	-1
Clostridium_symbiosum_ATCC_14940	Neisseria_subflava_NJ9703	EX_2dmmq8	Min	-1
Clostridium_symbiosum_WAL_14163	Neisseria_flavescens_SK114	EX_2dmmq8	Min	-0.979625659726025
Clostridium_symbiosum_WAL_14163	Neisseria_subflava_NJ9703	EX_2dmmq8	Min	-0.967789577810095
Clostridium_symbiosum_WAL_14673	Neisseria_flavescens_SK114	EX_2dmmq8	Min	-0.97742580375018
Clostridium_symbiosum_WAL_14673	Neisseria_subflava_NJ9703	EX_2dmmq8	Min	-0.965455503207181
Collinsella_stercoris_DSM_13279	Enterococcus_phoeniculicola_ATCC_BAA_412	EX_2dmmq8	Min	-0.974902404384238
Coprobacillus_sp_D7	Enterococcus_phoeniculicola_ATCC_BAA_412	EX_2dmmq8	Min	-0.985520749686316
Corynebacterium_ammoniagenes_DSM_20306	Enterococcus_phoeniculicola_ATCC_BAA_412	EX_2dmmq8	Min	-0.958747503365657
Corynebacterium_ammoniagenes_DSM_20306	Lactococcus_garvieae_ATCC_49156	EX_2dmmq8	Min	-1
Corynebacterium_aurimucosum_ATCC_700975	Enterococcus_phoeniculicola_ATCC_BAA_412	EX_2dmmq8	Min	-0.955742365865945
Corynebacterium_aurimucosum_ATCC_700975	Lactococcus_garvieae_ATCC_49156	EX_2dmmq8	Min	-1
Corynebacterium_durum_F0235	Lactococcus_garvieae_ATCC_49156	EX_2dmmq8	Min	-1
Corynebacterium_propinquum_DSM_44285	Enterococcus_phoeniculicola_ATCC_BAA_412	EX_2dmmq8	Min	-0.968758478652262
Corynebacterium_propinquum_DSM_44285	Lactococcus_garvieae_ATCC_49156	EX_2dmmq8	Min	-1
Corynebacterium_tuberculostearicum_SK141	Eggerthia_catenaformis_OT_569	EX_2dmmq8	Min	-1
Corynebacterium_tuberculostearicum_SK141	Enterococcus_dispar_ATCC_51266	EX_2dmmq8	Min	-1
Corynebacterium_ureicelerivorans	Enterococcus_dispar_ATCC_51266	EX_2dmmq8	Min	-0.999999999918145
Corynebacterium_ureicelerivorans	Lactococcus_garvieae_ATCC_49156	EX_2dmmq8	Min	-1.00000000836921
Cryptobacterium_curtum_DSM_15641	Enterococcus_phoeniculicola_ATCC_BAA_412	EX_2dmmq8	Min	-0.970482967385237
Dialister_invisus_DSM_15470	Enterococcus_phoeniculicola_ATCC_BAA_412	EX_2dmmq8	Min	-0.971437703636752
Dialister_succinatiphilus_YIT_11850	Enterococcus_phoeniculicola_ATCC_BAA_412	EX_2dmmq8	Min	-0.906378589183305
Edwardsiella_tarda_FL6_60	Enterococcus_phoeniculicola_ATCC_BAA_412	EX_2dmmq8	Min	-0.951552833758342
Eggerthella_lenta_DSM_2243	Enterococcus_phoeniculicola_ATCC_BAA_412	EX_2dmmq8	Min	-0.972788768223495
Eggerthella_sp_1_3_56FAA	Enterococcus_phoeniculicola_ATCC_BAA_412	EX_2dmmq8	Min	-0.972563749369442
Eggerthella_sp_YY7918	Enterococcus_phoeniculicola_ATCC_BAA_412	EX_2dmmq8	Min	-0.972095547235426
Eggerthia_catenaformis_OT_569	Mycobacterium_avium_subsp_avium_ATCC_25291	EX_2dmmq8	Min	-1
Eggerthia_catenaformis_OT_569	Staphylococcus_capitis_CR0101	EX_2dmmq8	Min	-1
Eggerthia_catenaformis_OT_569	Staphylococcus_hominis_subsp_hominis_C80	EX_2dmmq8	Min	-0.954314554182702
Eggerthia_catenaformis_OT_569	Staphylococcus_pasteuri_SP1	EX_2dmmq8	Min	-1
Eggerthia_catenaformis_OT_569	Vibrio_furnissii_NCTC_11218	EX_2dmmq8	Min	-0.985764286693097
Eggerthia_catenaformis_OT_569	Yersinia_pseudotuberculosis_YPIII	EX_2dmmq8	Min	-1
Enterococcus_dispar_ATCC_51266	Escherichia_sp_1_1_43	EX_2dmmq8	Min	-1
Enterococcus_dispar_ATCC_51266	Grimontia_hollisae_CIP_101886	EX_2dmmq8	Min	-1
Enterococcus_dispar_ATCC_51266	Kluyvera_ascorbata_ATCC_33433	EX_2dmmq8	Min	-1
Enterococcus_dispar_ATCC_51266	Vibrio_furnissii_NCTC_11218	EX_2dmmq8	Min	-0.900329239210237
Enterococcus_dispar_ATCC_51266	Yersinia_pseudotuberculosis_YPIII	EX_2dmmq8	Min	-1
Enterococcus_durans_ATCC_6056	Neisseria_flavescens_SK114	EX_2dmmq8	Min	-1
Enterococcus_durans_ATCC_6056	Neisseria_subflava_NJ9703	EX_2dmmq8	Min	-1
Enterococcus_phoeniculicola_ATCC_BAA_412	Eubacterium_dolichum_DSM_3991	EX_2dmmq8	Min	-0.950714350882322
Enterococcus_phoeniculicola_ATCC_BAA_412	Eubacterium_eligens_ATCC_27750	EX_2dmmq8	Min	-0.951465163855801
Enterococcus_phoeniculicola_ATCC_BAA_412	Fusobacterium_necrophorum_D12	EX_2dmmq8	Min	-0.952937036933918
Enterococcus_phoeniculicola_ATCC_BAA_412	Fusobacterium_varium_ATCC_27725	EX_2dmmq8	Min	-0.964058178828395
Enterococcus_phoeniculicola_ATCC_BAA_412	Gordonibacter_pamelaeae_7_10_1_bT_DSM_19378	EX_2dmmq8	Min	-0.973685483686268
Enterococcus_phoeniculicola_ATCC_BAA_412	Hafnia_alvei_ATCC_51873	EX_2dmmq8	Min	-0.947506137957134
Enterococcus_phoeniculicola_ATCC_BAA_412	Halococcus_morrhuae_DSM1307	EX_2dmmq8	Min	-0.973582024812799
Enterococcus_phoeniculicola_ATCC_BAA_412	Helicobacter_bilis_ATCC_43879	EX_2dmmq8	Min	-0.973648194013663
Enterococcus_phoeniculicola_ATCC_BAA_412	Helicobacter_cinaedi_CCUG_18818	EX_2dmmq8	Min	-0.97414480944542
Enterococcus_phoeniculicola_ATCC_BAA_412	Helicobacter_pullorum_MIT_98_5489	EX_2dmmq8	Min	-0.984188699417359
Enterococcus_phoeniculicola_ATCC_BAA_412	Helicobacter_pylori_26695	EX_2dmmq8	Min	-0.972917136677438
Enterococcus_phoeniculicola_ATCC_BAA_412	Helicobacter_winghamensis_ATCC_BAA_430	EX_2dmmq8	Min	-0.974003186674736
Enterococcus_phoeniculicola_ATCC_BAA_412	Kandleria_vitulina_DSM_20405	EX_2dmmq8	Min	-1
Enterococcus_phoeniculicola_ATCC_BAA_412	Kocuria_palustris_PEL	EX_2dmmq8	Min	-0.959307074837966
Enterococcus_phoeniculicola_ATCC_BAA_412	Kocuria_rhizophila_DC2201	EX_2dmmq8	Min	-0.887015207738273
Enterococcus_phoeniculicola_ATCC_BAA_412	Lactobacillus_amylolyticus_DSM_11664	EX_2dmmq8	Min	-0.961961732007467
Enterococcus_phoeniculicola_ATCC_BAA_412	Lactobacillus_animalis_KCTC_3501	EX_2dmmq8	Min	-0.950223825806006
Enterococcus_phoeniculicola_ATCC_BAA_412	Lactobacillus_antri_DSM_16041	EX_2dmmq8	Min	-0.94878440597472
Enterococcus_phoeniculicola_ATCC_BAA_412	Lactobacillus_brevis_ATCC_367	EX_2dmmq8	Min	-0.949230641590248
Enterococcus_phoeniculicola_ATCC_BAA_412	Lactobacillus_sakei_subsp_sakei_23K	EX_2dmmq8	Min	-0.951433394233163
Enterococcus_phoeniculicola_ATCC_BAA_412	Lactobacillus_salivarius_HO66_ATCC_11741	EX_2dmmq8	Min	-0.949054378522305
Enterococcus_phoeniculicola_ATCC_BAA_412	Lactobacillus_salivarius_salivarius_UCC118	EX_2dmmq8	Min	-0.949577654752943
Enterococcus_phoeniculicola_ATCC_BAA_412	Lactobacillus_ultunensis_DSM_16047	EX_2dmmq8	Min	-0.948931025761226
Enterococcus_phoeniculicola_ATCC_BAA_412	Laribacter_hongkongensis_HLHK9	EX_2dmmq8	Min	-0.974568055326245
Enterococcus_phoeniculicola_ATCC_BAA_412	Megamonas_funiformis_YIT_11815	EX_2dmmq8	Min	-0.959118222429197
Enterococcus_phoeniculicola_ATCC_BAA_412	Methanomassiliicoccus_luminyensis_B10	EX_2dmmq8	Min	-0.975301074015761
Enterococcus_phoeniculicola_ATCC_BAA_412	Methanosphaera_stadtmanae_DSM_3091	EX_2dmmq8	Min	-0.972601271310623
Enterococcus_phoeniculicola_ATCC_BAA_412	Mycobacterium_avium_subsp_avium_ATCC_25291	EX_2dmmq8	Min	-0.96227882935716
Enterococcus_phoeniculicola_ATCC_BAA_412	Mycoplasma_hominis_ATCC_23114	EX_2dmmq8	Min	-0.974678334969781
Enterococcus_phoeniculicola_ATCC_BAA_412	Mycoplasma_pneumoniae_309	EX_2dmmq8	Min	-0.974125355877732
Enterococcus_phoeniculicola_ATCC_BAA_412	Neisseria_cinerea_ATCC_14685	EX_2dmmq8	Min	-0.97816264921812
Enterococcus_phoeniculicola_ATCC_BAA_412	Neisseria_flavescens_SK114	EX_2dmmq8	Min	-0.976241643789763
Enterococcus_phoeniculicola_ATCC_BAA_412	Neisseria_macacae_ATCC_33926	EX_2dmmq8	Min	-0.972412331659598
Enterococcus_phoeniculicola_ATCC_BAA_412	Neisseria_mucosa_ATCC_25996	EX_2dmmq8	Min	-0.962034062205703
Enterococcus_phoeniculicola_ATCC_BAA_412	Neisseria_subflava_NJ9703	EX_2dmmq8	Min	-0.97554823800067
Enterococcus_phoeniculicola_ATCC_BAA_412	Nevskia_ramosa_DSM_11499	EX_2dmmq8	Min	-0.972773684793083
Enterococcus_phoeniculicola_ATCC_BAA_412	Olsenella_uli_DSM_7084	EX_2dmmq8	Min	-1.00000000010198
Enterococcus_phoeniculicola_ATCC_BAA_412	Parasutterella_excrementihominis_YIT_11859	EX_2dmmq8	Min	-0.973718469577079
Enterococcus_phoeniculicola_ATCC_BAA_412	Pediococcus_acidilactici_7_4	EX_2dmmq8	Min	-0.966071270578709
Enterococcus_phoeniculicola_ATCC_BAA_412	Pediococcus_acidilactici_DSM_20284	EX_2dmmq8	Min	-0.966830582905345
Enterococcus_phoeniculicola_ATCC_BAA_412	Peptoniphilus_lacrimalis_DSM_7455	EX_2dmmq8	Min	-0.971043392369552
Enterococcus_phoeniculicola_ATCC_BAA_412	Phascolarctobacterium_succinatutens_YIT_12067	EX_2dmmq8	Min	-0.96814537134992
Enterococcus_phoeniculicola_ATCC_BAA_412	Porphyromonas_asaccharolytica_DSM_20707	EX_2dmmq8	Min	-0.963774275469746
Enterococcus_phoeniculicola_ATCC_BAA_412	Prevotella_stercorea_DSM_18206	EX_2dmmq8	Min	-0.96180647478127
Enterococcus_phoeniculicola_ATCC_BAA_412	Propionibacterium_acidipropionici_ATCC_4875	EX_2dmmq8	Min	-0.943777240201371
Enterococcus_phoeniculicola_ATCC_BAA_412	Propionibacterium_avidum_44067	EX_2dmmq8	Min	-0.907403904050511
Enterococcus_phoeniculicola_ATCC_BAA_412	Ruminococcus_bromii_L2_63	EX_2dmmq8	Min	-0.975797348745687
Enterococcus_phoeniculicola_ATCC_BAA_412	Ruminococcus_champanellensis_18P13	EX_2dmmq8	Min	-0.972320787154217
Enterococcus_phoeniculicola_ATCC_BAA_412	Ruminococcus_flavefaciens_ATCC_19208	EX_2dmmq8	Min	-0.93824309722595
Enterococcus_phoeniculicola_ATCC_BAA_412	Silanimonas_lenta_DSM_16282	EX_2dmmq8	Min	-0.970750352802838
Enterococcus_phoeniculicola_ATCC_BAA_412	Slackia_exigua_ATCC_700122	EX_2dmmq8	Min	-0.97458295007209
Enterococcus_phoeniculicola_ATCC_BAA_412	Slackia_piriformis_YIT_12062	EX_2dmmq8	Min	-0.976093745628077
Enterococcus_phoeniculicola_ATCC_BAA_412	Solobacterium_moorei_DSM_22971	EX_2dmmq8	Min	-0.989387977325237
Enterococcus_phoeniculicola_ATCC_BAA_412	Streptococcus_anginosus_1_2_62CV	EX_2dmmq8	Min	-0.948953960134986
Enterococcus_phoeniculicola_ATCC_BAA_412	Streptococcus_sp_2_1_36FAA	EX_2dmmq8	Min	-0.934120539958826
Enterococcus_phoeniculicola_ATCC_BAA_412	Streptococcus_sp_I_G2	EX_2dmmq8	Min	-0.95955975206266
Enterococcus_phoeniculicola_ATCC_BAA_412	Streptococcus_sp_I_P16	EX_2dmmq8	Min	-0.959567213722607
Enterococcus_phoeniculicola_ATCC_BAA_412	Streptococcus_thermophilus_LMG_18311	EX_2dmmq8	Min	-0.957301676762995
Enterococcus_phoeniculicola_ATCC_BAA_412	Sulfolobus_solfataricus_P2	EX_2dmmq8	Min	-0.958630185749826
Enterococcus_phoeniculicola_ATCC_BAA_412	Sutterella_parvirubra_YIT_11816	EX_2dmmq8	Min	-0.973463621943097
Enterococcus_phoeniculicola_ATCC_BAA_412	Tannerella_forsythia_ATCC_43037	EX_2dmmq8	Min	-0.999999999946453
Enterococcus_phoeniculicola_ATCC_BAA_412	Ureaplasma_urealyticum_serovar_8_str_ATCC_27618	EX_2dmmq8	Min	-0.971559291455151
Enterococcus_phoeniculicola_ATCC_BAA_412	Varibaculum_cambriense_DSM_15806	EX_2dmmq8	Min	-0.964256424691143
Enterococcus_phoeniculicola_ATCC_BAA_412	Veillonella_dispar_ATCC_17748	EX_2dmmq8	Min	-0.962498711082162
Enterococcus_phoeniculicola_ATCC_BAA_412	Veillonella_parvula_Te3_DSM_2008	EX_2dmmq8	Min	-0.9745641665329
Enterococcus_phoeniculicola_ATCC_BAA_412	Veillonella_ratti_ACS_216_V_Col6b	EX_2dmmq8	Min	-0.968992569070906
Enterococcus_phoeniculicola_ATCC_BAA_412	Veillonella_sp_3_1_44	EX_2dmmq8	Min	-1.00000000004101
Enterococcus_phoeniculicola_ATCC_BAA_412	Vibrio_fluvialis_560	EX_2dmmq8	Min	-0.958716446833819
Fusobacterium_mortiferum_ATCC_9817	Lactobacillus_animalis_KCTC_3501	EX_2dmmq8	Min	-1
Fusobacterium_mortiferum_ATCC_9817	Lactococcus_garvieae_ATCC_49156	EX_2dmmq8	Min	-1
Fusobacterium_periodonticum_1_1_41FAA	Lactococcus_garvieae_ATCC_49156	EX_2dmmq8	Min	-1.00000000016444
Fusobacterium_periodonticum_2_1_31	Lactococcus_garvieae_ATCC_49156	EX_2dmmq8	Min	-1
Fusobacterium_varium_ATCC_27725	Lactobacillus_gastricus_PS3	EX_2dmmq8	Min	-0.999999989691787
Gemella_haemolysans_ATCC_10379	Lactococcus_garvieae_ATCC_49156	EX_2dmmq8	Min	-0.889081209688129
Grimontia_hollisae_CIP_101886	Lactococcus_garvieae_ATCC_49156	EX_2dmmq8	Min	-1
Kluyvera_ascorbata_ATCC_33433	Lactobacillus_animalis_KCTC_3501	EX_2dmmq8	Min	-1.00000000002979
Kluyvera_ascorbata_ATCC_33433	Lactobacillus_gastricus_PS3	EX_2dmmq8	Min	-0.999999999389956
Kocuria_palustris_PEL	Lactococcus_garvieae_ATCC_49156	EX_2dmmq8	Min	-1
Kocuria_rhizophila_DC2201	Lactococcus_garvieae_ATCC_49156	EX_2dmmq8	Min	-1
Lactobacillus_animalis_KCTC_3501	Mycobacterium_avium_subsp_avium_ATCC_25291	EX_2dmmq8	Min	-1
Lactobacillus_animalis_KCTC_3501	Staphylococcus_xylosus_DMB3_Bh1	EX_2dmmq8	Min	-1
Lactobacillus_animalis_KCTC_3501	Staphylococcus_xylosus_NJ	EX_2dmmq8	Min	-1
Lactobacillus_animalis_KCTC_3501	Yersinia_pseudotuberculosis_YPIII	EX_2dmmq8	Min	-1
Lactobacillus_casei_ATCC_334	Neisseria_flavescens_SK114	EX_2dmmq8	Min	-0.886835496075832
Lactobacillus_casei_ATCC_334	Neisseria_subflava_NJ9703	EX_2dmmq8	Min	-0.886834660144018
Lactobacillus_gastricus_PS3	Yersinia_pseudotuberculosis_YPIII	EX_2dmmq8	Min	-1
Lactobacillus_paracasei_subsp_paracasei_8700_2	Neisseria_flavescens_SK114	EX_2dmmq8	Min	-0.926597848734218
Lactobacillus_paracasei_subsp_paracasei_ATCC_25302	Neisseria_flavescens_SK114	EX_2dmmq8	Min	-0.929112146755642
Lactobacillus_paracasei_subsp_paracasei_ATCC_25302	Neisseria_subflava_NJ9703	EX_2dmmq8	Min	-0.915155374070196
Lactobacillus_rhamnosus_LMS2_1	Neisseria_flavescens_SK114	EX_2dmmq8	Min	-0.887376535945805
Lactococcus_garvieae_ATCC_49156	Micrococcus_luteus_NCTC_2665	EX_2dmmq8	Min	-1
Lactococcus_garvieae_ATCC_49156	Moraxella_catarrhalis_RH4	EX_2dmmq8	Min	-1
Lactococcus_garvieae_ATCC_49156	Neisseria_flavescens_SK114	EX_2dmmq8	Min	-1
Lactococcus_garvieae_ATCC_49156	Neisseria_subflava_NJ9703	EX_2dmmq8	Min	-1
Lactococcus_garvieae_ATCC_49156	Oxalobacter_formigenes_HOxBLS	EX_2dmmq8	Min	-1
Lactococcus_garvieae_ATCC_49156	Staphylococcus_arlettae_CVD059	EX_2dmmq8	Min	-1
Lactococcus_garvieae_ATCC_49156	Staphylococcus_pettenkoferi_VCU012	EX_2dmmq8	Min	-1
Lactococcus_garvieae_ATCC_49156	Veillonella_parvula_Te3_DSM_2008	EX_2dmmq8	Min	-1
Lactococcus_garvieae_ATCC_49156	Veillonella_sp_3_1_44	EX_2dmmq8	Min	-1
Lactococcus_garvieae_ATCC_49156	Vibrio_furnissii_NCTC_11218	EX_2dmmq8	Min	-1
Lactococcus_raffinolactis_4877	Neisseria_flavescens_SK114	EX_2dmmq8	Min	-1
Lactococcus_raffinolactis_4877	Neisseria_subflava_NJ9703	EX_2dmmq8	Min	-1
Leuconostoc_argentinum_KCTC_3773	Neisseria_flavescens_SK114	EX_2dmmq8	Min	-1
Leuconostoc_argentinum_KCTC_3773	Neisseria_subflava_NJ9703	EX_2dmmq8	Min	-1
Leuconostoc_argentinum_KCTC_3773	Vibrio_furnissii_NCTC_11218	EX_2dmmq8	Min	-1
Leuconostoc_gelidum_JB7	Neisseria_flavescens_SK114	EX_2dmmq8	Min	-1
Leuconostoc_gelidum_JB7	Neisseria_subflava_NJ9703	EX_2dmmq8	Min	-1
Leuconostoc_gelidum_JB7	Staphylococcus_xylosus_NJ	EX_2dmmq8	Min	-1.00000005410902
Leuconostoc_gelidum_JB7	Streptococcus_agalactiae_A909	EX_2dmmq8	Min	-1
Leuconostoc_gelidum_JB7	Vibrio_furnissii_NCTC_11218	EX_2dmmq8	Min	-1
Lysinibacillus_sphaericus_C3_41	Neisseria_flavescens_SK114	EX_2dmmq8	Min	-1
Lysinibacillus_sphaericus_C3_41	Neisseria_macacae_ATCC_33926	EX_2dmmq8	Min	-0.941513781935896
Lysinibacillus_sphaericus_C3_41	Neisseria_mucosa_ATCC_25996	EX_2dmmq8	Min	-1
Lysinibacillus_sphaericus_C3_41	Neisseria_subflava_NJ9703	EX_2dmmq8	Min	-1
Neisseria_flavescens_SK114	Staphylococcus_arlettae_CVD059	EX_2dmmq8	Min	-1
Neisseria_flavescens_SK114	Staphylococcus_capitis_CR0101	EX_2dmmq8	Min	-1
Neisseria_flavescens_SK114	Staphylococcus_capitis_QN1	EX_2dmmq8	Min	-1
Neisseria_flavescens_SK114	Staphylococcus_equorum_subsp_equorum_Mu2	EX_2dmmq8	Min	-1
Neisseria_flavescens_SK114	Staphylococcus_haemolyticus_JCSC1435	EX_2dmmq8	Min	-1
Neisseria_flavescens_SK114	Staphylococcus_sciuri_subsp_sciuri_Z8	EX_2dmmq8	Min	-1.00000000003809
Neisseria_flavescens_SK114	Staphylococcus_vitulinus_F1028	EX_2dmmq8	Min	-0.999999999880629
Neisseria_flavescens_SK114	Staphylococcus_xylosus_DMB3_Bh1	EX_2dmmq8	Min	-1
Neisseria_flavescens_SK114	Staphylococcus_xylosus_NJ	EX_2dmmq8	Min	-1
Neisseria_flavescens_SK114	Streptococcus_parauberis_KCTC_11537	EX_2dmmq8	Min	-1
Neisseria_flavescens_SK114	Streptococcus_thoraltensis_DSM_12221	EX_2dmmq8	Min	-1
Neisseria_flavescens_SK114	Weissella_confusa_LBAE_C39_2	EX_2dmmq8	Min	-1
Neisseria_macacae_ATCC_33926	Staphylococcus_arlettae_CVD059	EX_2dmmq8	Min	-1
Neisseria_macacae_ATCC_33926	Staphylococcus_capitis_CR0101	EX_2dmmq8	Min	-1
Neisseria_macacae_ATCC_33926	Staphylococcus_capitis_QN1	EX_2dmmq8	Min	-1
Neisseria_macacae_ATCC_33926	Staphylococcus_equorum_subsp_equorum_Mu2	EX_2dmmq8	Min	-1
Neisseria_macacae_ATCC_33926	Staphylococcus_haemolyticus_JCSC1435	EX_2dmmq8	Min	-1
Neisseria_macacae_ATCC_33926	Staphylococcus_sciuri_subsp_sciuri_Z8	EX_2dmmq8	Min	-0.999999999962116
Neisseria_macacae_ATCC_33926	Staphylococcus_vitulinus_F1028	EX_2dmmq8	Min	-0.999999979538643
Neisseria_macacae_ATCC_33926	Staphylococcus_xylosus_DMB3_Bh1	EX_2dmmq8	Min	-1
Neisseria_macacae_ATCC_33926	Staphylococcus_xylosus_NJ	EX_2dmmq8	Min	-1
Neisseria_mucosa_ATCC_25996	Staphylococcus_arlettae_CVD059	EX_2dmmq8	Min	-1
Neisseria_mucosa_ATCC_25996	Staphylococcus_capitis_CR0101	EX_2dmmq8	Min	-1
Neisseria_mucosa_ATCC_25996	Staphylococcus_capitis_QN1	EX_2dmmq8	Min	-1
Neisseria_mucosa_ATCC_25996	Staphylococcus_equorum_subsp_equorum_Mu2	EX_2dmmq8	Min	-1
Neisseria_mucosa_ATCC_25996	Staphylococcus_haemolyticus_JCSC1435	EX_2dmmq8	Min	-1
Neisseria_mucosa_ATCC_25996	Staphylococcus_sciuri_subsp_sciuri_Z8	EX_2dmmq8	Min	-0.999999998196586
Neisseria_mucosa_ATCC_25996	Staphylococcus_vitulinus_F1028	EX_2dmmq8	Min	-1.00000000000273
Neisseria_mucosa_ATCC_25996	Staphylococcus_xylosus_DMB3_Bh1	EX_2dmmq8	Min	-1
Neisseria_mucosa_ATCC_25996	Staphylococcus_xylosus_NJ	EX_2dmmq8	Min	-1
Neisseria_subflava_NJ9703	Staphylococcus_arlettae_CVD059	EX_2dmmq8	Min	-1
Neisseria_subflava_NJ9703	Staphylococcus_capitis_CR0101	EX_2dmmq8	Min	-1
Neisseria_subflava_NJ9703	Staphylococcus_capitis_QN1	EX_2dmmq8	Min	-1
Neisseria_subflava_NJ9703	Staphylococcus_equorum_subsp_equorum_Mu2	EX_2dmmq8	Min	-1
Neisseria_subflava_NJ9703	Staphylococcus_haemolyticus_JCSC1435	EX_2dmmq8	Min	-1
Neisseria_subflava_NJ9703	Staphylococcus_sciuri_subsp_sciuri_Z8	EX_2dmmq8	Min	-1.00000000030616
Neisseria_subflava_NJ9703	Staphylococcus_vitulinus_F1028	EX_2dmmq8	Min	-1.00000000021294
Neisseria_subflava_NJ9703	Staphylococcus_xylosus_DMB3_Bh1	EX_2dmmq8	Min	-1
Neisseria_subflava_NJ9703	Staphylococcus_xylosus_NJ	EX_2dmmq8	Min	-1
Neisseria_subflava_NJ9703	Streptococcus_parauberis_KCTC_11537	EX_2dmmq8	Min	-1
Neisseria_subflava_NJ9703	Streptococcus_thoraltensis_DSM_12221	EX_2dmmq8	Min	-1
Neisseria_subflava_NJ9703	Weissella_confusa_LBAE_C39_2	EX_2dmmq8	Min	-1
Olsenella_profusa_F019501	Staphylococcus_sciuri_subsp_sciuri_Z8	EX_2dmmq8	Min	-0.924715844379762
Olsenella_profusa_F019501	Staphylococcus_simulans_ACS_120_V_Sch1	EX_2dmmq8	Min	-1
Olsenella_profusa_F019501	Staphylococcus_vitulinus_F1028	EX_2dmmq8	Min	-0.923969504169804
Olsenella_profusa_F019501	Staphylococcus_xylosus_DMB3_Bh1	EX_2dmmq8	Min	-1
Selenomonas_ruminantium_AC2024	Weissella_confusa_LBAE_C39_2	EX_2dmmq8	Min	-0.965431958778936
Staphylococcus_haemolyticus_JCSC1435	Sulfolobus_solfataricus_P2	EX_2dmmq8	Min	-1
Streptococcus_gordonii_str_Challis_substr_CH1	Weissella_confusa_LBAE_C39_2	EX_2dmmq8	Min	-1
Vibrio_furnissii_NCTC_11218	Weissella_confusa_LBAE_C39_2	EX_2dmmq8	Min	-1
Bifidobacterium_mongoliense_DSM_21395	Clostridium_sticklandii_DSM_519	EX_2mbut	Max	1.58588846310283
Clostridium_sticklandii_DSM_519	Corynebacterium_kroppenstedtii_DSM_44385	EX_2mbut	Max	1.92141605601591
Acidaminococcus_intestini_RyC_MR95	Alcaligenes_faecalis_subsp_faecalis_NBRC_13111	EX_2obut	Max	0.928057422133406
Acidaminococcus_sp_D21	Kurthia_massiliensis_JC30	EX_2obut	Max	1.00446573875206
Acinetobacter_calcoaceticus_PHEA_2	Acinetobacter_haemolyticus_NIPH_261	EX_2obut	Max	0.765640399488007
Acinetobacter_calcoaceticus_PHEA_2	Actinomyces_georgiae_DSM_6843	EX_2obut	Max	1.08136732942944
Acinetobacter_calcoaceticus_PHEA_2	Alcaligenes_faecalis_subsp_faecalis_NCIB_8687	EX_2obut	Max	0.631916688391698
Acinetobacter_calcoaceticus_PHEA_2	Clostridium_celatum_DSM_1785	EX_2obut	Max	0.742769064392292
Acinetobacter_calcoaceticus_PHEA_2	Clostridium_sporosphaeroides_DSM_1294	EX_2obut	Max	1.07779993863346
Acinetobacter_calcoaceticus_PHEA_2	Dialister_invisus_DSM_15470	EX_2obut	Max	0.970220783509376
Acinetobacter_calcoaceticus_PHEA_2	Eikenella_corrodens_ATCC_23834	EX_2obut	Max	0.582769180267746
Acinetobacter_calcoaceticus_PHEA_2	Eubacterium_siraeum_70_3	EX_2obut	Max	0.824549314500928
Acinetobacter_calcoaceticus_PHEA_2	Kingella_oralis_ATCC_51147	EX_2obut	Max	0.575992613080984
Acinetobacter_calcoaceticus_PHEA_2	Lactobacillus_coryniformis_subsp_coryniformis_CECT_5711	EX_2obut	Max	1.11504114218292
Acinetobacter_calcoaceticus_PHEA_2	Lactobacillus_oris_F0423	EX_2obut	Max	1.10449351447562
Acinetobacter_calcoaceticus_PHEA_2	Lactobacillus_pentosus_KCA1	EX_2obut	Max	1.11408507931299
Acinetobacter_calcoaceticus_PHEA_2	Megasphaera_elsdenii_DSM_20460	EX_2obut	Max	1.12684736661879
Acinetobacter_calcoaceticus_PHEA_2	Peptostreptococcus_stomatis_DSM_17678	EX_2obut	Max	0.989641267117918
Acinetobacter_calcoaceticus_PHEA_2	Staphylococcus_caprae_C87	EX_2obut	Max	1.06797616190363
Acinetobacter_calcoaceticus_PHEA_2	Staphylococcus_lugdunensis_HKU09_01	EX_2obut	Max	1.08752940127977
Acinetobacter_calcoaceticus_PHEA_2	Staphylococcus_saprophyticus_subsp_saprophyticus_ATCC_15305	EX_2obut	Max	0.552408872478736
Acinetobacter_calcoaceticus_PHEA_2	Succinivibrio_dextrinosolvens_H5	EX_2obut	Max	0.674286863805378
Acinetobacter_calcoaceticus_PHEA_2	Weissella_confusa_LBAE_C39_2	EX_2obut	Max	0.880242947049851
Acinetobacter_johnsonii_SH046	Actinomyces_georgiae_DSM_6843	EX_2obut	Max	1.08391346701058
Acinetobacter_johnsonii_SH046	Alcaligenes_faecalis_subsp_faecalis_NBRC_13111	EX_2obut	Max	0.678015768478986
Acinetobacter_johnsonii_SH046	Alcaligenes_faecalis_subsp_faecalis_NCIB_8687	EX_2obut	Max	0.688017608589689
Acinetobacter_johnsonii_SH046	Corynebacterium_tuberculostearicum_SK141	EX_2obut	Max	1.13523778637409
Acinetobacter_johnsonii_SH046	Leuconostoc_mesenteroides_subsp_cremoris_ATCC_19254	EX_2obut	Max	0.920061675634656
Acinetobacter_johnsonii_SH046	Mycobacterium_avium_subsp_avium_ATCC_25291	EX_2obut	Max	1.14229012301962
Acinetobacter_johnsonii_SH046	Pediococcus_pentosaceus_ATCC_25745	EX_2obut	Max	0.76240793777788
Acinetobacter_johnsonii_SH046	Porphyromonas_somerae_DSM_23386	EX_2obut	Max	1.10212579264191
Acinetobacter_lwoffii_WJ10621	Clostridium_sartagoforme_AAU1	EX_2obut	Max	1.02221345418366
Acinetobacter_lwoffii_WJ10621	Corynebacterium_tuberculostearicum_SK141	EX_2obut	Max	1.14639210011376
Acinetobacter_lwoffii_WJ10621	Kallipyga_massiliensis_ph2	EX_2obut	Max	1.13796812129351
Acinetobacter_lwoffii_WJ10621	Lactobacillus_coleohominis_101_4_CHN	EX_2obut	Max	1.15202569506891
Acinetobacter_lwoffii_WJ10621	Lactobacillus_coryniformis_subsp_coryniformis_CECT_5711	EX_2obut	Max	1.1287378835757
Acinetobacter_lwoffii_WJ10621	Lactobacillus_gastricus_PS3	EX_2obut	Max	0.459657294174349
Acinetobacter_lwoffii_WJ10621	Lactobacillus_jensenii_1153	EX_2obut	Max	1.14867031964411
Acinetobacter_lwoffii_WJ10621	Lactobacillus_oris_F0423	EX_2obut	Max	1.12525329798552
Acinetobacter_lwoffii_WJ10621	Leuconostoc_argentinum_KCTC_3773	EX_2obut	Max	1.07639953767682
Acinetobacter_lwoffii_WJ10621	Leuconostoc_gelidum_JB7	EX_2obut	Max	1.0717300615371
Acinetobacter_lwoffii_WJ10621	Pediococcus_pentosaceus_ATCC_25745	EX_2obut	Max	1.14511545771791
Acinetobacter_lwoffii_WJ10621	Peptostreptococcus_stomatis_DSM_17678	EX_2obut	Max	1.12372973587901
Acinetobacter_lwoffii_WJ10621	Staphylococcus_lugdunensis_HKU09_01	EX_2obut	Max	1.10912740202457
Acinetobacter_lwoffii_WJ10621	Staphylococcus_saprophyticus_subsp_saprophyticus_ATCC_15305	EX_2obut	Max	1.09823822523265
Acinetobacter_lwoffii_WJ10621	Weissella_cibaria_KACC_11862	EX_2obut	Max	1.14651369085266
Acinetobacter_lwoffii_WJ10621	Weissella_confusa_LBAE_C39_2	EX_2obut	Max	1.04744126903961
Acinetobacter_pittii_ANC_4052	Actinomyces_georgiae_DSM_6843	EX_2obut	Max	1.08911754248834
Acinetobacter_pittii_ANC_4052	Alcaligenes_faecalis_subsp_faecalis_NCIB_8687	EX_2obut	Max	0.598846040731814
Acinetobacter_pittii_ANC_4052	Bacillus_nealsonii_AAU1	EX_2obut	Max	0.969289656685987
Acinetobacter_pittii_ANC_4052	Clostridium_sp_SY8519	EX_2obut	Max	0.690172662064015
Acinetobacter_pittii_ANC_4052	Gemella_morbillorum_M424	EX_2obut	Max	1.11315962951392
Acinetobacter_pittii_ANC_4052	Gemella_sanguinis_M325	EX_2obut	Max	1.11310919848449
Acinetobacter_pittii_ANC_4052	Helicobacter_pylori_26695	EX_2obut	Max	0.699386546808796
Acinetobacter_pittii_ANC_4052	Lactobacillus_amylovorus_GRL_1112	EX_2obut	Max	1.10352166769576
Acinetobacter_pittii_ANC_4052	Lactobacillus_casei_ATCC_334	EX_2obut	Max	0.434193127911954
Acinetobacter_pittii_ANC_4052	Lactobacillus_casei_casei_BL23	EX_2obut	Max	0.434193127791104
Acinetobacter_pittii_ANC_4052	Lactobacillus_coryniformis_subsp_coryniformis_CECT_5711	EX_2obut	Max	1.11723078557634
Acinetobacter_pittii_ANC_4052	Lactobacillus_rhamnosus_LMS2_1	EX_2obut	Max	0.521596877208481
Acinetobacter_pittii_ANC_4052	Mycobacterium_avium_subsp_avium_ATCC_25291	EX_2obut	Max	1.13719162957705
Acinetobacter_pittii_ANC_4052	Propionibacterium_freudenreichii_subsp_shermanii_CIRM_BIA1	EX_2obut	Max	0.640429235144779
Acinetobacter_radioresistens_NIPH_2130	Clostridium_sartagoforme_AAU1	EX_2obut	Max	0.984057120163129
Acinetobacter_radioresistens_NIPH_2130	Clostridium_sporosphaeroides_DSM_1294	EX_2obut	Max	1.13013234676987
Acinetobacter_radioresistens_NIPH_2130	Corynebacterium_tuberculostearicum_SK141	EX_2obut	Max	1.13636494219031
Acinetobacter_radioresistens_NIPH_2130	Kallipyga_massiliensis_ph2	EX_2obut	Max	1.1309334569678
Acinetobacter_radioresistens_NIPH_2130	Lactobacillus_coleohominis_101_4_CHN	EX_2obut	Max	1.14531764819037
Acinetobacter_radioresistens_NIPH_2130	Lactobacillus_coryniformis_subsp_coryniformis_CECT_5711	EX_2obut	Max	1.12496133035847
Acinetobacter_radioresistens_NIPH_2130	Lactobacillus_oris_F0423	EX_2obut	Max	1.11845872965512
Acinetobacter_radioresistens_NIPH_2130	Leuconostoc_argentinum_KCTC_3773	EX_2obut	Max	1.02298799337132
Acinetobacter_radioresistens_NIPH_2130	Leuconostoc_gelidum_JB7	EX_2obut	Max	1.01739298406369
Acinetobacter_radioresistens_NIPH_2130	Peptostreptococcus_stomatis_DSM_17678	EX_2obut	Max	1.11685987927638
Acinetobacter_radioresistens_NIPH_2130	Staphylococcus_equorum_subsp_equorum_Mu2	EX_2obut	Max	0.878747007342668
Acinetobacter_radioresistens_NIPH_2130	Staphylococcus_lugdunensis_HKU09_01	EX_2obut	Max	1.10692231207156
Acinetobacter_radioresistens_NIPH_2130	Staphylococcus_saprophyticus_subsp_saprophyticus_ATCC_15305	EX_2obut	Max	1.09555338722089
Acinetobacter_radioresistens_NIPH_2130	Trueperella_pyogenes_MS249	EX_2obut	Max	0.788212825245409
Acinetobacter_radioresistens_NIPH_2130	Weissella_cibaria_KACC_11862	EX_2obut	Max	0.900118726279516
Acinetobacter_radioresistens_NIPH_2130	Weissella_confusa_LBAE_C39_2	EX_2obut	Max	1.01581034154299
Afipia_birgiae_34632	Lactobacillus_oris_F0423	EX_2obut	Max	1.06384254762168
Alcaligenes_faecalis_subsp_faecalis_NBRC_13111	Arthrobacter_castelli_DSM_16402	EX_2obut	Max	1.08274829028505
Alcaligenes_faecalis_subsp_faecalis_NBRC_13111	Clostridium_botulinum_A_str_ATCC_19397	EX_2obut	Max	1.06906449777864
Alcaligenes_faecalis_subsp_faecalis_NBRC_13111	Clostridium_botulinum_A_str_ATCC_3502	EX_2obut	Max	1.07820256366176
Alcaligenes_faecalis_subsp_faecalis_NBRC_13111	Clostridium_botulinum_A_str_Hall	EX_2obut	Max	1.078199148924
Alcaligenes_faecalis_subsp_faecalis_NBRC_13111	Clostridium_botulinum_Bf	EX_2obut	Max	1.0404479360169
Alcaligenes_faecalis_subsp_faecalis_NBRC_13111	Clostridium_botulinum_F_str_230613	EX_2obut	Max	1.04037065688772
Alcaligenes_faecalis_subsp_faecalis_NBRC_13111	Clostridium_symbiosum_ATCC_14940	EX_2obut	Max	0.963456894448996
Alcaligenes_faecalis_subsp_faecalis_NBRC_13111	Enterococcus_casseliflavus_ATCC_12755	EX_2obut	Max	1.08250902945622
Alcaligenes_faecalis_subsp_faecalis_NBRC_13111	Gordonia_terrae_NBRC_100016	EX_2obut	Max	0.864983452722868
Alcaligenes_faecalis_subsp_faecalis_NBRC_13111	Klebsiella_sp_1_1_55	EX_2obut	Max	0.515377967168774
Alcaligenes_faecalis_subsp_faecalis_NBRC_13111	Lactobacillus_amylovorus_GRL_1112	EX_2obut	Max	1.09071993565772
Alcaligenes_faecalis_subsp_faecalis_NBRC_13111	Lactobacillus_casei_ATCC_334	EX_2obut	Max	0.821152101067014
Alcaligenes_faecalis_subsp_faecalis_NBRC_13111	Lactobacillus_casei_casei_BL23	EX_2obut	Max	0.8211521010669
Alcaligenes_faecalis_subsp_faecalis_NBRC_13111	Lactobacillus_iners_DSM_13335	EX_2obut	Max	1.11268550273655
Alcaligenes_faecalis_subsp_faecalis_NBRC_13111	Lactobacillus_jensenii_1153	EX_2obut	Max	0.478045161893988
Alcaligenes_faecalis_subsp_faecalis_NBRC_13111	Lactobacillus_oris_F0423	EX_2obut	Max	0.683332074984833
Alcaligenes_faecalis_subsp_faecalis_NBRC_13111	Lactobacillus_rhamnosus_LMS2_1	EX_2obut	Max	0.830951343036645
Alcaligenes_faecalis_subsp_faecalis_NBRC_13111	Leuconostoc_argentinum_KCTC_3773	EX_2obut	Max	0.896420157819534
Alcaligenes_faecalis_subsp_faecalis_NBRC_13111	Leuconostoc_gelidum_JB7	EX_2obut	Max	0.888425336203454
Alcaligenes_faecalis_subsp_faecalis_NBRC_13111	Lysinibacillus_fusiformis_ZB2	EX_2obut	Max	0.797856481375902
Alcaligenes_faecalis_subsp_faecalis_NBRC_13111	Ruminococcus_gauvreauii_DSM_19829	EX_2obut	Max	1.07649192849897
Alcaligenes_faecalis_subsp_faecalis_NBRC_13111	Staphylococcus_equorum_subsp_equorum_Mu2	EX_2obut	Max	0.388325653656352
Alcaligenes_faecalis_subsp_faecalis_NBRC_13111	Staphylococcus_lugdunensis_HKU09_01	EX_2obut	Max	1.02567482069242
Alcaligenes_faecalis_subsp_faecalis_NBRC_13111	Staphylococcus_pasteuri_SP1	EX_2obut	Max	1.06564583307647
Alcaligenes_faecalis_subsp_faecalis_NBRC_13111	Staphylococcus_saprophyticus_subsp_saprophyticus_ATCC_15305	EX_2obut	Max	0.609041078125983
Alcaligenes_faecalis_subsp_faecalis_NBRC_13111	Staphylococcus_simulans_ACS_120_V_Sch1	EX_2obut	Max	1.06760813580308
Alcaligenes_faecalis_subsp_faecalis_NBRC_13111	Staphylococcus_warneri_SG1	EX_2obut	Max	1.06841089962484
Anaerobiospirillum_succiniciproducens_DSM_640001	Paenibacillus_graminis_C4D1M	EX_2obut	Max	0.696435679314618
Anaerotruncus_colihominis_DSM_17241	Paenibacillus_graminis_C4D1M	EX_2obut	Max	0.396139531433278
Bacillus_atrophaeus_ATCC_49822_1	Ruminococcus_bicirculans_80_3	EX_2obut	Max	0.816530859502336
Bacillus_infantis_NRRL_B_14911	Ruminococcus_bicirculans_80_3	EX_2obut	Max	0.888920572576694
Bacillus_mojavensis_RO_H_1	Ruminococcus_bicirculans_80_3	EX_2obut	Max	0.937811680134587
Bacillus_nealsonii_AAU1	Dermacoccus_nishinomiyaensis	EX_2obut	Max	1.03844156057312
Bacillus_nealsonii_AAU1	Methanomassiliicoccus_luminyensis_B10	EX_2obut	Max	1.07408991653142
Bacillus_nealsonii_AAU1	Paracoccus_yeei_ATCC_BAA_599	EX_2obut	Max	0.938259436724934
Bacillus_nealsonii_AAU1	Silanimonas_lenta_DSM_16282	EX_2obut	Max	1.05686078695828
Bacillus_sonorensis_L12	Ruminococcus_bicirculans_80_3	EX_2obut	Max	0.917537715777257
Bacillus_timonensis_JC401	Leuconostoc_gelidum_JB7	EX_2obut	Max	0.999969150454149
Bacteroides_dorei_DSM_17855	Paenibacillus_graminis_C4D1M	EX_2obut	Max	0.601264346661651
Bifidobacterium_animalis_lactis_BB_12	Kurthia_massiliensis_JC30	EX_2obut	Max	0.825273108656802
Bifidobacterium_animalis_lactis_Bi_07	Kurthia_massiliensis_JC30	EX_2obut	Max	0.504390593718426
Bifidobacterium_animalis_lactis_Bl_04_ATCC_SD5219	Kurthia_massiliensis_JC30	EX_2obut	Max	0.504390593718426
Bifidobacterium_animalis_lactis_CNCM_I_2494	Eubacterium_siraeum_70_3	EX_2obut	Max	0.573193557276795
Bifidobacterium_animalis_lactis_CNCM_I_2494	Gordonia_terrae_NBRC_100016	EX_2obut	Max	0.890535945151214
Bifidobacterium_animalis_lactis_DSM_10140	Kurthia_massiliensis_JC30	EX_2obut	Max	0.504390593718426
Bifidobacterium_animalis_lactis_V9	Kurthia_massiliensis_JC30	EX_2obut	Max	0.504390593718426
Bifidobacterium_bifidum_BGN4	Methanobrevibacter_ruminantium_M1	EX_2obut	Max	0.601577605872876
Bifidobacterium_bifidum_PRL2010	Methanobrevibacter_ruminantium_M1	EX_2obut	Max	0.500159523582056
Bifidobacterium_bifidum_S17	Methanobrevibacter_ruminantium_M1	EX_2obut	Max	0.585511398829567
Bifidobacterium_breve_HPH0326	Methanobrevibacter_ruminantium_M1	EX_2obut	Max	0.523917046024167
Bifidobacterium_gallicum_DSM_20093	Methanobrevibacter_ruminantium_M1	EX_2obut	Max	0.521545705952803
Bifidobacterium_longum_longum_JDM301	Kurthia_massiliensis_JC30	EX_2obut	Max	1.08620852039223
Bifidobacterium_longum_longum_JDM301	Methanobrevibacter_ruminantium_M1	EX_2obut	Max	0.49203626434803
Bifidobacterium_longum_NCC2705	Kurthia_massiliensis_JC30	EX_2obut	Max	1.08591901495902
Bifidobacterium_longum_NCC2705	Methanobrevibacter_ruminantium_M1	EX_2obut	Max	0.775956919347323
Blastococcus_massiliensis_AP3	Peptostreptococcus_stomatis_DSM_17678	EX_2obut	Max	0.866606987854539
Blastococcus_massiliensis_AP3	Staphylococcus_epidermidis_ATCC_12228	EX_2obut	Max	0.669829705504526
Brevibacterium_casei_S18	Clostridium_saccharogumia_DSM_17460	EX_2obut	Max	1.09063721196549
Brevibacterium_linens_BL2	Gordonia_terrae_NBRC_100016	EX_2obut	Max	0.785437468186501
Butyricimonas_synergistica_DSM_23225	Gordonia_terrae_NBRC_100016	EX_2obut	Max	0.752565691927884
Butyricimonas_virosa_DSM_23226	Gordonia_terrae_NBRC_100016	EX_2obut	Max	0.752196996079761
Butyricimonas_virosa_DSM_23226	Staphylococcus_haemolyticus_JCSC1435	EX_2obut	Max	0.760206888094103
Butyrivibrio_fibrisolvens_16_4	Gordonia_terrae_NBRC_100016	EX_2obut	Max	0.880884647780817
Campylobacter_coli_JV20	Gordonia_terrae_NBRC_100016	EX_2obut	Max	0.90707751843388
Campylobacter_jejuni_jejuni_M1	Weissella_confusa_LBAE_C39_2	EX_2obut	Max	0.997868931253947
Citrobacter_freundii_UCI_31	Dialister_succinatiphilus_YIT_11850	EX_2obut	Max	0.683385542010683
Citrobacter_sp_30_2	Leuconostoc_argentinum_KCTC_3773	EX_2obut	Max	0.753024273979918
Citrobacter_youngae_ATCC_29220	Leuconostoc_argentinum_KCTC_3773	EX_2obut	Max	0.751976565497216
Clostridium_asparagiforme_DSM_15981	Clostridium_sartagoforme_AAU1	EX_2obut	Max	0.546415240862757
Clostridium_asparagiforme_DSM_15981	Kocuria_rhizophila_DC2201	EX_2obut	Max	0.430651525624398
Clostridium_asparagiforme_DSM_15981	Nevskia_ramosa_DSM_11499	EX_2obut	Max	0.792166440118194
Clostridium_asparagiforme_DSM_15981	Staphylococcus_capitis_CR0101	EX_2obut	Max	0.986527980733172
Clostridium_asparagiforme_DSM_15981	Staphylococcus_pasteuri_SP1	EX_2obut	Max	0.855736640011401
Clostridium_asparagiforme_DSM_15981	Tatumella_ptyseos_ATCC_33301	EX_2obut	Max	0.708494071481368
Clostridium_bartlettii_DSM_16795	Gordonia_terrae_NBRC_100016	EX_2obut	Max	0.867701794977165
Clostridium_bifermentans_ATCC_19299	Paenibacillus_graminis_C4D1M	EX_2obut	Max	0.600943491913085
Clostridium_bolteae_ATCC_BAA_613	Gordonia_terrae_NBRC_100016	EX_2obut	Max	0.533961533126217
Clostridium_botulinum_A_str_ATCC_19397	Silanimonas_lenta_DSM_16282	EX_2obut	Max	1.11396565931966
Clostridium_botulinum_A_str_ATCC_3502	Paracoccus_yeei_ATCC_BAA_599	EX_2obut	Max	1.05332139730683
Clostridium_botulinum_A_str_ATCC_3502	Silanimonas_lenta_DSM_16282	EX_2obut	Max	1.12238342386138
Clostridium_botulinum_A_str_Hall	Paracoccus_yeei_ATCC_BAA_599	EX_2obut	Max	1.0533177287258
Clostridium_botulinum_A_str_Hall	Silanimonas_lenta_DSM_16282	EX_2obut	Max	1.12238342268404
Clostridium_botulinum_Bf	Silanimonas_lenta_DSM_16282	EX_2obut	Max	1.08735959120872
Clostridium_botulinum_F_str_230613	Corynebacterium_kroppenstedtii_DSM_44385	EX_2obut	Max	0.377144598860241
Clostridium_botulinum_F_str_230613	Silanimonas_lenta_DSM_16282	EX_2obut	Max	1.08731148320294
Clostridium_butyricum_DSM_10702	Lactobacillus_amylovorus_GRL_1112	EX_2obut	Max	1.09894077232673
Clostridium_butyricum_DSM_10702	Lactobacillus_coleohominis_101_4_CHN	EX_2obut	Max	1.09928715641149
Clostridium_butyricum_DSM_10702	Lactobacillus_gastricus_PS3	EX_2obut	Max	0.989872959369904
Clostridium_butyricum_DSM_10702	Lactobacillus_vaginalis_ATCC_49540	EX_2obut	Max	0.832007535521939
Clostridium_butyricum_DSM_10702	Pediococcus_pentosaceus_ATCC_25745	EX_2obut	Max	1.01819475622119
Clostridium_butyricum_DSM_10702	Weissella_cibaria_KACC_11862	EX_2obut	Max	1.0030455919964
Clostridium_butyricum_E4_str_BoNT_E_BL5262	Weissella_confusa_LBAE_C39_2	EX_2obut	Max	0.995310206298086
Clostridium_saccharogumia_DSM_17460	Corynebacterium_aurimucosum_ATCC_700975	EX_2obut	Max	1.11704768895277
Clostridium_saccharogumia_DSM_17460	Corynebacterium_kroppenstedtii_DSM_44385	EX_2obut	Max	1.11615296869081
Clostridium_saccharogumia_DSM_17460	Oxalobacter_formigenes_OXCC13	EX_2obut	Max	1.08882878662848
Clostridium_sartagoforme_AAU1	Paracoccus_yeei_ATCC_BAA_599	EX_2obut	Max	0.919168540013288
Clostridium_sporosphaeroides_DSM_1294	Paracoccus_yeei_ATCC_BAA_599	EX_2obut	Max	1.07575964091575
Clostridium_symbiosum_WAL_14163	Paracoccus_yeei_ATCC_BAA_599	EX_2obut	Max	0.890962267443228
Clostridium_symbiosum_WAL_14673	Paracoccus_yeei_ATCC_BAA_599	EX_2obut	Max	0.887846595229234
Corynebacterium_durum_F0235	Kurthia_massiliensis_JC30	EX_2obut	Max	1.09060228306953
Corynebacterium_kroppenstedtii_DSM_44385	Lactobacillus_coryniformis_subsp_coryniformis_CECT_5711	EX_2obut	Max	1.12623979403168
Corynebacterium_propinquum_DSM_44285	Gordonia_terrae_NBRC_100016	EX_2obut	Max	0.457558414488403
Corynebacterium_striatum_ATCC_6940	Leuconostoc_argentinum_KCTC_3773	EX_2obut	Max	0.800149036726907
Corynebacterium_tuberculostearicum_SK141	Dermacoccus_nishinomiyaensis	EX_2obut	Max	1.10855085132255
Corynebacterium_tuberculostearicum_SK141	Dialister_succinatiphilus_YIT_11850	EX_2obut	Max	1.14087539282264
Corynebacterium_tuberculostearicum_SK141	Gordonia_rubripertincta_NBRC_101908	EX_2obut	Max	0.99969787195505
Corynebacterium_tuberculostearicum_SK141	Gordonia_terrae_C_6	EX_2obut	Max	1.11041397952033
Corynebacterium_tuberculostearicum_SK141	Gordonia_terrae_NBRC_100016	EX_2obut	Max	0.886836399168828
Corynebacterium_tuberculostearicum_SK141	Rhodococcus_equi_ATCC_33707	EX_2obut	Max	1.11697324155591
Corynebacterium_tuberculostearicum_SK141	Rhodococcus_equi_NBRC_101255	EX_2obut	Max	1.10219906688144
Dermacoccus_nishinomiyaensis	Filifactor_alocis_ATCC_35896	EX_2obut	Max	1.11587741042661
Dermacoccus_nishinomiyaensis	Kallipyga_massiliensis_ph2	EX_2obut	Max	1.09516964815839
Dermacoccus_nishinomiyaensis	Lactobacillus_amylovorus_GRL_1112	EX_2obut	Max	1.10479585304029
Dermacoccus_nishinomiyaensis	Lactobacillus_coleohominis_101_4_CHN	EX_2obut	Max	1.11071815925004
Dermacoccus_nishinomiyaensis	Lactobacillus_coryniformis_subsp_coryniformis_CECT_5711	EX_2obut	Max	1.09600511966528
Dermacoccus_nishinomiyaensis	Lactobacillus_gastricus_PS3	EX_2obut	Max	1.07254517082629
Dermacoccus_nishinomiyaensis	Lactobacillus_jensenii_1153	EX_2obut	Max	1.10556718199666
Dermacoccus_nishinomiyaensis	Lactobacillus_oris_F0423	EX_2obut	Max	1.07948938256584
Dermacoccus_nishinomiyaensis	Lactobacillus_pentosus_KCA1	EX_2obut	Max	1.09816953539985
Dermacoccus_nishinomiyaensis	Leuconostoc_argentinum_KCTC_3773	EX_2obut	Max	1.1011790457917
Dermacoccus_nishinomiyaensis	Leuconostoc_gelidum_JB7	EX_2obut	Max	1.10391614205287
Dermacoccus_nishinomiyaensis	Pediococcus_pentosaceus_ATCC_25745	EX_2obut	Max	0.453918547598164
Dermacoccus_nishinomiyaensis	Weissella_cibaria_KACC_11862	EX_2obut	Max	1.09961180161997
Dermacoccus_nishinomiyaensis	Weissella_confusa_LBAE_C39_2	EX_2obut	Max	1.10081753270379
Desulfovibrio_sp_3_1_syn3	Paracoccus_yeei_ATCC_BAA_599	EX_2obut	Max	0.728528170902678
Dialister_succinatiphilus_YIT_11850	Gordonia_terrae_NBRC_100016	EX_2obut	Max	0.87648790702076
Dialister_succinatiphilus_YIT_11850	Lysinibacillus_fusiformis_ZB2	EX_2obut	Max	1.05967907518027
Dialister_succinatiphilus_YIT_11850	Staphylococcus_arlettae_CVD059	EX_2obut	Max	1.05928916163452
Dialister_succinatiphilus_YIT_11850	Staphylococcus_capitis_CR0101	EX_2obut	Max	1.0633332683143
Dialister_succinatiphilus_YIT_11850	Staphylococcus_capitis_QN1	EX_2obut	Max	1.05862694125824
Dialister_succinatiphilus_YIT_11850	Staphylococcus_equorum_subsp_equorum_Mu2	EX_2obut	Max	1.05714769941187
Dialister_succinatiphilus_YIT_11850	Staphylococcus_xylosus_DMB3_Bh1	EX_2obut	Max	1.0572581008513
Dialister_succinatiphilus_YIT_11850	Staphylococcus_xylosus_NJ	EX_2obut	Max	1.06275720622921
Dialister_succinatiphilus_YIT_11850	Tatumella_ptyseos_ATCC_33301	EX_2obut	Max	0.786365359533647
Dietzia_cinnamea_P4	Filifactor_alocis_ATCC_35896	EX_2obut	Max	0.642543391637901
Eggerthella_sp_YY7918	Kurthia_massiliensis_JC30	EX_2obut	Max	1.07316450516942
Eikenella_corrodens_ATCC_23834	Paenibacillus_graminis_C4D1M	EX_2obut	Max	0.575571580031806
Eikenella_corrodens_ATCC_23834	Ruminococcus_callidus_ATCC_2776001	EX_2obut	Max	0.791685046544785
Eikenella_corrodens_ATCC_23834	Silanimonas_lenta_DSM_16282	EX_2obut	Max	0.679458788952161
Enterococcus_faecalis_TX2134	Rhodococcus_equi_ATCC_33707	EX_2obut	Max	0.507529626371252
Enterococcus_phoeniculicola_ATCC_BAA_412	Gordonia_terrae_NBRC_100016	EX_2obut	Max	1.09782883540765
Escherichia_coli_O157_H7_str_Sakai	Leuconostoc_argentinum_KCTC_3773	EX_2obut	Max	0.73856116874606
Escherichia_coli_str_K_12_substr_MG1655	Leuconostoc_argentinum_KCTC_3773	EX_2obut	Max	0.737536005616448
Escherichia_coli_UTI89_UPEC	Leuconostoc_argentinum_KCTC_3773	EX_2obut	Max	0.747735754687938
Escherichia_sp_1_1_43	Kurthia_massiliensis_JC30	EX_2obut	Max	1.0730376088286
Escherichia_sp_3_2_53FAA	Leuconostoc_argentinum_KCTC_3773	EX_2obut	Max	0.75302427410054
Escherichia_sp_4_1_40B	Leuconostoc_argentinum_KCTC_3773	EX_2obut	Max	0.74003329364632
Eubacterium_limosum_KIST612	Laribacter_hongkongensis_HLHK9	EX_2obut	Max	1.12807651930427
Eubacterium_rectale_M104_1	Methanobrevibacter_ruminantium_M1	EX_2obut	Max	0.439518828894165
Eubacterium_siraeum_70_3	Gordonia_terrae_C_6	EX_2obut	Max	1.08159327874819
Eubacterium_siraeum_70_3	Rhodococcus_equi_ATCC_33707	EX_2obut	Max	1.05896008715615
Eubacterium_siraeum_70_3	Rhodococcus_equi_NBRC_101255	EX_2obut	Max	0.954197594633342
Filifactor_alocis_ATCC_35896	Silanimonas_lenta_DSM_16282	EX_2obut	Max	1.15012295090435
Fusobacterium_periodonticum_1_1_41FAA	Paracoccus_yeei_ATCC_BAA_599	EX_2obut	Max	0.537047604468171
Fusobacterium_periodonticum_2_1_31	Paracoccus_yeei_ATCC_BAA_599	EX_2obut	Max	0.829384699116304
Fusobacterium_ulcerans_ATCC_49185	Helicobacter_canadensis_MIT_98_5491	EX_2obut	Max	1.09693542817843
Fusobacterium_varium_ATCC_27725	Lactobacillus_gastricus_PS3	EX_2obut	Max	0.470039013123028
Gemella_haemolysans_ATCC_10379	Rhodococcus_equi_ATCC_33707	EX_2obut	Max	0.58395543002689
Gemella_morbillorum_M424	Paenibacillus_graminis_C4D1M	EX_2obut	Max	0.877750490754465
Gemella_morbillorum_M424	Paracoccus_yeei_ATCC_BAA_599	EX_2obut	Max	1.07604479296481
Gemella_sanguinis_M325	Paenibacillus_graminis_C4D1M	EX_2obut	Max	0.874057534359622
Gemella_sanguinis_M325	Paracoccus_yeei_ATCC_BAA_599	EX_2obut	Max	1.07593841881953
Gordonia_terrae_C_6	Methanosphaera_stadtmanae_DSM_3091	EX_2obut	Max	1.09392572742343
Gordonia_terrae_NBRC_100016	Lactobacillus_oris_F0423	EX_2obut	Max	0.827855207519519
Gordonia_terrae_NBRC_100016	Marvinbryantia_formatexigens_I_52_DSM_14469	EX_2obut	Max	0.872612460136111
Gordonia_terrae_NBRC_100016	Propionibacterium_avidum_44067	EX_2obut	Max	0.815645919108647
Gordonia_terrae_NBRC_100016	Propionibacterium_freudenreichii_subsp_shermanii_CIRM_BIA1	EX_2obut	Max	0.899756630152751
Gordonia_terrae_NBRC_100016	Streptococcus_sp_2_1_36FAA	EX_2obut	Max	0.869363124173447
Helicobacter_canadensis_MIT_98_5491	Methyloversatilis_universalis_Fam50001	EX_2obut	Max	1.15024501935864
Helicobacter_canadensis_MIT_98_5491	Paenibacillus_barengoltzii_G22	EX_2obut	Max	0.957369554078127
Helicobacter_canadensis_MIT_98_5491	Staphylococcus_haemolyticus_JCSC1435	EX_2obut	Max	1.08729544973085
Kallipyga_massiliensis_ph2	Silanimonas_lenta_DSM_16282	EX_2obut	Max	1.12183772286323
Kingella_oralis_ATCC_51147	Kurthia_massiliensis_JC30	EX_2obut	Max	0.62707900642306
Kurthia_massiliensis_JC30	Laribacter_hongkongensis_HLHK9	EX_2obut	Max	0.870006580543645
Kurthia_massiliensis_JC30	Listeria_grayi_DSM_20601	EX_2obut	Max	1.07693746296388
Kurthia_massiliensis_JC30	Listeria_monocytogenes_4a_L99	EX_2obut	Max	1.11233914048978
Kurthia_massiliensis_JC30	Listeria_monocytogenes_4b_F2365	EX_2obut	Max	1.11257785530893
Kurthia_massiliensis_JC30	Listeria_monocytogenes_Finland_1988	EX_2obut	Max	1.11257416090632
Kurthia_massiliensis_JC30	Listeria_monocytogenes_FSL_R2_561	EX_2obut	Max	1.11257415428543
Kurthia_massiliensis_JC30	Listeria_monocytogenes_J0161_FSL_R2_499	EX_2obut	Max	1.11257416680746
Kurthia_massiliensis_JC30	Listeria_monocytogenes_serotype_7_SLCC_2482	EX_2obut	Max	1.11257777270669
Kurthia_massiliensis_JC30	Listeria_monocytogenes_SLCC_2378	EX_2obut	Max	1.11257785530893
Kurthia_massiliensis_JC30	Listeria_monocytogenes_SLCC_2540	EX_2obut	Max	1.11257415441821
Kurthia_massiliensis_JC30	Listeria_monocytogenes_SLCC_7179	EX_2obut	Max	1.11257415428543
Kurthia_massiliensis_JC30	Oxalobacter_formigenes_HOxBLS	EX_2obut	Max	1.07753936619679
Kurthia_massiliensis_JC30	Oxalobacter_formigenes_OXCC13	EX_2obut	Max	1.2120777856079
Kurthia_massiliensis_JC30	Paracoccus_yeei_ATCC_BAA_599	EX_2obut	Max	1.07004543466564
Kurthia_massiliensis_JC30	Proteus_penneri_ATCC_35198	EX_2obut	Max	1.06851248579028
Lactobacillus_casei_ATCC_334	Paenibacillus_graminis_C4D1M	EX_2obut	Max	0.511791155192896
Lactobacillus_casei_ATCC_334	Rhodococcus_equi_ATCC_33707	EX_2obut	Max	0.545628901453028
Lactobacillus_casei_ATCC_334	Rhodococcus_equi_NBRC_101255	EX_2obut	Max	0.457987626006116
Lactobacillus_casei_casei_BL23	Paenibacillus_graminis_C4D1M	EX_2obut	Max	0.511791155192782
Lactobacillus_casei_casei_BL23	Rhodococcus_equi_ATCC_33707	EX_2obut	Max	0.545289673129787
Lactobacillus_casei_casei_BL23	Rhodococcus_equi_NBRC_101255	EX_2obut	Max	0.457365099295998
Lactobacillus_coryniformis_subsp_coryniformis_CECT_5711	Methanomassiliicoccus_luminyensis_B10	EX_2obut	Max	0.551583708105682
Lactobacillus_coryniformis_subsp_coryniformis_CECT_5711	Silanimonas_lenta_DSM_16282	EX_2obut	Max	1.1390269767096
Lactobacillus_oris_F0423	Paracoccus_yeei_ATCC_BAA_599	EX_2obut	Max	1.04841029215902
Lactobacillus_paracasei_subsp_paracasei_8700_2	Rhodococcus_equi_ATCC_33707	EX_2obut	Max	0.630667145738585
Lactobacillus_paracasei_subsp_paracasei_ATCC_25302	Rhodococcus_equi_ATCC_33707	EX_2obut	Max	0.632823865685054
Lactobacillus_rhamnosus_LMS2_1	Paenibacillus_graminis_C4D1M	EX_2obut	Max	0.513063187191619
Leuconostoc_argentinum_KCTC_3773	Paenibacillus_graminis_C4D1M	EX_2obut	Max	1.02472444155126
Leuconostoc_argentinum_KCTC_3773	Salmonella_enterica_enterica_sv_Typhimurium_LT2	EX_2obut	Max	0.782608559417554
Leuconostoc_argentinum_KCTC_3773	Vibrio_furnissii_NCTC_11218	EX_2obut	Max	0.995465099427975
Leuconostoc_gelidum_JB7	Paenibacillus_graminis_C4D1M	EX_2obut	Max	1.01274730506043
Leuconostoc_gelidum_JB7	Salmonella_enterica_enterica_sv_Typhimurium_LT2	EX_2obut	Max	0.823535402336347
Leuconostoc_gelidum_JB7	Staphylococcus_xylosus_NJ	EX_2obut	Max	0.999837172515413
Leuconostoc_gelidum_JB7	Vibrio_furnissii_NCTC_11218	EX_2obut	Max	0.995471326556071
Leuconostoc_mesenteroides_subsp_cremoris_ATCC_19254	Rhodococcus_equi_ATCC_33707	EX_2obut	Max	0.968846172350709
Listeria_grayi_DSM_20601	Paracoccus_yeei_ATCC_BAA_599	EX_2obut	Max	0.760369059823802
Methanomassiliicoccus_luminyensis_B10	Staphylococcus_equorum_subsp_equorum_Mu2	EX_2obut	Max	1.09173767001005
Methanosphaera_stadtmanae_DSM_3091	Rhodococcus_equi_ATCC_33707	EX_2obut	Max	1.08924129745901
Odoribacter_splanchnicus_1651_6_DSM_20712	Paenibacillus_graminis_C4D1M	EX_2obut	Max	0.716330363035127
Olsenella_profusa_F019501	Vibrio_parahaemolyticus_RIMD_2210633	EX_2obut	Max	0.657304667242101
Paenibacillus_graminis_C4D1M	Peptostreptococcus_stomatis_DSM_17678	EX_2obut	Max	0.831842567602848
Paenibacillus_graminis_C4D1M	Propionibacterium_freudenreichii_subsp_shermanii_CIRM_BIA1	EX_2obut	Max	0.688871559641257
Paenibacillus_graminis_C4D1M	Staphylococcus_arlettae_CVD059	EX_2obut	Max	0.949044270537456
Paenibacillus_graminis_C4D1M	Staphylococcus_capitis_CR0101	EX_2obut	Max	0.951466587593245
Paenibacillus_graminis_C4D1M	Staphylococcus_capitis_QN1	EX_2obut	Max	0.945793965286612
Paenibacillus_graminis_C4D1M	Staphylococcus_equorum_subsp_equorum_Mu2	EX_2obut	Max	0.945886283035065
Paenibacillus_graminis_C4D1M	Staphylococcus_hominis_subsp_hominis_C80	EX_2obut	Max	0.987044186771641
Paenibacillus_graminis_C4D1M	Staphylococcus_lugdunensis_HKU09_01	EX_2obut	Max	0.99009562738047
Paenibacillus_graminis_C4D1M	Staphylococcus_pasteuri_SP1	EX_2obut	Max	0.951405471823477
Paenibacillus_graminis_C4D1M	Staphylococcus_pettenkoferi_VCU012	EX_2obut	Max	0.998424386660645
Paenibacillus_graminis_C4D1M	Staphylococcus_simulans_ACS_120_V_Sch1	EX_2obut	Max	0.949092854614946
Paenibacillus_graminis_C4D1M	Staphylococcus_xylosus_DMB3_Bh1	EX_2obut	Max	0.951408935276049
Paenibacillus_graminis_C4D1M	Streptococcus_thermophilus_LMG_18311	EX_2obut	Max	0.549223629681819
Paenibacillus_graminis_C4D1M	Weissella_confusa_LBAE_C39_2	EX_2obut	Max	1.02472444155137
Paracoccus_yeei_ATCC_BAA_599	Peptostreptococcus_stomatis_DSM_17678	EX_2obut	Max	1.0699815598922
Paracoccus_yeei_ATCC_BAA_599	Staphylococcus_hominis_subsp_hominis_C80	EX_2obut	Max	1.05712393563988
Peptostreptococcus_stomatis_DSM_17678	Silanimonas_lenta_DSM_16282	EX_2obut	Max	1.14877530696936
Ruminococcus_bicirculans_80_3	Staphylococcus_capitis_QN1	EX_2obut	Max	0.983033594768585
Ruminococcus_bicirculans_80_3	Staphylococcus_haemolyticus_JCSC1435	EX_2obut	Max	0.958178122382265
Ruminococcus_bicirculans_80_3	Staphylococcus_hominis_subsp_hominis_C80	EX_2obut	Max	0.982619294170945
Ruminococcus_bicirculans_80_3	Staphylococcus_xylosus_DMB3_Bh1	EX_2obut	Max	1.06056279558311
Salmonella_enterica_enterica_sv_Typhimurium_LT2	Weissella_confusa_LBAE_C39_2	EX_2obut	Max	0.823318102956705
Silanimonas_lenta_DSM_16282	Staphylococcus_capitis_QN1	EX_2obut	Max	0.949378558582453
Silanimonas_lenta_DSM_16282	Staphylococcus_epidermidis_ATCC_12228	EX_2obut	Max	0.708748308073609
Silanimonas_lenta_DSM_16282	Staphylococcus_hominis_subsp_hominis_C80	EX_2obut	Max	1.11589169164711
Silanimonas_lenta_DSM_16282	Staphylococcus_lugdunensis_HKU09_01	EX_2obut	Max	0.902743536970888
Silanimonas_lenta_DSM_16282	Staphylococcus_xylosus_DMB3_Bh1	EX_2obut	Max	0.959687414745986
Silanimonas_lenta_DSM_16282	Staphylococcus_xylosus_NJ	EX_2obut	Max	0.993270563942247
Vibrio_furnissii_NCTC_11218	Weissella_confusa_LBAE_C39_2	EX_2obut	Max	0.995453006091793
Acinetobacter_junii_SH205	Corynebacterium_kroppenstedtii_DSM_44385	EX_3mop	Max	1.06216348005296
Acinetobacter_junii_SH205	Granulicatella_adiacens_ATCC_49175	EX_3mop	Max	1.21814186110203
Actinomyces_cardiffensis_F0333	Corynebacterium_kroppenstedtii_DSM_44385	EX_3mop	Max	1.06580308160596
Actinomyces_georgiae_DSM_6843	Corynebacterium_kroppenstedtii_DSM_44385	EX_3mop	Max	1.97799609989443
Actinomyces_graevenitzii_C83	Candidatus_Nitrososphaera_gargensis_Ga9_2	EX_3mop	Max	0.983948205729916
Actinomyces_graevenitzii_C83	Silanimonas_lenta_DSM_16282	EX_3mop	Max	1.12767937813067
Actinomyces_naeslundii_str_Howell_279	Silanimonas_lenta_DSM_16282	EX_3mop	Max	1.16375980722
Actinomyces_viscosus_C505	Silanimonas_lenta_DSM_16282	EX_3mop	Max	1.1632268683403
Alistipes_indistinctus_YIT_12060	Bifidobacterium_mongoliense_DSM_21395	EX_3mop	Max	1.12062490032497
Alistipes_onderdonkii_DSM_19147	Candidatus_Nitrososphaera_gargensis_Ga9_2	EX_3mop	Max	0.990582106150782
Alloprevotella_tannerae_ATCC_51259	Sulfolobus_solfataricus_P2	EX_3mop	Max	0.966769118615844
Bacteroides_ureolyticus_DSM_20703	Pseudomonas_oleovorans_MOIL14HWK12	EX_3mop	Max	1.07978989337005
Bartonella_quintana_Toulouse	Candidatus_Nitrososphaera_gargensis_Ga9_2	EX_3mop	Max	1.18914945339623
Bifidobacterium_animalis_lactis_CNCM_I_2494	Lactobacillus_vaginalis_ATCC_49540	EX_3mop	Max	1.10499556786624
Bifidobacterium_gallicum_DSM_20093	Microbacterium_paraoxydans_77MFTsu3_2	EX_3mop	Max	1.32044138885408
Bifidobacterium_longum_E18	Candidatus_Nitrososphaera_gargensis_Ga9_2	EX_3mop	Max	0.976377608091184
Bifidobacterium_longum_longum_JDM301	Corynebacterium_kroppenstedtii_DSM_44385	EX_3mop	Max	1.04643134926187
Bifidobacterium_longum_longum_JDM301	Silanimonas_lenta_DSM_16282	EX_3mop	Max	0.973615591367434
Bifidobacterium_longum_NCC2705	Corynebacterium_kroppenstedtii_DSM_44385	EX_3mop	Max	1.04485213847931
Bifidobacterium_pseudocatenulatum_DSM_20438	Microbacterium_paraoxydans_77MFTsu3_2	EX_3mop	Max	1.16641441432648
Blastococcus_massiliensis_AP3	Corynebacterium_kroppenstedtii_DSM_44385	EX_3mop	Max	0.986153487191245
Blautia_obeum_ATCC_29174	Candidatus_Nitrososphaera_gargensis_Ga9_2	EX_3mop	Max	0.98378434480685
Blautia_wexlerae_DSM_19850	Candidatus_Nitrososphaera_gargensis_Ga9_2	EX_3mop	Max	0.983327532873659
Brevibacterium_linens_BL2	Corynebacterium_kroppenstedtii_DSM_44385	EX_3mop	Max	1.0069858833707
Campylobacter_hyointestinalis_subsp_hyointestinalis_LMG_9260	Candidatus_Nitrososphaera_gargensis_Ga9_2	EX_3mop	Max	1.16573254630725
Campylobacter_lari_RM2100	Candidatus_Nitrososphaera_gargensis_Ga9_2	EX_3mop	Max	1.18612921706585
Candidatus_Nitrososphaera_gargensis_Ga9_2	Clostridium_bolteae_ATCC_BAA_613	EX_3mop	Max	0.985327861819887
Candidatus_Nitrososphaera_gargensis_Ga9_2	Corynebacterium_tuberculostearicum_SK141	EX_3mop	Max	2.10916764647209
Candidatus_Nitrososphaera_gargensis_Ga9_2	Dorea_formicigenerans_ATCC_27755	EX_3mop	Max	0.983675296275123
Candidatus_Nitrososphaera_gargensis_Ga9_2	Enterococcus_sp_7L76	EX_3mop	Max	1.13986087958529
Candidatus_Nitrososphaera_gargensis_Ga9_2	Eubacterium_saphenum_ATCC_49989	EX_3mop	Max	1.16192900303747
Candidatus_Nitrososphaera_gargensis_Ga9_2	Lactobacillus_iners_DSM_13335	EX_3mop	Max	1.12987654402673
Candidatus_Nitrososphaera_gargensis_Ga9_2	Lactobacillus_jensenii_1153	EX_3mop	Max	1.12054516504952
Candidatus_Nitrososphaera_gargensis_Ga9_2	Lactobacillus_pentosus_KCA1	EX_3mop	Max	1.12794827913774
Candidatus_Nitrososphaera_gargensis_Ga9_2	Listeria_monocytogenes_4b_F2365	EX_3mop	Max	0.979922956288419
Candidatus_Nitrososphaera_gargensis_Ga9_2	Listeria_monocytogenes_Finland_1988	EX_3mop	Max	0.979920599383604
Candidatus_Nitrososphaera_gargensis_Ga9_2	Listeria_monocytogenes_FSL_R2_561	EX_3mop	Max	0.979920599383149
Candidatus_Nitrososphaera_gargensis_Ga9_2	Listeria_monocytogenes_J0161_FSL_R2_499	EX_3mop	Max	0.97992059938349
Candidatus_Nitrososphaera_gargensis_Ga9_2	Listeria_monocytogenes_serotype_7_SLCC_2482	EX_3mop	Max	0.979921587762533
Candidatus_Nitrososphaera_gargensis_Ga9_2	Listeria_monocytogenes_SLCC_2378	EX_3mop	Max	0.979922956288419
Candidatus_Nitrososphaera_gargensis_Ga9_2	Listeria_monocytogenes_SLCC_2540	EX_3mop	Max	0.979920599382922
Candidatus_Nitrososphaera_gargensis_Ga9_2	Listeria_monocytogenes_SLCC_7179	EX_3mop	Max	0.979920599383149
Candidatus_Nitrososphaera_gargensis_Ga9_2	Pediococcus_pentosaceus_ATCC_25745	EX_3mop	Max	1.13175007874975
Candidatus_Nitrososphaera_gargensis_Ga9_2	Prevotella_bivia_DSM_20514	EX_3mop	Max	0.986273634110262
Candidatus_Nitrososphaera_gargensis_Ga9_2	Prevotella_corporis_DSM_18810	EX_3mop	Max	0.985218690753186
Candidatus_Nitrososphaera_gargensis_Ga9_2	Prevotella_intermedia_17	EX_3mop	Max	0.991137594981524
Candidatus_Nitrososphaera_gargensis_Ga9_2	Prevotella_intermedia_ATCC_25611	EX_3mop	Max	0.985762287815874
Candidatus_Nitrososphaera_gargensis_Ga9_2	Prevotella_loescheii_DSM_19665	EX_3mop	Max	0.985382050536032
Candidatus_Nitrososphaera_gargensis_Ga9_2	Prevotella_melaninogenica_ATCC_25845	EX_3mop	Max	0.985128385602025
Candidatus_Nitrososphaera_gargensis_Ga9_2	Prevotella_nanceiensis_DSM_19126	EX_3mop	Max	0.98567906570463
Candidatus_Nitrososphaera_gargensis_Ga9_2	Prevotella_nigrescens_ATCC_33563	EX_3mop	Max	0.991170936861295
Candidatus_Nitrososphaera_gargensis_Ga9_2	Prevotella_pallens_ATCC_700821	EX_3mop	Max	0.993001661332301
Candidatus_Nitrososphaera_gargensis_Ga9_2	Prevotella_timonensis_4401737	EX_3mop	Max	0.985268846311442
Candidatus_Nitrososphaera_gargensis_Ga9_2	Prevotella_timonensis_CRIS_5C_B1	EX_3mop	Max	0.984777635939963
Candidatus_Nitrososphaera_gargensis_Ga9_2	Prevotella_veroralis_DSM_19559	EX_3mop	Max	0.986006721434023
Candidatus_Nitrososphaera_gargensis_Ga9_2	Weissella_paramesenteroides_ATCC_33313	EX_3mop	Max	1.04900356037922
Clostridium_beijerinckii_NCIMB_8052	Lactobacillus_vaginalis_ATCC_49540	EX_3mop	Max	1.02504764821288
Clostridium_nexile_DSM_1787	Corynebacterium_kroppenstedtii_DSM_44385	EX_3mop	Max	1.05881317213516
Clostridium_ramosum_VPI_0427_DSM_1402	Corynebacterium_kroppenstedtii_DSM_44385	EX_3mop	Max	1.09914739942815
Clostridium_spiroforme_DSM_1552	Corynebacterium_kroppenstedtii_DSM_44385	EX_3mop	Max	1.06544841232142
Collinsella_aerofaciens_ATCC_25986	Corynebacterium_kroppenstedtii_DSM_44385	EX_3mop	Max	1.0418350976604
Collinsella_intestinalis_DSM_13280	Corynebacterium_kroppenstedtii_DSM_44385	EX_3mop	Max	1.04126298577182
Collinsella_stercoris_DSM_13279	Corynebacterium_kroppenstedtii_DSM_44385	EX_3mop	Max	1.17460265665989
Coprococcus_catus_GD_7	Helicobacter_canadensis_MIT_98_5491	EX_3mop	Max	1.01778886004274
Corynebacterium_kroppenstedtii_DSM_44385	Enterococcus_casseliflavus_ATCC_12755	EX_3mop	Max	1.27800466172971
Corynebacterium_kroppenstedtii_DSM_44385	Fusobacterium_gonidiaformans_ATCC_25563	EX_3mop	Max	1.11107127887374
Corynebacterium_kroppenstedtii_DSM_44385	Fusobacterium_nucleatum_subsp_animalis_3_1_33	EX_3mop	Max	1.11063510370388
Corynebacterium_kroppenstedtii_DSM_44385	Fusobacterium_nucleatum_subsp_animalis_D11	EX_3mop	Max	1.1106367143434
Corynebacterium_kroppenstedtii_DSM_44385	Fusobacterium_periodonticum_1_1_41FAA	EX_3mop	Max	1.11372154808907
Corynebacterium_kroppenstedtii_DSM_44385	Fusobacterium_periodonticum_2_1_31	EX_3mop	Max	1.1018343862022
Corynebacterium_kroppenstedtii_DSM_44385	Haemophilus_haemolyticus_M19501	EX_3mop	Max	1.02849857930278
Corynebacterium_kroppenstedtii_DSM_44385	Haemophilus_parainfluenzae_T3T1	EX_3mop	Max	1.00086367564143
Corynebacterium_kroppenstedtii_DSM_44385	Kocuria_rhizophila_DC2201	EX_3mop	Max	1.04140924773515
Corynebacterium_kroppenstedtii_DSM_44385	Lactobacillus_fermentum_ATCC_14931	EX_3mop	Max	1.11516513603078
Corynebacterium_kroppenstedtii_DSM_44385	Lactobacillus_fermentum_IFO_3956	EX_3mop	Max	1.11900916955153
Corynebacterium_kroppenstedtii_DSM_44385	Listeria_monocytogenes_4a_L99	EX_3mop	Max	1.03785774205619
Corynebacterium_kroppenstedtii_DSM_44385	Listeria_monocytogenes_4b_F2365	EX_3mop	Max	1.03625458642148
Corynebacterium_kroppenstedtii_DSM_44385	Listeria_monocytogenes_Finland_1988	EX_3mop	Max	1.03625384370002
Corynebacterium_kroppenstedtii_DSM_44385	Listeria_monocytogenes_FSL_R2_561	EX_3mop	Max	1.03625384370378
Corynebacterium_kroppenstedtii_DSM_44385	Listeria_monocytogenes_J0161_FSL_R2_499	EX_3mop	Max	1.03625384370002
Corynebacterium_kroppenstedtii_DSM_44385	Listeria_monocytogenes_serotype_7_SLCC_2482	EX_3mop	Max	1.03625458659587
Corynebacterium_kroppenstedtii_DSM_44385	Listeria_monocytogenes_SLCC_2378	EX_3mop	Max	1.03625458642148
Corynebacterium_kroppenstedtii_DSM_44385	Listeria_monocytogenes_SLCC_2540	EX_3mop	Max	1.0362538434789
[truncated: 360,626 more rows]
