# Supplementary material for: Human gut microbe co-cultures have greater potential than monocultures for food waste remediation to commodity chemicals
Source: Sci Rep. 2018 Oct 22;8:15594. doi: 10.1038/s41598-018-33733-z (PMC6197241; doi:10.1038/s41598-018-33733-z)
Supplement: Supplementary file 3 — Data [file 41598_2018_33733_MOESM3_ESM.zip › Data/Parsed/Whole_gt_partsX0.1_CoCults_OverProd_MutualCommensalNeutral_MetRoutes.csv]

Iso1	Iso2	Metabolite	MinMax	Flux	MonoBio1	MonoBio2	CoBio1	CoBio2	Mod1Eff	Mod2Eff	InteractType	MetDist	MonoFlux1	MonoFlux2	CoFlux1	CoFlux2	MetOutType	MetRoute
Acidaminococcus_intestini_RyC_MR95	Alcaligenes_faecalis_subsp_faecalis_NBRC_13111	EX_2obut	Max	0.928057422133406	0.116486646507912	0.28910866191984	1.14310128650857	0.781645195381316	1	1	Mutual	0.4967085577	0	-1	0	0.928057422133406	Emergent	One
Acidaminococcus_sp_D21	Kurthia_massiliensis_JC30	EX_2obut	Max	1.00446573875206	0.126315671732149	0.302455135066486	0.159086459833247	0.378603634906085	1	1	Mutual	0.5740049751	0	-1	0	1.00446573875206	Emergent	One
Acinetobacter_calcoaceticus_PHEA_2	Acinetobacter_haemolyticus_NIPH_261	EX_2obut	Max	0.765640399488007	0.234551753309241	0.127338670776738	1.05305122270283	0.178359658840577	1	1	Mutual	0.2014742015	0.148571704384835	0	0.765640399488007	0	Boost	One
Acinetobacter_calcoaceticus_PHEA_2	Actinomyces_georgiae_DSM_6843	EX_2obut	Max	1.08136732942944	0.234551753309241	0.283042071410933	0.455958815944086	0.25841725902842	1	0	Commensal	0.5199774902	0.148571704384835	0	1.08136732942944	0	Boost	One
Acinetobacter_calcoaceticus_PHEA_2	Alcaligenes_faecalis_subsp_faecalis_NCIB_8687	EX_2obut	Max	0.631916688391698	0.234551753309241	0.28321005692928	1.11144523157895	1.13918961554464	1	1	Mutual	0.2746559633	0.148571704384835	0	0.631916688391698	0	Boost	One
Acinetobacter_calcoaceticus_PHEA_2	Clostridium_celatum_DSM_1785	EX_2obut	Max	0.742769064392292	0.234551753309241	0.280111060444699	0.334653031579819	0.334916174689283	1	1	Mutual	0.4344262295	0.148571704384835	0	0.742769064392292	0	Boost	One
Acinetobacter_calcoaceticus_PHEA_2	Clostridium_sporosphaeroides_DSM_1294	EX_2obut	Max	1.07779993863346	0.234551753309241	0.156904269010368	0.295681560126241	0.25551151878426	1	1	Mutual	0.467714767	0.148571704384835	0	1.07779993863346	0	Boost	One
Acinetobacter_calcoaceticus_PHEA_2	Dialister_invisus_DSM_15470	EX_2obut	Max	0.970220783509376	0.234551753309241	0.0113529672193493	0.806467609819492	0.45763863899947	1	1	Mutual	0.5240046838	0.148571704384835	0	0.970220783509376	0	Boost	One
Acinetobacter_calcoaceticus_PHEA_2	Eikenella_corrodens_ATCC_23834	EX_2obut	Max	0.582769180267746	0.234551753309241	0.0974156065328986	1.10293658888793	0.12847550615129	1	1	Mutual	0.4117647059	0.148571704384835	0	0.582769180267746	0	Boost	One
Acinetobacter_calcoaceticus_PHEA_2	Eubacterium_siraeum_70_3	EX_2obut	Max	0.824549314500928	0.234551753309241	0.113942200261794	1.06460974240724	0.115705846827723	1	0	Commensal	0.6097278518	0.148571704384835	0	0.824549314500928	0	Boost	One
Acinetobacter_calcoaceticus_PHEA_2	Lactobacillus_coryniformis_subsp_coryniformis_CECT_5711	EX_2obut	Max	1.11504114218292	0.234551753309241	0.202991370103889	0.287392235651964	0.19261929917991	1	0	Commensal	0.4868066774	0.148571704384835	0	1.11504114218292	0	Boost	One
Acinetobacter_calcoaceticus_PHEA_2	Lactobacillus_oris_F0423	EX_2obut	Max	1.10449351447562	0.234551753309241	0.27691004511346	0.281273850531079	0.311411823895469	1	1	Mutual	0.5	0.148571704384835	0	1.10449351447562	0	Boost	One
Acinetobacter_calcoaceticus_PHEA_2	Megasphaera_elsdenii_DSM_20460	EX_2obut	Max	1.12684736661879	0.234551753309241	0.15517816053335	0.216622975261089	0.184318687545215	0	1	Commensal	0.4456459875	0.148571704384835	0	1.12684736661879	0	Boost	One
Acinetobacter_calcoaceticus_PHEA_2	Peptostreptococcus_stomatis_DSM_17678	EX_2obut	Max	0.989641267117918	0.234551753309241	0.164756861426053	0.329313468474766	0.283193248571592	1	1	Mutual	0.4809116809	0.148571704384835	0	0.989641267117918	0	Boost	One
Acinetobacter_calcoaceticus_PHEA_2	Staphylococcus_caprae_C87	EX_2obut	Max	1.06797616190363	0.234551753309241	0.277156179483417	0.519072420724456	0.251196443924982	1	0	Commensal	0.4074074074	0.148571704384835	0	1.06797616190363	0	Boost	One
Acinetobacter_calcoaceticus_PHEA_2	Staphylococcus_lugdunensis_HKU09_01	EX_2obut	Max	1.08752940127977	0.234551753309241	0.257174944328458	0.376849517070582	0.248260721119891	1	0	Commensal	0.4193029491	0.148571704384835	0	1.08752940127977	0	Boost	One
Acinetobacter_calcoaceticus_PHEA_2	Staphylococcus_saprophyticus_subsp_saprophyticus_ATCC_15305	EX_2obut	Max	0.552408872478736	0.234551753309241	0.304184557305932	0.392017365166794	0.311723818375754	1	0	Commensal	0.4093347639	0.148571704384835	0	0.552408872478736	0	Boost	One
Acinetobacter_calcoaceticus_PHEA_2	Weissella_confusa_LBAE_C39_2	EX_2obut	Max	0.880242947049851	0.234551753309241	0.179147683716061	0.906776576043171	0.250870863023351	1	1	Mutual	0.5274356103	0.148571704384835	0	0.880242947049851	0	Boost	One
Acinetobacter_johnsonii_SH046	Actinomyces_georgiae_DSM_6843	EX_2obut	Max	1.08391346701058	0.122438701567476	0.283042071410933	0.450414978989443	0.25560440188201	1	0	Commensal	0.5017985612	0.16397320249996	0	1.08391346701058	0	Boost	One
Acinetobacter_johnsonii_SH046	Alcaligenes_faecalis_subsp_faecalis_NBRC_13111	EX_2obut	Max	0.678015768478986	0.122438701567476	0.28910866191984	0.138630259497972	1.98726286605961	1	1	Mutual	0.2989036353	0.16397320249996	-1	0	0.678015768478986	Boost	One
Acinetobacter_johnsonii_SH046	Leuconostoc_mesenteroides_subsp_cremoris_ATCC_19254	EX_2obut	Max	0.920061675634656	0.122438701567476	0.0618204455181504	0.32898896370034	0.63445833009348	1	1	Mutual	0.584	0.16397320249996	0	0.920061675634656	0	Boost	One
Acinetobacter_johnsonii_SH046	Pediococcus_pentosaceus_ATCC_25745	EX_2obut	Max	0.76240793777788	0.122438701567476	0.137158325710638	0.184928733691549	0.143144167765968	1	0	Commensal	0.5271867612	0.16397320249996	0	0.76240793777788	0	Boost	One
Acinetobacter_lwoffii_WJ10621	Lactobacillus_gastricus_PS3	EX_2obut	Max	0.459657294174349	0.0739064630499108	0.106994647253962	0.0709213119076821	0.11344207380148	0	0	Neutral	0.4146492862	0.170325902659556	-1	0.481753507276721	-0.0220962131023725	Boost	One
Acinetobacter_lwoffii_WJ10621	Lactobacillus_oris_F0423	EX_2obut	Max	1.12525329798552	0.0739064630499108	0.27691004511346	0.0992569431962238	0.343827558446264	1	1	Mutual	0.4588665448	0.170325902659556	0	1.12525329798552	0	Boost	One
Acinetobacter_lwoffii_WJ10621	Leuconostoc_argentinum_KCTC_3773	EX_2obut	Max	1.07639953767682	0.0739064630499108	0.183536604316737	0.58099876066035	0.206192855712857	1	1	Mutual	0.5072289157	0.170325902659556	0	1.07639953767682	0	Boost	One
Acinetobacter_lwoffii_WJ10621	Leuconostoc_gelidum_JB7	EX_2obut	Max	1.0717300615371	0.0739064630499108	0.185973324678068	0.587806328985721	0.209336280413936	1	1	Mutual	0.4733978235	0.170325902659556	-0.986454938255974	1.0717300615371	0	Boost	One
Acinetobacter_lwoffii_WJ10621	Pediococcus_pentosaceus_ATCC_25745	EX_2obut	Max	1.14511545771791	0.0739064630499108	0.137158325710638	0.0972200054815175	0.182467379568038	1	1	Mutual	0.5187001839	0.170325902659556	0	1.14511545771791	0	Boost	One
Acinetobacter_lwoffii_WJ10621	Peptostreptococcus_stomatis_DSM_17678	EX_2obut	Max	1.12372973587901	0.0739064630499108	0.164756861426053	0.227454797665018	0.218192462584511	1	1	Mutual	0.4287539936	0.170325902659556	0	1.12372973587901	0	Boost	One
Acinetobacter_lwoffii_WJ10621	Weissella_cibaria_KACC_11862	EX_2obut	Max	1.14651369085266	0.0739064630499108	0.130436226612524	0.0776577782182812	0.192039158371699	0	1	Commensal	0.5055079559	0.170325902659556	-0.0398972069023102	1.14041475762974	0.00609893322291555	Boost	Both
Acinetobacter_lwoffii_WJ10621	Weissella_confusa_LBAE_C39_2	EX_2obut	Max	1.04744126903961	0.0739064630499108	0.179147683716061	0.630151680406925	0.225369471883937	1	1	Mutual	0.495965239	0.170325902659556	0	1.04744126903961	0	Boost	One
Acinetobacter_pittii_ANC_4052	Actinomyces_georgiae_DSM_6843	EX_2obut	Max	1.08911754248834	0.176025650226027	0.283042071410933	0.360183667585488	0.301087962089582	1	0	Commensal	0.518018018	0.156958858475264	0	1.08911754248834	0	Boost	One
Acinetobacter_pittii_ANC_4052	Alcaligenes_faecalis_subsp_faecalis_NCIB_8687	EX_2obut	Max	0.598846040731814	0.176025650226027	0.28321005692928	1.84643988528092	0.510966349740329	1	1	Mutual	0.2774599542	0.156958858475264	0	0.598846040731814	0	Boost	One
Acinetobacter_pittii_ANC_4052	Bacillus_nealsonii_AAU1	EX_2obut	Max	0.969289656685987	0.176025650226027	0.39406176796449	0.346334465956033	0.407436677586247	1	0	Commensal	0.3867631851	0.156958858475264	0	0.969289656685987	0	Boost	One
Acinetobacter_pittii_ANC_4052	Clostridium_sp_SY8519	EX_2obut	Max	0.690172662064015	0.176025650226027	0.0716367259449355	2.02298328023278	0.0747205412363883	1	0	Commensal	0.5134078212	0.156958858475264	0	0.690172662064015	0	Boost	One
Acinetobacter_pittii_ANC_4052	Gemella_morbillorum_M424	EX_2obut	Max	1.11315962951392	0.176025650226027	0.182999885856224	0.306965834370089	0.219529669026656	1	1	Mutual	0.5800569801	0.156958858475264	0	1.11315962951392	0	Boost	One
Acinetobacter_pittii_ANC_4052	Gemella_sanguinis_M325	EX_2obut	Max	1.11310919848449	0.176025650226027	0.174696947473056	0.308015757212502	0.218813262482513	1	1	Mutual	0.5822498587	0.156958858475264	0	1.11310919848449	0	Boost	One
Acinetobacter_pittii_ANC_4052	Helicobacter_pylori_26695	EX_2obut	Max	0.699386546808796	0.176025650226027	0.0288545819189739	2.01707351618222	0.0392320608201544	1	1	Mutual	0.5374574347	0.156958858475264	0	0.699386546808796	0	Boost	One
Acinetobacter_pittii_ANC_4052	Lactobacillus_amylovorus_GRL_1112	EX_2obut	Max	1.10352166769576	0.176025650226027	0.282988789248854	0.293296950151898	0.31362743981515	1	1	Mutual	0.5526760563	0.156958858475264	0	1.10352166769576	0	Boost	One
Acinetobacter_pittii_ANC_4052	Lactobacillus_casei_ATCC_334	EX_2obut	Max	0.434193127911954	0.176025650226027	0.108073240126564	2.46281912737925	0.165816532513304	1	1	Mutual	0.5971615721	0.156958858475264	0	0.434193127911954	0	Boost	One
Acinetobacter_pittii_ANC_4052	Lactobacillus_casei_casei_BL23	EX_2obut	Max	0.434193127791104	0.176025650226027	0.1084982664967	2.46281912619872	0.165816533677685	1	1	Mutual	0.5963401507	0.156958858475264	0	0.434193127791104	0	Boost	One
Acinetobacter_pittii_ANC_4052	Lactobacillus_rhamnosus_LMS2_1	EX_2obut	Max	0.521596877208481	0.176025650226027	0.0997706799795281	2.01213417647818	0.48370711034022	1	1	Mutual	0.5892566468	0.156958858475264	0	0.521596877208481	0	Boost	One
Acinetobacter_pittii_ANC_4052	Propionibacterium_freudenreichii_subsp_shermanii_CIRM_BIA1	EX_2obut	Max	0.640429235144779	0.176025650226027	0.213580724513868	0.93589213961377	1.28824882845799	1	1	Mutual	0.4902289224	0.156958858475264	0	0.640429235144779	0	Boost	One
Acinetobacter_radioresistens_NIPH_2130	Clostridium_sporosphaeroides_DSM_1294	EX_2obut	Max	1.13013234676987	0.13038337172401	0.156904269010368	0.171979915913425	0.241022767990216	1	1	Mutual	0.4659904535	0.162933272983196	0	1.13013234676987	0	Boost	One
Acinetobacter_radioresistens_NIPH_2130	Lactobacillus_oris_F0423	EX_2obut	Max	1.11845872965512	0.13038337172401	0.27691004511346	0.140443639469254	0.355383696527724	0	1	Commensal	0.4763593381	0.162933272983196	0	1.11845872965512	0	Boost	One
Acinetobacter_radioresistens_NIPH_2130	Leuconostoc_argentinum_KCTC_3773	EX_2obut	Max	1.02298799337132	0.13038337172401	0.183536604316737	0.682090731903259	0.218447682861438	1	1	Mutual	0.5187573271	0.162933272983196	0	1.02298799337132	0	Boost	One
Acinetobacter_radioresistens_NIPH_2130	Leuconostoc_gelidum_JB7	EX_2obut	Max	1.01739298406369	0.13038337172401	0.185973324678068	0.693427149476975	0.218336377102332	1	1	Mutual	0.4849911713	0.162933272983196	-0.986454938255974	1.01739298406369	0	Boost	One
Acinetobacter_radioresistens_NIPH_2130	Peptostreptococcus_stomatis_DSM_17678	EX_2obut	Max	1.11685987927638	0.13038337172401	0.164756861426053	0.257356821844382	0.242532001422433	1	1	Mutual	0.4575645756	0.162933272983196	0	1.11685987927638	0	Boost	One
Acinetobacter_radioresistens_NIPH_2130	Trueperella_pyogenes_MS249	EX_2obut	Max	0.788212825245409	0.13038337172401	0.291927736450338	0.383768572191684	0.291927736451044	1	0	Commensal	0.4189435337	0.162933272983196	0	0.787308871009486	0.000903954235923266	Boost	Both
Acinetobacter_radioresistens_NIPH_2130	Weissella_cibaria_KACC_11862	EX_2obut	Max	0.900118726279516	0.13038337172401	0.130436226612524	0.122690342543478	0.19510428241415	0	1	Commensal	0.5119474313	0.162933272983196	-0.0398972069023102	0.893922448395188	0.00619627788432808	Boost	Both
Acinetobacter_radioresistens_NIPH_2130	Weissella_confusa_LBAE_C39_2	EX_2obut	Max	1.01581034154299	0.13038337172401	0.179147683716061	0.676813387323818	0.242870428853166	1	1	Mutual	0.5081472541	0.162933272983196	0	1.01581034154299	0	Boost	One
Afipia_birgiae_34632	Lactobacillus_oris_F0423	EX_2obut	Max	1.06384254762168	0.182811145924517	0.27691004511346	0.215969531658516	0.348346607661597	1	1	Mutual	0.4988636364	0.117484705431297	0	1.06384254762168	0	Boost	One
Alcaligenes_faecalis_subsp_faecalis_NBRC_13111	Enterococcus_casseliflavus_ATCC_12755	EX_2obut	Max	1.08250902945622	0.28910866191984	0.248416847813709	0.49527491439801	0.224848461582042	1	0	Commensal	0.5095338983	-1	0	1.08250902945622	0	Emergent	One
Alcaligenes_faecalis_subsp_faecalis_NBRC_13111	Gordonia_terrae_NBRC_100016	EX_2obut	Max	0.864983452722868	0.28910866191984	0.386077841158201	0.996694831557761	1.40991304013619	1	1	Mutual	0.3198247536	-1	0.129463761864827	0	0.864983452722868	Boost	One
Alcaligenes_faecalis_subsp_faecalis_NBRC_13111	Klebsiella_sp_1_1_55	EX_2obut	Max	0.515377967168774	0.28910866191984	0.507556007731642	1.79287230466457	1.31894988593729	1	1	Mutual	0.4222957015	-1	0	0.515377967168774	0	Emergent	One
Alcaligenes_faecalis_subsp_faecalis_NBRC_13111	Lactobacillus_amylovorus_GRL_1112	EX_2obut	Max	1.09071993565772	0.28910866191984	0.282988789248854	0.408019085927549	0.29538769429837	1	0	Commensal	0.5460829493	-1	0	1.09071993565772	0	Emergent	One
Alcaligenes_faecalis_subsp_faecalis_NBRC_13111	Lactobacillus_casei_ATCC_334	EX_2obut	Max	0.821152101067014	0.28910866191984	0.108073240126564	2.33093005004957	0.341950485569896	1	1	Mutual	0.5956618465	-1	0	0.821152101067014	0	Emergent	One
Alcaligenes_faecalis_subsp_faecalis_NBRC_13111	Lactobacillus_casei_casei_BL23	EX_2obut	Max	0.8211521010669	0.28910866191984	0.1084982664967	2.33093005005185	0.341950485569896	1	1	Mutual	0.5894331315	-1	0	0.8211521010669	0	Emergent	One
Alcaligenes_faecalis_subsp_faecalis_NBRC_13111	Lactobacillus_iners_DSM_13335	EX_2obut	Max	1.11268550273655	0.28910866191984	0.144154339377545	0.323869584089948	0.205213721835889	1	1	Mutual	0.5947187141	-1	0	1.11268550273655	0	Emergent	One
Alcaligenes_faecalis_subsp_faecalis_NBRC_13111	Lactobacillus_jensenii_1153	EX_2obut	Max	0.478045161893988	0.28910866191984	0.116594907659167	0.345204040860381	0.181590443497498	1	1	Mutual	0.6046242775	-1	0	0.478045161893988	0	Emergent	One
Alcaligenes_faecalis_subsp_faecalis_NBRC_13111	Lactobacillus_oris_F0423	EX_2obut	Max	0.683332074984833	0.28910866191984	0.27691004511346	0.430071188765737	0.348346607661597	1	1	Mutual	0.534820457	-1	0	0.683332074984833	0	Emergent	One
Alcaligenes_faecalis_subsp_faecalis_NBRC_13111	Lactobacillus_rhamnosus_LMS2_1	EX_2obut	Max	0.830951343036645	0.28910866191984	0.0997706799795281	2.25606752912927	0.341950485569896	1	1	Mutual	0.5821309656	-1	0	0.830951343036645	0	Emergent	One
Alcaligenes_faecalis_subsp_faecalis_NBRC_13111	Ruminococcus_gauvreauii_DSM_19829	EX_2obut	Max	1.07649192849897	0.28910866191984	0.202751073821147	0.609301960710241	0.192725248581269	1	0	Commensal	0.4823465508	-1	0	1.07649192849897	0	Emergent	One
Alcaligenes_faecalis_subsp_faecalis_NBRC_13111	Staphylococcus_equorum_subsp_equorum_Mu2	EX_2obut	Max	0.388325653656352	0.28910866191984	0.251398728973619	1.4858088019796	0.287715062547818	1	1	Mutual	0.4587869362	-1	0	0.388325653656352	0	Emergent	One
Alcaligenes_faecalis_subsp_faecalis_NBRC_13111	Staphylococcus_saprophyticus_subsp_saprophyticus_ATCC_15305	EX_2obut	Max	0.609041078125983	0.28910866191984	0.304184557305932	0.43692971634664	0.31278451626315	1	0	Commensal	0.4661417323	-1	0	0.609041078125983	0	Emergent	One
Alcaligenes_faecalis_subsp_faecalis_NBRC_13111	Staphylococcus_simulans_ACS_120_V_Sch1	EX_2obut	Max	1.06760813580308	0.28910866191984	0.294985873942278	0.468641794003702	0.301921738052329	1	0	Commensal	0.4519331243	-1	0	1.06760813580308	0	Emergent	One
Alcaligenes_faecalis_subsp_faecalis_NBRC_13111	Staphylococcus_warneri_SG1	EX_2obut	Max	1.06841089962484	0.28910866191984	0.282865366647974	0.463258523712625	0.301341457086096	1	0	Commensal	0.4750519751	-1	0	1.06841089962484	0	Emergent	One
Anaerobiospirillum_succiniciproducens_DSM_640001	Paenibacillus_graminis_C4D1M	EX_2obut	Max	0.696435679314618	0.161071508197321	0.895263166396824	0.945408498332768	2.74884093297692	1	1	Mutual	0.4574183182	0	0	0	0.696435679314618	Emergent	One
Anaerotruncus_colihominis_DSM_17241	Paenibacillus_graminis_C4D1M	EX_2obut	Max	0.396139531433278	0.287399711042272	0.895263166396824	0.530879489893096	3.71370494132998	1	1	Mutual	0.5076195481	0	0	0	0.396139531433278	Emergent	One
Bacillus_atrophaeus_ATCC_49822_1	Ruminococcus_bicirculans_80_3	EX_2obut	Max	0.816530859502336	0.416203890163115	0.123586175675831	0.462738420696837	0.452558285636655	1	1	Mutual	0.513318535	0	-0.0436970562161605	0	0.816530859502336	Emergent	One
Bacillus_infantis_NRRL_B_14911	Ruminococcus_bicirculans_80_3	EX_2obut	Max	0.888920572576694	0.43686206151415	0.123586175675831	0.521300131379007	0.477524356986919	1	1	Mutual	0.4748118124	0	-0.0436970562161605	0	0.888920572576694	Emergent	One
Bacillus_mojavensis_RO_H_1	Ruminococcus_bicirculans_80_3	EX_2obut	Max	0.937811680134587	0.322494455509984	0.123586175675831	0.371093702152848	0.371563196670309	1	1	Mutual	0.5054466231	0	-0.0436970562161605	0	0.937811680134587	Emergent	One
Bacillus_nealsonii_AAU1	Paracoccus_yeei_ATCC_BAA_599	EX_2obut	Max	0.938259436724934	0.39406176796449	0.469211739152603	0.381619179321774	0.708223630655539	0	1	Commensal	0.3639257294	0	0.118581825609454	0	0.938259436724934	Boost	One
Bacillus_nealsonii_AAU1	Silanimonas_lenta_DSM_16282	EX_2obut	Max	1.05686078695828	0.39406176796449	0.0575554676851753	0.396702033832298	0.279206946766976	0	1	Commensal	0.4571908226	0	0.172466190724322	0	1.05686078695828	Boost	One
Bacillus_sonorensis_L12	Ruminococcus_bicirculans_80_3	EX_2obut	Max	0.917537715777257	0.40693300745257	0.123586175675831	0.455409156665041	0.428495083798225	1	1	Mutual	0.4991624791	0	-0.0436970562161605	0	0.917537715777257	Emergent	One
Bacteroides_dorei_DSM_17855	Paenibacillus_graminis_C4D1M	EX_2obut	Max	0.601264346661651	0.164570637604104	0.895263166396824	1.27356449445142	1.87462949224209	1	1	Mutual	0.5357862903	0	0	0	0.601264346661651	Emergent	One
Bifidobacterium_animalis_lactis_BB_12	Kurthia_massiliensis_JC30	EX_2obut	Max	0.825273108656802	0.0467191615675828	0.302455135066486	0.386530222763554	0.308308425754149	1	0	Commensal	0.5471014493	0	-1	0	0.825273108656802	Emergent	One
Bifidobacterium_animalis_lactis_Bi_07	Kurthia_massiliensis_JC30	EX_2obut	Max	0.504390593718426	0.0353076462612411	0.302455135066486	0.377405101092222	0.293481494703201	1	0	Commensal	0.5433455433	0	-1	0	0.504390593718426	Emergent	One
Bifidobacterium_animalis_lactis_Bl_04_ATCC_SD5219	Kurthia_massiliensis_JC30	EX_2obut	Max	0.504390593718426	0.0353076462612411	0.302455135066486	0.377405101092222	0.293481494703201	1	0	Commensal	0.5433455433	0	-1	0	0.504390593718426	Emergent	One
Bifidobacterium_animalis_lactis_CNCM_I_2494	Eubacterium_siraeum_70_3	EX_2obut	Max	0.573193557276795	0.0376677221423464	0.113942200261794	0.325680563818423	0.628286333168489	1	1	Mutual	0.4942434211	-0.0120834662541256	0	0.573193557276795	0	Emergent	One
Bifidobacterium_animalis_lactis_CNCM_I_2494	Gordonia_terrae_NBRC_100016	EX_2obut	Max	0.890535945151214	0.0376677221423464	0.386077841158201	0.325680563818423	1.88571588183959	1	1	Mutual	0.4964497041	-0.0120834662541256	0.129463761864827	0.00201693973167494	0.888519005419539	Boost	Both
Bifidobacterium_animalis_lactis_DSM_10140	Kurthia_massiliensis_JC30	EX_2obut	Max	0.504390593718426	0.0353076462612411	0.302455135066486	0.377405101092222	0.293481494703201	1	0	Commensal	0.5433455433	0	-1	0	0.504390593718426	Emergent	One
Bifidobacterium_animalis_lactis_V9	Kurthia_massiliensis_JC30	EX_2obut	Max	0.504390593718426	0.0353076462612411	0.302455135066486	0.377405101092222	0.293481494703201	1	0	Commensal	0.5433455433	0	-1	0	0.504390593718426	Emergent	One
Bifidobacterium_bifidum_BGN4	Methanobrevibacter_ruminantium_M1	EX_2obut	Max	0.601577605872876	0.0972593101067992	0.0332031682121286	0.962064290213561	0.297294590630599	1	1	Mutual	0.5457227139	0	0.000205627220793758	0	0.601577605872876	Boost	One
Bifidobacterium_bifidum_PRL2010	Methanobrevibacter_ruminantium_M1	EX_2obut	Max	0.500159523582056	0.149303032278516	0.0332031682121286	0.431262236766088	1.19136379992926	1	1	Mutual	0.5605953225	0	0.000205627220793758	0	0.500159523582056	Boost	One
Bifidobacterium_bifidum_S17	Methanobrevibacter_ruminantium_M1	EX_2obut	Max	0.585511398829567	0.0975729714269684	0.0332031682121286	0.960152757563606	0.297613179405516	1	1	Mutual	0.5442477876	0	0.000205627220793758	0	0.585511398829567	Boost	One
Bifidobacterium_breve_HPH0326	Methanobrevibacter_ruminantium_M1	EX_2obut	Max	0.523917046024167	0.211206685290052	0.0332031682121286	1.04932196208233	0.282751645319081	1	1	Mutual	0.5492753623	0	0.000205627220793758	0	0.523917046024167	Boost	One
Bifidobacterium_gallicum_DSM_20093	Methanobrevibacter_ruminantium_M1	EX_2obut	Max	0.521545705952803	0.116970197794438	0.0332031682121286	0.866614552612646	0.457638638998674	1	1	Mutual	0.6411809235	0	0.000205627220793758	0	0.521545705952803	Boost	One
Bifidobacterium_longum_longum_JDM301	Kurthia_massiliensis_JC30	EX_2obut	Max	1.08620852039223	0.168363805884248	0.302455135066486	0.381362871749275	0.312648693244682	1	0	Commensal	0.4942598187	0	-1	0	1.08620852039223	Emergent	One
Bifidobacterium_longum_longum_JDM301	Methanobrevibacter_ruminantium_M1	EX_2obut	Max	0.49203626434803	0.168363805884248	0.0332031682121286	0.456487017333529	1.19136379992926	1	1	Mutual	0.5410909091	0	0.000205627220793758	0	0.49203626434803	Boost	One
Bifidobacterium_longum_NCC2705	Kurthia_massiliensis_JC30	EX_2obut	Max	1.08591901495902	0.0646315576925226	0.302455135066486	0.368517598799031	0.297832304339295	1	0	Commensal	0.5650557621	0	-1	0	1.08591901495902	Emergent	One
Bifidobacterium_longum_NCC2705	Methanobrevibacter_ruminantium_M1	EX_2obut	Max	0.775956919347323	0.0646315576925226	0.0332031682121286	0.637952002014345	0.457638638998219	1	1	Mutual	0.6073059361	0	0.000205627220793758	0	0.775956919347323	Boost	One
Blastococcus_massiliensis_AP3	Peptostreptococcus_stomatis_DSM_17678	EX_2obut	Max	0.866606987854539	0.11648225840869	0.164756861426053	0.29061211185865	0.240149536727358	1	1	Mutual	0.4612944162	0.00144274977901659	0	0.866606987854539	0	Boost	One
Brevibacterium_linens_BL2	Gordonia_terrae_NBRC_100016	EX_2obut	Max	0.785437468186501	0.0888591747634819	0.386077841158201	0.828365601282712	1.37487084365455	1	1	Mutual	0.3365658871	0	0.129463761864827	0	0.785437468186501	Boost	One
Butyricimonas_synergistica_DSM_23225	Gordonia_terrae_NBRC_100016	EX_2obut	Max	0.752565691927884	0.325680563818047	0.386077841158201	0.325680563818423	2.34881081060064	0	1	Commensal	0.4617117117	0	0.129463761864827	0	0.752565691927884	Boost	One
Butyricimonas_virosa_DSM_23226	Gordonia_terrae_NBRC_100016	EX_2obut	Max	0.752196996079761	0.325680563818163	0.386077841158201	0.325680563818423	2.34866104382172	0	1	Commensal	0.4309173273	0	0.129463761864827	0	0.752196996079761	Boost	One
Butyricimonas_virosa_DSM_23226	Staphylococcus_haemolyticus_JCSC1435	EX_2obut	Max	0.760206888094103	0.325680563818163	0.317771460698922	2.80125807790671	0.314164263403427	1	0	Commensal	0.4910040627	0	0	0.760206888094103	0	Emergent	One
Butyrivibrio_fibrisolvens_16_4	Gordonia_terrae_NBRC_100016	EX_2obut	Max	0.880884647780817	0.148825915007827	0.386077841158201	0.51118114792655	1.6714239229583	1	1	Mutual	0.494635799	0	0.129463761864827	0	0.880884647780817	Boost	One
Citrobacter_freundii_UCI_31	Dialister_succinatiphilus_YIT_11850	EX_2obut	Max	0.683385542010683	0.629622758707467	0.085519850857989	3.33630893009683	0.457638639085303	1	1	Mutual	0.4802699896	0	0	0	0.683385542010683	Emergent	One
Citrobacter_sp_30_2	Leuconostoc_argentinum_KCTC_3773	EX_2obut	Max	0.753024273979918	0.643480104575762	0.183536604316737	2.56261580887985	0.199787954530962	1	0	Commensal	0.5768286696	0	0	0	0.753024273979918	Emergent	One
Citrobacter_youngae_ATCC_29220	Leuconostoc_argentinum_KCTC_3773	EX_2obut	Max	0.751976565497216	0.648998701240021	0.183536604316737	2.56261580887735	0.208415345312915	1	1	Mutual	0.5740285293	0	0	0	0.751976565497216	Emergent	One
Clostridium_asparagiforme_DSM_15981	Clostridium_sartagoforme_AAU1	EX_2obut	Max	0.546415240862757	0.455120284305744	0.414703956540642	1.21080169495553	0.52374870038966	1	1	Mutual	0.4294441051	-1	0	0.546415240862757	0	Emergent	One
Clostridium_asparagiforme_DSM_15981	Kocuria_rhizophila_DC2201	EX_2obut	Max	0.430651525624398	0.455120284305744	0.201026437873673	1.65873306411424	1.2987707182732	1	1	Mutual	0.5204918033	-1	0	0.430651525624398	0	Emergent	One
Clostridium_asparagiforme_DSM_15981	Nevskia_ramosa_DSM_11499	EX_2obut	Max	0.792166440118194	0.455120284305744	0.374336050778221	0.813814073618914	1.88292010504244	1	1	Mutual	0.4988876529	-1	0	0.792166440118194	0	Emergent	One
Clostridium_asparagiforme_DSM_15981	Staphylococcus_capitis_CR0101	EX_2obut	Max	0.986527980733172	0.455120284305744	0.259464149074057	0.900357757217193	0.307440167726895	1	1	Mutual	0.499719888	-1	0	0.986527980733172	0	Emergent	One
Clostridium_asparagiforme_DSM_15981	Staphylococcus_pasteuri_SP1	EX_2obut	Max	0.855736640011401	0.455120284305744	0.266678139305264	0.918001341326203	0.380566089752506	1	1	Mutual	0.5011173184	-1	0	0.855736640011401	0	Emergent	One
Clostridium_asparagiforme_DSM_15981	Tatumella_ptyseos_ATCC_33301	EX_2obut	Max	0.708494071481368	0.455120284305744	0.560312167425088	1.21550453903694	1.95760207640001	1	1	Mutual	0.461369863	-1	0	0.708494071481368	0	Emergent	One
Clostridium_bartlettii_DSM_16795	Gordonia_terrae_NBRC_100016	EX_2obut	Max	0.867701794977165	0.218401668780058	0.386077841158201	0.259177779651964	2.08500829471598	1	1	Mutual	0.5190369541	0	0.129463761864827	0	0.867701794977165	Boost	One
Clostridium_bolteae_ATCC_BAA_613	Gordonia_terrae_NBRC_100016	EX_2obut	Max	0.533961533126217	0.435588590469161	0.386077841158201	1.31123212279863	1.78259238410089	1	1	Mutual	0.4720700986	0	0.129463761864827	0	0.533961533126217	Boost	One
Clostridium_botulinum_A_str_ATCC_19397	Silanimonas_lenta_DSM_16282	EX_2obut	Max	1.11396565931966	0.298139794895001	0.0575554676851753	0.314391004863637	0.0983813150087371	0	1	Commensal	0.4941860465	0	0.172466190724322	0	1.11396565931966	Boost	One
Clostridium_botulinum_A_str_ATCC_3502	Silanimonas_lenta_DSM_16282	EX_2obut	Max	1.12238342386138	0.283199537652627	0.0575554676851753	0.348346607661369	0.0536008672912658	1	0	Commensal	0.4934834123	0	0.172466190724322	0	1.12238342386138	Boost	One
Clostridium_botulinum_A_str_Hall	Silanimonas_lenta_DSM_16282	EX_2obut	Max	1.12238342268404	0.283199531429716	0.0575554676851753	0.348346607661369	0.0536008762886695	1	0	Commensal	0.498543972	0	0.172466190724322	0	1.12238342268404	Boost	One
Clostridium_botulinum_Bf	Silanimonas_lenta_DSM_16282	EX_2obut	Max	1.08735959120872	0.34834660766194	0.0575554676851753	0.348346607661369	0.257781498325812	0	1	Commensal	0.4909197422	0	0.172466190724322	0	1.08735959120872	Boost	One
Clostridium_botulinum_F_str_230613	Corynebacterium_kroppenstedtii_DSM_44385	EX_2obut	Max	0.377144598860241	0.348346607661181	0.221825196670187	0.382066809243952	0.262858873317214	0	1	Commensal	0.4360946746	0	0	0	0.377144598860241	Emergent	One
Clostridium_botulinum_F_str_230613	Silanimonas_lenta_DSM_16282	EX_2obut	Max	1.08731148320294	0.348346607661181	0.0575554676851753	0.348346607661597	0.258149025385023	0	1	Commensal	0.4897119342	0	0.172466190724322	0	1.08731148320294	Boost	One
Clostridium_saccharogumia_DSM_17460	Corynebacterium_kroppenstedtii_DSM_44385	EX_2obut	Max	1.11615296869081	0.30127363971752	0.221825196670187	0.298945363108146	0.210419678111975	0	0	Neutral	0.4302839117	-1	0	1.11615296869093	-1.13686837721616e-13	Emergent	One
Clostridium_sporosphaeroides_DSM_1294	Paracoccus_yeei_ATCC_BAA_599	EX_2obut	Max	1.07575964091575	0.156904269010368	0.469211739152603	0.298522064927738	0.537509442307851	1	1	Mutual	0.4547018349	0	0.118581825609454	0	1.07575964091575	Boost	One
Clostridium_symbiosum_WAL_14163	Paracoccus_yeei_ATCC_BAA_599	EX_2obut	Max	0.890962267443228	0.124406990618477	0.469211739152603	1.23745520299667	0.722497468449887	1	1	Mutual	0.4689104392	0	0.118581825609454	0	0.890962267443228	Boost	One
Clostridium_symbiosum_WAL_14673	Paracoccus_yeei_ATCC_BAA_599	EX_2obut	Max	0.887846595229234	0.124552974897379	0.469211739152603	1.2632838437554	0.715291139908004	1	1	Mutual	0.4676588437	0	0.118581825609454	0	0.887846595229234	Boost	One
Corynebacterium_durum_F0235	Kurthia_massiliensis_JC30	EX_2obut	Max	1.09060228306953	0.275921432392539	0.302455135066486	0.361940846427615	0.346022980344969	1	1	Mutual	0.4404973357	0	-1	0	1.09060228306953	Emergent	One
Corynebacterium_kroppenstedtii_DSM_44385	Lactobacillus_coryniformis_subsp_coryniformis_CECT_5711	EX_2obut	Max	1.12623979403168	0.221825196670187	0.202991370103889	0.200873334251128	0.200020168873607	0	0	Neutral	0.4211514393	0	0	1.12623979403168	0	Emergent	One
Corynebacterium_propinquum_DSM_44285	Gordonia_terrae_NBRC_100016	EX_2obut	Max	0.457558414488403	0.109956613582008	0.386077841158201	0.457638638997764	1.56379310281216	1	1	Mutual	0.3449939686	0	0.129463761864827	0.00141707804561975	0.456141336442784	Boost	Both
Corynebacterium_striatum_ATCC_6940	Leuconostoc_argentinum_KCTC_3773	EX_2obut	Max	0.800149036726907	0.31585480978566	0.183536604316737	0.457638638998674	0.247265478255827	1	1	Mutual	0.5159474672	0	0	0	0.800149036726907	Emergent	One
Corynebacterium_tuberculostearicum_SK141	Dialister_succinatiphilus_YIT_11850	EX_2obut	Max	1.14087539282264	0.175237755724886	0.085519850857989	0.18791316514762	0.0789676740527057	0	0	Neutral	0.4501718213	0	0	0	1.14087539282264	Emergent	One
Corynebacterium_tuberculostearicum_SK141	Gordonia_rubripertincta_NBRC_101908	EX_2obut	Max	0.99969787195505	0.175237755724886	0.166992331267924	0.182611084373548	0.160404791973178	0	0	Neutral	0.3613496933	0	0.158141288310276	0	0.99969787195505	Boost	One
Dermacoccus_nishinomiyaensis	Filifactor_alocis_ATCC_35896	EX_2obut	Max	1.11587741042661	0.326472023641938	0.104856310966414	0.330503157209137	0.171779752086195	0	1	Commensal	0.4486414844	0.137265954757368	0.000832527652164572	1.11451353072891	0.00136387969769203	Boost	Both
Dermacoccus_nishinomiyaensis	Kallipyga_massiliensis_ph2	EX_2obut	Max	1.09516964815839	0.326472023641938	0.27571893099474	0.388619305539464	0.27965685779975	1	0	Commensal	0.4744429882	0.137265954757368	0	1.09516964815839	0	Boost	One
Dermacoccus_nishinomiyaensis	Lactobacillus_amylovorus_GRL_1112	EX_2obut	Max	1.10479585304029	0.326472023641938	0.282988789248854	0.324037623367872	0.270000306264023	0	0	Neutral	0.5124441608	0.137265954757368	0	1.10479585304029	0	Boost	One
Dermacoccus_nishinomiyaensis	Lactobacillus_coleohominis_101_4_CHN	EX_2obut	Max	1.11071815925004	0.326472023641938	0.168648066843943	0.321930614752659	0.223503928584137	0	1	Commensal	0.5113350126	0.137265954757368	0	1.11071815925004	0	Boost	One
Dermacoccus_nishinomiyaensis	Lactobacillus_coryniformis_subsp_coryniformis_CECT_5711	EX_2obut	Max	1.09600511966528	0.326472023641938	0.202991370103889	0.328750376225457	0.298302322723089	0	1	Commensal	0.4314442413	0.137265954757368	0	1.09600511966528	0	Boost	One
Dermacoccus_nishinomiyaensis	Lactobacillus_jensenii_1153	EX_2obut	Max	1.10556718199666	0.326472023641938	0.116594907659167	0.325593455961666	0.261971778546013	0	1	Commensal	0.5853503185	0.137265954757368	0	1.10556718199666	0	Boost	One
Dermacoccus_nishinomiyaensis	Lactobacillus_oris_F0423	EX_2obut	Max	1.07948938256584	0.326472023641938	0.27691004511346	0.470140788428807	0.320906867537133	1	1	Mutual	0.4811664642	0.137265954757368	0	1.07948938256584	0	Boost	One
Dermacoccus_nishinomiyaensis	Lactobacillus_pentosus_KCA1	EX_2obut	Max	1.09816953539985	0.326472023641938	0.20090264585707	0.361877449578628	0.303629718250249	1	1	Mutual	0.4713114754	0.137265954757368	0	1.09816953539985	0	Boost	One
Dermacoccus_nishinomiyaensis	Leuconostoc_argentinum_KCTC_3773	EX_2obut	Max	1.1011790457917	0.326472023641938	0.183536604316737	0.306869471196251	0.318288125480194	0	1	Commensal	0.5184513007	0.137265954757368	0	1.1011790457917	0	Boost	One
Dermacoccus_nishinomiyaensis	Leuconostoc_gelidum_JB7	EX_2obut	Max	1.10391614205287	0.326472023641938	0.185973324678068	0.304243144185193	0.298580243729248	0	1	Commensal	0.4658881377	0.137265954757368	-0.986454938255974	1.10391614205287	0	Boost	One
Dermacoccus_nishinomiyaensis	Pediococcus_pentosaceus_ATCC_25745	EX_2obut	Max	0.453918547598164	0.326472023641938	0.137158325710638	0.384042649852859	0.20238123917693	1	1	Mutual	0.5346838551	0.137265954757368	0	0.453918547598164	0	Boost	One
Dermacoccus_nishinomiyaensis	Weissella_cibaria_KACC_11862	EX_2obut	Max	1.09961180161997	0.326472023641938	0.130436226612524	0.382440575097462	0.197965813254427	1	1	Mutual	0.5384615385	0.137265954757368	-0.0398972069023102	1.09961180161997	0	Boost	One
Dermacoccus_nishinomiyaensis	Weissella_confusa_LBAE_C39_2	EX_2obut	Max	1.10081753270379	0.326472023641938	0.179147683716061	0.329678663363438	0.296679620728128	0	1	Commensal	0.5111940299	0.137265954757368	0	1.10081753270379	0	Boost	One
Desulfovibrio_sp_3_1_syn3	Paracoccus_yeei_ATCC_BAA_599	EX_2obut	Max	0.728528170902678	0.0536812513969997	0.469211739152603	1.48340192541275	0.872601994637762	1	1	Mutual	0.5057736721	0	0.118581825609454	0	0.728528170902678	Boost	One
Dialister_succinatiphilus_YIT_11850	Gordonia_terrae_NBRC_100016	EX_2obut	Max	0.87648790702076	0.085519850857989	0.386077841158201	0.325680563818423	1.9930376064865	1	1	Mutual	0.4133412746	0	0.129463761864827	0.857973584174943	0.0185143228458173	Boost	Both
Dialister_succinatiphilus_YIT_11850	Lysinibacillus_fusiformis_ZB2	EX_2obut	Max	1.05967907518027	0.085519850857989	0.212761914567855	0.457638638998674	0.326657172819523	1	1	Mutual	0.4182370821	0	0	1.05967907518027	0	Emergent	One
Dialister_succinatiphilus_YIT_11850	Staphylococcus_arlettae_CVD059	EX_2obut	Max	1.05928916163452	0.085519850857989	0.253769291604051	0.457638638998674	0.359642174802389	1	1	Mutual	0.4789317507	0	0	1.05928916163452	0	Emergent	One
Dialister_succinatiphilus_YIT_11850	Staphylococcus_capitis_CR0101	EX_2obut	Max	1.0633332683143	0.085519850857989	0.259464149074057	0.457638638997992	0.335723566152978	1	1	Mutual	0.4897590361	0	0	1.0633332683143	0	Emergent	One
Dialister_succinatiphilus_YIT_11850	Staphylococcus_capitis_QN1	EX_2obut	Max	1.05862694125824	0.085519850857989	0.269039606052856	0.457638638998674	0.36355882484861	1	1	Mutual	0.4622930717	0	0	1.05862694125824	0	Emergent	One
Dialister_succinatiphilus_YIT_11850	Staphylococcus_equorum_subsp_equorum_Mu2	EX_2obut	Max	1.05714769941187	0.085519850857989	0.251398728973619	0.457638638998674	0.37230770241581	1	1	Mutual	0.4680977937	0	0	1.05714769941187	0	Emergent	One
Dialister_succinatiphilus_YIT_11850	Staphylococcus_xylosus_DMB3_Bh1	EX_2obut	Max	1.0572581008513	0.085519850857989	0.295193652446994	0.457638638998674	0.371654602316539	1	1	Mutual	0.4911660777	0	0	1.0572581008513	0	Emergent	One
Dialister_succinatiphilus_YIT_11850	Staphylococcus_xylosus_NJ	EX_2obut	Max	1.06275720622921	0.085519850857989	0.294275356914957	0.457638638998674	0.394740268667192	1	1	Mutual	0.4782356355	0	0	1.06275720622921	0	Emergent	One
Dialister_succinatiphilus_YIT_11850	Tatumella_ptyseos_ATCC_33301	EX_2obut	Max	0.786365359533647	0.085519850857989	0.560312167425088	0.457638638998674	2.32918426435788	1	1	Mutual	0.4614935823	0	0	0.786365359533647	0	Emergent	One
Dietzia_cinnamea_P4	Filifactor_alocis_ATCC_35896	EX_2obut	Max	0.642543391637901	0.135515556206101	0.104856310966414	0.163312146178669	0.169665656958841	1	1	Mutual	0.4571045576	-1	0.000832527652164572	0.641196297221313	0.00134709441658742	Boost	Both
Eggerthella_sp_YY7918	Kurthia_massiliensis_JC30	EX_2obut	Max	1.07316450516942	0.0310293715775754	0.302455135066486	0.311734837227277	0.278530673096952	1	0	Commensal	0.5170523752	0	-1	0	1.07316450516942	Emergent	One
Eikenella_corrodens_ATCC_23834	Paenibacillus_graminis_C4D1M	EX_2obut	Max	0.575571580031806	0.0974156065328986	0.895263166396824	0.141788464406659	3.55245176941798	1	1	Mutual	0.4846361186	0	0	0	0.575571580031806	Emergent	One
Eikenella_corrodens_ATCC_23834	Ruminococcus_callidus_ATCC_2776001	EX_2obut	Max	0.791685046544785	0.0974156065328986	0.223859611740905	0.254073357029029	0.232189349124383	1	0	Commensal	0.5	0	0.104022773605266	0	0.791685046544785	Boost	One
Enterococcus_faecalis_TX2134	Rhodococcus_equi_ATCC_33707	EX_2obut	Max	0.507529626371252	0.210550406911981	0.374226144602662	0.341950485569896	1.60489911196169	1	1	Mutual	0.5514986376	0	0.131015107462645	0	0.507529626371252	Boost	One
Escherichia_coli_O157_H7_str_Sakai	Leuconostoc_argentinum_KCTC_3773	EX_2obut	Max	0.73856116874606	0.665842489617358	0.183536604316737	2.56261580888088	0.318884964170934	1	1	Mutual	0.5698602794	0	0	0	0.73856116874606	Emergent	One
Escherichia_coli_str_K_12_substr_MG1655	Leuconostoc_argentinum_KCTC_3773	EX_2obut	Max	0.737536005616448	0.661542741901285	0.183536604316737	2.56261580887895	0.327326714588935	1	1	Mutual	0.5749265426	0	0	0	0.737536005616448	Emergent	One
Escherichia_coli_UTI89_UPEC	Leuconostoc_argentinum_KCTC_3773	EX_2obut	Max	0.747735754687938	0.617232928173076	0.183536604316737	2.56261580888315	0.243336474938928	1	1	Mutual	0.5645645646	0	0	0	0.747735754687938	Emergent	One
Escherichia_sp_1_1_43	Kurthia_massiliensis_JC30	EX_2obut	Max	1.0730376088286	0.173972561595294	0.302455135066486	0.450623455583582	0.297655443884537	1	0	Commensal	0.5648044693	0	-1	0	1.0730376088286	Emergent	One
Escherichia_sp_3_2_53FAA	Leuconostoc_argentinum_KCTC_3773	EX_2obut	Max	0.75302427410054	0.607639219395999	0.183536604316737	2.56261580888463	0.199787954530962	1	0	Commensal	0.562720403	0	0	0	0.75302427410054	Emergent	One
Escherichia_sp_4_1_40B	Leuconostoc_argentinum_KCTC_3773	EX_2obut	Max	0.74003329364632	0.631120060047381	0.183536604316737	2.58563894753422	0.276969624743629	1	1	Mutual	0.5709325397	0	0	0	0.74003329364632	Emergent	One
Eubacterium_rectale_M104_1	Methanobrevibacter_ruminantium_M1	EX_2obut	Max	0.439518828894165	0.311325433309241	0.0332031682121286	0.652562277088123	0.45763863899947	1	1	Mutual	0.5868965517	0	0.000205627220793758	0	0.439518828894165	Boost	One
Eubacterium_siraeum_70_3	Gordonia_terrae_C_6	EX_2obut	Max	1.08159327874819	0.113942200261794	0.376797302858658	0.119747590414022	0.608025942440122	0	1	Commensal	0.5877817319	0	0.130678551846472	0	1.08159327874819	Boost	One
Eubacterium_siraeum_70_3	Rhodococcus_equi_NBRC_101255	EX_2obut	Max	0.954197594633342	0.113942200261794	0.476881920311732	0.217300748516777	0.595383269828858	1	1	Mutual	0.582781457	0	0.117577825717831	0	0.954197594633342	Boost	One
Filifactor_alocis_ATCC_35896	Silanimonas_lenta_DSM_16282	EX_2obut	Max	1.15012295090435	0.104856310966414	0.0575554676851753	0.147731518774435	0.091190962136011	1	1	Mutual	0.539222149	0.000832527652164572	0.172466190724322	0.00117294393965039	1.1489500069647	Boost	Both
Fusobacterium_periodonticum_1_1_41FAA	Paracoccus_yeei_ATCC_BAA_599	EX_2obut	Max	0.537047604468171	0.176908908074626	0.469211739152603	1.12107019404027	1.26974775184055	1	1	Mutual	0.5358381503	0	0.118581825609454	0	0.537047604468171	Boost	One
Fusobacterium_periodonticum_2_1_31	Paracoccus_yeei_ATCC_BAA_599	EX_2obut	Max	0.829384699116304	0.139256252467544	0.469211739152603	1.39884874174629	0.999163922853654	1	1	Mutual	0.5371229698	0	0.118581825609454	0	0.829384699116304	Boost	One
Fusobacterium_varium_ATCC_27725	Lactobacillus_gastricus_PS3	EX_2obut	Max	0.470039013123028	0.275006212029643	0.106994647253962	0.854205269641739	0.210388770176337	1	1	Mutual	0.5265082267	0	-1	0	0.470039013123028	Emergent	One
Gemella_haemolysans_ATCC_10379	Rhodococcus_equi_ATCC_33707	EX_2obut	Max	0.58395543002689	0.148525752827713	0.374226144602662	0.221963858766685	0.425540405530683	1	1	Mutual	0.546598056	0	0.131015107462645	0	0.58395543002689	Boost	One
Gemella_morbillorum_M424	Paracoccus_yeei_ATCC_BAA_599	EX_2obut	Max	1.07604479296481	0.182999885856224	0.469211739152603	0.262824999656686	0.550342039658517	1	1	Mutual	0.5770567787	0	0.118581825609454	0	1.07604479296481	Boost	One
Gemella_sanguinis_M325	Paracoccus_yeei_ATCC_BAA_599	EX_2obut	Max	1.07593841881953	0.174696947473056	0.469211739152603	0.263417326522017	0.550604944158977	1	1	Mutual	0.5817555938	0	0.118581825609454	0	1.07593841881953	Boost	One
Gordonia_terrae_C_6	Methanosphaera_stadtmanae_DSM_3091	EX_2obut	Max	1.09392572742343	0.376797302858658	0.0184111463589449	0.384607648088945	0.078034503693857	0	1	Commensal	0.5832328106	0.130678551846472	-0.00584911993712467	1.11871686005725	-0.0247911326338226	Boost	One
Gordonia_terrae_NBRC_100016	Marvinbryantia_formatexigens_I_52_DSM_14469	EX_2obut	Max	0.872612460136111	0.386077841158201	0.132440503285676	1.90099650845559	0.385389382198241	1	1	Mutual	0.548712206	0.129463761864827	0	0.872612460136111	0	Boost	One
Gordonia_terrae_NBRC_100016	Propionibacterium_avidum_44067	EX_2obut	Max	0.815645919108647	0.386077841158201	0.457638638998877	2.29341159348587	0.457638638985941	1	0	Commensal	0.3760882182	0.129463761864827	0	0.815645919108647	0	Boost	One
Gordonia_terrae_NBRC_100016	Propionibacterium_freudenreichii_subsp_shermanii_CIRM_BIA1	EX_2obut	Max	0.899756630152751	0.386077841158201	0.213580724513868	1.32495473367896	0.797141885922429	1	1	Mutual	0.43728223	0.129463761864827	0	0.899756630152751	0	Boost	One
Gordonia_terrae_NBRC_100016	Streptococcus_sp_2_1_36FAA	EX_2obut	Max	0.869363124173447	0.386077841158201	0.0925192315215175	1.34762220975881	0.854205267390057	1	1	Mutual	0.543019943	0.129463761864827	0	0.869363124173447	0	Boost	One
Helicobacter_canadensis_MIT_98_5491	Paenibacillus_barengoltzii_G22	EX_2obut	Max	0.957369554078127	0.0495016326787954	0.466679271440052	0.325680563818423	0.600293237136157	1	1	Mutual	0.5409645555	0	0	0.957369554078127	0	Emergent	One
Kallipyga_massiliensis_ph2	Silanimonas_lenta_DSM_16282	EX_2obut	Max	1.12183772286323	0.27571893099474	0.0575554676851753	0.307997397039912	0.0573799007373736	1	0	Commensal	0.5391246684	0	0.172466190724322	0	1.12183772286323	Boost	One
Kingella_oralis_ATCC_51147	Kurthia_massiliensis_JC30	EX_2obut	Max	0.62707900642306	0.115635571532583	0.302455135066486	0.440047615652475	0.310414127292574	1	0	Commensal	0.4704463209	0	-1	0	0.62707900642306	Emergent	One
Kurthia_massiliensis_JC30	Laribacter_hongkongensis_HLHK9	EX_2obut	Max	0.870006580543645	0.302455135066486	0.0587525666068485	0.299655255913876	0.143721510929595	0	1	Commensal	0.466553288	-1	0	0.870006580543645	0	Emergent	One
Kurthia_massiliensis_JC30	Listeria_grayi_DSM_20601	EX_2obut	Max	1.07693746296388	0.302455135066486	0.293944174093861	0.417664204652283	0.317636347746998	1	0	Commensal	0.448115942	-1	0	1.07693746296388	0	Emergent	One
Kurthia_massiliensis_JC30	Listeria_monocytogenes_4a_L99	EX_2obut	Max	1.11233914048978	0.302455135066486	0.161222897694565	0.330975921925528	0.189091733750047	0	1	Commensal	0.3743283582	-1	0	1.11233914048978	0	Emergent	One
Kurthia_massiliensis_JC30	Listeria_monocytogenes_4b_F2365	EX_2obut	Max	1.11257785530893	0.302455135066486	0.165959314884409	0.330929257406979	0.187487455557289	0	1	Commensal	0.3752955083	-1	0	1.11257785530893	0	Emergent	One
Kurthia_massiliensis_JC30	Listeria_monocytogenes_Finland_1988	EX_2obut	Max	1.11257416090632	0.302455135066486	0.165959314883052	0.330927037809033	0.187514740239749	0	1	Commensal	0.3775811209	-1	0	1.11257416090632	0	Emergent	One
Kurthia_massiliensis_JC30	Listeria_monocytogenes_FSL_R2_561	EX_2obut	Max	1.11257415428543	0.302455135066486	0.165959314875354	0.330927037768788	0.187514740277038	0	1	Commensal	0.3783943329	-1	0	1.11257415428543	0	Emergent	One
Kurthia_massiliensis_JC30	Listeria_monocytogenes_J0161_FSL_R2_499	EX_2obut	Max	1.11257416680746	0.302455135066486	0.165959314882235	0.330927037844617	0.187514740206666	0	1	Commensal	0.3787610619	-1	0	1.11257416680746	0	Emergent	One
Kurthia_massiliensis_JC30	Listeria_monocytogenes_serotype_7_SLCC_2482	EX_2obut	Max	1.11257777270669	0.302455135066486	0.165959314884833	0.330929256902778	0.187487456024201	0	1	Commensal	0.3803066038	-1	0	1.11257777270669	0	Emergent	One
Kurthia_massiliensis_JC30	Listeria_monocytogenes_SLCC_2378	EX_2obut	Max	1.11257785530893	0.302455135066486	0.165959314884409	0.330929257406979	0.187487455557289	0	1	Commensal	0.3752955083	-1	0	1.11257785530893	0	Emergent	One
Kurthia_massiliensis_JC30	Listeria_monocytogenes_SLCC_2540	EX_2obut	Max	1.11257415441821	0.302455135066486	0.165959314884388	0.330927037769811	0.187514740275901	0	1	Commensal	0.3794932233	-1	0	1.11257415441821	0	Emergent	One
Kurthia_massiliensis_JC30	Listeria_monocytogenes_SLCC_7179	EX_2obut	Max	1.11257415428543	0.302455135066486	0.165959314875354	0.330927037768788	0.187514740277038	0	1	Commensal	0.3783943329	-1	0	1.11257415428543	0	Emergent	One
Kurthia_massiliensis_JC30	Paracoccus_yeei_ATCC_BAA_599	EX_2obut	Max	1.07004543466564	0.302455135066486	0.469211739152603	0.281725359120969	0.578639884565064	0	1	Commensal	0.3254371122	-1	0.118581825609454	-0.785016791677663	1.85506222634331	Boost	One
Kurthia_massiliensis_JC30	Proteus_penneri_ATCC_35198	EX_2obut	Max	1.06851248579028	0.302455135066486	0.37034269056496	0.36903037512559	0.42426236539211	1	1	Mutual	0.4284176534	-1	0	1.06851248579028	0	Emergent	One
Lactobacillus_casei_ATCC_334	Paenibacillus_graminis_C4D1M	EX_2obut	Max	0.511791155192896	0.108073240126564	0.895263166396824	0.341950485569896	3.64255176071674	1	1	Mutual	0.5975609756	0	0	0	0.511791155192896	Emergent	One
Lactobacillus_casei_ATCC_334	Rhodococcus_equi_ATCC_33707	EX_2obut	Max	0.545628901453028	0.108073240126564	0.374226144602662	0.341950485569896	1.57116874219798	1	1	Mutual	0.5827338129	0	0.131015107462645	0	0.545628901453028	Boost	One
Lactobacillus_casei_ATCC_334	Rhodococcus_equi_NBRC_101255	EX_2obut	Max	0.457987626006116	0.108073240126564	0.476881920311732	0.341950485569896	1.64876004318057	1	1	Mutual	0.580518018	0	0.117577825717831	0	0.457987626006116	Boost	One
Lactobacillus_casei_casei_BL23	Paenibacillus_graminis_C4D1M	EX_2obut	Max	0.511791155192782	0.1084982664967	0.895263166396824	0.341950485569896	3.64255176071629	1	1	Mutual	0.5840080972	0	0	0	0.511791155192782	Emergent	One
Lactobacillus_casei_casei_BL23	Rhodococcus_equi_ATCC_33707	EX_2obut	Max	0.545289673129787	0.1084982664967	0.374226144602662	0.341950485569896	1.57146907063111	1	1	Mutual	0.5711929632	0	0.131015107462645	0	0.545289673129787	Boost	One
Lactobacillus_casei_casei_BL23	Rhodococcus_equi_NBRC_101255	EX_2obut	Max	0.457365099295998	0.1084982664967	0.476881920311732	0.341950485569896	1.64931118369191	1	1	Mutual	0.5703910615	0	0.117577825717831	0	0.457365099295998	Boost	One
Lactobacillus_coryniformis_subsp_coryniformis_CECT_5711	Silanimonas_lenta_DSM_16282	EX_2obut	Max	1.1390269767096	0.202991370103889	0.0575554676851753	0.22494536969657	0.0770358838817629	1	1	Mutual	0.5308938212	0	0.172466190724322	0	1.1390269767096	Boost	One
Lactobacillus_paracasei_subsp_paracasei_8700_2	Rhodococcus_equi_ATCC_33707	EX_2obut	Max	0.630667145738585	0.0878667347571686	0.374226144602662	0.341950485569896	1.49588197835567	1	1	Mutual	0.5749032615	0	0.131015107462645	0	0.630667145738585	Boost	One
Lactobacillus_paracasei_subsp_paracasei_ATCC_25302	Rhodococcus_equi_ATCC_33707	EX_2obut	Max	0.632823865685054	0.0816798354423523	0.374226144602662	0.341950485569896	1.49397257316264	1	1	Mutual	0.5712694878	0	0.131015107462645	0	0.632823865685054	Boost	One
Lactobacillus_rhamnosus_LMS2_1	Paenibacillus_graminis_C4D1M	EX_2obut	Max	0.513063187191619	0.0997706799795281	0.895263166396824	0.341950485569896	3.63977367342375	1	1	Mutual	0.5815963396	0	0	0	0.513063187191619	Emergent	One
Leuconostoc_argentinum_KCTC_3773	Paenibacillus_graminis_C4D1M	EX_2obut	Max	1.02472444155126	0.183536604316737	0.895263166396824	0.34834660766262	0.86306701033368	1	0	Commensal	0.5276356192	0	0	0	1.02472444155126	Emergent	One
Leuconostoc_argentinum_KCTC_3773	Salmonella_enterica_enterica_sv_Typhimurium_LT2	EX_2obut	Max	0.782608559417554	0.183536604316737	0.666637579585541	0.257132578274195	2.39717325329934	1	1	Mutual	0.5683845391	0	0	0.782608559417554	0	Emergent	One
Leuconostoc_argentinum_KCTC_3773	Vibrio_furnissii_NCTC_11218	EX_2obut	Max	0.995465099427975	0.183536604316737	0.451369374753488	0.571167748404378	0.457638638998674	1	0	Commensal	0.4997301673	0	0	0.995465099427975	0	Emergent	One
Leuconostoc_gelidum_JB7	Salmonella_enterica_enterica_sv_Typhimurium_LT2	EX_2obut	Max	0.823535402336347	0.185973324678068	0.666637579585541	0.321523781448263	2.07804477745174	1	1	Mutual	0.5400298359	-0.986454938255974	0	0.823535402336347	0	Emergent	One
Leuconostoc_gelidum_JB7	Vibrio_furnissii_NCTC_11218	EX_2obut	Max	0.995471326556071	0.185973324678068	0.451369374753488	0.5703834457114	0.457638638998674	1	0	Commensal	0.4702380952	-0.986454938255974	0	0.995471326556071	0	Emergent	One
Leuconostoc_mesenteroides_subsp_cremoris_ATCC_19254	Rhodococcus_equi_ATCC_33707	EX_2obut	Max	0.968846172350709	0.0618204455181504	0.374226144602662	0.341950485569896	0.784666810410044	1	1	Mutual	0.5851808635	0	0.131015107462645	0	0.968846172350709	Boost	One
Listeria_grayi_DSM_20601	Paracoccus_yeei_ATCC_BAA_599	EX_2obut	Max	0.760369059823802	0.293944174093861	0.469211739152603	2.02644548352464	0.772948461631358	1	1	Mutual	0.5222043874	0	0.118581825609454	0	0.760369059823802	Boost	One
Methanosphaera_stadtmanae_DSM_3091	Rhodococcus_equi_ATCC_33707	EX_2obut	Max	1.08924129745901	0.0184111463589449	0.374226144602662	0.0948058052442775	0.361728335234261	1	0	Commensal	0.5873205742	-0.00584911993712467	0.131015107462645	-0.0301192828941339	1.11936058035315	Boost	One
Odoribacter_splanchnicus_1651_6_DSM_20712	Paenibacillus_graminis_C4D1M	EX_2obut	Max	0.716330363035127	0.191173305446683	0.895263166396824	0.325680563818423	3.21658096646922	1	1	Mutual	0.5458669355	0	0	0	0.716330363035127	Emergent	One
Paenibacillus_graminis_C4D1M	Peptostreptococcus_stomatis_DSM_17678	EX_2obut	Max	0.831842567602848	0.895263166396824	0.164756861426053	0.917945242798737	0.306297706436226	0	1	Commensal	0.4973711882	0	0	0.831842567602848	0	Emergent	One
Paenibacillus_graminis_C4D1M	Propionibacterium_freudenreichii_subsp_shermanii_CIRM_BIA1	EX_2obut	Max	0.688871559641257	0.895263166396824	0.213580724513868	1.25251040633862	2.4417634649252	1	1	Mutual	0.4848167539	0	0	0.688871559641257	0	Emergent	One
Paenibacillus_graminis_C4D1M	Streptococcus_thermophilus_LMG_18311	EX_2obut	Max	0.549223629681819	0.895263166396824	0.0960485834713612	3.69423778942212	0.202995346368766	1	1	Mutual	0.5968586387	0	0	0.549223629681819	0	Emergent	One
Paenibacillus_graminis_C4D1M	Weissella_confusa_LBAE_C39_2	EX_2obut	Max	1.02472444155137	0.895263166396824	0.179147683716061	0.863067010333566	0.348346607662734	0	1	Commensal	0.5325013001	0	0	1.02472444155137	0	Emergent	One
Paracoccus_yeei_ATCC_BAA_599	Peptostreptococcus_stomatis_DSM_17678	EX_2obut	Max	1.0699815598922	0.469211739152603	0.164756861426053	0.517319657782309	0.348346607600092	1	1	Mutual	0.4626168224	0.118581825609454	0	1.0699815598922	0	Boost	One
Paracoccus_yeei_ATCC_BAA_599	Staphylococcus_hominis_subsp_hominis_C80	EX_2obut	Max	1.05712393563988	0.469211739152603	0.251513543432034	0.605407051539601	0.258049101853999	1	0	Commensal	0.4120242692	0.118581825609454	0	1.05712393563988	0	Boost	One
Ruminococcus_bicirculans_80_3	Staphylococcus_capitis_QN1	EX_2obut	Max	0.983033594768585	0.123586175675831	0.269039606052856	0.303944500247894	0.311028907683976	1	1	Mutual	0.4915677701	-0.0436970562161605	0	0.983033594768585	0	Emergent	One
Ruminococcus_bicirculans_80_3	Staphylococcus_haemolyticus_JCSC1435	EX_2obut	Max	0.958178122382265	0.123586175675831	0.317771460698922	0.336496966885989	0.366580552180039	1	1	Mutual	0.4962406015	-0.0436970562161605	0	0.958178122382265	0	Emergent	One
Ruminococcus_bicirculans_80_3	Staphylococcus_hominis_subsp_hominis_C80	EX_2obut	Max	0.982619294170945	0.123586175675831	0.251513543432034	0.305710012693112	0.308519164459994	1	1	Mutual	0.4846743295	-0.0436970562161605	0	0.982619294170945	0	Emergent	One
Ruminococcus_bicirculans_80_3	Staphylococcus_xylosus_DMB3_Bh1	EX_2obut	Max	1.06056279558311	0.123586175675831	0.295193652446994	0.341395025504653	0.309982331160427	1	0	Commensal	0.4981751825	-0.0436970562161605	0	1.06056279558311	0	Emergent	One
Salmonella_enterica_enterica_sv_Typhimurium_LT2	Weissella_confusa_LBAE_C39_2	EX_2obut	Max	0.823318102956705	0.666637579585541	0.179147683716061	2.0852227078127	0.314296074188405	1	1	Mutual	0.5643363728	0	0	0	0.823318102956705	Emergent	One
Silanimonas_lenta_DSM_16282	Staphylococcus_epidermidis_ATCC_12228	EX_2obut	Max	0.708748308073609	0.0575554676851753	0.25662992396724	0.145431130277643	0.26717344386077	1	0	Commensal	0.4758254717	0.172466190724322	0	0.708748308073609	0	Boost	One
Silanimonas_lenta_DSM_16282	Staphylococcus_hominis_subsp_hominis_C80	EX_2obut	Max	1.11589169164711	0.0575554676851753	0.251513543432034	0.125890204913958	0.281702819502357	1	1	Mutual	0.4645006017	0.172466190724322	0	1.11589169164711	0	Boost	One
Silanimonas_lenta_DSM_16282	Staphylococcus_lugdunensis_HKU09_01	EX_2obut	Max	0.902743536970888	0.0575554676851753	0.257174944328458	0.143921677945514	0.277847032914678	1	0	Commensal	0.4889018692	0.172466190724322	0	0.902743536970888	0	Boost	One
Silanimonas_lenta_DSM_16282	Staphylococcus_xylosus_NJ	EX_2obut	Max	0.993270563942247	0.0575554676851753	0.294275356914957	1.10095897750193	0.293391927092898	1	0	Commensal	0.4760832864	0.172466190724322	0	0.993270563942247	0	Boost	One
Vibrio_furnissii_NCTC_11218	Weissella_confusa_LBAE_C39_2	EX_2obut	Max	0.995453006091793	0.451369374753488	0.179147683716061	0.457638638998674	0.572690896159088	0	1	Commensal	0.4911406423	0	0	0	0.995453006091793	Emergent	One
Acinetobacter_junii_SH205	Granulicatella_adiacens_ATCC_49175	EX_3mop	Max	1.21814186110203	0.108867334594964	0.254733039512204	0.228254732940513	0.236367445887026	1	0	Commensal	0.6178960097	0	0.0161281421893591	0	1.21814186110203	Boost	One
Actinomyces_cardiffensis_F0333	Corynebacterium_kroppenstedtii_DSM_44385	EX_3mop	Max	1.06580308160596	0.168624620881129	0.221825196670187	0.193459863393969	0.210282419248983	1	0	Commensal	0.3761276891	0	-0.0914292476618357	0	1.06580308160596	Emergent	One
Actinomyces_georgiae_DSM_6843	Corynebacterium_kroppenstedtii_DSM_44385	EX_3mop	Max	1.97799609989443	0.283042071410933	0.221825196670187	0.301040566562733	0.291448085182083	0	1	Commensal	0.4421542553	0	-0.0914292476618357	0	1.97799609989443	Emergent	One
Actinomyces_graevenitzii_C83	Candidatus_Nitrososphaera_gargensis_Ga9_2	EX_3mop	Max	0.983948205729916	0.222545124828899	0.0472790071103426	0.215682514892251	0.0490904578513209	0	0	Neutral	0.490497076	0	0.199561341108051	0	0.983948205729916	Boost	One
Alloprevotella_tannerae_ATCC_51259	Sulfolobus_solfataricus_P2	EX_3mop	Max	0.966769118615844	0.17623191501632	0.0484290282340936	0.325680563818423	0.101628461884388	1	1	Mutual	0.5514705882	0	-0.0158355173686004	0	0.966769118615844	Emergent	One
Bacteroides_ureolyticus_DSM_20703	Pseudomonas_oleovorans_MOIL14HWK12	EX_3mop	Max	1.07978989337005	0.0265700897668262	0.277355605088708	0.0338001554933953	0.265006556238859	1	0	Commensal	0.5165026057	0	-0.105820099750645	0	1.07978989337005	Emergent	One
Bartonella_quintana_Toulouse	Candidatus_Nitrososphaera_gargensis_Ga9_2	EX_3mop	Max	1.18914945339623	0.0157459206138589	0.0472790071103426	0.0173803388291844	0.059811986319346	1	1	Mutual	0.5454545455	0	0.199561341108051	0	1.18914945339623	Boost	One
Bifidobacterium_longum_E18	Candidatus_Nitrososphaera_gargensis_Ga9_2	EX_3mop	Max	0.976377608091184	0.118412829784349	0.0472790071103426	0.171355687801565	0.0722432654465592	1	1	Mutual	0.5003631082	0	0.199561341108051	0	0.976377608091184	Boost	One
Bifidobacterium_longum_NCC2705	Corynebacterium_kroppenstedtii_DSM_44385	EX_3mop	Max	1.04485213847931	0.0646315576925226	0.221825196670187	0.0645177538949611	0.248861528456814	0	1	Commensal	0.520661157	0	-0.0914292476618357	0	1.04485213847931	Emergent	One
Blautia_obeum_ATCC_29174	Candidatus_Nitrososphaera_gargensis_Ga9_2	EX_3mop	Max	0.98378434480685	0.21011409171245	0.0472790071103426	0.222502590574436	0.0495915861112053	0	0	Neutral	0.5205843293	0	0.199561341108051	0	0.98378434480685	Boost	One
Blautia_wexlerae_DSM_19850	Candidatus_Nitrososphaera_gargensis_Ga9_2	EX_3mop	Max	0.983327532873659	0.184730337973338	0.0472790071103426	0.197797566962777	0.0509886328578659	0	0	Neutral	0.5156453716	0	0.199561341108051	0	0.983327532873659	Boost	One
Campylobacter_hyointestinalis_subsp_hyointestinalis_LMG_9260	Candidatus_Nitrososphaera_gargensis_Ga9_2	EX_3mop	Max	1.16573254630725	0.00876108072092678	0.0472790071103426	0.0127109611892138	0.071700890240777	1	1	Mutual	0.5519662921	0	0.199561341108051	0	1.16573254630725	Boost	One
Campylobacter_lari_RM2100	Candidatus_Nitrososphaera_gargensis_Ga9_2	EX_3mop	Max	1.18612921706585	0.0141952261015449	0.0472790071103426	0.021975591948717	0.0502676827672985	1	0	Commensal	0.4977876106	0	0.199561341108051	0	1.18612921706585	Boost	One
Candidatus_Nitrososphaera_gargensis_Ga9_2	Clostridium_bolteae_ATCC_BAA_613	EX_3mop	Max	0.985327861819887	0.0472790071103426	0.435588590469161	0.0448711196270324	0.446960505877882	0	0	Neutral	0.5906832298	0.199561341108051	0	0.985327861819883	0	Boost	One
Candidatus_Nitrososphaera_gargensis_Ga9_2	Corynebacterium_tuberculostearicum_SK141	EX_3mop	Max	2.10916764647209	0.0472790071103426	0.175237755724886	0.0911038554177139	0.190065011455317	1	0	Commensal	0.522804629	0.199561341108051	0	2.10916764647209	0	Boost	One
Candidatus_Nitrososphaera_gargensis_Ga9_2	Dorea_formicigenerans_ATCC_27755	EX_3mop	Max	0.983675296275123	0.0472790071103426	0.257072955109893	0.0499250841779713	0.269187732155615	0	0	Neutral	0.5324675325	0.199561341108051	0	0.983675296275123	0	Boost	One
Candidatus_Nitrososphaera_gargensis_Ga9_2	Enterococcus_sp_7L76	EX_3mop	Max	1.13986087958529	0.0472790071103426	0.21921023395514	0.0507425683177871	0.234489675901159	0	0	Neutral	0.6212710765	0.199561341108051	0	1.13986087958529	0	Boost	One
Candidatus_Nitrososphaera_gargensis_Ga9_2	Eubacterium_saphenum_ATCC_49989	EX_3mop	Max	1.16192900303747	0.0472790071103426	0.0281064299664492	0.0826529585827984	0.0731947586697288	1	1	Mutual	0.5610130468	0.199561341108051	-0.00233692598339985	1.16801482516394	-0.00608582212646525	Boost	One
Candidatus_Nitrososphaera_gargensis_Ga9_2	Lactobacillus_iners_DSM_13335	EX_3mop	Max	1.12987654402673	0.0472790071103426	0.144154339377545	0.0935969068935947	0.165798716048698	1	1	Mutual	0.6096522356	0.199561341108051	-0.0119857990403034	1.14366197775178	-0.0137854337250474	Boost	One
Candidatus_Nitrososphaera_gargensis_Ga9_2	Lactobacillus_jensenii_1153	EX_3mop	Max	1.12054516504952	0.0472790071103426	0.116594907659167	0.113745353549348	0.160207405478218	1	1	Mutual	0.6	0.199561341108051	-0.00969435355455062	1.13386570590239	-0.0133205408528738	Boost	One
Candidatus_Nitrososphaera_gargensis_Ga9_2	Lactobacillus_pentosus_KCA1	EX_3mop	Max	1.12794827913774	0.0472790071103426	0.20090264585707	0.107865058136895	0.208812325365898	1	0	Commensal	0.5709876543	0.199561341108051	0	1.12794827913774	0	Boost	One
Candidatus_Nitrososphaera_gargensis_Ga9_2	Listeria_monocytogenes_4b_F2365	EX_3mop	Max	0.979922956288419	0.0472790071103426	0.165959314884409	0.0614006915066057	0.173666894694975	1	0	Commensal	0.5721271394	0.199561341108051	0	0.979922956288419	0	Boost	One
Candidatus_Nitrososphaera_gargensis_Ga9_2	Listeria_monocytogenes_Finland_1988	EX_3mop	Max	0.979920599383604	0.0472790071103426	0.165959314883052	0.0614078995191676	0.173666729148522	1	0	Commensal	0.5680147059	0.199561341108051	0	0.979920599383604	0	Boost	One
Candidatus_Nitrososphaera_gargensis_Ga9_2	Listeria_monocytogenes_FSL_R2_561	EX_3mop	Max	0.979920599383149	0.0472790071103426	0.165959314875354	0.0614078995206455	0.173666729147271	1	0	Commensal	0.5680981595	0.199561341108051	0	0.979920599383149	0	Boost	One
Candidatus_Nitrososphaera_gargensis_Ga9_2	Listeria_monocytogenes_J0161_FSL_R2_499	EX_3mop	Max	0.97992059938349	0.0472790071103426	0.165959314882235	0.0614078995199634	0.173666729148408	1	0	Commensal	0.5683629675	0.199561341108051	0	0.97992059938349	0	Boost	One
Candidatus_Nitrososphaera_gargensis_Ga9_2	Listeria_monocytogenes_serotype_7_SLCC_2482	EX_3mop	Max	0.979921587762533	0.0472790071103426	0.165959314884833	0.0614048768056819	0.173666798572299	1	0	Commensal	0.5689760883	0.199561341108051	0	0.979921587762533	0	Boost	One
Candidatus_Nitrososphaera_gargensis_Ga9_2	Listeria_monocytogenes_SLCC_2378	EX_3mop	Max	0.979922956288419	0.0472790071103426	0.165959314884409	0.0614006915066057	0.173666894694975	1	0	Commensal	0.5721271394	0.199561341108051	0	0.979922956288419	0	Boost	One
Candidatus_Nitrososphaera_gargensis_Ga9_2	Listeria_monocytogenes_SLCC_2540	EX_3mop	Max	0.979920599382922	0.0472790071103426	0.165959314884388	0.0614078995214413	0.173666729147044	1	0	Commensal	0.5688916105	0.199561341108051	0	0.979920599382922	0	Boost	One
Candidatus_Nitrososphaera_gargensis_Ga9_2	Listeria_monocytogenes_SLCC_7179	EX_3mop	Max	0.979920599383149	0.0472790071103426	0.165959314875354	0.0614078995206455	0.173666729147271	1	0	Commensal	0.5680981595	0.199561341108051	0	0.979920599383149	0	Boost	One
Candidatus_Nitrososphaera_gargensis_Ga9_2	Pediococcus_pentosaceus_ATCC_25745	EX_3mop	Max	1.13175007874975	0.0472790071103426	0.137158325710638	0.111785625020957	0.177174152029238	1	1	Mutual	0.6032064128	0.199561341108051	0	1.13175007874975	0	Boost	One
Candidatus_Nitrososphaera_gargensis_Ga9_2	Prevotella_corporis_DSM_18810	EX_3mop	Max	0.985218690753186	0.0472790071103426	0.252058497375086	0.0452049924364246	0.347201430904192	0	1	Commensal	0.5729768786	0.199561341108051	0	0.985218690753186	0	Boost	One
Candidatus_Nitrososphaera_gargensis_Ga9_2	Prevotella_intermedia_ATCC_25611	EX_3mop	Max	0.985762287815874	0.0472790071103426	0.272678689603018	0.0435425347544651	0.356455393624515	0	1	Commensal	0.5866283249	0.199561341108051	0	0.985762287815874	0	Boost	One
Candidatus_Nitrososphaera_gargensis_Ga9_2	Prevotella_loescheii_DSM_19665	EX_3mop	Max	0.985382050536032	0.0472790071103426	0.28925050144401	0.0447053967899365	0.382943807145693	0	1	Commensal	0.5806451613	0.199561341108051	0	0.985382050536032	0	Boost	One
Candidatus_Nitrososphaera_gargensis_Ga9_2	Prevotella_melaninogenica_ATCC_25845	EX_3mop	Max	0.985128385602025	0.0472790071103426	0.248376438151767	0.0454811684912784	0.344507033570267	0	1	Commensal	0.5847750865	0.199561341108051	0	0.985128385602025	0	Boost	One
Candidatus_Nitrososphaera_gargensis_Ga9_2	Prevotella_nanceiensis_DSM_19126	EX_3mop	Max	0.98567906570463	0.0472790071103426	0.22490584890049	0.0437970490771704	0.277151826488307	0	1	Commensal	0.5855539972	0.199561341108051	0	0.98567906570463	0	Boost	One
Candidatus_Nitrososphaera_gargensis_Ga9_2	Prevotella_timonensis_4401737	EX_3mop	Max	0.985268846311442	0.0472790071103426	0.219402689829617	0.0450516040190223	0.239988166404373	0	0	Neutral	0.5719398712	0.199561341108051	0	0.985268846311442	0	Boost	One
Candidatus_Nitrososphaera_gargensis_Ga9_2	Prevotella_timonensis_CRIS_5C_B1	EX_3mop	Max	0.984777635939963	0.0472790071103426	0.140597705851473	0.0465538499134937	0.217343235843828	0	1	Commensal	0.5725574713	0.199561341108051	0	0.984777635939963	0	Boost	One
Candidatus_Nitrososphaera_gargensis_Ga9_2	Prevotella_veroralis_DSM_19559	EX_3mop	Max	0.986006721434023	0.0472790071103426	0.311922791596469	0.0427949947578554	0.374972497351223	0	1	Commensal	0.5932085932	0.199561341108051	0	0.986006721434023	0	Boost	One
Candidatus_Nitrososphaera_gargensis_Ga9_2	Weissella_paramesenteroides_ATCC_33313	EX_3mop	Max	1.04900356037922	0.0472790071103426	0.0528851972207957	0.0492613214349831	0.0747276876702472	0	1	Commensal	0.6736064473	0.199561341108051	0	1.04900356037922	0	Boost	One
Clostridium_beijerinckii_NCIMB_8052	Lactobacillus_vaginalis_ATCC_49540	EX_3mop	Max	1.02504764821288	0.716010267141539	0.0739222028812627	0.690523243647931	0.078962652400719	0	0	Neutral	0.4685816876	0	0.123862912763116	0	1.02504764821288	Boost	One
Collinsella_stercoris_DSM_13279	Corynebacterium_kroppenstedtii_DSM_44385	EX_3mop	Max	1.17460265665989	0.132764923047218	0.221825196670187	0.150919626803557	0.224702743439821	1	0	Commensal	0.5839721254	0	-0.0914292476618357	0	1.17460265665989	Emergent	One
Corynebacterium_kroppenstedtii_DSM_44385	Enterococcus_casseliflavus_ATCC_12755	EX_3mop	Max	1.27800466172971	0.221825196670187	0.248416847813709	0.25579686416711	0.247025077206899	1	0	Commensal	0.4527393137	-0.0914292476618357	0	1.27800466172971	0	Emergent	One
Corynebacterium_tuberculostearicum_SK141	Silanimonas_lenta_DSM_16282	EX_3mop	Max	2.11382003691597	0.175237755724886	0.0575554676851753	0.166265214710052	0.109226626996474	0	1	Commensal	0.4729288976	0	-0.0453282673522608	0	2.11382003691597	Emergent	One
Enterococcus_saccharolyticus_DSM8903	Microbacterium_paraoxydans_77MFTsu3_2	EX_3mop	Max	1.17366206419183	0.175030087383707	0.284966507028729	0.295141263478513	0.304274003070304	1	0	Commensal	0.4401008827	0	0.606585004916724	0	1.17366206419183	Boost	One
Filifactor_alocis_ATCC_35896	Microbacterium_paraoxydans_77MFTsu3_2	EX_3mop	Max	1.40360546924489	0.104856310966414	0.284966507028729	0.216699870350112	0.271552077478304	1	0	Commensal	0.5056461731	-0.00871834088820833	0.606585004916724	-0.0180176407401405	1.42162310998503	Boost	One
Granulicatella_adiacens_ATCC_49175	Neisseria_flavescens_SK114	EX_3mop	Max	1.0508665782321	0.254733039512204	0.123670053361093	0.253752659154884	0.268165704084481	0	1	Commensal	0.476321208	0.0161281421893591	0	1.0508665782321	0	Boost	One
Lactobacillus_brevis_subsp_gravesensis_ATCC_27305	Peptoniphilus_harei_ACS_146_V_Sch2b	EX_3mop	Max	1.47741107815864	0.0822904408879749	0.203001116418786	0.129917021070128	0.21733135687316	1	0	Commensal	0.491100857	0	-1	0	1.47741107815864	Emergent	One
Lactobacillus_buchneri_ATCC_11577	Peptoniphilus_harei_ACS_146_V_Sch2b	EX_3mop	Max	1.47698345127333	0.0774049051417801	0.203001116418786	0.130193250623734	0.217459976483042	1	0	Commensal	0.5060483871	0	-1	0	1.47698345127333	Emergent	One
Lactobacillus_hilgardii_ATCC_8290	Peptoniphilus_harei_ACS_146_V_Sch2b	EX_3mop	Max	1.48705547437009	0.074001959821794	0.203001116418786	0.125277887791071	0.207248186030256	1	0	Commensal	0.4952702703	0	-1	0	1.48705547437009	Emergent	One
Leuconostoc_mesenteroides_subsp_cremoris_ATCC_19254	Peptoniphilus_harei_ACS_146_V_Sch2b	EX_3mop	Max	1.44055564449354	0.0618204455181504	0.203001116418786	0.13831986900027	0.200691727582353	1	0	Commensal	0.5714285714	0	-1	0	1.44055564449354	Emergent	One
Microbacterium_paraoxydans_77MFTsu3_2	Sulfolobus_solfataricus_P2	EX_3mop	Max	1.01685303075715	0.284966507028729	0.0484290282340936	0.35822434840486	0.0977099464706725	1	1	Mutual	0.478097622	0.606585004916724	-0.0158355173686004	0.0488026198938769	0.96805041086327	Boost	Both
Moraxella_catarrhalis_RH4	Prevotella_corporis_DSM_18810	EX_3mop	Max	0.972731551371794	0.0452477927622394	0.252058497375086	0.0833938315885234	0.318084136119865	1	1	Mutual	0.4871428571	-0.0147953042680911	0	0.972731551371794	0	Emergent	One
Alistipes_indistinctus_YIT_12060	Serratia_fonticola_RB_25	EX_4abut	Max	7.5751097855707	0.230994982612608	0.457638639012104	0.473036452726888	0.457638638998674	1	0	Commensal	0.4528301887	0.208275450072847	2.02525477563825	0	7.5751097855707	Boost	One
Alistipes_indistinctus_YIT_12060	Trabulsiella_guamensis_ATCC_49490	EX_4abut	Max	7.58686814102862	0.230994982612608	0.457638638998792	0.406280844587741	0.457638638997992	1	0	Commensal	0.4475784992	0.208275450072847	1.8098289863633	0	7.58686814102862	Boost	One
Alloprevotella_tannerae_ATCC_51259	Escherichia_albertii_TW07627	EX_4abut	Max	7.74041619868831	0.17623191501632	0.705142280954878	0.388560322898456	0.693703111679838	1	0	Commensal	0.5547526404	0	1.6785868087502	0	7.74041619868831	Boost	One
Anaerobaculum_hydrogeniformans_OS1_ATCC_BAA_1850	Trabulsiella_guamensis_ATCC_49490	EX_4abut	Max	8.01721314701365	0.229631654428038	0.457638638998792	0.283409813264825	0.42621560873863	1	0	Commensal	0.5504246285	0	1.8098289863633	0	8.01721314701365	Boost	One
Bacteroides_fragilis_NCTC_9343	Serratia_fonticola_RB_25	EX_4abut	Max	8.66784573854693	0.451781607052739	0.457638639012104	0.440640595926084	0.609513143707773	0	1	Commensal	0.5233415233	0.17999999999995	2.02525477563825	0	8.66784573854693	Boost	One
Bacteroides_intestinalis_341_DSM_17393	Escherichia_albertii_KF1	EX_4abut	Max	8.8186576615617	0.301999684696278	0.656226921921967	0.345792643077743	0.736813335023612	1	1	Mutual	0.5	0	2.43278801448241	0	8.8186576615617	Boost	One
Bacteroides_intestinalis_341_DSM_17393	Escherichia_coli_SE11	EX_4abut	Max	7.76908637518636	0.301999684696278	0.69125168499386	0.313062660913374	0.80564778172868	0	1	Commensal	0.4815189873	0	1.30485488524914	0	7.76908637518636	Boost	One
Bacteroides_intestinalis_341_DSM_17393	Escherichia_fergusonii_ATCC_35469	EX_4abut	Max	9.17523018366546	0.301999684696278	0.81700176162197	0.285628191522392	0.926884089509826	0	1	Commensal	0.4930875576	0	4.00697407109055	0	9.17523018366546	Boost	One
Bacteroides_intestinalis_341_DSM_17393	Trabulsiella_guamensis_ATCC_49490	EX_4abut	Max	8.52737841524572	0.301999684696278	0.457638638998792	0.339892586546057	0.67684734580223	1	1	Mutual	0.5143295803	0	1.8098289863633	0	8.52737841524572	Boost	One
Bacteroides_sp_9_1_42FAA	Escherichia_albertii_TW07627	EX_4abut	Max	9.53254818569985	0.31682527665429	0.705142280954878	0.342846427220366	0.673670052930788	0	0	Neutral	0.487434555	0	1.6785868087502	0	9.53254818569985	Boost	One
Bacteroides_sp_9_1_42FAA	Serratia_fonticola_RB_25	EX_4abut	Max	8.35151888649011	0.31682527665429	0.457638639012104	0.419507425787856	0.533898730714554	1	1	Mutual	0.5233785822	0	2.02525477563825	0	8.35151888649011	Boost	One
Bacteroides_vulgatus_ATCC_8482	Serratia_fonticola_RB_25	EX_4abut	Max	8.99267021370702	0.500117150410291	0.457638639012104	0.525775658689327	0.507284232524853	0	1	Commensal	0.5230247213	0	2.02525477563825	0	8.99267021370702	Boost	One
Bifidobacterium_animalis_lactis_AD011	Trabulsiella_guamensis_ATCC_49490	EX_4abut	Max	8.09275170272952	0.0425314481685582	0.457638638998792	0.307904940284743	0.457638638997992	1	0	Commensal	0.6236914601	0	1.8098289863633	0	8.09275170272952	Boost	One
Butyrivibrio_crossotus_DSM_2876	Trabulsiella_guamensis_ATCC_49490	EX_4abut	Max	8.57078653505118	0.212298949945612	0.457638638998792	0.380790078067548	0.457638638998674	1	0	Commensal	0.5851122058	0	1.8098289863633	0	8.57078653505118	Boost	One
Campylobacter_fetus_subsp_fetus_82_40	Serratia_fonticola_RB_25	EX_4abut	Max	8.72145849094227	0.0151324715050552	0.457638639012104	0.0972658304809784	0.45763863899947	1	0	Commensal	0.4911622924	0	2.02525477563825	0	8.72145849094227	Boost	One
Campylobacter_fetus_subsp_fetus_82_40	Trabulsiella_guamensis_ATCC_49490	EX_4abut	Max	8.71347540770842	0.0151324715050552	0.457638638998792	0.111586247978039	0.45763863899947	1	0	Commensal	0.4629834254	0	1.8098289863633	0	8.71347540770842	Boost	One
Collinsella_tanakaei_YIT_12063	Escherichia_albertii_KF1	EX_4abut	Max	10.5487310448835	0.329835085145995	0.656226921921967	0.32655618463366	0.997070165429477	0	1	Commensal	0.4617817607	0	2.43278801448241	0	10.5487310448835	Boost	One
Dietzia_cinnamea_P4	Serratia_fonticola_RB_25	EX_4abut	Max	8.90922285668387	0.135515556206101	0.457638639012104	0.257051835469383	0.457638638997992	1	0	Commensal	0.412781561	0	2.02525477563825	0	8.90922285668387	Boost	One
Escherichia_albertii_KF1	Parabacteroides_merdae_ATCC_43184	EX_4abut	Max	8.36850304100869	0.656226921921967	0.27408187253864	0.925780207235562	0.261802935722585	1	0	Commensal	0.4618535586	2.43278801448241	0	8.36850304100869	0	Boost	One
Escherichia_albertii_KF1	Prevotella_bivia_DSM_20514	EX_4abut	Max	9.10750154965399	0.656226921921967	0.261869493537232	0.649848955357925	0.457638638997992	0	1	Commensal	0.5298342541	2.43278801448241	0	9.10750154965399	0	Boost	One
Escherichia_albertii_KF1	Prevotella_intermedia_17	EX_4abut	Max	11.7701212478822	0.656226921921967	0.263383457578953	0.874589456023159	0.457638638997992	1	1	Mutual	0.5522875817	2.43278801448241	0	11.7701212478822	0	Boost	One
Escherichia_albertii_KF1	Prevotella_intermedia_ATCC_25611	EX_4abut	Max	11.7477560820333	0.656226921921967	0.272678689603018	0.875815736185018	0.456320814725359	1	1	Mutual	0.5417357656	2.43278801448241	0	11.7477560820333	0	Boost	One
Escherichia_albertii_KF1	Prevotella_nigrescens_ATCC_33563	EX_4abut	Max	11.7522982487496	0.656226921921967	0.263266956571438	1.02383737081936	0.309255513321659	1	1	Mutual	0.5550732501	2.43278801448241	0	11.7522982487496	0	Boost	One
Escherichia_albertii_KF1	Ruminococcus_flavefaciens_ATCC_19208	EX_4abut	Max	8.56384306413327	0.656226921921967	0.265622658990713	0.819924102588061	0.47966551127854	1	1	Mutual	0.4734042553	2.43278801448241	0	8.56384306413327	0	Boost	One
Escherichia_albertii_TW07627	Prevotella_bivia_DSM_20514	EX_4abut	Max	9.80849734048229	0.705142280954878	0.261869493537232	0.642369290635656	0.457638639693414	0	1	Commensal	0.5137101287	1.6785868087502	0	9.80849734048229	0	Boost	One
Escherichia_albertii_TW07627	Prevotella_brevis_ATCC_19188	EX_4abut	Max	7.74912230688892	0.705142280954878	0.278401190945123	0.814326884322782	0.274956611654943	1	0	Commensal	0.4951403888	1.6785868087502	0	7.74912230688892	0	Boost	One
Escherichia_albertii_TW07627	Prevotella_bryantii_C21a	EX_4abut	Max	9.13971313665422	0.705142280954878	0.327224582559846	0.776082261559623	0.311919961575768	1	0	Commensal	0.4802168022	1.6785868087502	0	9.13971313665422	0	Boost	One
Escherichia_albertii_TW07627	Prevotella_conceptionensis_9403948	EX_4abut	Max	8.35803232261219	0.705142280954878	0.240820418109942	0.829506114809988	0.266527831816234	1	1	Mutual	0.5077777778	1.6785868087502	0	8.35803232261219	0	Boost	One
Escherichia_albertii_TW07627	Prevotella_denticola_F0289	EX_4abut	Max	8.40539586530394	0.705142280954878	0.325680563819032	0.854922922432024	0.457638641563562	1	1	Mutual	0.5113882863	1.6785868087502	0	8.40539586530394	0	Boost	One
Escherichia_albertii_TW07627	Prevotella_intermedia_17	EX_4abut	Max	9.53070505184326	0.705142280954878	0.263383457578953	0.995791626854384	0.291673374368997	1	1	Mutual	0.5407040704	1.6785868087502	0	9.53070505184326	0	Boost	One
Escherichia_albertii_TW07627	Prevotella_intermedia_ATCC_25611	EX_4abut	Max	9.53635489554426	0.705142280954878	0.272678689603018	1.02568210104926	0.258119395627773	1	0	Commensal	0.5580503834	1.6785868087502	0	9.53635489554426	0	Boost	One
Escherichia_albertii_TW07627	Prevotella_melaninogenica_ATCC_25845	EX_4abut	Max	9.90897756916911	0.705142280954878	0.248376438151767	0.765199138819298	0.457638631024338	0	1	Commensal	0.5131578947	1.6785868087502	0	9.90897756916911	0	Boost	One
Escherichia_albertii_TW07627	Prevotella_nigrescens_ATCC_33563	EX_4abut	Max	9.5311946802683	0.705142280954878	0.263266956571438	0.995678892589694	0.291692156985619	1	1	Mutual	0.5427631579	1.6785868087502	0	9.5311946802683	0	Boost	One
Escherichia_albertii_TW07627	Prevotella_pallens_ATCC_700821	EX_4abut	Max	9.6962605038151	0.705142280954878	0.269816276625763	0.763374433668787	0.330409566721301	0	1	Commensal	0.5215469613	1.6785868087502	0	9.6962605038151	0	Boost	One
Escherichia_albertii_TW07627	Prevotella_timonensis_CRIS_5C_B1	EX_4abut	Max	9.79157708222772	0.705142280954878	0.140597705851473	0.647750898106892	0.457638637825198	0	1	Commensal	0.5206243032	1.6785868087502	0	9.79157708222772	0	Boost	One
Escherichia_albertii_TW07627	Prevotella_veroralis_DSM_19559	EX_4abut	Max	9.51814039842725	0.705142280954878	0.311922791596469	0.744892968998556	0.547044449373971	0	1	Commensal	0.5294438386	1.6785868087502	0	9.51814039842725	0	Boost	One
Escherichia_albertii_TW07627	Trueperella_pyogenes_MS249	EX_4abut	Max	8.62940673922503	0.705142280954878	0.291927736450338	0.983058448082261	0.29192773645002	1	0	Commensal	0.4458154506	1.6785868087502	0	8.62940673922503	0	Boost	One
Escherichia_fergusonii_ATCC_35469	Parabacteroides_johnsonii_DSM_18315	EX_4abut	Max	7.68728920787589	0.81700176162197	0.184004712890582	0.927751304466256	0.197662601614638	1	0	Commensal	0.4837418709	4.00697407109055	0	7.68728920787589	0	Boost	One
Escherichia_fergusonii_ATCC_35469	Parabacteroides_merdae_ATCC_43184	EX_4abut	Max	10.2665939596934	0.81700176162197	0.27408187253864	1.06429555402292	0.250296376427514	1	0	Commensal	0.490603363	4.00697407109055	0	10.2665939596934	0	Boost	One
Escherichia_fergusonii_ATCC_35469	Prevotella_bivia_DSM_20514	EX_4abut	Max	10.6803874925984	0.81700176162197	0.261869493537232	0.783065858649593	0.457638638990034	0	1	Commensal	0.5269168026	4.00697407109055	0	10.6803874925984	0	Boost	One
Escherichia_fergusonii_ATCC_35469	Prevotella_conceptionensis_9403948	EX_4abut	Max	7.85839209685321	0.81700176162197	0.240820418109942	0.968740572080264	0.265202854719064	1	1	Mutual	0.513029316	4.00697407109055	0	7.85839209685321	0	Boost	One
Escherichia_fergusonii_ATCC_35469	Prevotella_corporis_DSM_18810	EX_4abut	Max	8.84923667123678	0.81700176162197	0.252058497375086	0.919019787476259	0.451126936612468	1	1	Mutual	0.561131874	4.00697407109055	0	8.84923667123678	0	Boost	One
Escherichia_fergusonii_ATCC_35469	Prevotella_denticola_F0289	EX_4abut	Max	9.66123332562108	0.81700176162197	0.325680563819032	1.0289861415082	0.421836948703458	1	1	Mutual	0.5187930122	4.00697407109055	0	9.66123332562108	0	Boost	One
Escherichia_fergusonii_ATCC_35469	Prevotella_intermedia_17	EX_4abut	Max	10.8047708603011	0.81700176162197	0.263383457578953	1.01333984471637	0.409645728408577	1	1	Mutual	0.5475040258	4.00697407109055	0	10.8047708603011	0	Boost	One
Escherichia_fergusonii_ATCC_35469	Prevotella_intermedia_ATCC_25611	EX_4abut	Max	10.8059452971208	0.81700176162197	0.272678689603018	1.06316038057298	0.356014884263118	1	1	Mutual	0.5659369995	4.00697407109055	0	10.8059452971208	0	Boost	One
Escherichia_fergusonii_ATCC_35469	Prevotella_melaninogenica_ATCC_25845	EX_4abut	Max	11.177615903715	0.81700176162197	0.248376438151767	0.901695774815494	0.45763863899947	1	1	Mutual	0.526119403	4.00697407109055	0	11.177615903715	0	Boost	One
Escherichia_fergusonii_ATCC_35469	Prevotella_nigrescens_ATCC_33563	EX_4abut	Max	10.7957721139123	0.81700176162197	0.263266956571438	1.13779588643433	0.286513870741828	1	0	Commensal	0.5510422234	4.00697407109055	0	10.7957721139123	0	Boost	One
Escherichia_fergusonii_ATCC_35469	Prevotella_pallens_ATCC_700821	EX_4abut	Max	10.5635137611043	0.81700176162197	0.269816276625763	0.93232560569129	0.302251043074193	1	1	Mutual	0.5256618044	4.00697407109055	0	10.5635137611043	0	Boost	One
Escherichia_fergusonii_ATCC_35469	Prevotella_stercorea_DSM_18206	EX_4abut	Max	7.4151699140391	0.81700176162197	0.204355260313256	0.767153732821839	0.395689246389907	0	1	Commensal	0.5961538462	4.00697407109055	0	7.4151699140391	0	Boost	One
Escherichia_fergusonii_ATCC_35469	Prevotella_timonensis_CRIS_5C_B1	EX_4abut	Max	10.6940880176689	0.81700176162197	0.140597705851473	0.870150125718737	0.374477181705061	0	1	Commensal	0.5296034764	4.00697407109055	0	10.6940880176689	0	Boost	One
Escherichia_fergusonii_ATCC_35469	Prevotella_veroralis_DSM_19559	EX_4abut	Max	9.27385843536763	0.81700176162197	0.311922791596469	0.873567077405141	0.553836143920876	0	1	Commensal	0.5380116959	4.00697407109055	0	9.27385843536763	0	Boost	One
Escherichia_fergusonii_ATCC_35469	Trueperella_pyogenes_MS249	EX_4abut	Max	10.1366321713002	0.81700176162197	0.291927736450338	1.12453388285178	0.291927736451044	1	0	Commensal	0.4424498416	4.00697407109055	0	10.1366321713002	0	Boost	One
Escherichia_sp_4_1_40B	Parabacteroides_merdae_ATCC_43184	EX_4abut	Max	8.19000265106217	0.631120060047381	0.27408187253864	0.701140441267967	0.408706645707184	1	1	Mutual	0.4186046512	0.846419914141507	0	8.19000265106217	0	Boost	One
Lactobacillus_paracasei_subsp_paracasei_8700_2	Listeria_monocytogenes_4a_L99	EX_4abut	Max	7.47960833240688	0.0878667347571686	0.161222897694565	0.107220846560949	0.296340595889205	1	1	Mutual	0.407049067	0	0.17999999999995	0	7.47960833240688	Boost	One
Listeria_monocytogenes_4a_L99	Staphylococcus_equorum_subsp_equorum_Mu2	EX_4abut	Max	7.80183545922284	0.161222897694565	0.251398728973619	0.30211514065445	0.273290861334885	1	0	Commensal	0.3829787234	0.17999999999995	0	7.80183545922284	0	Boost	One
Olsenella_uli_DSM_7084	Propionibacterium_freudenreichii_subsp_shermanii_CIRM_BIA1	EX_4abut	Max	7.41603733287661	0.406001938966746	0.213580724513868	0.40600193896671	0.319927587772327	0	1	Commensal	0.4960264901	0	0.17999999999995	0	7.41603733287661	Boost	One
Parabacteroides_gordonii_DSM_23371	Trabulsiella_guamensis_ATCC_49490	EX_4abut	Max	8.13979451331613	0.111338944925659	0.457638638998792	0.278028057221377	0.457638638998674	1	0	Commensal	0.3762109795	0	1.8098289863633	0	8.13979451331613	Boost	One
Prevotella_bryantii_C21a	Trabulsiella_guamensis_ATCC_49490	EX_4abut	Max	8.7052686927077	0.327224582559846	0.457638638998792	0.533653424938166	0.457638638998674	1	0	Commensal	0.4822198276	0	1.8098289863633	0	8.7052686927077	Boost	One
Prevotella_corporis_DSM_18810	Serratia_fonticola_RB_25	EX_4abut	Max	7.60432736140342	0.252058497375086	0.457638639012104	0.68782584594021	0.457638638997992	1	0	Commensal	0.5599571734	0	2.02525477563825	0	7.60432736140342	Boost	One
Prevotella_corporis_DSM_18810	Trabulsiella_guamensis_ATCC_49490	EX_4abut	Max	11.1575775969363	0.252058497375086	0.457638638998792	0.671016171522865	0.457638638998674	1	0	Commensal	0.5475929978	0	1.8098289863633	0	11.1575775969363	Boost	One
Prevotella_denticola_DSM20614	Trabulsiella_guamensis_ATCC_49490	EX_4abut	Max	10.7084289748896	0.325680563818143	0.457638638998792	0.734090386640105	0.457638638998674	1	0	Commensal	0.5326850351	0	1.8098289863633	0	10.7084289748896	Boost	One
Prevotella_intermedia_ATCC_25611	Serratia_fonticola_RB_25	EX_4abut	Max	9.06721265078113	0.272678689603018	0.457638639012104	0.715483899361061	0.457638638998674	1	0	Commensal	0.5686065136	0	2.02525477563825	0	9.06721265078113	Boost	One
Prevotella_intermedia_ATCC_25611	Trabulsiella_guamensis_ATCC_49490	EX_4abut	Max	10.0740066457902	0.272678689603018	0.457638638998792	0.751938662006182	0.45763863899947	1	0	Commensal	0.5572519084	0	1.8098289863633	0	10.0740066457902	Boost	One
Prevotella_loescheii_DSM_19665	Trabulsiella_guamensis_ATCC_49490	EX_4abut	Max	10.8349435964037	0.28925050144401	0.457638638998792	0.631442384915431	0.457638638998674	1	0	Commensal	0.5217859064	0	1.8098289863633	0	10.8349435964037	Boost	One
Prevotella_nanceiensis_DSM_19126	Trabulsiella_guamensis_ATCC_49490	EX_4abut	Max	8.9444196544797	0.22490584890049	0.457638638998792	0.528228089745312	0.457638638997992	1	0	Commensal	0.5310457516	0	1.8098289863633	0	8.9444196544797	Boost	One
Prevotella_shahii_JCM_12083	Trabulsiella_guamensis_ATCC_49490	EX_4abut	Max	8.31056419642425	0.191236401871429	0.457638638998792	0.455253803670189	0.457638638998674	1	0	Commensal	0.4958677686	0	1.8098289863633	0	8.31056419642425	Boost	One
Prevotella_timonensis_4401737	Trabulsiella_guamensis_ATCC_49490	EX_4abut	Max	9.69681272562354	0.219402689829617	0.457638638998792	0.577929919286589	0.457638638997992	1	0	Commensal	0.5286028603	0	1.8098289863633	0	9.69681272562354	Boost	One
Prevotella_veroralis_DSM_19559	Serratia_fonticola_RB_25	EX_4abut	Max	9.2289053204446	0.311922791596469	0.457638639012104	0.738412656814148	0.457638638998674	1	0	Commensal	0.5529783869	0	2.02525477563825	0	9.2289053204446	Boost	One
Prevotella_veroralis_DSM_19559	Trabulsiella_guamensis_ATCC_49490	EX_4abut	Max	10.7269641956148	0.311922791596469	0.457638638998792	0.773170089046175	0.457638638998674	1	0	Commensal	0.5484734869	0	1.8098289863633	0	10.7269641956148	Boost	One
Silanimonas_lenta_DSM_16282	Trabulsiella_guamensis_ATCC_49490	EX_4abut	Max	7.93398912065879	0.0575554676851753	0.457638638998792	0.143867910641461	0.457638638998674	1	0	Commensal	0.4233062331	0	1.8098289863633	0	7.93398912065879	Boost	One
Staphylococcus_capitis_CR0101	Yersinia_enterocolitica_subsp_enterocolitica_8081	EX_4abut	Max	9.10342332516166	0.259464149074057	0.644175075019027	0.342871165261727	0.759080305708267	1	1	Mutual	0.4055468341	0	0.179999999999836	0	9.10342332516166	Boost	One
Staphylococcus_pasteuri_SP1	Yersinia_enterocolitica_subsp_enterocolitica_8081	EX_4abut	Max	8.76087614877713	0.266678139305264	0.644175075019027	0.342100599150172	0.761923658884371	1	1	Mutual	0.4054336468	0	0.179999999999836	0	8.76087614877713	Boost	One
Acinetobacter_calcoaceticus_PHEA_2	Citrobacter_freundii_ATCC_8090	EX_4hbz	Max	1.37945023018722	0.234551753309241	0.723344410079869	2.19644831824428	1.98726268003361	1	1	Mutual	0.3250865908	0	0	0	1.37945023018722	Emergent	One
Aggregatibacter_aphrophilus_NJ8700	Bacillus_vallismortis_DV1_F_3	EX_4hbz	Max	1.88980351049611	0.30782774258739	0.416656356371157	0.457638638998674	0.482272879178254	1	1	Mutual	0.4251755808	-0.000953188604967181	0	1.88980351049611	0	Emergent	One
Aggregatibacter_aphrophilus_NJ8700	Brochothrix_thermosphacta_DSM_20171	EX_4hbz	Max	1.89512174233357	0.30782774258739	0.439064198406939	0.457638638997992	0.405391412706877	1	0	Commensal	0.3950242718	-0.000953188604967181	-0.00348603801603531	1.89834042853306	-0.00321868619948873	Emergent	One
Aggregatibacter_aphrophilus_NJ8700	Burkholderia_cepacia_GG4	EX_4hbz	Max	1.60120071451172	0.30782774258739	0.338999717349716	0.457638638818025	2.83522022299235	1	1	Mutual	0.4391995895	-0.000953188604967181	0	1.60120071451172	0	Emergent	One
Aggregatibacter_aphrophilus_NJ8700	Clostridium_clariflavum_DSM_19732	EX_4hbz	Max	1.89288363264052	0.30782774258739	0.367273656719081	0.457638638991853	0.424202266103521	1	1	Mutual	0.4151419558	-0.000953188604967181	0	1.89288363264052	0	Emergent	One
Aggregatibacter_aphrophilus_NJ8700	Faecalibacterium_prausnitzii_L2_6	EX_4hbz	Max	1.37155376081364	0.30782774258739	0.289387162098152	0.457638638997992	1.37524029787448	1	1	Mutual	0.4887862797	-0.000953188604967181	0	1.37155376081364	0	Emergent	One
Aggregatibacter_aphrophilus_NJ8700	Fusobacterium_ulcerans_ATCC_49185	EX_4hbz	Max	1.68923394011779	0.30782774258739	0.288024143427028	0.45763863899947	1.39338100758209	1	1	Mutual	0.4633394948	-0.000953188604967181	0	1.68923394011779	0	Emergent	One
Aggregatibacter_aphrophilus_NJ8700	Fusobacterium_varium_ATCC_27725	EX_4hbz	Max	1.68923393618013	0.30782774258739	0.275006212029643	0.45763863899947	1.39338100164878	1	1	Mutual	0.4628149969	-0.000953188604967181	0	1.68923393618013	0	Emergent	One
Aggregatibacter_aphrophilus_NJ8700	Geobacillus_vulcani_PSS1	EX_4hbz	Max	1.88680446889896	0.30782774258739	0.480889232306051	0.457638638998674	0.509281539094445	1	0	Commensal	0.4339001646	-0.000953188604967181	0	1.88680446889896	0	Emergent	One
Aggregatibacter_aphrophilus_NJ8700	Kurthia_massiliensis_JC30	EX_4hbz	Max	1.89319238858923	0.30782774258739	0.302455135066486	0.457638638998674	0.371963793402188	1	1	Mutual	0.4055002926	-0.000953188604967181	0	1.89319238858923	0	Emergent	One
Aggregatibacter_aphrophilus_NJ8700	Megamonas_funiformis_YIT_11815	EX_4hbz	Max	1.85283894755241	0.30782774258739	0.768677170172699	0.319665231187855	0.827840446869459	0	0	Neutral	0.404536862	-0.000953188604967181	0	1.85283894755241	0	Emergent	One
Aggregatibacter_aphrophilus_NJ8700	Methanobrevibacter_smithii_ATCC_35061	EX_4hbz	Max	1.7972299127465	0.30782774258739	0.0119128958220415	0.457638638998674	1.04344196722775	1	1	Mutual	0.6498637602	-0.000953188604967181	0	1.7972299127465	0	Emergent	One
Aggregatibacter_aphrophilus_NJ8700	Paenibacillus_graminis_C4D1M	EX_4hbz	Max	1.45962003652926	0.30782774258739	0.895263166396824	0.457638636837942	3.24009480350685	1	1	Mutual	0.407135362	-0.000953188604967181	0	1.45962003652926	0	Emergent	One
Aggregatibacter_aphrophilus_NJ8700	Streptococcus_constellatus_subsp_pharyngis_SK1060	EX_4hbz	Max	1.92400823206015	0.30782774258739	0.285995917051035	0.354456298843274	0.28925079130147	1	0	Commensal	0.4098250336	-0.000953188604967181	0	1.92400823206015	0	Emergent	One
Brochothrix_thermosphacta_DSM_20171	Vibrio_mimicus_MB_451	EX_4hbz	Max	1.88527311717564	0.439064198406939	0.457638639007676	0.488167089212652	0.457638638998674	1	0	Commensal	0.4168490153	-0.00348603801603531	-0.00141707804573343	-0.00387590023819939	1.88914901741384	Emergent	One
Burkholderia_cepacia_GG4	Citrobacter_freundii_ATCC_8090	EX_4hbz	Max	1.52340750274118	0.338999717349716	0.723344410079869	1.20339336643337	2.74583183458401	1	1	Mutual	0.2962434617	0	0	0	1.52340750274118	Emergent	One
Burkholderia_cepacia_GG4	Vibrio_mimicus_MB_451	EX_4hbz	Max	1.5358326012248	0.338999717349716	0.457638639007676	3.37688506608538	0.457638638998674	1	0	Commensal	0.3336708861	0	-0.00141707804573343	0	1.5358326012248	Emergent	One
Citrobacter_freundii_ATCC_8090	Clostridium_clariflavum_DSM_19732	EX_4hbz	Max	1.83180727078491	0.723344410079869	0.367273656719081	0.796308038748066	0.605937610356477	1	1	Mutual	0.444727458	0	0	1.83180727078491	0	Emergent	One
Citrobacter_freundii_ATCC_8090	Gordonia_rubripertincta_NBRC_101908	EX_4hbz	Max	1.45521923753608	0.723344410079869	0.166992331267924	3.2973107537681	0.412265169621264	1	1	Mutual	0.3469689502	0	0	1.45521923753608	0	Emergent	One
Citrobacter_freundii_ATCC_8090	Gordonia_terrae_C_6	EX_4hbz	Max	1.40660274398704	0.723344410079869	0.376797302858658	3.35050032953893	0.671474962708203	1	1	Mutual	0.3349826818	0	0	1.40660274398704	0	Emergent	One
Citrobacter_freundii_ATCC_8090	Kurthia_massiliensis_JC30	EX_4hbz	Max	1.85980897245906	0.723344410079869	0.302455135066486	0.738479556521497	0.459936191101406	0	1	Commensal	0.3554884189	0	0	1.85980897245906	0	Emergent	One
Citrobacter_freundii_ATCC_8090	Methanobrevibacter_smithii_ATCC_35061	EX_4hbz	Max	1.60701263090789	0.723344410079869	0.0119128958220415	2.04559322868226	1.04344196723628	1	1	Mutual	0.6900311526	0	0	1.60701263090789	0	Emergent	One
Citrobacter_freundii_ATCC_8090	Mitsuokella_jalaludinii_DSM_13811	EX_4hbz	Max	1.38648961910576	0.723344410079869	0.457638638998722	3.684141783526	0.45763863899947	1	0	Commensal	0.4389489954	0	0	1.38648961910576	0	Emergent	One
Citrobacter_freundii_ATCC_8090	Rhodococcus_equi_ATCC_33707	EX_4hbz	Max	1.38746080883675	0.723344410079869	0.374226144602662	3.16834296607806	0.967652501949487	1	1	Mutual	0.3384161338	0	0	1.38746080883675	0	Emergent	One
Citrobacter_freundii_ATCC_8090	Rhodococcus_equi_NBRC_101255	EX_4hbz	Max	1.51565772357048	0.723344410079869	0.476881920311732	3.4474963988456	0.565946395565334	1	1	Mutual	0.3524185587	0	0	1.51565772357048	0	Emergent	One
Citrobacter_freundii_ATCC_8090	Roseburia_inulinivorans_DSM_16841	EX_4hbz	Max	1.24298937452397	0.723344410079869	0.26813554607798	2.35881385291339	1.14540685487862	1	1	Mutual	0.5147959184	0	0	1.24298937452397	0	Emergent	One
Citrobacter_freundii_ATCC_8090	Selenomonas_ruminantium_AC2024	EX_4hbz	Max	1.42242911338565	0.723344410079869	0.590730160934493	2.1799980495723	1.71605467386939	1	1	Mutual	0.4166666667	0	0	1.42242911338565	0	Emergent	One
Citrobacter_freundii_ATCC_8090	Streptococcus_infantarius_subsp_infantarius_ATCC_BAA_102	EX_4hbz	Max	1.34811381057466	0.723344410079869	0.145628104144205	0.661102787448726	1.48642609051262	0	1	Commensal	0.5614754098	0	0	1.34811381057466	0	Emergent	One
Clostridium_clariflavum_DSM_19732	Vibrio_mimicus_MB_451	EX_4hbz	Max	1.81710289316675	0.367273656719081	0.457638639007676	1.06112385418066	0.457638638998674	1	0	Commensal	0.4104778353	0	-0.00141707804573343	0	1.81710289316675	Emergent	One
Dysgonomonas_gadei_ATCC_BAA_286	Vibrio_mimicus_MB_451	EX_4hbz	Max	1.82861083599562	0.661988845220504	0.457638639007676	0.950814178028509	0.457638638998674	1	0	Commensal	0.3850574713	0.920111186498502	-0.00141707804573343	0.885255744995561	0.943355091000058	Boost	Both
Faecalibacterium_prausnitzii_L2_6	Vibrio_mimicus_MB_451	EX_4hbz	Max	1.03438613623291	0.289387162098152	0.457638639007676	0.292363266369648	0.45763863899947	0	0	Neutral	0.5032410136	0	-0.00141707804573343	0	1.03438613623291	Emergent	One
Fusobacterium_ulcerans_ATCC_49185	Vibrio_mimicus_MB_451	EX_4hbz	Max	1.83926768497554	0.288024143427028	0.457638639007676	1.61946816665272	0.45763863899947	1	0	Commensal	0.4414772727	0	-0.00141707804573343	0	1.83926768497554	Emergent	One
Fusobacterium_varium_ATCC_27725	Vibrio_mimicus_MB_451	EX_4hbz	Max	1.83926768497065	0.275006212029643	0.457638639007676	1.61946816665318	0.45763863899947	1	0	Commensal	0.4410430839	0	-0.00141707804573343	0	1.83926768497065	Emergent	One
Gordonia_rubripertincta_NBRC_101908	Vibrio_mimicus_MB_451	EX_4hbz	Max	1.90192960981062	0.166992331267924	0.457638639007676	0.343267162656616	0.457638638997992	1	0	Commensal	0.3511039311	0	-0.00141707804573343	0	1.90192960981062	Emergent	One
Gordonia_terrae_NBRC_100016	Vibrio_mimicus_MB_451	EX_4hbz	Max	1.41802431760152	0.386077841158201	0.457638639007676	3.12916675636359	0.45763863905222	1	0	Commensal	0.3649867374	0	-0.00141707804573343	0	1.41802431760152	Emergent	One
Rhodococcus_equi_ATCC_33707	Vibrio_mimicus_MB_451	EX_4hbz	Max	1.87458524157523	0.374226144602662	0.457638639007676	0.569852912037959	0.457638638998674	1	0	Commensal	0.3593833068	0	-0.00141707804573343	0	1.87458524157523	Emergent	One
Rhodococcus_equi_NBRC_101255	Vibrio_mimicus_MB_451	EX_4hbz	Max	1.8741013131139	0.476881920311732	0.457638639007676	0.573862925804747	0.457638638998674	1	0	Commensal	0.3754666667	0	-0.00141707804573343	0	1.8741013131139	Emergent	One
Streptococcus_constellatus_subsp_pharyngis_SK1060	Vibrio_mimicus_MB_451	EX_4hbz	Max	1.8844964109345	0.285995917051035	0.457638639007676	0.530067363702756	0.457638638998674	1	0	Commensal	0.4635294118	0	-0.00141707804573343	0	1.8844964109345	Emergent	One
Streptococcus_infantarius_subsp_infantarius_ATCC_BAA_102	Vibrio_mimicus_MB_451	EX_4hbz	Max	1.05170908630089	0.145628104144205	0.457638639007676	0.376400621750236	0.457638638998674	1	0	Commensal	0.5182567727	0	-0.00141707804573343	0	1.05170908630089	Emergent	One
Acinetobacter_lwoffii_WJ10621	Parabacteroides_distasonis_ATCC_8503	EX_acac	Max	6.86698699631279	0.0739064630499108	0.2971991372658	0.255237636061452	0.358479334162894	1	1	Mutual	0.5143014301	0	0	6.86698699631279	0	Emergent	One
Acinetobacter_lwoffii_WJ10621	Parabacteroides_merdae_ATCC_43184	EX_acac	Max	6.77324997549158	0.0739064630499108	0.27408187253864	0.134262693358096	0.371437067772717	1	1	Mutual	0.4782359679	0	0	6.77324997549158	0	Emergent	One
Acinetobacter_pittii_ANC_4052	Burkholderia_cepacia_GG4	EX_acac	Max	8.77657226085523	0.176025650226027	0.338999717349716	0.276019054076642	0.429626593454373	1	1	Mutual	0.2534174553	0	0	8.77657226085523	0	Emergent	One
Afipia_birgiae_34632	Hafnia_alvei_ATCC_51873	EX_acac	Max	6.58462132176192	0.182811145924517	0.457638638998693	0.218211611923834	0.457638638998674	1	0	Commensal	0.3513794898	0	0	0	6.58462132176192	Emergent	One
Aneurinibacillus_aneurinilyticus_ATCC_12856	Megasphaera_elsdenii_DSM_20460	EX_acac	Max	10.5155901364132	0.406143396415314	0.15517816053335	0.378332183415978	0.90493407857673	0	1	Commensal	0.4552798615	0	0	10.5155901364132	0	Emergent	One
Arthrobacter_castelli_DSM_16402	Escherichia_hermannii_NBRC_105704	EX_acac	Max	11.1320478972289	0.472588434314143	0.457638638992187	0.514401099908923	0.457638638997992	0	0	Neutral	0.3665611814	0	0	0	11.1320478972289	Emergent	One
Bacillus_cereus_AH187_F4810_72	Fusobacterium_periodonticum_1_1_41FAA	EX_acac	Max	9.80803971469709	0.431704368848475	0.176908908074626	1.11493908246746	0.359794773061594	1	1	Mutual	0.5210617426	1.53104463440343	0	459.899247742518	-450.091208027821	Boost	One
Bacillus_cereus_AH187_F4810_72	Megamonas_hypermegale_ART12_1	EX_acac	Max	10.2022560231152	0.431704368848475	0.397834139530499	1.33566032052534	1.14540685487862	1	1	Mutual	0.4718390805	1.53104463440343	0	10.2022560231152	0	Boost	One
Bacillus_cereus_G9842	Fusobacterium_mortiferum_ATCC_9817	EX_acac	Max	5.92972580199375	0.43170436884822	0.330875124198126	0.847046704863033	1.48340192541275	1	1	Mutual	0.4399092971	2.83737615010035	0	491.374451284286	-485.444725482293	Boost	One
Brevibacillus_agri_BAB_2500	Kytococcus_sedentarius_DSM_20547	EX_acac	Max	8.31649738275621	0.216929948648785	0.234760887821614	0.233203585893989	0.663637447330984	0	1	Commensal	0.3838089691	0	0	0	8.31649738275621	Emergent	One
Brevibacillus_borstelensis_AK1	Enterobacter_hormaechei_YT2	EX_acac	Max	14.280974459105	0.181126602297561	0.630713318213358	0.169998501938039	0.799597831255028	0	1	Commensal	0.3664197531	0	0	14.280974459105	0	Emergent	One
Brevibacillus_borstelensis_AK1	Enterobacter_hormaechei_YT3	EX_acac	Max	14.278028676418	0.181126602297561	0.611682962357137	0.169862490318906	0.799631735291086	0	1	Commensal	0.3809760956	0	0	14.278028676418	0	Emergent	One
Burkholderiales_bacterium_1_1_47	Escherichia_hermannii_NBRC_105704	EX_acac	Max	7.77226568262495	0.0160064529448182	0.457638638992187	0.12212881809819	0.45763863899947	1	0	Commensal	0.5051369863	0	0	0	7.77226568262495	Emergent	One
Burkholderiales_bacterium_1_1_47	Yersinia_kristensenii_ATCC_33638	EX_acac	Max	7.55345789672344	0.0160064529448182	0.457638638997592	0.115850238570715	0.457638638988897	1	0	Commensal	0.5386740331	0	0	0	7.55345789672344	Emergent	One
Campylobacter_fetus_subsp_fetus_82_40	Escherichia_hermannii_NBRC_105704	EX_acac	Max	9.79202204535363	0.0151324715050552	0.457638638992187	0.133080849405474	0.45763863899947	1	0	Commensal	0.4358243012	0	0	0	9.79202204535363	Emergent	One
Campylobacter_fetus_subsp_fetus_82_40	Hafnia_alvei_ATCC_51873	EX_acac	Max	7.98580895273813	0.0151324715050552	0.457638638998693	0.0869607079986281	0.45763863899947	1	0	Commensal	0.4594444444	0	0	0	7.98580895273813	Emergent	One
Campylobacter_fetus_subsp_fetus_82_40	Yersinia_kristensenii_ATCC_33638	EX_acac	Max	9.60418809859857	0.0151324715050552	0.457638638997592	0.129460055021809	0.457638638991853	1	0	Commensal	0.4757709251	0	0	0	9.60418809859857	Emergent	One
Candidatus_Nitrososphaera_gargensis_Ga9_2	Fusobacterium_varium_ATCC_27725	EX_acac	Max	7.95657880881959	0.0472790071103426	0.275006212029643	0.232383239369597	0.530879490355574	1	1	Mutual	0.5805432723	0	0	0	7.95657880881959	Emergent	One
Capnocytophaga_ochracea_DSM_7271	Citrobacter_freundii_UCI_31	EX_acac	Max	5.87087155559595	0.235203965378674	0.629622758707467	0.248502353739809	0.720371138508312	0	1	Commensal	0.5290190036	0	2.17101452104907	0	5.87087155559595	Boost	One
Citrobacter_amalonaticus_Y19	Lactobacillus_reuteri_MM4_1A_	EX_acac	Max	5.75119750942429	0.626590458437643	0.166354589765364	0.659456403150443	0.160866396599772	0	0	Neutral	0.5391658189	2.30693234057844	0	5.75119750942429	0	Boost	One
Kytococcus_sedentarius_DSM_20547	Raoultella_planticola_ATCC_33531	EX_acac	Max	15.9858378721947	0.234760887821614	0.457638638997963	0.430435456380792	0.457638638998674	1	0	Commensal	0.4840764331	0	0	15.9858378721947	0	Emergent	One
Kytococcus_sedentarius_DSM_20547	Yersinia_kristensenii_ATCC_33638	EX_acac	Max	8.88295398579714	0.234760887821614	0.457638638997592	0.472434531063072	0.457638638998674	1	0	Commensal	0.4268624252	0	0	0	8.88295398579714	Emergent	One
Parabacteroides_johnsonii_DSM_18315	Paracoccus_yeei_ATCC_BAA_599	EX_acac	Max	6.1943304318072	0.184004712890582	0.469211739152603	0.192556993691028	0.716933364356237	0	1	Commensal	0.4857142857	0	0	0	6.1943304318072	Emergent	One
Actinomyces_cardiffensis_F0333	Melainabacterium_MEL_A1	EX_acald	Max	10.0923613571614	0.168624620881129	0.22196584145158	0.332345086718647	0.207237811817436	1	0	Commensal	0.5641399417	0	1.76574113531092	-0.657148546155781	10.7495099033172	Boost	One
Actinomyces_oris_K20	Melainabacterium_MEL_A1	EX_acald	Max	7.29706218306512	0.196306170523189	0.22196584145158	0.332809389289537	0.214748282182313	1	0	Commensal	0.5205183585	0.178782999846715	1.76574113531092	0.178782999999953	7.11827918306517	Boost	Both
Actinomyces_urogenitalis_DSM_15434	Melainabacterium_MEL_A1	EX_acald	Max	7.41148255156077	0.253216334709472	0.22196584145158	0.379193593716309	0.312158109875895	1	1	Mutual	0.5298558682	0.178782999999953	1.76574113531092	0.178782999999953	7.23269955156081	Boost	Both
Bacteroides_fragilis_YCH46	Kocuria_rhizophila_DC2201	EX_acald	Max	10.4241515101498	0.43695699956398	0.201026437873673	0.402097412782382	0.268195652554141	0	1	Commensal	0.5253837072	0	0	0	10.4241515101498	Emergent	One
Corynebacterium_propinquum_DSM_44285	Kocuria_rhizophila_DC2201	EX_acald	Max	8.74842608074687	0.109956613582008	0.201026437873673	0.129865340014362	0.213249419049248	1	0	Commensal	0.3130193906	0	0	0	8.74842608074687	Emergent	One
Eubacterium_desmolans_ATCC_43058	Melainabacterium_MEL_A1	EX_acald	Max	7.77956991569499	0.222712159259359	0.22196584145158	0.277986029355247	0.450786439184867	1	1	Mutual	0.5619314206	0	1.76574113531092	0.400303165345804	7.37926675034919	Boost	Both
Kocuria_rhizophila_DC2201	Parabacteroides_johnsonii_DSM_18315	EX_acald	Max	8.77095520389321	0.201026437873673	0.184004712890582	0.186783057402067	0.166452451043824	0	0	Neutral	0.5593607306	0	0	8.77095520389321	0	Emergent	One
Kocuria_rhizophila_DC2201	Parabacteroides_merdae_ATCC_43184	EX_acald	Max	10.6100662953413	0.201026437873673	0.27408187253864	0.218255816605165	0.256050340910633	0	0	Neutral	0.5629587804	0	0	10.6100662953413	0	Emergent	One
Mitsuokella_jalaludinii_DSM_13811	Ureaplasma_parvum_serovar_1_str_ATCC_27813	EX_acald	Max	17.1386480730505	0.457638638998722	0.00573906817469319	0.457638638998674	0.0864214898050477	0	1	Commensal	0.6053019146	1.9914860907611	0	17.1386480730505	0	Boost	One
Mitsuokella_jalaludinii_DSM_13811	Ureaplasma_urealyticum_serovar_8_str_ATCC_27618	EX_acald	Max	17.0252061252354	0.457638638998722	0.0455385455654092	0.457638638998674	0.1448175498615	0	1	Commensal	0.6070640177	1.9914860907611	0	17.0252061252354	0	Boost	One
Slackia_exigua_ATCC_700122	Trueperella_pyogenes_MS249	EX_acald	Max	7.59440563171313	0.0149857991374276	0.291927736450338	0.136631551630899	0.291927736450475	1	0	Commensal	0.4415041783	0	0	0	7.59440563171313	Emergent	One
Acidaminococcus_fermentans_DSM_20731	Candidatus_Nitrososphaera_gargensis_Ga9_2	EX_adn	Max	0.967078799271505	0.173843326781544	0.0472790071103426	0.172418958278513	0.0475495275969706	0	0	Neutral	0.5476353667	0	-9.09494701772928e-13	0	0.967078799271462	Emergent	One
Acidaminococcus_sp_D21	Candidatus_Nitrososphaera_gargensis_Ga9_2	EX_adn	Max	0.951382500797877	0.126315671732149	0.0472790071103426	0.138650883728133	0.0702203768704521	0	1	Commensal	0.6317321689	0	-9.09494701772928e-13	0	0.951382500797877	Emergent	One
Acinetobacter_haemolyticus_NIPH_261	Oceanobacillus_picturae_strain_S1	EX_adn	Max	0.979301695101071	0.127338670776738	0.230524060900314	0.378285216505333	0.210367440371101	1	0	Commensal	0.4006829824	0	-1	0	0.979301695101071	Emergent	One
Actinomyces_cardiffensis_F0333	Delftia_acidovorans_SPH_1	EX_adn	Max	0.94312337291251	0.168624620881129	0.368760251200782	0.211740817442092	0.407662233016936	1	1	Mutual	0.49779978	0	0	0	0.94312337291251	Emergent	One
Actinomyces_georgiae_DSM_6843	Delftia_acidovorans_SPH_1	EX_adn	Max	0.916847442472772	0.283042071410933	0.368760251200782	0.269284399549178	0.595994506320153	0	1	Commensal	0.5332618026	0	0	0	0.916847442472772	Emergent	One
Actinomyces_viscosus_C505	Afipia_birgiae_34632	EX_adn	Max	0.911585753823942	0.255468761097273	0.182811145924517	0.253051269897583	0.289392704412535	0	1	Commensal	0.4207746479	0	0.00113214942666673	0	0.911585753823942	Boost	One
Aeromonas_caviae_Ae398	Bradyrhizobium_elkanii_USDA_76	EX_adn	Max	0.857349688659383	0.457638639019669	0.316885198617607	0.457638638997992	2.100673472734	0	1	Commensal	0.3066164605	-0.127988484615912	0	0.857349688659383	0	Emergent	One
Aeromonas_caviae_Ae398	Burkholderia_cepacia_GG4	EX_adn	Max	0.871117622321663	0.457638639019669	0.338999717349716	0.457638639009247	2.87157498976228	0	1	Commensal	0.3040575244	-0.127988484615912	0	0.674215307072927	0.196902315248735	Emergent	Both
Aeromonas_caviae_Ae398	Delftia_acidovorans_SPH_1	EX_adn	Max	1.03118299895357	0.457638639019669	0.368760251200782	0.457638639029938	2.65045496072901	0	1	Commensal	0.3177766125	-0.127988484615912	0	0.857349688631643	0.173833310321925	Emergent	Both
Aeromonas_hydrophila_subsp_hydrophila_ATCC_7966	Grimontia_hollisae_CIP_101886	EX_adn	Max	1.57284930791081	0.691690109831913	0.42215769026562	2.30627809580199	0.45763863899947	1	0	Commensal	0.1729141475	0	-1	0	1.57284930791081	Emergent	One
Aeromonas_hydrophila_subsp_hydrophila_ATCC_7966	Hafnia_alvei_ATCC_51873	EX_adn	Max	1.70086261828385	0.691690109831913	0.457638638998693	2.79065916295224	0.45763863899947	1	0	Commensal	0.2435344828	0	0	0	1.70086261828385	Emergent	One
Aeromonas_hydrophila_subsp_hydrophila_ATCC_7966	Lautropia_mirabilis_ATCC_51599	EX_adn	Max	0.859570401861561	0.691690109831913	0.201598279351017	2.39868533508889	0.457638638997992	1	1	Mutual	0.3381924198	0	0	0	0.859570401861561	Emergent	One
Aeromonas_hydrophila_subsp_hydrophila_ATCC_7966	Vibrio_fluvialis_560	EX_adn	Max	1.38237609555131	0.691690109831913	0.385829462920985	2.33556327212455	0.45763863899947	1	1	Mutual	0.2113636364	0	-1	0	1.38237609555131	Emergent	One
Aeromonas_jandaei_Riv2	Alcaligenes_faecalis_subsp_faecalis_NCIB_8687	EX_adn	Max	0.857349688647218	0.457638638998841	0.28321005692928	0.45763863899947	2.28794868109333	0	1	Commensal	0.3551454139	-0.064939380513465	0	0.857349688647218	0	Emergent	One
Aeromonas_jandaei_Riv2	Blastococcus_massiliensis_AP3	EX_adn	Max	1.42929162682049	0.457638638998841	0.11648225840869	0.457638638997992	2.24315828237002	0	1	Commensal	0.3870412844	-0.064939380513465	0	1.42929162682049	0	Emergent	One
Aeromonas_jandaei_Riv2	Bradyrhizobium_elkanii_USDA_76	EX_adn	Max	0.857349688648583	0.457638638998841	0.316885198617607	0.457638638998674	2.24876080789875	0	1	Commensal	0.3406534547	-0.064939380513465	0	0.857349688648583	0	Emergent	One
Aeromonas_jandaei_Riv2	Delftia_acidovorans_SPH_1	EX_adn	Max	0.988438525804327	0.457638638998841	0.368760251200782	0.457638638998674	2.78758503676443	0	1	Commensal	0.3413865546	-0.064939380513465	0	0.857349688648924	0.131088837155403	Emergent	Both
Aeromonas_jandaei_Riv2	Ochrobactrum_anthropi_ATCC_49188	EX_adn	Max	0.857349688651766	0.457638638998841	0.572236883293993	0.457638638998674	2.46225747657866	0	1	Commensal	0.3358862144	-0.064939380513465	0	0.857349688651766	0	Emergent	One
Aeromonas_jandaei_Riv2	Pseudomonas_nitroreducens_HBP1	EX_adn	Max	0.857349688653358	0.457638638998841	0.405582462451793	0.45763863899947	2.39399446027346	0	1	Commensal	0.277501382	-0.064939380513465	0	0.857349688653358	0	Emergent	One
Aeromonas_jandaei_Riv2	Veillonella_parvula_Te3_DSM_2008	EX_adn	Max	0.907750212996234	0.457638638998841	0.108208125741339	0.457638638998674	2.11597097897118	0	1	Commensal	0.5034843206	-0.064939380513465	0.00257742016788143	0.85734968865097	0.0504005243452639	Boost	Both
Aeromonas_media_WS	Bradyrhizobium_elkanii_USDA_76	EX_adn	Max	0.857349688632326	0.457638638998738	0.316885198617607	0.457638638998674	2.10063236304097	0	1	Commensal	0.3308431163	-0.0646565598088955	0	0.857349688632326	0	Emergent	One
Aeromonas_media_WS	Burkholderia_cepacia_GG4	EX_adn	Max	1.00399118011069	0.457638638998738	0.338999717349716	0.457638638998674	2.87153177555626	0	1	Commensal	0.3143297381	-0.0646565598088955	0	0.837724637747328	0.16626654236336	Emergent	Both
Aeromonas_media_WS	Delftia_acidovorans_SPH_1	EX_adn	Max	1.10919113561624	0.457638638998738	0.368760251200782	0.457638638998674	2.65040881127311	0	1	Commensal	0.3282642895	-0.0646565598088955	0	0.935343440146085	0.173847695470158	Emergent	Both
Aeromonas_media_WS	Ochrobactrum_anthropi_ATCC_49188	EX_adn	Max	0.857349688635054	0.457638638998738	0.572236883293993	0.457638638998674	2.29649261983002	0	1	Commensal	0.3231441048	-0.0646565598088955	0	0.857349688635054	0	Emergent	One
Afipia_birgiae_34632	Anaerococcus_hydrogenalis_DSM_7454	EX_adn	Max	0.859829248741107	0.182811145924517	0.239159891988756	0.211562847469168	0.341950485587972	1	1	Mutual	0.5965123271	0.00113214942666673	-0.0528289851873751	0.935364059303538	-0.0755348105624307	Boost	One
Afipia_birgiae_34632	Anaerostipes_caccae_DSM_14662	EX_adn	Max	0.938219438747183	0.182811145924517	0.383035148765649	0.202216774722388	0.480756079507955	1	1	Mutual	0.5110356537	0.00113214942666673	0	0.938219438747183	0	Boost	One
Afipia_birgiae_34632	Catenibacterium_mitsuokai_DSM_15897	EX_adn	Max	0.947144265576298	0.182811145924517	0.215706525685938	0.173004516696324	0.382860592770612	0	1	Commensal	0.550802139	0.00113214942666673	0	0.947144265576298	0	Boost	One
Afipia_birgiae_34632	Clostridium_ramosum_VPI_0427_DSM_1402	EX_adn	Max	0.93735539355896	0.182811145924517	0.198997279342573	0.205044920468936	0.345921584462076	1	1	Mutual	0.5430232558	0.00113214942666673	0	0.93735539355896	0	Boost	One
Afipia_birgiae_34632	Eubacterium_biforme_DSM_3989	EX_adn	Max	0.945000090618123	0.182811145924517	0.184726527722038	0.180022713615926	0.326086591550165	0	1	Commensal	0.605343048	0.00113214942666673	0	0.945000090618123	0	Boost	One
Afipia_birgiae_34632	Eubacterium_cylindroides_T2_87	EX_adn	Max	0.947095715292107	0.182811145924517	0.163706928452851	0.173163428844305	0.348346607661597	0	1	Commensal	0.5313807531	0.00113214942666673	0	0.947095715292107	0	Boost	One
Afipia_birgiae_34632	Eubacterium_dolichum_DSM_3991	EX_adn	Max	0.884922066391596	0.182811145924517	0.341950485532083	0.37666683670443	0.341950485569896	1	0	Commensal	0.6335365854	0.00113214942666673	0	0.884922066391596	0	Boost	One
Afipia_birgiae_34632	Nevskia_ramosa_DSM_11499	EX_adn	Max	0.935703248209279	0.182811145924517	0.374336050778221	0.210452632793704	0.421382595164346	1	1	Mutual	0.3220733838	0.00113214942666673	0	0.935703248209279	0	Boost	One
Afipia_birgiae_34632	Veillonella_dispar_ATCC_17748	EX_adn	Max	0.900492459928728	0.182811145924517	0.189777658864008	0.233204259656191	0.190450391399168	1	0	Commensal	0.4475733972	0.00113214942666673	0	0.900492459928728	0	Boost	One
Afipia_birgiae_34632	Veillonella_ratti_ACS_216_V_Col6b	EX_adn	Max	0.914149170293967	0.182811145924517	0.185475565880789	0.166172816321932	0.237950910358563	0	1	Commensal	0.4572271386	0.00113214942666673	0	0.914149170293967	0	Boost	One
Aggregatibacter_aphrophilus_NJ8700	Candidatus_Nitrososphaera_gargensis_Ga9_2	EX_adn	Max	0.891072751764568	0.30782774258739	0.0472790071103426	0.431417242881707	0.157328380535432	1	1	Mutual	0.5348542459	0	-9.09494701772928e-13	0	0.891072751764568	Emergent	One
Akkermansia_muciniphila_ATCC_BAA_835	Candidatus_Nitrososphaera_gargensis_Ga9_2	EX_adn	Max	0.967326920717483	0.117686600438691	0.0472790071103426	0.17803955354475	0.0511724844888022	1	0	Commensal	0.5409614083	0.00182208279125007	-9.09494701772928e-13	0.00275649738773609	0.964570423329747	Boost	Both
Alcaligenes_faecalis_subsp_faecalis_NCIB_8687	Bacteroides_oleiciplenus_YIT_12058	EX_adn	Max	1.89650410652143	0.28321005692928	0.255655923901122	1.90962674292211	0.457638638951835	1	1	Mutual	0.4331395349	0	0.729610208848271	0	1.89650410652143	Boost	One
Alcaligenes_faecalis_subsp_faecalis_NCIB_8687	Cetobacterium_somerae_ATCC_BAA_47401	EX_adn	Max	1.95060500591535	0.28321005692928	0.325680563818143	2.30896528713379	0.325680563818423	1	0	Commensal	0.4545454545	0	0	0	1.95060500591535	Emergent	One
Alcaligenes_faecalis_subsp_faecalis_NCIB_8687	Grimontia_hollisae_CIP_101886	EX_adn	Max	1.86885357994242	0.28321005692928	0.42215769026562	2.2259767058157	0.45763863899947	1	0	Commensal	0.339988591	0	-1	0	1.86885357994242	Emergent	One
Alcaligenes_faecalis_subsp_faecalis_NCIB_8687	Hafnia_alvei_ATCC_51873	EX_adn	Max	1.85734785807699	0.28321005692928	0.457638638998693	2.66680210882134	0.45763863899947	1	0	Commensal	0.3501048218	0	0	0	1.85734785807699	Emergent	One
Alcaligenes_faecalis_subsp_faecalis_NCIB_8687	Lautropia_mirabilis_ATCC_51599	EX_adn	Max	0.864435994169753	0.28321005692928	0.201598279351017	1.67835754068244	0.457638638974117	1	1	Mutual	0.3181818182	0	0	0	0.864435994169753	Emergent	One
Alcaligenes_faecalis_subsp_faecalis_NCIB_8687	Parabacteroides_goldsteinii_dnLKV18	EX_adn	Max	1.85545081038765	0.28321005692928	0.155496698963069	1.2836218747683	0.984157994591442	1	1	Mutual	0.4355655599	0	-1	0	1.85545081038765	Emergent	One
Alcaligenes_faecalis_subsp_faecalis_NCIB_8687	Providencia_rustigianii_DSM_4541	EX_adn	Max	0.924465189441094	0.28321005692928	0.341950485569897	2.40717170742835	0.341950485569896	1	0	Commensal	0.4228478614	0	-0.0755348105428906	0	0.924465189441094	Emergent	One
Alcaligenes_faecalis_subsp_faecalis_NCIB_8687	Trabulsiella_guamensis_ATCC_49490	EX_adn	Max	0.857348773361196	0.28321005692928	0.457638638998792	2.65917781046346	0.457638638997992	1	0	Commensal	0.3642487047	0	-0.0657393328307307	0	0.857348773361196	Emergent	One
Alcaligenes_faecalis_subsp_faecalis_NCIB_8687	Vibrio_fluvialis_560	EX_adn	Max	1.85734831572336	0.28321005692928	0.385829462920985	2.13495767595612	0.45763863899947	1	1	Mutual	0.3694951665	0	-1	0	1.85734831572336	Emergent	One
Anaerobiospirillum_succiniciproducens_DSM_640001	Candidatus_Nitrososphaera_gargensis_Ga9_2	EX_adn	Max	0.941293615825884	0.161071508197321	0.0472790071103426	0.177108743497797	0.0472247965074075	0	0	Neutral	0.4996520529	0	-9.09494701772928e-13	0	0.941293615825884	Emergent	One
Anaerococcus_hydrogenalis_DSM_7454	Lautropia_mirabilis_ATCC_51599	EX_adn	Max	0.860440943476419	0.239159891988756	0.201598279351017	0.319574782100403	0.232819325195464	1	1	Mutual	0.5975292588	-0.0528289851873751	0	-0.0705921519175945	0.931033095394014	Emergent	One
Anaerococcus_prevotii_DSM_20548	Pseudomonas_monteilii_NBRC_103158	EX_adn	Max	0.974551662496538	0.173359194120779	0.327884545305892	0.256181345001096	0.457638638998674	1	1	Mutual	0.5421166307	-1	0	0.974551662496538	0	Emergent	One
Anaerococcus_prevotii_DSM_20548	Sulfolobus_solfataricus_P2	EX_adn	Max	0.93315640256958	0.173359194120779	0.0484290282340936	0.166251758129192	0.336968560445939	0	1	Commensal	0.5881570193	-1	-0.00667783027995483	0.979620660401338	-0.046464257831758	Emergent	One
Anaerostipes_hadrus_DSM_3319	Candidatus_Nitrososphaera_gargensis_Ga9_2	EX_adn	Max	0.966153932174961	0.247254367398164	0.0472790071103426	0.24019093847312	0.0488853535254066	0	0	Neutral	0.5431848853	0	-9.09494701772928e-13	0	0.966153932174961	Emergent	One
Anaerostipes_sp_3_2_56FAA	Candidatus_Nitrososphaera_gargensis_Ga9_2	EX_adn	Max	0.966808517846403	0.214568190411861	0.0472790071103426	0.244879838920156	0.0479398856704165	1	0	Commensal	0.5466130114	0	-9.09494701772928e-13	0	0.966808517846403	Emergent	One
Anaerotruncus_colihominis_DSM_17241	Bacillus_altitudinis_41KF2b	EX_adn	Max	0.959870327169142	0.287399711042272	0.374279236025333	0.539666628565328	0.410222346016212	1	0	Commensal	0.5338427948	0	-1	0	0.959870327169142	Emergent	One
Anaerotruncus_colihominis_DSM_17241	Bacillus_endophyticus_2102	EX_adn	Max	1.96548259774454	0.287399711042272	0.271086933551469	0.343458354642962	0.348164055412326	1	1	Mutual	0.5328467153	0	-1	0	1.96548259774454	Emergent	One
Anaerotruncus_colihominis_DSM_17241	Candidatus_Nitrososphaera_gargensis_Ga9_2	EX_adn	Max	0.970293079891348	0.287399711042272	0.0472790071103426	0.339932663215905	0.0429070071043043	1	0	Commensal	0.5447042641	0	-9.09494701772928e-13	0	0.970293079891348	Emergent	One
Anaerotruncus_colihominis_DSM_17241	Lysinibacillus_fusiformis_ZB2	EX_adn	Max	1.05719154322787	0.287399711042272	0.212761914567855	1.14540685488009	0.23419105427638	1	1	Mutual	0.4976662777	0	-1	0	1.05719154322787	Emergent	One
Anaerotruncus_colihominis_DSM_17241	Oceanobacillus_picturae_strain_S1	EX_adn	Max	0.977136332035798	0.287399711042272	0.230524060900314	0.369832410656386	0.232375130928062	1	0	Commensal	0.5002963841	0	-1	0	0.977136332035798	Emergent	One
Anaerotruncus_colihominis_DSM_17241	Staphylococcus_sciuri_subsp_sciuri_Z8	EX_adn	Max	0.967037002863776	0.287399711042272	0.245085397770786	0.287571096757347	0.328971417065759	0	1	Commensal	0.5281812899	0	-1	0	0.967037002863776	Emergent	One
Arcobacter_butzleri_RM4018	Candidatus_Nitrososphaera_gargensis_Ga9_2	EX_adn	Max	0.965443808509235	0.0236136442253949	0.0472790071103426	0.0670970682274401	0.0499110161402996	1	0	Commensal	0.4888569375	0	-9.09494701772928e-13	0	0.965443808509235	Emergent	One
Bacillus_cereus_AH187_F4810_72	Pseudomonas_aeruginosa_NCGM2_S1	EX_adn	Max	0.875148685991462	0.431704368848475	0.422770209407186	0.772129862314046	2.51317194545732	1	1	Mutual	0.3373620599	-0.0412170609859004	0	0.875148685991462	0	Emergent	One
Bacillus_cereus_G9842	Pseudomonas_aeruginosa_NCGM2_S1	EX_adn	Max	0.875561715144499	0.43170436884822	0.422770209407186	0.769575526834046	2.51707904976922	1	1	Mutual	0.3248945148	-0.0354162493766677	0	0.875561715144499	0	Emergent	One
Bacillus_pseudofirmus_OF4	Methyloversatilis_universalis_FAM5	EX_adn	Max	0.939940104397238	0.327775891350569	0.128625458317714	0.314423869878055	0.457638638997992	0	1	Commensal	0.387340302	-1	0	0.939940104397238	0	Emergent	One
Bacteroides_eggerthii_1_2_48FAA	Clostridium_botulinum_Bf	EX_adn	Max	0.898648659284618	0.380907465661218	0.34834660766194	0.400489230396033	0.31721399976675	0	0	Neutral	0.5372279496	-0.119420979569327	0	-0.0884656680664193	0.987114327351037	Emergent	One
Bacteroides_eggerthii_1_2_48FAA	Clostridium_botulinum_F_str_230613	EX_adn	Max	0.915461835956648	0.380907465661218	0.348346607661181	0.400890710787849	0.317277597189673	0	0	Neutral	0.5429061785	-0.119420979569327	0	-0.0885543526761694	1.00401618863282	Emergent	One
Bacteroides_eggerthii_1_2_48FAA	Oceanobacillus_picturae_strain_S1	EX_adn	Max	0.866445568443964	0.380907465661218	0.230524060900314	0.471500354089585	0.298835996717457	1	1	Mutual	0.555922865	-0.119420979569327	-1	-0.755771230979917	1.62221679942388	Emergent	One
Bacteroides_eggerthii_DSM_20697	Oceanobacillus_picturae_strain_S1	EX_adn	Max	0.97161290625138	0.323936179699515	0.230524060900314	0.435227092794548	0.288512526902196	1	1	Mutual	0.5444879687	0	-1	-0.668459562755402	1.64007246900678	Emergent	One
Bacteroides_fragilis_638R	Clostridium_botulinum_Bf	EX_adn	Max	1.1513065372967	0.503187392481234	0.34834660766194	0.470189818749077	0.350952698092215	0	0	Neutral	0.5128205128	0.00155811976082987	0	0.00145594277375949	1.14985059452295	Boost	Both
Bacteroides_fragilis_638R	Clostridium_botulinum_F_str_230613	EX_adn	Max	1.19560129022068	0.503187392481234	0.348346607661181	0.470739147326071	0.350943087793098	0	0	Neutral	0.5176537585	0.00155811976082987	0	0.00145764376964053	1.19414364645104	Boost	Both
Bacteroides_fragilis_638R	Oceanobacillus_picturae_strain_S1	EX_adn	Max	0.89469077834201	0.503187392481234	0.230524060900314	0.488089942757142	0.352000970941049	0	1	Commensal	0.5371584699	0.00155811976082987	-1	-0.769823037639753	1.66451381598176	Boost	One
Bacteroides_oleiciplenus_YIT_12058	Haemophilus_parainfluenzae_T3T1	EX_adn	Max	1.24451000493968	0.255655923901122	0.24374296522847	0.28793958673009	1.89241017359677	1	1	Mutual	0.408045977	0.729610208848271	-1	-167.920189819081	169.164699824021	Boost	One
Bacteroides_ovatus_ATCC_8483	Oceanobacillus_picturae_strain_S1	EX_adn	Max	0.893725369194954	0.344483226149284	0.230524060900314	0.365844503026665	0.258781020425658	0	1	Commensal	0.568802521	0	-1	-0.498108203452716	1.39183357264767	Emergent	One
Bacteroides_ovatus_SD_CC_2a	Oceanobacillus_picturae_strain_S1	EX_adn	Max	0.90807242740334	0.222353313404917	0.230524060900314	0.313662456055113	0.230116291169793	1	0	Commensal	0.5368598762	0	-1	-0.781784976246399	1.68985740364974	Emergent	One
Bacteroides_pectinophilus_ATCC_43243	Candidatus_Nitrososphaera_gargensis_Ga9_2	EX_adn	Max	0.966101825102783	0	0.0472790071103426	0.071955021610961	0.048960614041448	1	0	Commensal	0.5611721612	0	-9.09494701772928e-13	0	0.966101825102783	Emergent	One
Bacteroides_sp_2_1_33B	Oceanobacillus_picturae_strain_S1	EX_adn	Max	0.916858070685748	0.0828938377646033	0.230524060900314	0.125649634189699	0.235809862035126	1	0	Commensal	0.5235718247	-0.0379123090863231	-1	-0.0574670915667639	0.974325162252512	Emergent	One
Bacteroides_sp_2_2_4	Clostridium_botulinum_Bf	EX_adn	Max	1.87021834040138	0.175173095896653	0.34834660766194	0.293884475142249	0.339569218478687	1	0	Commensal	0.5291347852	-0.054919743550613	0	-0.966193840795086	2.83641218119647	Emergent	One
Bacteroides_sp_2_2_4	Clostridium_botulinum_F_str_230613	EX_adn	Max	1.87014754263657	0.175173095896653	0.348346607661181	0.293935342685131	0.339882272185491	1	0	Commensal	0.5323910483	-0.054919743550613	0	-0.960784512796749	2.83093205543332	Emergent	One
Bacteroides_sp_3_1_23	Clostridium_botulinum_Bf	EX_adn	Max	1.87491606267793	0.118983923104513	0.34834660766194	0.271624578774208	0.340717563054909	1	0	Commensal	0.52653548	0	0	-0.935770075762093	2.81068613844002	Emergent	One
Bacteroides_sp_3_1_23	Clostridium_botulinum_F_str_230613	EX_adn	Max	1.87484397004084	0.118983923104513	0.348346607661181	0.271713138623682	0.340993786607896	1	0	Commensal	0.5298329356	0	0	-0.935749139294217	2.81059310933506	Emergent	One
Bacteroides_sp_3_1_33FAA	Enterococcus_saccharolyticus_DSM8903	EX_adn	Max	0.956255296150857	0.137788851792551	0.175030087383707	0.161927461962591	0.289655337460658	1	1	Mutual	0.5447470817	-0.9983813943511	0	0.956255296150857	0	Emergent	One
Bacteroides_sp_3_1_40A	Oceanobacillus_picturae_strain_S1	EX_adn	Max	0.977243311969914	0.115128959492478	0.230524060900314	0.239740383546859	0.231287839129209	1	0	Commensal	0.5141373341	0	-1	-0.908313525953417	1.88555683792333	Emergent	One
Bacteroides_sp_D22	Clostridium_botulinum_Bf	EX_adn	Max	1.87495778973341	0.118898269648759	0.34834660766194	0.2715199785506	0.340620100296405	1	0	Commensal	0.5304295943	0	0	-0.935794805933142	2.81075259566649	Emergent	One
Bacteroides_sp_D22	Clostridium_botulinum_F_str_230613	EX_adn	Max	1.87488573022074	0.118898269648759	0.348346607661181	0.27160847897369	0.340896213036672	1	0	Commensal	0.5337313433	0	0	-0.935773884618698	2.81065961483944	Emergent	One
Bacteroides_sp_D2	Clostridium_botulinum_Bf	EX_adn	Max	1.87478300543773	0.163021920770872	0.34834660766194	0.272692484928257	0.340179200292141	1	0	Commensal	0.5106761566	0	0	-0.964008907485891	2.83879191292363	Emergent	One
Bacteroides_sp_D2	Clostridium_botulinum_F_str_230613	EX_adn	Max	1.87471062288125	0.163021920770872	0.348346607661181	0.272779322393831	0.340458965673747	1	0	Commensal	0.5139465875	0	0	-0.963641045030045	2.8383516679113	Emergent	One
Bacteroides_stercoris_ATCC_43183	Oceanobacillus_picturae_strain_S1	EX_adn	Max	0.971462359911243	0.421312530886543	0.230524060900314	0.50157884351006	0.290042606258339	1	1	Mutual	0.5441421433	0	-1	-0.649595729414614	1.62105808932586	Emergent	One
Bifidobacterium_adolescentis_ATCC_15703	Delftia_acidovorans_SPH_1	EX_adn	Max	0.927739587351198	0.239761184981579	0.368760251200782	0.361460340368012	0.517925247768858	1	1	Mutual	0.5462814339	0	0	0	0.927739587351198	Emergent	One
Bifidobacterium_breve_UCC2003_NCIMB8807	Candidatus_Nitrososphaera_gargensis_Ga9_2	EX_adn	Max	0.947035655027207	0.24183192703602	0.0472790071103426	0.295667788582477	0.0764987159392376	1	1	Mutual	0.5375086029	0	-9.09494701772928e-13	0	0.947035655027207	Emergent	One
Bifidobacterium_longum_E18	Candidatus_Nitrososphaera_gargensis_Ga9_2	EX_adn	Max	0.949981941709449	0.118412829784349	0.0472790071103426	0.171355687801565	0.0722432654465592	1	1	Mutual	0.5003631082	0	-9.09494701772928e-13	0	0.949981941709439	Emergent	One
Bilophila_wadsworthia_3_1_6	Candidatus_Nitrososphaera_gargensis_Ga9_2	EX_adn	Max	0.88620911083342	0.111603481528771	0.0472790071103426	0.114202161885373	0.164353149486374	0	1	Commensal	0.5560053981	0	-9.09494701772928e-13	0	0.88620911083342	Emergent	One
Blautia_producta_DSM_2950	Candidatus_Nitrososphaera_gargensis_Ga9_2	EX_adn	Max	0.953222868157127	0.319904268743573	0.0472790071103426	0.380932640669812	0.0675622538734615	1	1	Mutual	0.5601527689	0	-9.09494701772928e-13	0	0.953222868157127	Emergent	One
Brevibacillus_agri_5_2	Methyloversatilis_universalis_FAM5	EX_adn	Max	1.44792008508045	0.224663017499503	0.128625458317714	0.209919559282412	0.457638638998674	0	1	Commensal	0.4191616766	-1	0	1.44792008508045	0	Emergent	One
Brevibacillus_agri_BAB_2500	Methyloversatilis_universalis_FAM5	EX_adn	Max	0.983492060220897	0.216929948648785	0.128625458317714	0.209910376745825	0.457638638998674	0	1	Commensal	0.4040066778	-1	0	0.983492060220897	0	Emergent	One
Brevibacillus_brevis_NBRC_100599	Methyloversatilis_universalis_FAM5	EX_adn	Max	1.97580773892253	0.273665242344918	0.128625458317714	0.251457371154061	0.457638638997992	0	1	Commensal	0.4092664093	-1	0	1.97580773892253	0	Emergent	One
Burkholderia_cepacia_GG4	Cetobacterium_somerae_ATCC_BAA_47401	EX_adn	Max	0.885162433206688	0.338999717349716	0.325680563818143	3.01136199485325	0.325680563831156	1	0	Commensal	0.4504776269	0	0	-0.701516982586213	1.5866794157929	Emergent	One
Burkholderia_cepacia_GG4	Grimontia_hollisae_CIP_101886	EX_adn	Max	0.927459390949025	0.338999717349716	0.42215769026562	2.99684704815934	0.457638638998674	1	0	Commensal	0.3345398139	0	-1	0.0145105548500624	0.912948836098963	Emergent	Both
Burkholderia_cepacia_GG4	Vibrio_fluvialis_560	EX_adn	Max	0.971992574457431	0.338999717349716	0.385829462920985	2.84034147838349	0.457638638998674	1	1	Mutual	0.3373075012	0	-1	-0.353449399494025	1.32544197395146	Emergent	One
Burkholderiales_bacterium_1_1_47	Candidatus_Nitrososphaera_gargensis_Ga9_2	EX_adn	Max	0.953659086752509	0.0160064529448182	0.0472790071103426	0.0381204085914533	0.0669322043246439	1	1	Mutual	0.5628177197	0	-9.09494701772928e-13	0	0.953659086752509	Emergent	One
Butyrivibrio_fibrisolvens_16_4	Candidatus_Nitrososphaera_gargensis_Ga9_2	EX_adn	Max	0.964564307743672	0.148825915007827	0.0472790071103426	0.148129827202524	0.0511813174961162	0	0	Neutral	0.5832232497	0	-9.09494701772928e-13	0	0.964564307743672	Emergent	One
Campylobacter_gracilis_RM3268	Candidatus_Nitrososphaera_gargensis_Ga9_2	EX_adn	Max	0.96572802821197	0.0145148291991445	0.0472790071103426	0.0775374725458278	0.0495005052164288	1	0	Commensal	0.5314581791	0	-9.09494701772928e-13	0	0.96572802821197	Emergent	One
Candidatus_Nitrososphaera_gargensis_Ga9_2	Clostridium_hylemonae_DSM_15053	EX_adn	Max	0.969174229012765	0.0472790071103426	0.237354942958522	0.0439048893217659	0.278841781584106	0	1	Commensal	0.5980582524	-9.09494701772928e-13	0	0.969174229012765	0	Emergent	One
Candidatus_Nitrososphaera_gargensis_Ga9_2	Clostridium_leptum_DSM_753	EX_adn	Max	0.966316865048327	0.0472790071103426	0.0521948606957969	0.0486500224616293	0.0808019011092256	0	1	Commensal	0.5901988636	-9.09494701772928e-13	0	0.96631686504827	0	Emergent	One
Candidatus_Nitrososphaera_gargensis_Ga9_2	Clostridium_methylpentosum_R2_DSM_5476	EX_adn	Max	0.966640577106546	0.0472790071103426	0.0828668511186632	0.0481824710024057	0.100315333583126	0	1	Commensal	0.5632096896	-9.09494701772928e-13	0	0.966640577106546	0	Emergent	One
Candidatus_Nitrososphaera_gargensis_Ga9_2	Clostridium_scindens_ATCC_35704	EX_adn	Max	0.970113927264492	0.0472790071103426	0.232244584610071	0.0431657597182493	0.331587593749873	0	1	Commensal	0.5709342561	-9.09494701772928e-13	0	0.970113927264492	0	Emergent	One
Candidatus_Nitrososphaera_gargensis_Ga9_2	Clostridium_spiroforme_DSM_1552	EX_adn	Max	0.966573180308387	0.0472790071103426	0.113057952727329	0.0482798151354018	0.146785950036929	0	1	Commensal	0.5815295815	-9.09494701772928e-13	0	0.966573180308387	0	Emergent	One
Candidatus_Nitrososphaera_gargensis_Ga9_2	Clostridium_sp_SS2_1	EX_adn	Max	0.965840380496388	0.0472790071103426	0.174748382990237	0.0493382299030145	0.186519426987047	0	0	Neutral	0.5597269625	-9.09494701772928e-13	0	0.965840380496388	0	Emergent	One
Candidatus_Nitrososphaera_gargensis_Ga9_2	Clostridium_symbiosum_WAL_14163	EX_adn	Max	0.965023575794589	0.0472790071103426	0.124406990618477	0.0505179765976891	0.926834636133208	0	1	Commensal	0.5484727756	-9.09494701772928e-13	0	0.965023575794589	0	Emergent	One
Candidatus_Nitrososphaera_gargensis_Ga9_2	Clostridium_symbiosum_WAL_14673	EX_adn	Max	0.96271363830158	0.0472790071103426	0.124552974897379	0.0538543201721495	0.941956451551505	1	1	Mutual	0.5531208499	-9.09494701772928e-13	0	0.96271363830158	0	Emergent	One
Candidatus_Nitrososphaera_gargensis_Ga9_2	Collinsella_aerofaciens_ATCC_25986	EX_adn	Max	0.966146697635509	0.0472790071103426	0.112367505944301	0.0488958026855926	0.157617552161014	0	1	Commensal	0.6033973412	-9.09494701772928e-13	0	0.966146697635509	0	Emergent	One
Candidatus_Nitrososphaera_gargensis_Ga9_2	Collinsella_intestinalis_DSM_13280	EX_adn	Max	0.965668942015782	0.0472790071103426	0.0922284719300491	0.049585845987167	0.139947238912782	0	1	Commensal	0.6517450683	-9.09494701772928e-13	0	0.965668942015782	0	Emergent	One
Candidatus_Nitrososphaera_gargensis_Ga9_2	Coprobacillus_sp_29_1	EX_adn	Max	0.952047159444987	0.0472790071103426	0.1758619217496	0.0692603813000687	0.181929609916779	1	0	Commensal	0.5968728756	-9.09494701772928e-13	0	0.952047159444987	0	Emergent	One
Candidatus_Nitrososphaera_gargensis_Ga9_2	Coprobacillus_sp_D7	EX_adn	Max	0.955720061995748	0.0472790071103426	0.210995239814027	0.0639554475176283	0.231964985107766	1	0	Commensal	0.5888044229	-9.09494701772928e-13	0	0.955720061995748	0	Emergent	One
Candidatus_Nitrososphaera_gargensis_Ga9_2	Coprococcus_comes_ATCC_27758	EX_adn	Max	0.965473332233728	0.0472790071103426	0.270885305718658	0.0498683737357624	0.301773328380591	0	1	Commensal	0.5761904762	-9.09494701772928e-13	0	0.965473332233728	0	Emergent	One
Candidatus_Nitrososphaera_gargensis_Ga9_2	Coprococcus_eutactus_ATCC_27759	EX_adn	Max	0.968161921163983	0.0472790071103426	0.217145773105373	0.0459851273567438	0.259533571512065	0	1	Commensal	0.5995864921	-9.09494701772928e-13	0	0.968161921163983	0	Emergent	One
Candidatus_Nitrososphaera_gargensis_Ga9_2	Corynebacterium_ulcerans_809	EX_adn	Max	0.876159168162644	0.0472790071103426	0.194440250290951	0.141918788283647	0.186746988151299	1	0	Commensal	0.5159755269	-9.09494701772928e-13	-0.352765001831017	0.901741675419771	-0.025582507257127	Emergent	One
Candidatus_Nitrososphaera_gargensis_Ga9_2	Desulfovibrio_sp_3_1_syn3	EX_adn	Max	0.889188462179845	0.0472790071103426	0.0536812513969997	0.160049942256251	0.0579196967977396	1	0	Commensal	0.5840108401	-9.09494701772928e-13	0	0.889188462179845	0	Emergent	One
Candidatus_Nitrososphaera_gargensis_Ga9_2	Eggerthella_sp_1_3_56FAA	EX_adn	Max	0.967619811510026	0.0472790071103426	0.0524453501445422	0.0467681199990011	0.108326521391518	0	1	Commensal	0.5712219812	-9.09494701772928e-13	0	0.967619811510076	0	Emergent	One
Candidatus_Nitrososphaera_gargensis_Ga9_2	Eggerthella_sp_YY7918	EX_adn	Max	0.965958475273283	0.0472790071103426	0.0310293715775754	0.0512716612679469	0.117610009935788	0	1	Commensal	0.5315904139	-9.09494701772928e-13	0.000384329796361271	0.964501757690186	0.00145671758309618	Boost	Both
Candidatus_Nitrososphaera_gargensis_Ga9_2	Enterococcus_faecalis_TX2134	EX_adn	Max	0.879249734693417	0.0472790071103426	0.210550406911981	0.0510193430460504	0.231981086201017	0	1	Commensal	0.6300578035	-9.09494701772928e-13	0	0.879249734693417	0	Emergent	One
Candidatus_Nitrososphaera_gargensis_Ga9_2	Enterococcus_saccharolyticus_DSM8903	EX_adn	Max	0.88585959985403	0.0472790071103426	0.175030087383707	0.164857963453528	0.18456775855816	1	0	Commensal	0.5403005464	-9.09494701772928e-13	0	0.88585959985403	0	Emergent	One
Candidatus_Nitrososphaera_gargensis_Ga9_2	Enterococcus_sp_7L76	EX_adn	Max	0.96486807836925	0.0472790071103426	0.21921023395514	0.0507425683177871	0.234489675901159	0	0	Neutral	0.6212710765	-9.09494701772928e-13	0	0.96486807836925	0	Emergent	One
Candidatus_Nitrososphaera_gargensis_Ga9_2	Eubacterium_hallii_DSM_3353	EX_adn	Max	0.96504385898686	0.0472790071103426	0.13827425046344	0.0504886806984359	0.15770867586275	0	1	Commensal	0.5296610169	-9.09494701772928e-13	0	0.96504385898686	0	Emergent	One
Candidatus_Nitrososphaera_gargensis_Ga9_2	Eubacterium_siraeum_DSM_15702	EX_adn	Max	0.951836516143771	0.0472790071103426	0.138492122602995	0.0695646226170084	0.169882167815217	1	1	Mutual	0.606957809	-9.09494701772928e-13	0	0.951836516143771	0	Emergent	One
Candidatus_Nitrososphaera_gargensis_Ga9_2	Eubacterium_ventriosum_ATCC_27560	EX_adn	Max	0.967953680364644	0.0472790071103426	0.124391054496152	0.0462858986340962	0.176253187113844	0	1	Commensal	0.5877378436	-9.09494701772928e-13	0	0.967953680364644	0	Emergent	One
Candidatus_Nitrososphaera_gargensis_Ga9_2	Faecalibacterium_cf_prausnitzii_KLE1255	EX_adn	Max	0.967594741020207	0.0472790071103426	0.112738769358099	0.0468043304020966	0.157832539468359	0	1	Commensal	0.5801104972	-9.09494701772928e-13	0	0.967594741020207	0	Emergent	One
Candidatus_Nitrososphaera_gargensis_Ga9_2	Filifactor_alocis_ATCC_35896	EX_adn	Max	0.958614761377248	0.0472790071103426	0.104856310966414	0.071476874660334	0.19107620710497	1	1	Mutual	0.5040234089	-9.09494701772928e-13	0	0.958614761377248	0	Emergent	One
Candidatus_Nitrososphaera_gargensis_Ga9_2	Fusobacterium_periodonticum_1_1_41FAA	EX_adn	Max	0.963334122055926	0.0472790071103426	0.176908908074626	0.0529581283966536	0.202814970616487	1	1	Mutual	0.5965517241	-9.09494701772928e-13	0	0.963334122055926	0	Emergent	One
Candidatus_Nitrososphaera_gargensis_Ga9_2	Fusobacterium_periodonticum_2_1_31	EX_adn	Max	0.96549927153967	0.0472790071103426	0.139256252467544	0.0498309065043259	0.1983208747954	0	1	Commensal	0.5954198473	-9.09494701772928e-13	0	0.96549927153967	0	Emergent	One
Candidatus_Nitrososphaera_gargensis_Ga9_2	Fusobacterium_ulcerans_ATCC_49185	EX_adn	Max	0.96683838075171	0.0472790071103426	0.288024143427028	0.047896774560968	0.520345509418121	0	1	Commensal	0.5831752056	-9.09494701772928e-13	0	0.96683838075171	0	Emergent	One
Candidatus_Nitrososphaera_gargensis_Ga9_2	Gordonibacter_pamelaeae_7_10_1_bT_DSM_19378	EX_adn	Max	0.966291073291245	0.0472790071103426	0.0167938459096403	0.0486872746241716	0.079247168377492	0	1	Commensal	0.5753623188	-9.09494701772928e-13	0	0.966291073291245	0	Emergent	One
Candidatus_Nitrososphaera_gargensis_Ga9_2	Helicobacter_canadensis_MIT_98_5491	EX_adn	Max	0.966150144205926	0.0472790071103426	0.0495016326787954	0.0488908246553592	0.126729970381916	0	1	Commensal	0.5385164051	-9.09494701772928e-13	0	0.966150144205926	0	Emergent	One
Candidatus_Nitrososphaera_gargensis_Ga9_2	Helicobacter_cinaedi_CCUG_18818	EX_adn	Max	0.947312487745876	0.0472790071103426	0.0377774448791734	0.0760988743573989	0.0887046441932853	1	1	Mutual	0.5517482517	-9.09494701772928e-13	0	0.947312487745876	0	Emergent	One
Candidatus_Nitrososphaera_gargensis_Ga9_2	Helicobacter_pullorum_MIT_98_5489	EX_adn	Max	0.966697306125411	0.0472790071103426	0.0416433223828293	0.0481005348068493	0.125995646461888	0	1	Commensal	0.5902926481	-9.09494701772928e-13	0	0.966697306125411	0	Emergent	One
Candidatus_Nitrososphaera_gargensis_Ga9_2	Helicobacter_winghamensis_ATCC_BAA_430	EX_adn	Max	0.960773448444343	0.0472790071103426	0.0198408178306163	0.0566566210956125	0.0643421901814918	1	1	Mutual	0.5962910128	-9.09494701772928e-13	0	0.960773448444343	0	Emergent	One
Candidatus_Nitrososphaera_gargensis_Ga9_2	Lachnospiraceae_bacterium_sp_8_1_57FAA	EX_adn	Max	0.966092383916248	0.0472790071103426	0.034790246848783	0.0489742503615389	0.0672701302070209	0	1	Commensal	0.5767844268	-9.09494701772928e-13	0	0.966092383916248	0	Emergent	One
Candidatus_Nitrososphaera_gargensis_Ga9_2	Lactobacillus_brevis_subsp_gravesensis_ATCC_27305	EX_adn	Max	0.966960457080063	0.0472790071103426	0.0822904408879749	0.0477204543905145	0.119597767163896	0	1	Commensal	0.5848814862	-9.09494701772928e-13	0	0.966960457080063	0	Emergent	One
Candidatus_Nitrososphaera_gargensis_Ga9_2	Lactobacillus_buchneri_ATCC_11577	EX_adn	Max	0.96694742042996	0.0472790071103426	0.0774049051417801	0.0477392837941579	0.118811915061656	0	1	Commensal	0.581733951	-9.09494701772928e-13	0	0.96694742042996	0	Emergent	One
Candidatus_Nitrososphaera_gargensis_Ga9_2	Lactobacillus_casei_ATCC_334	EX_adn	Max	0.963922764262065	0.0472790071103426	0.108073240126564	0.0521079267573441	0.109624024295385	1	0	Commensal	0.6692810458	-9.09494701772928e-13	0	0.963922764262065	0	Emergent	One
Candidatus_Nitrososphaera_gargensis_Ga9_2	Lactobacillus_casei_casei_BL23	EX_adn	Max	0.963917279530506	0.0472790071103426	0.1084982664967	0.0521158485952355	0.109177163633717	1	0	Commensal	0.6627981947	-9.09494701772928e-13	0	0.963917279530506	0	Emergent	One
Candidatus_Nitrososphaera_gargensis_Ga9_2	Lactobacillus_hilgardii_ATCC_8290	EX_adn	Max	0.96683247180033	0.0472790071103426	0.074001959821794	0.0479053091185051	0.111882786962724	0	1	Commensal	0.5875	-9.09494701772928e-13	0	0.96683247180033	0	Emergent	One
Candidatus_Nitrososphaera_gargensis_Ga9_2	Lactobacillus_paracasei_subsp_paracasei_8700_2	EX_adn	Max	0.963811364501453	0.0472790071103426	0.0878667347571686	0.052268826294835	0.0867848580292048	1	0	Commensal	0.664281067	-9.09494701772928e-13	0	0.963811364501453	0	Emergent	One
Candidatus_Nitrososphaera_gargensis_Ga9_2	Lactobacillus_paracasei_subsp_paracasei_ATCC_25302	EX_adn	Max	0.963742902440799	0.0472790071103426	0.0816798354423523	0.052367709038549	0.081207009951072	1	0	Commensal	0.6598818122	-9.09494701772928e-13	0	0.963742902440799	0	Emergent	One
Candidatus_Nitrososphaera_gargensis_Ga9_2	Lactobacillus_plantarum_JDM1	EX_adn	Max	0.965043834130711	0.0472790071103426	0.182387860728476	0.0504887165985792	0.17833567973446	0	0	Neutral	0.5878249841	-9.09494701772928e-13	0	0.965043834130711	0	Emergent	One
Candidatus_Nitrososphaera_gargensis_Ga9_2	Lactobacillus_plantarum_subsp_plantarum_ATCC_14917	EX_adn	Max	0.964862295316834	0.0472790071103426	0.143982286887936	0.0507509210334547	0.137743158012313	0	0	Neutral	0.6135204082	-9.09494701772928e-13	0	0.964862295316834	0	Emergent	One
Candidatus_Nitrososphaera_gargensis_Ga9_2	Lactobacillus_plantarum_WCFS1	EX_adn	Max	0.965528287066604	0.0472790071103426	0.195395300096826	0.0497890000717689	0.190467727233681	0	0	Neutral	0.6186075169	-9.09494701772928e-13	0	0.965528287066604	0	Emergent	One
Candidatus_Nitrososphaera_gargensis_Ga9_2	Lactobacillus_reuteri_F275_JCM_1112	EX_adn	Max	0.965766708502883	0.0472790071103426	0.0696036833757884	0.0494446375811322	0.0643870602225434	0	0	Neutral	0.6141192598	-9.09494701772928e-13	0	0.965766708502883	0	Emergent	One
Candidatus_Nitrososphaera_gargensis_Ga9_2	Lactobacillus_rhamnosus_GG_ATCC_53103	EX_adn	Max	0.964493902048503	0.0472790071103426	0.18022863388513	0.0512830075147122	0.177186139691685	0	0	Neutral	0.6383647799	-9.09494701772928e-13	0	0.964493902048503	0	Emergent	One
Candidatus_Nitrososphaera_gargensis_Ga9_2	Lactobacillus_rhamnosus_LMS2_1	EX_adn	Max	0.963911150689114	0.0472790071103426	0.0997706799795281	0.0521247007475267	0.0949147943317712	1	0	Commensal	0.6575698506	-9.09494701772928e-13	0	0.963911150689114	0	Emergent	One
Candidatus_Nitrososphaera_gargensis_Ga9_2	Lactobacillus_salivarius_HO66_ATCC_11741	EX_adn	Max	0.963526173753735	0.0472790071103426	0.0824884008691757	0.0526807397443463	0.077312382246987	1	0	Commensal	0.641958042	-9.09494701772928e-13	0	0.963526173753735	0	Emergent	One
Candidatus_Nitrososphaera_gargensis_Ga9_2	Lactobacillus_salivarius_salivarius_UCC118	EX_adn	Max	0.964001750763146	0.0472790071103426	0.118503728806832	0.0519938431053788	0.116059336009812	0	0	Neutral	0.643006263	-9.09494701772928e-13	0	0.964001750763146	0	Emergent	One
Candidatus_Nitrososphaera_gargensis_Ga9_2	Listeria_monocytogenes_4b_F2365	EX_adn	Max	0.957488862834339	0.0472790071103426	0.165959314884409	0.0614006915066057	0.173666894694975	1	0	Commensal	0.5721271394	-9.09494701772928e-13	0	0.957488862834339	0	Emergent	One
Candidatus_Nitrososphaera_gargensis_Ga9_2	Listeria_monocytogenes_Finland_1988	EX_adn	Max	0.957483872319926	0.0472790071103426	0.165959314883052	0.0614078995191676	0.173666729148522	1	0	Commensal	0.5680147059	-9.09494701772928e-13	0	0.957483872319926	0	Emergent	One
Candidatus_Nitrososphaera_gargensis_Ga9_2	Listeria_monocytogenes_FSL_R2_561	EX_adn	Max	0.957483872319585	0.0472790071103426	0.165959314875354	0.0614078995206455	0.173666729147271	1	0	Commensal	0.5680981595	-9.09494701772928e-13	0	0.957483872319585	0	Emergent	One
Candidatus_Nitrososphaera_gargensis_Ga9_2	Listeria_monocytogenes_J0161_FSL_R2_499	EX_adn	Max	0.957483872319729	0.0472790071103426	0.165959314882235	0.0614078995199634	0.173666729148408	1	0	Commensal	0.5683629675	-9.09494701772928e-13	0	0.957483872319699	0	Emergent	One
Candidatus_Nitrososphaera_gargensis_Ga9_2	Listeria_monocytogenes_serotype_7_SLCC_2482	EX_adn	Max	0.957485965114415	0.0472790071103426	0.165959314884833	0.0614048768056819	0.173666798572299	1	0	Commensal	0.5689760883	-9.09494701772928e-13	0	0.957485965114415	0	Emergent	One
Candidatus_Nitrososphaera_gargensis_Ga9_2	Listeria_monocytogenes_SLCC_2378	EX_adn	Max	0.957488862834339	0.0472790071103426	0.165959314884409	0.0614006915066057	0.173666894694975	1	0	Commensal	0.5721271394	-9.09494701772928e-13	0	0.957488862834339	0	Emergent	One
Candidatus_Nitrososphaera_gargensis_Ga9_2	Listeria_monocytogenes_SLCC_2540	EX_adn	Max	0.957483872319017	0.0472790071103426	0.165959314884388	0.0614078995214413	0.173666729147044	1	0	Commensal	0.5688916105	-9.09494701772928e-13	0	0.957483872319017	0	Emergent	One
Candidatus_Nitrososphaera_gargensis_Ga9_2	Listeria_monocytogenes_SLCC_7179	EX_adn	Max	0.957483872319585	0.0472790071103426	0.165959314875354	0.0614078995206455	0.173666729147271	1	0	Commensal	0.5680981595	-9.09494701772928e-13	0	0.957483872319585	0	Emergent	One
Candidatus_Nitrososphaera_gargensis_Ga9_2	Megasphaera_elsdenii_DSM_20460	EX_adn	Max	0.992592428313856	0.0472790071103426	0.15517816053335	0.0509706990038694	0.201947339947083	0	1	Commensal	0.4876203576	-9.09494701772928e-13	0	0.992592428313856	0	Emergent	One
Candidatus_Nitrososphaera_gargensis_Ga9_2	Moraxella_catarrhalis_RH4	EX_adn	Max	0.931770155564323	0.0472790071103426	0.0452477927622394	0.0777227522647763	0.0977692450472887	1	1	Mutual	0.426733381	-9.09494701772928e-13	-0.00667269200494047	0.946188186132304	-0.0144180305679811	Emergent	One
Candidatus_Nitrososphaera_gargensis_Ga9_2	Neisseria_cinerea_ATCC_14685	EX_adn	Max	0.88269046922801	0.0472790071103426	0.0657189323909468	0.169435277186722	0.112608212361579	1	1	Mutual	0.5317840055	-9.09494701772928e-13	0	0.88269046922801	0	Emergent	One
Candidatus_Nitrososphaera_gargensis_Ga9_2	Oxalobacter_formigenes_HOxBLS	EX_adn	Max	0.936251600487253	0.0472790071103426	0.0275884566702518	0.0920745967574703	0.0510745419906016	1	1	Mutual	0.5686853767	-9.09494701772928e-13	0	0.936251600487253	0	Emergent	One
Candidatus_Nitrososphaera_gargensis_Ga9_2	Oxalobacter_formigenes_OXCC13	EX_adn	Max	0.938413709422548	0.0472790071103426	0.021600981181453	0.0889517684214525	0.0437414341021167	1	1	Mutual	0.5780346821	-9.09494701772928e-13	0	0.938413709422548	0	Emergent	One
Candidatus_Nitrososphaera_gargensis_Ga9_2	Pseudoflavonifractor_capillosus_strain_ATCC_29799	EX_adn	Max	0.967262446275754	0.0472790071103426	0.116555499601672	0.0472842781733789	0.137801742307715	0	1	Commensal	0.5769491525	-9.09494701772928e-13	0	0.967262446275754	0	Emergent	One
Candidatus_Nitrososphaera_gargensis_Ga9_2	Roseburia_hominis_A2_183	EX_adn	Max	0.966390039107978	0.0472790071103426	0.298882674153085	0.0485443339726999	0.296016960473366	0	0	Neutral	0.563286945	-9.09494701772928e-13	0	0.966390039107978	0	Emergent	One
Candidatus_Nitrososphaera_gargensis_Ga9_2	Roseburia_intestinalis_L1_82	EX_adn	Max	0.968331985595455	0.0472790071103426	0.334424768729757	0.0457394958725672	0.331875275667016	0	0	Neutral	0.5961538462	-9.09494701772928e-13	0	0.968331985595455	0	Emergent	One
Candidatus_Nitrososphaera_gargensis_Ga9_2	Roseburia_inulinivorans_DSM_16841	EX_adn	Max	0.97007546485213	0.0472790071103426	0.26813554607798	0.0432213126598526	0.307370711128783	0	1	Commensal	0.5874499332	-9.09494701772928e-13	0	0.97007546485213	0	Emergent	One
Candidatus_Nitrososphaera_gargensis_Ga9_2	Rothia_mucilaginosa_DY_18	EX_adn	Max	0.946049685221851	0.0472790071103426	0.152664356097577	0.0779227951777557	0.142572915770756	1	0	Commensal	0.5159914712	-9.09494701772928e-13	0	0.946049685221851	0	Emergent	One
Candidatus_Nitrososphaera_gargensis_Ga9_2	Ruminococcus_bromii_L2_63	EX_adn	Max	0.897215486309278	0.0472790071103426	0.105824413464466	0.0779829151274498	0.105791183262681	1	0	Commensal	0.6500372301	-9.09494701772928e-13	0	0.897215486309278	0	Emergent	One
Candidatus_Nitrososphaera_gargensis_Ga9_2	Ruminococcus_champanellensis_18P13	EX_adn	Max	0.965564709419596	0.0472790071103426	0.0200953585645742	0.0497363936711963	0.0426630037627547	0	1	Commensal	0.6040905771	-9.09494701772928e-13	0	0.965564709419596	0	Emergent	One
Candidatus_Nitrososphaera_gargensis_Ga9_2	Ruminococcus_gnavus_ATCC_29149	EX_adn	Max	0.968423266347031	0.0472790071103426	0.200142140617512	0.0456076550981379	0.220381908156924	0	1	Commensal	0.5826822917	-9.09494701772928e-13	0	0.968423266347031	0	Emergent	One
Candidatus_Nitrososphaera_gargensis_Ga9_2	Ruminococcus_obeum_A2_162	EX_adn	Max	0.966540012913811	0.0472790071103426	0.109568585615839	0.0483277202592944	0.127390926272142	0	1	Commensal	0.5806237558	-9.09494701772928e-13	0	0.966540012913811	0	Emergent	One
Candidatus_Nitrososphaera_gargensis_Ga9_2	Ruminococcus_sp_5_1_39BFAA	EX_adn	Max	0.965906191593149	0.0472790071103426	0.0369038664229611	0.0492431760640102	0.0560464169019497	0	1	Commensal	0.5671641791	-9.09494701772928e-13	0	0.965906191593149	0	Emergent	One
Candidatus_Nitrososphaera_gargensis_Ga9_2	Ruminococcus_sp_SR1_5	EX_adn	Max	0.967000326793709	0.0472790071103426	0.137822925539671	0.0476628688224991	0.164894338602039	0	1	Commensal	0.5734406439	-9.09494701772928e-13	0	0.967000326793709	0	Emergent	One
Candidatus_Nitrososphaera_gargensis_Ga9_2	Ruminococcus_torques_ATCC_27756	EX_adn	Max	0.96436677548877	0.0472790071103426	0.096218297123662	0.0514666219562514	0.0976902002024644	0	0	Neutral	0.5845614035	-9.09494701772928e-13	0	0.96436677548877	0	Emergent	One
Candidatus_Nitrososphaera_gargensis_Ga9_2	Ruminococcus_torques_L2_14	EX_adn	Max	0.967927606670628	0.0472790071103426	0.150404156770801	0.0463235580095898	0.177897752467061	0	1	Commensal	0.5798153034	-9.09494701772928e-13	0	0.967927606670628	0	Emergent	One
Candidatus_Nitrososphaera_gargensis_Ga9_2	Slackia_exigua_ATCC_700122	EX_adn	Max	0.928232692167967	0.0472790071103426	0.0149857991374276	0.0981783416098096	0.0269153919417704	1	1	Mutual	0.4650817236	-9.09494701772928e-13	-0.00211181383724579	0.93202563611635	-0.00379294394838325	Emergent	One
Candidatus_Nitrososphaera_gargensis_Ga9_2	Stoquefichus_massiliensis_AP9	EX_adn	Max	0.875645783128515	0.0472790071103426	0.202311152551291	0.179610224901467	0.18392864904115	1	0	Commensal	0.5468956407	-9.09494701772928e-13	0	0.875645783128562	0	Emergent	One
Candidatus_Nitrososphaera_gargensis_Ga9_2	Streptococcus_anginosus_1_2_62CV	EX_adn	Max	1.01298097957556	0.0472790071103426	0.0706987516490858	0.073298240154827	0.0978341455819418	1	1	Mutual	0.6398576512	-9.09494701772928e-13	0.0460533789243982	0.949251523639418	0.0637294559361408	Boost	Both
Candidatus_Nitrososphaera_gargensis_Ga9_2	Streptococcus_equinus_ATCC_9812	EX_adn	Max	0.951434633250074	0.0472790071103426	0.0720678764097595	0.0701450796254903	0.105254239966939	1	1	Mutual	0.6210746685	-9.09494701772928e-13	0	0.951434633250074	0	Emergent	One
Candidatus_Nitrososphaera_gargensis_Ga9_2	Streptococcus_infantarius_subsp_infantarius_ATCC_BAA_102	EX_adn	Max	0.967559529695109	0.0472790071103426	0.145628104144205	0.0468551876552965	0.204763172872049	0	1	Commensal	0.6352542373	-9.09494701772928e-13	0	0.967559529695109	0	Emergent	One
Candidatus_Nitrososphaera_gargensis_Ga9_2	Subdoligranulum_variabile_DSM_15176	EX_adn	Max	0.969675835175167	0.0472790071103426	0.242725446349734	0.0437985152508418	0.283281342638134	0	1	Commensal	0.5895875592	-9.09494701772928e-13	0	0.969675835175167	0	Emergent	One
Candidatus_Nitrososphaera_gargensis_Ga9_2	Sulfolobus_solfataricus_P2	EX_adn	Max	0.932896605006022	0.0472790071103426	0.0484290282340936	0.0775992463090915	0.097013476175448	1	1	Mutual	0.4056316591	-9.09494701772928e-13	-0.00667783027995483	0.946273696222534	-0.0133770912165119	Emergent	One
Candidatus_Nitrososphaera_gargensis_Ga9_2	Sutterella_wadsworthensis_3_1_45B	EX_adn	Max	0.965973097891947	0.0472790071103426	0.0373909850253604	0.0491465403753182	0.0812023392529682	0	1	Commensal	0.5611814346	-9.09494701772928e-13	0	0.965973097891947	0	Emergent	One
Candidatus_Nitrososphaera_gargensis_Ga9_2	Weissella_paramesenteroides_ATCC_33313	EX_adn	Max	0.965893628535696	0.0472790071103426	0.0528851972207957	0.0492613214349831	0.0747276876702472	0	1	Commensal	0.6736064473	-9.09494701772928e-13	0	0.965893628535696	0	Emergent	One
Catenibacterium_mitsuokai_DSM_15897	Lautropia_mirabilis_ATCC_51599	EX_adn	Max	0.933572410400188	0.215706525685938	0.201598279351017	0.318627383581088	0.224247074350615	1	1	Mutual	0.5263843648	0	0	0	0.933572410400188	Emergent	One
Cetobacterium_somerae_ATCC_BAA_47401	Cronobacter_sakazakii_ATCC_BAA_894	EX_adn	Max	1.11245498465667	0.325680563818143	0.54248808619908	1.89241017359825	1.69387134502495	1	1	Mutual	0.3956873315	0	0	1.11245498465667	0	Emergent	One
Cetobacterium_somerae_ATCC_BAA_47401	Delftia_acidovorans_SPH_1	EX_adn	Max	1.31370263829308	0.325680563818143	0.368760251200782	1.89241017341658	1.28094828624035	1	1	Mutual	0.44375	0	0	1.31370263829308	0	Emergent	One
Cetobacterium_somerae_ATCC_BAA_47401	Pseudomonas_aeruginosa_NCGM2_S1	EX_adn	Max	1.44501286840102	0.325680563818143	0.422770209407186	1.89241017359825	1.3510958929262	1	1	Mutual	0.4619422572	0	0	1.44501286840102	0	Emergent	One
Citrobacter_freundii_ATCC_8090	Lachnospiraceae_bacterium_sp_5_1_63FAA	EX_adn	Max	1.54966693869596	0.723344410079869	0.168860934047472	2.45170952274884	0.687683812152159	1	1	Mutual	0.5125576627	-1	0	1.54966693869596	0	Emergent	One
Clostridium_bartlettii_DSM_16795	Lactobacillus_casei_ATCC_334	EX_adn	Max	0.911527007867107	0.218401668780058	0.108073240126564	0.371054889824791	1.38317689524831	1	1	Mutual	0.4418087472	-1	0	0.911527007867107	0	Emergent	One
Clostridium_bartlettii_DSM_16795	Lactobacillus_casei_casei_BL23	EX_adn	Max	0.911527008025473	0.218401668780058	0.1084982664967	0.371054889168931	1.38317689589485	1	1	Mutual	0.4345281639	-1	0	0.911527008025473	0	Emergent	One
Clostridium_bartlettii_DSM_16795	Lactobacillus_paracasei_subsp_paracasei_ATCC_25302	EX_adn	Max	0.941312556853404	0.218401668780058	0.0816798354423523	0.246134579878685	1.20076908187377	1	1	Mutual	0.42643764	-1	0	0.941312556853404	0	Emergent	One
Clostridium_botulinum_A_str_ATCC_19397	Nevskia_ramosa_DSM_11499	EX_adn	Max	1.94071805791577	0.298139794895001	0.374336050778221	0.280077416025847	0.653609429895027	0	1	Commensal	0.4652435687	0	0	1.94071805791577	0	Emergent	One
Clostridium_botulinum_A_str_ATCC_3502	Nevskia_ramosa_DSM_11499	EX_adn	Max	1.94060583830731	0.283199537652627	0.374336050778221	0.280619529415162	0.655166137646688	0	1	Commensal	0.464922049	0	0	1.94060583830731	0	Emergent	One
Clostridium_botulinum_A_str_ATCC_3502	Sulfolobus_solfataricus_P2	EX_adn	Max	0.901267775798829	0.283199537652627	0.0484290282340936	0.295602990575276	0.322796973747359	0	1	Commensal	0.5737122558	0	-0.00667783027995483	0.945777927711788	-0.0445101519129594	Emergent	One
Clostridium_botulinum_A_str_Hall	Nevskia_ramosa_DSM_11499	EX_adn	Max	1.94060163576069	0.283199531429716	0.374336050778221	0.280619497553516	0.655166163779541	0	1	Commensal	0.4676180022	0	0	1.94060163576069	0	Emergent	One
Clostridium_difficile_CD196	Hafnia_alvei_ATCC_51873	EX_adn	Max	1.8573478581045	0.34834660766108	0.457638638998693	2.71235481700728	0.457638638997992	1	0	Commensal	0.4605725766	0	0	0	1.8573478581045	Emergent	One
Clostridium_difficile_CD196	Yersinia_kristensenii_ATCC_33638	EX_adn	Max	1.74029404763837	0.34834660766108	0.457638638997592	2.88793729692111	0.45763863899947	1	0	Commensal	0.4646261917	0	0.00566831218259267	0	1.74029404763837	Boost	One
Clostridium_difficile_CD196	Yersinia_rohdei_ATCC_43380	EX_adn	Max	1.8573474004769	0.34834660766108	0.457638638998722	2.92102012839905	0.457638638961726	1	0	Commensal	0.4489588624	0	0.0056683121823653	0	1.8573474004769	Boost	One
Clostridium_difficile_R20291	Hafnia_alvei_ATCC_51873	EX_adn	Max	1.85734785811621	0.348346607662835	0.457638638998693	2.64423435715582	0.45763863899947	1	0	Commensal	0.4624685139	0	0	0	1.85734785811621	Emergent	One
Clostridium_difficile_R20291	Yersinia_kristensenii_ATCC_33638	EX_adn	Max	1.16031456191001	0.348346607662835	0.457638638997592	2.88454414711953	0.45763863899947	1	0	Commensal	0.466532461	0	0.00566831218259267	0	1.16031456191001	Boost	One
Clostridium_difficile_R20291	Yersinia_rohdei_ATCC_43380	EX_adn	Max	1.85734740045064	0.348346607662835	0.457638638998722	2.92102012831231	0.457638639040738	1	0	Commensal	0.4508405502	0	0.0056683121823653	0	1.85734740045064	Boost	One
Clostridium_ramosum_VPI_0427_DSM_1402	Lautropia_mirabilis_ATCC_51599	EX_adn	Max	0.938302129837325	0.198997279342573	0.201598279351017	0.323836856005869	0.208280429288607	1	0	Commensal	0.5165605096	0	0	0	0.938302129837325	Emergent	One
Coprobacillus_sp_D7	Lautropia_mirabilis_ATCC_51599	EX_adn	Max	0.931385842596342	0.210995239814027	0.201598279351017	0.30698091262866	0.231628516845717	1	1	Mutual	0.5303126994	0	0	0	0.931385842596342	Emergent	One
Corynebacterium_ureicelerivorans	Oceanobacillus_picturae_strain_S1	EX_adn	Max	1.70958949231419	0.157061785508874	0.230524060900314	0.228136350694967	0.246037831105468	1	0	Commensal	0.4305472038	0	-1	0	1.70958949231419	Emergent	One
Cronobacter_sakazakii_ATCC_BAA_894	Grimontia_hollisae_CIP_101886	EX_adn	Max	1.75396773255602	0.54248808619908	0.42215769026562	2.96082007098369	0.457638638727758	1	0	Commensal	0.2311186826	0	-1	0	1.75396773255602	Emergent	One
Cronobacter_sakazakii_ATCC_BAA_894	Hafnia_alvei_ATCC_51873	EX_adn	Max	1.53002913056923	0.54248808619908	0.457638638998693	2.98512502233802	0.457638638997992	1	0	Commensal	0.1905018888	0	0	0	1.53002913056923	Emergent	One
Cronobacter_sakazakii_ATCC_BAA_894	Lautropia_mirabilis_ATCC_51599	EX_adn	Max	0.864435994641326	0.54248808619908	0.201598279351017	2.96314365784531	0.457638637383297	1	1	Mutual	0.3503363229	0	0	0	0.864435994641326	Emergent	One
Cronobacter_sakazakii_ATCC_BAA_894	Providencia_rustigianii_DSM_4541	EX_adn	Max	0.896999598764864	0.54248808619908	0.341950485569897	3.02209324164778	0.466288813802521	1	1	Mutual	0.3658280922	0	-0.0755348105428906	0	0.896999598764864	Emergent	One
Cronobacter_sakazakii_ATCC_BAA_894	Vibrio_fluvialis_560	EX_adn	Max	1.64364312694772	0.54248808619908	0.385829462920985	2.96500366448981	0.457638639017205	1	1	Mutual	0.2751463544	0	-1	0	1.64364312694772	Emergent	One
Cryptobacterium_curtum_DSM_15641	Lautropia_mirabilis_ATCC_51599	EX_adn	Max	0.92170555085363	0.0262252498194013	0.201598279351017	0.180715185820986	0.264307364828824	1	1	Mutual	0.5138233311	0	0	0	0.92170555085363	Emergent	One
Delftia_acidovorans_SPH_1	Enterococcus_saccharolyticus_DSM8903	EX_adn	Max	0.910749409596633	0.368760251200782	0.175030087383707	0.639702050637084	0.302324597051893	1	1	Mutual	0.5107411386	0	0	0.910749409596633	0	Emergent	One
Delftia_acidovorans_SPH_1	Grimontia_hollisae_CIP_101886	EX_adn	Max	1.03197630651493	0.368760251200782	0.42215769026562	2.68481596828144	0.457638638998674	1	0	Commensal	0.3151939655	0	-1	0	1.03197630651493	Emergent	One
Delftia_acidovorans_SPH_1	Hafnia_alvei_ATCC_51873	EX_adn	Max	0.91622821837359	0.368760251200782	0.457638638998693	3.0192396388652	0.457638638998674	1	0	Commensal	0.3225324028	0	0	-0.0133148808625947	0.929543099236184	Emergent	One
Delftia_acidovorans_SPH_1	Roseburia_inulinivorans_DSM_16841	EX_adn	Max	0.92651423530981	0.368760251200782	0.26813554607798	0.526707937201536	0.249570132539475	1	0	Commensal	0.5508162191	0	0	0.92651423530981	0	Emergent	One
Delftia_acidovorans_SPH_1	Stoquefichus_massiliensis_AP9	EX_adn	Max	0.909304225858364	0.368760251200782	0.202311152551291	0.650060379875868	0.236344640836023	1	1	Mutual	0.4898828541	0	0	0.909304225858364	0	Emergent	One
Delftia_acidovorans_SPH_1	Streptococcus_pleomorphus_DSM_20574	EX_adn	Max	0.928498555144984	0.368760251200782	0.160671744209363	0.512485359378388	0.189909086114426	1	1	Mutual	0.4912087912	0	0	0.928498555144984	0	Emergent	One
Delftia_acidovorans_SPH_1	Trabulsiella_guamensis_ATCC_49490	EX_adn	Max	0.927158212977815	0.368760251200782	0.457638638998792	2.98417766788214	0.457638638998674	1	0	Commensal	0.3403836695	0	-0.0657393328307307	0.0698094395959288	0.857348773381887	Emergent	Both
Delftia_acidovorans_SPH_1	Vibrio_fluvialis_560	EX_adn	Max	1.0415786312775	0.368760251200782	0.385829462920985	2.61709995574381	0.457638638997992	1	1	Mutual	0.3436863544	0	-1	0	1.0415786312775	Emergent	One
Desulfovibrio_sp_3_1_syn3	Providencia_rustigianii_DSM_4541	EX_adn	Max	0.924465189442003	0.0536812513969997	0.341950485569897	1.68443764393874	0.341950485569896	1	0	Commensal	0.4606946984	0	-0.0755348105428906	0	0.924465189442003	Emergent	One
Erysipelotrichaceae_bacterium_5_2_54FAA	Lautropia_mirabilis_ATCC_51599	EX_adn	Max	0.928702052406493	0.19157322884127	0.201598279351017	0.344701300886641	0.240688488792784	1	1	Mutual	0.5185676393	0	0	0	0.928702052406493	Emergent	One
Erysipelotrichaceae_bacterium_5_2_54FAA	Lysinibacillus_sphaericus_C3_41	EX_adn	Max	1.39145273721738	0.19157322884127	0.173093036587926	0.47270024848649	0.171648351625777	1	0	Commensal	0.5024813896	0	-1	0	1.39145273721738	Emergent	One
Erysipelotrichaceae_bacterium_sp_3_1_53	Lautropia_mirabilis_ATCC_51599	EX_adn	Max	0.931122704405311	0.1101630483279	0.201598279351017	0.207528193643611	0.23251682199475	1	1	Mutual	0.5028976175	0	0	0	0.931122704405311	Emergent	One
Eubacterium_biforme_DSM_3989	Lautropia_mirabilis_ATCC_51599	EX_adn	Max	0.928794063660348	0.184726527722038	0.201598279351017	0.263300155742627	0.240377876076991	1	1	Mutual	0.5790884718	0	0	0	0.928794063660348	Emergent	One
Eubacterium_cylindroides_T2_87	Lautropia_mirabilis_ATCC_51599	EX_adn	Max	0.928708786449761	0.163706928452851	0.201598279351017	0.280930653276982	0.240665755927125	1	1	Mutual	0.4810126582	0	0	0	0.928708786449761	Emergent	One
Eubacterium_dolichum_DSM_3991	Lautropia_mirabilis_ATCC_51599	EX_adn	Max	0.923567313853482	0.341950485532083	0.201598279351017	0.483422716498126	0.258022402383176	1	1	Mutual	0.5997286296	0	0	0	0.923567313853482	Emergent	One
Fusobacterium_necrophorum_D12	Leminorella_grimontii_ATCC_33999	EX_adn	Max	0.885058798868045	0.195403690857502	0.394478425089995	0.520345509418576	1.49322098458458	1	1	Mutual	0.5264723379	-1	0	0.885058798868045	0	Emergent	One
Fusobacterium_necrophorum_D12	Yersinia_frederiksenii_ATCC_33641	EX_adn	Max	0.878765907317188	0.195403690857502	0.710754366264272	0.548833796685471	2.7613368029165	1	1	Mutual	0.5336156697	-1	0	0.878765907317188	0	Emergent	One
Fusobacterium_nucleatum_subsp_animalis_7_1	Lautropia_mirabilis_ATCC_51599	EX_adn	Max	0.864435994161568	0.17043277042421	0.201598279351017	0.634479208920084	0.457638638997992	1	1	Mutual	0.5075907591	0	0	0	0.864435994161568	Emergent	One
Fusobacterium_ulcerans_ATCC_49185	Lautropia_mirabilis_ATCC_51599	EX_adn	Max	0.864435994159976	0.288024143427028	0.201598279351017	1.47149204459333	0.45763863899947	1	1	Mutual	0.49970006	0	0	0	0.864435994159976	Emergent	One
Fusobacterium_varium_ATCC_27725	Lautropia_mirabilis_ATCC_51599	EX_adn	Max	0.864435994163273	0.275006212029643	0.201598279351017	1.51332621143843	0.45763863899947	1	1	Mutual	0.5044722719	0	0	0	0.864435994163273	Emergent	One
Gordonia_rubripertincta_NBRC_101908	Hafnia_alvei_ATCC_51873	EX_adn	Max	1.79832696536153	0.166992331267924	0.457638638998693	2.73409425756461	0.457638638998674	1	0	Commensal	0.3393316195	0	0	0	1.79832696536153	Emergent	One
Grimontia_hollisae_CIP_101886	Leminorella_grimontii_ATCC_33999	EX_adn	Max	1.86159909224591	0.42215769026562	0.394478425089995	0.45763863899947	1.95999609206638	0	1	Commensal	0.2962962963	-1	0	1.86159909224591	0	Emergent	One
Grimontia_hollisae_CIP_101886	Providencia_rustigianii_DSM_4541	EX_adn	Max	1.1944409959566	0.42215769026562	0.341950485569897	1.987262866268	0.92606869795236	1	1	Mutual	0.3255148741	-1	-0.0755348105428906	0.755888579778912	0.438552416177686	Emergent	Both
Haemophilus_parainfluenzae_T3T1	Parabacteroides_goldsteinii_dnLKV18	EX_adn	Max	1.34762529871568	0.24374296522847	0.155496698963069	0.77214063691315	1.37513226098531	1	1	Mutual	0.361093452	-1	-1	163.572035574442	-162.224410275726	Emergent	One
Hafnia_alvei_ATCC_51873	Lactobacillus_rhamnosus_GG_ATCC_53103	EX_adn	Max	1.33635662489905	0.457638638998693	0.18022863388513	0.457638638974458	2.66392912284891	0	1	Commensal	0.525987526	0	0	1.33635662489905	0	Emergent	One
Hafnia_alvei_ATCC_51873	Veillonella_parvula_Te3_DSM_2008	EX_adn	Max	1.91502055976025	0.457638638998693	0.108208125741339	0.457638638997992	2.42127963142161	0	1	Commensal	0.4967602592	0	0.00257742016788143	1.85734785809143	0.057672701668821	Boost	Both
Kocuria_palustris_PEL	Oceanobacillus_picturae_strain_S1	EX_adn	Max	0.921209024735845	0.250741218692288	0.230524060900314	0.419942077512815	0.210707007887777	1	0	Commensal	0.3749257279	-1	-1	-0.114923616618853	1.0361326413547	Emergent	One
Lactobacillus_reuteri_CF48_3A_	Staphylococcus_vitulinus_F1028	EX_adn	Max	0.973883987096769	0.0650076326575139	0.237177031633536	0.301846949713649	0.26060452018919	1	0	Commensal	0.5175817397	0	-1	0	0.973883987096769	Emergent	One
Lautropia_mirabilis_ATCC_51599	Leminorella_grimontii_ATCC_33999	EX_adn	Max	0.864435994166342	0.201598279351017	0.394478425089995	0.457638638997992	1.98660678352792	1	1	Mutual	0.368641532	0	0	0.864435994166342	0	Emergent	One
Lautropia_mirabilis_ATCC_51599	Oceanobacillus_picturae_strain_S1	EX_adn	Max	1.85228439210618	0.201598279351017	0.230524060900314	0.423311063858591	0.226852482643494	1	0	Commensal	0.4311136625	0	-1	0.159933593441906	1.69235079866428	Emergent	Both
Lautropia_mirabilis_ATCC_51599	Streptococcus_pleomorphus_DSM_20574	EX_adn	Max	0.89793386617805	0.201598279351017	0.160671744209363	0.344556110468034	0.243510992209053	1	1	Mutual	0.4472822528	0	0	0.89793386617805	0	Emergent	One
Leminorella_grimontii_ATCC_33999	Vibrio_fluvialis_560	EX_adn	Max	1.64232991566541	0.394478425089995	0.385829462920985	2.10537150805101	0.45763863899947	1	1	Mutual	0.3171953255	0	-1	0	1.64232991566541	Emergent	One
Lysinibacillus_fusiformis_ZB2	Neisseria_cinerea_ATCC_14685	EX_adn	Max	1.20503365544539	0.212761914567855	0.0657189323909468	0.206794428208013	0.457638638991853	0	1	Commensal	0.4472900536	-1	0	1.20503365544539	0	Emergent	One
Lysinibacillus_sphaericus_C3_41	Methyloversatilis_universalis_FAM5	EX_adn	Max	1.82732329609757	0.173093036587926	0.128625458317714	0.193510639199303	0.457638638998674	1	1	Mutual	0.4113924051	-1	0	1.82732329609757	0	Emergent	One
Mobiluncus_curtisii_ATCC_43063	Providencia_rustigianii_DSM_4541	EX_adn	Max	0.921935618931798	0.164883815631088	0.341950485569897	1.98726286638362	0.353401998556819	1	0	Commensal	0.4920071048	0	-0.0755348105428906	0	0.921935618931798	Emergent	One
Moraxella_catarrhalis_RH4	Oceanobacillus_picturae_strain_S1	EX_adn	Max	0.90335114919219	0.0452477927622394	0.230524060900314	0.325320269032431	0.232619227354007	1	0	Commensal	0.4617647059	-0.00667269200494047	-1	-0.334278533917882	1.23762968311007	Emergent	One
Neisseria_cinerea_ATCC_14685	Parabacteroides_goldsteinii_dnLKV18	EX_adn	Max	1.86873652137388	0.0657189323909468	0.155496698963069	0.45763863899947	0.893702705794681	1	1	Mutual	0.4237942122	0	-1	0	1.86873652137388	Emergent	One
Nevskia_ramosa_DSM_11499	Parabacteroides_gordonii_DSM_23371	EX_adn	Max	0.876135976554792	0.374336050778221	0.111338944925659	1.21159505659296	0.608025942201834	1	1	Mutual	0.4035190616	0	-0.999999997995133	0	0.876135976554792	Emergent	One
Oceanobacillus_picturae_strain_S1	Parabacteroides_goldsteinii_dnLKV18	EX_adn	Max	1.91253293853708	0.230524060900314	0.155496698963069	0.224220758792171	0.445312453548354	0	1	Commensal	0.4268707483	-1	-1	5.85836572339599	-3.94583278485891	Emergent	One
Oceanobacillus_picturae_strain_S1	Porphyromonas_gingivalis_W83	EX_adn	Max	0.919648119600197	0.230524060900314	0.113723143484825	0.272782750326542	0.369561175719014	1	1	Mutual	0.5790993072	-1	0.000352143713826081	1.64072158003728	-0.721073460437083	Boost	One
Ochrobactrum_anthropi_ATCC_49188	Trabulsiella_guamensis_ATCC_49490	EX_adn	Max	0.857348773377907	0.572236883293993	0.457638638998792	2.59266518059712	0.457638638998674	1	0	Commensal	0.3495440729	0	-0.0657393328307307	0	0.857348773377907	Emergent	One
Odoribacter_splanchnicus_1651_6_DSM_20712	Staphylococcus_arlettae_CVD059	EX_adn	Max	0.867485098134239	0.191173305446683	0.253769291604051	0.590674600074522	0.282812978236848	1	1	Mutual	0.5418079096	-1	-1	-0.202849716276319	1.07033481441056	Emergent	One
Odoribacter_splanchnicus_1651_6_DSM_20712	Vibrio_fluvialis_560	EX_adn	Max	0.864909257694876	0.191173305446683	0.385829462920985	0.42132550634426	1.987262866268	1	1	Mutual	0.499724214	-1	-1	-0.0651063771815643	0.93001563487644	Emergent	One
Parabacteroides_goldsteinii_dnLKV18	Pseudomonas_aeruginosa_NCGM2_S1	EX_adn	Max	1.57134995971319	0.155496698963069	0.422770209407186	1.37513226098702	1.65128181972875	1	1	Mutual	0.4523433386	-1	0	1.57134995971319	0	Emergent	One
Parabacteroides_goldsteinii_dnLKV18	Ralstonia_sp_5_7_47FAA	EX_adn	Max	1.79802607400393	0.155496698963069	0.123898903250538	1.37513226118824	0.338966707053373	1	1	Mutual	0.4614543466	-1	0	1.79802607400393	0	Emergent	One
Parabacteroides_gordonii_DSM_23371	Pseudomonas_monteilii_NBRC_103158	EX_adn	Max	1.71524430358249	0.111338944925659	0.327884545305892	1.94258453336931	0.457638638998674	1	1	Mutual	0.4568740199	-0.999999997995133	0	1.71524430358249	0	Emergent	One
Providencia_rustigianii_DSM_4541	Veillonella_dispar_ATCC_17748	EX_adn	Max	0.869138638938352	0.341950485569897	0.189777658864008	0.592417001176159	1.98726286626538	1	1	Mutual	0.5043327556	-0.0755348105428906	0	0.869138638938352	0	Emergent	One
Pseudomonas_nitroreducens_HBP1	Vibrio_fluvialis_560	EX_adn	Max	1.81431933128306	0.405582462451793	0.385829462920985	2.4081096372712	0.45763863899947	1	1	Mutual	0.2929292929	0	-1	0	1.81431933128306	Emergent	One
Veillonella_parvula_Te3_DSM_2008	Yersinia_kristensenii_ATCC_33638	EX_adn	Max	1.92052024076668	0.108208125741339	0.457638638997592	2.65217336756814	0.457638638998674	1	0	Commensal	0.5123126338	0.00257742016788143	0.00566831218259267	0.0631723826594452	1.85734785810723	Boost	Both
Veillonella_parvula_Te3_DSM_2008	Yersinia_rohdei_ATCC_43380	EX_adn	Max	1.63416097972458	0.108208125741339	0.457638638998722	2.70775137957594	0.457638638998674	1	0	Commensal	0.4953879544	0.00257742016788143	0.0056683121823653	0.0644962008851735	1.56966477883941	Boost	Both
Aeromonas_jandaei_Riv2	Lactobacillus_johnsonii_NCC_533	EX_ahcys	Max	0.0106975979235813	0.457638638998841	0.149520701520476	0.457638638998674	0.673677716006296	0	1	Commensal	0.5707491082	0	0.00237429902767872	0	0.0106975979235813	Boost	One
Aeromonas_media_WS	Lactobacillus_johnsonii_NCC_533	EX_ahcys	Max	0.0106975979228991	0.457638638998738	0.149520701520476	0.457638638998674	0.673677715967187	0	1	Commensal	0.5648584906	0	0.00237429902767872	0	0.0106975979228991	Boost	One
Aeromonas_veronii_B565	Lactobacillus_johnsonii_NCC_533	EX_ahcys	Max	0.0106975979233539	0.457638638996665	0.149520701520476	0.457638638998674	0.673677715997769	0	1	Commensal	0.5732632808	0	0.00237429902767872	0	0.0106975979233539	Boost	One
Bacillus_sonorensis_L12	Lactobacillus_sakei_subsp_sakei_23K	EX_ahcys	Max	0.00894177708573807	0.40693300745257	0.182158623584115	0.381530355753966	0.56310547537953	0	1	Commensal	0.4804031355	0	0.00289256964731521	0	0.00894177708573807	Boost	One
Enterobacter_asburiae_LF7a	Lactobacillus_johnsonii_NCC_533	EX_ahcys	Max	0.0101419602551687	0.633698262785756	0.149520701520476	2.71732650974309	0.638686616314658	1	1	Mutual	0.5964453738	0	0.00237429902767872	0	0.0101419602551687	Boost	One
Enterobacter_hormaechei_YT2	Lactobacillus_johnsonii_NCC_533	EX_ahcys	Max	0.0101103944155057	0.630713318213358	0.149520701520476	2.72038726161554	0.636698767935968	1	1	Mutual	0.593389297	0	0.00237429902767872	0	0.0101103944155057	Boost	One
Enterobacter_hormaechei_YT3	Lactobacillus_johnsonii_NCC_533	EX_ahcys	Max	0.0101175240804423	0.611682962357137	0.149520701520476	2.71970047515254	0.637147756234413	1	1	Mutual	0.5877287406	0	0.00237429902767872	0	0.0101175240804423	Boost	One
Hafnia_alvei_BIDMC_31	Lactobacillus_gasseri_ATCC_33323	EX_ahcys	Max	0.0200707874230375	0.538958246935273	0.25532116715048	2.4826004666163	1.26395124646331	1	1	Mutual	0.6408102767	0	0.0040543469417571	0	0.0200707874230375	Boost	One
Hafnia_alvei_BIDMC_31	Lactobacillus_johnsonii_NCC_533	EX_ahcys	Max	0.0138981448726554	0.538958246935273	0.149520701520476	2.29789096646834	0.875231109021342	1	1	Mutual	0.6197813121	0	0.00237429902767872	0	0.0138981448726554	Boost	One
Hafnia_alvei_BIDMC_31	Lactobacillus_sakei_subsp_sakei_23K	EX_ahcys	Max	0.0228679151919096	0.538958246935273	0.182158623584115	1.98726286567046	1.44009944908976	1	1	Mutual	0.5493027888	0	0.00289256964731521	0	0.0228679151919096	Boost	One
Kluyvera_ascorbata_ATCC_33433	Lactobacillus_gasseri_ATCC_33323	EX_ahcys	Max	0.0235054411100464	0.45763863899949	0.25532116715048	0.457638638998674	1.48024743440862	0	1	Commensal	0.6220718376	0	0.0040543469417571	0	0.0235054411100464	Boost	One
Kluyvera_ascorbata_ATCC_33433	Lactobacillus_johnsonii_DPC_6026	EX_ahcys	Max	0.0208432099672109	0.45763863899949	0.145629051171034	0.457638638998674	1.31259430250395	0	1	Commensal	0.5904811715	0	0.00231250195520261	0	0.0208432099672109	Boost	One
Kluyvera_ascorbata_ATCC_33433	Lactobacillus_johnsonii_NCC_533	EX_ahcys	Max	0.0106975979235813	0.45763863899949	0.149520701520476	0.457638638997992	0.673677716001635	0	1	Commensal	0.5997904662	0	0.00237429902767872	0	0.0106975979235813	Boost	One
Lactobacillus_gasseri_ATCC_33323	Raoultella_planticola_ATCC_33531	EX_ahcys	Max	0.0244464816419168	0.25532116715048	0.457638638997963	1.53950915286339	0.457638638997992	1	0	Commensal	0.6367647059	0.0040543469417571	0	0.0244464816419168	0	Boost	One
Lactobacillus_gasseri_ATCC_33323	Staphylococcus_sciuri_subsp_sciuri_Z8	EX_ahcys	Max	0.0133319996084538	0.25532116715048	0.245085397770786	0.839578296944069	0.298755564071257	1	1	Mutual	0.5385579937	0.0040543469417571	0	0.0133319996084538	0	Boost	One
Lactobacillus_gasseri_ATCC_33323	Staphylococcus_xylosus_DMB3_Bh1	EX_ahcys	Max	0.00768300721824744	0.25532116715048	0.295193652446994	0.483834856363501	0.3463865938852	1	1	Mutual	0.5527295285	0.0040543469417571	0	0.00768300721824744	0	Boost	One
Lactobacillus_gasseri_ATCC_33323	Tatumella_ptyseos_ATCC_33301	EX_ahcys	Max	0.0195497150775736	0.25532116715048	0.560312167425088	1.23113688663204	1.81110286540786	1	1	Mutual	0.5934579439	0.0040543469417571	0	0.0195497150775736	0	Boost	One
Lactobacillus_gasseri_ATCC_33323	Yersinia_frederiksenii_ATCC_33641	EX_ahcys	Max	0.0290661150977485	0.25532116715048	0.710754366264272	1.83042905259754	1.58914015933613	1	1	Mutual	0.6154661017	0.0040543469417571	0	0.0290661150977485	0	Boost	One
Lactobacillus_gasseri_ATCC_33323	Yokenella_regensburgei_ATCC_43003	EX_ahcys	Max	0.0240608614867597	0.25532116715048	0.457638639002797	1.515224850236	0.45763863899947	1	0	Commensal	0.6226023847	0.0040543469417571	0	0.0240608614867597	0	Boost	One
Lactobacillus_johnsonii_DPC_6026	Raoultella_planticola_ATCC_33531	EX_ahcys	Max	0.0214487787995949	0.145629051171034	0.457638638997963	1.35072980084362	0.457638638998674	1	0	Commensal	0.6132352941	0.00231250195520261	0	0.0214487787995949	0	Boost	One
Lactobacillus_johnsonii_DPC_6026	Serratia_fonticola_RB_25	EX_ahcys	Max	0.0290661150974074	0.145629051171034	0.457638639012104	1.83042905257105	0.457638638998674	1	0	Commensal	0.5932737782	0.00231250195520261	0	0.0290661150974074	0	Boost	One
Lactobacillus_johnsonii_DPC_6026	Serratia_liquefaciens_ATCC_27592	EX_ahcys	Max	0.0290661150972937	0.145629051171034	0.457638638998815	1.83042905257014	0.457638638997992	1	0	Commensal	0.5932816537	0.00231250195520261	0	0.0290661150972937	0	Boost	One
Lactobacillus_johnsonii_DPC_6026	Tatumella_ptyseos_ATCC_33301	EX_ahcys	Max	0.0290661150961569	0.145629051171034	0.560312167425088	1.8304290524901	0.512798146137698	1	0	Commensal	0.5432977461	0.00231250195520261	0	0.0290661150961569	0	Boost	One
Lactobacillus_johnsonii_DPC_6026	Yersinia_frederiksenii_ATCC_33641	EX_ahcys	Max	0.0290661150980895	0.145629051171034	0.710754366264272	1.83042905260368	1.43378934389921	1	1	Mutual	0.5764705882	0.00231250195520261	0	0.0290661150980895	0	Boost	One
Lactobacillus_johnsonii_DPC_6026	Yersinia_kristensenii_ATCC_33638	EX_ahcys	Max	0.0290661150977485	0.145629051171034	0.457638638997592	1.83042905259958	0.457638638997992	1	0	Commensal	0.5893719807	0.00231250195520261	0	0.0290661150977485	0	Boost	One
Lactobacillus_johnsonii_DPC_6026	Yersinia_pseudotuberculosis_YPIII	EX_ahcys	Max	0.0290661150972937	0.145629051171034	0.457638639004963	1.83042905256991	0.457638638998674	1	0	Commensal	0.5759249034	0.00231250195520261	0	0.0290661150972937	0	Boost	One
Lactobacillus_johnsonii_DPC_6026	Yokenella_regensburgei_ATCC_43003	EX_ahcys	Max	0.0212500892374692	0.145629051171034	0.457638639002797	1.338217390929	0.457638638998674	1	0	Commensal	0.5896767466	0.00231250195520261	0	0.0212500892374692	0	Boost	One
Lactobacillus_johnsonii_NCC_533	Raoultella_planticola_ATCC_33531	EX_ahcys	Max	0.0106975979233539	0.149520701520476	0.457638638997963	0.673677715994017	0.457638638998674	1	0	Commensal	0.6199606686	0.00237429902767872	0	0.0106975979233539	0	Boost	One
Lactobacillus_johnsonii_NCC_533	Serratia_fonticola_RB_25	EX_ahcys	Max	0.0106975979235813	0.149520701520476	0.457638639012104	0.673677716001521	0.457638638998674	1	0	Commensal	0.6004217185	0.00237429902767872	0	0.0106975979235813	0	Boost	One
Lactobacillus_johnsonii_NCC_533	Serratia_liquefaciens_ATCC_27592	EX_ahcys	Max	0.0106975979234676	0.149520701520476	0.457638638998815	0.673677716000043	0.457638638997992	1	0	Commensal	0.6017607457	0.00237429902767872	0	0.0106975979234676	0	Boost	One
Lactobacillus_johnsonii_NCC_533	Staphylococcus_capitis_CR0101	EX_ahcys	Max	0.0138981448728828	0.149520701520476	0.259464149074057	0.875231109033621	0.239496114531789	1	0	Commensal	0.5164198326	0.00237429902767872	0	0.0138981448728828	0	Boost	One
Lactobacillus_johnsonii_NCC_533	Staphylococcus_capitis_QN1	EX_ahcys	Max	0.0138981448729965	0.149520701520476	0.269039606052856	0.875231109033621	0.261080761872336	1	0	Commensal	0.5080906149	0.00237429902767872	0	0.0138981448729965	0	Boost	One
Lactobacillus_johnsonii_NCC_533	Staphylococcus_equorum_subsp_equorum_Mu2	EX_ahcys	Max	0.0107807581523502	0.149520701520476	0.251398728973619	0.678914704106546	0.29105013303581	1	1	Mutual	0.512884978	0.00237429902767872	0	0.0107807581523502	0	Boost	One
Lactobacillus_johnsonii_NCC_533	Tatumella_ptyseos_ATCC_33301	EX_ahcys	Max	0.0138981448731101	0.149520701520476	0.560312167425088	0.875231109051015	1.59326432801765	1	1	Mutual	0.561465721	0.00237429902767872	0	0.0138981448731101	0	Boost	One
Lactobacillus_johnsonii_NCC_533	Yersinia_frederiksenii_ATCC_33641	EX_ahcys	Max	0.0138981448728828	0.149520701520476	0.710754366264272	0.875231109038509	2.47209167518827	1	1	Mutual	0.592750533	0.00237429902767872	0	0.0138981448728828	0	Boost	One
Lactobacillus_johnsonii_NCC_533	Yersinia_kristensenii_ATCC_33638	EX_ahcys	Max	0.0106975979235813	0.149520701520476	0.457638638997592	0.673677716003226	0.457638638997992	1	0	Commensal	0.5928725702	0.00237429902767872	0	0.0106975979235813	0	Boost	One
Lactobacillus_johnsonii_NCC_533	Yersinia_pseudotuberculosis_YPIII	EX_ahcys	Max	0.0106975979234676	0.149520701520476	0.457638639004963	0.673677715999133	0.457638638998674	1	0	Commensal	0.5841638981	0.00237429902767872	0	0.0106975979234676	0	Boost	One
Lactobacillus_johnsonii_NCC_533	Yokenella_regensburgei_ATCC_43003	EX_ahcys	Max	0.0106975979232402	0.149520701520476	0.457638639002797	0.67367771599811	0.457638638998674	1	0	Commensal	0.5982236155	0.00237429902767872	0	0.0106975979232402	0	Boost	One
Lactobacillus_sakei_subsp_sakei_23K	Tatumella_ptyseos_ATCC_33301	EX_ahcys	Max	0.0271769415435301	0.182158623584115	0.560312167425088	1.71145896843916	1.0763927146146	1	1	Mutual	0.4855627578	0.00289256964731521	0	0.0271769415435301	0	Boost	One
Lactobacillus_sakei_subsp_sakei_23K	Yersinia_frederiksenii_ATCC_33641	EX_ahcys	Max	0.0273040004761924	0.182158623584115	0.710754366264272	1.71946046299365	1.88810245876846	1	1	Mutual	0.528881823	0.00289256964731521	0	0.0273040004761924	0	Boost	One
Lactobacillus_sakei_subsp_sakei_23K	Yersinia_pseudotuberculosis_YPIII	EX_ahcys	Max	0.014110001127392	0.182158623584115	0.457638639004963	0.888572687096143	2.33506133098638	1	1	Mutual	0.534820457	0.00289256964731521	0	0.014110001127392	0	Boost	One
Acinetobacter_haemolyticus_NIPH_261	Oceanobacillus_picturae_strain_S1	EX_akg	Max	1.23230188835259	0.127338670776738	0.230524060900314	0.378285216505333	0.210367440371101	1	0	Commensal	0.4006829824	0	0	1.23230188835259	0	Emergent	One
Acinetobacter_haemolyticus_NIPH_261	Pseudobutyrivibrio_ruminis_AD2017	EX_akg	Max	0.960364984667535	0.127338670776738	0.134669363494331	0.252141570635558	0.12590126138798	1	0	Commensal	0.4778443114	0	0	0.960364984667535	0	Emergent	One
Acinetobacter_johnsonii_SH046	Neisseria_cinerea_ATCC_14685	EX_akg	Max	4.36986031818424	0.122438701567476	0.0657189323909468	0.662711906238883	0.457638638997992	1	1	Mutual	0.3040585496	0	0	4.36986031818424	0	Emergent	One
Acinetobacter_lwoffii_WJ10621	Pediococcus_pentosaceus_ATCC_25745	EX_akg	Max	0.926623672332084	0.0739064630499108	0.137158325710638	0.0972200054815175	0.182467379568038	1	1	Mutual	0.5187001839	0	0.287063893201321	0	0.926623672332084	Boost	One
Actinomyces_urogenitalis_DSM_15434	Anaerostipes_caccae_DSM_14662	EX_akg	Max	0.858953928836627	0.253216334709472	0.383035148765649	0.296706775726761	0.504137103486073	1	1	Mutual	0.4651757188	0	0	0.858953928836627	0	Emergent	One
Actinomyces_urogenitalis_DSM_15434	Brachyspira_pilosicoli_B2904	EX_akg	Max	1.15423818338661	0.253216334709472	0.151904169405001	0.302799121426915	0.287301010181295	1	1	Mutual	0.4597336715	0	0	1.15423818338661	0	Emergent	One
Actinomyces_urogenitalis_DSM_15434	Ochrobactrum_anthropi_ATCC_49188	EX_akg	Max	0.815541890539293	0.253216334709472	0.572236883293993	0.273896800617763	0.687199125338793	0	1	Commensal	0.4164772727	0	0	4.01715767727842	-3.20161578673913	Emergent	One
Actinomyces_urogenitalis_DSM_15434	Porphyromonas_gingivalis_W83	EX_akg	Max	1.50730730987448	0.253216334709472	0.113723143484825	0.257849532007526	0.202691012233686	0	1	Commensal	0.5712476251	0	0	1.50730730987448	0	Emergent	One
Alcaligenes_faecalis_subsp_faecalis_NBRC_13111	Lactobacillus_reuteri_MM4_1A_	EX_akg	Max	0.872289403881837	0.28910866191984	0.166354589765364	0.320168496138876	0.210506017620901	1	1	Mutual	0.5884594447	0	0	0	0.872289403881837	Emergent	One
Alcaligenes_faecalis_subsp_faecalis_NBRC_13111	Vibrio_mimicus_MB_451	EX_akg	Max	0.7784611111814	0.28910866191984	0.457638639007676	0.534499456349977	0.457638638997992	1	0	Commensal	0.3767961682	0	0	0	0.7784611111814	Emergent	One
Alcaligenes_faecalis_subsp_faecalis_NBRC_13111	Weissella_cibaria_KACC_11862	EX_akg	Max	0.917509032672797	0.28910866191984	0.130436226612524	0.39783726602343	0.137974913601965	1	0	Commensal	0.5310033822	0	0	0	0.917509032672797	Emergent	One
Arcanobacterium_haemolyticum_DSM_20595	Sutterella_wadsworthensis_3_1_45B	EX_akg	Max	2.0223411839886	0.3014071317554	0.0373909850253604	0.300224062769757	0.0929295646661785	0	1	Commensal	0.5466666667	0	0.157397299116383	0	2.0223411839886	Boost	One
Arcobacter_butzleri_RM4018	Filifactor_alocis_ATCC_35896	EX_akg	Max	1.55755635858043	0.0236136442253949	0.104856310966414	0.0412856967925563	0.105547434581808	1	0	Commensal	0.5014347202	0	0	1.55755635858043	0	Emergent	One
Arcobacter_butzleri_RM4018	Porphyromonas_gingivalis_W83	EX_akg	Max	2.49235160328112	0.0236136442253949	0.113723143484825	0.0734406398091778	0.102542748182941	1	0	Commensal	0.5418410042	0	0	2.49235160328112	0	Emergent	One
Arthrobacter_castelli_DSM_16402	Cellulosimicrobium_cellulans_J36	EX_akg	Max	0.912501825600543	0.472588434314143	0.325680563818187	0.598343892730782	0.325680563818423	1	0	Commensal	0.3761301989	0.326033181783032	0	0.912501825600543	0	Boost	One
Arthrobacter_castelli_DSM_16402	Corynebacterium_tuberculostearicum_SK141	EX_akg	Max	1.14631764434671	0.472588434314143	0.175237755724886	0.513684723571259	0.170005726473164	0	0	Neutral	0.3802017654	0.326033181783032	0	1.14631764434671	0	Boost	One
Arthrobacter_castelli_DSM_16402	Eubacterium_cellulosolvens_6	EX_akg	Max	0.936562911754322	0.472588434314143	0.150644428625904	0.662158831990155	0.262015722958722	1	1	Mutual	0.4925287356	0.326033181783032	0	0.936562911754322	0	Boost	One
Arthrobacter_castelli_DSM_16402	Gemella_sanguinis_ATCC700632	EX_akg	Max	0.967747330167299	0.472588434314143	0.301139172203723	0.596763919975501	0.274163504660237	1	0	Commensal	0.5282112845	0.326033181783032	0	0.967747330167299	0	Boost	One
Arthrobacter_castelli_DSM_16402	Lactobacillus_jensenii_1153	EX_akg	Max	1.22933445402282	0.472588434314143	0.116594907659167	0.449840395821411	0.156997519847209	0	1	Commensal	0.5600991326	0.326033181783032	0	1.22933445402282	0	Boost	One
Arthrobacter_castelli_DSM_16402	Lysinibacillus_fusiformis_ZB2	EX_akg	Max	1.0307185937553	0.472588434314143	0.212761914567855	0.582389114598641	0.215386415842886	1	0	Commensal	0.3727678571	0.326033181783032	0	1.0307185937553	0	Boost	One
Arthrobacter_castelli_DSM_16402	Ruminococcus_callidus_ATCC_2776001	EX_akg	Max	0.833450505445967	0.472588434314143	0.223859611740905	0.691312496253204	0.311022811945691	1	1	Mutual	0.4616306954	0.326033181783032	0	0.833450505445967	0	Boost	One
Arthrobacter_castelli_DSM_16402	Slackia_piriformis_YIT_12062	EX_akg	Max	1.3258501890632	0.472588434314143	0.00901204859986236	0.465011570471006	0.0421558535740587	0	1	Commensal	0.4815278647	0.326033181783032	0	1.3258501890632	0	Boost	One
Arthrobacter_castelli_DSM_16402	Solobacterium_moorei_DSM_22971	EX_akg	Max	0.976516817379093	0.472588434314143	0.268359052771882	0.589906646347231	0.27009274292891	1	0	Commensal	0.5316007088	0.326033181783032	0	0.976516817379093	0	Boost	One
Arthrobacter_castelli_DSM_16402	Solobacterium_moorei_F0204	EX_akg	Max	0.98574156894756	0.472588434314143	0.266940722876456	0.579567024803396	0.271413485096218	1	0	Commensal	0.5273159145	0.326033181783032	0	0.98574156894756	0	Boost	One
Arthrobacter_castelli_DSM_16402	Streptococcus_constellatus_subsp_constellatus_SK53	EX_akg	Max	0.949815166260009	0.472588434314143	0.264565843683503	0.558140614840113	0.261353983665686	1	0	Commensal	0.494538835	0.326033181783032	0	0.949815166260009	0	Boost	One
Arthrobacter_castelli_DSM_16402	Streptococcus_constellatus_subsp_pharyngis_SK1060	EX_akg	Max	1.01298517193936	0.472588434314143	0.285995917051035	0.560582554208395	0.265438971275444	1	0	Commensal	0.4882459313	0.326033181783032	0	1.01298517193936	0	Boost	One
Arthrobacter_castelli_DSM_16402	Vibrio_parahaemolyticus_RIMD_2210633	EX_akg	Max	0.92969778199506	0.472588434314143	0.457638638998733	0.427818764701556	0.457638638998674	0	0	Neutral	0.3366500829	0.326033181783032	0	2.83268761861814	-1.90298983662308	Boost	One
Bacillus_clausii_KSM_K16	Bacteroides_cellulosilyticus_DSM_14838	EX_akg	Max	1.01042073763108	0.350492231141281	0.329990958251749	0.407570690791204	0.548588388161875	1	1	Mutual	0.5742771685	0	0	1.01042073763108	0	Emergent	One
Bacillus_clausii_KSM_K16	Bacteroides_coprophilus_DSM_18228	EX_akg	Max	1.04076634119781	0.350492231141281	0.298897367683827	0.526141036941681	0.446329714722538	1	1	Mutual	0.5805929919	0	0	1.04076634119781	0	Emergent	One
Bacillus_clausii_KSM_K16	Bacteroides_ovatus_SD_CMC_3f	EX_akg	Max	1.07351324183844	0.350492231141281	0.219250622582243	0.351015627273682	0.534420725535369	0	1	Commensal	0.5494155154	0	0	1.07351324183844	0	Emergent	One
Bacillus_clausii_KSM_K16	Bacteroides_uniformis_ATCC_8492	EX_akg	Max	1.19515128961143	0.350492231141281	0.158660191851015	0.397528522170774	0.352202076896333	1	1	Mutual	0.5519788918	0	0	1.19515128961143	0	Emergent	One
Bacillus_clausii_KSM_K16	Bifidobacterium_mongoliense_DSM_21395	EX_akg	Max	0.804705683616135	0.350492231141281	0.299041648483961	0.407830591678248	0.457638638997992	1	1	Mutual	0.4715813168	0	0	0.804705683616135	0	Emergent	One
Bacillus_clausii_KSM_K16	Blautia_producta_DSM_2950	EX_akg	Max	0.849003912759599	0.350492231141281	0.319904268743573	0.401903731604989	0.474749460090152	1	1	Mutual	0.4172335601	0	0	0.849003912759599	0	Emergent	One
Bacillus_clausii_KSM_K16	Brevibacterium_massiliense_5401308	EX_akg	Max	0.948312646616159	0.350492231141281	0.0654558481387953	0.380556994171457	0.494003101123326	0	1	Commensal	0.3935558113	0	0	0.948312646616159	0	Emergent	One
Bacillus_clausii_KSM_K16	Cellulosimicrobium_cellulans_J36	EX_akg	Max	0.898140779158894	0.350492231141281	0.325680563818187	0.424030731136668	0.497673465837579	1	1	Mutual	0.4270601336	0	0	0.898140779158894	0	Emergent	One
Bacillus_clausii_KSM_K16	Clostridium_leptum_DSM_753	EX_akg	Max	1.07291096633492	0.350492231141281	0.0521948606957969	0.348807137611516	0.170939437898483	0	1	Commensal	0.5283791691	0	0	1.07291096633492	0	Emergent	One
Bacillus_clausii_KSM_K16	Clostridium_methylpentosum_R2_DSM_5476	EX_akg	Max	1.01550980471518	0.350492231141281	0.0828668511186632	0.385397351423308	0.196453798099014	0	1	Commensal	0.5683962264	0	0	1.01550980471518	0	Emergent	One
Bacillus_clausii_KSM_K16	Corynebacterium_durum_F0235	EX_akg	Max	0.783098894575119	0.350492231141281	0.275921432392539	0.380930697620329	0.457638638998674	0	1	Commensal	0.4079861111	0	0	0.783098894575119	0	Emergent	One
Bacillus_clausii_KSM_K16	Corynebacterium_ureicelerivorans	EX_akg	Max	0.958697103149461	0.350492231141281	0.157061785508874	0.349232645855523	0.425497984477033	0	1	Commensal	0.4520159001	0	0	0.958697103149461	0	Emergent	One
Bacillus_clausii_KSM_K16	Dermacoccus_nishinomiyaensis	EX_akg	Max	0.789961807653981	0.350492231141281	0.326472023641938	0.347929660271689	0.527206365952225	0	1	Commensal	0.3995560488	0	0	0.789961807653981	0	Emergent	One
Bacillus_clausii_KSM_K16	Desulfovibrio_piger_ATCC_29098	EX_akg	Max	0.822515876244552	0.350492231141281	0.104660137961576	0.352676808993806	0.394108250654881	0	1	Commensal	0.5500285878	0	0	0.822515876244552	0	Emergent	One
Bacillus_clausii_KSM_K16	Filifactor_alocis_ATCC_35896	EX_akg	Max	1.18706061961439	0.350492231141281	0.104856310966414	0.345810807613361	0.179827388784247	0	1	Commensal	0.4888497653	0	0	1.18706061961439	0	Emergent	One
Bacillus_clausii_KSM_K16	Lactobacillus_plantarum_JDM1	EX_akg	Max	0.886940658616709	0.350492231141281	0.182387860728476	0.343950193471301	0.399352998887252	0	1	Commensal	0.4511235955	0	0	9.0872348757274	-8.2002942171107	Emergent	One
Bacillus_clausii_KSM_K16	Lactobacillus_plantarum_subsp_plantarum_ATCC_14917	EX_akg	Max	0.846428403392565	0.350492231141281	0.143982286887936	0.354823463927005	0.370988432482022	0	1	Commensal	0.4688561721	0	0	15.5517611114934	-14.7053327081009	Emergent	One
Bacillus_clausii_KSM_K16	Lactobacillus_plantarum_WCFS1	EX_akg	Max	0.767376744677449	0.350492231141281	0.195395300096826	0.382578866543781	0.45225212569278	0	1	Commensal	0.4651162791	0	0	15.8291860104457	-15.0618092657683	Emergent	One
Bacillus_clausii_KSM_K16	Micrococcus_luteus_NCTC_2665	EX_akg	Max	0.887470649109105	0.350492231141281	0.0922992761321718	0.360230614807961	0.48113101631111	0	1	Commensal	0.4001175088	0	0	0.887470649109105	0	Emergent	One
Bacillus_clausii_KSM_K16	Parabacteroides_distasonis_ATCC_8503	EX_akg	Max	1.16698516535666	0.350492231141281	0.2971991372658	0.404474616897687	0.276909283128134	1	0	Commensal	0.5286075949	0	0	1.16698516535666	0	Emergent	One
Bacillus_clausii_KSM_K16	Parabacteroides_johnsonii_DSM_18315	EX_akg	Max	1.17864368026756	0.350492231141281	0.184004712890582	0.323221114477974	0.380300779704498	0	1	Commensal	0.5393316195	0	0	1.17864368026756	0	Emergent	One
Bacillus_clausii_KSM_K16	Parabacteroides_merdae_ATCC_43184	EX_akg	Max	1.1732960339682	0.350492231141281	0.27408187253864	0.330096875596951	0.377411532981796	0	1	Commensal	0.5353121801	0	0	1.1732960339682	0	Emergent	One
Bacillus_clausii_KSM_K16	Rothia_aeria_F0474	EX_akg	Max	1.01968405960918	0.350492231141281	0.1109558474535	0.345988565440166	0.352148473940929	0	1	Commensal	0.4523241955	0	0	16.066431400815	-15.0467473412058	Emergent	One
Bacillus_clausii_KSM_K16	Rothia_dentocariosa_ATCC_17931	EX_akg	Max	1.00915790206693	0.350492231141281	0.112999217548741	0.356050273541541	0.364892618774206	0	1	Commensal	0.440608543	0	0	16.6309598622393	-15.6218019601723	Emergent	One
Bacillus_clausii_KSM_K16	Slackia_exigua_ATCC_700122	EX_akg	Max	1.00654945384872	0.350492231141281	0.0149857991374276	0.325941145713841	0.402257230844953	0	1	Commensal	0.5140240412	0	0	1.00654945384872	0	Emergent	One
Bacillus_clausii_KSM_K16	Streptococcus_infantarius_subsp_infantarius_ATCC_BAA_102	EX_akg	Max	0.809858872031555	0.350492231141281	0.145628104144205	0.350137739486058	0.481603242244546	0	1	Commensal	0.5342939481	0	0	0.809858872031555	0	Emergent	One
Bacillus_endophyticus_2102	Clostridium_leptum_DSM_753	EX_akg	Max	1.31145268855221	0.271086933551469	0.0521948606957969	0.268737257252724	0.113208882144818	0	1	Commensal	0.5652406417	0	0	1.31145268855221	0	Emergent	One
Bacillus_endophyticus_2102	Lactobacillus_gasseri_ATCC_33323	EX_akg	Max	1.13062089271864	0.271086933551469	0.25532116715048	0.288951058047701	0.305012340251665	0	1	Commensal	0.597207304	0	0	1.13062089271864	0	Emergent	One
Bacillus_halodurans_C_125	Bacteroides_cellulosilyticus_DSM_14838	EX_akg	Max	1.15023765052524	0.386435770542397	0.329990958251749	0.350377626353179	0.669839235587006	0	1	Commensal	0.5499485067	0	0	1.15023765052524	0	Emergent	One
Bacillus_halodurans_C_125	Bacteroides_coprocola_M16_DSM_17136	EX_akg	Max	1.18611143905991	0.386435770542397	0.0991479256211916	0.409533345417344	0.342357496574664	0	1	Commensal	0.5439283716	0	0	1.18611143905991	0	Emergent	One
Bacillus_halodurans_C_125	Bacteroides_eggerthii_DSM_20697	EX_akg	Max	1.17317303607683	0.386435770542397	0.323936179699515	0.364719145860136	0.541053529159512	0	1	Commensal	0.5337356007	0	0	1.17317303607683	0	Emergent	One
Bacillus_halodurans_C_125	Bacteroides_finegoldii_DSM_17565	EX_akg	Max	1.04242309826202	0.386435770542397	0.175881460615075	0.398720012951003	0.441936104695856	0	1	Commensal	0.5473801561	0	0	1.04242309826202	0	Emergent	One
Bacillus_halodurans_C_125	Bacteroides_ovatus_SD_CC_2a	EX_akg	Max	1.06565896969471	0.386435770542397	0.222353313404917	0.364093077373013	0.524326013881705	0	1	Commensal	0.5326743548	0	0	1.06565896969471	0	Emergent	One
Bacillus_halodurans_C_125	Bacteroides_sp_20_3	EX_akg	Max	1.24321991164084	0.386435770542397	0.107043187309325	0.391256368739619	0.276964032983756	0	1	Commensal	0.5243036592	0	0	1.24321991164084	0	Emergent	One
Bacillus_halodurans_C_125	Bacteroides_sp_2_1_33B	EX_akg	Max	1.20603153925663	0.386435770542397	0.0828938377646033	0.349328567693533	0.274645086861256	0	1	Commensal	0.5261455526	0	0	1.20603153925663	0	Emergent	One
Bacillus_halodurans_C_125	Bacteroides_sp_2_2_4	EX_akg	Max	1.10835647880685	0.386435770542397	0.175173095896653	0.363911637838328	0.439914663822151	0	1	Commensal	0.5401217488	0	0	1.10835647880685	0	Emergent	One
Bacillus_halodurans_C_125	Bacteroides_sp_3_1_19	EX_akg	Max	1.20645059713536	0.386435770542397	0.0814045603439355	0.349363862200221	0.273743611159603	0	1	Commensal	0.5260612574	0	0	1.20645059713536	0	Emergent	One
Bacillus_halodurans_C_125	Bacteroides_sp_4_1_36	EX_akg	Max	1.20326299719	0.386435770542397	0.0656819432007941	0.416052649628455	0.260483436505524	0	1	Commensal	0.5416204218	0	0	1.20326299719	0	Emergent	One
Bacillus_halodurans_C_125	Bacteroides_sp_D2	EX_akg	Max	1.11750104957298	0.386435770542397	0.163021920770872	0.371510144057993	0.406834212678291	0	1	Commensal	0.5318559557	0	0	1.11750104957298	0	Emergent	One
Bacillus_halodurans_C_125	Bifidobacterium_kashiwanohense_DSM_21854	EX_akg	Max	0.830801529433984	0.386435770542397	0.266667958599457	0.404421439161979	0.430097255743931	0	1	Commensal	0.4502648617	0	0	0.830801529433984	0	Emergent	One
Bacillus_halodurans_C_125	Bifidobacterium_mongoliense_DSM_21395	EX_akg	Max	0.928620031000492	0.386435770542397	0.299041648483961	0.362364562714902	0.358642015894588	0	1	Commensal	0.4510144928	0	0	0.928620031000492	0	Emergent	One
Bacillus_halodurans_C_125	Bifidobacterium_stercoris_ATCC_43183	EX_akg	Max	0.985754047854584	0.386435770542397	0.200781460649469	0.350596562198575	0.302473132260843	0	1	Commensal	0.4550392275	0	0	0.985754047854584	0	Emergent	One
Bacillus_halodurans_C_125	Blautia_producta_DSM_2950	EX_akg	Max	0.916039525781571	0.386435770542397	0.319904268743573	0.390368404168271	0.475574396429806	0	1	Commensal	0.3901581722	0	0	0.916039525781571	0	Emergent	One
Bacillus_halodurans_C_125	Brevibacterium_massiliense_5401308	EX_akg	Max	1.15250391347945	0.386435770542397	0.0654558481387953	0.401748583422545	0.252083953958618	0	1	Commensal	0.3976676385	0	0	1.15250391347945	0	Emergent	One
Bacillus_halodurans_C_125	Cellulosimicrobium_cellulans_J36	EX_akg	Max	0.908394983999301	0.386435770542397	0.325680563818187	0.443568919207905	0.465840558085915	1	1	Mutual	0.429700734	0	0	0.908394983999301	0	Emergent	One
Bacillus_halodurans_C_125	Clostridium_methylpentosum_R2_DSM_5476	EX_akg	Max	0.943327442197528	0.386435770542397	0.0828668511186632	0.42426444854766	0.23367077970795	0	1	Commensal	0.5533980583	0	0	0.943327442197528	0	Emergent	One
Bacillus_halodurans_C_125	Corynebacterium_durum_F0235	EX_akg	Max	0.909186895673997	0.386435770542397	0.275921432392539	0.375502264186139	0.452986031642922	0	1	Commensal	0.4067098293	0	0	0.909186895673997	0	Emergent	One
Bacillus_halodurans_C_125	Corynebacterium_kroppenstedtii_DSM_44385	EX_akg	Max	0.94076375401778	0.386435770542397	0.221825196670187	0.412095708542438	0.380574714970635	0	1	Commensal	0.4180374362	0	0	0.94076375401778	0	Emergent	One
Bacillus_halodurans_C_125	Corynebacterium_propinquum_DSM_44285	EX_akg	Max	0.91786431155424	0.386435770542397	0.109956613582008	0.365347714358563	0.457638638998674	0	1	Commensal	0.425	0	0	33.2179777824495	-32.3001134708952	Emergent	One
Bacillus_halodurans_C_125	Desulfovibrio_piger_ATCC_29098	EX_akg	Max	0.93818072255749	0.386435770542397	0.104660137961576	0.357758811594181	0.359005491513585	0	1	Commensal	0.5245707519	0	0	0.93818072255749	0	Emergent	One
Bacillus_halodurans_C_125	Enterococcus_faecalis_TX0104	EX_akg	Max	0.81235071896549	0.386435770542397	0.290925651602187	0.387795225667219	0.477251034043888	0	1	Commensal	0.4867967853	0	0	0.81235071896549	0	Emergent	One
Bacillus_halodurans_C_125	Enterococcus_faecalis_TX1322	EX_akg	Max	0.800595159912064	0.386435770542397	0.276793573517014	0.383543609474145	0.460137221850459	0	1	Commensal	0.4798619102	0	0	0.800595159912064	0	Emergent	One
Bacillus_halodurans_C_125	Enterococcus_faecalis_TX2134	EX_akg	Max	0.889499671951739	0.386435770542397	0.210550406911981	0.3513545475505	0.408651499900088	0	1	Commensal	0.4948275862	0	0	0.889499671951739	0	Emergent	One
Bacillus_halodurans_C_125	Enterococcus_sp_7L76	EX_akg	Max	0.838963147350796	0.386435770542397	0.21921023395514	0.381444282943676	0.427389505032011	0	1	Commensal	0.493656286	0	0	0.838963147350796	0	Emergent	One
Bacillus_halodurans_C_125	Gordonia_rubripertincta_NBRC_101908	EX_akg	Max	0.787965284539609	0.386435770542397	0.166992331267924	0.388827458886908	0.570603126309493	0	1	Commensal	0.358490566	0	0	0.787965284539609	0	Emergent	One
Bacillus_halodurans_C_125	Kytococcus_sedentarius_DSM_20547	EX_akg	Max	0.774376703949542	0.386435770542397	0.234760887821614	0.427607633000889	0.441376056746662	1	1	Mutual	0.4059929495	0	0	0.774376703949542	0	Emergent	One
Bacillus_halodurans_C_125	Lactobacillus_plantarum_WCFS1	EX_akg	Max	0.782617644659922	0.386435770542397	0.195395300096826	0.348205213725123	0.463963051188102	0	1	Commensal	0.4648283624	0	0	16.3552775508612	-15.5726599062012	Emergent	One
Bacillus_halodurans_C_125	Lactobacillus_salivarius_salivarius_UCC118	EX_akg	Max	0.884022938887711	0.386435770542397	0.118503728806832	0.359730196872874	0.406115636166305	0	1	Commensal	0.5636792453	0	0	17.9163539492619	-17.0323310103742	Emergent	One
Bacillus_halodurans_C_125	Parabacteroides_distasonis_ATCC_8503	EX_akg	Max	1.14301615057241	0.386435770542397	0.2971991372658	0.402557387020352	0.344945552202262	0	1	Commensal	0.5085982282	0	0	1.14301615057241	0	Emergent	One
Bacillus_halodurans_C_125	Parabacteroides_johnsonii_DSM_18315	EX_akg	Max	1.10434046518776	0.386435770542397	0.184004712890582	0.425627547611839	0.326659865469651	1	1	Mutual	0.5177530472	0	0	1.10434046518776	0	Emergent	One
Bacillus_halodurans_C_125	Parabacteroides_merdae_ATCC_43184	EX_akg	Max	1.10124643922336	0.386435770542397	0.27408187253864	0.427096478110343	0.329917059531567	1	1	Mutual	0.5176223041	0	0	1.10124643922336	0	Emergent	One
Bacillus_halodurans_C_125	Parabacteroides_sp_D13	EX_akg	Max	1.20882445269228	0.386435770542397	0.0701344429757814	0.365093133289633	0.238133922220641	0	1	Commensal	0.525148729	0	0	1.20882445269228	0	Emergent	One
Bacillus_halodurans_C_125	Roseomonas_mucosa_ATCC_BAA_692	EX_akg	Max	0.788177644798793	0.386435770542397	0.339042520775096	0.560633769997253	0.457638638998674	1	1	Mutual	0.3650878127	0	0	0.788177644798793	0	Emergent	One
Bacillus_halodurans_C_125	Rothia_dentocariosa_ATCC_17931	EX_akg	Max	0.919394412540441	0.386435770542397	0.112999217548741	0.362368996363102	0.457638638998674	0	1	Commensal	0.4380214541	0	0	29.5152108438324	-28.595816431292	Emergent	One
Bacillus_halodurans_C_125	Streptococcus_infantarius_subsp_infantarius_ATCC_BAA_102	EX_akg	Max	0.813278669152169	0.386435770542397	0.145628104144205	0.348982470864598	0.479548673051681	0	1	Commensal	0.5377413692	0	0	0.813278669152169	0	Emergent	One
Bacillus_halodurans_C_125	Sutterella_parvirubra_YIT_11816	EX_akg	Max	1.1469509099021	0.386435770542397	0.0129276448401379	0.35633190085241	0.206580744526718	0	1	Commensal	0.537037037	0	0	1.1469509099021	0	Emergent	One
Bacillus_nealsonii_AAU1	Brevundimonas_diminuta_470_4	EX_akg	Max	0.986304148990371	0.39406176796449	0.0864037750101237	0.38250784724346	0.35751306314944	0	1	Commensal	0.4201773836	0	0	0.986304148990371	0	Emergent	One
Bacillus_nealsonii_AAU1	Mobiluncus_curtisii_ATCC_43063	EX_akg	Max	0.974362727663333	0.39406176796449	0.164883815631088	0.354978617793563	0.404712842525441	0	1	Commensal	0.4728009259	0	0	0.974362727663333	0	Emergent	One
Bacillus_pseudofirmus_OF4	Campylobacter_hyointestinalis_subsp_hyointestinalis_LMG_9260	EX_akg	Max	1.27230581233732	0.327775891350569	0.00876108072092678	0.301881755876138	0.0584802435838583	0	1	Commensal	0.5234466589	0	0.355724917868542	0	1.27230581233732	Boost	One
Bacillus_pseudofirmus_OF4	Kocuria_rhizophila_DC2201	EX_akg	Max	0.944076135595537	0.327775891350569	0.201026437873673	0.34539666811861	0.44887719782605	0	1	Commensal	0.3848431024	0	0	0	0.944076135595537	Emergent	One
Bacillus_pseudofirmus_OF4	Neisseria_subflava_NJ9703	EX_akg	Max	0.957563021954797	0.327775891350569	0.132927804141372	0.320927436703528	0.457638638997992	0	1	Commensal	0.4195804196	0	0	0	0.957563021954797	Emergent	One
Bacillus_pseudofirmus_OF4	Sutterella_wadsworthensis_3_1_45B	EX_akg	Max	1.22116403411928	0.327775891350569	0.0373909850253604	0.337467563717837	0.0453058564017965	0	1	Commensal	0.5371127995	0	0.157397299116383	0	1.22116403411928	Boost	One
Bacillus_pseudofirmus_OF4	Vibrio_mimicus_MB_451	EX_akg	Max	0.751120181896113	0.327775891350569	0.457638639007676	0.410766425618476	0.457638638998674	1	0	Commensal	0.3371900826	0	0	0	0.751120181896113	Emergent	One
Bacillus_sonorensis_L12	Bacteroides_coprophilus_DSM_18228	EX_akg	Max	1.05490661549129	0.40693300745257	0.298897367683827	0.447828154041872	0.641397430725192	1	1	Mutual	0.5451167728	0	0	1.05490661549129	0	Emergent	One
Bacillus_sonorensis_L12	Bacteroides_ovatus_ATCC_8483	EX_akg	Max	1.06299325849011	0.40693300745257	0.344483226149284	0.388436152169788	0.469555801326351	0	1	Commensal	0.5472906404	0	0	1.06299325849011	0	Emergent	One
Bacillus_sonorensis_L12	Bacteroides_sp_20_3	EX_akg	Max	1.18642719327011	0.40693300745257	0.107043187309325	0.464837238533619	0.168388699197067	1	1	Mutual	0.5135416667	0	0	1.18642719327011	0	Emergent	One
Bacillus_sonorensis_L12	Bacteroides_sp_2_1_33B	EX_akg	Max	1.15562600946942	0.40693300745257	0.0828938377646033	0.449542200221458	0.163694918499345	1	1	Mutual	0.5139031926	0	0	1.15562600946942	0	Emergent	One
Bacillus_sonorensis_L12	Bacteroides_sp_2_1_7	EX_akg	Max	1.19258676331629	0.40693300745257	0.0935229874882688	0.379958350931361	0.22919278107554	0	1	Commensal	0.5196328404	0	0	1.19258676331629	0	Emergent	One
Bacillus_sonorensis_L12	Lactobacillus_sakei_subsp_sakei_23K	EX_akg	Max	0.767191150000713	0.40693300745257	0.182158623584115	0.381530355753966	0.56310547537953	0	1	Commensal	0.4804031355	0	0	0.767191150000713	0	Emergent	One
Bacillus_sonorensis_L12	Parabacteroides_merdae_ATCC_43184	EX_akg	Max	0.95506318933883	0.40693300745257	0.27408187253864	0.533077379770816	0.395153382075932	1	1	Mutual	0.5045317221	0	0	0.95506318933883	0	Emergent	One
Bacillus_timonensis_JC401	Corynebacterium_aurimucosum_ATCC_700975	EX_akg	Max	1.05102243302724	0.33304241335641	0.226335803197438	0.315751433507671	0.348306449816732	0	1	Commensal	0.3894799054	0	0	0	1.05102243302724	Emergent	One
Bacteroides_fragilis_638R	Serratia_liquefaciens_ATCC_27592	EX_akg	Max	0.846353075306979	0.503187392481234	0.457638638998815	0.533882868957107	0.770346991974634	0	1	Commensal	0.5289537713	0	0	0	0.846353075306979	Emergent	One
Bartonella_quintana_Toulouse	Corynebacterium_durum_F0235	EX_akg	Max	0.83489645777081	0.0157459206138589	0.275921432392539	0.0310548665306669	0.277722365452746	1	0	Commensal	0.4784514244	0	0	0.83489645777081	0	Emergent	One
Bartonella_quintana_Toulouse	Geobacillus_vulcani_PSS1	EX_akg	Max	1.25881198695311	0.0157459206138589	0.480889232306051	0.159467474520397	0.435039798571438	1	0	Commensal	0.5957810718	0	0	1.25881198695311	0	Emergent	One
Bifidobacterium_catenulatum_DSM_16992	Rothia_dentocariosa_ATCC_17931	EX_akg	Max	0.902096635563794	0.0629613003615008	0.112999217548741	0.0570241544621695	0.105192254406688	0	0	Neutral	0.5649303008	0	0	0	0.902096635563794	Emergent	One
Bilophila_wadsworthia_3_1_6	Pediococcus_pentosaceus_ATCC_25745	EX_akg	Max	2.05123739322778	0.111603481528771	0.137158325710638	0.141261285612927	0.147484397647077	1	0	Commensal	0.5871261378	0	0.287063893201321	0	2.05123739322778	Boost	One
Blastococcus_massiliensis_AP3	Pediococcus_pentosaceus_ATCC_25745	EX_akg	Max	1.01675799563668	0.11648225840869	0.137158325710638	0.147464480087251	0.150655011761046	1	0	Commensal	0.5186567164	0	0.287063893201321	0	1.01675799563668	Boost	One
Blautia_obeum_ATCC_29174	Ochrobactrum_anthropi_ATCC_49188	EX_akg	Max	0.953787659764885	0.21011409171245	0.572236883293993	0.201435531314019	0.613706281125587	0	0	Neutral	0.4161383285	0	0	0	0.953787659764885	Emergent	One
Blautia_producta_DSM_2950	Methylobacterium_radiotolerans_JCM_2831	EX_akg	Max	1.1208478245652	0.319904268743573	0.246927179482702	0.348346607661597	0.357068216920425	0	1	Commensal	0.4948115784	0	0	0	1.1208478245652	Emergent	One
Blautia_wexlerae_DSM_19850	Ochrobactrum_anthropi_ATCC_49188	EX_akg	Max	0.974806533796368	0.184730337973338	0.572236883293993	0.183115723594483	0.613560875866028	0	0	Neutral	0.4197740113	0	0	0	0.974806533796368	Emergent	One
Brevundimonas_bacteroides_DSM_4726	Lysinibacillus_sphaericus_C3_41	EX_akg	Max	0.868937566659724	0.183406777829821	0.173093036587926	0.549034288974326	0.346199777508787	1	1	Mutual	0.4175317186	0	0	0.868937566659724	0	Emergent	One
Campylobacter_curvus_525_92	Pediococcus_pentosaceus_ATCC_25745	EX_akg	Max	0.757845988523513	0.0195332796265157	0.137158325710638	0.0276071138086991	0.136864202951188	1	0	Commensal	0.5867208672	0	0.287063893201321	0	0.757845988523513	Boost	One
Campylobacter_fetus_subsp_fetus_82_40	Pediococcus_pentosaceus_ATCC_25745	EX_akg	Max	0.853167102761404	0.0151324715050552	0.137158325710638	0.0164059553823108	0.136323542762511	0	0	Neutral	0.5376712329	0	0.287063893201321	0	0.853167102761404	Boost	One
Campylobacter_hyointestinalis_subsp_hyointestinalis_LMG_9260	Filifactor_alocis_ATCC_35896	EX_akg	Max	1.57860928743548	0.00876108072092678	0.104856310966414	0.0136267397897427	0.110526163373038	1	0	Commensal	0.5416370107	0.355724917868542	0	1.57860928743548	0	Boost	One
Campylobacter_hyointestinalis_subsp_hyointestinalis_LMG_9260	Lysinibacillus_sphaericus_C3_41	EX_akg	Max	0.799224748759457	0.00876108072092678	0.173093036587926	0.113967254361683	0.159872065750847	1	0	Commensal	0.5163011263	0.355724917868542	0	0.799224748759457	0	Boost	One
Clostridium_celatum_DSM_1785	Methylobacterium_mesophilicum_SR1_6_6	EX_akg	Max	0.794139382372691	0.280111060444699	0.580308854727061	0.353971793261053	0.634999052694525	1	0	Commensal	0.410801964	0	0	0	0.794139382372691	Emergent	One
Clostridium_perfringens_ATCC_13124	Corynebacterium_propinquum_DSM_44285	EX_akg	Max	1.03374733098428	0.348346607661343	0.109956613582008	0.45119203841773	0.24182936283762	1	1	Mutual	0.511614056	0	0	0	1.03374733098428	Emergent	One
Coprococcus_comes_ATCC_27758	Kocuria_rhizophila_DC2201	EX_akg	Max	1.12185875799491	0.270885305718658	0.201026437873673	0.348654777502247	0.190789189033467	1	0	Commensal	0.565920398	0	0	0	1.12185875799491	Emergent	One
Coprococcus_comes_ATCC_27758	Vibrio_mimicus_MB_451	EX_akg	Max	0.885237225482115	0.270885305718658	0.457638639007676	0.36023799814302	0.457638638998674	1	0	Commensal	0.4976851852	0	0	0	0.885237225482115	Emergent	One
Corynebacterium_aurimucosum_ATCC_700975	Methylobacterium_mesophilicum_SR1_6_6	EX_akg	Max	0.956196127959856	0.226335803197438	0.580308854727061	0.210818961121163	0.591358630005061	0	0	Neutral	0.3933030647	0	0	-3.98559491219851	4.94179104015836	Emergent	One
Corynebacterium_propinquum_DSM_44285	Methylobacterium_mesophilicum_SR1_6_6	EX_akg	Max	1.0631349755796	0.109956613582008	0.580308854727061	0.142372059330569	0.550512213544607	1	0	Commensal	0.3872266974	0	0	-7.12827939271085	8.19141436829045	Emergent	One
Corynebacterium_ulcerans_809	Methylobacterium_mesophilicum_SR1_6_6	EX_akg	Max	0.93078657266426	0.194440250290951	0.580308854727061	0.291557969018754	0.524330588944053	1	0	Commensal	0.4301136364	0	0	0	0.93078657266426	Emergent	One
Dermacoccus_nishinomiyaensis	Pediococcus_pentosaceus_ATCC_25745	EX_akg	Max	1.05356841100752	0.326472023641938	0.137158325710638	0.384042649852859	0.20238123917693	1	1	Mutual	0.5346838551	0	0.287063893201321	0	1.05356841100752	Boost	One
Dermacoccus_nishinomiyaensis	Weissella_cibaria_KACC_11862	EX_akg	Max	1.16824168167955	0.326472023641938	0.130436226612524	0.382440575097462	0.197965813254427	1	1	Mutual	0.5384615385	0	0	0	1.16824168167955	Emergent	One
Desulfovibrio_sp_3_1_syn3	Lactobacillus_fermentum_ATCC_14931	EX_akg	Max	1.80963646657597	0.0536812513969997	0.0731835951320332	0.854205269634349	0.110731885207201	1	1	Mutual	0.5235678028	0	0	0	1.80963646657597	Emergent	One
Desulfovibrio_sp_3_1_syn3	Lactobacillus_reuteri_MM4_1A_	EX_akg	Max	0.751288106799052	0.0536812513969997	0.166354589765364	0.854205269625254	0.341950485570237	1	1	Mutual	0.4947145877	0	0	0	0.751288106799052	Emergent	One
Desulfovibrio_sp_3_1_syn3	Pediococcus_pentosaceus_ATCC_25745	EX_akg	Max	1.98461089517662	0.0536812513969997	0.137158325710638	0.1244505494235	0.143585584010793	1	0	Commensal	0.5694070081	0	0.287063893201321	0	1.98461089517662	Boost	One
Eikenella_corrodens_ATCC_23834	Rothia_aeria_F0474	EX_akg	Max	2.53679259627847	0.0974156065328986	0.1109558474535	0.68898458588842	0.203833879397507	1	1	Mutual	0.3852080123	0	0	83.9941848015817	-81.4573922053032	Emergent	One
Enterobacter_cancerogenus_ATCC_35316	Staphylococcus_vitulinus_F1028	EX_akg	Max	1.51365880332332	0.488194401835062	0.237177031633536	0.74133970702394	0.299920172359862	1	1	Mutual	0.4456140351	0	0	1.51365880332332	0	Emergent	One
Enterococcus_casseliflavus_ATCC_12755	Ochrobactrum_anthropi_ATCC_49188	EX_akg	Max	0.916887880075024	0.248416847813709	0.572236883293993	0.254887461831686	0.601358874238599	0	0	Neutral	0.4368131868	0	0	0	0.916887880075024	Emergent	One
Eubacterium_hallii_L2_7	Vibrio_mimicus_MB_451	EX_akg	Max	0.891328071463136	0.265028737643238	0.457638639007676	0.371993297497625	0.457638638998674	1	0	Commensal	0.4335260116	0	0	0	0.891328071463136	Emergent	One
Eubacterium_hallii_L2_7	Vibrio_parahaemolyticus_RIMD_2210633	EX_akg	Max	0.912919313316934	0.265028737643238	0.457638638998733	0.4283537184333	0.457638638997992	1	0	Commensal	0.4377123443	0	0	0	0.912919313316934	Emergent	One
Exiguobacterium_aurantiacum_DSM_6208	Kocuria_rhizophila_DC2201	EX_akg	Max	0.973846978281131	0.349699084726413	0.201026437873673	0.324711759023444	0.438543350507985	0	1	Commensal	0.442042042	0	0	0	0.973846978281131	Emergent	One
Gemella_sanguinis_ATCC700632	Kocuria_rhizophila_DC2201	EX_akg	Max	1.07220984125274	0.301139172203723	0.201026437873673	0.296826475388343	0.288520102642792	0	1	Commensal	0.510190664	0	0	0	1.07220984125274	Emergent	One
Gordonia_terrae_C_6	Weissella_cibaria_KACC_11862	EX_akg	Max	1.1954597652043	0.376797302858658	0.130436226612524	0.381494234506363	0.167262263661542	0	1	Commensal	0.5011402509	0	0	0	1.1954597652043	Emergent	One
Kocuria_palustris_PEL	Lysinibacillus_fusiformis_ZB2	EX_akg	Max	1.07354793385036	0.250741218692288	0.212761914567855	0.457638638997992	0.22073650942923	1	0	Commensal	0.3855981417	0	0	1.07354793385036	0	Emergent	One
Kocuria_palustris_PEL	Lysinibacillus_sphaericus_C3_41	EX_akg	Max	1.08076855292745	0.250741218692288	0.173093036587926	0.457638638998674	0.211127520313767	1	1	Mutual	0.3923166473	0	0	1.08076855292745	0	Emergent	One
Kocuria_palustris_PEL	Oceanobacillus_picturae_strain_S1	EX_akg	Max	1.10339386425323	0.250741218692288	0.230524060900314	0.419942077512815	0.210707007887777	1	0	Commensal	0.3749257279	0	0	1.10339386425323	0	Emergent	One
Kocuria_rhizophila_DC2201	Methanomassiliicoccus_luminyensis_B10	EX_akg	Max	1.32298171088291	0.201026437873673	0.0526545374657148	0.216528605818894	0.137915625449864	0	1	Commensal	0.5119363395	0	0	1.32298171088291	0	Emergent	One
Kocuria_rhizophila_DC2201	Oceanobacillus_picturae_strain_S1	EX_akg	Max	1.05126280827039	0.201026437873673	0.230524060900314	0.422525806954923	0.261044555124613	1	1	Mutual	0.4371362049	0	0	1.05126280827039	0	Emergent	One
Kocuria_rhizophila_DC2201	Rothia_dentocariosa_ATCC_17931	EX_akg	Max	1.19122232757923	0.201026437873673	0.112999217548741	0.313463941509326	0.101760168070086	1	0	Commensal	0.2848794741	0	0	11.0255480417052	-9.83432571412595	Emergent	One
Kocuria_rhizophila_DC2201	Streptococcus_parasanguinis_ATCC_903	EX_akg	Max	1.11662924832729	0.201026437873673	0.314086890480372	0.404576683141158	0.335020298848349	1	0	Commensal	0.4668367347	0	0	1.11662924832729	0	Emergent	One
Lactobacillus_amylovorus_GRL_1112	Rothia_dentocariosa_ATCC_17931	EX_akg	Max	0.76609141846609	0.282988789248854	0.112999217548741	0.274508460491688	0.182455946766936	0	1	Commensal	0.449339207	0	0	0	0.76609141846609	Emergent	One
Lactobacillus_fermentum_ATCC_14931	Staphylococcus_equorum_subsp_equorum_Mu2	EX_akg	Max	0.944088192865252	0.0731835951320332	0.251398728973619	0.57746374213275	0.285333814244268	1	1	Mutual	0.4831460674	0	0	0.944088192865252	0	Emergent	One
Lactobacillus_reuteri_MM4_1A_	Lysinibacillus_fusiformis_ZB2	EX_akg	Max	0.899357139559697	0.166354589765364	0.212761914567855	0.481206329258157	0.286992624077129	1	1	Mutual	0.487012987	0	0	0.899357139559697	0	Emergent	One
Lactobacillus_reuteri_MM4_1A_	Lysinibacillus_sphaericus_C3_41	EX_akg	Max	1.05439479158963	0.166354589765364	0.173093036587926	0.320185281924864	0.300671382411338	1	1	Mutual	0.4994103774	0	0	1.05439479158963	0	Emergent	One
Lactobacillus_reuteri_MM4_1A_	Staphylococcus_vitulinus_F1028	EX_akg	Max	0.946419155995386	0.166354589765364	0.237177031633536	0.256187485378518	0.345007738543131	1	1	Mutual	0.5036319613	0	0	0.946419155995386	0	Emergent	One
Laribacter_hongkongensis_HLHK9	Pediococcus_pentosaceus_ATCC_25745	EX_akg	Max	1.14633324211184	0.0587525666068485	0.137158325710638	0.0869834611702345	0.129807021528222	1	0	Commensal	0.5709895513	0	0.287063893201321	0	1.14633324211184	Boost	One
Lysinibacillus_fusiformis_ZB2	Neisseria_flavescens_SK114	EX_akg	Max	1.14152058551883	0.212761914567855	0.123670053361093	0.214864643810415	0.367054038443257	0	1	Commensal	0.414619883	0	0	0	1.14152058551883	Emergent	One
Lysinibacillus_fusiformis_ZB2	Neisseria_subflava_NJ9703	EX_akg	Max	1.13288528429609	0.212761914567855	0.132927804141372	0.219085102940994	0.375494326210969	0	1	Commensal	0.4119368051	0	0	0	1.13288528429609	Emergent	One
Methanobrevibacter_smithii_ATCC_35061	Pediococcus_pentosaceus_ATCC_25745	EX_akg	Max	0.755859666123001	0.0119128958220415	0.137158325710638	0.0146701047493707	0.139016682779584	1	0	Commensal	0.6926503341	0	0.287063893201321	0	0.755859666123001	Boost	One
Methanomassiliicoccus_luminyensis_B10	Pediococcus_pentosaceus_ATCC_25745	EX_akg	Max	1.48767259864087	0.0526545374657148	0.137158325710638	0.0718835262069888	0.151416778056387	1	1	Mutual	0.581443299	0	0.287063893201321	0	1.48767259864087	Boost	One
Methylobacterium_mesophilicum_SR1_6_6	Ruminococcus_albus_7	EX_akg	Max	0.907365370880711	0.580308854727061	0.16596904975145	0.53201675596722	0.310994317384484	0	1	Commensal	0.4458850056	0	0	0.907365370880711	0	Emergent	One
Methylobacterium_mesophilicum_SR1_6_6	Scardovia_inopinata_F0304	EX_akg	Max	0.902464602446116	0.580308854727061	0.216086988115278	0.565187797328122	0.307694840910926	0	1	Commensal	0.518767507	0	0	0.902464602446116	0	Emergent	One
Methylobacterium_mesophilicum_SR1_6_6	Staphylococcus_intermedius_ATCC_27335	EX_akg	Max	0.876529460179768	0.580308854727061	0.274049967159674	0.553702318159253	0.348346607661597	0	1	Commensal	0.5208681135	0	0	0.876529460179768	0	Emergent	One
Methylobacterium_mesophilicum_SR1_6_6	Streptococcus_constellatus_subsp_constellatus_SK53	EX_akg	Max	0.805413084826796	0.580308854727061	0.264565843683503	0.635193541025956	0.348346607661597	0	1	Commensal	0.5227524972	0	0	0.805413084826796	0	Emergent	One
Methylobacterium_mesophilicum_SR1_6_6	Streptococcus_constellatus_subsp_pharyngis_SK1060	EX_akg	Max	0.781116736033368	0.580308854727061	0.285995917051035	0.661992156987253	0.348346607661597	1	1	Mutual	0.5102493075	0	0	0.781116736033368	0	Emergent	One
Methylobacterium_mesophilicum_SR1_6_6	Streptococcus_gallolyticus_subsp_gallolyticus_ATCC_43143	EX_akg	Max	0.785284842564238	0.580308854727061	0.254326504190151	0.628321606044551	0.378090061714261	0	1	Commensal	0.4580362041	0	0	0.785284842564238	0	Emergent	One
Methylobacterium_mesophilicum_SR1_6_6	Streptococcus_infantis_ATCC_700779	EX_akg	Max	0.805268156028205	0.580308854727061	0.306407030756679	0.603855888239536	0.377190919704276	0	1	Commensal	0.4933035714	0	0	0.805268156028205	0	Emergent	One
Methylobacterium_mesophilicum_SR1_6_6	Streptococcus_intermedius_JTH08	EX_akg	Max	0.84762576619471	0.580308854727061	0.315206521455959	0.585582787177941	0.348346607661597	0	1	Commensal	0.5107556536	0	0	0.84762576619471	0	Emergent	One
Methylobacterium_mesophilicum_SR1_6_6	Streptococcus_peroris_ATCC_700780	EX_akg	Max	0.890230193833304	0.580308854727061	0.285845631052777	0.545901019195071	0.340934011497325	0	1	Commensal	0.4904601571	0	0	0.890230193833304	0	Emergent	One
Methylobacterium_mesophilicum_SR1_6_6	Streptococcus_pseudopneumoniae_IS7493	EX_akg	Max	0.830412834420144	0.580308854727061	0.287647283648164	0.587785486128269	0.365364056844328	0	1	Commensal	0.4986225895	0	0	0.830412834420144	0	Emergent	One
Methylobacterium_mesophilicum_SR1_6_6	Streptococcus_uberis_0140J	EX_akg	Max	0.792996368437912	0.580308854727061	0.3104253626673	0.645838435595238	0.348346607661597	1	1	Mutual	0.4828711256	0	0	0.792996368437912	0	Emergent	One
Methylobacterium_mesophilicum_SR1_6_6	Streptococcus_vestibularis_F0396	EX_akg	Max	0.890032198876042	0.580308854727061	0.269502052145074	0.546138809148147	0.340914336812148	0	1	Commensal	0.4798453893	0	0	0.890032198876042	0	Emergent	One
Methylobacterium_populi_BJ001	Oceanobacillus_picturae_strain_S1	EX_akg	Max	0.788970719093186	0.417188764029585	0.230524060900314	0.554499021386732	0.402567925645826	1	1	Mutual	0.3848614072	0	0	0.788970719093186	0	Emergent	One
Microbacterium_oleivorans_NBRC_103075	Yokenella_regensburgei_ATCC_43003	EX_akg	Max	0.971607511944967	0.294174450177259	0.457638639002797	1.52962422726546	0.457638638997992	1	0	Commensal	0.3769470405	0	0	0	0.971607511944967	Emergent	One
Oceanobacillus_picturae_strain_S1	Ochrobactrum_anthropi_ATCC_49188	EX_akg	Max	0.932788097267803	0.230524060900314	0.572236883293993	0.226981525059387	0.589502712701005	0	0	Neutral	0.3982869379	0	0	0	0.932788097267803	Emergent	One
Ochrobactrum_anthropi_ATCC_49188	Oribacterium_sinus_F0268	EX_akg	Max	0.814084020719065	0.572236883293993	0.281688112413535	0.693675046272574	0.281156171001271	1	0	Commensal	0.4700564972	0	0	0.814084020719065	0	Emergent	One
Ochrobactrum_anthropi_ATCC_49188	Ruminococcus_callidus_ATCC_2776001	EX_akg	Max	0.830611199021064	0.572236883293993	0.223859611740905	0.685137078953517	0.266430565052133	1	1	Mutual	0.4724275156	0	0	0.830611199021064	0	Emergent	One
Ochrobactrum_anthropi_ATCC_49188	Ruminococcus_gauvreauii_DSM_19829	EX_akg	Max	0.917317850185555	0.572236883293993	0.202751073821147	0.660627332140848	0.193167395679893	1	0	Commensal	0.427935448	0	0	0.917317850185555	0	Emergent	One
Pediococcus_pentosaceus_ATCC_25745	Porphyromonas_gingivalis_W83	EX_akg	Max	2.32005125756132	0.137158325710638	0.113723143484825	0.157599764334122	0.145918269510389	1	1	Mutual	0.6142571619	0.287063893201321	0	2.32005125756132	0	Boost	One
Pseudomonas_aeruginosa_NCGM2_S1	Weissella_cibaria_KACC_11862	EX_akg	Max	1.06269320180422	0.422770209407186	0.130436226612524	0.482703142248624	0.193648351866045	1	1	Mutual	0.5695329087	0	0	0	1.06269320180422	Emergent	One
Pseudomonas_monteilii_NBRC_103158	Sutterella_wadsworthensis_3_1_45B	EX_akg	Max	9.67599404468308	0.327884545305892	0.0373909850253604	0.45763863899947	0.099674031151153	1	1	Mutual	0.5363036304	0	0.157397299116383	0	9.67599404468308	Boost	One
Roseomonas_mucosa_ATCC_BAA_692	Sutterella_wadsworthensis_3_1_45B	EX_akg	Max	9.51796775302626	0.339042520775096	0.0373909850253604	0.45763863899947	0.530879490354437	1	1	Mutual	0.5095541401	0	0.157397299116383	0	9.51796775302626	Boost	One
Staphylococcus_saprophyticus_subsp_saprophyticus_ATCC_15305	Sutterella_wadsworthensis_3_1_45B	EX_akg	Max	1.06036593724605	0.304184557305932	0.0373909850253604	0.275952129004281	0.12668008724404	0	1	Commensal	0.5597858418	0	0.157397299116383	0	1.06036593724605	Boost	One
Sutterella_wadsworthensis_3_1_45B	Trueperella_pyogenes_MS249	EX_akg	Max	3.30995655583342	0.0373909850253604	0.291927736450338	0.147350831974904	0.291927736451044	1	0	Commensal	0.5233022636	0.157397299116383	0	3.30995655583342	0	Boost	One
Abiotrophia_defectiva_ATCC_49176	Kurthia_massiliensis_JC30	EX_ala_D	Max	0.646949187396672	0.143299974029463	0.302455135066486	0.234921920615079	0.301029496968908	1	0	Commensal	0.467032967	0	-1	0	0.646949187396672	Emergent	One
Alistipes_indistinctus_YIT_12060	Kurthia_massiliensis_JC30	EX_ala_D	Max	0.488127725922027	0.230994982612608	0.302455135066486	0.432089790886607	0.291459767524429	1	0	Commensal	0.4112709832	-0.0115548310202485	-1	-0.021613995519715	0.509741721441742	Emergent	One
Alistipes_indistinctus_YIT_12060	Weissella_confusa_LBAE_C39_2	EX_ala_D	Max	0.121609546262675	0.230994982612608	0.179147683716061	0.269784843048456	0.19131474277026	1	0	Commensal	0.5214285714	-0.0115548310202485	-1	-0.135691794014178	0.257301340276854	Emergent	One
Alloprevotella_tannerae_ATCC_51259	Kurthia_massiliensis_JC30	EX_ala_D	Max	1.68802695985528	0.17623191501632	0.302455135066486	0.337315563628863	0.327851000685996	1	0	Commensal	0.5245283019	0	-1	0	1.68802695985528	Emergent	One
Anaerobiospirillum_succiniciproducens_DSM_640001	Lactobacillus_fermentum_ATCC_14931	EX_ala_D	Max	0.839060050406488	0.161071508197321	0.0731835951320332	0.145606367228538	0.0694796869105403	0	0	Neutral	0.532122905	0	-0.0135354522867601	0	0.839060050406488	Emergent	One
Anaerobiospirillum_succiniciproducens_DSM_640001	Lactobacillus_fermentum_IFO_3956	EX_ala_D	Max	0.89899984323938	0.161071508197321	0.086671566665039	0.147765557885009	0.0783799478092533	0	0	Neutral	0.5034106412	0	-0.0186279644694878	0	0.89899984323938	Emergent	One
Anaerofustis_stercorihominis_DSM_17244	Lysinibacillus_sphaericus_C3_41	EX_ala_D	Max	0.601884845135601	0.112966015701842	0.173093036587926	0.227510122230456	0.178326053629576	1	0	Commensal	0.5235792019	0	-1	0	0.601884845135601	Emergent	One
Arcobacter_butzleri_RM4018	Weissella_cibaria_KACC_11862	EX_ala_D	Max	2.10883216307161	0.0236136442253949	0.130436226612524	0.0482569908097048	0.187351326854468	1	1	Mutual	0.5044982699	0	0.0907348044864875	0	2.10883216307161	Boost	One
Bacteroides_dorei_DSM_17855	Weissella_cibaria_KACC_11862	EX_ala_D	Max	0.135715688803202	0.164570637604104	0.130436226612524	0.221827547287262	0.195098699334039	1	1	Mutual	0.5858585859	0	0.0907348044864875	0	0.135715688803202	Boost	One
Bacteroides_dorei_DSM_17855	Weissella_confusa_LBAE_C39_2	EX_ala_D	Max	0.1021461264869	0.164570637604104	0.179147683716061	0.229202027081442	0.224035045658979	1	1	Mutual	0.5790147153	0	-1	0	0.1021461264869	Emergent	One
Bacteroides_eggerthii_1_2_48FAA	Weissella_cibaria_KACC_11862	EX_ala_D	Max	0.141381240131523	0.380907465661218	0.130436226612524	0.375485165686655	0.286031187466847	0	1	Commensal	0.6166056166	0	0.0907348044864875	0	0.141381240131523	Boost	One
Bacteroides_eggerthii_DSM_20697	Weissella_cibaria_KACC_11862	EX_ala_D	Max	0.140967913476857	0.323936179699515	0.130436226612524	0.326355583252393	0.285194978124878	0	1	Commensal	0.6023646546	0	0.0907348044864875	0	0.140967913476857	Boost	One
Bacteroides_fragilis_3_1_12	Weissella_cibaria_KACC_11862	EX_ala_D	Max	0.198425509500204	0.437020461681498	0.130436226612524	0.449124306369754	0.285247484351771	0	1	Commensal	0.6033857316	0	0.0907348044864875	0	0.198425509500225	Boost	One
Bacteroides_fragilis_3_1_12	Weissella_confusa_LBAE_C39_2	EX_ala_D	Max	0.115942338999957	0.437020461681498	0.179147683716061	0.425075760034929	0.336301446729635	0	1	Commensal	0.5884165126	0	-1	0	0.115942338999957	Emergent	One
Bacteroides_fragilis_NCTC_9343	Weissella_cibaria_KACC_11862	EX_ala_D	Max	0.212388893418998	0.451781607052739	0.130436226612524	0.447067698533374	0.305320609757473	0	1	Commensal	0.5874924835	0	0.0907348044864875	0	0.212388893418961	Boost	One
Bacteroides_fragilis_NCTC_9343	Weissella_confusa_LBAE_C39_2	EX_ala_D	Max	0.120271743432568	0.451781607052739	0.179147683716061	0.436805220420297	0.347358994557567	0	1	Commensal	0.5714285714	0	-1	0	0.120271743432568	Emergent	One
Bacteroides_fragilis_YCH46	Weissella_cibaria_KACC_11862	EX_ala_D	Max	0.201930789458543	0.43695699956398	0.130436226612524	0.447017770315938	0.290286515334174	0	1	Commensal	0.5896510229	0	0.0907348044864875	0	0.201930789458515	Boost	One
Bacteroides_fragilis_YCH46	Weissella_confusa_LBAE_C39_2	EX_ala_D	Max	0.128686064100521	0.43695699956398	0.179147683716061	0.425821155441554	0.338447842256414	0	1	Commensal	0.5718673219	0	-1	0	0.128686064100521	Emergent	One
Bacteroides_graminisolvens_DSM_19988	Weissella_cibaria_KACC_11862	EX_ala_D	Max	0.242318887631768	0.71236105330072	0.130436226612524	0.697329886040734	0.348346607661369	0	1	Commensal	0.5622291022	0	0.0907348044864875	0	0.242318887631768	Boost	One
Bacteroides_intestinalis_341_DSM_17393	Weissella_cibaria_KACC_11862	EX_ala_D	Max	0.119310297400148	0.301999684696278	0.130436226612524	0.393302793759403	0.241379026033883	1	1	Mutual	0.6042813456	0	0.0907348044864875	0	0.119310297400148	Boost	One
Bacteroides_ovatus_ATCC_8483	Weissella_cibaria_KACC_11862	EX_ala_D	Max	0.138666143115756	0.344483226149284	0.130436226612524	0.324922732929849	0.199340138212051	0	1	Commensal	0.6220930233	0	0.0907348044864875	0	0.138666143115756	Boost	One
Bacteroides_pectinophilus_ATCC_43243	Kurthia_massiliensis_JC30	EX_ala_D	Max	2.5375316005551	0	0.302455135066486	0.144516088479918	0.279958216518708	1	0	Commensal	0.5452876377	0	-1	0	2.5375316005551	Emergent	One
Bacteroides_plebeius_M12_DSM_17135	Weissella_cibaria_KACC_11862	EX_ala_D	Max	0.105281461002846	0.113092141539948	0.130436226612524	0.178082257166807	0.212997009227706	1	1	Mutual	0.6077922078	0	0.0907348044864875	0	0.105281461002846	Boost	One
Bacteroides_pyogenes_DSM20611	Weissella_cibaria_KACC_11862	EX_ala_D	Max	0.21517764335124	0.46640787797468	0.130436226612524	0.506416973234764	0.309329589775416	0	1	Commensal	0.559454191	0	0.0907348044864875	0	0.21517764335124	Boost	One
Bacteroides_pyogenes_DSM20611	Weissella_confusa_LBAE_C39_2	EX_ala_D	Max	0.467349630178887	0.46640787797468	0.179147683716061	0.506174759893042	0.347494786405946	0	1	Commensal	0.5248322148	0	-1	0	0.467349630178887	Emergent	One
Bacteroides_sp_1_1_14	Weissella_cibaria_KACC_11862	EX_ala_D	Max	0.13392750009541	0.167275586860759	0.130436226612524	0.22016326322921	0.192528080608099	1	1	Mutual	0.5948785292	0	0.0907348044864875	0	0.13392750009541	Boost	One
Bacteroides_sp_1_1_30	Weissella_confusa_LBAE_C39_2	EX_ala_D	Max	0.109554060649543	0.139244448357779	0.179147683716061	0.179162796240462	0.210526013767321	1	1	Mutual	0.5799601858	0	-1	0	0.109554060649543	Emergent	One
Bacteroides_sp_1_1_6	Weissella_cibaria_KACC_11862	EX_ala_D	Max	0.103791253390909	0.12153494326218	0.130436226612524	0.187865463936078	0.209982140689135	1	1	Mutual	0.5852713178	0	0.0907348044864875	0	0.103791253390909	Boost	One
Bacteroides_sp_2_1_22	Weissella_cibaria_KACC_11862	EX_ala_D	Max	0.102998094893223	0.117009483204811	0.130436226612524	0.180777425561359	0.208377486021277	1	1	Mutual	0.5953458306	0	0.0907348044864875	0	0.102998094893223	Boost	One
Bacteroides_sp_3_1_19	Kurthia_massiliensis_JC30	EX_ala_D	Max	0.459088554797859	0.0814045603439355	0.302455135066486	0.085307073308627	0.277084441323041	0	0	Neutral	0.5033632287	0	-1	0	0.459088554797859	Emergent	One
Bacteroides_sp_3_1_19	Weissella_cibaria_KACC_11862	EX_ala_D	Max	0.100574047143368	0.0814045603439355	0.130436226612524	0.0818596269913314	0.144580674183317	0	1	Commensal	0.6189624329	0	0.0907348044864875	0	0.100574047143368	Boost	One
Bacteroides_sp_3_1_40A	Weissella_cibaria_KACC_11862	EX_ala_D	Max	0.145006460147783	0.115128959492478	0.130436226612524	0.162501984863525	0.208454689500968	1	1	Mutual	0.5805626598	0	0.0907348044864875	0	0.145006460147783	Boost	One
Bacteroides_sp_3_1_40A	Weissella_confusa_LBAE_C39_2	EX_ala_D	Max	0.100948996460261	0.115128959492478	0.179147683716061	0.167927850113983	0.22621811871204	1	1	Mutual	0.5679895901	0	-1	0	0.100948996460261	Emergent	One
Bacteroides_sp_3_2_5	Weissella_cibaria_KACC_11862	EX_ala_D	Max	0.118523619569487	0.0998839314999691	0.130436226612524	0.163196099699576	0.211503860487596	1	1	Mutual	0.5816784113	0	0.0907348044864875	0	0.118523619569487	Boost	One
Bacteroides_sp_9_1_42FAA	Weissella_cibaria_KACC_11862	EX_ala_D	Max	0.172106579304796	0.31682527665429	0.130436226612524	0.354372176442894	0.247412587780332	1	1	Mutual	0.5788161994	0	0.0907348044864875	0	0.172106579304796	Boost	One
Bacteroides_sp_D1	Weissella_cibaria_KACC_11862	EX_ala_D	Max	0.102998094893223	0.117009483204811	0.130436226612524	0.180777425561359	0.208377486021277	1	1	Mutual	0.5953458306	0	0.0907348044864875	0	0.102998094893223	Boost	One
Bacteroides_thetaiotaomicron_VPI_5482	Kurthia_massiliensis_JC30	EX_ala_D	Max	0.57615453827384	0.437948905155689	0.302455135066486	0.480817056604678	0.279028166896978	0	0	Neutral	0.5516528926	0	-1	0	0.57615453827384	Emergent	One
Bacteroides_thetaiotaomicron_VPI_5482	Weissella_cibaria_KACC_11862	EX_ala_D	Max	0.203842482929531	0.437948905155689	0.130436226612524	0.429910687932647	0.293034678888489	0	1	Commensal	0.6282194849	0	0.0907348044864875	0	0.203842482929531	Boost	One
Bacteroides_thetaiotaomicron_VPI_5482	Weissella_confusa_LBAE_C39_2	EX_ala_D	Max	0.134545839908014	0.437948905155689	0.179147683716061	0.437713932222778	0.32660886707697	0	1	Commensal	0.6148148148	0	-1	0	0.134545839908014	Emergent	One
Bacteroides_uniformis_ATCC_8492	Weissella_cibaria_KACC_11862	EX_ala_D	Max	0.153361245915334	0.158660191851015	0.130436226612524	0.2431953381315	0.220465149388247	1	1	Mutual	0.5960469426	0	0.0907348044864875	0	0.153361245915335	Boost	One
Bacteroides_xylanisolvens_SD_CC_1b	Weissella_cibaria_KACC_11862	EX_ala_D	Max	0.102075432617198	0.128128802116735	0.130436226612524	0.194317750896857	0.206510829693912	1	1	Mutual	0.5952380952	0	0.0907348044864875	0	0.102075432617198	Boost	One
Bacteroides_xylanisolvens_XB1A	Weissella_cibaria_KACC_11862	EX_ala_D	Max	0.131277222121184	0.254251974762786	0.130436226612524	0.287124797566094	0.188718161576503	1	1	Mutual	0.5907633098	0	0.0907348044864875	0	0.131277222121184	Boost	One
Bacteroides_xylanisolvens_XB1A	Weissella_confusa_LBAE_C39_2	EX_ala_D	Max	0.224808504354201	0.254251974762786	0.179147683716061	0.2919319105564	0.224890397253716	1	1	Mutual	0.5783289817	0	-1	0	0.224808504354201	Emergent	One
Barnesiella_intestinihominis_YIT_11860	Weissella_cibaria_KACC_11862	EX_ala_D	Max	0.106147448065144	0.0919395742844116	0.130436226612524	0.0894939374197747	0.152592741766057	0	1	Commensal	0.6035386632	0	0.0907348044864875	0	0.106147448065144	Boost	One
Bifidobacterium_animalis_lactis_AD011	Veillonella_sp_3_1_44	EX_ala_D	Max	1.67143867232846	0.0425314481685582	0.109026100188757	0.0581471667608184	0.100600922854255	1	0	Commensal	0.5334987593	0	-1	0	1.67143867232846	Emergent	One
Bifidobacterium_animalis_lactis_AD011	Weissella_cibaria_KACC_11862	EX_ala_D	Max	0.10530442263962	0.0425314481685582	0.130436226612524	0.0462274118152664	0.151380846770849	0	1	Commensal	0.6085989622	0	0.0907348044864875	0	0.10530442263962	Boost	One
Bifidobacterium_animalis_lactis_BB_12	Veillonella_sp_3_1_44	EX_ala_D	Max	0.307034399836539	0.0467191615675828	0.109026100188757	0.0642943620721326	0.119606421664571	1	0	Commensal	0.5084226646	0	-1	0	0.307034399836539	Emergent	One
Bifidobacterium_breve_UCC2003_NCIMB8807	Kurthia_massiliensis_JC30	EX_ala_D	Max	0.135971139302796	0.24183192703602	0.302455135066486	0.586263407848946	0.379009433115584	1	1	Mutual	0.5244186047	0	-1	0	0.135971139302796	Emergent	One
Bifidobacterium_breve_UCC2003_NCIMB8807	Lactobacillus_fermentum_ATCC_14931	EX_ala_D	Max	0.264895813631028	0.24183192703602	0.0731835951320332	0.21861736279152	0.0979053099368912	0	1	Commensal	0.5384615385	0	-0.0135354522867601	0	0.264895813631028	Emergent	One
Bifidobacterium_coryneforme_DSM_20216	Burkholderia_cepacia_GG4	EX_ala_D	Max	0.211269588211621	0.207265544034106	0.338999717349716	0.204419546021199	0.307492088963158	0	0	Neutral	0.5129561079	0	0	0	0.211269588211621	Emergent	One
Bifidobacterium_coryneforme_DSM_20216	Kurthia_massiliensis_JC30	EX_ala_D	Max	4.39785168851245	0.207265544034106	0.302455135066486	0.285120704531664	0.332049222860292	1	0	Commensal	0.4589252625	0	-1	0	4.39785168851245	Emergent	One
Bifidobacterium_gallicum_DSM_20093	Kurthia_massiliensis_JC30	EX_ala_D	Max	0.404249389786855	0.116970197794438	0.302455135066486	0.534501645450291	0.339594655884866	1	1	Mutual	0.5788161994	0	-1	0	0.404249389786855	Emergent	One
Bifidobacterium_longum_infantis_ATCC_15697	Staphylococcus_pettenkoferi_VCU012	EX_ala_D	Max	0.443726590012602	0.175310401597647	0.186254524890362	0.27521270485795	0.228263549458575	1	1	Mutual	0.5757389163	0	-1	0	0.443726590012602	Emergent	One
Bifidobacterium_longum_longum_JCM_1217	Lactobacillus_fermentum_ATCC_14931	EX_ala_D	Max	0.165195914546189	0.103314055896429	0.0731835951320332	0.0956596813629176	0.0793209868822942	0	0	Neutral	0.519005848	0	-0.0135354522867601	0	0.165195914546189	Emergent	One
Bifidobacterium_mongoliense_DSM_21395	Kurthia_massiliensis_JC30	EX_ala_D	Max	1.68375756885962	0.299041648483961	0.302455135066486	0.335120751309887	0.384734357353182	1	1	Mutual	0.4229368932	0	-1	0	1.68375756885962	Emergent	One
Bifidobacterium_pseudolongum_subsp_Pseudolongum_DSM_20099	Weissella_confusa_LBAE_C39_2	EX_ala_D	Max	0.151067131962577	0.291160745424675	0.179147683716061	0.291927736494813	0.22149862540607	0	1	Commensal	0.4563037249	0	-1	0	0.151067131962577	Emergent	One
Bifidobacterium_scardovii_JCM_12489	Weissella_confusa_LBAE_C39_2	EX_ala_D	Max	0.143162229041991	0.264627337805994	0.179147683716061	0.241387620233695	0.196720252368777	0	0	Neutral	0.4527777778	0	-1	0	0.143162229041991	Emergent	One
Bifidobacterium_stercoris_ATCC_43183	Weissella_cibaria_KACC_11862	EX_ala_D	Max	0.144108081742957	0.200781460649469	0.130436226612524	0.197427364406849	0.207163221581141	0	1	Commensal	0.4807692308	0	0.0907348044864875	0	0.144108081742957	Boost	One
Bifidobacterium_thermacidophilum_subsp_thermacidophilum_DSM_15837	Weissella_cibaria_KACC_11862	EX_ala_D	Max	0.164501808916384	0.159769528971446	0.130436226612524	0.159769528879565	0.236480315877202	0	1	Commensal	0.4851416724	0	0.0907348044864875	0	0.164501808916384	Boost	One
Bifidobacterium_thermophilum_RBL67	Weissella_cibaria_KACC_11862	EX_ala_D	Max	0.155512326966004	0.205081946623948	0.130436226612524	0.186024476208559	0.223557445635379	0	1	Commensal	0.5013404826	0	0.0907348044864875	0	0.155512326966004	Boost	One
Brachybacterium_paraconglomeratum_LC44	Lactobacillus_fermentum_IFO_3956	EX_ala_D	Max	3.60485935316308	0.430249623966123	0.086671566665039	0.406567451209867	0.0795793531214031	0	0	Neutral	0.5411973918	0	-0.0186279644694878	3.64339899724496	-0.0385396440818795	Emergent	One
Brachyspira_pilosicoli_B2904	Lactobacillus_fermentum_IFO_3956	EX_ala_D	Max	2.99259120816021	0.151904169405001	0.086671566665039	0.151904169397312	0.227835648829455	0	1	Commensal	0.5164257556	0	-0.0186279644694878	0	2.99259120816021	Emergent	One
Burkholderia_cepacia_GG4	Dialister_invisus_DSM_15470	EX_ala_D	Max	0.262463517406673	0.338999717349716	0.0113529672193493	0.350713259879853	0.0170348019049698	0	1	Commensal	0.5397422127	0	0	0.262463517406673	0	Emergent	One
Burkholderia_cepacia_GG4	Eggerthia_catenaformis_OT_569	EX_ala_D	Max	0.134750569140351	0.338999717349716	0.348346607662921	0.561630146613538	0.348346607661597	1	0	Commensal	0.5002578649	0	0	0.134750569140351	0	Emergent	One
Burkholderia_cepacia_GG4	Streptococcus_dysgalactiae_subsp_dysgalactiae_ATCC_27957	EX_ala_D	Max	0.386650082686401	0.338999717349716	0.348346607665869	0.458739589770857	0.348346607661597	1	0	Commensal	0.5155691679	0	0	0.386650082686401	0	Emergent	One
Burkholderia_cepacia_GG4	Streptococcus_lutetiensis_033	EX_ala_D	Max	0.480456055046602	0.338999717349716	0.279561325865305	0.321568858115143	0.354328283245309	0	1	Commensal	0.5208333333	0	0	0.480456055046602	0	Emergent	One
Burkholderia_cepacia_GG4	Streptococcus_parasanguinis_ATCC_903	EX_ala_D	Max	0.39439517919493	0.338999717349716	0.314086890480372	0.340393127303628	0.424202239080387	0	1	Commensal	0.514242116	0	0	0.39439517919493	0	Emergent	One
Burkholderia_cepacia_GG4	Streptococcus_sanguinis_SK36	EX_ala_D	Max	0.398895836940937	0.338999717349716	0.418795522851362	0.37606410167507	0.536227267319191	1	1	Mutual	0.4602933738	0	0	0.398895836940937	0	Emergent	One
Burkholderia_cepacia_GG4	Tropheryma_whipplei_str_Twist	EX_ala_D	Max	0.177158551162165	0.338999717349716	0.00833453246057969	0.327331173202879	0.0270176064389034	0	1	Commensal	0.590048675	0	0	0.177158551162165	0	Emergent	One
Burkholderia_cepacia_GG4	Weissella_paramesenteroides_ATCC_33313	EX_ala_D	Max	5.39357523144076	0.338999717349716	0.0528851972207957	0.308236753280994	0.0755848710236933	0	1	Commensal	0.6255081301	0	-0.00978122299648021	5.40755480450639	-0.013979573065626	Emergent	One
Butyrivibrio_crossotus_DSM_2876	Weissella_cibaria_KACC_11862	EX_ala_D	Max	0.170437786367188	0.212298949945612	0.130436226612524	0.199595986108193	0.348346607661938	0	1	Commensal	0.5526897568	0	0.0907348044864875	0	0.170437786367188	Boost	One
Butyrivibrio_fibrisolvens_16_4	Kurthia_massiliensis_JC30	EX_ala_D	Max	1.03121621767468	0.148825915007827	0.302455135066486	0.204696660300101	0.324361719803051	1	0	Commensal	0.4746571258	-0.0275256506324695	-1	-0.0378590567157744	1.06907527439046	Emergent	One
Campylobacter_gracilis_RM3268	Kurthia_massiliensis_JC30	EX_ala_D	Max	3.91220275934245	0.0145148291991445	0.302455135066486	0.0630810153949142	0.285774212433239	1	0	Commensal	0.4867424242	0	-1	0	3.91220275934245	Emergent	One
Campylobacter_gracilis_RM3268	Lactobacillus_fermentum_ATCC_14931	EX_ala_D	Max	0.571603765689588	0.0145148291991445	0.0731835951320332	0.0242757655784089	0.083633838968808	1	1	Mutual	0.5735402809	0	-0.0135354522867601	0	0.571603765689588	Emergent	One
Campylobacter_showae_CSUNSWCD	Lactobacillus_fermentum_ATCC_14931	EX_ala_D	Max	0.899441235879749	0.00918163539698881	0.0731835951320332	0.019868680306331	0.0838117341044153	1	1	Mutual	0.5826771654	0	-0.0135354522867601	0	0.899441235879749	Emergent	One
Capnocytophaga_granulosa_ATCC_51502	Lysinibacillus_sphaericus_C3_41	EX_ala_D	Max	1.50420603125121	0.151451604765435	0.173093036587926	0.28492715638049	0.245227428697376	1	1	Mutual	0.4821320412	0	-1	0	1.50420603125121	Emergent	One
Capnocytophaga_ochracea_DSM_7271	Kurthia_massiliensis_JC30	EX_ala_D	Max	3.12443357102495	0.235203965378674	0.302455135066486	0.377576451996333	0.449318147124586	1	1	Mutual	0.4742962056	0	-1	0	3.12443357102495	Emergent	One
Cloacibacillus_evryensis_DSM_19522	Weissella_confusa_LBAE_C39_2	EX_ala_D	Max	0.177571981279016	0.101454879654022	0.179147683716061	0.237212629893293	0.220744058974333	1	1	Mutual	0.5191186001	0	-1	0	0.177571981279016	Emergent	One
Clostridium_cellobioparum_DSM_1351	Lactobacillus_fermentum_ATCC_14931	EX_ala_D	Max	1.69063392073406	0.191028292563164	0.0731835951320332	0.191028292563601	0.180851865152704	0	1	Commensal	0.5464174455	-0.0410569277031527	-0.0135354522867601	-0.0925134738622546	1.78314739459631	Emergent	One
Clostridium_cellobioparum_DSM_1351	Lactobacillus_fermentum_IFO_3956	EX_ala_D	Max	1.95312207170934	0.191028292563164	0.086671566665039	0.191028292563601	0.198612449471852	0	1	Commensal	0.4984520124	-0.0410569277031527	-0.0186279644694878	-0.0925134738622546	2.0456355455716	Emergent	One
Clostridium_innocuum_2959	Lactobacillus_fermentum_ATCC_14931	EX_ala_D	Max	0.587878960615967	0.487599403410338	0.0731835951320332	0.44299412502437	0.193124473970215	0	1	Commensal	0.5191545575	0	-0.0135354522867601	0	0.587878960615967	Emergent	One
Clostridium_innocuum_2959	Lactobacillus_fermentum_IFO_3956	EX_ala_D	Max	0.601746320792699	0.487599403410338	0.086671566665039	0.446050809444955	0.205552889160572	0	1	Commensal	0.4583883752	0	-0.0186279644694878	0	0.601746320792699	Emergent	One
Clostridium_leptum_DSM_753	Kurthia_massiliensis_JC30	EX_ala_D	Max	2.11305097401714	0.0521948606957969	0.302455135066486	0.137726154762845	0.280313700389684	1	0	Commensal	0.5536791315	0	-1	0	2.11305097401714	Emergent	One
Clostridium_methylpentosum_R2_DSM_5476	Kurthia_massiliensis_JC30	EX_ala_D	Max	1.4341586368065	0.0828668511186632	0.302455135066486	0.119258688300988	0.339604614838549	1	1	Mutual	0.5547217011	0	-1	0	1.4341586368065	Emergent	One
Clostridium_methylpentosum_R2_DSM_5476	Lactobacillus_fermentum_ATCC_14931	EX_ala_D	Max	0.816437726388926	0.0828668511186632	0.0731835951320332	0.0954760301852957	0.0795813856881296	1	0	Commensal	0.4847986853	0	-0.0135354522867601	0	0.816437726388926	Emergent	One
Clostridium_methylpentosum_R2_DSM_5476	Lactobacillus_fermentum_IFO_3956	EX_ala_D	Max	0.897584415434835	0.0828668511186632	0.086671566665039	0.0938743977409331	0.0964934286905645	1	1	Mutual	0.5164750958	0	-0.0186279644694878	0	0.897584415434835	Emergent	One
Clostridium_sporosphaeroides_DSM_1294	Lactobacillus_fermentum_ATCC_14931	EX_ala_D	Max	1.69387563707562	0.156904269010368	0.0731835951320332	0.156904269008123	0.189965050315209	0	1	Commensal	0.5578734859	0	-0.0135354522867601	0	1.69387563707562	Emergent	One
Clostridium_sporosphaeroides_DSM_1294	Lactobacillus_fermentum_IFO_3956	EX_ala_D	Max	1.96852902689864	0.156904269010368	0.086671566665039	0.156904269008919	0.208163506674055	0	1	Commensal	0.5129740519	0	-0.0186279644694878	0	1.96852902689864	Emergent	One
Collinsella_tanakaei_YIT_12063	Lactobacillus_fermentum_ATCC_14931	EX_ala_D	Max	1.12619080760317	0.329835085145995	0.0731835951320332	0.319090614647962	0.169779497724335	0	1	Commensal	0.5229110512	0	-0.0135354522867601	0	1.12619080760317	Emergent	One
Collinsella_tanakaei_YIT_12063	Lactobacillus_fermentum_IFO_3956	EX_ala_D	Max	1.85618401387387	0.329835085145995	0.086671566665039	0.314606841296154	0.192172763455005	0	1	Commensal	0.4701942398	0	-0.0186279644694878	0	1.85618401387387	Emergent	One
Coprococcus_comes_ATCC_27758	Kurthia_massiliensis_JC30	EX_ala_D	Max	1.63332586555839	0.270885305718658	0.302455135066486	0.295510787346643	0.312410647368097	0	0	Neutral	0.4719512195	0	-1	0	1.63332586555839	Emergent	One
Coprococcus_eutactus_ATCC_27759	Kurthia_massiliensis_JC30	EX_ala_D	Max	0.842827164490245	0.217145773105373	0.302455135066486	0.329056585505782	0.346382405129702	1	1	Mutual	0.5091463415	0	-1	0	0.842827164490245	Emergent	One
Corynebacterium_propinquum_DSM_44285	Weissella_cibaria_KACC_11862	EX_ala_D	Max	0.532819986343611	0.109956613582008	0.130436226612524	0.102987065692901	0.141285624798229	0	0	Neutral	0.5162548765	0	0.0907348044864875	0	0.532819986343611	Boost	One
Corynebacterium_ureicelerivorans	Weissella_cibaria_KACC_11862	EX_ala_D	Max	0.224455571214207	0.157061785508874	0.130436226612524	0.158448752892241	0.128485608544679	0	0	Neutral	0.5125329815	0	0.0907348044864875	0	0.224455571214207	Boost	One
Desulfovibrio_piger_ATCC_29098	Kurthia_massiliensis_JC30	EX_ala_D	Max	1.62992792131445	0.104660137961576	0.302455135066486	0.20151529145312	0.292985986814756	1	0	Commensal	0.5195838433	0	-1	0	1.62992792131445	Emergent	One
Desulfovibrio_sp_3_1_syn3	Weissella_confusa_LBAE_C39_2	EX_ala_D	Max	0.162494590412052	0.0536812513969997	0.179147683716061	0.181553440587436	0.228723988597153	1	1	Mutual	0.5559322034	0	-1	0	0.162494590412052	Emergent	One
Dysgonomonas_gadei_ATCC_BAA_286	Weissella_cibaria_KACC_11862	EX_ala_D	Max	0.242318887629949	0.661988845220504	0.130436226612524	0.671745884463917	0.348346607661597	0	1	Commensal	0.5669291339	0	0.0907348044864875	0	0.242318887629949	Boost	One
Eggerthella_sp_YY7918	Kurthia_massiliensis_JC30	EX_ala_D	Max	2.16070246070933	0.0310293715775754	0.302455135066486	0.311734837227277	0.278530673096952	1	0	Commensal	0.5170523752	0	-1	0	2.16070246070933	Emergent	One
Enterococcus_faecium_TX1330	Kurthia_massiliensis_JC30	EX_ala_D	Max	1.93009910727403	0.182047904936723	0.302455135066486	0.180954626856874	0.312078754408049	0	0	Neutral	0.52	-0.0336701241137689	-1	-0.135734427552961	2.06583353482699	Emergent	One
Eubacterium_hallii_DSM_3353	Kurthia_massiliensis_JC30	EX_ala_D	Max	3.17111189420382	0.13827425046344	0.302455135066486	0.178806142625263	0.294456190953042	1	0	Commensal	0.5041966427	0	-1	0	3.17111189420382	Emergent	One
Eubacterium_ramulus_ATCC_29099	Weissella_confusa_LBAE_C39_2	EX_ala_D	Max	0.139330975331177	0.183625500055471	0.179147683716061	0.179949542417262	0.168397065269119	0	0	Neutral	0.524513096	0	-1	0	0.139330975331177	Emergent	One
Eubacterium_siraeum_70_3	Weissella_confusa_LBAE_C39_2	EX_ala_D	Max	0.214755539272687	0.113942200261794	0.179147683716061	0.193202513191522	0.271369719315885	1	1	Mutual	0.5942562592	0	-1	0	0.214755539272687	Emergent	One
Eubacterium_siraeum_DSM_15702	Ureibacillus_thermosphaericus_str_Thermo_BF	EX_ala_D	Max	0.519165749310787	0.138492122602995	0.063750024774845	0.164935717052913	0.0615243778555623	1	0	Commensal	0.5287277702	0	0	0	0.519165749310787	Emergent	One
Eubacterium_siraeum_DSM_15702	Weissella_confusa_LBAE_C39_2	EX_ala_D	Max	0.121699592051868	0.138492122602995	0.179147683716061	0.249801234254392	0.23489807659405	1	1	Mutual	0.5656716418	0	-1	0	0.121699592051868	Emergent	One
Faecalibacterium_prausnitzii_L2_6	Kurthia_massiliensis_JC30	EX_ala_D	Max	1.3051508121597	0.289387162098152	0.302455135066486	0.298039317352846	0.338506051876152	0	1	Commensal	0.5106382979	0	-1	0	1.3051508121597	Emergent	One
Filifactor_alocis_ATCC_35896	Lactobacillus_fermentum_ATCC_14931	EX_ala_D	Max	0.864549233611115	0.104856310966414	0.0731835951320332	0.178429203367273	0.0933222508250537	1	1	Mutual	0.5541031227	0	-0.0135354522867601	0	0.864549233611115	Emergent	One
Filifactor_alocis_ATCC_35896	Lactobacillus_fermentum_IFO_3956	EX_ala_D	Max	0.864678498461785	0.104856310966414	0.086671566665039	0.177993049979364	0.108930696819698	1	1	Mutual	0.5174377224	0	-0.0186279644694878	0	0.864678498461785	Emergent	One
Halococcus_morrhuae_DSM1307	Lactobacillus_fermentum_ATCC_14931	EX_ala_D	Max	0.899009996257632	0.0694060694950788	0.0731835951320332	0.0634625542593312	0.0894654535289874	0	1	Commensal	0.6446601942	0	-0.0135354522867601	0	0.899009996257632	Emergent	One
Kingella_oralis_ATCC_51147	Weissella_cibaria_KACC_11862	EX_ala_D	Max	1.3437225229261	0.115635571532583	0.130436226612524	0.160530651658746	0.182937629165167	1	1	Mutual	0.5034293553	-0.0057843225591796	0.0907348044864875	-0.00803006425724107	1.35175258718334	Boost	One
Kurthia_massiliensis_JC30	Lachnospiraceae_bacterium_sp_8_1_57FAA	EX_ala_D	Max	2.47859782121259	0.302455135066486	0.034790246848783	0.284502485442772	0.126657685211853	0	1	Commensal	0.5043859649	-1	0	2.47859782121259	0	Emergent	One
Kurthia_massiliensis_JC30	Lactobacillus_acidophilus_NCFM	EX_ala_D	Max	0.929405954494882	0.302455135066486	0.155600795547074	0.314117132533511	0.190422960803744	0	1	Commensal	0.5628853268	-1	-0.0334426410240667	0.970332780726267	-0.0409268262313844	Emergent	One
Kurthia_massiliensis_JC30	Lactobacillus_helveticus_DPC_4571	EX_ala_D	Max	0.951871697736578	0.302455135066486	0.144053284715522	0.308633738732624	0.183272264222524	0	1	Commensal	0.507165109	-1	-0.0309607818669519	0.991261654069604	-0.0393899563330251	Emergent	One
Kurthia_massiliensis_JC30	Lactobacillus_plantarum_subsp_plantarum_ATCC_14917	EX_ala_D	Max	1.85844548431305	0.302455135066486	0.143982286887936	0.332472047452029	0.19275097620141	0	1	Commensal	0.4683244523	-1	-0.0266298119245221	1.89409516286366	-0.0356496785506124	Emergent	One
Kurthia_massiliensis_JC30	Lactobacillus_plantarum_WCFS1	EX_ala_D	Max	1.84625996793795	0.302455135066486	0.195395300096826	0.358448615372026	0.257458519187594	1	1	Mutual	0.4715025907	-1	-0.00640544872771898	1.85469997311395	-0.00844000517599852	Emergent	One
Kurthia_massiliensis_JC30	Lactobacillus_ruminis_ATCC_25644	EX_ala_D	Max	2.45322836329183	0.302455135066486	0.065502559274419	0.299445210398403	0.159643466195575	0	1	Commensal	0.5027829314	-1	-0.0121148293428632	2.48275474165166	-0.029526378359833	Emergent	One
Kurthia_massiliensis_JC30	Parabacteroides_distasonis_ATCC_8503	EX_ala_D	Max	0.960288898807676	0.302455135066486	0.2971991372658	0.344898183843156	0.292424488670349	1	0	Commensal	0.4916170903	-1	0	0.960288898807676	0	Emergent	One
Kurthia_massiliensis_JC30	Pseudoflavonifractor_capillosus_strain_ATCC_29799	EX_ala_D	Max	1.46637171488101	0.302455135066486	0.116555499601672	0.306506153895498	0.152682386279935	0	1	Commensal	0.4673581452	-1	0	1.46637171488101	0	Emergent	One
Kurthia_massiliensis_JC30	Ruminococcus_champanellensis_18P13	EX_ala_D	Max	2.77100390814292	0.302455135066486	0.0200953585645742	0.280848879641781	0.134902567885433	0	1	Commensal	0.5529265255	-1	0	2.77100390814292	0	Emergent	One
Kurthia_massiliensis_JC30	Ruminococcus_sp_5_1_39BFAA	EX_ala_D	Max	2.3656873766447	0.302455135066486	0.0369038664229611	0.282519373552191	0.154667213930679	0	1	Commensal	0.4518700184	-1	0	2.3656873766447	0	Emergent	One
Kurthia_massiliensis_JC30	Ruminococcus_sp_SR1_5	EX_ala_D	Max	2.00081164411995	0.302455135066486	0.137822925539671	0.296871271124587	0.18737264611741	0	1	Commensal	0.4596725288	-1	0	2.00081164411995	0	Emergent	One
Kurthia_massiliensis_JC30	Ruminococcus_torques_L2_14	EX_ala_D	Max	1.93984658359466	0.302455135066486	0.150404156770801	0.311700044528152	0.194323421725699	0	1	Commensal	0.4495468278	-1	-0.0278175496031281	1.97578708908964	-0.0359405054949775	Emergent	One
Kurthia_massiliensis_JC30	Streptococcus_equinus_ATCC_9812	EX_ala_D	Max	0.618964872472134	0.302455135066486	0.0720678764097595	0.307269882320725	0.209543430520966	0	1	Commensal	0.5262183837	-1	0	0.618964872472134	0	Emergent	One
Kurthia_massiliensis_JC30	Subdoligranulum_variabile_DSM_15176	EX_ala_D	Max	0.792045819986015	0.302455135066486	0.242725446349734	0.302051539241802	0.310955005310916	0	1	Commensal	0.4945783133	-1	-0.0448925567532115	0.849557570128241	-0.0575117501422255	Emergent	One
Kurthia_massiliensis_JC30	Sutterella_parvirubra_YIT_11816	EX_ala_D	Max	0.500147159022845	0.302455135066486	0.0129276448401379	0.282332518871158	0.0795681622942084	0	1	Commensal	0.4617794486	-1	0	0.500147159022845	0	Emergent	One
Kurthia_massiliensis_JC30	Sutterella_wadsworthensis_3_1_45B	EX_ala_D	Max	1.22258287641364	0.302455135066486	0.0373909850253604	0.321543852062064	0.0479952699148498	0	1	Commensal	0.5024360536	-1	0	1.22258287641364	0	Emergent	One
Kurthia_massiliensis_JC30	Weissella_paramesenteroides_ATCC_33313	EX_ala_D	Max	0.388261017409945	0.302455135066486	0.0528851972207957	0.298292770410512	0.100000823915366	0	1	Commensal	0.56404089	-1	-0.00978122299648021	0.406756369794721	-0.0184953523847753	Emergent	One
Lachnospiraceae_bacterium_sp_8_1_57FAA	Weissella_confusa_LBAE_C39_2	EX_ala_D	Max	0.161036087197203	0.034790246848783	0.179147683716061	0.151373871301644	0.207245993488868	1	1	Mutual	0.5352727273	0	-1	0	0.161036087197203	Emergent	One
Lachnospira_multipara_ATCC_19207	Lactobacillus_fermentum_IFO_3956	EX_ala_D	Max	1.37000667583266	0.273074111027317	0.086671566665039	0.263295403876668	0.183379783050668	0	1	Commensal	0.4843537415	0	-0.0186279644694878	0	1.37000667583266	Emergent	One
Lactobacillus_brevis_subsp_gravesensis_ATCC_27305	Weissella_cibaria_KACC_11862	EX_ala_D	Max	1.6826053531488	0.0822904408879749	0.130436226612524	0.100397988293253	0.130683430366048	1	0	Commensal	0.4150943396	0	0.0907348044864875	0	1.6826053531488	Boost	One
Lactobacillus_buchneri_ATCC_11577	Weissella_cibaria_KACC_11862	EX_ala_D	Max	1.15511149432461	0.0774049051417801	0.130436226612524	0.0884469488618151	0.137900270120895	1	0	Commensal	0.4360795455	0	0.0907348044864875	0	1.15511149432461	Boost	One
Lactobacillus_fermentum_IFO_3956	Ruminococcus_flavefaciens_ATCC_19208	EX_ala_D	Max	0.752246545281878	0.086671566665039	0.265622658990713	0.166901943220523	0.257335475877653	1	0	Commensal	0.5113182423	-0.0186279644694878	0	0.752246545281878	0	Emergent	One
Lactobacillus_fermentum_IFO_3956	Weissella_cibaria_KACC_11862	EX_ala_D	Max	0.100225215702039	0.086671566665039	0.130436226612524	0.0946172494283246	0.14407920997462	0	1	Commensal	0.4177679883	-0.0186279644694878	0.0907348044864875	0	0.100225215702039	Boost	One
Lactobacillus_hilgardii_ATCC_8290	Weissella_cibaria_KACC_11862	EX_ala_D	Max	1.46035821975124	0.074001959821794	0.130436226612524	0.0872862546892748	0.134505407049915	1	0	Commensal	0.4186379928	-0.0136868104729047	0.0907348044864875	-0.067864015585883	1.52822223533713	Boost	One
Lactobacillus_sakei_subsp_sakei_23K	Weissella_confusa_LBAE_C39_2	EX_ala_D	Max	0.148994837667374	0.182158623584115	0.179147683716061	0.174666442997591	0.173680164666848	0	0	Neutral	0.3920972644	0	-1	0	0.148994837667374	Emergent	One
Lactobacillus_salivarius_HO66_ATCC_11741	Weissella_cibaria_KACC_11862	EX_ala_D	Max	0.974642993537145	0.0824884008691757	0.130436226612524	0.125080485038438	0.134328678174029	1	0	Commensal	0.4354964816	0	0.0907348044864875	0	0.974642993537145	Boost	One
Lactobacillus_salivarius_salivarius_UCC118	Prevotella_timonensis_4401737	EX_ala_D	Max	1.32886608741649	0.118503728806832	0.219402689829617	0.119214969322343	0.212137814025937	0	0	Neutral	0.5617378049	-1.13686837721616e-13	0	1.32886608741649	0	Emergent	One
Lactobacillus_salivarius_salivarius_UCC118	Weissella_cibaria_KACC_11862	EX_ala_D	Max	1.00386177817131	0.118503728806832	0.130436226612524	0.142327205376318	0.171096062348965	1	1	Mutual	0.439005439	-1.13686837721616e-13	0.0907348044864875	0	1.00386177817131	Boost	One
Melainabacterium_MEL_A1	Veillonella_sp_3_1_44	EX_ala_D	Max	0.432764115960367	0.22196584145158	0.109026100188757	0.221480146480076	0.106098623989055	0	0	Neutral	0.5261514442	0	-1	0	0.432764115960367	Emergent	One
Mycoplasma_pneumoniae_309	Providencia_rettgeri_DSM_1131	EX_ala_D	Max	0.814387264759603	0.00904335162555055	0.341950485569903	0.0157112607014369	0.327045210465144	1	0	Commensal	0.7380952381	0	0	0	0.814387264759603	Emergent	One
Mycoplasma_pneumoniae_309	Providencia_stuartii_ATCC_25827	EX_ala_D	Max	1.31651819887429	0.00904335162555055	0.341950485567841	0.0157112607007548	0.327045210465712	1	0	Commensal	0.7278177458	0	0	0	1.31651819887429	Emergent	One
Parabacteroides_johnsonii_DSM_18315	Weissella_cibaria_KACC_11862	EX_ala_D	Max	0.385055854818916	0.184004712890582	0.130436226612524	0.194973425059857	0.169319345309532	0	1	Commensal	0.6132241077	0	0.0907348044864875	0	0.385055854818916	Boost	One
Parabacteroides_merdae_ATCC_43184	Weissella_cibaria_KACC_11862	EX_ala_D	Max	0.391843360495045	0.27408187253864	0.130436226612524	0.294945472855829	0.215186072289043	0	1	Commensal	0.6163194444	0	0.0907348044864875	0	0.391843360495045	Boost	One
Porphyromonas_gingivalis_W83	Weissella_cibaria_KACC_11862	EX_ala_D	Max	0.545736100373574	0.113723143484825	0.130436226612524	0.157239022376984	0.145922324329717	1	1	Mutual	0.6052980132	0	0.0907348044864875	0	0.545736100373574	Boost	One
Prevotella_bryantii_C21a	Weissella_confusa_LBAE_C39_2	EX_ala_D	Max	0.238007961820131	0.327224582559846	0.179147683716061	0.360977170800311	0.311965669240635	1	1	Mutual	0.5428380187	0	-1	0	0.238007961820131	Emergent	One
Prevotella_copri_CB7_DSM_18205	Weissella_cibaria_KACC_11862	EX_ala_D	Max	0.102846855055077	0.0767704124894924	0.130436226612524	0.0748452260739896	0.147847959427395	0	1	Commensal	0.6088435374	0	0.0907348044864875	0	0.102846855055077	Boost	One
Ruminococcaceae_bacterium_D16	Weissella_cibaria_KACC_11862	EX_ala_D	Max	0.121406693918516	0.0984432443860479	0.130436226612524	0.0927068095496679	0.174528739328707	0	1	Commensal	0.5894085282	0	0.0907348044864875	0	0.121406693918516	Boost	One
Ruminococcus_obeum_A2_162	Weissella_confusa_LBAE_C39_2	EX_ala_D	Max	0.218885733077173	0.109568585615839	0.179147683716061	0.117871220394363	0.230891967052571	0	1	Commensal	0.5492676431	0	-1	0	0.218885733077173	Emergent	One
Ruminococcus_torques_L2_14	Weissella_confusa_LBAE_C39_2	EX_ala_D	Max	0.182356447401048	0.150404156770801	0.179147683716061	0.159560385804411	0.227831200037144	0	1	Commensal	0.5172413793	-0.0278175496031281	-1	-0.0295110124752682	0.211867459876316	Emergent	One
Streptococcus_sp_I_P16	Weissella_cibaria_KACC_11862	EX_ala_D	Max	0.105048963842819	0.219185134969264	0.130436226612524	0.19733299683412	0.151013610827476	0	1	Commensal	0.4391143911	0	0.0907348044864875	0	0.105048963842819	Boost	One
Streptococcus_thermophilus_LMG_18311	Weissella_cibaria_KACC_11862	EX_ala_D	Max	0.10055769106782	0.0960485834713612	0.130436226612524	0.0975692152679812	0.14455716143334	0	1	Commensal	0.4746404239	0	0.0907348044864875	0	0.10055769106782	Boost	One
Ureaplasma_urealyticum_serovar_8_str_ATCC_27618	Weissella_cibaria_KACC_11862	EX_ala_D	Max	0.104564147463634	0.0455385455654092	0.130436226612524	0.0590601533444897	0.150316660859289	1	1	Mutual	0.6001577287	0	0.0907348044864875	0	0.104564147463634	Boost	One
Weissella_cibaria_KACC_11862	Weissella_paramesenteroides_ATCC_33313	EX_ala_D	Max	0.422813495000241	0.130436226612524	0.0528851972207957	0.125400753262852	0.104676634454222	0	1	Commensal	0.3728	0.0907348044864875	-0.00978122299648021	0.504198322168804	-0.0813848271685629	Boost	One
Anaerotruncus_colihominis_DSM_17241	Bacillus_flexus_27Col1_1E	EX_amp	Max	1.2790386269661	0.287399711042272	0.407479496871012	0.534039422548631	0.88663796888045	1	1	Mutual	0.5279831045	0	-1	0	1.2790386269661	Emergent	One
Acidaminococcus_fermentans_DSM_20731	Clostridium_perfringens_ATCC_13124	EX_arab_L	Max	0.0236647053917053	0.173843326781544	0.348346607661343	0.457638638998674	0.59630321555926	1	1	Mutual	0.507788162	0	0.00753583640000002	0	0.0236647053917522	Boost	One
Acidaminococcus_intestini_RyC_MR95	Clostridium_perfringens_ATCC_13124	EX_arab_L	Max	0.0236647053917053	0.116486646507912	0.348346607661343	0.942456157730476	0.432061801368604	1	1	Mutual	0.5595238095	0	0.00753583640000002	0	0.0236647053917522	Boost	One
Acidaminococcus_sp_D21	Clostridium_perfringens_ATCC_13124	EX_arab_L	Max	0.0236647053917053	0.126315671732149	0.348346607661343	0.259804091901515	0.490805843765884	1	1	Mutual	0.6063348416	0	0.00753583640000002	0	0.0236647053917522	Boost	One
Acinetobacter_haemolyticus_NIPH_261	Clostridium_perfringens_ATCC_13124	EX_arab_L	Max	0.0236647053917053	0.127338670776738	0.348346607661343	0.457638638998674	0.363640955389997	1	0	Commensal	0.4826802953	0	0.00753583640000002	0	0.0236647053917522	Boost	One
Acinetobacter_junii_SH205	Clostridium_perfringens_ATCC_13124	EX_arab_L	Max	0.0236647053917053	0.108867334594964	0.348346607661343	0.278331709954159	0.473591861358727	1	1	Mutual	0.5410573678	0	0.00753583640000002	0	0.0236647053917522	Boost	One
Acinetobacter_lwoffii_WJ10621	Clostridium_perfringens_ATCC_13124	EX_arab_L	Max	0.0236647053917053	0.0739064630499108	0.348346607661343	0.399506990781674	0.41352094625006	1	1	Mutual	0.4603358425	0	0.00753583640000002	0	0.0236647053917522	Boost	One
Acinetobacter_radioresistens_NIPH_2130	Clostridium_perfringens_ATCC_13124	EX_arab_L	Max	0.0236647053917053	0.13038337172401	0.348346607661343	0.383722096752535	0.388121209064479	1	1	Mutual	0.4743661972	0	0.00753583640000002	0	0.0236647053917522	Boost	One
Actinomyces_odontolyticus_ATCC_17982	Clostridium_perfringens_ATCC_13124	EX_arab_L	Max	0.0236647053917053	0.146898753213275	0.348346607661343	0.420259094262747	0.354516631488082	1	0	Commensal	0.5730337079	0	0.00753583640000002	0	0.0236647053917522	Boost	One
Actinomyces_oris_K20	Clostridium_perfringens_ATCC_13124	EX_arab_L	Max	0.023664705391819	0.196306170523189	0.348346607661343	0.614646039318359	0.509883646333719	1	1	Mutual	0.465	0	0.00753583640000002	0	0.0236647053917522	Boost	One
Actinomyces_viscosus_C505	Clostridium_perfringens_ATCC_13124	EX_arab_L	Max	0.023664705391819	0.255468761097273	0.348346607661343	0.457638638998674	0.444704372188312	1	1	Mutual	0.4446494465	0	0.00753583640000002	0	0.0236647053917522	Boost	One
Aggregatibacter_aphrophilus_NJ8700	Clostridium_perfringens_ATCC_13124	EX_arab_L	Max	0.0236647053917053	0.30782774258739	0.348346607661343	0.457638638998674	0.57952925450445	1	1	Mutual	0.3925465839	0	0.00753583640000002	0	0.0236647053917522	Boost	One
Alcaligenes_faecalis_subsp_faecalis_NBRC_13111	Clostridium_perfringens_ATCC_13124	EX_arab_L	Max	0.0236647053917053	0.28910866191984	0.348346607661343	0.607228270917517	0.348346607661597	1	0	Commensal	0.5157728707	0	0.00753583640000002	0	0.0236647053917522	Boost	One
Alistipes_onderdonkii_DSM_19147	Clostridium_perfringens_ATCC_13124	EX_arab_L	Max	0.023664705391819	0.203141778530085	0.348346607661343	0.628170974974637	0.348346607661597	1	0	Commensal	0.4615384615	0	0.00753583640000002	0	0.0236647053917522	Boost	One
Anaerobaculum_hydrogeniformans_OS1_ATCC_BAA_1850	Clostridium_perfringens_ATCC_13124	EX_arab_L	Max	0.0236647053917053	0.229631654428038	0.348346607661343	0.336878783753832	0.529558804768158	1	1	Mutual	0.5483468497	0	0.00753583640000002	0	0.0236647053917522	Boost	One
Anaerobiospirillum_succiniciproducens_DSM_640001	Clostridium_perfringens_ATCC_13124	EX_arab_L	Max	0.0236647053917053	0.161071508197321	0.348346607661343	0.255271032322185	0.477740415729841	1	1	Mutual	0.4665825977	0	0.00753583640000002	0	0.0236647053917522	Boost	One
Arcobacter_butzleri_RM4018	Clostridium_perfringens_ATCC_13124	EX_arab_L	Max	0.0236647053917053	0.0236136442253949	0.348346607661343	0.245043833553041	0.404373393111086	1	1	Mutual	0.500630517	0	0.00753583640000002	0	0.0236647053917522	Boost	One
Bacteroides_clarus_YIT_12056	Clostridium_perfringens_ATCC_13124	EX_arab_L	Max	0.023664705391819	0.367178428240159	0.348346607661343	0.457638638997992	0.348346607662052	1	0	Commensal	0.4742580254	-4.69346783660285e-14	0.00753583640000002	0	0.0236647053917522	Boost	One
Bacteroides_coprocola_M16_DSM_17136	Clostridium_perfringens_ATCC_13124	EX_arab_L	Max	0.023664705391819	0.0991479256211916	0.348346607661343	0.372314586797529	0.393697519055877	1	1	Mutual	0.5179677819	0	0.00753583640000002	0	0.0236647053917522	Boost	One
Bacteroides_coprophilus_DSM_18228	Clostridium_perfringens_ATCC_13124	EX_arab_L	Max	0.0236647053917053	0.298897367683827	0.348346607661343	0.741265151598554	0.424237419098176	1	1	Mutual	0.5251084935	0	0.00753583640000002	0	0.0236647053917522	Boost	One
Bacteroides_fragilis_3_1_12	Clostridium_perfringens_ATCC_13124	EX_arab_L	Max	0.0236647053938654	0.437020461681498	0.348346607661343	0.465383192514423	0.377092658589504	0	0	Neutral	0.5230859147	-4.69346783660285e-14	0.00753583640000002	0	0.0236647053937986	Boost	One
Bacteroides_fragilis_638R	Clostridium_perfringens_ATCC_13124	EX_arab_L	Max	0.023664705391819	0.503187392481234	0.348346607661343	0.469778112206313	0.383271596253508	0	1	Commensal	0.5020648968	-4.69346783660285e-14	0.00753583640000002	0	0.0236647053917522	Boost	One
Bacteroides_fragilis_NCTC_9343	Clostridium_perfringens_ATCC_13124	EX_arab_L	Max	0.023664705391819	0.451781607052739	0.348346607661343	0.474967308873374	0.377472638201425	0	0	Neutral	0.5064027939	0	0.00753583640000002	0	0.0236647053917522	Boost	One
Bacteroides_fragilis_YCH46	Clostridium_perfringens_ATCC_13124	EX_arab_L	Max	0.023664705391819	0.43695699956398	0.348346607661343	0.462872681051294	0.382251426753214	0	0	Neutral	0.504088785	-4.69346783660285e-14	0.00753583640000002	0	0.0236647053917522	Boost	One
Bacteroides_massiliensis_B846dnLKV334	Clostridium_perfringens_ATCC_13124	EX_arab_L	Max	0.0236647053917053	0.497290526037909	0.348346607661343	1.05195243929211	0.348346607661597	1	0	Commensal	0.4654434251	0	0.00753583640000002	0	0.0236647053917522	Boost	One
Bacteroides_nordii_CL02T12C05	Clostridium_perfringens_ATCC_13124	EX_arab_L	Max	0.023664705391819	0.457638638995612	0.348346607661343	0.457638638998674	0.424237419121482	0	1	Commensal	0.4704124328	-4.69346783660285e-14	0.00753583640000002	0	0.0236647053917522	Boost	One
Bacteroides_pectinophilus_ATCC_43243	Clostridium_perfringens_ATCC_13124	EX_arab_L	Max	0.023664705391819	0	0.348346607661343	0.0281090465496163	0.543830747237166	1	1	Mutual	0.5330713818	0	0.00753583640000002	0	0.0236647053917522	Boost	One
Bacteroides_pyogenes_DSM20611	Clostridium_perfringens_ATCC_13124	EX_arab_L	Max	0.0236647053917053	0.46640787797468	0.348346607661343	1.05195243928847	0.348346607661597	1	0	Commensal	0.4806491885	0	0.00753583640000002	0	0.0236647053917522	Boost	One
Bacteroides_sp_1_1_30	Clostridium_perfringens_ATCC_13124	EX_arab_L	Max	0.023664705391819	0.139244448357779	0.348346607661343	0.22271738631116	0.424237419098176	1	1	Mutual	0.5441176471	0	0.00753583640000002	0	0.0236647053917522	Boost	One
Bacteroides_sp_1_1_6	Clostridium_perfringens_ATCC_13124	EX_arab_L	Max	0.023664705391819	0.12153494326218	0.348346607661343	0.242295497195983	0.424237419098176	1	1	Mutual	0.5341047503	0	0.00753583640000002	0	0.0236647053917522	Boost	One
Bacteroides_sp_2_1_22	Clostridium_perfringens_ATCC_13124	EX_arab_L	Max	0.023664705391819	0.117009483204811	0.348346607661343	0.231929759925379	0.424237419098176	1	1	Mutual	0.5391198044	0	0.00753583640000002	0	0.0236647053917522	Boost	One
Bacteroides_sp_2_1_33B	Clostridium_perfringens_ATCC_13124	EX_arab_L	Max	0.023664705391819	0.0828938377646033	0.348346607661343	0.142520566939538	0.424237419098176	1	1	Mutual	0.5231129315	0	0.00753583640000002	0	0.0236647053917522	Boost	One
Bacteroides_sp_2_1_7	Clostridium_perfringens_ATCC_13124	EX_arab_L	Max	0.023664705391819	0.0935229874882688	0.348346607661343	0.14537192675607	0.424237419098176	1	1	Mutual	0.5286624204	0	0.00753583640000002	0	0.0236647053917522	Boost	One
Bacteroides_sp_2_2_4	Clostridium_perfringens_ATCC_13124	EX_arab_L	Max	0.023664705391819	0.175173095896653	0.348346607661343	0.3226135184957	0.424237419097835	1	1	Mutual	0.5391095066	0	0.00753583640000002	0	0.0236647053917522	Boost	One
Bacteroides_sp_3_1_19	Clostridium_perfringens_ATCC_13124	EX_arab_L	Max	0.023664705391819	0.0814045603439355	0.348346607661343	0.136367270545975	0.424237419098176	1	1	Mutual	0.5281812899	-4.69346783660285e-14	0.00753583640000002	0	0.0236647053917522	Boost	One
Bacteroides_sp_3_1_23	Clostridium_perfringens_ATCC_13124	EX_arab_L	Max	0.023664705391819	0.118983923104513	0.348346607661343	0.240541708782757	0.424237419098176	1	1	Mutual	0.533903482	0	0.00753583640000002	0	0.0236647053917522	Boost	One
Bacteroides_sp_3_1_40A	Clostridium_perfringens_ATCC_13124	EX_arab_L	Max	0.023664705391819	0.115128959492478	0.348346607661343	0.27110427862749	0.424237419098176	1	1	Mutual	0.5049079755	0	0.00753583640000002	0	0.0236647053917522	Boost	One
Bacteroides_sp_3_2_5	Clostridium_perfringens_ATCC_13124	EX_arab_L	Max	0.023664705391819	0.0998839314999691	0.348346607661343	0.209552829503195	0.424237419098176	1	1	Mutual	0.5104166667	-4.69346783660285e-14	0.00753583640000002	0	0.0236647053917522	Boost	One
Bacteroides_sp_4_3_47FAA	Clostridium_perfringens_ATCC_13124	EX_arab_L	Max	0.023664705391819	0.129864846936079	0.348346607661343	0.352458866438383	0.424237419098176	1	1	Mutual	0.5108827086	0	0.00753583640000002	0	0.0236647053917522	Boost	One
Bacteroides_sp_D1	Clostridium_perfringens_ATCC_13124	EX_arab_L	Max	0.023664705391819	0.117009483204811	0.348346607661343	0.231929759925379	0.424237419098176	1	1	Mutual	0.5391198044	0	0.00753583640000002	0	0.0236647053917522	Boost	One
Bacteroides_sp_D22	Clostridium_perfringens_ATCC_13124	EX_arab_L	Max	0.023664705391819	0.118898269648759	0.348346607661343	0.240364732317857	0.424237419098176	1	1	Mutual	0.5352112676	0	0.00753583640000002	0	0.0236647053917522	Boost	One
Bacteroides_sp_D2	Clostridium_perfringens_ATCC_13124	EX_arab_L	Max	0.023664705391819	0.163021920770872	0.348346607661343	0.301609491392924	0.424237419098176	1	1	Mutual	0.5238959468	0	0.00753583640000002	0	0.0236647053917522	Boost	One
Bacteroides_stercoris_ATCC_43183	Clostridium_perfringens_ATCC_13124	EX_arab_L	Max	0.0236647053917053	0.421312530886543	0.348346607661343	0.474495371000444	0.400821681034245	1	1	Mutual	0.5178997613	0	0.00753583640000002	0	0.0236647053917522	Boost	One
Bacteroides_timonensis_AP1	Clostridium_perfringens_ATCC_13124	EX_arab_L	Max	0.023664705391819	0.508847233580832	0.348346607661343	1.05195243932019	0.348346607661597	1	0	Commensal	0.4665042631	0	0.00753583640000002	0	0.0236647053917522	Boost	One
Bacteroides_ureolyticus_DSM_20703	Clostridium_perfringens_ATCC_13124	EX_arab_L	Max	0.0236647053917053	0.0265700897668262	0.348346607661343	0.199571607128291	0.446847369142688	1	1	Mutual	0.5551969012	0	0.00753583640000002	0	0.0236647053917522	Boost	One
Barnesiella_intestinihominis_YIT_11860	Clostridium_perfringens_ATCC_13124	EX_arab_L	Max	0.023664705391819	0.0919395742844116	0.348346607661343	0.244012047609544	0.348346607661597	1	0	Commensal	0.5306633292	-4.69346783660285e-14	0.00753583640000002	0	0.0236647053917522	Boost	One
Bifidobacterium_bifidum_NCIMB_41171	Clostridium_perfringens_ATCC_13124	EX_arab_L	Max	0.0236647053917053	0.0912695412348112	0.348346607661343	0.293171770518597	0.434871302845181	1	1	Mutual	0.55526658	0	0.00753583640000002	0	0.0236647053917522	Boost	One
Bifidobacterium_longum_infantis_ATCC_15697	Clostridium_perfringens_ATCC_13124	EX_arab_L	Max	0.0236647054022782	0.175310401597647	0.348346607661343	0.328932037903996	0.470224490089322	1	1	Mutual	0.5616698292	0.00201616159995308	0.00753583640000002	0	0.0236647054022114	Boost	One
Bifidobacterium_ruminantium_DSM_6489	Clostridium_perfringens_ATCC_13124	EX_arab_L	Max	0.023664705391819	0.159769528879779	0.348346607661343	0.159769528879451	0.523453354512753	0	1	Commensal	0.4591113973	0	0.00753583640000002	0	0.0236647053917522	Boost	One
Bifidobacterium_thermophilum_RBL67	Clostridium_perfringens_ATCC_13124	EX_arab_L	Max	0.023664705391819	0.205081946623948	0.348346607661343	0.401916563320242	0.348346607661597	1	0	Commensal	0.4639949906	0	0.00753583640000002	0	0.0236647053917522	Boost	One
Bilophila_wadsworthia_3_1_6	Clostridium_perfringens_ATCC_13124	EX_arab_L	Max	0.0236647053917053	0.111603481528771	0.348346607661343	0.187738890632431	0.492422665891354	1	1	Mutual	0.538415003	0	0.00753583640000002	0	0.0236647053917522	Boost	One
Bordetella_hinzii_OH87_BAL007II	Clostridium_perfringens_ATCC_13124	EX_arab_L	Max	0.023664705391819	0.111708422379878	0.348346607661343	0.45763863902971	0.348346607661597	1	0	Commensal	0.5023696682	0	0.00753583640000002	0	0.0236647053917522	Boost	One
Brachyspira_pilosicoli_B2904	Clostridium_perfringens_ATCC_13124	EX_arab_L	Max	0.0236647053917053	0.151904169405001	0.348346607661343	0.350430142744926	0.464187698517776	1	1	Mutual	0.432160804	0	0.00753583640000002	0	0.0236647053917522	Boost	One
Brevibacterium_casei_S18	Clostridium_perfringens_ATCC_13124	EX_arab_L	Max	0.023664705391819	0.2881360005732	0.348346607661343	0.655792286494261	0.424237419098176	1	1	Mutual	0.4582863585	0	0.00753583640000002	0	0.0236647053917522	Boost	One
Brevibacterium_linens_BL2	Clostridium_perfringens_ATCC_13124	EX_arab_L	Max	0.023664705391819	0.0888591747634819	0.348346607661343	0.286875602507166	0.348346607661597	1	0	Commensal	0.481523593	0	0.00753583640000002	0	0.0236647053917522	Boost	One
Brevibacterium_massiliense_5401308	Clostridium_perfringens_ATCC_13124	EX_arab_L	Max	0.0236647053917053	0.0654558481387953	0.348346607661343	0.258498041151825	0.570510505090169	1	1	Mutual	0.4747596154	0	0.00753583640000002	0	0.0236647053917522	Boost	One
Brevundimonas_diminuta_470_4	Clostridium_perfringens_ATCC_13124	EX_arab_L	Max	0.0236647053917053	0.0864037750101237	0.348346607661343	0.354902581579609	0.412222454424978	1	1	Mutual	0.5137299771	0	0.00753583640000002	0	0.0236647053917522	Boost	One
Burkholderiales_bacterium_1_1_47	Clostridium_perfringens_ATCC_13124	EX_arab_L	Max	0.0236647053917053	0.0160064529448182	0.348346607661343	0.102882740362816	0.424237419098176	1	1	Mutual	0.5655216285	0	0.00753583640000002	0	0.0236647053917522	Boost	One
Campylobacter_coli_JV20	Clostridium_perfringens_ATCC_13124	EX_arab_L	Max	0.0236647053917053	0.0843575892104414	0.348346607661343	0.297827241587925	0.348346607661597	1	0	Commensal	0.5883435583	0	0.00753583640000002	0	0.0236647053917522	Boost	One
Campylobacter_fetus_subsp_fetus_82_40	Clostridium_perfringens_ATCC_13124	EX_arab_L	Max	0.0236647053917053	0.0151324715050552	0.348346607661343	0.0152674179456653	0.533114415560703	0	1	Commensal	0.5211442786	0	0.00753583640000002	0	0.0236647053917522	Boost	One
Campylobacter_gracilis_RM3268	Clostridium_perfringens_ATCC_13124	EX_arab_L	Max	0.0236647053917053	0.0145148291991445	0.348346607661343	0.180791849194179	0.389227062690452	1	1	Mutual	0.5362694301	0	0.00753583640000002	0	0.0236647053917522	Boost	One
Campylobacter_hyointestinalis_subsp_hyointestinalis_LMG_9260	Clostridium_perfringens_ATCC_13124	EX_arab_L	Max	0.0236647053917053	0.00876108072092678	0.348346607661343	0.0815328583953487	0.461442051638755	1	1	Mutual	0.5761266748	0	0.00753583640000002	0	0.0236647053917522	Boost	One
Campylobacter_showae_CSUNSWCD	Clostridium_perfringens_ATCC_13124	EX_arab_L	Max	0.0236647053917053	0.00918163539698881	0.348346607661343	0.0122445309822297	0.52422696735141	1	1	Mutual	0.537048765	0	0.00753583640000002	0	0.0236647053917522	Boost	One
Candidatus_Nitrososphaera_gargensis_Ga9_2	Clostridium_perfringens_ATCC_13124	EX_arab_L	Max	0.0236647053917053	0.0472790071103426	0.348346607661343	0.0461117464307108	0.424237419098063	0	1	Commensal	0.5689760883	0	0.00753583640000002	0	0.0236647053917522	Boost	One
Catenibacterium_mitsuokai_DSM_15897	Clostridium_perfringens_ATCC_13124	EX_arab_L	Max	0.0236647053917053	0.215706525685938	0.348346607661343	0.551390025755154	0.348346607661597	1	0	Commensal	0.4645987862	0	0.00753583640000002	0	0.0236647053917522	Boost	One
Clostridium_bartlettii_DSM_16795	Clostridium_perfringens_ATCC_13124	EX_arab_L	Max	0.023664705391819	0.218401668780058	0.348346607661343	0.420114028265743	0.4938325170599	1	1	Mutual	0.431372549	0	0.00753583640000002	0	0.0236647053917522	Boost	One
Clostridium_methylpentosum_R2_DSM_5476	Clostridium_perfringens_ATCC_13124	EX_arab_L	Max	0.0236647053917053	0.0828668511186632	0.348346607661343	0.109047111161885	0.424237419098176	1	1	Mutual	0.5160409556	0	0.00753583640000002	0	0.0236647053917522	Boost	One
Clostridium_perfringens_ATCC_13124	Clostridium_ramosum_VPI_0427_DSM_1402	EX_arab_L	Max	0.023664705391819	0.348346607661343	0.198997279342573	0.472631134900212	0.501400673514127	1	1	Mutual	0.4435590969	0.00753583640000002	0	0.0236647053917522	0	Boost	One
Clostridium_perfringens_ATCC_13124	Clostridium_spiroforme_DSM_1552	EX_arab_L	Max	0.023664705391819	0.348346607661343	0.113057952727329	0.418975926070402	0.331861655308217	1	1	Mutual	0.4779361847	0.00753583640000002	0	0.0236647053917522	0	Boost	One
Clostridium_perfringens_ATCC_13124	Clostridium_tyrobutyricum_DSM_2637	EX_arab_L	Max	0.023664705391819	0.348346607661343	0.203632505626277	0.424237419098176	0.252809312648878	1	1	Mutual	0.3518518519	0.00753583640000002	0	0.0236647053917522	0	Boost	One
Clostridium_perfringens_ATCC_13124	Coprobacillus_sp_29_1	EX_arab_L	Max	0.023664705391819	0.348346607661343	0.1758619217496	0.488722247097712	0.338218912184061	1	1	Mutual	0.4523809524	0.00753583640000002	0	0.0236647053917522	0	Boost	One
Clostridium_perfringens_ATCC_13124	Coprobacillus_sp_D7	EX_arab_L	Max	0.023664705391819	0.348346607661343	0.210995239814027	0.484957979543879	0.400326725857212	1	1	Mutual	0.4577511643	0.00753583640000002	0	0.0236647053917522	0	Boost	One
Clostridium_perfringens_ATCC_13124	Corynebacterium_ammoniagenes_DSM_20306	EX_arab_L	Max	0.0236647053917053	0.348346607661343	0.140905550246506	0.500584375095286	0.217679572295765	1	1	Mutual	0.5034762457	0.00753583640000002	0	0.0236647053917522	0	Boost	One
Clostridium_perfringens_ATCC_13124	Corynebacterium_amycolatum_SK46	EX_arab_L	Max	0.0236647053917053	0.348346607661343	0.19496696271101	0.584081229116805	0.291927736450475	1	1	Mutual	0.4612196566	0.00753583640000002	0	0.0236647053917522	0	Boost	One
Clostridium_perfringens_ATCC_13124	Corynebacterium_aurimucosum_ATCC_700975	EX_arab_L	Max	0.023664705391819	0.348346607661343	0.226335803197438	0.526855596700557	0.319746850037632	1	1	Mutual	0.4721886336	0.00753583640000002	0	0.0236647053917522	0	Boost	One
Clostridium_perfringens_ATCC_13124	Corynebacterium_durum_F0235	EX_arab_L	Max	0.023664705391819	0.348346607661343	0.275921432392539	0.476104392520256	0.44626843271908	1	1	Mutual	0.4671577655	0.00753583640000002	0	0.0236647053917522	0	Boost	One
Clostridium_perfringens_ATCC_13124	Corynebacterium_glucuronolyticum_ATCC_51867	EX_arab_L	Max	0.023664705391819	0.348346607661343	0.261988199265953	0.424237419098176	0.260807567061534	1	0	Commensal	0.4327990136	0.00753583640000002	0	0.0236647053917522	0	Boost	One
Clostridium_perfringens_ATCC_13124	Corynebacterium_kroppenstedtii_DSM_44385	EX_arab_L	Max	0.0236647053917053	0.348346607661343	0.221825196670187	0.424237419098176	0.363760443538581	1	1	Mutual	0.4775678867	0.00753583640000002	0	0.0236647053917522	0	Boost	One
Clostridium_perfringens_ATCC_13124	Corynebacterium_propinquum_DSM_44285	EX_arab_L	Max	0.0236647053917053	0.348346607661343	0.109956613582008	0.45119203841773	0.24182936283762	1	1	Mutual	0.511614056	0.00753583640000002	0	0.0236647053917522	0	Boost	One
Clostridium_perfringens_ATCC_13124	Corynebacterium_striatum_ATCC_6940	EX_arab_L	Max	0.0236647053917053	0.348346607661343	0.31585480978566	0.520817198046416	0.405567025135383	1	1	Mutual	0.4779499404	0.00753583640000002	0	0.0236647053917522	0	Boost	One
Clostridium_perfringens_ATCC_13124	Corynebacterium_ureicelerivorans	EX_arab_L	Max	0.0236647053917053	0.348346607661343	0.157061785508874	0.481519200843536	0.27901011909546	1	1	Mutual	0.4806392133	0.00753583640000002	0	0.0236647053917522	0	Boost	One
Clostridium_perfringens_ATCC_13124	Dermacoccus_nishinomiyaensis	EX_arab_L	Max	0.0236647053917053	0.348346607661343	0.326472023641938	0.519895305911632	0.55360302650206	1	1	Mutual	0.4744779582	0.00753583640000002	0	0.0236647053917522	0	Boost	One
Clostridium_perfringens_ATCC_13124	Desulfovibrio_sp_3_1_syn3	EX_arab_L	Max	0.023664705391819	0.348346607661343	0.0536812513969997	0.348346607175927	1.13922989458172	0	1	Commensal	0.5304347826	0.00753583640000002	0	0.0236647053917522	0	Boost	One
Clostridium_perfringens_ATCC_13124	Dietzia_cinnamea_P4	EX_arab_L	Max	0.0236647053917053	0.348346607661343	0.135515556206101	0.424237419097835	0.453351420316039	1	1	Mutual	0.4568195354	0.00753583640000002	0	0.0236647053917522	0	Boost	One
Clostridium_perfringens_ATCC_13124	Erysipelotrichaceae_bacterium_5_2_54FAA	EX_arab_L	Max	0.023664705391819	0.348346607661343	0.19157322884127	0.443212979573218	0.456842741176729	1	1	Mutual	0.4814314652	0.00753583640000002	0	0.0236647053917522	0	Boost	One
Clostridium_perfringens_ATCC_13124	Erysipelotrichaceae_bacterium_sp_3_1_53	EX_arab_L	Max	0.023664705391819	0.348346607661343	0.1101630483279	0.444965936587323	0.377690521330919	1	1	Mutual	0.4420772304	0.00753583640000002	0	0.0236647053917522	0	Boost	One
Clostridium_perfringens_ATCC_13124	Eubacterium_siraeum_70_3	EX_arab_L	Max	0.023664705391819	0.348346607661343	0.113942200261794	0.348346607661597	0.379649736594729	0	1	Commensal	0.548714479	0.00753583640000002	0	0.0236647053917522	0	Boost	One
Clostridium_perfringens_ATCC_13124	Eubacterium_siraeum_DSM_15702	EX_arab_L	Max	0.023664705391819	0.348346607661343	0.138492122602995	0.348346607661597	0.440502427118986	0	1	Commensal	0.5259562842	0.00753583640000002	0	0.0236647053917522	0	Boost	One
Clostridium_perfringens_ATCC_13124	Eubacterium_ventriosum_ATCC_27560	EX_arab_L	Max	0.023664705391819	0.348346607661343	0.124391054496152	0.424237419085898	0.156242913556639	1	1	Mutual	0.4930601454	0.00753583640000002	0	0.0236647053917522	0	Boost	One
Clostridium_perfringens_ATCC_13124	Gordonia_rubripertincta_NBRC_101908	EX_arab_L	Max	0.0236647053917053	0.348346607661343	0.166992331267924	0.348346607661597	0.449308721088755	0	1	Commensal	0.4617471514	0.00753583640000002	0	0.0236647053917522	0	Boost	One
Clostridium_perfringens_ATCC_13124	Gordonibacter_pamelaeae_7_10_1_bT_DSM_19378	EX_arab_L	Max	0.023664705391819	0.348346607661343	0.0167938459096403	0.382865369051046	0.16502604887603	0	1	Commensal	0.5572715573	0.00753583640000002	0	0.0236647053917522	0	Boost	One
Clostridium_perfringens_ATCC_13124	Haemophilus_haemolyticus_M19501	EX_arab_L	Max	0.0236647053917053	0.348346607661343	0.227045467882021	0.540637276851271	0.457638638998674	1	1	Mutual	0.4192740926	0.00753583640000002	0	0.0236647053917522	0	Boost	One
Clostridium_perfringens_ATCC_13124	Haemophilus_parainfluenzae_T3T1	EX_arab_L	Max	0.0236647053917053	0.348346607661343	0.24374296522847	0.509249167149619	0.45996440432657	1	1	Mutual	0.3955974843	0.00753583640000002	0	0.0236647053917522	0	Boost	One
Clostridium_perfringens_ATCC_13124	Haemophilus_sputorum_CCUG_13788	EX_arab_L	Max	0.0236647053917053	0.348346607661343	0.262709549058719	0.511427550991812	0.457638638998674	1	1	Mutual	0.4370779619	0.00753583640000002	0	0.0236647053917522	0	Boost	One
Clostridium_perfringens_ATCC_13124	Helicobacter_bilis_ATCC_43879	EX_arab_L	Max	0.0236647053917053	0.348346607661343	0.0335289679778548	0.424237419097835	0.186322369470645	1	1	Mutual	0.5727670206	0.00753583640000002	0	0.0236647053917522	0	Boost	One
Clostridium_perfringens_ATCC_13124	Helicobacter_cinaedi_CCUG_18818	EX_arab_L	Max	0.0236647053917053	0.348346607661343	0.0377774448791734	0.426724921902974	0.184959509868918	1	1	Mutual	0.5494437577	0.00753583640000002	0	0.0236647053917522	0	Boost	One
Clostridium_perfringens_ATCC_13124	Helicobacter_pullorum_MIT_98_5489	EX_arab_L	Max	0.0236647053917053	0.348346607661343	0.0416433223828293	0.348346607661597	0.265291204725258	0	1	Commensal	0.5922451532	0.00753583640000002	0	0.0236647053917522	0	Boost	One
Clostridium_perfringens_ATCC_13124	Helicobacter_winghamensis_ATCC_BAA_430	EX_arab_L	Max	0.0236647053917053	0.348346607661343	0.0198408178306163	0.348346607661597	0.22313932844645	0	1	Commensal	0.5975	0.00753583640000002	0	0.0236647053917522	0	Boost	One
Clostridium_perfringens_ATCC_13124	Kandleria_vitulina_DSM_20405	EX_arab_L	Max	0.023664705391819	0.348346607661343	0.432278409490529	0.348346607661597	0.467128093573137	0	0	Neutral	0.3443708609	0.00753583640000002	0	0.0236647053917522	0	Boost	One
Clostridium_perfringens_ATCC_13124	Kocuria_palustris_PEL	EX_arab_L	Max	0.0236647053917053	0.348346607661343	0.250741218692288	0.474961403623638	0.351709753802879	1	1	Mutual	0.4714537964	0.00753583640000002	0	0.0236647053917522	0	Boost	One
Clostridium_perfringens_ATCC_13124	Kytococcus_sedentarius_DSM_20547	EX_arab_L	Max	0.0236647053917053	0.348346607661343	0.234760887821614	0.655975941176621	0.5168982111893	1	1	Mutual	0.4839491217	0.00753583640000002	0	0.0236647053917522	0	Boost	One
Clostridium_perfringens_ATCC_13124	Lachnospiraceae_bacterium_sp_8_1_57FAA	EX_arab_L	Max	0.023664705391819	0.348346607661343	0.034790246848783	0.531055755728175	0.0349722704385158	1	0	Commensal	0.4683458135	0.00753583640000002	0	0.0236647053917522	0	Boost	One
Clostridium_perfringens_ATCC_13124	Lactobacillus_gastricus_PS3	EX_arab_L	Max	0.0236647053917053	0.348346607661343	0.106994647253962	0.338594330807382	0.206400621692865	0	1	Commensal	0.4392523364	0.00753583640000002	0	0.0236647053917522	0	Boost	One
Clostridium_perfringens_ATCC_13124	Lactobacillus_hilgardii_ATCC_8290	EX_arab_L	Max	0.023664705391819	0.348346607661343	0.074001959821794	0.443272979348421	0.298565203712769	1	1	Mutual	0.4996904025	0.00753583640000002	-4.69346783660285e-14	0.0236647053917522	0	Boost	One
Clostridium_perfringens_ATCC_13124	Lactococcus_raffinolactis_4877	EX_arab_L	Max	0.023664705391819	0.348346607661343	0.383923933345884	0.463392031528997	0.569956929977366	1	1	Mutual	0.3841187863	0.00753583640000002	0	0.0236647053917522	0	Boost	One
Clostridium_perfringens_ATCC_13124	Lautropia_mirabilis_ATCC_51599	EX_arab_L	Max	0.0236647053917053	0.348346607661343	0.201598279351017	0.515727261485381	0.347514555389921	1	1	Mutual	0.4451767525	0.00753583640000002	0	0.0236647053917522	0	Boost	One
Clostridium_perfringens_ATCC_13124	Leptotrichia_buccalis_C_1013_b	EX_arab_L	Max	0.0236647053917053	0.348346607661343	0.464386835522165	0.348346607661597	0.820905326849811	0	1	Commensal	0.3781190019	0.00753583640000002	0	0.0236647053917522	0	Boost	One
Clostridium_perfringens_ATCC_13124	Methanobrevibacter_ruminantium_M1	EX_arab_L	Max	0.0236647053917053	0.348346607661343	0.0332031682121286	0.424237419096812	0.457638638998674	1	1	Mutual	0.5726010101	0.00753583640000002	0	0.0236647053917522	0	Boost	One
Clostridium_perfringens_ATCC_13124	Methanobrevibacter_smithii_ATCC_35061	EX_arab_L	Max	0.0236647053917053	0.348346607661343	0.0119128958220415	0.424237419097153	0.744789949892379	1	1	Mutual	0.6841759685	0.00753583640000002	0	0.0236647053917522	0	Boost	One
Clostridium_perfringens_ATCC_13124	Methanomassiliicoccus_luminyensis_B10	EX_arab_L	Max	0.0236647053917053	0.348346607661343	0.0526545374657148	0.424237419097949	0.457638638998674	1	1	Mutual	0.5889908257	0.00753583640000002	0	0.0236647053917522	0	Boost	One
Clostridium_perfringens_ATCC_13124	Methylobacterium_populi_BJ001	EX_arab_L	Max	0.0236647053917053	0.348346607661343	0.417188764029585	0.348346607661597	0.737967239371301	0	1	Commensal	0.4484978541	0.00753583640000002	0	0.0236647053917522	0	Boost	One
Clostridium_perfringens_ATCC_13124	Micrococcus_luteus_NCTC_2665	EX_arab_L	Max	0.0236647053917053	0.348346607661343	0.0922992761321718	0.588821057624614	0.222752885936757	1	1	Mutual	0.5425029516	0.00753583640000002	0	0.0236647053917522	0	Boost	One
Clostridium_perfringens_ATCC_13124	Mobiluncus_curtisii_ATCC_43063	EX_arab_L	Max	0.0236647053917053	0.348346607661343	0.164883815631088	0.725491993733385	0.457638638998674	1	1	Mutual	0.4718309859	0.00753583640000002	0	0.0236647053917522	0	Boost	One
Clostridium_perfringens_ATCC_13124	Mycobacterium_avium_subsp_avium_ATCC_25291	EX_arab_L	Max	0.023664705391819	0.348346607661343	0.113299655994153	0.424237419098176	0.156530396531252	1	1	Mutual	0.4615819209	0.00753583640000002	0	0.0236647053917522	0	Boost	One
Clostridium_perfringens_ATCC_13124	Neisseria_cinerea_ATCC_14685	EX_arab_L	Max	0.0236647053917053	0.348346607661343	0.0657189323909468	0.379655683202373	0.457638638997992	0	1	Commensal	0.4962779156	0.00753583640000002	0	0.0236647053917522	0	Boost	One
Clostridium_perfringens_ATCC_13124	Neisseria_elongata_subsp_glycolytica_ATCC_29315	EX_arab_L	Max	0.0236647053917053	0.348346607661343	0.061925162662991	0.424237419097835	0.288790632476093	1	1	Mutual	0.470260223	0.00753583640000002	0	0.0236647053917522	0	Boost	One
Clostridium_perfringens_ATCC_13124	Neisseria_flavescens_SK114	EX_arab_L	Max	0.0236647053917053	0.348346607661343	0.123670053361093	0.456307651423344	0.416055656756157	1	1	Mutual	0.4706594071	0.00753583640000002	0	0.0236647053917522	0	Boost	One
Clostridium_perfringens_ATCC_13124	Neisseria_macacae_ATCC_33926	EX_arab_L	Max	0.0236647053917053	0.348346607661343	0.158169454842825	0.560926819818064	0.457638638997992	1	1	Mutual	0.4723247232	0.00753583640000002	0	0.0236647053917522	0	Boost	One
Clostridium_perfringens_ATCC_13124	Neisseria_mucosa_ATCC_25996	EX_arab_L	Max	0.0236647053917053	0.348346607661343	0.189159654972763	0.561118211950088	0.457638638998787	1	1	Mutual	0.469633193	0.00753583640000002	0	0.0236647053917522	0	Boost	One
Clostridium_perfringens_ATCC_13124	Neisseria_subflava_NJ9703	EX_arab_L	Max	0.0236647053917053	0.348346607661343	0.132927804141372	0.459901555498277	0.418483723589475	1	1	Mutual	0.4734620024	0.00753583640000002	0	0.0236647053917522	0	Boost	One
Clostridium_perfringens_ATCC_13124	Oxalobacter_formigenes_HOxBLS	EX_arab_L	Max	0.0236647053917053	0.348346607661343	0.0275884566702518	0.424237419097835	0.26816375271585	1	1	Mutual	0.5734536082	0.00753583640000002	0	0.0236647053917522	0	Boost	One
Clostridium_perfringens_ATCC_13124	Oxalobacter_formigenes_OXCC13	EX_arab_L	Max	0.0236647053917053	0.348346607661343	0.021600981181453	0.424096116940404	0.277893003786403	1	1	Mutual	0.572519084	0.00753583640000002	0	0.0236647053917522	0	Boost	One
Clostridium_perfringens_ATCC_13124	Parabacteroides_distasonis_ATCC_8503	EX_arab_L	Max	0.023664705391819	0.348346607661343	0.2971991372658	0.424237419098176	0.305128181771579	1	0	Commensal	0.5067567568	0.00753583640000002	0	0.0236647053917522	0	Boost	One
Clostridium_perfringens_ATCC_13124	Parabacteroides_goldsteinii_dnLKV18	EX_arab_L	Max	0.023664705391819	0.348346607661343	0.155496698963069	0.424237419098176	0.408292228573714	1	1	Mutual	0.4247311828	0.00753583640000002	0	0.0236647053917522	0	Boost	One
Clostridium_perfringens_ATCC_13124	Parabacteroides_merdae_ATCC_43184	EX_arab_L	Max	0.0236647054022782	0.348346607661343	0.27408187253864	0.424237419097835	0.555422523352149	1	1	Mutual	0.5037292025	0.00753583640000002	0.00201616160000001	0.0216485437955498	0.00201616160666163	Boost	Both
Clostridium_perfringens_ATCC_13124	Parabacteroides_sp_D13	EX_arab_L	Max	0.023664705391819	0.348346607661343	0.0701344429757814	0.348346607661369	0.12437839071606	0	1	Commensal	0.5272088941	0.00753583640000002	0	0.0236647053917522	0	Boost	One
Clostridium_perfringens_ATCC_13124	Parasutterella_excrementihominis_YIT_11859	EX_arab_L	Max	0.0236647053917053	0.348346607661343	0.012454196533475	0.424237419097835	0.0736659376515263	1	1	Mutual	0.4911167513	0.00753583640000002	0	0.0236647053917522	0	Boost	One
Clostridium_perfringens_ATCC_13124	Prevotella_albensis_DSM_11370	EX_arab_L	Max	0.023664705391819	0.348346607661343	0.259191780493953	0.424237419098176	0.612861553669404	1	1	Mutual	0.499047619	0.00753583640000002	0	0.0236647053917522	0	Boost	One
Clostridium_perfringens_ATCC_13124	Propionibacterium_freudenreichii_subsp_shermanii_CIRM_BIA1	EX_arab_L	Max	0.0236647053917053	0.348346607661343	0.213580724513868	0.348346607661597	0.545949067732636	0	1	Commensal	0.5103532278	0.00753583640000002	0	0.0236647053917522	0	Boost	One
Clostridium_perfringens_ATCC_13124	Proteus_mirabilis_ATCC_35198	EX_arab_L	Max	0.0236647053917053	0.348346607661343	0.452477689834252	0.562108397233033	0.457638638997992	1	0	Commensal	0.4223356009	0.00753583640000002	0	0.0236647053917522	0	Boost	One
Clostridium_perfringens_ATCC_13124	Proteus_penneri_ATCC_35198	EX_arab_L	Max	0.0236647053917053	0.348346607661343	0.37034269056496	0.523763983744402	0.448770378902623	1	1	Mutual	0.4858541893	0.00753583640000002	0	0.0236647053917522	0	Boost	One
Clostridium_perfringens_ATCC_13124	Pseudomonas_aeruginosa_NCGM2_S1	EX_arab_L	Max	0.0236647053917053	0.348346607661343	0.422770209407186	0.498039508717056	0.421139198448941	1	0	Commensal	0.5097236438	0.00753583640000002	0	0.0236647053917522	0	Boost	One
Clostridium_perfringens_ATCC_13124	Pseudomonas_oleovorans_MOIL14HWK12	EX_arab_L	Max	0.023664705391819	0.348346607661343	0.277355605088708	0.497562572208608	0.367062750511764	1	1	Mutual	0.4662833246	0.00753583640000002	-4.69346783660285e-14	0.0236647053917522	0	Boost	One
Clostridium_perfringens_ATCC_13124	Ralstonia_sp_5_7_47FAA	EX_arab_L	Max	0.023664705391819	0.348346607661343	0.123898903250538	0.348346607661597	0.391292952552135	0	1	Commensal	0.5362394958	0.00753583640000002	0	0.0236647053917522	0	Boost	One
Clostridium_perfringens_ATCC_13124	Rothia_aeria_F0474	EX_arab_L	Max	0.0236647053917053	0.348346607661343	0.1109558474535	0.424237419097835	0.256537713161151	1	1	Mutual	0.5519159456	0.00753583640000002	0	0.0236647053917522	0	Boost	One
Clostridium_perfringens_ATCC_13124	Rothia_dentocariosa_ATCC_17931	EX_arab_L	Max	0.0236647053917053	0.348346607661343	0.112999217548741	0.424237419098176	0.257825697791191	1	1	Mutual	0.5280830281	0.00753583640000002	0	0.0236647053917522	0	Boost	One
Clostridium_perfringens_ATCC_13124	Rothia_mucilaginosa_DY_18	EX_arab_L	Max	0.0236647053917053	0.348346607661343	0.152664356097577	0.424237419097835	0.298161066596322	1	1	Mutual	0.5280199253	0.00753583640000002	0	0.0236647053917522	0	Boost	One
Clostridium_perfringens_ATCC_13124	Ruminococcaceae_bacterium_D16	EX_arab_L	Max	0.023664705391819	0.348346607661343	0.0984432443860479	0.486072361145943	0.178212711131891	1	1	Mutual	0.516677567	0.00753583640000002	0	0.0236647053917522	0	Boost	One
Clostridium_perfringens_ATCC_13124	Ruminococcus_bicirculans_80_3	EX_arab_L	Max	0.0237435825917586	0.348346607661343	0.123586175675831	0.348346607661597	0.625253939381423	0	1	Commensal	0.463672391	0.00753583640000002	7.88771999999938e-05	0.0236647053917522	7.88771999395976e-05	Boost	One
Clostridium_perfringens_ATCC_13124	Ruminococcus_bromii_L2_63	EX_arab_L	Max	0.023664705391819	0.348346607661343	0.105824413464466	0.348346607661597	0.410201755950766	0	1	Commensal	0.6026755853	0.00753583640000002	0	0.0236647053917522	0	Boost	One
Clostridium_perfringens_ATCC_13124	Ruminococcus_callidus_ATCC_2776001	EX_arab_L	Max	0.023664705391819	0.348346607661343	0.223859611740905	0.424237419097835	0.280950771285802	1	1	Mutual	0.4011780105	0.00753583640000002	0	0.0236647053917522	0	Boost	One
Clostridium_perfringens_ATCC_13124	Ruminococcus_flavefaciens_FD_1	EX_arab_L	Max	0.023664705391819	0.348346607661343	0.246856827923929	0.348346607661597	0.462056684723279	0	1	Commensal	0.4218040234	0.00753583640000002	0	0.0236647053917522	0	Boost	One
Clostridium_perfringens_ATCC_13124	Silanimonas_lenta_DSM_16282	EX_arab_L	Max	0.0236647053917053	0.348346607661343	0.0575554676851753	0.348346607661597	0.262520475537144	0	1	Commensal	0.5124703088	0.00753583640000002	0	0.0236647053917522	0	Boost	One
Clostridium_perfringens_ATCC_13124	Streptococcus_equinus_ATCC_9812	EX_arab_L	Max	0.023664705391819	0.348346607661343	0.0720678764097595	0.468205026964938	0.248854922915143	1	1	Mutual	0.5115664243	0.00753583640000002	0	0.0236647053917522	0	Boost	One
Clostridium_perfringens_ATCC_13124	Streptococcus_infantarius_subsp_infantarius_ATCC_BAA_102	EX_arab_L	Max	0.023664705391819	0.348346607661343	0.145628104144205	0.465093071836577	0.278129590401136	1	1	Mutual	0.5107351984	0.00753583640000002	0	0.0236647053917522	0	Boost	One
Clostridium_perfringens_ATCC_13124	Streptococcus_mutans_ATCC_25175	EX_arab_L	Max	0.023664705391819	0.348346607661343	0.467208472188939	0.348346607661597	0.450691497438584	0	0	Neutral	0.4134007585	0.00753583640000002	0	0.0236647053917522	0	Boost	One
Clostridium_perfringens_ATCC_13124	Sutterella_wadsworthensis_3_1_45B	EX_arab_L	Max	0.0236647053917053	0.348346607661343	0.0373909850253604	0.372728858751998	0.0644564506442293	0	1	Commensal	0.5505617978	0.00753583640000002	0	0.0236647053917522	0	Boost	One
Clostridium_perfringens_ATCC_13124	Veillonella_dispar_ATCC_17748	EX_arab_L	Max	0.0236647053917053	0.348346607661343	0.189777658864008	0.482035769587583	0.351658612954907	1	1	Mutual	0.4694391934	0.00753583640000002	0	0.0236647053917522	0	Boost	One
Clostridium_perfringens_ATCC_13124	Veillonella_parvula_Te3_DSM_2008	EX_arab_L	Max	0.0236647053917053	0.348346607661343	0.108208125741339	0.486590305768232	0.246845174937789	1	1	Mutual	0.4965387036	0.00753583640000002	0	0.0236647053917522	0	Boost	One
Clostridium_perfringens_ATCC_13124	Veillonella_ratti_ACS_216_V_Col6b	EX_arab_L	Max	0.0236647053917053	0.348346607661343	0.185475565880789	0.470858489302032	0.377082044267354	1	1	Mutual	0.4620689655	0.00753583640000002	0	0.0236647053917522	0	Boost	One
Clostridium_perfringens_ATCC_13124	Veillonella_sp_3_1_44	EX_arab_L	Max	0.0236647053917053	0.348346607661343	0.109026100188757	0.498239865459823	0.175710541958097	1	1	Mutual	0.5512658228	0.00753583640000002	0	0.0236647053917522	0	Boost	One
Clostridium_perfringens_ATCC_13124	Veillonella_sp_6_1_27	EX_arab_L	Max	0.0236647053917053	0.348346607661343	0.203983051387041	0.484684001740447	0.228735755497155	1	1	Mutual	0.5495893872	0.00753583640000002	0	0.0236647053917522	0	Boost	One
Clostridium_perfringens_ATCC_13124	Vibrio_mimicus_MB_451	EX_arab_L	Max	0.0236647053917053	0.348346607661343	0.457638639007676	0.587540051128144	0.457638638997992	1	0	Commensal	0.4070746771	0.00753583640000002	0	0.0236647053917522	0	Boost	One
Adlercreutzia_equolifaciens_DSM_19450	Bacteroides_sp_3_2_5	EX_asn_L	Max	0.652733402125045	0.00403096993290891	0.0998839314999691	0.00403123187140864	0.100506346867405	0	0	Neutral	0.5347025496	-0.000809539691522337	0.36723305286821	-0.00080959229671862	0.653542994421855	Boost	One
Bacteroides_fragilis_3_1_12	Methanobrevibacter_ruminantium_M1	EX_asn_L	Max	0.762259891684857	0.437020461681498	0.0332031682121286	0.413735034836691	0.13532662659145	0	1	Commensal	0.6020539153	-0.102559961947441	-0.00666819227192264	0.789437538103357	-0.0271776464184086	Emergent	One
Bacteroides_fragilis_3_1_12	Methanobrevibacter_smithii_ATCC_35061	EX_asn_L	Max	2.44009875827819	0.437020461681498	0.0119128958220415	0.423070383473942	0.0860516182737001	0	1	Commensal	0.6594556874	-0.102559961947441	-0.00279571839153051	2.46029335205469	-0.0201945937764094	Emergent	One
Bacteroides_fragilis_3_1_12	Methanomassiliicoccus_luminyensis_B10	EX_asn_L	Max	0.511168018458443	0.437020461681498	0.0526545374657148	0.422319007993337	0.153433313134428	0	1	Commensal	0.6021370207	-0.102559961947441	-0.0105746107592267	0.541982030735312	-0.0308140122767782	Emergent	One
Bacteroides_fragilis_3_1_12	Methanosphaera_stadtmanae_DSM_3091	EX_asn_L	Max	1.53186788144003	0.437020461681498	0.0184111463589449	0.41739200893187	0.117840702266562	0	1	Commensal	0.6124401914	-0.102559961947441	-0.00369751052332959	1.55553382967628	-0.0236659482361574	Emergent	One
Bacteroides_ovatus_SD_CC_2a	Methanobrevibacter_smithii_ATCC_35061	EX_asn_L	Max	1.56057775197464	0.222353313404917	0.0119128958220415	0.212873542010129	0.0594307873253683	0	1	Commensal	0.6550724638	-0.0521818755898721	-0.00279571839153051	1.57452496914425	-0.0139472171695161	Emergent	One
Bacteroides_ovatus_SD_CC_2a	Methanosphaera_stadtmanae_DSM_3091	EX_asn_L	Max	1.04580572656394	0.222353313404917	0.0184111463589449	0.21234119971075	0.0825054932569174	0	1	Commensal	0.6220196353	-0.0521818755898721	-0.00369751052332959	1.06237530477483	-0.016569578210806	Emergent	One
Bacteroides_ovatus_SD_CMC_3f	Lactobacillus_iners_DSM_13335	EX_asn_L	Max	0.407135681990576	0.219250622582243	0.144154339377545	0.200426258953485	0.20178805723549	0	1	Commensal	0.6436410587	-0.0514537361075099	-0.021382413159904	0.437066904520407	-0.0299312225297399	Emergent	One
Bacteroides_plebeius_M12_DSM_17135	Clostridium_cellobioparum_DSM_1351	EX_asn_L	Max	0.483011536929234	0.113092141539948	0.191028292563164	0.137820857639895	0.191028292563601	1	0	Commensal	0.5144615385	-0.0265404637766324	-0.0283352266357952	0.511346763565257	-0.0283352266359316	Emergent	One
Bacteroides_sp_3_2_5	Brevundimonas_bacteroides_DSM_4726	EX_asn_L	Max	0.404025005306289	0.0998839314999691	0.183406777829821	0.113989040446427	0.172109817623777	1	0	Commensal	0.5365853659	0.36723305286821	-0.0368335831915147	0.438589819979825	-0.0345648146734447	Boost	One
Bacteroides_sp_3_2_5	Clostridium_leptum_DSM_753	EX_asn_L	Max	0.501997853415128	0.0998839314999691	0.0521948606957969	0.100351178112646	0.0560273215807001	0	0	Neutral	0.514978602	0.36723305286821	-0.0122490899079594	0.515146345243807	-0.0131484918285878	Boost	One
Bacteroides_sp_3_2_5	Methanobrevibacter_smithii_ATCC_35061	EX_asn_L	Max	0.618646001792308	0.0998839314999691	0.0119128958220415	0.0989906582312869	0.0286122629514693	0	1	Commensal	0.6174242424	0.36723305286821	-0.00279571839153051	0.625360727661814	-0.00671472586941491	Boost	One
Bacteroides_sp_3_2_5	Peptoniphilus_indolicus_ATCC_29427	EX_asn_L	Max	0.415130757726865	0.0998839314999691	0.151695756205068	0.147879318713194	0.144419261629082	1	0	Commensal	0.5508305648	0.36723305286821	-0.0225010315179816	0.436552466804415	-0.0214217090774582	Boost	One
Bacteroides_sp_3_2_5	Prevotella_brevis_ATCC_19188	EX_asn_L	Max	0.602606856750549	0.0998839314999691	0.278401190945123	0.118898547744379	0.292461484164846	1	0	Commensal	0.4015861572	0.36723305286821	0	0.602606856750526	0	Boost	One
Bacteroides_thetaiotaomicron_VPI_5482	Methanobrevibacter_smithii_ATCC_35061	EX_asn_L	Max	2.11375805439527	0.437948905155689	0.0119128958220415	0.423837797974898	0.0860516183943218	0	1	Commensal	0.6939163498	-0.0879532786222853	-0.00279571839153051	2.13395264820008	-0.0201945938047174	Emergent	One
Bacteroides_thetaiotaomicron_VPI_5482	Methanosphaera_stadtmanae_DSM_3091	EX_asn_L	Max	1.30241194910402	0.437948905155689	0.0184111463589449	0.418699849438212	0.119160925655024	0	1	Commensal	0.6309148265	-0.0879532786222853	-0.00369751052332959	1.32634303780344	-0.023931088699328	Emergent	One
Dorea_formicigenerans_ATCC_27755	Parabacteroides_distasonis_ATCC_8503	EX_asn_L	Max	0.480232748943104	0.257072955109893	0.2971991372658	0.380876666706513	0.273191299214204	1	0	Commensal	0.4915155061	-0.0381316314314745	-0.225	-0.0564954359725789	0.536728184915773	Emergent	One
Parabacteroides_distasonis_ATCC_8503	Ruminococcus_flavefaciens_FD_1	EX_asn_L	Max	0.962994082109299	0.2971991372658	0.246856827923929	0.268735212258093	0.406137811122676	0	1	Commensal	0.5006060606	-0.225	0	0.962994082109276	0	Emergent	One
Bacteroides_coprocola_M16_DSM_17136	Stoquefichus_massiliensis_AP9	EX_asp_L	Max	3.83800449070159	0.0991479256211916	0.202311152551291	0.147996165782502	0.224726216957038	1	1	Mutual	0.5056254136	0	-0.225	0	3.83800449070156	Emergent	One
Bacteroides_ovatus_SD_CMC_3f	Lysinibacillus_sphaericus_C3_41	EX_asp_L	Max	4.2735682036297	0.219250622582243	0.173093036587926	0.253712899305469	0.212413309017279	1	1	Mutual	0.5311457175	0	-0.225	0	4.27356820362968	Emergent	One
Bacteroides_plebeius_M12_DSM_17135	Lysinibacillus_sphaericus_C3_41	EX_asp_L	Max	2.69018035912691	0.113092141539948	0.173093036587926	0.134421032066939	0.201917184443232	1	1	Mutual	0.5424120023	0	-0.225	0	2.69018035912688	Emergent	One
Bacteroides_sp_1_1_6	Lysinibacillus_sphaericus_C3_41	EX_asp_L	Max	2.23341588513406	0.12153494326218	0.173093036587926	0.217129122063511	0.175669183983132	1	0	Commensal	0.5277618775	0	-0.225	0	2.23341588513404	Emergent	One
Bacteroides_sp_20_3	Stoquefichus_massiliensis_AP9	EX_asp_L	Max	2.98659687825241	0.107043187309325	0.202311152551291	0.181083694704284	0.20419658552828	1	0	Commensal	0.5085388994	0	-0.225	0	2.98659687825239	Emergent	One
Bacteroides_sp_2_1_22	Lysinibacillus_sphaericus_C3_41	EX_asp_L	Max	3.09785356067803	0.117009483204811	0.173093036587926	0.128564161464283	0.184938361256059	0	0	Neutral	0.5299194476	0	-0.225	0	3.097853560678	Emergent	One
Bacteroides_sp_3_1_23	Lysinibacillus_sphaericus_C3_41	EX_asp_L	Max	3.2167140906869	0.118983923104513	0.173093036587926	0.133118287879597	0.183755093217883	1	0	Commensal	0.5267087881	0	-0.225	0	3.21671409068688	Emergent	One
Bacteroides_sp_D1	Lysinibacillus_sphaericus_C3_41	EX_asp_L	Max	3.09785356067803	0.117009483204811	0.173093036587926	0.128564161464283	0.184938361256059	0	0	Neutral	0.5299194476	0	-0.225	0	3.097853560678	Emergent	One
Bacteroides_sp_D22	Lysinibacillus_sphaericus_C3_41	EX_asp_L	Max	3.21966499039561	0.118898269648759	0.173093036587926	0.133033113794909	0.183732838567039	1	0	Commensal	0.5304597701	0	-0.225	0	3.21966499039559	Emergent	One
Bacteroides_xylanisolvens_SD_CC_1b	Lysinibacillus_sphaericus_C3_41	EX_asp_L	Max	3.14178474454675	0.128128802116735	0.173093036587926	0.13927794561107	0.189109109292076	0	0	Neutral	0.5317687464	0	-0.225	0	3.14178474454673	Emergent	One
Brevibacillus_agri_5_2	Lactobacillus_brevis_ATCC_367	EX_asp_L	Max	2.65854269935792	0.224663017499503	0.115982856855239	0.23276985385246	0.222734547659456	0	1	Commensal	0.5486725664	-0.225	-0.0635644046930111	2.7806123682027	-0.122069668844688	Emergent	One
Capnocytophaga_granulosa_ATCC_51502	Lysinibacillus_sphaericus_C3_41	EX_asp_L	Max	5.53136004138232	0.151451604765435	0.173093036587926	0.28492715638049	0.245227428697376	1	1	Mutual	0.4821320412	0	-0.225	0	5.5313600413823	Emergent	One
Capnocytophaga_ochracea_DSM_7271	Lysinibacillus_sphaericus_C3_41	EX_asp_L	Max	4.17526082765235	0.235203965378674	0.173093036587926	0.297231673222313	0.357174360220824	1	1	Mutual	0.4858858859	0	-0.225	0	4.17526082765232	Emergent	One
Clostridium_bifermentans_ATCC_19299	Filifactor_alocis_ATCC_35896	EX_asp_L	Max	2.51190594488187	0.216819050471649	0.104856310966414	0.202030746317973	0.135257571219199	0	1	Commensal	0.4298548721	-0.225	1.09967214788221	1.40745439395732	1.10445155092464	Boost	Both
Clostridium_hathewayi_DSM_13479	Porphyromonas_endodontalis_ATCC_35406	EX_asp_L	Max	2.55853253486978	0.342419622722916	0.325680563818266	0.37957773259734	0.457638638998674	1	1	Mutual	0.5607300189	-0.225	-0.0654064276315921	2.65044010273812	-0.0919075678682475	Emergent	One
Corynebacterium_kroppenstedtii_DSM_44385	Stoquefichus_massiliensis_AP9	EX_asp_L	Max	3.60500576527616	0.221825196670187	0.202311152551291	0.204689418773	0.191410476049327	0	0	Neutral	0.471875	-0.0839279673585906	-0.225	0	3.60500576527625	Emergent	One
Corynebacterium_ureicelerivorans	Lysinibacillus_sphaericus_C3_41	EX_asp_L	Max	2.55864902568535	0.157061785508874	0.173093036587926	0.153646926460624	0.168571506036528	0	0	Neutral	0.4266109785	-0.225	-0.225	-0.805572484604113	3.36422151028955	Emergent	One
Fusobacterium_gonidiaformans_3_1_5R	Pediococcus_pentosaceus_ATCC_25745	EX_asp_L	Max	2.17346598551469	0.164376552107381	0.137158325710638	0.165315226577377	0.179939189619631	0	1	Commensal	0.5642655367	-0.225	-0.225	2.21491825273642	-0.0414522672216435	Emergent	One
Fusobacterium_gonidiaformans_ATCC_25563	Pediococcus_pentosaceus_ATCC_25745	EX_asp_L	Max	2.17346592492677	0.164376552071383	0.137158325710638	0.16531522655157	0.179939189645893	0	1	Commensal	0.565248227	-0.225	-0.225	2.21491819215271	-0.0414522672258499	Emergent	One
Lysinibacillus_sphaericus_C3_41	Parabacteroides_sp_D13	EX_asp_L	Max	2.11694423209942	0.173093036587926	0.0701344429757814	0.17163106813382	0.0838533129534653	0	1	Commensal	0.5041829336	-0.225	0	2.1169442320994	0	Emergent	One
Lysinibacillus_sphaericus_C3_41	Phascolarctobacterium_succinatutens_YIT_12067	EX_asp_L	Max	2.44612485016571	0.173093036587926	0.0735338799981843	0.209960231343075	0.0841269580081416	1	1	Mutual	0.4893746205	-0.225	-0.225	3.5412501715216	-1.09512532135579	Emergent	One
Lysinibacillus_sphaericus_C3_41	Porphyromonas_endodontalis_ATCC_35406	EX_asp_L	Max	6.47764910497122	0.173093036587926	0.325680563818266	0.191615254516819	0.457638638997992	1	1	Mutual	0.5217654172	-0.225	-0.0654064276315921	6.56955667284126	-0.0919075678699528	Emergent	One
Lysinibacillus_sphaericus_C3_41	Porphyromonas_uenonis_60_3	EX_asp_L	Max	5.07075496791142	0.173093036587926	0.325680563818143	0.193102396936297	0.457638638998674	1	1	Mutual	0.5372596154	-0.225	-0.0704487769605521	5.16974792601138	-0.0989929580998705	Emergent	One
Lysinibacillus_sphaericus_C3_41	Porphyromonas_uenonis_DSM_23387	EX_asp_L	Max	3.1672342985087	0.173093036587926	0.280957777336829	0.18872992629565	0.457638638998674	0	1	Commensal	0.5444646098	-0.225	-0.0607746792058832	3.26622725660661	-0.0989929580978242	Emergent	One
Parabacteroides_merdae_ATCC_43184	Stoquefichus_massiliensis_AP9	EX_asp_L	Max	3.52029924333353	0.27408187253864	0.202311152551291	0.263694533558805	0.334053119202281	0	1	Commensal	0.5015142338	0	-0.225	0	3.52029924333351	Emergent	One
Bifidobacterium_animalis_lactis_AD011	Fusobacterium_russii_ATCC_25533	EX_btoh	Max	4.06675685554023	0.0425314481685582	0.325680563818147	0.0945542802925274	0.457638638998674	1	1	Mutual	0.6488603989	0	0.332324479888484	0	4.06675685554023	Boost	One
Bifidobacterium_longum_infantis_ATCC_15697	Fusobacterium_russii_ATCC_25533	EX_btoh	Max	2.30267228121284	0.175310401597647	0.325680563818147	0.174364674886647	0.411767224597838	0	1	Commensal	0.6226790451	0	0.332324479888484	0	2.30267228121284	Boost	One
Corynebacterium_propinquum_DSM_44285	Fusobacterium_nucleatum_subsp_animalis_7_1	EX_btoh	Max	3.63884966017577	0.109956613582008	0.17043277042421	0.45763863899947	0.474574458057077	1	1	Mutual	0.547954393	0	0	0	3.63884966017577	Emergent	One
Fusobacterium_gonidiaformans_3_1_5R	Pediococcus_acidilactici_7_4	EX_btoh	Max	2.66023565169576	0.164376552107381	0.0422939809340573	0.201482918508418	0.0400718690275426	1	0	Commensal	0.5421303657	1.02599108835058	0	2.66023565169576	0	Boost	One
Fusobacterium_gonidiaformans_ATCC_25563	Pediococcus_acidilactici_7_4	EX_btoh	Max	2.6737519109613	0.164376552071383	0.0422939809340573	0.201367590973177	0.0400718690274289	1	0	Commensal	0.5431309904	1.02599108658512	0	2.6737519109613	0	Boost	One
Fusobacterium_gonidiaformans_ATCC_25563	Vibrio_mimicus_MB_451	EX_btoh	Max	3.91090178337072	0.164376552071383	0.457638639007676	0.327861382319384	0.45763863899947	1	0	Commensal	0.5107526882	1.02599108658512	0	3.91090178337072	0	Boost	One
Fusobacterium_russii_ATCC_25533	Staphylococcus_xylosus_NJ	EX_btoh	Max	3.81627003830147	0.325680563818147	0.294275356914957	0.457638638998674	0.396140657971046	1	1	Mutual	0.5178470255	0.332324479888484	0	3.81627003830147	0	Boost	One
Fusobacterium_sp_4_8	Kocuria_rhizophila_DC2201	EX_btoh	Max	2.66984280347219	0.239642946541464	0.201026437873673	0.219551997983785	0.421046639334008	0	1	Commensal	0.5123251166	0	0	2.66984280347219	0	Emergent	One
Fusobacterium_sp_4_8	Staphylococcus_xylosus_NJ	EX_btoh	Max	2.47686338792585	0.239642946541464	0.294275356914957	0.482846020818783	0.29723095020961	1	0	Commensal	0.5711835334	0	0	2.47686338792585	0	Emergent	One
Acidaminococcus_intestini_RyC_MR95	Methanobrevibacter_ruminantium_M1	EX_ch4	Max	2.35925020198943	0.116486646507912	0.0332031682121286	0.141769787129306	0.0629149344858888	1	1	Mutual	0.5608856089	0	0.416424424179922	0	2.35925020198943	Boost	One
Acidaminococcus_intestini_RyC_MR95	Methanobrevibacter_smithii_ATCC_35061	EX_ch4	Max	1.94611637881974	0.116486646507912	0.0119128958220415	0.139522824899245	0.0468347196505192	1	1	Mutual	0.6313662086	0	0.18536185307471	0	1.94611637881974	Boost	One
Acidaminococcus_intestini_RyC_MR95	Methanomassiliicoccus_luminyensis_B10	EX_ch4	Max	6.30420147698294	0.116486646507912	0.0526545374657148	0.131606716030319	0.110435945042241	1	1	Mutual	0.5536231884	0	0.595479698382405	0	6.30420147698294	Boost	One
Acidaminococcus_intestini_RyC_MR95	Methanosphaera_stadtmanae_DSM_3091	EX_ch4	Max	2.47233490544249	0.116486646507912	0.0184111463589449	0.141113038744265	0.0535688494061333	1	1	Mutual	0.5537720706	0	0.322170450330191	0	2.47233490544249	Boost	One
Acidaminococcus_sp_D21	Methanobrevibacter_ruminantium_M1	EX_ch4	Max	2.28865668732544	0.126315671732149	0.0332031682121286	0.143303073398442	0.0677006166467891	1	1	Mutual	0.5981380915	0	0.416424424179922	0	2.28865668732544	Boost	One
Acidaminococcus_sp_D21	Methanobrevibacter_smithii_ATCC_35061	EX_ch4	Max	2.21151987801602	0.126315671732149	0.0119128958220415	0.142598891745934	0.0479089774954673	1	1	Mutual	0.6197684773	0	0.18536185307471	0	2.21151987801602	Boost	One
Acidaminococcus_sp_D21	Methanosphaera_stadtmanae_DSM_3091	EX_ch4	Max	1.65742367796463	0.126315671732149	0.0184111463589449	0.121265191138605	0.0745151595939433	0	1	Commensal	0.6186511241	0	0.322170450330191	0	1.65742367796463	Boost	One
Alistipes_putredinis_DSM_17216	Methanomassiliicoccus_luminyensis_B10	EX_ch4	Max	4.97473076623874	0.0397350655324999	0.0526545374657148	0.0848562569912019	0.0539786944185607	1	0	Commensal	0.5858895706	0	0.595479698382405	0	4.97473076623874	Boost	One
Anaerobaculum_hydrogeniformans_OS1_ATCC_BAA_1850	Methanomassiliicoccus_luminyensis_B10	EX_ch4	Max	6.82037864918811	0.229631654428038	0.0526545374657148	0.207588483295694	0.163938674649216	0	1	Commensal	0.5438848921	0	0.595479698382405	0	6.82037864918811	Boost	One
Anaerotruncus_colihominis_DSM_17241	Methanobrevibacter_smithii_ATCC_35061	EX_ch4	Max	2.03476784081101	0.287399711042272	0.0119128958220415	0.437317784263882	0.64505450589354	1	1	Mutual	0.5948072384	0	0.18536185307471	0	2.03476784081101	Boost	One
Bacteroides_caccae_ATCC_43185	Methanobrevibacter_ruminantium_M1	EX_ch4	Max	2.91280252976151	0.520662008001142	0.0332031682121286	0.522254626366248	0.127143727971998	0	1	Commensal	0.63625	0	0.416424424179922	0	2.91280252976151	Boost	One
Bacteroides_caccae_ATCC_43185	Methanobrevibacter_smithii_ATCC_35061	EX_ch4	Max	2.59147386334291	0.520662008001142	0.0119128958220415	0.519064911560122	0.0858654871101407	0	1	Commensal	0.6842105263	0	0.18536185307471	0	2.59147386334291	Boost	One
Bacteroides_caccae_ATCC_43185	Methanomassiliicoccus_luminyensis_B10	EX_ch4	Max	10.0065103869925	0.520662008001142	0.0526545374657148	0.547481440639217	0.139426977420385	0	1	Commensal	0.6127023661	0	0.595479698382405	0	10.0065103869925	Boost	One
Bacteroides_caccae_ATCC_43185	Methanosphaera_stadtmanae_DSM_3091	EX_ch4	Max	3.11104117445996	0.520662008001142	0.0184111463589449	0.51826571559684	0.120762376655421	0	1	Commensal	0.6228842248	0	0.322170450330191	0	3.11104117445996	Boost	One
Bacteroides_cellulosilyticus_DSM_14838	Methanobrevibacter_ruminantium_M1	EX_ch4	Max	1.90614621896248	0.329990958251749	0.0332031682121286	0.330083552572432	0.0920822374300769	0	1	Commensal	0.6050679852	0	0.416424424179922	0	1.90614621896248	Boost	One
Bacteroides_cellulosilyticus_DSM_14838	Methanobrevibacter_smithii_ATCC_35061	EX_ch4	Max	1.7157082123058	0.329990958251749	0.0119128958220415	0.332075960811721	0.0607008590116038	0	1	Commensal	0.6586183769	0	0.18536185307471	0	1.7157082123058	Boost	One
Bacteroides_cellulosilyticus_DSM_14838	Methanomassiliicoccus_luminyensis_B10	EX_ch4	Max	7.72972598286663	0.329990958251749	0.0526545374657148	0.342255776326397	0.106412250515177	0	1	Commensal	0.6176470588	0	0.595479698382405	0	7.72972598286663	Boost	One
Bacteroides_cellulosilyticus_DSM_14838	Methanosphaera_stadtmanae_DSM_3091	EX_ch4	Max	2.23875098689757	0.329990958251749	0.0184111463589449	0.332071327696099	0.0868953075129184	0	1	Commensal	0.6125	0	0.322170450330191	0	2.23875098689757	Boost	One
Bacteroides_clarus_YIT_12056	Methanosphaera_stadtmanae_DSM_3091	EX_ch4	Max	1.96658417701065	0.367178428240159	0.0184111463589449	0.363464136376479	0.0735540566087138	0	1	Commensal	0.5649396735	0	0.322170450330191	0	1.96658417701065	Boost	One
Bacteroides_coprocola_M16_DSM_17136	Methanomassiliicoccus_luminyensis_B10	EX_ch4	Max	3.70732849646527	0.0991479256211916	0.0526545374657148	0.114367614501703	0.0746247884268314	1	1	Mutual	0.5827679783	0	0.595479698382405	0	3.70732849646527	Boost	One
Bacteroides_coprophilus_DSM_18228	Methanobrevibacter_ruminantium_M1	EX_ch4	Max	1.87598082418697	0.298897367683827	0.0332031682121286	0.289677720477584	0.0934505341693921	0	1	Commensal	0.5633404105	0	0.416424424179922	0	1.87598082418697	Boost	One
Bacteroides_coprophilus_DSM_18228	Methanobrevibacter_smithii_ATCC_35061	EX_ch4	Max	1.31359402806549	0.298897367683827	0.0119128958220415	0.307208920670291	0.045695149838707	0	1	Commensal	0.6424196018	0	0.18536185307471	0	1.31359402806549	Boost	One
Bacteroides_coprophilus_DSM_18228	Methanosphaera_stadtmanae_DSM_3091	EX_ch4	Max	1.86221012234921	0.298897367683827	0.0184111463589449	0.309468337495446	0.0639712665404204	0	1	Commensal	0.5720789074	0	0.322170450330191	0	1.86221012234921	Boost	One
Bacteroides_eggerthii_1_2_48FAA	Methanobrevibacter_ruminantium_M1	EX_ch4	Max	1.75558871356384	0.380907465661218	0.0332031682121286	0.383651834680563	0.0849706802944183	0	1	Commensal	0.6006557377	0	0.416424424179922	0	1.75558871356384	Boost	One
Bacteroides_eggerthii_1_2_48FAA	Methanobrevibacter_smithii_ATCC_35061	EX_ch4	Max	1.33362854437905	0.380907465661218	0.0119128958220415	0.422059659512684	0.0611702870575073	1	1	Mutual	0.6564065855	0	0.18536185307471	0	1.33362854437905	Boost	One
Bacteroides_eggerthii_1_2_48FAA	Methanomassiliicoccus_luminyensis_B10	EX_ch4	Max	7.39372670864532	0.380907465661218	0.0526545374657148	0.392073720644589	0.0837006320725777	0	1	Commensal	0.6088066369	0	0.595479698382405	0	7.39372670864532	Boost	One
Bacteroides_eggerthii_1_2_48FAA	Methanosphaera_stadtmanae_DSM_3091	EX_ch4	Max	1.95104485107879	0.380907465661218	0.0184111463589449	0.40101484541924	0.0858559769753811	0	1	Commensal	0.6063157895	0	0.322170450330191	0	1.95104485107879	Boost	One
Bacteroides_eggerthii_DSM_20697	Methanobrevibacter_ruminantium_M1	EX_ch4	Max	2.13175491662912	0.323936179699515	0.0332031682121286	0.312261882852113	0.107260216114696	0	1	Commensal	0.6101249178	0	0.416424424179922	0	2.13175491662912	Boost	One
Bacteroides_eggerthii_DSM_20697	Methanobrevibacter_smithii_ATCC_35061	EX_ch4	Max	1.62454936286451	0.323936179699515	0.0119128958220415	0.358933912092539	0.0648644511722978	1	1	Mutual	0.651416122	0	0.18536185307471	0	1.62454936286451	Boost	One
Bacteroides_eggerthii_DSM_20697	Methanomassiliicoccus_luminyensis_B10	EX_ch4	Max	7.76847482561925	0.323936179699515	0.0526545374657148	0.313705154438935	0.102292580137032	0	1	Commensal	0.6171574904	0	0.595479698382405	0	7.76847482561925	Boost	One
Bacteroides_eggerthii_DSM_20697	Methanosphaera_stadtmanae_DSM_3091	EX_ch4	Max	1.72376306486819	0.323936179699515	0.0184111463589449	0.341886010609755	0.0815081252751497	0	1	Commensal	0.618411806	0	0.322170450330191	0	1.72376306486819	Boost	One
Bacteroides_faecis_MAJ27	Methanosphaera_stadtmanae_DSM_3091	EX_ch4	Max	1.46999847696361	0.457638638998722	0.0184111463589449	0.44446953151953	0.0790146448796349	0	1	Commensal	0.5822873082	0	0.322170450330191	0	1.46999847696361	Boost	One
Bacteroides_finegoldii_DSM_17565	Methanobrevibacter_ruminantium_M1	EX_ch4	Max	1.14123041780715	0.175881460615075	0.0332031682121286	0.180980876773901	0.0634721461889285	0	1	Commensal	0.5902203857	0	0.416424424179922	0	1.14123041780715	Boost	One
Bacteroides_finegoldii_DSM_17565	Methanomassiliicoccus_luminyensis_B10	EX_ch4	Max	4.62516891247913	0.175881460615075	0.0526545374657148	0.192167500546134	0.0791006385976516	0	1	Commensal	0.5790902919	0	0.595479698382405	0	4.62516891247913	Boost	One
Bacteroides_finegoldii_DSM_17565	Methanosphaera_stadtmanae_DSM_3091	EX_ch4	Max	1.43521071640157	0.175881460615075	0.0184111463589449	0.181658314654214	0.0571897245683886	0	1	Commensal	0.5860014892	0	0.322170450330191	0	1.43521071640157	Boost	One
Bacteroides_fragilis_3_1_12	Methanobrevibacter_ruminantium_M1	EX_ch4	Max	2.88820841482448	0.437020461681498	0.0332031682121286	0.413735034836691	0.13532662659145	0	1	Commensal	0.6020539153	0	0.416424424179922	0	2.88820841482448	Boost	One
Bacteroides_fragilis_3_1_12	Methanobrevibacter_smithii_ATCC_35061	EX_ch4	Max	2.05595092407725	0.437020461681498	0.0119128958220415	0.423070383473942	0.0860516182737001	0	1	Commensal	0.6594556874	0	0.18536185307471	0	2.05595092407725	Boost	One
Bacteroides_fragilis_3_1_12	Methanomassiliicoccus_luminyensis_B10	EX_ch4	Max	10	0.437020461681498	0.0526545374657148	0.422319007993337	0.153433313134428	0	1	Commensal	0.6021370207	0	0.595479698382405	0	10	Boost	One
Bacteroides_fragilis_3_1_12	Methanosphaera_stadtmanae_DSM_3091	EX_ch4	Max	2.66593240953102	0.437020461681498	0.0184111463589449	0.41739200893187	0.117840702266562	0	1	Commensal	0.6124401914	0	0.322170450330191	0	2.66593240953102	Boost	One
Bacteroides_fragilis_638R	Methanobrevibacter_ruminantium_M1	EX_ch4	Max	2.83696402292105	0.503187392481234	0.0332031682121286	0.502815060482703	0.133851735003304	0	1	Commensal	0.579766537	0	0.416424424179922	0	2.83696402292105	Boost	One
Bacteroides_fragilis_638R	Methanobrevibacter_smithii_ATCC_35061	EX_ch4	Max	2.41620672398221	0.503187392481234	0.0119128958220415	0.535018426015654	0.0959959033185669	0	1	Commensal	0.6520223152	0	0.18536185307471	0	2.41620672398221	Boost	One
Bacteroides_fragilis_638R	Methanomassiliicoccus_luminyensis_B10	EX_ch4	Max	10	0.503187392481234	0.0526545374657148	0.530382819394163	0.147640573189619	0	1	Commensal	0.5767027371	0	0.595479698382405	0	10	Boost	One
Bacteroides_fragilis_638R	Methanosphaera_stadtmanae_DSM_3091	EX_ch4	Max	3.01728526254374	0.503187392481234	0.0184111463589449	0.516591477351085	0.127783713945632	0	1	Commensal	0.5829285219	0	0.322170450330191	0	3.01728526254374	Boost	One
Bacteroides_fragilis_NCTC_9343	Methanobrevibacter_ruminantium_M1	EX_ch4	Max	3.21331604772286	0.451781607052739	0.0332031682121286	0.428853415330536	0.148303765930336	0	1	Commensal	0.5851946394	0	0.416424424179922	0	3.21331604772286	Boost	One
Bacteroides_fragilis_NCTC_9343	Methanobrevibacter_smithii_ATCC_35061	EX_ch4	Max	2.60981067236571	0.451781607052739	0.0119128958220415	0.432972827991989	0.102859306881669	0	1	Commensal	0.6566141193	0	0.18536185307471	0	2.60981067236571	Boost	One
Bacteroides_fragilis_NCTC_9343	Methanomassiliicoccus_luminyensis_B10	EX_ch4	Max	10	0.451781607052739	0.0526545374657148	0.446840172901716	0.157075898299695	0	1	Commensal	0.5829680651	0	0.595479698382405	0	10	Boost	One
Bacteroides_fragilis_NCTC_9343	Methanosphaera_stadtmanae_DSM_3091	EX_ch4	Max	3.31774432835323	0.451781607052739	0.0184111463589449	0.428302324885863	0.139458709340715	0	1	Commensal	0.5886766712	0	0.322170450330191	0	3.31774432835323	Boost	One
Bacteroides_fragilis_YCH46	Methanobrevibacter_ruminantium_M1	EX_ch4	Max	3.20741717510691	0.43695699956398	0.0332031682121286	0.412615643665617	0.148296351366639	0	1	Commensal	0.5847728727	0	0.416424424179922	0	3.20741717510691	Boost	One
Bacteroides_fragilis_YCH46	Methanobrevibacter_smithii_ATCC_35061	EX_ch4	Max	2.58250622993285	0.43695699956398	0.0119128958220415	0.417662047885983	0.102030713420277	0	1	Commensal	0.6572802198	0	0.18536185307471	0	2.58250622993285	Boost	One
Bacteroides_fragilis_YCH46	Methanomassiliicoccus_luminyensis_B10	EX_ch4	Max	10	0.43695699956398	0.0526545374657148	0.425833064174071	0.158413427577443	0	1	Commensal	0.5798742138	0	0.595479698382405	0	10	Boost	One
Bacteroides_fragilis_YCH46	Methanosphaera_stadtmanae_DSM_3091	EX_ch4	Max	3.14259137554347	0.43695699956398	0.0184111463589449	0.411961258208294	0.136586888954639	0	1	Commensal	0.5853324195	0	0.322170450330191	0	3.14259137554347	Boost	One
Bacteroides_intestinalis_341_DSM_17393	Methanobrevibacter_ruminantium_M1	EX_ch4	Max	1.68739162030772	0.301999684696278	0.0332031682121286	0.298764659743597	0.0899810805748302	0	1	Commensal	0.5599464166	0	0.416424424179922	0	1.68739162030772	Boost	One
Bacteroides_intestinalis_341_DSM_17393	Methanobrevibacter_smithii_ATCC_35061	EX_ch4	Max	1.43057873517864	0.301999684696278	0.0119128958220415	0.305803349451139	0.0516610165960856	0	1	Commensal	0.6302460203	0	0.18536185307471	0	1.43057873517864	Boost	One
Bacteroides_intestinalis_341_DSM_17393	Methanomassiliicoccus_luminyensis_B10	EX_ch4	Max	6.03428886914469	0.301999684696278	0.0526545374657148	0.282560699442456	0.150874355693759	0	1	Commensal	0.5656433703	0	0.595479698382405	0	6.03428886914469	Boost	One
Bacteroides_intestinalis_341_DSM_17393	Methanosphaera_stadtmanae_DSM_3091	EX_ch4	Max	1.93647148286414	0.301999684696278	0.0184111463589449	0.304673093430551	0.0760429124279653	0	1	Commensal	0.5669291339	0	0.322170450330191	0	1.93647148286414	Boost	One
Bacteroides_massiliensis_B846dnLKV334	Methanosphaera_stadtmanae_DSM_3091	EX_ch4	Max	1.79005535885324	0.497290526037909	0.0184111463589449	0.501100901061932	0.067294023222189	0	1	Commensal	0.590049054	0	0.322170450330191	0	1.79005535885324	Boost	One
Bacteroides_nordii_CL02T12C05	Methanosphaera_stadtmanae_DSM_3091	EX_ch4	Max	1.74987626042537	0.457638638995612	0.0184111463589449	0.44575923190655	0.0712764425577461	0	1	Commensal	0.5769496204	0	0.322170450330191	0	1.74987626042537	Boost	One
Bacteroides_ovatus_ATCC_8483	Methanobrevibacter_ruminantium_M1	EX_ch4	Max	2.38470271782262	0.344483226149284	0.0332031682121286	0.34151469609742	0.104101357350714	0	1	Commensal	0.6303549572	0	0.416424424179922	0	2.38470271782262	Boost	One
Bacteroides_ovatus_ATCC_8483	Methanobrevibacter_smithii_ATCC_35061	EX_ch4	Max	1.9984144409209	0.344483226149284	0.0119128958220415	0.380134534509239	0.0754807123319097	1	1	Mutual	0.674916388	0	0.18536185307471	0	1.9984144409209	Boost	One
Bacteroides_ovatus_ATCC_8483	Methanomassiliicoccus_luminyensis_B10	EX_ch4	Max	9.60798205823505	0.344483226149284	0.0526545374657148	0.348853596345521	0.117584827306814	0	1	Commensal	0.6182698125	0	0.595479698382405	0	9.60798205823505	Boost	One
Bacteroides_ovatus_ATCC_8483	Methanosphaera_stadtmanae_DSM_3091	EX_ch4	Max	2.20958829283722	0.344483226149284	0.0184111463589449	0.371448366432787	0.0862360990969364	0	1	Commensal	0.630406291	0	0.322170450330191	0	2.20958829283722	Boost	One
Bacteroides_ovatus_SD_CC_2a	Methanobrevibacter_smithii_ATCC_35061	EX_ch4	Max	1.17872104006756	0.222353313404917	0.0119128958220415	0.212873542010129	0.0594307873253683	0	1	Commensal	0.6550724638	0	0.18536185307471	0	1.17872104006756	Boost	One
Bacteroides_ovatus_SD_CC_2a	Methanomassiliicoccus_luminyensis_B10	EX_ch4	Max	6.9364606494521	0.222353313404917	0.0526545374657148	0.200687834787118	0.150963415527485	0	1	Commensal	0.609787508	0	0.595479698382405	0	6.9364606494521	Boost	One
Bacteroides_ovatus_SD_CC_2a	Methanosphaera_stadtmanae_DSM_3091	EX_ch4	Max	1.86407432550118	0.222353313404917	0.0184111463589449	0.21234119971075	0.0825054932569174	0	1	Commensal	0.6220196353	0	0.322170450330191	0	1.86407432550118	Boost	One
Bacteroides_ovatus_SD_CMC_3f	Methanosphaera_stadtmanae_DSM_3091	EX_ch4	Max	1.47483465888001	0.219250622582243	0.0184111463589449	0.226902439451692	0.0680393110555997	0	1	Commensal	0.6189811584	0	0.322170450330191	0	1.47483465888001	Boost	One
Bacteroides_plebeius_M12_DSM_17135	Methanosphaera_stadtmanae_DSM_3091	EX_ch4	Max	1.32448825347763	0.113092141539948	0.0184111463589449	0.111960696208598	0.0521703165943563	0	1	Commensal	0.5942684766	0	0.322170450330191	0	1.32448825347763	Boost	One
Bacteroides_pyogenes_DSM20611	Methanobrevibacter_ruminantium_M1	EX_ch4	Max	1.75524796453556	0.46640787797468	0.0332031682121286	0.461257452584505	0.0898761965429458	0	1	Commensal	0.5191761364	0	0.416424424179922	0	1.75524796453556	Boost	One
Bacteroides_pyogenes_DSM20611	Methanobrevibacter_smithii_ATCC_35061	EX_ch4	Max	1.73224125109266	0.46640787797468	0.0119128958220415	0.456325470717161	0.0700133504981295	0	1	Commensal	0.6519174041	0	0.18536185307471	0	1.73224125109266	Boost	One
Bacteroides_pyogenes_DSM20611	Methanomassiliicoccus_luminyensis_B10	EX_ch4	Max	9.33540094289413	0.46640787797468	0.0526545374657148	0.493537142617924	0.122383560721573	0	1	Commensal	0.503511236	0	0.595479698382405	0	9.33540094289413	Boost	One
Bacteroides_salyersiae_WAL_10018	Methanosphaera_stadtmanae_DSM_3091	EX_ch4	Max	1.68777068963061	0.456241846947688	0.0184111463589449	0.458749528893804	0.0630080479430717	0	1	Commensal	0.5931271478	0	0.322170450330191	0	1.68777068963061	Boost	One
Bacteroides_sp_1_1_6	Methanosphaera_stadtmanae_DSM_3091	EX_ch4	Max	1.27937194729975	0.12153494326218	0.0184111463589449	0.11081733101264	0.0509907361482647	0	1	Commensal	0.6078717201	0	0.322170450330191	0	1.27937194729975	Boost	One
Bacteroides_sp_20_3	Methanomassiliicoccus_luminyensis_B10	EX_ch4	Max	4.11333339517103	0.107043187309325	0.0526545374657148	0.1082481813703	0.0735869920121104	0	1	Commensal	0.6057324841	0	0.595479698382405	0	4.11333339517103	Boost	One
Bacteroides_sp_2_2_4	Methanomassiliicoccus_luminyensis_B10	EX_ch4	Max	5.0627470360638	0.175173095896653	0.0526545374657148	0.179648142329029	0.0887112648875927	0	1	Commensal	0.5757372654	0	0.595479698382405	0	5.0627470360638	Boost	One
Bacteroides_sp_2_2_4	Methanosphaera_stadtmanae_DSM_3091	EX_ch4	Max	1.43429566507996	0.175173095896653	0.0184111463589449	0.167266003454642	0.0565440013766647	0	1	Commensal	0.587417703	0	0.322170450330191	0	1.43429566507996	Boost	One
Bacteroides_sp_3_1_23	Methanomassiliicoccus_luminyensis_B10	EX_ch4	Max	4.10046067592509	0.118983923104513	0.0526545374657148	0.112581272851116	0.0910243500255774	0	1	Commensal	0.5878787879	0	0.595479698382405	0	4.10046067592509	Boost	One
Bacteroides_sp_3_1_33FAA	Methanomassiliicoccus_luminyensis_B10	EX_ch4	Max	5.69409465506521	0.137788851792551	0.0526545374657148	0.199493880739851	0.0499459570399949	1	0	Commensal	0.5924950625	0	0.595479698382405	0	5.69409465506521	Boost	One
Bacteroides_sp_3_2_5	Methanomassiliicoccus_luminyensis_B10	EX_ch4	Max	4.68083042462376	0.0998839314999691	0.0526545374657148	0.0921688184976119	0.090648817574106	0	1	Commensal	0.5813333333	0	0.595479698382405	0	4.68083042462376	Boost	One
Bacteroides_sp_4_1_36	Methanomassiliicoccus_luminyensis_B10	EX_ch4	Max	3.27606408895701	0.0656819432007941	0.0526545374657148	0.0723734112053762	0.0696642134623744	1	1	Mutual	0.5824396783	0	0.595479698382405	0	3.27606408895701	Boost	One
Bacteroides_sp_D20	Methanomassiliicoccus_luminyensis_B10	EX_ch4	Max	3.72026055241668	0.0751097409925103	0.0526545374657148	0.0696709090884724	0.0857184647379654	0	1	Commensal	0.5837801609	0	0.595479698382405	0	3.72026055241668	Boost	One
Bacteroides_sp_D22	Methanomassiliicoccus_luminyensis_B10	EX_ch4	Max	4.09875042611122	0.118898269648759	0.0526545374657148	0.11250169488892	0.0910069202348041	0	1	Commensal	0.5942126514	0	0.595479698382405	0	4.09875042611122	Boost	One
Bacteroides_sp_D2	Methanomassiliicoccus_luminyensis_B10	EX_ch4	Max	5.04288089413228	0.163021920770872	0.0526545374657148	0.166751446164199	0.0891038535074813	0	1	Commensal	0.5772303595	0	0.595479698382405	0	5.04288089413228	Boost	One
Bacteroides_sp_D2	Methanosphaera_stadtmanae_DSM_3091	EX_ch4	Max	1.34873309522675	0.163021920770872	0.0184111463589449	0.157088051932078	0.0538753605071634	0	1	Commensal	0.5848506919	0	0.322170450330191	0	1.34873309522675	Boost	One
Bacteroides_stercoris_ATCC_43183	Methanobrevibacter_ruminantium_M1	EX_ch4	Max	2.27251728583201	0.421312530886543	0.0332031682121286	0.420350742018854	0.0966810957199868	0	1	Commensal	0.5795076514	0	0.416424424179922	0	2.27251728583201	Boost	One
Bacteroides_stercoris_ATCC_43183	Methanobrevibacter_smithii_ATCC_35061	EX_ch4	Max	1.88205132302198	0.421312530886543	0.0119128958220415	0.455316187767153	0.0714712339944299	0	1	Commensal	0.6291970803	0	0.18536185307471	0	1.88205132302198	Boost	One
Bacteroides_stercoris_ATCC_43183	Methanomassiliicoccus_luminyensis_B10	EX_ch4	Max	8.82181897677503	0.421312530886543	0.0526545374657148	0.423461508747096	0.0937839043041322	0	1	Commensal	0.5837662338	0	0.595479698382405	0	8.82181897677503	Boost	One
Bacteroides_stercoris_ATCC_43183	Methanosphaera_stadtmanae_DSM_3091	EX_ch4	Max	2.04989322114704	0.421312530886543	0.0184111463589449	0.439940134078824	0.0894545840110368	0	1	Commensal	0.5756272401	0	0.322170450330191	0	2.04989322114704	Boost	One
Bacteroides_thetaiotaomicron_VPI_5482	Methanobrevibacter_ruminantium_M1	EX_ch4	Max	2.8411805211208	0.437948905155689	0.0332031682121286	0.402171217943533	0.15522706672607	0	1	Commensal	0.6284023669	0	0.416424424179922	0	2.8411805211208	Boost	One
Bacteroides_thetaiotaomicron_VPI_5482	Methanobrevibacter_smithii_ATCC_35061	EX_ch4	Max	2.05595092805152	0.437948905155689	0.0119128958220415	0.423837797974898	0.0860516183943218	0	1	Commensal	0.6939163498	0	0.18536185307471	0	2.05595092805152	Boost	One
Bacteroides_thetaiotaomicron_VPI_5482	Methanomassiliicoccus_luminyensis_B10	EX_ch4	Max	10.0090750849936	0.437948905155689	0.0526545374657148	0.397327910128524	0.217387141510358	0	1	Commensal	0.6134897361	0	0.595479698382405	0	10.0090750849936	Boost	One
Bacteroides_thetaiotaomicron_VPI_5482	Methanosphaera_stadtmanae_DSM_3091	EX_ch4	Max	2.80204274110065	0.437948905155689	0.0184111463589449	0.418699849438212	0.119160925655024	0	1	Commensal	0.6309148265	0	0.322170450330191	0	2.80204274110065	Boost	One
Bacteroides_uniformis_ATCC_8492	Methanosphaera_stadtmanae_DSM_3091	EX_ch4	Max	1.32523653617034	0.158660191851015	0.0184111463589449	0.158766964627034	0.0667421746143191	0	1	Commensal	0.5784593438	0	0.322170450330191	0	1.32523653617034	Boost	One
Bacteroides_xylanisolvens_XB1A	Methanobrevibacter_ruminantium_M1	EX_ch4	Max	1.54437543749282	0.254251974762786	0.0332031682121286	0.250023432199782	0.082738448899363	0	1	Commensal	0.6242504997	0	0.416424424179922	0	1.54437543749282	Boost	One
Bacteroides_xylanisolvens_XB1A	Methanobrevibacter_smithii_ATCC_35061	EX_ch4	Max	1.36422677119538	0.254251974762786	0.0119128958220415	0.250165986007119	0.0500086312628127	0	1	Commensal	0.6617320503	0	0.18536185307471	0	1.36422677119538	Boost	One
Bacteroides_xylanisolvens_XB1A	Methanomassiliicoccus_luminyensis_B10	EX_ch4	Max	5.88066191725943	0.254251974762786	0.0526545374657148	0.254591746077494	0.102927360152535	0	1	Commensal	0.601986755	0	0.595479698382405	0	5.88066191725943	Boost	One
Bacteroides_xylanisolvens_XB1A	Methanosphaera_stadtmanae_DSM_3091	EX_ch4	Max	1.87088919437372	0.254251974762786	0.0184111463589449	0.249740091912599	0.0734594536221493	0	1	Commensal	0.6108695652	0	0.322170450330191	0	1.87088919437372	Boost	One
Brachyspira_pilosicoli_B2904	Methanomassiliicoccus_luminyensis_B10	EX_ch4	Max	10.000000000908	0.151904169405001	0.0526545374657148	0.351110267179365	0.399120261134726	1	1	Mutual	0.520242915	0	0.595479698382405	0	10.000000000908	Boost	One
Brachyspira_pilosicoli_B2904	Methanosphaera_stadtmanae_DSM_3091	EX_ch4	Max	1.21717669380223	0.151904169405001	0.0184111463589449	0.6080259424416	0.521094882006309	1	1	Mutual	0.5892731122	0	0.322170450330191	0	1.21717669380223	Boost	One
Cellulosilyticum_lentocellum_DSM_5427	Methanobrevibacter_ruminantium_M1	EX_ch4	Max	3.54338986662503	0.344035770226309	0.0332031682121286	0.323633206448903	0.39047022556133	0	1	Commensal	0.5619672131	0	0.416424424179922	0	3.54338986662503	Boost	One
Clostridium_asparagiforme_DSM_15981	Methanobrevibacter_smithii_ATCC_35061	EX_ch4	Max	7.75173228404742	0.455120284305744	0.0119128958220415	0.573981906649806	0.0315720186226827	1	1	Mutual	0.6203059805	0	0.18536185307471	0	7.75173228404742	Boost	One
Clostridium_asparagiforme_DSM_15981	Methanomassiliicoccus_luminyensis_B10	EX_ch4	Max	10.0000000000013	0.455120284305744	0.0526545374657148	0.476888403185512	0.209485250725834	0	1	Commensal	0.533974359	0	0.595479698382405	0	10.0000000000013	Boost	One
Clostridium_asparagiforme_DSM_15981	Methanosphaera_stadtmanae_DSM_3091	EX_ch4	Max	1.84150409942606	0.455120284305744	0.0184111463589449	0.433706443541269	0.167877773245323	0	1	Commensal	0.5585399449	0	0.322170450330191	0	1.84150409942606	Boost	One
Clostridium_beijerinckii_NCIMB_8052	Methanomassiliicoccus_luminyensis_B10	EX_ch4	Max	10.0065103869933	0.716010267141539	0.0526545374657148	0.78483346998587	0.457638638997992	0	1	Commensal	0.5414949971	0	0.595479698382405	0	10.0065103869933	Boost	One
Clostridium_bifermentans_ATCC_19299	Methanobrevibacter_ruminantium_M1	EX_ch4	Max	5.9185032031545	0.216819050471649	0.0332031682121286	0.248887441779289	0.295192906565944	1	1	Mutual	0.5892857143	0	0.416424424179922	0	5.9185032031545	Boost	One
Clostridium_bifermentans_ATCC_19299	Methanobrevibacter_smithii_ATCC_35061	EX_ch4	Max	5.19414374755161	0.216819050471649	0.0119128958220415	0.200872568160548	0.195265666603177	0	1	Commensal	0.6781609195	0	0.18536185307471	0	5.19414374755161	Boost	One
Clostridium_bifermentans_ATCC_19299	Methanomassiliicoccus_luminyensis_B10	EX_ch4	Max	4.31109923993051	0.216819050471649	0.0526545374657148	0.197264970987703	0.246360318056645	0	1	Commensal	0.558109834	0	0.595479698382405	0	4.31109923993051	Boost	One
Clostridium_bifermentans_ATCC_19299	Methanosphaera_stadtmanae_DSM_3091	EX_ch4	Max	5.76235029076076	0.216819050471649	0.0184111463589449	0.222468558242895	0.117687479095139	0	1	Commensal	0.646557377	0	0.322170450330191	0	5.76235029076076	Boost	One
Clostridium_botulinum_A_str_ATCC_19397	Methanomassiliicoccus_luminyensis_B10	EX_ch4	Max	10	0.298139794895001	0.0526545374657148	0.317670713875714	0.457638638998674	0	1	Commensal	0.5370030581	0	0.595479698382405	0	10	Boost	One
Clostridium_botulinum_A_str_ATCC_3502	Methanomassiliicoccus_luminyensis_B10	EX_ch4	Max	10	0.283199537652627	0.0526545374657148	0.318385004923016	0.457638638998674	1	1	Mutual	0.53894081	0	0.595479698382405	0	10	Boost	One
Clostridium_botulinum_A_str_Hall	Methanomassiliicoccus_luminyensis_B10	EX_ch4	Max	10	0.283199531429716	0.0526545374657148	0.318384998118177	0.457638638997992	1	1	Mutual	0.5416666667	0	0.595479698382405	0	10	Boost	One
Clostridium_botulinum_Bf	Methanobrevibacter_ruminantium_M1	EX_ch4	Max	5.71760571300115	0.34834660766194	0.0332031682121286	0.424237419090332	0.457638638998674	1	1	Mutual	0.5479452055	0	0.416424424179922	0	5.71760571300115	Boost	One
Clostridium_botulinum_Bf	Methanomassiliicoccus_luminyensis_B10	EX_ch4	Max	10	0.34834660766194	0.0526545374657148	0.42423741910693	0.457638638998674	1	1	Mutual	0.5375153752	0	0.595479698382405	0	10	Boost	One
Clostridium_botulinum_E1_str_BoNT_E_Beluga	Methanomassiliicoccus_luminyensis_B10	EX_ch4	Max	10	0.410755737008511	0.0526545374657148	0.432552523854838	0.457638638997196	0	1	Commensal	0.5263157895	0	0.595479698382405	0	10	Boost	One
Clostridium_botulinum_F_str_230613	Methanobrevibacter_ruminantium_M1	EX_ch4	Max	5.76418119083689	0.348346607661181	0.0332031682121286	0.424237418794633	0.457638638998674	1	1	Mutual	0.5514018692	0	0.416424424179922	0	5.76418119083689	Boost	One
Clostridium_botulinum_F_str_230613	Methanomassiliicoccus_luminyensis_B10	EX_ch4	Max	10	0.348346607661181	0.0526545374657148	0.424237419098063	0.457638638998674	1	1	Mutual	0.5364197531	0	0.595479698382405	0	10	Boost	One
Clostridium_butyricum_DSM_10702	Methanobrevibacter_smithii_ATCC_35061	EX_ch4	Max	3.40797984106928	0.604753970965489	0.0119128958220415	0.588479968160982	0.441411315958703	0	1	Commensal	0.6375404531	0	0.18536185307471	0	3.40797984106928	Boost	One
Clostridium_butyricum_DSM_10702	Methanosphaera_stadtmanae_DSM_3091	EX_ch4	Max	3.15052831768037	0.604753970965489	0.0184111463589449	0.609990132147232	0.468875045224081	0	1	Commensal	0.5933926302	0	0.322170450330191	0	3.15052831768037	Boost	One
Clostridium_butyricum_E4_str_BoNT_E_BL5262	Methanomassiliicoccus_luminyensis_B10	EX_ch4	Max	7.68718750512926	0.527379724094951	0.0526545374657148	0.530948111791304	0.45763863899947	0	1	Commensal	0.5733972439	0	0.595479698382405	0	7.68718750512926	Boost	One
Clostridium_cadaveris_AGR2141	Methanomassiliicoccus_luminyensis_B10	EX_ch4	Max	9.33419830224341	0.348346607661343	0.0526545374657148	0.384502976729436	0.457638638998787	1	1	Mutual	0.5474683544	0	0.595479698382405	0	9.33419830224341	Boost	One
Clostridium_celatum_DSM_1785	Methanomassiliicoccus_luminyensis_B10	EX_ch4	Max	10	0.280111060444699	0.0526545374657148	0.322917791567761	0.457638638998674	1	1	Mutual	0.5395820139	0	0.595479698382405	0	10	Boost	One
Clostridium_cellobioparum_DSM_1351	Methanobrevibacter_smithii_ATCC_35061	EX_ch4	Max	4.31463649274281	0.191028292563164	0.0119128958220415	0.221203755985812	0.0869034513384577	1	1	Mutual	0.6157469717	0	0.18536185307471	0	4.31463649274281	Boost	One
Clostridium_clostridioforme_CM201	Methanobrevibacter_ruminantium_M1	EX_ch4	Max	5.64374543079566	0.327788152959271	0.0332031682121286	0.323528334881757	0.37165297994909	0	1	Commensal	0.5256739409	0	0.416424424179922	0	5.64374543079566	Boost	One
Clostridium_hathewayi_12489931	Methanobrevibacter_ruminantium_M1	EX_ch4	Max	5.67692479093103	0.383566888296742	0.0332031682121286	0.359571587832193	0.457536989314008	0	1	Commensal	0.5768993206	0	0.416424424179922	0	5.67692479093103	Boost	One
Clostridium_hathewayi_DSM_13479	Methanobrevibacter_ruminantium_M1	EX_ch4	Max	5.50632078443766	0.342419622722916	0.0332031682121286	0.361168366110405	0.450533201714848	0	1	Commensal	0.5663716814	0	0.416424424179922	0	5.50632078443766	Boost	One
Clostridium_hathewayi_DSM_13479	Methanomassiliicoccus_luminyensis_B10	EX_ch4	Max	9.56096455560601	0.342419622722916	0.0526545374657148	0.324419394463916	0.358628392768651	0	1	Commensal	0.5382185723	0	0.595479698382405	0	9.56096455560601	Boost	One
Clostridium_innocuum_2959	Methanomassiliicoccus_luminyensis_B10	EX_ch4	Max	9.96289645274464	0.487599403410338	0.0526545374657148	0.496865896238432	0.457638638998674	0	1	Commensal	0.5361290323	0	0.595479698382405	0	9.96289645274464	Boost	One
Clostridium_leptum_DSM_753	Methanomassiliicoccus_luminyensis_B10	EX_ch4	Max	2.39356437139634	0.0521948606957969	0.0526545374657148	0.0512777345724089	0.0639493554481305	0	1	Commensal	0.5944005743	0	0.595479698382405	0	2.39356437139634	Boost	One
Clostridium_leptum_DSM_753	Methanosphaera_stadtmanae_DSM_3091	EX_ch4	Max	1.43784090107931	0.0521948606957969	0.0184111463589449	0.063088166305306	0.035916810464073	1	1	Mutual	0.5966587112	0	0.322170450330191	0	1.43784090107931	Boost	One
Clostridium_methylpentosum_R2_DSM_5476	Methanobrevibacter_ruminantium_M1	EX_ch4	Max	1.6477919881271	0.0828668511186632	0.0332031682121286	0.103667460293309	0.0447266268694193	1	1	Mutual	0.588553751	0	0.416424424179922	0	1.6477919881271	Boost	One
Clostridium_methylpentosum_R2_DSM_5476	Methanobrevibacter_smithii_ATCC_35061	EX_ch4	Max	1.54751318618571	0.0828668511186632	0.0119128958220415	0.100864103722301	0.031829302111305	1	1	Mutual	0.5706472197	0	0.18536185307471	0	1.54751318618571	Boost	One
Clostridium_methylpentosum_R2_DSM_5476	Methanomassiliicoccus_luminyensis_B10	EX_ch4	Max	3.83460381110103	0.0828668511186632	0.0526545374657148	0.0898337536408462	0.0642713937162398	0	1	Commensal	0.5804248862	0	0.595479698382405	0	3.83460381110103	Boost	One
Clostridium_methylpentosum_R2_DSM_5476	Methanosphaera_stadtmanae_DSM_3091	EX_ch4	Max	1.90154724749436	0.0828668511186632	0.0184111463589449	0.103936432891601	0.0360764067231685	1	1	Mutual	0.5800169348	0	0.322170450330191	0	1.90154724749436	Boost	One
Clostridium_paraputrificum_AGR2156	Methanomassiliicoccus_luminyensis_B10	EX_ch4	Max	10	0.423343442421856	0.0526545374657148	0.4464984958164	0.457638638997992	0	1	Commensal	0.546835443	0	0.595479698382405	0	10	Boost	One
Clostridium_perfringens_ATCC_13124	Methanobrevibacter_ruminantium_M1	EX_ch4	Max	5.24251718151584	0.348346607661343	0.0332031682121286	0.424237419096812	0.457638638998674	1	1	Mutual	0.5726010101	0	0.416424424179922	0	5.24251718151584	Boost	One
Clostridium_perfringens_ATCC_13124	Methanobrevibacter_smithii_ATCC_35061	EX_ch4	Max	3.22787727132823	0.348346607661343	0.0119128958220415	0.424237419097153	0.744789949892379	1	1	Mutual	0.6841759685	0	0.18536185307471	0	3.22787727132823	Boost	One
Clostridium_perfringens_ATCC_13124	Methanomassiliicoccus_luminyensis_B10	EX_ch4	Max	7.59971790161239	0.348346607661343	0.0526545374657148	0.424237419097949	0.457638638998674	1	1	Mutual	0.5889908257	0	0.595479698382405	0	7.59971790161239	Boost	One
Clostridium_saccharoperbutylacetonicum_N1_4_HMT	Methanomassiliicoccus_luminyensis_B10	EX_ch4	Max	10.0065103869933	0.554748050821376	0.0526545374657148	0.505918099205701	0.457638638997992	0	1	Commensal	0.5420070012	0	0.595479698382405	0	10.0065103869933	Boost	One
Clostridium_sordellii_ATCC_9714	Methanomassiliicoccus_luminyensis_B10	EX_ch4	Max	10	0.325220023305115	0.0526545374657148	0.361132616241889	0.457638638998674	1	1	Mutual	0.5492957746	0	0.595479698382405	0	10	Boost	One
Clostridium_sporogenes_ATCC_15579	Methanobrevibacter_smithii_ATCC_35061	EX_ch4	Max	1.71168974288719	0.348346607661173	0.0119128958220415	0.424237419094766	1.04344196723628	1	1	Mutual	0.6304347826	0	0.18536185307471	0	1.71168974288719	Boost	One
Clostridium_sporosphaeroides_DSM_1294	Methanobrevibacter_smithii_ATCC_35061	EX_ch4	Max	5.25773925370697	0.156904269010368	0.0119128958220415	0.155808325569978	0.361873251052998	0	1	Commensal	0.6282145481	0	0.18536185307471	0	5.25773925370697	Boost	One
Clostridium_sporosphaeroides_DSM_1294	Methanomassiliicoccus_luminyensis_B10	EX_ch4	Max	1.91087952718021	0.156904269010368	0.0526545374657148	0.142952411608803	0.457638638998674	0	1	Commensal	0.5238095238	0	0.595479698382405	0	1.91087952718021	Boost	One
Clostridium_sticklandii_DSM_519	Methanomassiliicoccus_luminyensis_B10	EX_ch4	Max	10	0.379844580310689	0.0526545374657148	0.483020147381467	0.457638638997992	1	1	Mutual	0.5465639049	0	0.595479698382405	0	10	Boost	One
Clostridium_sticklandii_DSM_519	Methanosphaera_stadtmanae_DSM_3091	EX_ch4	Max	15.3106095421018	0.379844580310689	0.0184111463589449	0.427262588446524	0.325680563818423	1	1	Mutual	0.6095430108	0	0.322170450330191	0	15.3106095421018	Boost	One
Collinsella_aerofaciens_ATCC_25986	Methanomassiliicoccus_luminyensis_B10	EX_ch4	Max	7.66894698656586	0.112367505944301	0.0526545374657148	0.11682629086647	0.107868456299343	0	1	Commensal	0.5814307458	0	0.595479698382405	0	7.66894698656586	Boost	One
Collinsella_intestinalis_DSM_13280	Methanomassiliicoccus_luminyensis_B10	EX_ch4	Max	5.27059758407813	0.0922284719300491	0.0526545374657148	0.0903292507849756	0.120692099104417	0	1	Commensal	0.6832204665	0	0.595479698382405	0	5.27059758407813	Boost	One
Collinsella_stercoris_DSM_13279	Methanomassiliicoccus_luminyensis_B10	EX_ch4	Max	6.73938114550253	0.132764923047218	0.0526545374657148	0.144975851941012	0.10056361772331	0	1	Commensal	0.6575133486	0	0.595479698382405	0	6.73938114550253	Boost	One
Dorea_longicatena_DSM_13814	Methanobrevibacter_ruminantium_M1	EX_ch4	Max	4.72706642981814	0.283021462491578	0.0332031682121286	0.354176754857917	0.0789739496251514	1	1	Mutual	0.6250875964	0	0.416424424179922	0	4.72706642981814	Boost	One
Dorea_longicatena_DSM_13814	Methanobrevibacter_smithii_ATCC_35061	EX_ch4	Max	4.36177509024139	0.283021462491578	0.0119128958220415	0.350379289951434	0.0604292819858756	1	1	Mutual	0.6327185245	0	0.18536185307471	0	4.36177509024139	Boost	One
Dorea_longicatena_DSM_13814	Methanomassiliicoccus_luminyensis_B10	EX_ch4	Max	9.99999999999943	0.283021462491578	0.0526545374657148	0.30695317351865	0.118542056344609	0	1	Commensal	0.6180316586	0	0.595479698382405	0	9.99999999999943	Boost	One
Dorea_longicatena_DSM_13814	Methanosphaera_stadtmanae_DSM_3091	EX_ch4	Max	4.82273918490444	0.283021462491578	0.0184111463589449	0.352646391015696	0.0677078005613794	1	1	Mutual	0.6350639579	0	0.322170450330191	0	4.82273918490444	Boost	One
Escherichia_hermannii_NBRC_105704	Methanobrevibacter_smithii_ATCC_35061	EX_ch4	Max	3.25855058068737	0.457638638992187	0.0119128958220415	0.45763863899947	1.04344196723594	0	1	Commensal	0.6711560045	0	0.18536185307471	0	3.25855058068737	Boost	One
Escherichia_sp_1_1_43	Methanobrevibacter_ruminantium_M1	EX_ch4	Max	2.78529714459455	0.173972561595294	0.0332031682121286	0.443922930420854	0.457638638998674	1	1	Mutual	0.6799746515	0	0.416424424179922	0	2.78529714459455	Boost	One
Escherichia_sp_1_1_43	Methanomassiliicoccus_luminyensis_B10	EX_ch4	Max	10	0.173972561595294	0.0526545374657148	0.195060923427604	0.099311767623476	1	1	Mutual	0.6652037618	0	0.595479698382405	0	10	Boost	One
Escherichia_sp_1_1_43	Methanosphaera_stadtmanae_DSM_3091	EX_ch4	Max	4.21128809279662	0.173972561595294	0.0184111463589449	0.267118153398542	0.0404819784193933	1	1	Mutual	0.6872455902	0	0.322170450330191	0	4.21128809279662	Boost	One
Eubacterium_brachy_ATCC_33089	Methanomassiliicoccus_luminyensis_B10	EX_ch4	Max	10	0.189810077001401	0.0526545374657148	0.303840061464371	0.457638638997992	1	1	Mutual	0.5235250187	0	0.595479698382405	0	10	Boost	One
Eubacterium_eligens_ATCC_27750	Methanobrevibacter_ruminantium_M1	EX_ch4	Max	9.30437168442461	0.370279583065096	0.0332031682121286	0.394173701967247	0.457638638998674	0	1	Commensal	0.5181564246	0	0.416424424179922	0	9.30437168442461	Boost	One
Eubacterium_eligens_ATCC_27750	Methanomassiliicoccus_luminyensis_B10	EX_ch4	Max	10	0.370279583065096	0.0526545374657148	0.36892143909779	0.457638638998674	0	1	Commensal	0.5439892545	0	0.595479698382405	0	10	Boost	One
Eubacterium_hallii_DSM_3353	Methanobrevibacter_smithii_ATCC_35061	EX_ch4	Max	3.56460485415505	0.13827425046344	0.0119128958220415	0.141139219656566	0.133985613327354	0	1	Commensal	0.5615763547	0	0.18536185307471	0	3.56460485415505	Boost	One
Eubacterium_hallii_DSM_3353	Methanosphaera_stadtmanae_DSM_3091	EX_ch4	Max	3.34371548624847	0.13827425046344	0.0184111463589449	0.13772030671123	0.143052325385611	0	1	Commensal	0.5241871531	0	0.322170450330191	0	3.34371548624847	Boost	One
Eubacterium_hallii_L2_7	Methanobrevibacter_ruminantium_M1	EX_ch4	Max	9.69899873598945	0.265028737643238	0.0332031682121286	0.264022377080323	0.239967365057169	0	1	Commensal	0.4865248227	0	0.416424424179922	0	9.69899873598945	Boost	One
Eubacterium_limosum_KIST612	Methanomassiliicoccus_luminyensis_B10	EX_ch4	Max	10.0065103869933	0.348346607662284	0.0526545374657148	0.371732589517137	0.457638638998674	0	1	Commensal	0.509603073	0	0.595479698382405	0	10.0065103869933	Boost	One
Eubacterium_ramulus_ATCC_29099	Methanobrevibacter_ruminantium_M1	EX_ch4	Max	1.66646249189068	0.183625500055471	0.0332031682121286	0.482400286700909	0.457638639055858	1	1	Mutual	0.5637491385	0	0.416424424179922	0	1.66646249189068	Boost	One
Eubacterium_ramulus_ATCC_29099	Methanobrevibacter_smithii_ATCC_35061	EX_ch4	Max	2.69925410256735	0.183625500055471	0.0119128958220415	0.482400286700909	0.081813310271059	1	1	Mutual	0.5935334873	0	0.18536185307471	0	2.69925410256735	Boost	One
Eubacterium_sulci_ATCC_35585	Methanobrevibacter_ruminantium_M1	EX_ch4	Max	10.8220192961446	0.275727502119063	0.0332031682121286	0.282456432738513	0.281131443315417	0	1	Commensal	0.5003745318	0	0.416424424179922	0	10.8220192961446	Boost	One
Eubacterium_sulci_ATCC_35585	Methanomassiliicoccus_luminyensis_B10	EX_ch4	Max	10	0.275727502119063	0.0526545374657148	0.250967605333472	0.280126130387316	0	1	Commensal	0.497432135	0	0.595479698382405	0	10	Boost	One
Eubacterium_sulci_ATCC_35585	Methanosphaera_stadtmanae_DSM_3091	EX_ch4	Max	9.79421388271635	0.275727502119063	0.0184111463589449	0.279574011702948	0.0642977348837803	0	1	Commensal	0.5716486903	0	0.322170450330191	0	9.79421388271635	Boost	One
Filifactor_alocis_ATCC_35896	Methanobrevibacter_ruminantium_M1	EX_ch4	Max	9.15871833535152	0.104856310966414	0.0332031682121286	0.181106736431389	0.216738044468684	1	1	Mutual	0.5305514158	0	0.416424424179922	0	9.15871833535152	Boost	One
Filifactor_alocis_ATCC_35896	Methanobrevibacter_smithii_ATCC_35061	EX_ch4	Max	2.54655666340818	0.104856310966414	0.0119128958220415	0.0960903616079349	0.1159878954237	0	1	Commensal	0.6496062992	0	0.18536185307471	0	2.54655666340818	Boost	One
Filifactor_alocis_ATCC_35896	Methanomassiliicoccus_luminyensis_B10	EX_ch4	Max	10	0.104856310966414	0.0526545374657148	0.106482571372567	0.215878157730003	0	1	Commensal	0.5429602888	0	0.595479698382405	0	10	Boost	One
Filifactor_alocis_ATCC_35896	Methanosphaera_stadtmanae_DSM_3091	EX_ch4	Max	3.42342744489611	0.104856310966414	0.0184111463589449	0.0966068740914352	0.189162134382059	0	1	Commensal	0.5969230769	0	0.322170450330191	0	3.42342744489611	Boost	One
Megasphaera_elsdenii_DSM_20460	Methanobrevibacter_smithii_ATCC_35061	EX_ch4	Max	2.01680197512678	0.15517816053335	0.0119128958220415	0.162854298719026	0.0612815875622346	0	1	Commensal	0.6062639821	0	0.18536185307471	0	2.01680197512678	Boost	One
Megasphaera_elsdenii_DSM_20460	Methanomassiliicoccus_luminyensis_B10	EX_ch4	Max	9.46346557046354	0.15517816053335	0.0526545374657148	0.16264247819538	0.146866831469993	0	1	Commensal	0.523453433	0	0.595479698382405	0	9.46346557046354	Boost	One
Megasphaera_elsdenii_DSM_20460	Methanosphaera_stadtmanae_DSM_3091	EX_ch4	Max	2.29931313439738	0.15517816053335	0.0184111463589449	0.149292255435284	0.0917552354444524	0	1	Commensal	0.5138993238	0	0.322170450330191	0	2.29931313439738	Boost	One
Methanobrevibacter_ruminantium_M1	Paenibacillus_alvei_DSM_29	EX_ch4	Max	11.3845708155341	0.0332031682121286	0.396536128291592	0.40730906413512	0.43367495455584	1	0	Commensal	0.5575931232	0.416424424179922	0	11.3845708155341	0	Boost	One
Methanobrevibacter_ruminantium_M1	Veillonella_atypica_ACS_049_V_Sch6	EX_ch4	Max	1.24006757528423	0.0332031682121286	0.135968304801312	0.227928387415432	0.142062873849341	1	0	Commensal	0.4806144843	0.416424424179922	0	1.24006757528423	0	Boost	One
Methanobrevibacter_smithii_ATCC_35061	Mobiluncus_curtisii_ATCC_43063	EX_ch4	Max	1.58189214841605	0.0119128958220415	0.164883815631088	0.0504451723445527	0.164093432212439	1	0	Commensal	0.6247104247	0.18536185307471	0	1.58189214841605	0	Boost	One
Methanobrevibacter_smithii_ATCC_35061	Raoultella_planticola_ATCC_33531	EX_ch4	Max	2.1328409742041	0.0119128958220415	0.457638638997963	1.619468166655	0.457638638985827	1	0	Commensal	0.7102385686	0.18536185307471	0	2.1328409742041	0	Boost	One
Methanobrevibacter_smithii_ATCC_35061	Veillonella_atypica_ACS_049_V_Sch6	EX_ch4	Max	7.85132383310759	0.0119128958220415	0.135968304801312	0.122995045040284	0.15552869533883	1	1	Mutual	0.5691823899	0.18536185307471	0	7.85132383310759	0	Boost	One
Methanomassiliicoccus_luminyensis_B10	Paenibacillus_daejeonensis_DSM_15491	EX_ch4	Max	2.69940188269845	0.0526545374657148	0.423095298851463	0.457638638997992	0.633375718981029	1	1	Mutual	0.5454016298	0.595479698382405	0	2.69940188269845	0	Boost	One
Methanomassiliicoccus_luminyensis_B10	Veillonella_parvula_Te3_DSM_2008	EX_ch4	Max	10.0000000002973	0.0526545374657148	0.108208125741339	0.0599061814442621	0.152167906669433	1	1	Mutual	0.5195173882	0.595479698382405	0	10.0000000002973	0	Boost	One
Methanomassiliicoccus_luminyensis_B10	Veillonella_sp_3_1_44	EX_ch4	Max	7.81193580366835	0.0526545374657148	0.109026100188757	0.105353270269575	0.113697729869273	1	0	Commensal	0.5234200743	0.595479698382405	0	7.81193580366835	0	Boost	One
Methanosphaera_stadtmanae_DSM_3091	Mobiluncus_curtisii_ATCC_43063	EX_ch4	Max	1.68185092003512	0.0184111463589449	0.164883815631088	0.0567973564440081	0.171000628685647	1	0	Commensal	0.5337470908	0.322170450330191	0	1.68185092003512	0	Boost	One
Methanosphaera_stadtmanae_DSM_3091	Roseburia_intestinalis_L1_82	EX_ch4	Max	4.05992210772115	0.0184111463589449	0.334424768729757	0.750815534971252	0.333379016993717	1	0	Commensal	0.5986696231	0.322170450330191	0	4.05992210772115	0	Boost	One
Methanosphaera_stadtmanae_DSM_3091	Veillonella_parvula_Te3_DSM_2008	EX_ch4	Max	1.35879144332023	0.0184111463589449	0.108208125741339	0.0594380118592426	0.102221813551637	1	0	Commensal	0.5287713841	0.322170450330191	0	1.35879144332023	0	Boost	One
Porphyromonas_asaccharolytica_DSM_20707	Staphylococcus_warneri_SG1	EX_chol	Max	1.10108805984055e-06	0.240140228935497	0.282865366647974	0.429731494303724	0.290606104523022	1	0	Commensal	0.5855855856	0	0	0	1.10108805984055e-06	Emergent	One
Melainabacterium_MEL_A1	Yersinia_frederiksenii_ATCC_33641	EX_chor	Max	0.03104264215483	0.22196584145158	0.710754366264272	0.201918915817259	3.62550991141518	0	1	Commensal	0.5782937365	-0.000687317228084794	0	0.03104264215483	0	Emergent	One
Bradyrhizobium_elkanii_USDA_76	Stenotrophomonas_rhizophila_PCA13	EX_cit	Max	1.04753493431735	0.316885198617607	0.457638638998722	2.0381531720584	0.457638638998674	1	0	Commensal	0.3768898488	-1	-1	-99.5772215988281	100.624756533146	Emergent	One
Campylobacter_fetus_subsp_fetus_82_40	Roseomonas_mucosa_ATCC_BAA_692	EX_cit	Max	1.03827938007134	0.0151324715050552	0.339042520775096	1.69402944709122	0.45763863899947	1	1	Mutual	0.4547591069	-0.000281146187717241	-1	-0.0314733730974694	1.06975275316881	Emergent	One
Kocuria_palustris_PEL	Lysinibacillus_fusiformis_ZB2	EX_cit	Max	0.917239502357461	0.250741218692288	0.212761914567855	0.457638638997992	0.22073650942923	1	0	Commensal	0.3855981417	0	-1	0	0.917239502357461	Emergent	One
Lactobacillus_buchneri_ATCC_11577	Stenotrophomonas_maltophilia_D457	EX_cit	Max	0.459557473337895	0.0774049051417801	0.457638638998849	1.27786306910787	1.24568060251204	1	1	Mutual	0.5736568458	0	-1	0	0.459557473337895	Emergent	One
Lactobacillus_hilgardii_ATCC_8290	Stenotrophomonas_maltophilia_D457	EX_cit	Max	0.457489129698388	0.074001959821794	0.457638638998849	1.25284213706482	1.24568060251249	1	1	Mutual	0.5803673938	0	-1	0	0.457489129698388	Emergent	One
Methylobacterium_radiotolerans_JCM_2831	Nevskia_ramosa_DSM_11499	EX_cit	Max	1.42665483322219	0.246927179482702	0.374336050778221	1.98726286626152	0.395916209231359	1	0	Commensal	0.3665183537	-1	0	1.42665483322219	0	Emergent	One
Methyloversatilis_universalis_Fam50001	Roseomonas_mucosa_ATCC_BAA_692	EX_cit	Max	1.74533158052577	0.161402710744717	0.339042520775096	1.68432538842831	0.45763863899947	1	1	Mutual	0.3597491448	0	-1	0	1.74533158052577	Emergent	One
Neisseria_cinerea_ATCC_14685	Ochrobactrum_anthropi_ATCC_49188	EX_cit	Max	0.0133085701725122	0.0657189323909468	0.572236883293993	0.457638638997992	2.12454944458705	1	1	Mutual	0.4119047619	-0.000406997348297189	-1	0	0.0133085701725122	Emergent	One
Ochrobactrum_anthropi_ATCC_49188	Pseudomonas_monteilii_NBRC_103158	EX_cit	Max	0.0101980197725879	0.572236883293993	0.327884545305892	2.34717961923502	0.457638638997992	1	1	Mutual	0.2888531618	-1	-1	-76.6655732561887	76.6757712759613	Emergent	One
Pseudomonas_nitroreducens_HBP1	Roseomonas_mucosa_ATCC_BAA_692	EX_cit	Max	0.655169187958336	0.405582462451793	0.339042520775096	2.84164323643529	0.45763863899947	1	1	Mutual	0.2726778924	-1	-1	-95.9331741829369	96.5883433708952	Emergent	One
Pseudomonas_nitroreducens_HBP1	Stenotrophomonas_maltophilia_D457	EX_cit	Max	0.19003175365151	0.405582462451793	0.457638638998849	2.3480143579684	0.45763863899947	1	0	Commensal	0.3353828955	-1	-1	533.494929597841	-533.30489784419	Emergent	One
Pseudomonas_oleovorans_MOIL14HWK12	Roseomonas_mucosa_ATCC_BAA_692	EX_cit	Max	0.578601374085338	0.277355605088708	0.339042520775096	2.73032295979851	0.45763863899947	1	1	Mutual	0.2220982143	-1	-1	0.329842665057413	0.248758709027925	Emergent	Both
Abiotrophia_defectiva_ATCC_49176	Mycoplasma_pneumoniae_309	EX_datp	Max	0.000431635466751368	0.143299974029463	0.00904335162555055	0.149103011121383	0.0157112607839736	0	1	Commensal	0.6133217993	0	0.000248447999410928	0	0.000431635466952685	Boost	One
Acidaminococcus_intestini_RyC_MR95	Mycoplasma_pneumoniae_309	EX_datp	Max	0.000431635465247382	0.116486646507912	0.00904335162555055	0.118911827307329	0.0157112607008685	0	1	Commensal	0.6596491228	0	0.000248447999410928	0	0.000431635465247382	Boost	One
Acidaminococcus_sp_D21	Mycoplasma_pneumoniae_309	EX_datp	Max	0.000431635465247382	0.126315671732149	0.00904335162555055	0.121860934231449	0.0157112607006411	0	1	Commensal	0.7043966324	0	0.000248447999410928	0	0.000431635465247382	Boost	One
Acinetobacter_calcoaceticus_PHEA_2	Mycoplasma_pneumoniae_309	EX_datp	Max	0.000431635465247382	0.234551753309241	0.00904335162555055	0.233362699562576	0.0157112607008685	0	1	Commensal	0.717870257	0	0.000248447999410928	0	0.000431635465247382	Boost	One
Acinetobacter_johnsonii_SH046	Mycoplasma_pneumoniae_309	EX_datp	Max	0.000431635465247382	0.122438701567476	0.00904335162555055	0.120707332624306	0.0157112607008685	0	1	Commensal	0.6932801065	0	0.000248447999410928	0	0.000431635465247382	Boost	One
Acinetobacter_junii_SH205	Mycoplasma_pneumoniae_309	EX_datp	Max	0.000431635465247382	0.108867334594964	0.00904335162555055	0.109403052307016	0.0157112607009822	0	1	Commensal	0.7098372258	0	0.000248447999410928	0	0.000431635465247382	Boost	One
Acinetobacter_lwoffii_WJ10621	Mycoplasma_pneumoniae_309	EX_datp	Max	0.000431635465247382	0.0739064630499108	0.00904335162555055	0.0747375001626551	0.0157112607005274	0	1	Commensal	0.6824842987	0	0.000248447999410928	0	0.000431635465247382	Boost	One
Acinetobacter_pittii_ANC_4052	Mycoplasma_pneumoniae_309	EX_datp	Max	0.000431635465247382	0.176025650226027	0.00904335162555055	0.179007619827871	0.0157112607010959	0	1	Commensal	0.707948244	0	0.000248447999410928	0	0.000431635465247382	Boost	One
Acinetobacter_radioresistens_NIPH_2130	Mycoplasma_pneumoniae_309	EX_datp	Max	0.000431635465361069	0.13038337172401	0.00904335162555055	0.131019726768727	0.0157112607010959	0	1	Commensal	0.6894451962	0	0.000248447999410928	0	0.000431635465361069	Boost	One
Actinobacillus_pleuropneumoniae_L20	Mycoplasma_pneumoniae_309	EX_datp	Max	0.000368548734513752	0.483562267086294	0.00904335162555055	0.476560941750563	0.0134149431960395	0	1	Commensal	0.6647966339	0	0.000248447999410928	0	0.000368548734513752	Boost	One
Actinomyces_cardiffensis_F0333	Mycoplasma_pneumoniae_309	EX_datp	Max	0.000431635465247382	0.168624620881129	0.00904335162555055	0.18159923291762	0.0157112607008685	0	1	Commensal	0.6038394415	0	0.000248447999410928	0	0.000431635465247382	Boost	One
Actinomyces_georgiae_DSM_6843	Mycoplasma_pneumoniae_309	EX_datp	Max	0.00321303225712199	0.283042071410933	0.00904335162555055	0.269287006098011	0.116952362568099	0	1	Commensal	0.6097137901	0	0.000248447999410928	0	0.00321303225712199	Boost	One
Actinomyces_graevenitzii_C83	Mycoplasma_pneumoniae_309	EX_datp	Max	0.000431635465474756	0.222545124828899	0.00904335162555055	0.219529041615601	0.0157112607058707	0	1	Commensal	0.6288209607	0	0.000248447999410928	0	0.000431635465474756	Boost	One
Actinomyces_naeslundii_str_Howell_279	Mycoplasma_pneumoniae_309	EX_datp	Max	0.000431635465247382	0.254841887327899	0.00904335162555055	0.251830276983128	0.0157112607007548	0	1	Commensal	0.6671779141	0	0.000248447999410928	0	0.000431635465247382	Boost	One
Actinomyces_oris_K20	Mycoplasma_pneumoniae_309	EX_datp	Max	0.000431635465474756	0.196306170523189	0.00904335162555055	0.19308342042109	0.0157112607098497	0	1	Commensal	0.6289666395	0	0.000248447999410928	0	0.000431635465474756	Boost	One
Actinomyces_turicensis_ACS_279_V_Col4	Mycoplasma_pneumoniae_309	EX_datp	Max	0.000431635465247382	0.235197804790538	0.00904335162555055	0.241054725937033	0.0157112607008685	0	1	Commensal	0.6115288221	0	0.000248447999410928	0	0.000431635465247382	Boost	One
Actinomyces_urogenitalis_DSM_15434	Mycoplasma_pneumoniae_309	EX_datp	Max	0.000431635465361069	0.253216334709472	0.00904335162555055	0.259774228706874	0.0157112607007548	0	1	Commensal	0.650418888	0	0.000248447999410928	0	0.000431635465361069	Boost	One
Actinomyces_viscosus_C505	Mycoplasma_pneumoniae_309	EX_datp	Max	0.000431635465247382	0.255468761097273	0.00904335162555055	0.253073654937452	0.0157112607009822	0	1	Commensal	0.6508058327	0	0.000248447999410928	0	0.000431635465247382	Boost	One
Adlercreutzia_equolifaciens_DSM_19450	Mycoplasma_pneumoniae_309	EX_datp	Max	0.000431635465247382	0.00403096993290891	0.00904335162555055	0.00394931436517254	0.0157112607008685	0	1	Commensal	0.6273234201	0	0.000248447999410928	0	0.000431635465247382	Boost	One
Aerococcus_viridans_ATCC_11563	Mycoplasma_pneumoniae_309	EX_datp	Max	0.000431635465247382	0.222276793163661	0.00904335162555055	0.225447692472017	0.0157112607009822	0	1	Commensal	0.618066561	0	0.000248447999410928	0	0.000431635465247382	Boost	One
Aeromonas_caviae_Ae398	Mycoplasma_pneumoniae_309	EX_datp	Max	0.000431635465247382	0.457638639019669	0.00904335162555055	0.457638638998674	0.0157112607008685	0	1	Commensal	0.6978056426	0	0.000248447999410928	0	0.000431635465247382	Boost	One
Aeromonas_hydrophila_subsp_hydrophila_ATCC_7966	Mycoplasma_pneumoniae_309	EX_datp	Max	0.000368548734627439	0.691690109831913	0.00904335162555055	0.690897978476187	0.0134149432003596	0	1	Commensal	0.7042079208	0	0.000248447999410928	0	0.000368548734627439	Boost	One
Aeromonas_jandaei_Riv2	Mycoplasma_pneumoniae_309	EX_datp	Max	0.000431635465247382	0.457638638998841	0.00904335162555055	0.457638638998674	0.0157112607008685	0	1	Commensal	0.7031349968	0	0.000248447999410928	0	0.000431635465247382	Boost	One
Aeromonas_media_WS	Mycoplasma_pneumoniae_309	EX_datp	Max	0.000431635465247382	0.457638638998738	0.00904335162555055	0.457638638998674	0.0157112607000727	0	1	Commensal	0.7054751416	0	0.000248447999410928	0	0.000431635465247382	Boost	One
Aeromonas_veronii_B565	Mycoplasma_pneumoniae_309	EX_datp	Max	0.000431635468089553	0.457638638996665	0.00904335162555055	0.457638638998674	0.0157112608027319	0	1	Commensal	0.7016331658	0	0.000248447999410928	0	0.000431635468089553	Boost	One
Aggregatibacter_aphrophilus_NJ8700	Mycoplasma_pneumoniae_309	EX_datp	Max	0.000431635465361069	0.30782774258739	0.00904335162555055	0.30165130965338	0.0157112607007548	0	1	Commensal	0.6520771513	0	0.000248447999410928	0	0.000431635465361069	Boost	One
Akkermansia_muciniphila_ATCC_BAA_835	Mycoplasma_pneumoniae_309	EX_datp	Max	0.000431635465247382	0.117686600438691	0.00904335162555055	0.114504277686251	0.0157112607008685	0	1	Commensal	0.6536901865	0	0.000248447999410928	0	0.000431635465247382	Boost	One
Alcaligenes_faecalis_subsp_faecalis_NBRC_13111	Mycoplasma_pneumoniae_309	EX_datp	Max	0.000431635465247382	0.28910866191984	0.00904335162555055	0.292878671971494	0.0157112607007548	0	1	Commensal	0.7150907952	0	0.000248447999410928	0	0.000431635465247382	Boost	One
Alcaligenes_faecalis_subsp_faecalis_NCIB_8687	Mycoplasma_pneumoniae_309	EX_datp	Max	0.000431635465929503	0.28321005692928	0.00904335162555055	0.287114724867592	0.0157112607007548	0	1	Commensal	0.712987013	0	0.000248447999410928	0	0.000431635465929503	Boost	One
Alistipes_indistinctus_YIT_12060	Mycoplasma_pneumoniae_309	EX_datp	Max	0.000348855348534016	0.230994982612608	0.00904335162555055	0.230718830971227	0.0126981162829907	0	1	Commensal	0.710584752	0	0.000248447999410928	0	0.000348855348534016	Boost	One
Alistipes_putredinis_DSM_17216	Mycoplasma_pneumoniae_309	EX_datp	Max	0.000431635465247382	0.0397350655324999	0.00904335162555055	0.0394026179790217	0.0157112607008685	0	1	Commensal	0.6470009833	0	0.000248447999410928	0	0.000431635465247382	Boost	One
Alistipes_shahii_WAL_8301	Mycoplasma_pneumoniae_309	EX_datp	Max	0.000431635465247382	0.308956035069663	0.00904335162555055	0.308721048247321	0.0157112607007548	0	1	Commensal	0.6837748344	0	0.000248447999410928	0	0.000431635465247382	Boost	One
Alloprevotella_tannerae_ATCC_51259	Mycoplasma_pneumoniae_309	EX_datp	Max	0.000404055199169306	0.17623191501632	0.00904335162555055	0.19869197158846	0.0147073562872038	1	1	Mutual	0.6356736243	0	0.000248447999410928	0	0.000404055199169306	Boost	One
Anaerobiospirillum_succiniciproducens_DSM_640001	Mycoplasma_pneumoniae_309	EX_datp	Max	0.000431635465247382	0.161071508197321	0.00904335162555055	0.155226737077555	0.0157112607005274	0	1	Commensal	0.6462917685	0	0.000248447999410928	0	0.000431635465247382	Boost	One
Anaerococcus_prevotii_DSM_20548	Mycoplasma_pneumoniae_309	EX_datp	Max	0.000431635465247382	0.173359194120779	0.00904335162555055	0.181901060381847	0.0157112607008685	0	1	Commensal	0.5891748004	0	0.000248447999410928	0	0.000431635465247382	Boost	One
Anaerococcus_vaginalis_ATCC_51170	Mycoplasma_pneumoniae_309	EX_datp	Max	0.00043163546388314	0.304376777580092	0.00904335162555055	0.307870422351812	0.0157112607013232	0	1	Commensal	0.5966101695	0	0.000248447999410928	0	0.00043163546388314	Boost	One
Anaerostipes_hadrus_DSM_3319	Mycoplasma_pneumoniae_309	EX_datp	Max	0.000368548734741125	0.247254367398164	0.00904335162555055	0.245085677674069	0.0134149432007007	0	1	Commensal	0.615640599	0	0.000248447999410928	0	0.000368548734741125	Boost	One
Aneurinibacillus_aneurinilyticus_ATCC_12856	Mycoplasma_pneumoniae_309	EX_datp	Max	0.00321303225678093	0.406143396415314	0.00904335162555055	0.382183437158574	0.116952362568441	0	1	Commensal	0.7106759318	0	0.000248447999410928	0	0.00321303225678093	Boost	One
Arcanobacterium_haemolyticum_DSM_20595	Mycoplasma_pneumoniae_309	EX_datp	Max	0.000431635465232889	0.3014071317554	0.00904335162555055	0.295230320312612	0.0157112607007548	0	1	Commensal	0.60456942	0	0.000248447999410928	0	0.000431635465247382	Boost	One
Arcobacter_butzleri_RM4018	Mycoplasma_pneumoniae_309	EX_datp	Max	0.000431635465247382	0.0236136442253949	0.00904335162555055	0.034023271860292	0.0157112607006411	1	1	Mutual	0.6641729011	0	0.000248447999410928	0	0.000431635465247382	Boost	One
Arthrobacter_castelli_DSM_16402	Mycoplasma_pneumoniae_309	EX_datp	Max	0.000431635465247382	0.472588434314143	0.00904335162555055	0.47404926654076	0.0157112607008685	0	1	Commensal	0.696345515	0	0.000248447999410928	0	0.000431635465247382	Boost	One
Atopobium_minutum_10063974	Mycoplasma_pneumoniae_309	EX_datp	Max	0.000431635465247382	0.347495447516642	0.00904335162555055	0.333162532105007	0.0157112607007548	0	1	Commensal	0.5817843866	0	0.000248447999410928	0	0.000431635465247382	Boost	One
Atopobium_parvulum_DSM_20469	Mycoplasma_pneumoniae_309	EX_datp	Max	0.000431635465247382	0.28153553140186	0.00904335162555055	0.28831779351151	0.0157112607008685	0	1	Commensal	0.5660377358	0	0.000248447999410928	0	0.000431635465247382	Boost	One
Atopobium_rimae_ATCC_49626	Mycoplasma_pneumoniae_309	EX_datp	Max	0.000431635465247382	0.311351101287944	0.00904335162555055	0.304923391801026	0.0157112607008685	0	1	Commensal	0.59375	0	0.000248447999410928	0	0.000431635465247382	Boost	One
Bacillus_altitudinis_41KF2b	Mycoplasma_pneumoniae_309	EX_datp	Max	0.00321303225689462	0.374279236025333	0.00904335162555055	0.362366723612126	0.116952362568099	0	1	Commensal	0.7142857143	0	0.000248447999410928	0	0.00321303225689462	Boost	One
Bacillus_atrophaeus_ATCC_49822_1	Mycoplasma_pneumoniae_309	EX_datp	Max	0.00321303225689462	0.416203890163115	0.00904335162555055	0.415408417435401	0.116952362568213	0	1	Commensal	0.715123095	0	0.000248447999410928	0	0.00321303225689462	Boost	One
Bacillus_clausii_KSM_K16	Mycoplasma_pneumoniae_309	EX_datp	Max	0.00321303225689462	0.350492231141281	0.00904335162555055	0.338384452495916	0.116952362568895	0	1	Commensal	0.7024178549	0	0.000248447999410928	0	0.00321303225689462	Boost	One
Bacillus_endophyticus_2102	Mycoplasma_pneumoniae_309	EX_datp	Max	0.000431635465247382	0.271086933551469	0.00904335162555055	0.273812656849486	0.0157112607009822	0	1	Commensal	0.7254791432	0	0.000248447999410928	0	0.000431635465247382	Boost	One
Bacillus_firmus_DS1	Mycoplasma_pneumoniae_309	EX_datp	Max	0.00321303225689462	0.408055319663391	0.00904335162555055	0.40849840942235	0.116952362568213	0	1	Commensal	0.7037724181	0	0.000248447999410928	0	0.00321303225689462	Boost	One
Bacillus_flexus_27Col1_1E	Mycoplasma_pneumoniae_309	EX_datp	Max	0.00321303225689462	0.407479496871012	0.00904335162555055	0.404725018260365	0.116952362568213	0	1	Commensal	0.7243150685	0	0.000248447999410928	0	0.00321303225689462	Boost	One
Bacillus_fordii_DSM_16014	Mycoplasma_pneumoniae_309	EX_datp	Max	0.000431635465247382	0.238312575239699	0.00904335162555055	0.24375028014299	0.0157112607008685	0	1	Commensal	0.6944801027	0	0.000248447999410928	0	0.000431635465247382	Boost	One
Bacillus_halodurans_C_125	Mycoplasma_pneumoniae_309	EX_datp	Max	0.00321303225678093	0.386435770542397	0.00904335162555055	0.377740584756225	0.116952362568327	0	1	Commensal	0.6957352005	0	0.000248447999410928	0	0.00321303225678093	Boost	One
Bacillus_infantis_NRRL_B_14911	Mycoplasma_pneumoniae_309	EX_datp	Max	0.00321303225712199	0.43686206151415	0.00904335162555055	0.437789313667963	0.116952362567986	0	1	Commensal	0.7112845138	0	0.000248447999410928	0	0.00321303225712199	Boost	One
Bacillus_mojavensis_RO_H_1	Mycoplasma_pneumoniae_309	EX_datp	Max	0.000431635465247382	0.322494455509984	0.00904335162555055	0.326764903922822	0.0157112607008685	0	1	Commensal	0.7262979684	0	0.000248447999410928	0	0.000431635465247382	Boost	One
Bacillus_mycoides_DSM_2048	Mycoplasma_pneumoniae_309	EX_datp	Max	0.00321303225689462	0.43612746552031	0.00904335162555055	0.430000624055879	0.116952362568213	0	1	Commensal	0.7120481928	0	0.000248447999410928	0	0.00321303225689462	Boost	One
Bacillus_nealsonii_AAU1	Mycoplasma_pneumoniae_309	EX_datp	Max	0.00321303225689462	0.39406176796449	0.00904335162555055	0.390736288521225	0.116952362568213	0	1	Commensal	0.7004350528	0	0.000248447999410928	0	0.00321303225689462	Boost	One
Bacillus_pseudofirmus_OF4	Mycoplasma_pneumoniae_309	EX_datp	Max	0.00321303225712199	0.327775891350569	0.00904335162555055	0.320723757588098	0.116952362568327	0	1	Commensal	0.6883116883	0	0.000248447999410928	0	0.00321303225712199	Boost	One
Bacillus_pumilus_ATCC_7061	Mycoplasma_pneumoniae_309	EX_datp	Max	0.000431635465247382	0.264959229079137	0.00904335162555055	0.267257775465509	0.0157112607007548	0	1	Commensal	0.6969887077	0	0.000248447999410928	0	0.000431635465247382	Boost	One
Bacillus_sonorensis_L12	Mycoplasma_pneumoniae_309	EX_datp	Max	0.00321303225689462	0.40693300745257	0.00904335162555055	0.402098901775275	0.116952362568213	0	1	Commensal	0.7151196731	0	0.000248447999410928	0	0.00321303225689462	Boost	One
Bacillus_thermoamylovorans	Mycoplasma_pneumoniae_309	EX_datp	Max	0.00321303225689462	0.487143078469973	0.00904335162555055	0.486602615173524	0.116952362568327	0	1	Commensal	0.6898496241	0	0.000248447999410928	0	0.00321303225689462	Boost	One
Bacillus_timonensis_JC401	Mycoplasma_pneumoniae_309	EX_datp	Max	0.000431635465247382	0.33304241335641	0.00904335162555055	0.335534637967385	0.0157112607008685	0	1	Commensal	0.7008928571	0	0.000248447999410928	0	0.000431635465247382	Boost	One
Bacillus_vallismortis_DV1_F_3	Mycoplasma_pneumoniae_309	EX_datp	Max	0.00321303225689462	0.416656356371157	0.00904335162555055	0.398464702058277	0.116952362568213	0	1	Commensal	0.7114812612	0	0.000248447999410928	0	0.00321303225689462	Boost	One
Bacteroides_clarus_YIT_12056	Mycoplasma_pneumoniae_309	EX_datp	Max	0.000431635465247382	0.367178428240159	0.00904335162555055	0.366409950755838	0.0157112607008685	0	1	Commensal	0.7165932452	0	0.000248447999410928	0	0.000431635465247382	Boost	One
Bacteroides_faecis_MAJ27	Mycoplasma_pneumoniae_309	EX_datp	Max	0.000431635465247382	0.457638638998722	0.00904335162555055	0.457638638998674	0.0157112606964347	0	1	Commensal	0.7151205259	0	0.000248447999410928	0	0.000431635465247382	Boost	One
Bacteroides_fluxus_YIT_12057	Mycoplasma_pneumoniae_309	EX_datp	Max	0.00116542896284955	0.457638638997555	0.00904335162555055	0.457638638997992	0.0424208846083047	0	1	Commensal	0.7193987115	0	0.000248447999410928	0	0.00116542896284955	Boost	One
Bacteroides_massiliensis_B846dnLKV334	Mycoplasma_pneumoniae_309	EX_datp	Max	0.000431635465361069	0.497290526037909	0.00904335162555055	0.50483323303024	0.0157112607010959	0	1	Commensal	0.7323121809	0	0.000248447999410928	0	0.000431635465361069	Boost	One
Bacteroides_nordii_CL02T12C05	Mycoplasma_pneumoniae_309	EX_datp	Max	0.000431635465361069	0.457638638995612	0.00904335162555055	0.457638638997992	0.0157112607009822	0	1	Commensal	0.7210300429	0	0.000248447999410928	0	0.000431635465361069	Boost	One
Bacteroides_oleiciplenus_YIT_12058	Mycoplasma_pneumoniae_309	EX_datp	Max	0.000348855348647703	0.255655923901122	0.00904335162555055	0.254946276045871	0.0126981162831044	0	1	Commensal	0.7269478199	0	0.000248447999410928	0	0.000348855348647703	Boost	One
Bacteroides_pyogenes_DSM20611	Mycoplasma_pneumoniae_309	EX_datp	Max	0.000431635465247382	0.46640787797468	0.00904335162555055	0.465722540339243	0.0157112607008685	0	1	Commensal	0.7038191738	0	0.000248447999410928	0	0.000431635465247382	Boost	One
Bacteroides_salyersiae_WAL_10018	Mycoplasma_pneumoniae_309	EX_datp	Max	0.000431635465247382	0.456241846947688	0.00904335162555055	0.463784335940318	0.0157112607001864	0	1	Commensal	0.7308518253	0	0.000248447999410928	0	0.000431635465247382	Boost	One
Bacteroides_sp_1_1_14	Mycoplasma_pneumoniae_309	EX_datp	Max	0.000431635465247382	0.167275586860759	0.00904335162555055	0.168056039560383	0.0157112607009822	0	1	Commensal	0.7209677419	0	0.000248447999410928	0	0.000431635465247382	Boost	One
Bacteroides_sp_1_1_30	Mycoplasma_pneumoniae_309	EX_datp	Max	0.000431635465247382	0.139244448357779	0.00904335162555055	0.139225994726871	0.0157112607007548	0	1	Commensal	0.7200956938	0	0.000248447999410928	0	0.000431635465247382	Boost	One
Bacteroides_sp_1_1_6	Mycoplasma_pneumoniae_309	EX_datp	Max	0.000431635465133695	0.12153494326218	0.00904335162555055	0.121486640073385	0.0157112607004137	0	1	Commensal	0.7288267288	0	0.000248447999410928	0	0.000431635465133695	Boost	One
Bacteroides_sp_20_3	Mycoplasma_pneumoniae_309	EX_datp	Max	0.000431635465247382	0.107043187309325	0.00904335162555055	0.109942715826037	0.0157112607008685	0	1	Commensal	0.7591925018	0	0.000248447999410928	0	0.000431635465247382	Boost	One
Bacteroides_sp_2_1_22	Mycoplasma_pneumoniae_309	EX_datp	Max	0.000431635465247382	0.117009483204811	0.00904335162555055	0.116981873693703	0.0157112607010959	0	1	Commensal	0.7291993721	0	0.000248447999410928	0	0.000431635465247382	Boost	One
Bacteroides_sp_2_1_33B	Mycoplasma_pneumoniae_309	EX_datp	Max	0.000431635465247382	0.0828938377646033	0.00904335162555055	0.0830013115339625	0.0157112607008685	0	1	Commensal	0.7654929577	0	0.000248447999410928	0	0.000431635465247382	Boost	One
Bacteroides_sp_2_1_7	Mycoplasma_pneumoniae_309	EX_datp	Max	0.000431635465247382	0.0935229874882688	0.00904335162555055	0.0933293007810789	0.0157112607008685	0	1	Commensal	0.7674094708	0	0.000248447999410928	0	0.000431635465247382	Boost	One
Bacteroides_sp_2_2_4	Mycoplasma_pneumoniae_309	EX_datp	Max	0.000431635465247382	0.175173095896653	0.00904335162555055	0.174938128042413	0.0157112607008685	0	1	Commensal	0.7273425499	0	0.000248447999410928	0	0.000431635465247382	Boost	One
Bacteroides_sp_3_1_19	Mycoplasma_pneumoniae_309	EX_datp	Max	0.000431635465247382	0.0814045603439355	0.00904335162555055	0.0817665292927359	0.0157112607008685	0	1	Commensal	0.7729805014	0	0.000248447999410928	0	0.000431635465247382	Boost	One
Bacteroides_sp_3_1_23	Mycoplasma_pneumoniae_309	EX_datp	Max	0.000431635465247382	0.118983923104513	0.00904335162555055	0.118958548691694	0.0157112607008685	0	1	Commensal	0.723354232	0	0.000248447999410928	0	0.000431635465247382	Boost	One
Bacteroides_sp_3_1_33FAA	Mycoplasma_pneumoniae_309	EX_datp	Max	0.000431635465247382	0.137788851792551	0.00904335162555055	0.137428432687102	0.0157112607008685	0	1	Commensal	0.7443609023	0	0.000248447999410928	0	0.000431635465247382	Boost	One
Bacteroides_sp_3_1_40A	Mycoplasma_pneumoniae_309	EX_datp	Max	0.000431635465247382	0.115128959492478	0.00904335162555055	0.114789535296723	0.0157112607008685	0	1	Commensal	0.7416918429	0	0.000248447999410928	0	0.000431635465247382	Boost	One
Bacteroides_sp_3_2_5	Mycoplasma_pneumoniae_309	EX_datp	Max	0.000431635465247382	0.0998839314999691	0.00904335162555055	0.0998370236617347	0.0157112607008685	0	1	Commensal	0.7328244275	0	0.000248447999410928	0	0.000431635465247382	Boost	One
Bacteroides_sp_4_1_36	Mycoplasma_pneumoniae_309	EX_datp	Max	0.000431635465247382	0.0656819432007941	0.00904335162555055	0.0655237480985988	0.015711260699959	0	1	Commensal	0.7359938603	0	0.000248447999410928	0	0.000431635465247382	Boost	One
Bacteroides_sp_9_1_42FAA	Mycoplasma_pneumoniae_309	EX_datp	Max	0.000431635465247382	0.31682527665429	0.00904335162555055	0.31644374972791	0.0157112607008685	0	1	Commensal	0.7467343977	0	0.000248447999410928	0	0.000431635465247382	Boost	One
Bacteroides_sp_D1	Mycoplasma_pneumoniae_309	EX_datp	Max	0.000431635465247382	0.117009483204811	0.00904335162555055	0.116981873693703	0.0157112607010959	0	1	Commensal	0.7291993721	0	0.000248447999410928	0	0.000431635465247382	Boost	One
Bacteroides_sp_D20	Mycoplasma_pneumoniae_309	EX_datp	Max	0.000431635465247382	0.0751097409925103	0.00904335162555055	0.0750747771173792	0.0157112607008685	0	1	Commensal	0.7384969325	0	0.000248447999410928	0	0.000431635465247382	Boost	One
Bacteroides_sp_D22	Mycoplasma_pneumoniae_309	EX_datp	Max	0.000431635465247382	0.118898269648759	0.00904335162555055	0.118872913503196	0.0157112607008685	0	1	Commensal	0.7256289308	0	0.000248447999410928	0	0.000431635465247382	Boost	One
Bacteroides_sp_D2	Mycoplasma_pneumoniae_309	EX_datp	Max	0.000431635465247382	0.163021920770872	0.00904335162555055	0.16280325186176	0.0157112607008685	0	1	Commensal	0.7317629179	0	0.000248447999410928	0	0.000431635465247382	Boost	One
Bacteroides_timonensis_AP1	Mycoplasma_pneumoniae_309	EX_datp	Max	0.000431635465247382	0.508847233580832	0.00904335162555055	0.507655975842681	0.0157112607008685	0	1	Commensal	0.7266763848	0	0.000248447999410928	0	0.000431635465247382	Boost	One
Bacteroides_ureolyticus_DSM_20703	Mycoplasma_pneumoniae_309	EX_datp	Max	0.000431635465247382	0.0265700897668262	0.00904335162555055	0.0264047043258415	0.0157112607008685	0	1	Commensal	0.6441774492	0	0.000248447999410928	0	0.000431635465247382	Boost	One
Bacteroides_xylanisolvens_SD_CC_1b	Mycoplasma_pneumoniae_309	EX_datp	Max	0.000431635465247382	0.128128802116735	0.00904335162555055	0.128101192603253	0.0157112607008685	0	1	Commensal	0.7313084112	0	0.000248447999410928	0	0.000431635465247382	Boost	One
Barnesiella_intestinihominis_YIT_11860	Mycoplasma_pneumoniae_309	EX_datp	Max	0.000431635465247382	0.0919395742844116	0.00904335162555055	0.0918352496777288	0.0157112607008685	0	1	Commensal	0.7073770492	0	0.000248447999410928	0	0.000431635465247382	Boost	One
Bartonella_quintana_Toulouse	Mycoplasma_pneumoniae_309	EX_datp	Max	0.000431635465247382	0.0157459206138589	0.00904335162555055	0.0156643759604549	0.0157112607008685	0	1	Commensal	0.5946745562	0	0.000248447999410928	0	0.000431635465247382	Boost	One
Bifidobacterium_animalis_lactis_AD011	Mycoplasma_pneumoniae_309	EX_datp	Max	0.000431635465247382	0.0425314481685582	0.00904335162555055	0.0424332402005803	0.0157112607012095	0	1	Commensal	0.6783216783	0	0.000248447999410928	0	0.000431635465247382	Boost	One
Bifidobacterium_animalis_lactis_Bi_07	Mycoplasma_pneumoniae_309	EX_datp	Max	0.000431635465133695	0.0353076462612411	0.00904335162555055	0.0352208998034484	0.0157112607007548	0	1	Commensal	0.6122065728	0	0.000248447999410928	0	0.000431635465133695	Boost	One
Bifidobacterium_animalis_lactis_Bl_04_ATCC_SD5219	Mycoplasma_pneumoniae_309	EX_datp	Max	0.000431635465133695	0.0353076462612411	0.00904335162555055	0.0352208998034484	0.0157112607007548	0	1	Commensal	0.6122065728	0	0.000248447999410928	0	0.000431635465133695	Boost	One
Bifidobacterium_animalis_lactis_CNCM_I_2494	Mycoplasma_pneumoniae_309	EX_datp	Max	0.000431635465247382	0.0376677221423464	0.00904335162555055	0.0375751771777004	0.0157112607008685	0	1	Commensal	0.6174070716	0	0.000248447999410928	0	0.000431635465247382	Boost	One
Bifidobacterium_animalis_lactis_DSM_10140	Mycoplasma_pneumoniae_309	EX_datp	Max	0.000431635465133695	0.0353076462612411	0.00904335162555055	0.0352208998034484	0.0157112607007548	0	1	Commensal	0.6122065728	0	0.000248447999410928	0	0.000431635465133695	Boost	One
Bifidobacterium_animalis_lactis_V9	Mycoplasma_pneumoniae_309	EX_datp	Max	0.000431635465133695	0.0353076462612411	0.00904335162555055	0.0352208998034484	0.0157112607007548	0	1	Commensal	0.6122065728	0	0.000248447999410928	0	0.000431635465133695	Boost	One
Bifidobacterium_bifidum_BGN4	Mycoplasma_pneumoniae_309	EX_datp	Max	0.000431635465247382	0.0972593101067992	0.00904335162555055	0.0941343500721814	0.0157112607005274	0	1	Commensal	0.6197684773	0	0.000248447999410928	0	0.000431635465247382	Boost	One
Bifidobacterium_bifidum_NCIMB_41171	Mycoplasma_pneumoniae_309	EX_datp	Max	0.000431635465474756	0.0912695412348112	0.00904335162555055	0.0872936056450726	0.0157112607005274	0	1	Commensal	0.6797088262	0	0.000248447999410928	0	0.000431635465474756	Boost	One
Bifidobacterium_bifidum_PRL2010	Mycoplasma_pneumoniae_309	EX_datp	Max	0.000448979456564302	0.149303032278516	0.00904335162555055	0.144427072498388	0.0163425711250511	0	1	Commensal	0.6375952583	0	0.000248447999410928	0	0.000448979456564302	Boost	One
Bifidobacterium_bifidum_S17	Mycoplasma_pneumoniae_309	EX_datp	Max	0.000431635465133695	0.0975729714269684	0.00904335162555055	0.0944379334383711	0.0157112607008685	0	1	Commensal	0.6204444444	0	0.000248447999410928	0	0.000431635465133695	Boost	One
Bifidobacterium_coryneforme_DSM_20216	Mycoplasma_pneumoniae_309	EX_datp	Max	0.00134423001316009	0.207265544034106	0.00904335162555055	0.18926565231834	0.0489291309154396	0	1	Commensal	0.6435897436	0	0.000248447999410928	0	0.00134423001316009	Boost	One
Bifidobacterium_kashiwanohense_DSM_21854	Mycoplasma_pneumoniae_309	EX_datp	Max	0.000431635465247382	0.266667958599457	0.00904335162555055	0.260599603870673	0.0157112607008685	0	1	Commensal	0.6279069767	0	0.000248447999410928	0	0.000431635465247382	Boost	One
Bifidobacterium_longum_DJO10A	Mycoplasma_pneumoniae_309	EX_datp	Max	0.000450110586598385	0.120973125502939	0.00904335162555055	0.117855064359787	0.0163837435501364	0	1	Commensal	0.6314878893	0	0.000248447999410928	0	0.000450110586598385	Boost	One
Bifidobacterium_longum_E18	Mycoplasma_pneumoniae_309	EX_datp	Max	0.000450110586598385	0.118412829784349	0.00904335162555055	0.116431027323415	0.0163837435501364	0	1	Commensal	0.6240140228	0	0.000248447999410928	0	0.000450110586598385	Boost	One
Bifidobacterium_longum_infantis_ATCC_15697	Mycoplasma_pneumoniae_309	EX_datp	Max	0.00064356777966168	0.175310401597647	0.00904335162555055	0.163375790146233	0.0234254642641645	0	1	Commensal	0.6975736568	0	0.000248447999410928	0	0.00064356777966168	Boost	One
Bifidobacterium_longum_longum_BBMN68	Mycoplasma_pneumoniae_309	EX_datp	Max	0.000431635465247382	0.110122509914946	0.00904335162555055	0.10827472304095	0.0157112607006411	0	1	Commensal	0.6289631534	0	0.000248447999410928	0	0.000431635465247382	Boost	One
Bifidobacterium_longum_longum_JCM_1217	Mycoplasma_pneumoniae_309	EX_datp	Max	0.000431635465247382	0.103314055896429	0.00904335162555055	0.101535144699824	0.0157112607008685	0	1	Commensal	0.6229365769	0	0.000248447999410928	0	0.000431635465247382	Boost	One
Bifidobacterium_longum_longum_JDM301	Mycoplasma_pneumoniae_309	EX_datp	Max	0.000431635465247382	0.168363805884248	0.00904335162555055	0.168961033135247	0.0157112607007548	0	1	Commensal	0.6344827586	0	0.000248447999410928	0	0.000431635465247382	Boost	One
Bifidobacterium_scardovii_JCM_12489	Mycoplasma_pneumoniae_309	EX_datp	Max	0.000431635465247382	0.264627337805994	0.00904335162555055	0.258563928433091	0.0157112607008685	0	1	Commensal	0.6499202552	0	0.000248447999410928	0	0.000431635465247382	Boost	One
Bilophila_wadsworthia_3_1_6	Mycoplasma_pneumoniae_309	EX_datp	Max	0.000431635465247382	0.111603481528771	0.00904335162555055	0.115570954513942	0.0157112607008685	0	1	Commensal	0.6881977671	0	0.000248447999410928	0	0.000431635465247382	Boost	One
Blastococcus_massiliensis_AP3	Mycoplasma_pneumoniae_309	EX_datp	Max	0.000431635465361069	0.11648225840869	0.00904335162555055	0.12254004288684	0.0157112607008685	0	1	Commensal	0.6998597475	0	0.000248447999410928	0	0.000431635465361069	Boost	One
Blautia_hansenii_VPI_C7_24_DSM_20583	Mycoplasma_pneumoniae_309	EX_datp	Max	0.000431635465241028	0.220200894860154	0.00904335162555055	0.233057270204085	0.0157112607010959	0	1	Commensal	0.626344086	0	0.000248447999410928	0	0.000431635465247382	Boost	One
Blautia_hydrogenotrophica_DSM_10507	Mycoplasma_pneumoniae_309	EX_datp	Max	0.000431635465247382	0.226267329725756	0.00904335162555055	0.227421470006561	0.0157112607008685	0	1	Commensal	0.6455160745	0	0.000248447999410928	0	0.000431635465247382	Boost	One
Blautia_obeum_ATCC_29174	Mycoplasma_pneumoniae_309	EX_datp	Max	0.000431635465247382	0.21011409171245	0.00904335162555055	0.218808828622173	0.0157112607008685	0	1	Commensal	0.6565891473	0	0.000248447999410928	0	0.000431635465247382	Boost	One
Blautia_producta_DSM_2950	Mycoplasma_pneumoniae_309	EX_datp	Max	0.000431635465133695	0.319904268743573	0.00904335162555055	0.321784739691338	0.0157112607007548	0	1	Commensal	0.6532012195	0	0.000248447999410928	0	0.000431635465133695	Boost	One
Blautia_wexlerae_DSM_19850	Mycoplasma_pneumoniae_309	EX_datp	Max	0.000431635465247382	0.184730337973338	0.00904335162555055	0.188411021795218	0.0157112607008685	0	1	Commensal	0.6621621622	0	0.000248447999410928	0	0.000431635465247382	Boost	One
Bordetella_hinzii_OH87_BAL007II	Mycoplasma_pneumoniae_309	EX_datp	Max	0.000431635465247382	0.111708422379878	0.00904335162555055	0.105641286129412	0.0157112607005274	0	1	Commensal	0.7211597779	0	0.000248447999410928	0	0.000431635465247382	Boost	One
Brachyspira_pilosicoli_B2904	Mycoplasma_pneumoniae_309	EX_datp	Max	0.000431635465133695	0.151904169405001	0.00904335162555055	0.150330812647098	0.0157112607000727	0	1	Commensal	0.630952381	0	0.000248447999410928	0	0.000431635465133695	Boost	One
Bradyrhizobium_elkanii_USDA_76	Mycoplasma_pneumoniae_309	EX_datp	Max	0.000431635465247382	0.316885198617607	0.00904335162555055	0.311111676759765	0.0157112607007548	0	1	Commensal	0.7410241318	0	0.000248447999410928	0	0.000431635465247382	Boost	One
Brevibacillus_agri_5_2	Mycoplasma_pneumoniae_309	EX_datp	Max	0.000431635465247382	0.224663017499503	0.00904335162555055	0.227633753564305	0.0157112607008685	0	1	Commensal	0.7151406344	0	0.000248447999410928	0	0.000431635465247382	Boost	One
Brevibacillus_agri_BAB_2500	Mycoplasma_pneumoniae_309	EX_datp	Max	0.000431635465247382	0.216929948648785	0.00904335162555055	0.219979322018276	0.0157112607010959	0	1	Commensal	0.7001231527	0	0.000248447999410928	0	0.000431635465247382	Boost	One
Brevibacillus_borstelensis_AK1	Mycoplasma_pneumoniae_309	EX_datp	Max	0.000431635465361069	0.181126602297561	0.00904335162555055	0.184975153476216	0.0157112607007548	0	1	Commensal	0.7001254705	0	0.000248447999410928	0	0.000431635465361069	Boost	One
Brevibacillus_brevis_NBRC_100599	Mycoplasma_pneumoniae_309	EX_datp	Max	0.000431635465133695	0.273665242344918	0.00904335162555055	0.276458144062644	0.0157112607006411	0	1	Commensal	0.7116898849	0	0.000248447999410928	0	0.000431635465133695	Boost	One
Brevibacterium_casei_S18	Mycoplasma_pneumoniae_309	EX_datp	Max	0.000431635465133695	0.2881360005732	0.00904335162555055	0.282008017780413	0.0157112607008685	0	1	Commensal	0.6897931955	0	0.000248447999410928	0	0.000431635465133695	Boost	One
Brevibacterium_linens_BL2	Mycoplasma_pneumoniae_309	EX_datp	Max	0.000431635469794855	0.0888591747634819	0.00904335162555055	0.0885385820026841	0.0157112608649186	0	1	Commensal	0.7144790257	0	0.000248447999410928	0	0.000431635469794855	Boost	One
Brevibacterium_massiliense_5401308	Mycoplasma_pneumoniae_309	EX_datp	Max	0.000431635465247382	0.0654558481387953	0.00904335162555055	0.0652139113111616	0.0157112607006411	0	1	Commensal	0.6744186047	0	0.000248447999410928	0	0.000431635465247382	Boost	One
Brevundimonas_diminuta_470_4	Mycoplasma_pneumoniae_309	EX_datp	Max	0.000431635465247382	0.0864037750101237	0.00904335162555055	0.0881245532442563	0.0157112607007548	0	1	Commensal	0.6996441281	0	0.000248447999410928	0	0.000431635465247382	Boost	One
Brochothrix_thermosphacta_DSM_20171	Mycoplasma_pneumoniae_309	EX_datp	Max	0.000431635465247382	0.439064198406939	0.00904335162555055	0.442367638655128	0.0157112607006411	0	1	Commensal	0.6505338078	0	0.000248447999410928	0	0.000431635465247382	Boost	One
Bulleidia_extructa_W1219	Mycoplasma_pneumoniae_309	EX_datp	Max	0.000431635465247382	0.2891373784367	0.00904335162555055	0.297772598004599	0.0157112607007548	0	1	Commensal	0.5353938185	0	0.000248447999410928	0	0.000431635465247382	Boost	One
Burkholderia_cepacia_GG4	Mycoplasma_pneumoniae_309	EX_datp	Max	0.000431635465247382	0.338999717349716	0.00904335162555055	0.332105881779739	0.0157112607008685	0	1	Commensal	0.7421832145	0	0.000248447999410928	0	0.000431635465247382	Boost	One
Burkholderiales_bacterium_1_1_47	Mycoplasma_pneumoniae_309	EX_datp	Max	0.000431635464678948	0.0160064529448182	0.00904335162555055	0.0197927556516788	0.0157112607007548	1	1	Mutual	0.6959578207	0	0.000248447999410928	0	0.000431635464678948	Boost	One
Butyricicoccus_pullicaecorum_1_2	Mycoplasma_pneumoniae_309	EX_datp	Max	0.000431635465247382	0.35112759959014	0.00904335162555055	0.35279210960266	0.0157112607008685	0	1	Commensal	0.6491628615	0	0.000248447999410928	0	0.000431635465247382	Boost	One
Butyricimonas_synergistica_DSM_23225	Mycoplasma_pneumoniae_309	EX_datp	Max	0.000431635464565261	0.325680563818047	0.00904335162555055	0.311484478134389	0.0157112606782448	0	1	Commensal	0.7184466019	0	0.000248447999410928	0	0.000431635464565261	Boost	One
Butyricimonas_virosa_DSM_23226	Mycoplasma_pneumoniae_309	EX_datp	Max	0.000431635465247382	0.325680563818163	0.00904335162555055	0.311484478114039	0.0157112607007548	0	1	Commensal	0.704797048	0	0.000248447999410928	0	0.000431635465247382	Boost	One
Butyrivibrio_crossotus_DSM_2876	Mycoplasma_pneumoniae_309	EX_datp	Max	0.042919453514628	0.212298949945612	0.00904335162555055	0.232390305147533	0.108513405942745	0	1	Commensal	0.660968661	0	0.000248447999410928	0	0.042919453514628	Boost	One
Butyrivibrio_fibrisolvens_16_4	Mycoplasma_pneumoniae_309	EX_datp	Max	0.000432766595281464	0.148825915007827	0.00904335162555055	0.149307362366017	0.0157524331262948	0	1	Commensal	0.6541598695	0	0.000248447999410928	0	0.000432766595281464	Boost	One
Campylobacter_coli_JV20	Mycoplasma_pneumoniae_309	EX_datp	Max	0.000431635465361069	0.0843575892104414	0.00904335162555055	0.103490722788592	0.0157112607010959	1	1	Mutual	0.6821705426	0	0.000248447999410928	0	0.000431635465361069	Boost	One
Campylobacter_concisus_13826	Mycoplasma_pneumoniae_309	EX_datp	Max	0.000431635465247382	0.0209830999508341	0.00904335162555055	0.0209156515492168	0.0157112607007548	0	1	Commensal	0.6629692833	0	0.000248447999410928	0	0.000431635465247382	Boost	One
Campylobacter_curvus_525_92	Mycoplasma_pneumoniae_309	EX_datp	Max	0.000431635465247382	0.0195332796265157	0.00904335162555055	0.0206612330739517	0.0157112607006411	0	1	Commensal	0.6626609442	0	0.000248447999410928	0	0.000431635465247382	Boost	One
Campylobacter_fetus_subsp_fetus_82_40	Mycoplasma_pneumoniae_309	EX_datp	Max	0.000431635465247382	0.0151324715050552	0.00904335162555055	0.0150955818487546	0.0157112607006411	0	1	Commensal	0.6685998343	0	0.000248447999410928	0	0.000431635465247382	Boost	One
Campylobacter_gracilis_RM3268	Mycoplasma_pneumoniae_309	EX_datp	Max	0.000431635465247382	0.0145148291991445	0.00904335162555055	0.0239462987274237	0.0157112607007548	1	1	Mutual	0.682300885	0	0.000248447999410928	0	0.000431635465247382	Boost	One
Campylobacter_hominis_ATCC_BAA_381	Mycoplasma_pneumoniae_309	EX_datp	Max	0.000431635465133695	0.0146925457271444	0.00904335162555055	0.0196213087718888	0.0157112607008685	1	1	Mutual	0.7149084568	0	0.000248447999410928	0	0.000431635465133695	Boost	One
Campylobacter_hyointestinalis_subsp_hyointestinalis_LMG_9260	Mycoplasma_pneumoniae_309	EX_datp	Max	0.000431635465361069	0.00876108072092678	0.00904335162555055	0.0091135740832442	0.0157112607010959	0	1	Commensal	0.7166257166	0	0.000248447999410928	0	0.000431635465361069	Boost	One
Campylobacter_jejuni_jejuni_81_176	Mycoplasma_pneumoniae_309	EX_datp	Max	0.000431635465247382	0.101484863830559	0.00904335162555055	0.105542220713801	0.0157112607008685	0	1	Commensal	0.6807628524	0	0.000248447999410928	0	0.000431635465247382	Boost	One
Campylobacter_jejuni_jejuni_ICDCCJ07004	Mycoplasma_pneumoniae_309	EX_datp	Max	0.000431635465247382	0.101551352430971	0.00904335162555055	0.105611476260947	0.0157112607009822	0	1	Commensal	0.6747694887	0	0.000248447999410928	0	0.000431635465247382	Boost	One
Campylobacter_jejuni_jejuni_M1	Mycoplasma_pneumoniae_309	EX_datp	Max	0.000431635465247382	0.101577630707171	0.00904335162555055	0.105634161404737	0.0157112607008685	0	1	Commensal	0.6742043551	0	0.000248447999410928	0	0.000431635465247382	Boost	One
Campylobacter_jejuni_jejuni_NCTC_11168	Mycoplasma_pneumoniae_309	EX_datp	Max	0.000431635465247382	0.101578197187809	0.00904335162555055	0.105641862321477	0.0157112607007548	0	1	Commensal	0.6779801325	0	0.000248447999410928	0	0.000431635465247382	Boost	One
Campylobacter_lari_RM2100	Mycoplasma_pneumoniae_309	EX_datp	Max	0.000431635465247382	0.0141952261015449	0.00904335162555055	0.0141412775914205	0.0157112607008685	0	1	Commensal	0.6341895483	0	0.000248447999410928	0	0.000431635465247382	Boost	One
Campylobacter_rectus_RM3267	Mycoplasma_pneumoniae_309	EX_datp	Max	0.000431635465247382	0.00880090517289179	0.00904335162555055	0.0112277294692831	0.0157112607009822	1	1	Mutual	0.7047377327	0	0.000248447999410928	0	0.000431635465247382	Boost	One
Campylobacter_showae_CSUNSWCD	Mycoplasma_pneumoniae_309	EX_datp	Max	0.000431635465247382	0.00918163539698881	0.00904335162555055	0.0116384004082875	0.0157112607008685	1	1	Mutual	0.690212766	0	0.000248447999410928	0	0.000431635465247382	Boost	One
Campylobacter_upsaliensis_JV21	Mycoplasma_pneumoniae_309	EX_datp	Max	0.000431635465247382	0.0404945367959603	0.00904335162555055	0.0487877183001046	0.0157112607010959	1	1	Mutual	0.6760435572	0	0.000248447999410928	0	0.000431635465247382	Boost	One
Candidatus_Nitrososphaera_gargensis_Ga9_2	Mycoplasma_pneumoniae_309	EX_datp	Max	0.000431635465133695	0.0472790071103426	0.00904335162555055	0.0468902082601517	0.0157112607003	0	1	Commensal	0.7103960396	0	0.000248447999410928	0	0.000431635465133695	Boost	One
Capnocytophaga_granulosa_ATCC_51502	Mycoplasma_pneumoniae_309	EX_datp	Max	0.000431635465247382	0.151451604765435	0.00904335162555055	0.151408835654934	0.0157112607008685	0	1	Commensal	0.6626916525	0	0.000248447999410928	0	0.000431635465247382	Boost	One
Capnocytophaga_sputigena_ATCC_33612	Mycoplasma_pneumoniae_309	EX_datp	Max	0.000832034350423783	0.245001162718514	0.00904335162555055	0.231868448703608	0.0302855294452229	0	1	Commensal	0.6585160202	0	0.000248447999410928	0	0.000832034350423783	Boost	One
Cedecea_davisae_DSM_4568	Mycoplasma_pneumoniae_309	EX_datp	Max	0.000368548734741125	0.604831182737883	0.00904335162555055	0.599826619830083	0.0134149432007007	0	1	Commensal	0.7299771167	0	0.000248447999410928	0	0.000368548734741125	Boost	One
Cellulosilyticum_lentocellum_DSM_5427	Mycoplasma_pneumoniae_309	EX_datp	Max	0.00322954690000188	0.344035770226309	0.00904335162555055	0.350391842590625	0.117553485237408	0	1	Commensal	0.6449885233	0	0.000248447999410928	0	0.00322954690000188	Boost	One
Cetobacterium_somerae_ATCC_BAA_47401	Mycoplasma_pneumoniae_309	EX_datp	Max	0.000431635464792635	0.325680563818143	0.00904335162555055	0.31148447813473	0.0157112606798364	0	1	Commensal	0.6707229778	0	0.000248447999410928	0	0.000431635464792635	Boost	One
Citrobacter_freundii_UCI_31	Mycoplasma_pneumoniae_309	EX_datp	Max	0.000368548734513752	0.629622758707467	0.00904335162555055	0.624178230939378	0.0134149432026334	0	1	Commensal	0.7475987193	0	0.000248447999410928	0	0.000368548734513752	Boost	One
Citrobacter_koseri_ATCC_BAA_895	Mycoplasma_pneumoniae_309	EX_datp	Max	0.000368548734741125	0.657655147309724	0.00904335162555055	0.655724463421052	0.0134149432004733	0	1	Commensal	0.7334446299	0	0.000248447999410928	0	0.000368548734741125	Boost	One
Citrobacter_youngae_ATCC_29220	Mycoplasma_pneumoniae_309	EX_datp	Max	0.000368548734627439	0.648998701240021	0.00904335162555055	0.644120677628507	0.013414943200587	0	1	Commensal	0.7444263187	0	0.000248447999410928	0	0.000368548734627439	Boost	One
Cloacibacillus_evryensis_DSM_19522	Mycoplasma_pneumoniae_309	EX_datp	Max	0.000431635465247382	0.101454879654022	0.00904335162555055	0.110266246822789	0.0157112607008685	0	1	Commensal	0.6871717929	0	0.000248447999410928	0	0.000431635465247382	Boost	One
Clostridium_asparagiforme_DSM_15981	Mycoplasma_pneumoniae_309	EX_datp	Max	0.000431635465361069	0.455120284305744	0.00904335162555055	0.466526581261746	0.0157112607009822	0	1	Commensal	0.6545857988	0	0.000248447999410928	0	0.000431635465361069	Boost	One
Clostridium_bartlettii_DSM_16795	Mycoplasma_pneumoniae_309	EX_datp	Max	0.000368548734627439	0.218401668780058	0.00904335162555055	0.213709508685383	0.0134149432004733	0	1	Commensal	0.6470099668	0	0.000248447999410928	0	0.000368548734627439	Boost	One
Clostridium_beijerinckii_NCIMB_8052	Mycoplasma_pneumoniae_309	EX_datp	Max	0.00321303225689462	0.716010267141539	0.00904335162555055	0.696067040563662	0.116952362568327	0	1	Commensal	0.6905537459	0	0.000248447999410928	0	0.00321303225689462	Boost	One
Clostridium_bifermentans_ATCC_19299	Mycoplasma_pneumoniae_309	EX_datp	Max	0.000431635465361069	0.216819050471649	0.00904335162555055	0.221098786686866	0.0157112607008685	0	1	Commensal	0.63878327	0	0.000248447999410928	0	0.000431635465361069	Boost	One
Clostridium_botulinum_A_str_ATCC_19397	Mycoplasma_pneumoniae_309	EX_datp	Max	0.000431635465247382	0.298139794895001	0.00904335162555055	0.309148819015036	0.0157112607007548	0	1	Commensal	0.6694329184	0	0.000248447999410928	0	0.000431635465247382	Boost	One
Clostridium_botulinum_A_str_ATCC_3502	Mycoplasma_pneumoniae_309	EX_datp	Max	0.000431635465247382	0.283199537652627	0.00904335162555055	0.29449399851444	0.0157112607008685	0	1	Commensal	0.6669034091	0	0.000248447999410928	0	0.000431635465247382	Boost	One
Clostridium_botulinum_A_str_Hall	Mycoplasma_pneumoniae_309	EX_datp	Max	0.000431635465247382	0.283199531429716	0.00904335162555055	0.294493992041566	0.0157112607008685	0	1	Commensal	0.6648044693	0	0.000248447999410928	0	0.000431635465247382	Boost	One
Clostridium_botulinum_E1_str_BoNT_E_Beluga	Mycoplasma_pneumoniae_309	EX_datp	Max	0.00321303225689462	0.410755737008511	0.00904335162555055	0.417554390793612	0.116952362568895	0	1	Commensal	0.6619318182	0	0.000248447999410928	0	0.00321303225689462	Boost	One
Clostridium_cadaveris_AGR2141	Mycoplasma_pneumoniae_309	EX_datp	Max	0.000431635465247382	0.348346607661343	0.00904335162555055	0.333162532077267	0.0157112607007548	0	1	Commensal	0.6664233577	0	0.000248447999410928	0	0.000431635465247382	Boost	One
[truncated: 10,492 more rows]
