# Supplementary material for: Human gut microbe co-cultures have greater potential than monocultures for food waste remediation to commodity chemicals
Source: Sci Rep. 2018 Oct 22;8:15594. doi: 10.1038/s41598-018-33733-z (PMC6197241; doi:10.1038/s41598-018-33733-z)
Supplement: Supplementary file 3 — Data [file 41598_2018_33733_MOESM3_ESM.zip › Data/Parsed/Whole_gt_partsX0.1_CoCults_OverProd_MutualCommensalNeutral_ProRemOrCrossFeed.csv]

Type	Met	Freq
ProdRem	EX_12ppd_S	151
ProdRem	EX_2obut	73
ProdRem	EX_3mop	10
ProdRem	EX_4abut	60
ProdRem	EX_4hbz	6
ProdRem	EX_4hphac	21
ProdRem	EX_ac	6480
ProdRem	EX_acac	28
ProdRem	EX_acald	458
ProdRem	EX_ade	360
ProdRem	EX_adn	89
ProdRem	EX_akg	18
ProdRem	EX_ala_D	11
ProdRem	EX_ala_L	1313
ProdRem	EX_amp	6
ProdRem	EX_arab_L	267
ProdRem	EX_arg_L	787
ProdRem	EX_asn_L	36
ProdRem	EX_asp_L	58
ProdRem	EX_but	580
ProdRem	EX_co2	6635
ProdRem	EX_csn	34
ProdRem	EX_cys_L	1996
ProdRem	EX_cytd	159
ProdRem	EX_dad_2	739
ProdRem	EX_dcyt	1934
ProdRem	EX_dgsn	354
ProdRem	EX_etoh	975
ProdRem	EX_for	3284
ProdRem	EX_fru	22
ProdRem	EX_fum	20
ProdRem	EX_gal	280
ProdRem	EX_gcald	1428
ProdRem	EX_glc	84
ProdRem	EX_gln_L	194
ProdRem	EX_glu_L	520
ProdRem	EX_gly	1158
ProdRem	EX_glyc	863
ProdRem	EX_glyclt	17
ProdRem	EX_gthrd	22
ProdRem	EX_gua	585
ProdRem	EX_h	8215
ProdRem	EX_h2	379
ProdRem	EX_h2o	5677
ProdRem	EX_h2s	798
ProdRem	EX_his_L	110
ProdRem	EX_hxan	237
ProdRem	EX_ile_L	2450
ProdRem	EX_indole	609
ProdRem	EX_ins	242
ProdRem	EX_lac_D	647
ProdRem	EX_lac_L	1183
ProdRem	EX_leu_L	140
ProdRem	EX_lys_L	2834
ProdRem	EX_malt	276
ProdRem	EX_man	8
ProdRem	EX_meoh	9
ProdRem	EX_met_L	1008
ProdRem	EX_mqn8	1
ProdRem	EX_n2	2
ProdRem	EX_nac	5270
ProdRem	EX_nh4	6248
ProdRem	EX_no2	77
ProdRem	EX_ocdca	132
ProdRem	EX_orn	910
ProdRem	EX_pac	7
ProdRem	EX_phe_L	1544
ProdRem	EX_phpyr	10
ProdRem	EX_pi	6568
ProdRem	EX_ppa	351
ProdRem	EX_pro_L	289
ProdRem	EX_ptrc	156
ProdRem	EX_pydxn	60
ProdRem	EX_pyr	4
ProdRem	EX_ser_L	894
ProdRem	EX_succ	5224
ProdRem	EX_thr_L	21
ProdRem	EX_thymd	150
ProdRem	EX_tma	193
ProdRem	EX_trp_L	49
ProdRem	EX_ttdca	239
ProdRem	EX_tyr_L	144
ProdRem	EX_ura	230
ProdRem	EX_urea	5
ProdRem	EX_uri	1535
ProdRem	EX_val_L	651
ProdRem	EX_xan	10
ProdRem	EX_xtsn	6
ProdRem	EX_xyl_D	234
CrossFeed	EX_26dap_M	15
CrossFeed	EX_2obut	869
CrossFeed	EX_3mop	621
CrossFeed	EX_4hbz	31
CrossFeed	EX_ac	1595
CrossFeed	EX_acgam	4
CrossFeed	EX_ade	252
CrossFeed	EX_adn	1959
CrossFeed	EX_ala_D	142
CrossFeed	EX_ala_L	3046
CrossFeed	EX_amp	588
CrossFeed	EX_arab_L	273
CrossFeed	EX_arg_L	3713
CrossFeed	EX_asn_L	2897
CrossFeed	EX_asp_L	5915
CrossFeed	EX_cgly	4
CrossFeed	EX_cit	263
CrossFeed	EX_csn	27
CrossFeed	EX_cys_L	3695
CrossFeed	EX_cytd	696
CrossFeed	EX_dad_2	1954
CrossFeed	EX_dcyt	1932
CrossFeed	EX_dgsn	243
CrossFeed	EX_fol	1
CrossFeed	EX_for	1411
CrossFeed	EX_fru	990
CrossFeed	EX_fum	1863
CrossFeed	EX_gal	935
CrossFeed	EX_glcn	14
CrossFeed	EX_gln_L	3425
CrossFeed	EX_glu_L	5515
CrossFeed	EX_gly	4463
CrossFeed	EX_glyc	5328
CrossFeed	EX_glyc3p	1630
CrossFeed	EX_gsn	164
CrossFeed	EX_gthrd	23
CrossFeed	EX_gua	392
CrossFeed	EX_h	7043
CrossFeed	EX_h2	660
CrossFeed	EX_h2o	6472
CrossFeed	EX_h2s	507
CrossFeed	EX_his_L	728
CrossFeed	EX_hxan	246
CrossFeed	EX_ile_L	3127
CrossFeed	EX_indole	165
CrossFeed	EX_leu_L	6146
CrossFeed	EX_lys_L	5611
CrossFeed	EX_malt	1572
CrossFeed	EX_man	13
CrossFeed	EX_melib	22
CrossFeed	EX_meoh	15
CrossFeed	EX_met_L	1496
CrossFeed	EX_mnl	43
CrossFeed	EX_mqn8	4
CrossFeed	EX_nac	5620
CrossFeed	EX_nmn	2
CrossFeed	EX_no2	102
CrossFeed	EX_ocdca	418
CrossFeed	EX_orn	1284
CrossFeed	EX_phe_L	2138
CrossFeed	EX_pi	4513
CrossFeed	EX_pro_L	3029
CrossFeed	EX_ptrc	120
CrossFeed	EX_pydx	2
CrossFeed	EX_pydxn	13
CrossFeed	EX_rib_D	317
CrossFeed	EX_ribflv	10
CrossFeed	EX_rmn	34
CrossFeed	EX_ser_L	5441
CrossFeed	EX_thr_L	4977
CrossFeed	EX_thymd	203
CrossFeed	EX_tre	1
CrossFeed	EX_trp_L	1350
CrossFeed	EX_ttdca	585
CrossFeed	EX_tyr_L	301
CrossFeed	EX_ura	227
CrossFeed	EX_uri	1706
CrossFeed	EX_val_L	4152
CrossFeed	EX_xan	8
CrossFeed	EX_xyl_D	282
ProdRemCrossFeed	EX_2obut	72
ProdRemCrossFeed	EX_3mop	10
ProdRemCrossFeed	EX_4hbz	6
ProdRemCrossFeed	EX_ac	1568
ProdRemCrossFeed	EX_ade	250
ProdRemCrossFeed	EX_adn	70
ProdRemCrossFeed	EX_ala_D	11
ProdRemCrossFeed	EX_ala_L	1045
ProdRemCrossFeed	EX_amp	6
ProdRemCrossFeed	EX_arab_L	247
ProdRemCrossFeed	EX_arg_L	751
ProdRemCrossFeed	EX_asn_L	36
ProdRemCrossFeed	EX_asp_L	58
ProdRemCrossFeed	EX_csn	23
ProdRemCrossFeed	EX_cys_L	1517
ProdRemCrossFeed	EX_cytd	157
ProdRemCrossFeed	EX_dad_2	364
ProdRemCrossFeed	EX_dcyt	1268
ProdRemCrossFeed	EX_dgsn	87
ProdRemCrossFeed	EX_for	1317
ProdRemCrossFeed	EX_fru	22
ProdRemCrossFeed	EX_fum	20
ProdRemCrossFeed	EX_gal	246
ProdRemCrossFeed	EX_gln_L	177
ProdRemCrossFeed	EX_glu_L	482
ProdRemCrossFeed	EX_gly	1041
ProdRemCrossFeed	EX_glyc	815
ProdRemCrossFeed	EX_gthrd	22
ProdRemCrossFeed	EX_gua	343
ProdRemCrossFeed	EX_h	5746
ProdRemCrossFeed	EX_h2	372
ProdRemCrossFeed	EX_h2o	4276
ProdRemCrossFeed	EX_h2s	435
ProdRemCrossFeed	EX_his_L	110
ProdRemCrossFeed	EX_hxan	198
ProdRemCrossFeed	EX_ile_L	1673
ProdRemCrossFeed	EX_indole	161
ProdRemCrossFeed	EX_leu_L	140
ProdRemCrossFeed	EX_lys_L	2459
ProdRemCrossFeed	EX_malt	276
ProdRemCrossFeed	EX_man	8
ProdRemCrossFeed	EX_meoh	8
ProdRemCrossFeed	EX_met_L	974
ProdRemCrossFeed	EX_mqn8	1
ProdRemCrossFeed	EX_nac	4914
ProdRemCrossFeed	EX_no2	73
ProdRemCrossFeed	EX_ocdca	131
ProdRemCrossFeed	EX_orn	668
ProdRemCrossFeed	EX_phe_L	1408
ProdRemCrossFeed	EX_pi	3935
ProdRemCrossFeed	EX_pro_L	274
ProdRemCrossFeed	EX_ptrc	102
ProdRemCrossFeed	EX_pydxn	13
ProdRemCrossFeed	EX_ser_L	875
ProdRemCrossFeed	EX_thr_L	21
ProdRemCrossFeed	EX_thymd	70
ProdRemCrossFeed	EX_trp_L	49
ProdRemCrossFeed	EX_ttdca	239
ProdRemCrossFeed	EX_tyr_L	143
ProdRemCrossFeed	EX_ura	146
ProdRemCrossFeed	EX_uri	1113
ProdRemCrossFeed	EX_val_L	568
ProdRemCrossFeed	EX_xan	6
ProdRemCrossFeed	EX_xyl_D	222
Other	EX_12ppd_S	44
Other	EX_15dap	6
Other	EX_2ddglcn	6
Other	EX_2obut	5
Other	EX_3mop	14
Other	EX_4abut	78
Other	EX_4hphac	2
Other	EX_ac	236
Other	EX_acac	148
Other	EX_acald	4773
Other	EX_actn_R	67
Other	EX_adn	180
Other	EX_akg	872
Other	EX_ala_D	36
Other	EX_ala_L	655
Other	EX_arab_L	2
Other	EX_arg_L	201
Other	EX_asp_L	253
Other	EX_bhb	89
Other	EX_btoh	2
Other	EX_but	158
Other	EX_cgly	1
Other	EX_chol	15
Other	EX_co2	3034
Other	EX_crn	1
Other	EX_cys_L	387
Other	EX_cytd	9
Other	EX_dad_2	1175
Other	EX_datp	1
Other	EX_dcyt	91
Other	EX_dgsn	283
Other	EX_etoh	2428
Other	EX_for	184
Other	EX_fru	2
Other	EX_fum	1
Other	EX_g6p	59
Other	EX_gal	102
Other	EX_galur	129
Other	EX_gbbtn	1
Other	EX_gcald	970
Other	EX_glc	2241
Other	EX_glcur	205
Other	EX_gln_L	450
Other	EX_glu_L	342
Other	EX_gly	501
Other	EX_glyb	117
Other	EX_glyc	116
Other	EX_glyc3p	19
Other	EX_glyclt	11
Other	EX_gsn	2
Other	EX_gua	106
Other	EX_h	1178
Other	EX_h2	3
Other	EX_h2o	827
Other	EX_h2s	84
Other	EX_hxan	4
Other	EX_ile_L	335
Other	EX_indole	12
Other	EX_ins	1137
Other	EX_lac_D	3005
Other	EX_lac_L	3480
Other	EX_leu_L	71
Other	EX_lys_L	435
Other	EX_mal_L	1319
Other	EX_malttr	32
Other	EX_meoh	1
Other	EX_met_L	37
Other	EX_nac	3
Other	EX_nh4	712
Other	EX_o2	496
Other	EX_oaa	2
Other	EX_ocdca	3
Other	EX_orn	341
Other	EX_phe_L	81
Other	EX_phpyr	4
Other	EX_pi	487
Other	EX_ppa	120
Other	EX_pro_L	106
Other	EX_ptrc	19
Other	EX_pydxn	13
Other	EX_pyr	149
Other	EX_rib_D	20
Other	EX_rmn	10
Other	EX_ser_L	160
Other	EX_so3	25
Other	EX_succ	1825
Other	EX_thr_L	50
Other	EX_thymd	50
Other	EX_tma	105
Other	EX_tmao	27
Other	EX_trp_L	2
Other	EX_tsul	2
Other	EX_tym	4
Other	EX_tyr_L	1
Other	EX_ura	53
Other	EX_urea	22
Other	EX_uri	380
Other	EX_val_L	475
Other	EX_xtsn	4
Other	EX_xyl_D	2
