# Supplementary material for: Human gut microbe co-cultures have greater potential than monocultures for food waste remediation to commodity chemicals
Source: Sci Rep. 2018 Oct 22;8:15594. doi: 10.1038/s41598-018-33733-z (PMC6197241; doi:10.1038/s41598-018-33733-z)
Supplement: Supplementary file 6 — Dataset 3 [file 41598_2018_33733_MOESM6_ESM.csv]

Iso1	Iso2	MonoBio1	MonoBio2	CoBio1	CoBio2	Mod1Eff	Mod2Eff	InteractType	MetDist
Abiotrophia_defectiva_ATCC_49176	Acidaminococcus_fermentans_DSM_20731	0.143299974	0.1738433268	0.0829411192	0.2409623146	-1	1	Parasitic	0.5069156293
Abiotrophia_defectiva_ATCC_49176	Acidaminococcus_intestini_RyC_MR95	0.143299974	0.1164866465	0.162752626	0.9265133385	1	1	Mutual	0.4908558888
Abiotrophia_defectiva_ATCC_49176	Acidaminococcus_sp_D21	0.143299974	0.1263156717	0.1819695719	0.0815278463	1	-1	Parasitic	0.534351145
Abiotrophia_defectiva_ATCC_49176	Acinetobacter_calcoaceticus_PHEA_2	0.143299974	0.2345517533	0.1249197142	0.306550077	-1	1	Parasitic	0.5397001666
Abiotrophia_defectiva_ATCC_49176	Acinetobacter_haemolyticus_NIPH_261	0.143299974	0.1273386708	2.68300937023014E-11	0.2978966213	-1	1	Parasitic	0.5218446602
Abiotrophia_defectiva_ATCC_49176	Acinetobacter_johnsonii_SH046	0.143299974	0.1224387016	0	0.3437550668	-1	1	Parasitic	0.5282685512
Abiotrophia_defectiva_ATCC_49176	Acinetobacter_junii_SH205	0.143299974	0.1088673346	0.0048164099	0.2693287727	-1	1	Parasitic	0.529925187
Abiotrophia_defectiva_ATCC_49176	Acinetobacter_lwoffii_WJ10621	0.143299974	0.073906463	0.0978038684	0.1701842549	-1	1	Parasitic	0.5243605359
Abiotrophia_defectiva_ATCC_49176	Acinetobacter_pittii_ANC_4052	0.143299974	0.1760256502	9.03810359886847E-11	0.3697217672	-1	1	Parasitic	0.5369649805
Abiotrophia_defectiva_ATCC_49176	Acinetobacter_radioresistens_NIPH_2130	0.143299974	0.1303833717	0.0931177466	0.2056536506	-1	1	Parasitic	0.5241791045
Abiotrophia_defectiva_ATCC_49176	Actinobacillus_pleuropneumoniae_L20	0.143299974	0.4835622671	-6.48014975013211E-12	3.0423302502	-1	1	Parasitic	0.4981527094
Abiotrophia_defectiva_ATCC_49176	Actinomyces_cardiffensis_F0333	0.143299974	0.1686246209	0.2009978901	0.1803103227	1	0	Commensal	0.4208579882
Abiotrophia_defectiva_ATCC_49176	Actinomyces_georgiae_DSM_6843	0.143299974	0.2830420714	0.2919300954	0.2857875955	1	0	Commensal	0.4336996337
Abiotrophia_defectiva_ATCC_49176	Actinomyces_graevenitzii_C83	0.143299974	0.2225451248	0.0946147529	0.2348359297	-1	0	Amensal	0.4679767103
Abiotrophia_defectiva_ATCC_49176	Actinomyces_naeslundii_str_Howell_279	0.143299974	0.2548418873	0.1646284472	0.1774081894	1	-1	Parasitic	0.4672960216
Abiotrophia_defectiva_ATCC_49176	Actinomyces_odontolyticus_ATCC_17982	0.143299974	0.1468987532	0.1050529067	0.1263276446	-1	-1	Competitive	0.4893951296
Abiotrophia_defectiva_ATCC_49176	Actinomyces_oris_K20	0.143299974	0.1963061705	0.1559239834	0.1572342616	0	-1	Amensal	0.4721266345
Abiotrophia_defectiva_ATCC_49176	Actinomyces_turicensis_ACS_279_V_Col4	0.143299974	0.2351978048	0.2442937752	0.1881631025	1	-1	Parasitic	0.4495412844
Abiotrophia_defectiva_ATCC_49176	Actinomyces_urogenitalis_DSM_15434	0.143299974	0.2532163347	0.2816013054	0.1649930264	1	-1	Parasitic	0.427402863
Abiotrophia_defectiva_ATCC_49176	Actinomyces_viscosus_C505	0.143299974	0.2554687611	0.0964574661	0.2588899545	-1	0	Amensal	0.4348122867
Abiotrophia_defectiva_ATCC_49176	Adlercreutzia_equolifaciens_DSM_19450	0.143299974	0.0040309699	0.1527926442	-2.20552465179935E-11	0	-1	Amensal	0.4475308642
Abiotrophia_defectiva_ATCC_49176	Aerococcus_viridans_ATCC_11563	0.143299974	0.2222767932	0.1558610475	0.1924855601	0	-1	Amensal	0.4293590627
Abiotrophia_defectiva_ATCC_49176	Aeromonas_caviae_Ae398	0.143299974	0.457638639	0.1437044425	0.457638639	0	0	Neutral	0.4822777455
Abiotrophia_defectiva_ATCC_49176	Aeromonas_hydrophila_subsp_hydrophila_ATCC_7966	0.143299974	0.6916901098	2.79669620795175E-11	0.7378647263	-1	0	Amensal	0.4821016166
Abiotrophia_defectiva_ATCC_49176	Aeromonas_jandaei_Riv2	0.143299974	0.457638639	2.0359826617	1.43245415529236E-11	1	-1	Parasitic	0.4858156028
Abiotrophia_defectiva_ATCC_49176	Aeromonas_media_WS	0.143299974	0.457638639	1.3109215225	0.457638639	1	0	Commensal	0.4842105263
Abiotrophia_defectiva_ATCC_49176	Aeromonas_veronii_B565	0.143299974	0.457638639	2.035982663	-1.21451648738002E-09	1	-1	Parasitic	0.4880883207
Abiotrophia_defectiva_ATCC_49176	Afipia_birgiae_34632	0.143299974	0.1828111459	0.1076575191	0.2445862085	-1	1	Parasitic	0.5290023202
Abiotrophia_defectiva_ATCC_49176	Aggregatibacter_aphrophilus_NJ8700	0.143299974	0.3078277426	1.3132068581	0.457638639	1	1	Mutual	0.4637491835
Abiotrophia_defectiva_ATCC_49176	Akkermansia_muciniphila_ATCC_BAA_835	0.143299974	0.1176866004	0.1293446145	0.164052342	0	1	Commensal	0.502728513
Abiotrophia_defectiva_ATCC_49176	Alcaligenes_faecalis_subsp_faecalis_NBRC_13111	0.143299974	0.2891086619	0.0995593005	0.3178545481	-1	0	Amensal	0.5627777778
Abiotrophia_defectiva_ATCC_49176	Alcaligenes_faecalis_subsp_faecalis_NCIB_8687	0.143299974	0.2832100569	0	0.4171146008	-1	1	Parasitic	0.5391758561
Abiotrophia_defectiva_ATCC_49176	Alistipes_finegoldii_DSM_17242	0.143299974	0.3587141593	0.7755946225	0.457638639	1	1	Mutual	0.4764216366
Abiotrophia_defectiva_ATCC_49176	Alistipes_indistinctus_YIT_12060	0.143299974	0.2309949826	0.1160591467	0.2058144988	-1	-1	Competitive	0.4960369881
Abiotrophia_defectiva_ATCC_49176	Alistipes_onderdonkii_DSM_19147	0.143299974	0.2031417785	0.1160205456	0.1896077625	-1	0	Amensal	0.5065562457
Abiotrophia_defectiva_ATCC_49176	Alistipes_putredinis_DSM_17216	0.143299974	0.0397350655	0.1436004599	0.0268599714	0	-1	Amensal	0.5445544554
Abiotrophia_defectiva_ATCC_49176	Alistipes_shahii_WAL_8301	0.143299974	0.3089560351	0.2178028193	0.457638639	1	1	Mutual	0.513986014
Abiotrophia_defectiva_ATCC_49176	Alloprevotella_tannerae_ATCC_51259	0.143299974	0.176231915	0.1620330289	0.1741906195	1	0	Commensal	0.5471281296
Abiotrophia_defectiva_ATCC_49176	Anaerobaculum_hydrogeniformans_OS1_ATCC_BAA_1850	0.143299974	0.2296316544	0.1353717987	0.1604288525	0	-1	Amensal	0.4737226277
Abiotrophia_defectiva_ATCC_49176	Anaerobiospirillum_succiniciproducens_DSM_640001	0.143299974	0.1610715082	0.2236681881	0.0761749536	1	-1	Parasitic	0.4781704782
Abiotrophia_defectiva_ATCC_49176	Anaerococcus_hydrogenalis_DSM_7454	0.143299974	0.239159892	0.2009608674	0.1446795357	1	-1	Parasitic	0.4610492846
Abiotrophia_defectiva_ATCC_49176	Anaerococcus_prevotii_DSM_20548	0.143299974	0.1733591941	0.1740999024	0.1742467052	1	0	Commensal	0.4511661808
Abiotrophia_defectiva_ATCC_49176	Anaerococcus_vaginalis_ATCC_51170	0.143299974	0.3043767776	0.1856107155	0.1627358922	1	-1	Parasitic	0.4438920455
Abiotrophia_defectiva_ATCC_49176	Anaerofustis_stercorihominis_DSM_17244	0.143299974	0.1129660157	0.1191728329	0.0821977387	-1	-1	Competitive	0.4178294574
Abiotrophia_defectiva_ATCC_49176	Anaerostipes_caccae_DSM_14662	0.143299974	0.3830351488	0.2757437292	0.238997582	1	-1	Parasitic	0.381884058
Abiotrophia_defectiva_ATCC_49176	Anaerostipes_hadrus_DSM_3319	0.143299974	0.2472543674	0.0967497861	0.2515968216	-1	0	Amensal	0.3110599078
Abiotrophia_defectiva_ATCC_49176	Anaerostipes_sp_3_2_56FAA	0.143299974	0.2145681904	0.1713957209	0.1755357767	1	-1	Parasitic	0.3843338214
Abiotrophia_defectiva_ATCC_49176	Anaerotruncus_colihominis_DSM_17241	0.143299974	0.287399711	1.125499693444E-11	0.3971586359	-1	1	Parasitic	0.4216691069
Abiotrophia_defectiva_ATCC_49176	Aneurinibacillus_aneurinilyticus_ATCC_12856	0.143299974	0.4061433964	0.7755946225	0.38553437	1	0	Commensal	0.4820271067
Abiotrophia_defectiva_ATCC_49176	Arcanobacterium_haemolyticum_DSM_20595	0.143299974	0.3014071318	-8.05812305770814E-10	0.3995844331	-1	1	Parasitic	0.4985855728
Abiotrophia_defectiva_ATCC_49176	Arcobacter_butzleri_RM4018	0.143299974	0.0236136442	0.1332186454	0.0486971266	0	1	Commensal	0.511466296
Abiotrophia_defectiva_ATCC_49176	Arthrobacter_castelli_DSM_16402	0.143299974	0.4725884343	0.0886565851	0.5046770557	-1	0	Amensal	0.4875832829
Abiotrophia_defectiva_ATCC_49176	Atopobium_minutum_10063974	0.143299974	0.3474954475	0.1409745816	0.207372026	0	-1	Amensal	0.4710682493
Abiotrophia_defectiva_ATCC_49176	Atopobium_parvulum_DSM_20469	0.143299974	0.2815355314	0.1574623583	0.1908842493	0	-1	Amensal	0.4911894273
Abiotrophia_defectiva_ATCC_49176	Atopobium_rimae_ATCC_49626	0.143299974	0.3113511013	0.334870031	0.0125996895	1	-1	Parasitic	0.4787310743
Abiotrophia_defectiva_ATCC_49176	Bacillus_altitudinis_41KF2b	0.143299974	0.374279236	0.3471508063	0.3864967287	1	0	Commensal	0.4858115778
Abiotrophia_defectiva_ATCC_49176	Bacillus_atrophaeus_ATCC_49822_1	0.143299974	0.4162038902	0.3906492478	0.3765231815	1	0	Commensal	0.464527027
Abiotrophia_defectiva_ATCC_49176	Bacillus_cereus_AH187_F4810_72	0.143299974	0.4317043688	-3.41060513164848E-13	0.4317043688	-1	0	Amensal	0.4643274854
Abiotrophia_defectiva_ATCC_49176	Bacillus_cereus_G9842	0.143299974	0.4317043688	-1.70530256582424E-12	0.4317043689	-1	0	Amensal	0.4689495067
Abiotrophia_defectiva_ATCC_49176	Bacillus_clausii_KSM_K16	0.143299974	0.3504922311	0.4251321701	0.3576230432	1	0	Commensal	0.4712041885
Abiotrophia_defectiva_ATCC_49176	Bacillus_endophyticus_2102	0.143299974	0.2710869336	0.321935296	0.3090348149	1	1	Mutual	0.4983888292
Abiotrophia_defectiva_ATCC_49176	Bacillus_firmus_DS1	0.143299974	0.4080553197	0.6640124253	0.2874996335	1	-1	Parasitic	0.4694589878
Abiotrophia_defectiva_ATCC_49176	Bacillus_flexus_27Col1_1E	0.143299974	0.4074794969	0.4588859027	0.3435799996	1	-1	Parasitic	0.5002707093
Abiotrophia_defectiva_ATCC_49176	Bacillus_fordii_DSM_16014	0.143299974	0.2383125752	0.279401352	0.2493361138	1	0	Commensal	0.4735591206
Abiotrophia_defectiva_ATCC_49176	Bacillus_halodurans_C_125	0.143299974	0.3864357705	0.3903208902	0.355419645	1	0	Commensal	0.4243902439
Abiotrophia_defectiva_ATCC_49176	Bacillus_infantis_NRRL_B_14911	0.143299974	0.4368620615	0.4300486514	0.3581616081	1	-1	Parasitic	0.4717948718
Abiotrophia_defectiva_ATCC_49176	Bacillus_mojavensis_RO_H_1	0.143299974	0.3224944555	0.3239898443	0.289681878	1	-1	Parasitic	0.481783578
Abiotrophia_defectiva_ATCC_49176	Bacillus_mycoides_DSM_2048	0.143299974	0.4361274655	0.409406327	0.3285847762	1	-1	Parasitic	0.4673165138
Abiotrophia_defectiva_ATCC_49176	Bacillus_nealsonii_AAU1	0.143299974	0.394061768	0.3273545413	0.2843043033	1	-1	Parasitic	0.4443127962
Abiotrophia_defectiva_ATCC_49176	Bacillus_pseudofirmus_OF4	0.143299974	0.3277758914	0.3157963494	0.254790566	1	-1	Parasitic	0.4305896806
Abiotrophia_defectiva_ATCC_49176	Bacillus_pumilus_ATCC_7061	0.143299974	0.2649592291	0.2870547978	0.2599200288	1	0	Commensal	0.4589970501
Abiotrophia_defectiva_ATCC_49176	Bacillus_sonorensis_L12	0.143299974	0.4069330075	0.5933681579	0.2903503434	1	-1	Parasitic	0.4766146993
Abiotrophia_defectiva_ATCC_49176	Bacillus_thermoamylovorans	0.143299974	0.4871430785	0.4848595052	0.3455780884	1	-1	Parasitic	0.4571092832
Abiotrophia_defectiva_ATCC_49176	Bacillus_timonensis_JC401	0.143299974	0.3330424134	0.3112709492	0.311839461	1	0	Commensal	0.4524669073
Abiotrophia_defectiva_ATCC_49176	Bacillus_vallismortis_DV1_F_3	0.143299974	0.4166563564	0.3574845577	0.4171193653	1	0	Commensal	0.4722850679
Abiotrophia_defectiva_ATCC_49176	Bacteroides_caccae_ATCC_43185	0.143299974	0.520662008	0.2063312669	0.4253700703	1	-1	Parasitic	0.5428571429
Abiotrophia_defectiva_ATCC_49176	Bacteroides_cellulosilyticus_DSM_14838	0.143299974	0.3299909583	0.1087847301	0.3144771316	-1	0	Amensal	0.5548780488
Abiotrophia_defectiva_ATCC_49176	Bacteroides_clarus_YIT_12056	0.143299974	0.3671784282	0.0791796015	0.3905517704	-1	0	Amensal	0.5308880309
Abiotrophia_defectiva_ATCC_49176	Bacteroides_coprocola_M16_DSM_17136	0.143299974	0.0991479256	0.091620137	0.1197790742	-1	1	Parasitic	0.5171939477
Abiotrophia_defectiva_ATCC_49176	Bacteroides_coprophilus_DSM_18228	0.143299974	0.2988973677	0.1057591386	0.3159297441	-1	0	Amensal	0.5230875258
Abiotrophia_defectiva_ATCC_49176	Bacteroides_dorei_DSM_17855	0.143299974	0.1645706376	0.1120188487	0.1429495081	-1	-1	Competitive	0.5445609436
Abiotrophia_defectiva_ATCC_49176	Bacteroides_eggerthii_1_2_48FAA	0.143299974	0.3809074657	0.1606161828	0.2969935755	1	-1	Parasitic	0.5399610136
Abiotrophia_defectiva_ATCC_49176	Bacteroides_eggerthii_DSM_20697	0.143299974	0.3239361797	0.2298763482	0.18772205	1	-1	Parasitic	0.5339038841
Abiotrophia_defectiva_ATCC_49176	Bacteroides_faecis_MAJ27	0.143299974	0.457638639	0.1103470325	0.457638639	-1	0	Amensal	0.5132858069
Abiotrophia_defectiva_ATCC_49176	Bacteroides_finegoldii_DSM_17565	0.143299974	0.1758814606	0.119270668	0.1541484563	-1	-1	Competitive	0.5082872928
Abiotrophia_defectiva_ATCC_49176	Bacteroides_fluxus_YIT_12057	0.143299974	0.457638639	0.1986909079	0.457638639	1	0	Commensal	0.5319014529
Abiotrophia_defectiva_ATCC_49176	Bacteroides_fragilis_3_1_12	0.143299974	0.4370204617	0.275632803	0.3354237798	1	-1	Parasitic	0.5435473617
Abiotrophia_defectiva_ATCC_49176	Bacteroides_fragilis_638R	0.143299974	0.5031873925	0.2027575298	0.4262006462	1	-1	Parasitic	0.5132343447
Abiotrophia_defectiva_ATCC_49176	Bacteroides_fragilis_NCTC_9343	0.143299974	0.4517816071	0.2631355065	0.3648374332	1	-1	Parasitic	0.5159235669
Abiotrophia_defectiva_ATCC_49176	Bacteroides_fragilis_YCH46	0.143299974	0.4369569996	0.2784731541	0.3404398518	1	-1	Parasitic	0.5162731334
Abiotrophia_defectiva_ATCC_49176	Bacteroides_graminisolvens_DSM_19988	0.143299974	0.7123610533	0.1453875445	0.6841353225	0	0	Neutral	0.5704531347
Abiotrophia_defectiva_ATCC_49176	Bacteroides_intestinalis_341_DSM_17393	0.143299974	0.3019996847	0.1559160926	0.2750033761	0	0	Neutral	0.522845953
Abiotrophia_defectiva_ATCC_49176	Bacteroides_massiliensis_B846dnLKV334	0.143299974	0.497290526	0.0833606508	0.5317052167	-1	0	Amensal	0.5401412974
Abiotrophia_defectiva_ATCC_49176	Bacteroides_nordii_CL02T12C05	0.143299974	0.457638639	0.1165725258	0.457638639	-1	0	Amensal	0.5128040973
Abiotrophia_defectiva_ATCC_49176	Bacteroides_oleiciplenus_YIT_12058	0.143299974	0.2556559239	0.0876351633	0.2715076707	-1	0	Amensal	0.5201277955
Abiotrophia_defectiva_ATCC_49176	Bacteroides_ovatus_ATCC_8483	0.143299974	0.3444832261	0.1132483973	0.3147118714	-1	0	Amensal	0.5487654321
Abiotrophia_defectiva_ATCC_49176	Bacteroides_ovatus_SD_CC_2a	0.143299974	0.2223533134	0.1549363456	0.1870328089	0	-1	Amensal	0.5110367893
Abiotrophia_defectiva_ATCC_49176	Bacteroides_ovatus_SD_CMC_3f	0.143299974	0.2192506226	0.1638744566	0.1880272338	1	-1	Parasitic	0.5096473719
Abiotrophia_defectiva_ATCC_49176	Bacteroides_pectinophilus_ATCC_43243	0.143299974	0	0.1650577217	0.0042091212	1	1	Mutual	0.4257659073
Abiotrophia_defectiva_ATCC_49176	Bacteroides_plebeius_M12_DSM_17135	0.143299974	0.1130921415	0.1188638112	0.1172297805	-1	0	Amensal	0.5243055556
Abiotrophia_defectiva_ATCC_49176	Bacteroides_pyogenes_DSM20611	0.143299974	0.466407878	0.1408465004	0.47080884	0	0	Neutral	0.5375914837
Abiotrophia_defectiva_ATCC_49176	Bacteroides_salyersiae_WAL_10018	0.143299974	0.4562418469	0.0783086363	0.4854994154	-1	0	Amensal	0.5289993627
Abiotrophia_defectiva_ATCC_49176	Bacteroides_sp_1_1_14	0.143299974	0.1672755869	0.103967108	0.1982738727	-1	1	Parasitic	0.5063380282
Abiotrophia_defectiva_ATCC_49176	Bacteroides_sp_1_1_30	0.143299974	0.1392444484	0.1614261324	0.1128397942	1	-1	Parasitic	0.5138888889
Abiotrophia_defectiva_ATCC_49176	Bacteroides_sp_1_1_6	0.143299974	0.1215349433	0.1429809731	0.1520757949	0	1	Commensal	0.5119945168
Abiotrophia_defectiva_ATCC_49176	Bacteroides_sp_2_1_22	0.143299974	0.1170094832	0.1443021759	0.1459013869	0	1	Commensal	0.5185694635
Abiotrophia_defectiva_ATCC_49176	Bacteroides_sp_2_1_33B	0.143299974	0.0828938378	0.1532030152	0.0713691957	0	-1	Amensal	0.5171743357
Abiotrophia_defectiva_ATCC_49176	Bacteroides_sp_2_1_7	0.143299974	0.0935229875	0.1532068644	0.0703427143	0	-1	Amensal	0.5233824471
Abiotrophia_defectiva_ATCC_49176	Bacteroides_sp_2_2_4	0.143299974	0.1751730959	0.0988730553	0.2171411472	-1	1	Parasitic	0.5219150371
Abiotrophia_defectiva_ATCC_49176	Bacteroides_sp_20_3	0.143299974	0.1070431873	0.1474408826	0.0843628665	0	-1	Amensal	0.502986065
Abiotrophia_defectiva_ATCC_49176	Bacteroides_sp_3_1_19	0.143299974	0.0814045603	0.1532111965	0.0691874308	0	-1	Amensal	0.5171078115
Abiotrophia_defectiva_ATCC_49176	Bacteroides_sp_3_1_23	0.143299974	0.1189839231	0.157593116	0.1449430068	0	1	Commensal	0.5137362637
Abiotrophia_defectiva_ATCC_49176	Bacteroides_sp_3_1_33FAA	0.143299974	0.1377888518	0.1107058639	0.1461538138	-1	0	Amensal	0.5280373832
Abiotrophia_defectiva_ATCC_49176	Bacteroides_sp_3_1_40A	0.143299974	0.1151289595	0.1205732484	0.1198633229	-1	0	Amensal	0.5326666667
Abiotrophia_defectiva_ATCC_49176	Bacteroides_sp_3_2_5	0.143299974	0.0998839315	0.1339337995	0.1304776917	0	1	Commensal	0.5248655914
Abiotrophia_defectiva_ATCC_49176	Bacteroides_sp_4_1_36	0.143299974	0.0656819432	0.14231008	0.0436423356	0	-1	Amensal	0.5186693822
Abiotrophia_defectiva_ATCC_49176	Bacteroides_sp_4_3_47FAA	0.143299974	0.1298648469	0.1055062772	0.1482756603	-1	1	Parasitic	0.5387139108
Abiotrophia_defectiva_ATCC_49176	Bacteroides_sp_9_1_42FAA	0.143299974	0.3168252767	0.0946350303	0.3413288728	-1	0	Amensal	0.5387596899
Abiotrophia_defectiva_ATCC_49176	Bacteroides_sp_D1	0.143299974	0.1170094832	0.1443021759	0.1459013869	0	1	Commensal	0.5185694635
Abiotrophia_defectiva_ATCC_49176	Bacteroides_sp_D2	0.143299974	0.1630219208	0.1519563845	0.1510905686	0	0	Neutral	0.5267379679
Abiotrophia_defectiva_ATCC_49176	Bacteroides_sp_D20	0.143299974	0.075109741	0.1499804391	0.0920289403	0	1	Commensal	0.5210312076
Abiotrophia_defectiva_ATCC_49176	Bacteroides_sp_D22	0.143299974	0.1188982696	0.1576002859	0.1448387826	0	1	Commensal	0.520247083
Abiotrophia_defectiva_ATCC_49176	Bacteroides_stercoris_ATCC_43183	0.143299974	0.4213125309	0.2323942555	0.2746337381	1	-1	Parasitic	0.5402597403
Abiotrophia_defectiva_ATCC_49176	Bacteroides_thetaiotaomicron_VPI_5482	0.143299974	0.4379489052	0.2588653237	0.331147381	1	-1	Parasitic	0.5416916617
Abiotrophia_defectiva_ATCC_49176	Bacteroides_timonensis_AP1	0.143299974	0.5088472336	0.081913848	0.5621474563	-1	1	Parasitic	0.5371794872
Abiotrophia_defectiva_ATCC_49176	Bacteroides_uniformis_ATCC_8492	0.143299974	0.1586601919	0.1557294112	0.1300012056	0	-1	Amensal	0.5267973856
Abiotrophia_defectiva_ATCC_49176	Bacteroides_ureolyticus_DSM_20703	0.143299974	0.0265700898	0.143899474	0.0248080778	0	0	Neutral	0.5192307692
Abiotrophia_defectiva_ATCC_49176	Bacteroides_vulgatus_ATCC_8482	0.143299974	0.5001171504	0.0977626625	0.489883857	-1	0	Amensal	0.5321782178
Abiotrophia_defectiva_ATCC_49176	Bacteroides_xylanisolvens_SD_CC_1b	0.143299974	0.1281288021	0.1411707192	0.1511679046	0	1	Commensal	0.5167923235
Abiotrophia_defectiva_ATCC_49176	Bacteroides_xylanisolvens_XB1A	0.143299974	0.2542519748	0.1387099938	0.235962205	0	0	Neutral	0.514324693
Abiotrophia_defectiva_ATCC_49176	Barnesiella_intestinihominis_YIT_11860	0.143299974	0.0919395743	0.087596965	0.0890406446	-1	0	Amensal	0.4628820961
Abiotrophia_defectiva_ATCC_49176	Bartonella_quintana_Toulouse	0.143299974	0.0157459206	0.1498645172	-2.45790943154134E-10	0	-1	Amensal	0.4934665642
Abiotrophia_defectiva_ATCC_49176	Bifidobacterium_adolescentis_ATCC_15703	0.143299974	0.239761185	0.3483466077	0	1	-1	Parasitic	0.4100449775
Abiotrophia_defectiva_ATCC_49176	Bifidobacterium_angulatum_DSM_20098	0.143299974	0.1177800463	2.73894329438917E-09	0.4747928032	-1	1	Parasitic	0.4382911392
Abiotrophia_defectiva_ATCC_49176	Bifidobacterium_animalis_lactis_AD011	0.143299974	0.0425314482	0.0393502259	0.2085339559	-1	1	Parasitic	0.4593698176
Abiotrophia_defectiva_ATCC_49176	Bifidobacterium_animalis_lactis_BB_12	0.143299974	0.0467191616	0.1011250032	0.1449622947	-1	1	Parasitic	0.3852263701
Abiotrophia_defectiva_ATCC_49176	Bifidobacterium_animalis_lactis_Bi_07	0.143299974	0.0353076463	0.0856480702	0.1481357555	-1	1	Parasitic	0.3818327974
Abiotrophia_defectiva_ATCC_49176	Bifidobacterium_animalis_lactis_Bl_04_ATCC_SD5219	0.143299974	0.0353076463	0.0856480702	0.1481357555	-1	1	Parasitic	0.3818327974
Abiotrophia_defectiva_ATCC_49176	Bifidobacterium_animalis_lactis_CNCM_I_2494	0.143299974	0.0376677221	1.61435309564695E-11	0.2543448933	-1	1	Parasitic	0.390625
Abiotrophia_defectiva_ATCC_49176	Bifidobacterium_animalis_lactis_DSM_10140	0.143299974	0.0353076463	0.0856480702	0.1481357555	-1	1	Parasitic	0.3818327974
Abiotrophia_defectiva_ATCC_49176	Bifidobacterium_animalis_lactis_V9	0.143299974	0.0353076463	0.0856480702	0.1481357555	-1	1	Parasitic	0.3818327974
Abiotrophia_defectiva_ATCC_49176	Bifidobacterium_bifidum_BGN4	0.143299974	0.0972593101	0.1173437897	0.187075464	-1	1	Parasitic	0.4192570129
Abiotrophia_defectiva_ATCC_49176	Bifidobacterium_bifidum_NCIMB_41171	0.143299974	0.0912695412	3.37536221195478E-10	0.2936924311	-1	1	Parasitic	0.4851258581
Abiotrophia_defectiva_ATCC_49176	Bifidobacterium_bifidum_PRL2010	0.143299974	0.1493030323	0.1616513775	0.1745474378	1	1	Mutual	0.4235294118
Abiotrophia_defectiva_ATCC_49176	Bifidobacterium_bifidum_S17	0.143299974	0.0975729714	0.1173330159	0.1876848448	-1	1	Parasitic	0.4213313162
Abiotrophia_defectiva_ATCC_49176	Bifidobacterium_boum_DSM_20432	0.143299974	0.2736162849	0.1617502319	0.2919277364	1	0	Commensal	0.4651810585
Abiotrophia_defectiva_ATCC_49176	Bifidobacterium_breve_HPH0326	0.143299974	0.2112066853	0.3483466079	-1.9554136088118E-10	1	-1	Parasitic	0.3867276888
Abiotrophia_defectiva_ATCC_49176	Bifidobacterium_breve_UCC2003_NCIMB8807	0.143299974	0.241831927	0.3483466092	-1.39220901473891E-09	1	-1	Parasitic	0.4080882353
Abiotrophia_defectiva_ATCC_49176	Bifidobacterium_catenulatum_DSM_16992	0.143299974	0.0629613004	-1.01636032923125E-10	0.2624153406	-1	1	Parasitic	0.4398373984
Abiotrophia_defectiva_ATCC_49176	Bifidobacterium_coryneforme_DSM_20216	0.143299974	0.207265544	0.0841934313	0.2529256055	-1	1	Parasitic	0.4544792425
Abiotrophia_defectiva_ATCC_49176	Bifidobacterium_dentium_ATCC_27678	0.143299974	0.1676682821	0.3384948788	0.0092107015	1	-1	Parasitic	0.3962121212
Abiotrophia_defectiva_ATCC_49176	Bifidobacterium_gallicum_DSM_20093	0.143299974	0.1169701978	2.56932253250852E-11	0.5021340648	-1	1	Parasitic	0.4525547445
Abiotrophia_defectiva_ATCC_49176	Bifidobacterium_kashiwanohense_DSM_21854	0.143299974	0.2666679586	0.0762190004	0.3607700977	-1	1	Parasitic	0.4356223176
Abiotrophia_defectiva_ATCC_49176	Bifidobacterium_longum_DJO10A	0.143299974	0.1209731255	0.0555189298	0.2737741121	-1	1	Parasitic	0.3839694656
Abiotrophia_defectiva_ATCC_49176	Bifidobacterium_longum_E18	0.143299974	0.1184128298	0.1172845209	0.1881823423	-1	1	Parasitic	0.3844973139
Abiotrophia_defectiva_ATCC_49176	Bifidobacterium_longum_infantis_157F_NC	0.143299974	0.0352683548	0.1735768035	0.0197899375	1	-1	Parasitic	0.416464891
Abiotrophia_defectiva_ATCC_49176	Bifidobacterium_longum_infantis_ATCC_15697	0.143299974	0.1753104016	2.77395884040743E-11	0.3776397619	-1	1	Parasitic	0.4583963691
Abiotrophia_defectiva_ATCC_49176	Bifidobacterium_longum_longum_ATCC_55813	0.143299974	0.0512365041	0.0339375238	0.1982312111	-1	1	Parasitic	0.4205834684
Abiotrophia_defectiva_ATCC_49176	Bifidobacterium_longum_longum_BBMN68	0.143299974	0.1101225099	0.0255480195	0.3017948899	-1	1	Parasitic	0.3898944193
Abiotrophia_defectiva_ATCC_49176	Bifidobacterium_longum_longum_CCUG_52486	0.143299974	0.0608248059	1.75077730091289E-11	0.2617548114	-1	1	Parasitic	0.4208400646
Abiotrophia_defectiva_ATCC_49176	Bifidobacterium_longum_longum_JCM_1217	0.143299974	0.1033140559	0.1198395166	0.19243426	-1	1	Parasitic	0.3692307692
Abiotrophia_defectiva_ATCC_49176	Bifidobacterium_longum_longum_JDM301	0.143299974	0.1683638059	0.1202562019	0.1915807218	-1	1	Parasitic	0.3812070283
Abiotrophia_defectiva_ATCC_49176	Bifidobacterium_longum_NCC2705	0.143299974	0.0646315577	0.1012753895	0.1267923893	-1	1	Parasitic	0.4279935275
Abiotrophia_defectiva_ATCC_49176	Bifidobacterium_mongoliense_DSM_21395	0.143299974	0.2990416485	0.1124498289	0.3774459481	-1	1	Parasitic	0.446615492
Abiotrophia_defectiva_ATCC_49176	Bifidobacterium_pseudocatenulatum_DSM_20438	0.143299974	0.1138419965	0.0640092825	0.4098285065	-1	1	Parasitic	0.4431089744
Abiotrophia_defectiva_ATCC_49176	Bifidobacterium_pseudolongum_subsp_Pseudolongum_DSM_20099	0.143299974	0.2911607454	0.1713193116	0.2919277362	1	0	Commensal	0.4563037249
Abiotrophia_defectiva_ATCC_49176	Bifidobacterium_ruminantium_DSM_6489	0.143299974	0.1597695289	0.2504154876	0.1597695289	1	0	Commensal	0.4493170381
Abiotrophia_defectiva_ATCC_49176	Bifidobacterium_scardovii_JCM_12489	0.143299974	0.2646273378	0.0784769906	0.3200703936	-1	1	Parasitic	0.4364912281
Abiotrophia_defectiva_ATCC_49176	Bifidobacterium_stercoris_ATCC_43183	0.143299974	0.2007814606	0.0926626045	0.2706237669	-1	1	Parasitic	0.4501466276
Abiotrophia_defectiva_ATCC_49176	Bifidobacterium_thermacidophilum_subsp_thermacidophilum_DSM_15837	0.143299974	0.159769529	0.2048781264	0.1597695289	1	0	Commensal	0.4621372965
Abiotrophia_defectiva_ATCC_49176	Bifidobacterium_thermophilum_RBL67	0.143299974	0.2050819466	0.0958652335	0.2849549691	-1	1	Parasitic	0.4528960223
Abiotrophia_defectiva_ATCC_49176	Bilophila_wadsworthia_3_1_6	0.143299974	0.1116034815	0.1284305267	0.0830704905	-1	-1	Competitive	0.4944751381
Abiotrophia_defectiva_ATCC_49176	Blastococcus_massiliensis_AP3	0.143299974	0.1164822584	0.0942527186	0.2062414065	-1	1	Parasitic	0.4812460267
Abiotrophia_defectiva_ATCC_49176	Blautia_hansenii_VPI_C7_24_DSM_20583	0.143299974	0.2202008949	0.7755946225	0.5309561647	1	1	Mutual	0.3894080997
Abiotrophia_defectiva_ATCC_49176	Blautia_hydrogenotrophica_DSM_10507	0.143299974	0.2262673297	0.189464506	0.1165075445	1	-1	Parasitic	0.3818181818
Abiotrophia_defectiva_ATCC_49176	Blautia_obeum_ATCC_29174	0.143299974	0.2101140917	0.2647191686	0.2088774215	1	0	Commensal	0.3589001447
Abiotrophia_defectiva_ATCC_49176	Blautia_producta_DSM_2950	0.143299974	0.3199042687	0.0828018998	0.2655447078	-1	-1	Competitive	0.29607698
Abiotrophia_defectiva_ATCC_49176	Blautia_wexlerae_DSM_19850	0.143299974	0.184730338	0.2592722127	0.203596348	1	1	Mutual	0.3671599718
Abiotrophia_defectiva_ATCC_49176	Bordetella_hinzii_OH87_BAL007II	0.143299974	0.1117084224	0.1686328212	0.074179602	1	-1	Parasitic	0.5198637911
Abiotrophia_defectiva_ATCC_49176	Brachybacterium_paraconglomeratum_LC44	0.143299974	0.430249624	0.1401584683	0.4415501251	0	0	Neutral	0.4730316181
Abiotrophia_defectiva_ATCC_49176	Brachyspira_pilosicoli_B2904	0.143299974	0.1519041694	8.5265128291212E-12	0.5496526023	-1	1	Parasitic	0.4283727399
Abiotrophia_defectiva_ATCC_49176	Bradyrhizobium_elkanii_USDA_76	0.143299974	0.3168851986	0.3483466077	0.1625931889	1	-1	Parasitic	0.5379989065
Abiotrophia_defectiva_ATCC_49176	Brevibacillus_agri_5_2	0.143299974	0.2246630175	1.5013945978	0.1697729691	1	-1	Parasitic	0.4838892029
Abiotrophia_defectiva_ATCC_49176	Brevibacillus_agri_BAB_2500	0.143299974	0.2169299486	1.5013945978	0.1697658842	1	-1	Parasitic	0.4678633468
Abiotrophia_defectiva_ATCC_49176	Brevibacillus_borstelensis_AK1	0.143299974	0.1811266023	0.3994256387	0.1325397874	1	-1	Parasitic	0.4655679812
Abiotrophia_defectiva_ATCC_49176	Brevibacillus_brevis_NBRC_100599	0.143299974	0.2736652423	0.4924175024	0.2894678289	1	0	Commensal	0.4701149425
Abiotrophia_defectiva_ATCC_49176	Brevibacterium_casei_S18	0.143299974	0.2881360006	0.2753437122	0.2357255487	1	-1	Parasitic	0.5035928144
Abiotrophia_defectiva_ATCC_49176	Brevibacterium_linens_BL2	0.143299974	0.0888591748	0.1919347181	0.049577645	1	-1	Parasitic	0.4987669544
Abiotrophia_defectiva_ATCC_49176	Brevibacterium_massiliense_5401308	0.143299974	0.0654558481	0.1695321584	0.0429995709	1	-1	Parasitic	0.4924688933
Abiotrophia_defectiva_ATCC_49176	Brevundimonas_bacteroides_DSM_4726	0.143299974	0.1834067778	0.2118520252	0.2075068489	1	1	Mutual	0.524559194
Abiotrophia_defectiva_ATCC_49176	Brevundimonas_diminuta_470_4	0.143299974	0.086403775	0.1016156871	0.1327970826	-1	1	Parasitic	0.5172630257
Abiotrophia_defectiva_ATCC_49176	Brochothrix_thermosphacta_DSM_20171	0.143299974	0.4390641984	0.242557514	0.3815798249	1	-1	Parasitic	0.4662460568
Abiotrophia_defectiva_ATCC_49176	Bulleidia_extructa_W1219	0.143299974	0.2891373784	0.1840398646	0.1643067431	1	-1	Parasitic	0.4416796267
Abiotrophia_defectiva_ATCC_49176	Burkholderia_cepacia_GG4	0.143299974	0.3389997173	0.2306919364	0.2846043721	1	-1	Parasitic	0.5519713262
Abiotrophia_defectiva_ATCC_49176	Burkholderiales_bacterium_1_1_47	0.143299974	0.0160064529	0.1487179485	0.0399399023	0	1	Commensal	0.5187087307
Abiotrophia_defectiva_ATCC_49176	Butyricicoccus_pullicaecorum_1_2	0.143299974	0.3511275996	0.19531089	0.3158789197	1	-1	Parasitic	0.4199726402
Abiotrophia_defectiva_ATCC_49176	Butyricimonas_synergistica_DSM_23225	0.143299974	0.3256805638	0.3483466077	4.54747350886464E-13	1	-1	Parasitic	0.5297191378
Abiotrophia_defectiva_ATCC_49176	Butyricimonas_virosa_DSM_23226	0.143299974	0.3256805638	0.3483466086	-8.89031070983037E-10	1	-1	Parasitic	0.534868842
Abiotrophia_defectiva_ATCC_49176	Butyrivibrio_crossotus_DSM_2876	0.143299974	0.2122989499	0.3264456974	0.0731976933	1	-1	Parasitic	0.4109477124
Abiotrophia_defectiva_ATCC_49176	Butyrivibrio_fibrisolvens_16_4	0.143299974	0.148825915	0.1990688476	0.0481426053	1	-1	Parasitic	0.3645209581
Abiotrophia_defectiva_ATCC_49176	Campylobacter_coli_JV20	0.143299974	0.0843575892	0.1188211613	0.1341892212	-1	1	Parasitic	0.5426958363
Abiotrophia_defectiva_ATCC_49176	Campylobacter_concisus_13826	0.143299974	0.0209831	0.115241168	0.0565620392	-1	1	Parasitic	0.5039145907
Abiotrophia_defectiva_ATCC_49176	Campylobacter_curvus_525_92	0.143299974	0.0195332796	0.1679969917	6.3664629124105E-12	1	-1	Parasitic	0.496408046
Abiotrophia_defectiva_ATCC_49176	Campylobacter_fetus_subsp_fetus_82_40	0.143299974	0.0151324715	0.1615790025	8.67771632329095E-10	1	-1	Parasitic	0.5073170732
Abiotrophia_defectiva_ATCC_49176	Campylobacter_gracilis_RM3268	0.143299974	0.0145148292	0.1205467297	0.0608518895	-1	1	Parasitic	0.5365148228
Abiotrophia_defectiva_ATCC_49176	Campylobacter_hominis_ATCC_BAA_381	0.143299974	0.0146925457	0.1590827895	0.0189085686	1	1	Mutual	0.5577889447
Abiotrophia_defectiva_ATCC_49176	Campylobacter_hyointestinalis_subsp_hyointestinalis_LMG_9260	0.143299974	0.0087610807	0.1467633524	0.007379819	0	-1	Amensal	0.5553264605
Abiotrophia_defectiva_ATCC_49176	Campylobacter_jejuni_jejuni_81_176	0.143299974	0.1014848638	0.146823503	0.0860779428	0	-1	Amensal	0.5122463261
Abiotrophia_defectiva_ATCC_49176	Campylobacter_jejuni_jejuni_ICDCCJ07004	0.143299974	0.1015513524	0.1468365496	0.0861256604	0	-1	Amensal	0.5056497175
Abiotrophia_defectiva_ATCC_49176	Campylobacter_jejuni_jejuni_M1	0.143299974	0.1015776307	0.1881876918	0.0550111741	1	-1	Parasitic	0.5115952214
Abiotrophia_defectiva_ATCC_49176	Campylobacter_jejuni_jejuni_NCTC_11168	0.143299974	0.1015781972	0.1468337157	0.0861518242	0	-1	Amensal	0.5070028011
Abiotrophia_defectiva_ATCC_49176	Campylobacter_lari_RM2100	0.143299974	0.0141952261	0.1565563507	0.005611029	0	-1	Amensal	0.5079022989
Abiotrophia_defectiva_ATCC_49176	Campylobacter_rectus_RM3267	0.143299974	0.0088009052	0.1493361634	0.0135658413	0	1	Commensal	0.5522074282
Abiotrophia_defectiva_ATCC_49176	Campylobacter_showae_CSUNSWCD	0.143299974	0.0091816354	0.1539580417	0.0141214996	0	1	Commensal	0.5373765867
Abiotrophia_defectiva_ATCC_49176	Campylobacter_upsaliensis_JV21	0.143299974	0.0404945368	0.1410058375	0.0856755539	0	1	Commensal	0.5767309065
Abiotrophia_defectiva_ATCC_49176	Candidatus_Nitrososphaera_gargensis_Ga9_2	0.143299974	0.0472790071	0.1758573959	0.0472790071	1	0	Commensal	0.5708446866
Abiotrophia_defectiva_ATCC_49176	Capnocytophaga_granulosa_ATCC_51502	0.143299974	0.1514516048	0.1519989149	0.1564000204	0	0	Neutral	0.5582191781
Abiotrophia_defectiva_ATCC_49176	Capnocytophaga_ochracea_DSM_7271	0.143299974	0.2352039654	0.2739627568	0.15026366	1	-1	Parasitic	0.560760353
Abiotrophia_defectiva_ATCC_49176	Capnocytophaga_sputigena_ATCC_33612	0.143299974	0.2450011627	0.150293718	0.2101528796	0	-1	Amensal	0.5635135135
Abiotrophia_defectiva_ATCC_49176	Catenibacterium_mitsuokai_DSM_15897	0.143299974	0.2157065257	0.2018641814	0.1352221009	1	-1	Parasitic	0.3566827697
Abiotrophia_defectiva_ATCC_49176	Cedecea_davisae_DSM_4568	0.143299974	0.6048311827	0.1260106681	0.6397547407	-1	0	Amensal	0.5075839653
Abiotrophia_defectiva_ATCC_49176	Cellulosilyticum_lentocellum_DSM_5427	0.143299974	0.3440357702	0.276289592	0.2943491346	1	-1	Parasitic	0.3986111111
Abiotrophia_defectiva_ATCC_49176	Cellulosimicrobium_cellulans_J36	0.143299974	0.3256805638	0.3323224156	0.0149815379	1	-1	Parasitic	0.4945196647
Abiotrophia_defectiva_ATCC_49176	Cetobacterium_somerae_ATCC_BAA_47401	0.143299974	0.3256805638	0.3363890522	0.0111795072	1	-1	Parasitic	0.4457439896
Abiotrophia_defectiva_ATCC_49176	Citrobacter_amalonaticus_Y19	0.143299974	0.6265904584	0	0.701856137	-1	1	Parasitic	0.5355135411
Abiotrophia_defectiva_ATCC_49176	Citrobacter_freundii_ATCC_8090	0.143299974	0.7233444101	0.2362694408	0.5729411715	1	-1	Parasitic	0.5284842319
Abiotrophia_defectiva_ATCC_49176	Citrobacter_freundii_UCI_31	0.143299974	0.6296227587	0.0484767817	0.6249631758	-1	0	Amensal	0.5422357107
Abiotrophia_defectiva_ATCC_49176	Citrobacter_koseri_ATCC_BAA_895	0.143299974	0.6576551473	0	3.2362142956	-1	1	Parasitic	0.5158394931
Abiotrophia_defectiva_ATCC_49176	Citrobacter_sp_30_2	0.143299974	0.6434801046	-1.3574208423961E-10	2.562615809	-1	1	Parasitic	0.523364486
Abiotrophia_defectiva_ATCC_49176	Citrobacter_youngae_ATCC_29220	0.143299974	0.6489987012	-2.52384779741988E-11	2.5626158089	-1	1	Parasitic	0.5210608424
Abiotrophia_defectiva_ATCC_49176	Cloacibacillus_evryensis_DSM_19522	0.143299974	0.1014548797	-4.51336745754816E-11	0.2803813339	-1	1	Parasitic	0.4837425348
Abiotrophia_defectiva_ATCC_49176	Clostridiales_sp_1_7_47FAA	0.143299974	0.4065720861	0.1284239576	0.3406939221	-1	-1	Competitive	0.4083510262
Abiotrophia_defectiva_ATCC_49176	Clostridium_asparagiforme_DSM_15981	0.143299974	0.4551202843	0.3384948788	1.3563487378	1	1	Mutual	0.3876712329
Abiotrophia_defectiva_ATCC_49176	Clostridium_bartlettii_DSM_16795	0.143299974	0.2184016688	0.036478777	0.2856574872	-1	1	Parasitic	0.4386724387
Abiotrophia_defectiva_ATCC_49176	Clostridium_beijerinckii_NCIMB_8052	0.143299974	0.7160102671	0.2426462586	0.6465608033	1	0	Commensal	0.4133416459
Abiotrophia_defectiva_ATCC_49176	Clostridium_bifermentans_ATCC_19299	0.143299974	0.2168190505	0.1693469464	0.1789996612	1	-1	Parasitic	0.4530938124
Abiotrophia_defectiva_ATCC_49176	Clostridium_bolteae_ATCC_BAA_613	0.143299974	0.4355885905	-3.75166564481333E-12	0.4567538903	-1	0	Amensal	0.3807854137
Abiotrophia_defectiva_ATCC_49176	Clostridium_botulinum_A_str_ATCC_19397	0.143299974	0.2981397949	0.1552570464	0.1930895613	0	-1	Amensal	0.4247277386
Abiotrophia_defectiva_ATCC_49176	Clostridium_botulinum_A_str_ATCC_3502	0.143299974	0.2831995377	0.1571002094	0.1912463983	0	-1	Amensal	0.4378238342
Abiotrophia_defectiva_ATCC_49176	Clostridium_botulinum_A_str_Hall	0.143299974	0.2831995314	0.1549842973	0.1933623104	0	-1	Amensal	0.4344209853
Abiotrophia_defectiva_ATCC_49176	Clostridium_botulinum_Bf	0.143299974	0.3483466077	0.2168707832	0.1314758245	1	-1	Parasitic	0.4164507772
Abiotrophia_defectiva_ATCC_49176	Clostridium_botulinum_E1_str_BoNT_E_Beluga	0.143299974	0.410755737	0.349031633	0.3687220032	1	-1	Parasitic	0.4137704918
Abiotrophia_defectiva_ATCC_49176	Clostridium_botulinum_F_str_230613	0.143299974	0.3483466077	0.2168249623	0.1315216453	1	-1	Parasitic	0.4189364462
Abiotrophia_defectiva_ATCC_49176	Clostridium_butyricum_DSM_10702	0.143299974	0.604753971	0.3384948785	0.3023769857	1	-1	Parasitic	0.4011627907
Abiotrophia_defectiva_ATCC_49176	Clostridium_butyricum_E4_str_BoNT_E_BL5262	0.143299974	0.5273797241	0.3384948787	0.2636898621	1	-1	Parasitic	0.3947540984
Abiotrophia_defectiva_ATCC_49176	Clostridium_cadaveris_AGR2141	0.143299974	0.3483466077	0.1672909476	0.1810556601	1	-1	Parasitic	0.4429795649
Abiotrophia_defectiva_ATCC_49176	Clostridium_celatum_DSM_1785	0.143299974	0.2801110604	0.1954204094	0.2674556515	1	0	Commensal	0.3998651382
Abiotrophia_defectiva_ATCC_49176	Clostridium_cellobioparum_DSM_1351	0.143299974	0.1910282926	0.1791450199	0.2137470029	1	1	Mutual	0.4147615937
Abiotrophia_defectiva_ATCC_49176	Clostridium_citroniae_WAL_17108	0.143299974	0.2946072614	0.3032261641	0.2545125269	1	-1	Parasitic	0.394963552
Abiotrophia_defectiva_ATCC_49176	Clostridium_clariflavum_DSM_19732	0.143299974	0.3672736567	0.2678567843	0.3252585526	1	-1	Parasitic	0.4162646451
Abiotrophia_defectiva_ATCC_49176	Clostridium_clostridioforme_CM201	0.143299974	0.327788153	0.4030560179	0.2377268158	1	-1	Parasitic	0.3771043771
Abiotrophia_defectiva_ATCC_49176	Clostridium_difficile_CD196	0.143299974	0.3483466077	0.037762142	0.3105844657	-1	-1	Competitive	0.4174252276
Abiotrophia_defectiva_ATCC_49176	Clostridium_difficile_NAP07	0.143299974	0.3359231726	0.2086440857	0.1371373918	1	-1	Parasitic	0.4479787939
Abiotrophia_defectiva_ATCC_49176	Clostridium_difficile_NAP08	0.143299974	0.336110771	0.2086047883	0.1371759677	1	-1	Parasitic	0.4463576159
Abiotrophia_defectiva_ATCC_49176	Clostridium_difficile_R20291	0.143299974	0.3483466077	0.037762142	0.3105844657	-1	-1	Competitive	0.4145383104
Abiotrophia_defectiva_ATCC_49176	Clostridium_glycolicum_ATCC_14880	0.143299974	0.3689006974	0.2971989103	0.3488788022	1	0	Commensal	0.4163912756
Abiotrophia_defectiva_ATCC_49176	Clostridium_hathewayi_12489931	0.143299974	0.3835668883	0.5762007053	0.0739088509	1	-1	Parasitic	0.3886666667
Abiotrophia_defectiva_ATCC_49176	Clostridium_hathewayi_DSM_13479	0.143299974	0.3424196227	0.3356536285	0.3413361291	1	0	Commensal	0.3813732155
Abiotrophia_defectiva_ATCC_49176	Clostridium_hiranonis_TO_931_DSM_13275	0.143299974	0.0746100461	0.1542780213	0.0356704239	0	-1	Amensal	0.4855182927
Abiotrophia_defectiva_ATCC_49176	Clostridium_hylemonae_DSM_15053	0.143299974	0.237354943	0.1886295208	0.0868878215	1	-1	Parasitic	0.3388554217
Abiotrophia_defectiva_ATCC_49176	Clostridium_indolis_DSM_755	0.143299974	0.3064655615	0.3278175403	0.2680005716	1	-1	Parasitic	0.3910795087
Abiotrophia_defectiva_ATCC_49176	Clostridium_innocuum_2959	0.143299974	0.4875994034	0.3149125009	0.5132857733	1	0	Commensal	0.3833910035
Abiotrophia_defectiva_ATCC_49176	Clostridium_leptum_DSM_753	0.143299974	0.0521948607	0.1619601837	0.0061426795	1	-1	Parasitic	0.3864541833
Abiotrophia_defectiva_ATCC_49176	Clostridium_methoxybenzovorans_SR3	0.143299974	0.2815631571	0.4170774298	0.2638518525	1	0	Commensal	0.392118863
Abiotrophia_defectiva_ATCC_49176	Clostridium_methylpentosum_R2_DSM_5476	0.143299974	0.0828668511	0.1603020374	0.0354551817	1	-1	Parasitic	0.4256701868
Abiotrophia_defectiva_ATCC_49176	Clostridium_nexile_DSM_1787	0.143299974	0.1359930702	0.0607664919	0.1943000862	-1	1	Parasitic	0.3664
Abiotrophia_defectiva_ATCC_49176	Clostridium_paraputrificum_AGR2156	0.143299974	0.4233434424	0.3005756033	0.3870960066	1	0	Commensal	0.4236157438
Abiotrophia_defectiva_ATCC_49176	Clostridium_perfringens_ATCC_13124	0.143299974	0.3483466077	0.2232364166	0.125110191	1	-1	Parasitic	0.4534201954
Abiotrophia_defectiva_ATCC_49176	Clostridium_ramosum_VPI_0427_DSM_1402	0.143299974	0.1989972793	0.1778708348	0.0821038769	1	-1	Parasitic	0.3544106167
Abiotrophia_defectiva_ATCC_49176	Clostridium_saccharogumia_DSM_17460	0.143299974	0.3012736397	0.2906524153	0.3085956013	1	0	Commensal	0.3762446657
Abiotrophia_defectiva_ATCC_49176	Clostridium_saccharoperbutylacetonicum_N1_4_HMT	0.143299974	0.5547480508	0.3707683825	0.4419408936	1	-1	Parasitic	0.4199507389
Abiotrophia_defectiva_ATCC_49176	Clostridium_sartagoforme_AAU1	0.143299974	0.4147039565	0.400630234	0.3973598636	1	0	Commensal	0.4044715447
Abiotrophia_defectiva_ATCC_49176	Clostridium_scindens_ATCC_35704	0.143299974	0.2322445846	2.14868123293854E-11	0.331029687	-1	1	Parasitic	0.3477237049
Abiotrophia_defectiva_ATCC_49176	Clostridium_sordellii_ATCC_9714	0.143299974	0.3252200233	0.1576530143	0.1906935933	1	-1	Parasitic	0.4751633987
Abiotrophia_defectiva_ATCC_49176	Clostridium_sp_7_2_43FAA	0.143299974	0.3620149394	-1.4210854715202E-11	0.4526730229	-1	1	Parasitic	0.4053084648
Abiotrophia_defectiva_ATCC_49176	Clostridium_sp_L2_50	0.143299974	0.0211076973	0.1578177516	0.023949809	1	1	Mutual	0.3980181668
Abiotrophia_defectiva_ATCC_49176	Clostridium_sp_M62_1	0.143299974	0.3029833445	0.086573109	0.3029833445	-1	0	Amensal	0.4192307692
Abiotrophia_defectiva_ATCC_49176	Clostridium_sp_SS2_1	0.143299974	0.174748383	0.2063437075	0.1130112717	1	-1	Parasitic	0.3834586466
Abiotrophia_defectiva_ATCC_49176	Clostridium_sp_SY8519	0.143299974	0.0716367259	0.1219014187	0.1185183503	-1	1	Parasitic	0.3912397921
Abiotrophia_defectiva_ATCC_49176	Clostridium_spiroforme_DSM_1552	0.143299974	0.1130579527	0.1750678222	0.0616412568	1	-1	Parasitic	0.375708502
Abiotrophia_defectiva_ATCC_49176	Clostridium_sporogenes_ATCC_15579	0.143299974	0.3483466077	0.0427558438	0.3055907639	-1	-1	Competitive	0.4018754186
Abiotrophia_defectiva_ATCC_49176	Clostridium_sporosphaeroides_DSM_1294	0.143299974	0.156904269	0.1722626241	0.2591734452	1	1	Mutual	0.4179632249
Abiotrophia_defectiva_ATCC_49176	Clostridium_sticklandii_DSM_519	0.143299974	0.3798445803	0.2439300213	0.3286639541	1	-1	Parasitic	0.430976431
Abiotrophia_defectiva_ATCC_49176	Clostridium_symbiosum_ATCC_14940	0.143299974	0.3049951721	1.3066991904	0.1530544108	1	-1	Parasitic	0.3959459459
Abiotrophia_defectiva_ATCC_49176	Clostridium_symbiosum_WAL_14163	0.143299974	0.1244069906	1.0630473968	-1.25055521493778E-12	1	-1	Parasitic	0.385786802
Abiotrophia_defectiva_ATCC_49176	Clostridium_symbiosum_WAL_14673	0.143299974	0.1245529749	1.1134329961	-1.96678229258396E-11	1	-1	Parasitic	0.3896952104
Abiotrophia_defectiva_ATCC_49176	Clostridium_tyrobutyricum_DSM_2637	0.143299974	0.2036325056	0.2204359199	0.2219960951	1	0	Commensal	0.4683213586
Abiotrophia_defectiva_ATCC_49176	Clostridium_viride_DSM_6836	0.143299974	0.1386204627	0.2142235201	0.1768500233	1	1	Mutual	0.4136429608
Abiotrophia_defectiva_ATCC_49176	Collinsella_aerofaciens_ATCC_25986	0.143299974	0.1123675059	2.72848410531878E-11	0.2937871202	-1	1	Parasitic	0.4795275591
Abiotrophia_defectiva_ATCC_49176	Collinsella_intestinalis_DSM_13280	0.143299974	0.0922284719	5.72981662116945E-11	0.2768267469	-1	1	Parasitic	0.4870940883
Abiotrophia_defectiva_ATCC_49176	Collinsella_stercoris_DSM_13279	0.143299974	0.132764923	1.71082774613751E-08	0.3051903496	-1	1	Parasitic	0.4647058824
Abiotrophia_defectiva_ATCC_49176	Collinsella_tanakaei_YIT_12063	0.143299974	0.3298350851	0.234374829	0.2916766475	1	-1	Parasitic	0.4136016655
Abiotrophia_defectiva_ATCC_49176	Coprobacillus_sp_29_1	0.143299974	0.1758619217	0.1605087481	0.1093168753	1	-1	Parasitic	0.342001576
Abiotrophia_defectiva_ATCC_49176	Coprobacillus_sp_D7	0.143299974	0.2109952398	0.1539687641	0.1293134291	0	-1	Amensal	0.3708920188
Abiotrophia_defectiva_ATCC_49176	Coprococcus_catus_GD_7	0.143299974	0.2088505307	0.446359212	0.1779334714	1	-1	Parasitic	0.3664506839
Abiotrophia_defectiva_ATCC_49176	Coprococcus_comes_ATCC_27758	0.143299974	0.2708853057	0.0030219621	0.3110960611	-1	1	Parasitic	0.3889728097
Abiotrophia_defectiva_ATCC_49176	Coprococcus_eutactus_ATCC_27759	0.143299974	0.2171457731	0.1986757498	0.1074686453	1	-1	Parasitic	0.3900543901
Abiotrophia_defectiva_ATCC_49176	Corynebacterium_ammoniagenes_DSM_20306	0.143299974	0.1409055502	0.1571759941	0.1646689499	0	1	Commensal	0.510786802
Abiotrophia_defectiva_ATCC_49176	Corynebacterium_amycolatum_SK46	0.143299974	0.1949669627	0.1250502547	0.1869700255	-1	0	Amensal	0.5119647355
Abiotrophia_defectiva_ATCC_49176	Corynebacterium_aurimucosum_ATCC_700975	0.143299974	0.2263358032	0.1447404426	0.2029615312	0	-1	Amensal	0.4947437582
Abiotrophia_defectiva_ATCC_49176	Corynebacterium_durum_F0235	0.143299974	0.2759214324	0.1991564166	0.2585590439	1	0	Commensal	0.495675316
Abiotrophia_defectiva_ATCC_49176	Corynebacterium_glucuronolyticum_ATCC_51867	0.143299974	0.2619881993	0.2421875225	0.2450168416	1	0	Commensal	0.4677740864
Abiotrophia_defectiva_ATCC_49176	Corynebacterium_kroppenstedtii_DSM_44385	0.143299974	0.2218251967	0.2220849129	0.1349705271	1	-1	Parasitic	0.5066921606
Abiotrophia_defectiva_ATCC_49176	Corynebacterium_propinquum_DSM_44285	0.143299974	0.1099566136	0.1631295433	0.091629925	1	-1	Parasitic	0.5082399473
Abiotrophia_defectiva_ATCC_49176	Corynebacterium_striatum_ATCC_6940	0.143299974	0.3158548098	0.1768074341	0.2922373674	1	0	Commensal	0.4869451697
Abiotrophia_defectiva_ATCC_49176	Corynebacterium_tuberculostearicum_SK141	0.143299974	0.1752377557	0.1652336058	0.1720264857	1	0	Commensal	0.4545454545
Abiotrophia_defectiva_ATCC_49176	Corynebacterium_ulcerans_809	0.143299974	0.1944402503	0.1933736877	0.1860479196	1	0	Commensal	0.4836289222
Abiotrophia_defectiva_ATCC_49176	Corynebacterium_ureicelerivorans	0.143299974	0.1570617855	0.1392483787	0.1831351127	0	1	Commensal	0.510326449
Abiotrophia_defectiva_ATCC_49176	Cronobacter_sakazakii_ATCC_BAA_894	0.143299974	0.5424880862	0.0426233247	0.5690617493	-1	0	Amensal	0.5019262521
Abiotrophia_defectiva_ATCC_49176	Cryptobacterium_curtum_DSM_15641	0.143299974	0.0262252498	0.1429839652	0.0615151908	0	1	Commensal	0.4398111723
Abiotrophia_defectiva_ATCC_49176	Curtobacterium_flaccumfaciens_UCD_AKU	0.143299974	0.193431455	0.1663359939	0.1652279774	1	-1	Parasitic	0.4583875163
Abiotrophia_defectiva_ATCC_49176	Delftia_acidovorans_SPH_1	0.143299974	0.3687602512	-3.63797880709171E-12	0.5166148879	-1	1	Parasitic	0.5457446809
Abiotrophia_defectiva_ATCC_49176	Dermacoccus_nishinomiyaensis	0.143299974	0.3264720236	0.1844150213	0.2780987826	1	-1	Parasitic	0.5222222222
Abiotrophia_defectiva_ATCC_49176	Desulfovibrio_desulfuricans_subsp_desulfuricans_DSM_642	0.143299974	0.2496565338	-5.6843418860808E-13	0.4441032268	-1	1	Parasitic	0.4961587708
Abiotrophia_defectiva_ATCC_49176	Desulfovibrio_piger_ATCC_29098	0.143299974	0.104660138	0.1601515675	0.060206806	1	-1	Parasitic	0.4844444444
Abiotrophia_defectiva_ATCC_49176	Desulfovibrio_sp_3_1_syn3	0.143299974	0.0536812514	0.3384948788	0.5822517148	1	1	Mutual	0.4893617021
Abiotrophia_defectiva_ATCC_49176	Dialister_invisus_DSM_15470	0.143299974	0.0113529672	0.1460113054	0.0207078839	0	1	Commensal	0.5069904341
Abiotrophia_defectiva_ATCC_49176	Dialister_succinatiphilus_YIT_11850	0.143299974	0.0855198509	0.0576221372	0.1854680305	-1	1	Parasitic	0.5098976109
Abiotrophia_defectiva_ATCC_49176	Dietzia_cinnamea_P4	0.143299974	0.1355155562	0.1112057458	0.1858471811	-1	1	Parasitic	0.5160680529
Abiotrophia_defectiva_ATCC_49176	Dorea_formicigenerans_ATCC_27755	0.143299974	0.2570729551	0.3290101449	0.2402550862	1	0	Commensal	0.3321247281
Abiotrophia_defectiva_ATCC_49176	Dorea_longicatena_DSM_13814	0.143299974	0.2830214625	0.151604865	0.1828540046	0	-1	Amensal	0.4480179506
Abiotrophia_defectiva_ATCC_49176	Dysgonomonas_gadei_ATCC_BAA_286	0.143299974	0.6619888452	0.1461067853	0.6476749451	0	0	Neutral	0.510786802
Abiotrophia_defectiva_ATCC_49176	Edwardsiella_tarda_ATCC_23685	0.143299974	0.4938240341	0.3384948787	1.9981584794	1	1	Mutual	0.4953051643
Abiotrophia_defectiva_ATCC_49176	Edwardsiella_tarda_FL6_60	0.143299974	0.3256805638	0.338494879	0.0092107013	1	-1	Parasitic	0.4847596717
Abiotrophia_defectiva_ATCC_49176	Eggerthella_lenta_DSM_2243	0.143299974	0.0434806021	0.1295112044	0.1092774529	0	1	Commensal	0.4723880597
Abiotrophia_defectiva_ATCC_49176	Eggerthella_sp_1_3_56FAA	0.143299974	0.0524453501	0.1123412604	0.118580068	-1	1	Parasitic	0.4444444444
Abiotrophia_defectiva_ATCC_49176	Eggerthella_sp_YY7918	0.143299974	0.0310293716	0.129013094	0.0904214092	0	1	Commensal	0.4437735849
Abiotrophia_defectiva_ATCC_49176	Eggerthia_catenaformis_OT_569	0.143299974	0.3483466077	0.2307584305	0.1175881771	1	-1	Parasitic	0.3643067847
Abiotrophia_defectiva_ATCC_49176	Eikenella_corrodens_ATCC_23834	0.143299974	0.0974156065	0.090456899	0.164931363	-1	1	Parasitic	0.5461380725
Abiotrophia_defectiva_ATCC_49176	Enterobacter_aerogenes_KCTC_2190	0.143299974	0.6580585864	0.1616195651	0.642234253	1	0	Commensal	0.523907455
Abiotrophia_defectiva_ATCC_49176	Enterobacter_asburiae_LF7a	0.143299974	0.6336982628	0.7409298088	2.5609362211	1	1	Mutual	0.5277058519
Abiotrophia_defectiva_ATCC_49176	Enterobacter_cancerogenus_ATCC_35316	0.143299974	0.4881944018	-8.57198756420985E-11	2.562615809	-1	1	Parasitic	0.5139335477
Abiotrophia_defectiva_ATCC_49176	Enterobacter_cloacae_EcWSU1	0.143299974	0.6432030949	0.7409298088	2.5609362211	1	1	Mutual	0.5190799791
Abiotrophia_defectiva_ATCC_49176	Enterobacter_hormaechei_YT2	0.143299974	0.6307133182	0.7387406014	2.564303814	1	1	Mutual	0.5198123045
Abiotrophia_defectiva_ATCC_49176	Enterobacter_hormaechei_YT3	0.143299974	0.6116829624	0.739235142	2.5635473512	1	1	Mutual	0.5178476292
Abiotrophia_defectiva_ATCC_49176	Enterobacteriaceae_bacterium_9_2_54FAA	0.143299974	0.525868703	0.3384948788	2.121201852	1	1	Mutual	0.4991708126
Abiotrophia_defectiva_ATCC_49176	Enterococcus_asini_ATCC_700915	0.143299974	0.4374042174	0.361693019	0.4042916965	1	0	Commensal	0.425802139
Abiotrophia_defectiva_ATCC_49176	Enterococcus_avium_ATCC_14025	0.143299974	0.2704950652	1.5013945978	0.1390392621	1	-1	Parasitic	0.4529860229
Abiotrophia_defectiva_ATCC_49176	Enterococcus_caccae_ATCC_BAA_1240	0.143299974	0.3703050388	0.2733684001	0.3306596426	1	-1	Parasitic	0.4292207792
Abiotrophia_defectiva_ATCC_49176	Enterococcus_casseliflavus_ATCC_12755	0.143299974	0.2484168478	0.2800740303	0.1732068939	1	-1	Parasitic	0.4389438944
Abiotrophia_defectiva_ATCC_49176	Enterococcus_cecorum_DSM_20682	0.143299974	0.2293070683	0.1941705095	0.2126035018	1	0	Commensal	0.4180829368
Abiotrophia_defectiva_ATCC_49176	Enterococcus_dispar_ATCC_51266	0.143299974	0.3081227306	0.3578330099	0.2270557849	1	-1	Parasitic	0.4314516129
Abiotrophia_defectiva_ATCC_49176	Enterococcus_durans_ATCC_6056	0.143299974	0.3235695674	0.183318567	0.1650280399	1	-1	Parasitic	0.4731109598
Abiotrophia_defectiva_ATCC_49176	Enterococcus_faecalis_OG1RF_ATCC_47077	0.143299974	0.3008881115	0.0931732076	0.3162352358	-1	0	Amensal	0.4329824561
Abiotrophia_defectiva_ATCC_49176	Enterococcus_faecalis_TX0104	0.143299974	0.2909256516	0	0.3714434292	-1	1	Parasitic	0.4599156118
Abiotrophia_defectiva_ATCC_49176	Enterococcus_faecalis_TX1322	0.143299974	0.2767935735	0.3483466077	-5.6843418860808E-13	1	-1	Parasitic	0.4675505932
Abiotrophia_defectiva_ATCC_49176	Enterococcus_faecalis_TX2134	0.143299974	0.2105504069	0.1765027261	0.1339286773	1	-1	Parasitic	0.4697183099
Abiotrophia_defectiva_ATCC_49176	Enterococcus_faecalis_V583	0.143299974	0.3008312255	0	0.4317043688	-1	1	Parasitic	0.4306620209
Abiotrophia_defectiva_ATCC_49176	Enterococcus_faecium_TX1330	0.143299974	0.1820479049	0.3384948788	-9.2086338554509E-12	1	-1	Parasitic	0.4941775837
Abiotrophia_defectiva_ATCC_49176	Enterococcus_gallinarum_EG2	0.143299974	0.3269374155	0.2192733613	0.2760557409	1	-1	Parasitic	0.4404450262
Abiotrophia_defectiva_ATCC_49176	Enterococcus_hirae_ATCC_9790	0.143299974	0.3300293282	0.3355624723	0.0028892673	1	-1	Parasitic	0.4703071672
Abiotrophia_defectiva_ATCC_49176	Enterococcus_phoeniculicola_ATCC_BAA_412	0.143299974	0.2240799912	0.1523526041	0.2119974621	0	0	Neutral	0.4634628045
Abiotrophia_defectiva_ATCC_49176	Enterococcus_saccharolyticus_DSM8903	0.143299974	0.1750300874	0.3118160008	0.216692608	1	1	Mutual	0.4349388929
Abiotrophia_defectiva_ATCC_49176	Enterococcus_sp_7L76	0.143299974	0.219210234	0.3483466077	-1.13686837721616E-12	1	-1	Parasitic	0.4638297872
Abiotrophia_defectiva_ATCC_49176	Erysipelotrichaceae_bacterium_5_2_54FAA	0.143299974	0.1915732288	0.0971489406	0.2333686607	-1	1	Parasitic	0.3857257418
Abiotrophia_defectiva_ATCC_49176	Erysipelotrichaceae_bacterium_sp_3_1_53	0.143299974	0.1101630483	0.1666211021	0.0589626075	1	-1	Parasitic	0.3889739663
Abiotrophia_defectiva_ATCC_49176	Escherichia_albertii_KF1	0.143299974	0.6562269219	0	0.7277705749	-1	1	Parasitic	0.5320614732
Abiotrophia_defectiva_ATCC_49176	Escherichia_albertii_TW07627	0.143299974	0.705142281	-4.1154635255225E-11	0.7815422072	-1	1	Parasitic	0.5190144617
Abiotrophia_defectiva_ATCC_49176	Escherichia_coli_O157_H7_str_Sakai	0.143299974	0.6658424896	-4.88853402202949E-12	2.5626158089	-1	1	Parasitic	0.5126984127
Abiotrophia_defectiva_ATCC_49176	Escherichia_coli_SE11	0.143299974	0.691251685	0.3384948788	1.6131702409	1	1	Mutual	0.5154958678
Abiotrophia_defectiva_ATCC_49176	Escherichia_coli_str_K_12_substr_MG1655	0.143299974	0.6615427419	4.57021087640896E-11	2.5626158088	-1	1	Parasitic	0.5237849018
Abiotrophia_defectiva_ATCC_49176	Escherichia_coli_UTI89_UPEC	0.143299974	0.6172329282	2.42152964347042E-11	2.5626158089	-1	1	Parasitic	0.5084835631
Abiotrophia_defectiva_ATCC_49176	Escherichia_fergusonii_ATCC_35469	0.143299974	0.8170017616	6.93489710101858E-12	0.9241911851	-1	1	Parasitic	0.5276907001
Abiotrophia_defectiva_ATCC_49176	Escherichia_hermannii_NBRC_105704	0.143299974	0.457638639	0.3528085431	0.457638639	1	0	Commensal	0.506273868
Abiotrophia_defectiva_ATCC_49176	Escherichia_sp_1_1_43	0.143299974	0.1739725616	0.0333872151	0.3215181897	-1	1	Parasitic	0.5562130178
Abiotrophia_defectiva_ATCC_49176	Escherichia_sp_3_2_53FAA	0.143299974	0.6076392194	-2.3499069357058E-10	2.5626158091	-1	1	Parasitic	0.5053418803
Abiotrophia_defectiva_ATCC_49176	Escherichia_sp_4_1_40B	0.143299974	0.63112006	1.73599801200908E-10	2.5856389474	-1	1	Parasitic	0.5188679245
Abiotrophia_defectiva_ATCC_49176	Eubacterium_biforme_DSM_3989	0.143299974	0.1847265277	0.2011413772	0.124223234	1	-1	Parasitic	0.4408866995
Abiotrophia_defectiva_ATCC_49176	Eubacterium_brachy_ATCC_33089	0.143299974	0.189810077	0.1482339316	0.2001126761	0	0	Neutral	0.4167312161
Abiotrophia_defectiva_ATCC_49176	Eubacterium_cellulosolvens_6	0.143299974	0.1506444286	0.1068108329	0.2351957109	-1	1	Parasitic	0.4233983287
Abiotrophia_defectiva_ATCC_49176	Eubacterium_cylindroides_T2_87	0.143299974	0.1637069285	0.1291888475	0.1911350227	0	1	Commensal	0.4137134052
Abiotrophia_defectiva_ATCC_49176	Eubacterium_desmolans_ATCC_43058	0.143299974	0.2227121593	0.0611048194	0.2815944964	-1	1	Parasitic	0.4583333333
Abiotrophia_defectiva_ATCC_49176	Eubacterium_dolichum_DSM_3991	0.143299974	0.3419504855	0.3384948788	0.0096708376	1	-1	Parasitic	0.4781172585
Abiotrophia_defectiva_ATCC_49176	Eubacterium_eligens_ATCC_27750	0.143299974	0.3702795831	0.2654466502	0.4177809195	1	1	Mutual	0.4103840683
Abiotrophia_defectiva_ATCC_49176	Eubacterium_hallii_DSM_3353	0.143299974	0.1382742505	0.1429086611	0.1213588748	0	-1	Amensal	0.4339483395
Abiotrophia_defectiva_ATCC_49176	Eubacterium_hallii_L2_7	0.143299974	0.2650287376	0.2570620907	0.2399050138	1	0	Commensal	0.4209416725
Abiotrophia_defectiva_ATCC_49176	Eubacterium_limosum_KIST612	0.143299974	0.3483466077	0.1557334255	0.1926131821	0	-1	Amensal	0.4397394137
Abiotrophia_defectiva_ATCC_49176	Eubacterium_ramulus_ATCC_29099	0.143299974	0.1836255001	0.1339890185	0.1786416937	0	0	Neutral	0.3762010347
Abiotrophia_defectiva_ATCC_49176	Eubacterium_rectale_ATCC_33656	0.143299974	0.3483466077	0.0870724783	0.2612741293	-1	-1	Competitive	0.3552631579
Abiotrophia_defectiva_ATCC_49176	Eubacterium_rectale_M104_1	0.143299974	0.3113254333	0.2447026831	0.1708162689	1	-1	Parasitic	0.3768768769
Abiotrophia_defectiva_ATCC_49176	Eubacterium_saphenum_ATCC_49989	0.143299974	0.02810643	0.1808397617	0.0956213162	1	1	Mutual	0.4968602826
Abiotrophia_defectiva_ATCC_49176	Eubacterium_siraeum_70_3	0.143299974	0.1139422003	0.3083017741	0.0319491179	1	-1	Parasitic	0.4365274365
Abiotrophia_defectiva_ATCC_49176	Eubacterium_siraeum_DSM_15702	0.143299974	0.1384921226	0.3114087345	0.0319168119	1	-1	Parasitic	0.4181069959
Abiotrophia_defectiva_ATCC_49176	Eubacterium_sulci_ATCC_35585	0.143299974	0.2757275021	0.1483417723	0.2000048354	0	-1	Amensal	0.442562592
Abiotrophia_defectiva_ATCC_49176	Eubacterium_ventriosum_ATCC_27560	0.143299974	0.1243910545	0.080307284	0.1862847528	-1	1	Parasitic	0.3595505618
Abiotrophia_defectiva_ATCC_49176	Exiguobacterium_aurantiacum_DSM_6208	0.143299974	0.3496990847	0.3171306751	0.2967479945	1	-1	Parasitic	0.4520460358
Abiotrophia_defectiva_ATCC_49176	Faecalibacterium_cf_prausnitzii_KLE1255	0.143299974	0.1127387694	0.1323339673	0.1233080498	0	0	Neutral	0.3864511162
Abiotrophia_defectiva_ATCC_49176	Faecalibacterium_prausnitzii_L2_6	0.143299974	0.2893871621	0.1848872831	0.2378226324	1	-1	Parasitic	0.3861693862
Abiotrophia_defectiva_ATCC_49176	Faecalibacterium_prausnitzii_M21_2	0.143299974	0.368279259	0.6499148983	0.0184407305	1	-1	Parasitic	0.3956734124
Abiotrophia_defectiva_ATCC_49176	Faecalibacterium_prausnitzii_SL3_3	0.143299974	0.3177352032	0.5389204292	0.0940392434	1	-1	Parasitic	0.3899371069
Abiotrophia_defectiva_ATCC_49176	Filifactor_alocis_ATCC_35896	0.143299974	0.104856311	0.1839381663	0.1209754318	1	1	Mutual	0.4428678118
Abiotrophia_defectiva_ATCC_49176	Finegoldia_magna_ATCC_29328	0.143299974	0.0817101256	0.1609266275	0.114846051	1	1	Mutual	0.4957789716
Abiotrophia_defectiva_ATCC_49176	Flavonifractor_plautii_ATCC_29863	0.143299974	0.1425286429	0.182096147	0.1288125281	1	0	Commensal	0.3942172073
Abiotrophia_defectiva_ATCC_49176	Fusobacterium_gonidiaformans_3_1_5R	0.143299974	0.1643765521	0.1506464778	0.1708743828	0	0	Neutral	0.5087719298
Abiotrophia_defectiva_ATCC_49176	Fusobacterium_gonidiaformans_ATCC_25563	0.143299974	0.1643765521	0.1361595658	0.1761963516	0	0	Neutral	0.5084496694
Abiotrophia_defectiva_ATCC_49176	Fusobacterium_mortiferum_ATCC_9817	0.143299974	0.3308751242	0.000000001	0.4051334582	-1	1	Parasitic	0.473220339
Abiotrophia_defectiva_ATCC_49176	Fusobacterium_necrophorum_D12	0.143299974	0.1954036909	0.172485535	0.1726320219	1	-1	Parasitic	0.4971509972
Abiotrophia_defectiva_ATCC_49176	Fusobacterium_nucleatum_subsp_animalis_3_1_33	0.143299974	0.1704327704	0.1803812428	0.1383378609	1	-1	Parasitic	0.4955555556
Abiotrophia_defectiva_ATCC_49176	Fusobacterium_nucleatum_subsp_animalis_7_1	0.143299974	0.1704327704	0.3384948788	0.0096708376	1	-1	Parasitic	0.4988962472
Abiotrophia_defectiva_ATCC_49176	Fusobacterium_nucleatum_subsp_animalis_D11	0.143299974	0.1782567037	0.1500146575	0.1748534257	0	0	Neutral	0.4974169742
Abiotrophia_defectiva_ATCC_49176	Fusobacterium_nucleatum_subsp_vincentii_3_1_27	0.143299974	0.2110121454	0.1654921987	0.179496951	1	-1	Parasitic	0.5007173601
Abiotrophia_defectiva_ATCC_49176	Fusobacterium_nucleatum_subsp_vincentii_3_1_36A2	0.143299974	0.2816455449	0.2404356189	0.1008894902	1	-1	Parasitic	0.4912770412
Abiotrophia_defectiva_ATCC_49176	Fusobacterium_nucleatum_subsp_vincentii_4_1_13	0.143299974	0.204895491	0.1648603507	0.1801171973	1	-1	Parasitic	0.503591954
Abiotrophia_defectiva_ATCC_49176	Fusobacterium_periodonticum_1_1_41FAA	0.143299974	0.1769089081	0.1654918375	0.154434904	1	-1	Parasitic	0.4842951059
Abiotrophia_defectiva_ATCC_49176	Fusobacterium_periodonticum_2_1_31	0.143299974	0.1392562525	0.1377949191	0.1431040685	0	0	Neutral	0.4812362031
Abiotrophia_defectiva_ATCC_49176	Fusobacterium_russii_ATCC_25533	0.143299974	0.3256805638	0.2569173636	0.0854801715	1	-1	Parasitic	0.4765570329
Abiotrophia_defectiva_ATCC_49176	Fusobacterium_sp_4_8	0.143299974	0.2396429465	0.2668067207	0.0762342901	1	-1	Parasitic	0.4841795438
Abiotrophia_defectiva_ATCC_49176	Fusobacterium_ulcerans_ATCC_49185	0.143299974	0.2880241434	0.3483466079	-2.33626451517921E-10	1	-1	Parasitic	0.4372858122
Abiotrophia_defectiva_ATCC_49176	Fusobacterium_varium_ATCC_27725	0.143299974	0.275006212	0.3483466076	7.91260390542448E-11	1	-1	Parasitic	0.4442176871
Abiotrophia_defectiva_ATCC_49176	Gemella_haemolysans_ATCC_10379	0.143299974	0.1485257528	0.1695394169	0.2215949394	1	1	Mutual	0.5029112082
Abiotrophia_defectiva_ATCC_49176	Gemella_morbillorum_M424	0.143299974	0.1829998859	0.1806702428	0.1676763648	1	0	Commensal	0.4988730278
Abiotrophia_defectiva_ATCC_49176	Gemella_sanguinis_ATCC700632	0.143299974	0.3011391722	0.1664853667	0.1818612409	1	-1	Parasitic	0.4996415771
Abiotrophia_defectiva_ATCC_49176	Gemella_sanguinis_M325	0.143299974	0.1746969475	0.1811747358	0.1671718719	1	0	Commensal	0.4992548435
Abiotrophia_defectiva_ATCC_49176	Geobacillus_vulcani_PSS1	0.143299974	0.4808892323	0.3942017197	0.4905402716	1	0	Commensal	0.5045300113
Abiotrophia_defectiva_ATCC_49176	Gordonia_rubripertincta_NBRC_101908	0.143299974	0.1669923313	0	0.3183219273	-1	1	Parasitic	0.5063218391
Abiotrophia_defectiva_ATCC_49176	Gordonia_terrae_C_6	0.143299974	0.3767973029	6.82121026329696E-12	0.4835585333	-1	1	Parasitic	0.5
Abiotrophia_defectiva_ATCC_49176	Gordonia_terrae_NBRC_100016	0.143299974	0.3860778412	-3.18323145620525E-12	0.4811666725	-1	1	Parasitic	0.5186651584
Abiotrophia_defectiva_ATCC_49176	Gordonibacter_pamelaeae_7_10_1_bT_DSM_19378	0.143299974	0.0167938459	0.1325225585	0.0387338677	0	1	Commensal	0.4837490552
Abiotrophia_defectiva_ATCC_49176	Granulicatella_adiacens_ATCC_49175	0.143299974	0.2547330395	0.1690758669	0.1792707407	1	-1	Parasitic	0.4808823529
Abiotrophia_defectiva_ATCC_49176	Granulicatella_elegans_ATCC_700633	0.143299974	0.2761824058	0.1684952236	0.179851384	1	-1	Parasitic	0.4644688645
Abiotrophia_defectiva_ATCC_49176	Grimontia_hollisae_CIP_101886	0.143299974	0.4221576903	0.1390950601	0.457638639	0	0	Neutral	0.4862440191
Abiotrophia_defectiva_ATCC_49176	Haemophilus_haemolyticus_M19501	0.143299974	0.2270454679	0.1141812446	0.457638639	-1	1	Parasitic	0.4804246848
Abiotrophia_defectiva_ATCC_49176	Haemophilus_parainfluenzae_T3T1	0.143299974	0.2437429652	0.1417523693	0.2672253743	0	0	Neutral	0.4809711286
Abiotrophia_defectiva_ATCC_49176	Haemophilus_sputorum_CCUG_13788	0.143299974	0.2627095491	0.1255253692	0.2452441158	-1	0	Amensal	0.5
Abiotrophia_defectiva_ATCC_49176	Hafnia_alvei_ATCC_51873	0.143299974	0.457638639	0.1884711422	0.457638639	1	0	Commensal	0.4991869919
Abiotrophia_defectiva_ATCC_49176	Hafnia_alvei_BIDMC_31	0.143299974	0.5389582469	1.4729889241	1.6632363526	1	1	Mutual	0.5463100545
Abiotrophia_defectiva_ATCC_49176	Halococcus_morrhuae_DSM1307	0.143299974	0.0694060695	0.1667069445	0.0512809051	1	-1	Parasitic	0.549071618
Abiotrophia_defectiva_ATCC_49176	Helicobacter_bilis_ATCC_43879	0.143299974	0.033528968	0.1157722819	0.0742761154	-1	1	Parasitic	0.5152173913
Abiotrophia_defectiva_ATCC_49176	Helicobacter_canadensis_MIT_98_5491	0.143299974	0.0495016327	0.1366300348	0.0918646621	0	1	Commensal	0.5163352273
Abiotrophia_defectiva_ATCC_49176	Helicobacter_cinaedi_CCUG_18818	0.143299974	0.0377774449	0.1382952892	0.0826299135	0	1	Commensal	0.5081272085
Abiotrophia_defectiva_ATCC_49176	Helicobacter_pullorum_MIT_98_5489	0.143299974	0.0416433224	0.1122725659	0.1132158121	-1	1	Parasitic	0.5514018692
Abiotrophia_defectiva_ATCC_49176	Helicobacter_pylori_26695	0.143299974	0.0288545819	0.1197396661	0.0750527378	-1	1	Parasitic	0.5674002751
Abiotrophia_defectiva_ATCC_49176	Helicobacter_winghamensis_ATCC_BAA_430	0.143299974	0.0198408178	0.1239669858	0.0590863119	-1	1	Parasitic	0.538573508
Abiotrophia_defectiva_ATCC_49176	Holdemania_filiformis_VPI_J1_31B_1_DSM_12042	0.143299974	0.1879882213	0.2022347135	0.1155282888	1	-1	Parasitic	0.460483871
Abiotrophia_defectiva_ATCC_49176	Kallipyga_massiliensis_ph2	0.143299974	0.275718931	0.144715002	0.2036316057	0	-1	Amensal	0.4479400749
Abiotrophia_defectiva_ATCC_49176	Kandleria_vitulina_DSM_20405	0.143299974	0.4322784095	0.3483466077	0.4295705432	1	0	Commensal	0.3712230216
Abiotrophia_defectiva_ATCC_49176	Kingella_oralis_ATCC_51147	0.143299974	0.1156355715	0.1231267948	0.1972648717	-1	1	Parasitic	0.5305706522
Abiotrophia_defectiva_ATCC_49176	Klebsiella_pneumoniae_pneumoniae_MGH78578	0.143299974	0.4714070875	0.3384948788	1.3081837145	1	1	Mutual	0.5198555957
Abiotrophia_defectiva_ATCC_49176	Klebsiella_sp_1_1_55	0.143299974	0.5075560077	-1.75646164279897E-10	2.5626158091	-1	1	Parasitic	0.5287531807
Abiotrophia_defectiva_ATCC_49176	Kluyvera_ascorbata_ATCC_33433	0.143299974	0.457638639	1.6875203037	0.3401238711	1	-1	Parasitic	0.5316390041
Abiotrophia_defectiva_ATCC_49176	Kocuria_palustris_PEL	0.143299974	0.2507412187	0.1350019117	0.2708643776	0	0	Neutral	0.4961783439
Abiotrophia_defectiva_ATCC_49176	Kocuria_rhizophila_DC2201	0.143299974	0.2010264379	0.3590973008	0.1102931237	1	-1	Parasitic	0.5223785166
Abiotrophia_defectiva_ATCC_49176	Kurthia_massiliensis_JC30	0.143299974	0.3024551351	0.2349219206	0.301029497	1	0	Commensal	0.467032967
Abiotrophia_defectiva_ATCC_49176	Kytococcus_sedentarius_DSM_20547	0.143299974	0.2347608878	0.1256972374	0.3070511755	-1	1	Parasitic	0.519268452
Abiotrophia_defectiva_ATCC_49176	Lachnospira_multipara_ATCC_19207	0.143299974	0.273074111	0.3403749976	0.2681522651	1	0	Commensal	0.4161931818
Abiotrophia_defectiva_ATCC_49176	Lachnospiraceae_bacterium_sp_5_1_63FAA	0.143299974	0.168860934	0.1528002042	0.1471262299	0	-1	Amensal	0.4143279173
Abiotrophia_defectiva_ATCC_49176	Lachnospiraceae_bacterium_sp_8_1_57FAA	0.143299974	0.0347902468	0.1600860035	-1.13686837721616E-12	1	-1	Parasitic	0.4116719243
Abiotrophia_defectiva_ATCC_49176	Lactobacillus_acidophilus_ATCC_4796	0.143299974	0.0785991238	0.0647892668	0.14609585	-1	1	Parasitic	0.5364875702
Abiotrophia_defectiva_ATCC_49176	Lactobacillus_acidophilus_NCFM	0.143299974	0.1556007955	0.0764926317	0.2212059597	-1	1	Parasitic	0.4679186228
Abiotrophia_defectiva_ATCC_49176	Lactobacillus_amylolyticus_DSM_11664	0.143299974	0.0611915675	0.1646930256	0.045063234	1	-1	Parasitic	0.5494853523
Abiotrophia_defectiva_ATCC_49176	Lactobacillus_amylovorus_GRL_1112	0.143299974	0.2829887892	0.2259741021	0.1223725055	1	-1	Parasitic	0.4876093294
Abiotrophia_defectiva_ATCC_49176	Lactobacillus_animalis_KCTC_3501	0.143299974	0.336669949	0.157532314	0.1908142936	0	-1	Amensal	0.4415308292
Abiotrophia_defectiva_ATCC_49176	Lactobacillus_antri_DSM_16041	0.143299974	0.07126442	0.1675894074	0.0431459549	1	-1	Parasitic	0.4880348078
Abiotrophia_defectiva_ATCC_49176	Lactobacillus_brevis_ATCC_367	0.143299974	0.1159828569	0.2110535424	0.0634829762	1	-1	Parasitic	0.4795321637
Abiotrophia_defectiva_ATCC_49176	Lactobacillus_brevis_subsp_gravesensis_ATCC_27305	0.143299974	0.0822904409	1.83149495569523E-10	0.2739243964	-1	1	Parasitic	0.450034459
Abiotrophia_defectiva_ATCC_49176	Lactobacillus_buchneri_ATCC_11577	0.143299974	0.0774049051	1.06865627458319E-11	0.2968147639	-1	1	Parasitic	0.4362464183
Abiotrophia_defectiva_ATCC_49176	Lactobacillus_casei_ATCC_334	0.143299974	0.1080732401	0.3384948758	0.0096708405	1	-1	Parasitic	0.4824561404
Abiotrophia_defectiva_ATCC_49176	Lactobacillus_casei_casei_BL23	0.143299974	0.1084982665	0.3483466077	4.66116034658626E-12	1	-1	Parasitic	0.4736462094
Abiotrophia_defectiva_ATCC_49176	Lactobacillus_coleohominis_101_4_CHN	0.143299974	0.1686480668	0.1564188582	0.1773884054	0	0	Neutral	0.4953604568
Abiotrophia_defectiva_ATCC_49176	Lactobacillus_coryniformis_subsp_coryniformis_CECT_5711	0.143299974	0.2029913701	0.1897494562	0.2201709276	1	0	Commensal	0.4474212994
Abiotrophia_defectiva_ATCC_49176	Lactobacillus_crispatus_125_2_CHN	0.143299974	0.1104369318	0.1661964691	0.0871225915	1	-1	Parasitic	0.5594573025
Abiotrophia_defectiva_ATCC_49176	Lactobacillus_curvatus_CRL_705	0.143299974	0.1951990101	0.15584293	0.1925036776	0	0	Neutral	0.4889836532
Abiotrophia_defectiva_ATCC_49176	Lactobacillus_delbrueckii_subsp_bulgaricus_ATCC_11842	0.143299974	0.1384576327	0.0874221134	0.2147725924	-1	1	Parasitic	0.4713855422
Abiotrophia_defectiva_ATCC_49176	Lactobacillus_delbrueckii_subsp_bulgaricus_ATCC_BAA_365	0.143299974	0.0532316712	0.1615803128	0.0403771571	1	-1	Parasitic	0.5067300079
Abiotrophia_defectiva_ATCC_49176	Lactobacillus_fermentum_ATCC_14931	0.143299974	0.0731835951	0.1657874363	0.0586854094	1	-1	Parasitic	0.5102040816
Abiotrophia_defectiva_ATCC_49176	Lactobacillus_fermentum_IFO_3956	0.143299974	0.0866715667	0.1542229988	0.0716203415	0	-1	Amensal	0.4666188083
Abiotrophia_defectiva_ATCC_49176	Lactobacillus_gasseri_ATCC_33323	0.143299974	0.2553211672	0.1300624048	0.2182842028	0	-1	Amensal	0.4614173228
Abiotrophia_defectiva_ATCC_49176	Lactobacillus_gastricus_PS3	0.143299974	0.1069946473	0.1527434318	0.1377896795	0	1	Commensal	0.4710242588
Abiotrophia_defectiva_ATCC_49176	Lactobacillus_helveticus_DPC_4571	0.143299974	0.1440532847	0.0863156043	0.2090749151	-1	1	Parasitic	0.4627659574
Abiotrophia_defectiva_ATCC_49176	Lactobacillus_helveticus_DSM_20075	0.143299974	0.0915242386	0.1535643672	0.0884583233	0	0	Neutral	0.5160532498
Abiotrophia_defectiva_ATCC_49176	Lactobacillus_hilgardii_ATCC_8290	0.143299974	0.0740019598	1.70530256582424E-11	0.2926807616	-1	1	Parasitic	0.4423076923
Abiotrophia_defectiva_ATCC_49176	Lactobacillus_iners_DSM_13335	0.143299974	0.1441543394	0.1610454332	0.1873011745	1	1	Mutual	0.5440640932
Abiotrophia_defectiva_ATCC_49176	Lactobacillus_jensenii_1153	0.143299974	0.1165949077	0.1611873311	0.176593	1	1	Mutual	0.5258814704
Abiotrophia_defectiva_ATCC_49176	Lactobacillus_johnsonii_DPC_6026	0.143299974	0.1456290512	0.1509659998	0.1421368147	0	0	Neutral	0.4456521739
Abiotrophia_defectiva_ATCC_49176	Lactobacillus_johnsonii_NCC_533	0.143299974	0.1495207015	0.1502767992	0.1468713004	0	0	Neutral	0.4433962264
Abiotrophia_defectiva_ATCC_49176	Lactobacillus_mucosae_LM1	0.143299974	0.1712592852	0.1954076106	0.152938997	1	-1	Parasitic	0.5052337753
Abiotrophia_defectiva_ATCC_49176	Lactobacillus_oris_F0423	0.143299974	0.2769100451	0.1701679743	0.1781786334	1	-1	Parasitic	0.4929482874
Abiotrophia_defectiva_ATCC_49176	Lactobacillus_paracasei_subsp_paracasei_8700_2	0.143299974	0.0878667348	0.3384948787	0.0096708377	1	-1	Parasitic	0.4844315713
Abiotrophia_defectiva_ATCC_49176	Lactobacillus_paracasei_subsp_paracasei_ATCC_25302	0.143299974	0.0816798354	0.3384948788	0.0096708376	1	-1	Parasitic	0.4765739385
Abiotrophia_defectiva_ATCC_49176	Lactobacillus_pentosus_KCA1	0.143299974	0.2009026459	0.1994501439	0.2059403224	1	0	Commensal	0.4677944047
Abiotrophia_defectiva_ATCC_49176	Lactobacillus_plantarum_JDM1	0.143299974	0.1823878607	0.2800113446	0.0480887121	1	-1	Parasitic	0.4235048679
Abiotrophia_defectiva_ATCC_49176	Lactobacillus_plantarum_subsp_plantarum_ATCC_14917	0.143299974	0.1439822869	0.2244023144	0.0608569983	1	-1	Parasitic	0.4560669456
Abiotrophia_defectiva_ATCC_49176	Lactobacillus_plantarum_WCFS1	0.143299974	0.1953953001	0.0592530168	0.286290343	-1	1	Parasitic	0.4591492235
Abiotrophia_defectiva_ATCC_49176	Lactobacillus_reuteri_CF48_3A_	0.143299974	0.0650076327	0.1318149942	0.0654341794	0	0	Neutral	0.5050432277
Abiotrophia_defectiva_ATCC_49176	Lactobacillus_reuteri_F275_JCM_1112	0.143299974	0.0696036834	0.0659003423	0.135353363	-1	1	Parasitic	0.503628447
Abiotrophia_defectiva_ATCC_49176	Lactobacillus_reuteri_MM2_3_	0.143299974	0.0762481198	0.1251983601	0.0851329492	-1	1	Parasitic	0.5071123755
Abiotrophia_defectiva_ATCC_49176	Lactobacillus_reuteri_MM4_1A_	0.143299974	0.1663545898	0.147237937	0.1642397141	0	0	Neutral	0.5090403338
Abiotrophia_defectiva_ATCC_49176	Lactobacillus_reuteri_SD2112_ATCC_55730	0.143299974	0.070793094	0.1433944015	0.0662716678	0	0	Neutral	0.5043165468
Abiotrophia_defectiva_ATCC_49176	Lactobacillus_rhamnosus_GG_ATCC_53103	0.143299974	0.1802286339	0.1525444775	0.1958021302	0	0	Neutral	0.4394904459
Abiotrophia_defectiva_ATCC_49176	Lactobacillus_rhamnosus_LMS2_1	0.143299974	0.09977068	0.3384948867	0.0096708298	1	-1	Parasitic	0.4859813084
Abiotrophia_defectiva_ATCC_49176	Lactobacillus_ruminis_ATCC_25644	0.143299974	0.0655025593	0.2055507026	0.0052559727	1	-1	Parasitic	0.4270353303
Abiotrophia_defectiva_ATCC_49176	Lactobacillus_sakei_subsp_sakei_23K	0.143299974	0.1821586236	0.1568715781	0.1897509438	0	0	Neutral	0.4532163743
Abiotrophia_defectiva_ATCC_49176	Lactobacillus_salivarius_HO66_ATCC_11741	0.143299974	0.0824884009	0.1906060479	0.0310147862	1	-1	Parasitic	0.5052790347
Abiotrophia_defectiva_ATCC_49176	Lactobacillus_salivarius_salivarius_UCC118	0.143299974	0.1185037288	0.2394031544	0.0292901866	1	-1	Parasitic	0.506006006
Abiotrophia_defectiva_ATCC_49176	Lactobacillus_ultunensis_DSM_16047	0.143299974	0.145182399	0.1820580396	0.107652529	1	-1	Parasitic	0.4838957055
Abiotrophia_defectiva_ATCC_49176	Lactobacillus_vaginalis_ATCC_49540	0.143299974	0.0739222029	0.1472595061	0.1302308083	0	1	Commensal	0.5045170257
Abiotrophia_defectiva_ATCC_49176	Lactococcus_garvieae_ATCC_49156	0.143299974	0.3483466077	0.144608112	0.2037384957	0	-1	Amensal	0.4575923393
Abiotrophia_defectiva_ATCC_49176	Lactococcus_raffinolactis_4877	0.143299974	0.3839239333	0.3665532191	0.3600765685	1	0	Commensal	0.4440631434
Abiotrophia_defectiva_ATCC_49176	Laribacter_hongkongensis_HLHK9	0.143299974	0.0587525666	0.1397139152	0.0613088977	0	0	Neutral	0.5203045685
Abiotrophia_defectiva_ATCC_49176	Lautropia_mirabilis_ATCC_51599	0.143299974	0.2015982794	0.1339605034	0.2047714654	0	0	Neutral	0.5050697085
Abiotrophia_defectiva_ATCC_49176	Leminorella_grimontii_ATCC_33999	0.143299974	0.3944784251	-1.78488335222937E-11	0.4952490514	-1	1	Parasitic	0.5107015458
Abiotrophia_defectiva_ATCC_49176	Leptotrichia_buccalis_C_1013_b	0.143299974	0.4643868355	2.47837306233123E-11	0.633753253	-1	1	Parasitic	0.4714095745
Abiotrophia_defectiva_ATCC_49176	Leuconostoc_argentinum_KCTC_3773	0.143299974	0.1835366043	0.1623732183	0.1859733894	1	0	Commensal	0.4948524365
Abiotrophia_defectiva_ATCC_49176	Leuconostoc_gelidum_JB7	0.143299974	0.1859733247	0.1575776744	0.2390935488	0	1	Commensal	0.4615384615
Abiotrophia_defectiva_ATCC_49176	Leuconostoc_mesenteroides_subsp_cremoris_ATCC_19254	0.143299974	0.0618204455	0.2256497274	0.1204439971	1	1	Mutual	0.4914463453
Abiotrophia_defectiva_ATCC_49176	Listeria_grayi_DSM_20601	0.143299974	0.2939441741	0.1211504288	0.3271702308	-1	1	Parasitic	0.4761904762
Abiotrophia_defectiva_ATCC_49176	Listeria_monocytogenes_4a_L99	0.143299974	0.1612228977	0.1571951416	0.1466278338	0	0	Neutral	0.4238765929
Abiotrophia_defectiva_ATCC_49176	Listeria_monocytogenes_4b_F2365	0.143299974	0.1659593149	0.0945337722	0.2093654722	-1	1	Parasitic	0.416
Abiotrophia_defectiva_ATCC_49176	Listeria_monocytogenes_Finland_1988	0.143299974	0.1659593149	0.0945522743	0.2093643593	-1	1	Parasitic	0.4121576486
Abiotrophia_defectiva_ATCC_49176	Listeria_monocytogenes_FSL_R2_561	0.143299974	0.1659593149	0.0945522742	0.2093643594	-1	1	Parasitic	0.4120401338
Abiotrophia_defectiva_ATCC_49176	Listeria_monocytogenes_J0161_FSL_R2_499	0.143299974	0.1659593149	0.0945522753	0.2093643583	-1	1	Parasitic	0.4113712375
Abiotrophia_defectiva_ATCC_49176	Listeria_monocytogenes_serotype_7_SLCC_2482	0.143299974	0.1659593149	0.0945496313	0.2093645181	-1	1	Parasitic	0.4120401338
Abiotrophia_defectiva_ATCC_49176	Listeria_monocytogenes_SLCC_2378	0.143299974	0.1659593149	0.0945337722	0.2093654722	-1	1	Parasitic	0.416
Abiotrophia_defectiva_ATCC_49176	Listeria_monocytogenes_SLCC_2540	0.143299974	0.1659593149	0.0945522735	0.2093643601	-1	1	Parasitic	0.4100334448
Abiotrophia_defectiva_ATCC_49176	Listeria_monocytogenes_SLCC_7179	0.143299974	0.1659593149	0.0945522742	0.2093643594	-1	1	Parasitic	0.4120401338
Abiotrophia_defectiva_ATCC_49176	Lysinibacillus_fusiformis_ZB2	0.143299974	0.2127619146	0.3160297805	0.2847430816	1	1	Mutual	0.4779761905
Abiotrophia_defectiva_ATCC_49176	Lysinibacillus_sphaericus_C3_41	0.143299974	0.1730930366	0.3181012925	0.2742924403	1	1	Mutual	0.4787297783
Abiotrophia_defectiva_ATCC_49176	Marvinbryantia_formatexigens_I_52_DSM_14469	0.143299974	0.1324405033	0.061340635	0.1542583112	-1	1	Parasitic	0.3520686963
Abiotrophia_defectiva_ATCC_49176	Megamonas_funiformis_YIT_11815	0.143299974	0.7686771702	0.0883504139	0.7754468914	-1	0	Amensal	0.4729907773
Abiotrophia_defectiva_ATCC_49176	Megamonas_hypermegale_ART12_1	0.143299974	0.3978341395	0.0865535722	0.3995694701	-1	0	Amensal	0.4635527247
Abiotrophia_defectiva_ATCC_49176	Megasphaera_elsdenii_DSM_20460	0.143299974	0.1551781605	0.1569762324	0.1346575927	0	-1	Amensal	0.4601100413
Abiotrophia_defectiva_ATCC_49176	Melainabacterium_MEL_A1	0.143299974	0.2219658415	0.3384948788	0.0092107015	1	-1	Parasitic	0.5131876413
Abiotrophia_defectiva_ATCC_49176	Methanobrevibacter_ruminantium_M1	0.143299974	0.0332031682	0.0896451288	0.1168626497	-1	1	Parasitic	0.5779494382
Abiotrophia_defectiva_ATCC_49176	Methanobrevibacter_smithii_ATCC_35061	0.143299974	0.0119128958	0.1202692879	0.0504592846	-1	1	Parasitic	0.6111547526
Abiotrophia_defectiva_ATCC_49176	Methanomassiliicoccus_luminyensis_B10	0.143299974	0.0526545375	0.1084915805	0.1000161508	-1	1	Parasitic	0.5901974132
Abiotrophia_defectiva_ATCC_49176	Methanosphaera_stadtmanae_DSM_3091	0.143299974	0.0184111464	0.1376869796	0.0549953063	0	1	Commensal	0.5693597561
Abiotrophia_defectiva_ATCC_49176	Methylobacterium_mesophilicum_SR1_6_6	0.143299974	0.5803088547	0.3483466074	2.4461743865	1	1	Mutual	0.5317982456
Abiotrophia_defectiva_ATCC_49176	Methylobacterium_populi_BJ001	0.143299974	0.417188764	1.37561073643155E-11	0.659648378	-1	1	Parasitic	0.5268996118
Abiotrophia_defectiva_ATCC_49176	Methylobacterium_radiotolerans_JCM_2831	0.143299974	0.2469271795	0	0.4023297145	-1	1	Parasitic	0.528109029
Abiotrophia_defectiva_ATCC_49176	Methyloversatilis_universalis_FAM5	0.143299974	0.1286254583	0.167338834	0.1400634315	1	0	Commensal	0.5341614907
Abiotrophia_defectiva_ATCC_49176	Methyloversatilis_universalis_Fam50001	0.143299974	0.1614027107	0.04967438	0.2926258231	-1	1	Parasitic	0.5573671498
Abiotrophia_defectiva_ATCC_49176	Microbacterium_gubbeenense_DSM_15944	0.143299974	0.2095476593	0.168132191	0.1727139631	1	-1	Parasitic	0.4639580603
Abiotrophia_defectiva_ATCC_49176	Microbacterium_oleivorans_NBRC_103075	0.143299974	0.2941744502	0.17975286	0.24113497	1	-1	Parasitic	0.4761006289
Abiotrophia_defectiva_ATCC_49176	Microbacterium_paraoxydans_77MFTsu3_2	0.143299974	0.284966507	0.1502214336	0.2294774145	0	-1	Amensal	0.4743107769
Abiotrophia_defectiva_ATCC_49176	Micrococcus_luteus_NCTC_2665	0.143299974	0.0922992761	0.1700382661	0.0950381697	1	0	Commensal	0.5152925532
Abiotrophia_defectiva_ATCC_49176	Micromonospora_aurantiaca_ATCC_27029	0.143299974	0.2312277982	0.0948360354	0.2356774261	-1	0	Amensal	0.4773960217
Abiotrophia_defectiva_ATCC_49176	Mitsuokella_jalaludinii_DSM_13811	0.143299974	0.457638639	0.2787677208	0.457638639	1	0	Commensal	0.4731543624
Abiotrophia_defectiva_ATCC_49176	Mitsuokella_multacida_DSM_20544	0.143299974	0.460237432	0.1311313548	0.4115463998	0	-1	Amensal	0.4625899281
Abiotrophia_defectiva_ATCC_49176	Mobiluncus_curtisii_ATCC_43063	0.143299974	0.1648838156	0.0891951896	0.1951422148	-1	1	Parasitic	0.455850682
Abiotrophia_defectiva_ATCC_49176	Moraxella_catarrhalis_RH4	0.143299974	0.0452477928	0.0902713565	0.1312842325	-1	1	Parasitic	0.4989953115
Abiotrophia_defectiva_ATCC_49176	Morganella_morganii_subsp_morganii_KT	0.143299974	0.4878533997	0	0.5727141631	-1	1	Parasitic	0.5017162471
Abiotrophia_defectiva_ATCC_49176	Mycobacterium_avium_subsp_avium_ATCC_25291	0.143299974	0.113299656	0.154351234	0.1164283463	0	0	Neutral	0.4899817851
Abiotrophia_defectiva_ATCC_49176	Mycobacterium_fortuitum_subsp_fortuitum_DSM_46621	0.143299974	0.4626121179	1.20616050480749E-08	0.543850998	-1	1	Parasitic	0.5141700405
Abiotrophia_defectiva_ATCC_49176	Mycoplasma_hominis_ATCC_23114	0.143299974	-3.94769952068671E-13	0.1491684631	0.0036925585	0	1	Commensal	0.6307017544
Abiotrophia_defectiva_ATCC_49176	Mycoplasma_pneumoniae_309	0.143299974	0.0090433516	0.1491030111	0.0157112608	0	1	Commensal	0.6133217993
Abiotrophia_defectiva_ATCC_49176	Neisseria_cinerea_ATCC_14685	0.143299974	0.0657189324	0.082952264	0.1870658285	-1	1	Parasitic	0.5265993266
Abiotrophia_defectiva_ATCC_49176	Neisseria_elongata_subsp_glycolytica_ATCC_29315	0.143299974	0.0619251627	0.1018744182	0.1366777164	-1	1	Parasitic	0.5172642762
Abiotrophia_defectiva_ATCC_49176	Neisseria_flavescens_SK114	0.143299974	0.1236700534	-1.2244072422618E-10	0.2814727981	-1	1	Parasitic	0.5145819831
Abiotrophia_defectiva_ATCC_49176	Neisseria_macacae_ATCC_33926	0.143299974	0.1581694548	-5.9094418247696E-10	0.2972609797	-1	1	Parasitic	0.5161716172
Abiotrophia_defectiva_ATCC_49176	Neisseria_mucosa_ATCC_25996	0.143299974	0.189159655	1.01408659247681E-10	0.3305264372	-1	1	Parasitic	0.5189223861
Abiotrophia_defectiva_ATCC_49176	Neisseria_subflava_NJ9703	0.143299974	0.1329278041	7.3373485065531E-10	0.2814824039	-1	1	Parasitic	0.5174418605
Abiotrophia_defectiva_ATCC_49176	Nevskia_ramosa_DSM_11499	0.143299974	0.3743360508	0.1857466966	0.3645804466	1	0	Commensal	0.5521865889
Abiotrophia_defectiva_ATCC_49176	Oceanobacillus_picturae_strain_S1	0.143299974	0.2305240609	0.3357087606	0.2565220648	1	1	Mutual	0.4766525167
Abiotrophia_defectiva_ATCC_49176	Ochrobactrum_anthropi_ATCC_49188	0.143299974	0.5722368833	-1.03455022326671E-11	0.6600487549	-1	1	Parasitic	0.5031446541
Abiotrophia_defectiva_ATCC_49176	Odoribacter_laneus_YIT_12061	0.143299974	0.4220893937	0.1184212676	0.457638639	-1	0	Amensal	0.539021164
Abiotrophia_defectiva_ATCC_49176	Odoribacter_splanchnicus_1651_6_DSM_20712	0.143299974	0.1911733054	0.0731881693	0.2033933072	-1	0	Amensal	0.5414181577
Abiotrophia_defectiva_ATCC_49176	Olsenella_profusa_F019501	0.143299974	0.283015722	1.50066625792533E-11	0.5246576817	-1	1	Parasitic	0.4737541528
Abiotrophia_defectiva_ATCC_49176	Olsenella_uli_DSM_7084	0.143299974	0.406001939	3.06954461848363E-12	0.7534189234	-1	1	Parasitic	0.4590049054
Abiotrophia_defectiva_ATCC_49176	Oribacterium_sinus_F0268	0.143299974	0.2816881124	0.2656602911	0.2740786702	1	0	Commensal	0.3593519882
Abiotrophia_defectiva_ATCC_49176	Oxalobacter_formigenes_HOxBLS	0.143299974	0.0275884567	0.1134049967	0.0980430485	-1	1	Parasitic	0.5282738095
Abiotrophia_defectiva_ATCC_49176	Oxalobacter_formigenes_OXCC13	0.143299974	0.0216009812	0.1523491837	0.0515198716	0	1	Commensal	0.5114899926
Abiotrophia_defectiva_ATCC_49176	Paenibacillus_alvei_DSM_29	0.143299974	0.3965361283	0.3065668292	0.2862279206	1	-1	Parasitic	0.4502062463
Abiotrophia_defectiva_ATCC_49176	Paenibacillus_barengoltzii_G22	0.143299974	0.4666792714	0.1377149969	0.4032921651	0	-1	Amensal	0.4226740604
Abiotrophia_defectiva_ATCC_49176	Paenibacillus_daejeonensis_DSM_15491	0.143299974	0.4230952989	0.3476555624	0.3206434633	1	-1	Parasitic	0.4448484848
Abiotrophia_defectiva_ATCC_49176	Paenibacillus_graminis_C4D1M	0.143299974	0.8952631664	0	1.0368459706	-1	1	Parasitic	0.5347871236
Abiotrophia_defectiva_ATCC_49176	Paenibacillus_lactis_154	0.143299974	0.3963594969	0.3400893832	0.2876813646	1	-1	Parasitic	0.4404052443
Abiotrophia_defectiva_ATCC_49176	Parabacteroides_distasonis_ATCC_8503	0.143299974	0.2971991373	0.3171738563	0.1450009555	1	-1	Parasitic	0.5077208153
Abiotrophia_defectiva_ATCC_49176	Parabacteroides_goldsteinii_dnLKV18	0.143299974	0.155496699	0.0848704937	0.1993175303	-1	1	Parasitic	0.482300885
Abiotrophia_defectiva_ATCC_49176	Parabacteroides_gordonii_DSM_23371	0.143299974	0.1113389449	0.0628524347	0.2027336872	-1	1	Parasitic	0.4927076728
Abiotrophia_defectiva_ATCC_49176	Parabacteroides_johnsonii_DSM_18315	0.143299974	0.1840047129	0.1276530125	0.167225008	-1	0	Amensal	0.5139064475
Abiotrophia_defectiva_ATCC_49176	Parabacteroides_merdae_ATCC_43184	0.143299974	0.2740818725	0.249150904	0.1842933305	1	-1	Parasitic	0.5184259838
Abiotrophia_defectiva_ATCC_49176	Parabacteroides_sp_D13	0.143299974	0.070134443	0.1532497904	0.0588953551	0	-1	Amensal	0.5178687459
Abiotrophia_defectiva_ATCC_49176	Paracoccus_yeei_ATCC_BAA_599	0.143299974	0.4692117392	0.0936073301	0.4604280002	-1	0	Amensal	0.5233219568
Abiotrophia_defectiva_ATCC_49176	Paraprevotella_clara_YIT_11840	0.143299974	0.3357465642	0.1037580594	0.4065318172	-1	1	Parasitic	0.5304465494
Abiotrophia_defectiva_ATCC_49176	Paraprevotella_xylaniphila_YIT_11841	0.143299974	0.3814085851	0.1040545535	0.457638639	-1	1	Parasitic	0.5286493861
Abiotrophia_defectiva_ATCC_49176	Parasutterella_excrementihominis_YIT_11859	0.143299974	0.0124541965	0.1540423773	0.0122529816	0	0	Neutral	0.5104311544
Abiotrophia_defectiva_ATCC_49176	Parvimonas_micra_ATCC_33270	0.143299974	0.0511677745	0.0733512584	0.0903344414	-1	1	Parasitic	0.4835164835
Abiotrophia_defectiva_ATCC_49176	Pediococcus_acidilactici_7_4	0.143299974	0.0422939809	0.1587268064	0.0291079986	1	-1	Parasitic	0.5603576751
Abiotrophia_defectiva_ATCC_49176	Pediococcus_acidilactici_DSM_20284	0.143299974	0.0432904193	0.156706189	0.0240245728	0	-1	Amensal	0.5620328849
Abiotrophia_defectiva_ATCC_49176	Pediococcus_pentosaceus_ATCC_25745	0.143299974	0.1371583257	0.1621234163	0.1857038639	1	1	Mutual	0.503511236
Abiotrophia_defectiva_ATCC_49176	Peptoniphilus_harei_ACS_146_V_Sch2b	0.143299974	0.2030011164	0.1884324427	0.1599141649	1	-1	Parasitic	0.4832869081
Abiotrophia_defectiva_ATCC_49176	Peptoniphilus_indolicus_ATCC_29427	0.143299974	0.1516957562	0.1552060018	0.1690315573	0	1	Commensal	0.4839400428
Abiotrophia_defectiva_ATCC_49176	Peptoniphilus_lacrimalis_DSM_7455	0.143299974	0.1225762145	0.1717016595	0.1687408572	1	1	Mutual	0.4901129944
Abiotrophia_defectiva_ATCC_49176	Peptoniphilus_timonensis_JC401	0.143299974	0.0253263731	0.1530233675	0.0182226324	0	-1	Amensal	0.4964183381
Abiotrophia_defectiva_ATCC_49176	Peptostreptococcus_anaerobius_DSM_2949	0.143299974	0.3866576036	0	0.4317043688	-1	1	Parasitic	0.4590502409
Abiotrophia_defectiva_ATCC_49176	Peptostreptococcus_stomatis_DSM_17678	0.143299974	0.1647568614	0.1680250347	0.180321573	1	0	Commensal	0.4614295824
Abiotrophia_defectiva_ATCC_49176	Phascolarctobacterium_succinatutens_YIT_12067	0.143299974	0.07353388	0.1507023482	0.0658485738	0	-1	Amensal	0.4552183568
Abiotrophia_defectiva_ATCC_49176	Plesiomonas_shigelloides_302_73	0.143299974	0.4264828075	0.1561749578	0.5015844322	0	1	Commensal	0.4933178385
Abiotrophia_defectiva_ATCC_49176	Porphyromonas_asaccharolytica_DSM_20707	0.143299974	0.2401402289	0.1711960354	0.1656238269	1	-1	Parasitic	0.5779036827
Abiotrophia_defectiva_ATCC_49176	Porphyromonas_endodontalis_ATCC_35406	0.143299974	0.3256805638	0.2070048659	0.1321449876	1	-1	Parasitic	0.5441595442
Abiotrophia_defectiva_ATCC_49176	Porphyromonas_gingivalis_W83	0.143299974	0.1137231435	0.1270330464	0.1390270526	-1	1	Parasitic	0.5506944444
Abiotrophia_defectiva_ATCC_49176	Porphyromonas_somerae_DSM_23386	0.143299974	0.3256805638	0.2196226571	0.1203482046	1	-1	Parasitic	0.5455172414
Abiotrophia_defectiva_ATCC_49176	Porphyromonas_uenonis_60_3	0.143299974	0.3256805638	0.2189701729	0.1209582332	1	-1	Parasitic	0.5733333333
Abiotrophia_defectiva_ATCC_49176	Porphyromonas_uenonis_DSM_23387	0.143299974	0.2809577773	0.2089083893	0.1303653217	1	-1	Parasitic	0.5780141844
Abiotrophia_defectiva_ATCC_49176	Prevotella_albensis_DSM_11370	0.143299974	0.2591917805	0.102179531	0.299667524	-1	1	Parasitic	0.5303867403
Abiotrophia_defectiva_ATCC_49176	Prevotella_bivia_DSM_20514	0.143299974	0.2618694935	0.2819680146	0.0620595038	1	-1	Parasitic	0.5402877698
Abiotrophia_defectiva_ATCC_49176	Prevotella_brevis_ATCC_19188	0.143299974	0.2784011909	0.1014675068	0.2974491191	-1	0	Amensal	0.5215605749
Abiotrophia_defectiva_ATCC_49176	Prevotella_bryantii_B14	0.143299974	0.2635806072	0.1421309099	0.228399229	0	-1	Amensal	0.5075757576
Abiotrophia_defectiva_ATCC_49176	Prevotella_bryantii_C21a	0.143299974	0.3272245826	0.1301540746	0.3045610226	0	0	Neutral	0.5310391363
Abiotrophia_defectiva_ATCC_49176	Prevotella_buccae_ATCC_33574	0.143299974	0.3347499406	0.2290420276	0.3161640341	1	0	Commensal	0.5176151762
Abiotrophia_defectiva_ATCC_49176	Prevotella_conceptionensis_9403948	0.143299974	0.2408204181	0.2131960413	0.1263566565	1	-1	Parasitic	0.495982469
Abiotrophia_defectiva_ATCC_49176	Prevotella_copri_CB7_DSM_18205	0.143299974	0.0767704125	0.1174886313	0.0545230151	-1	-1	Competitive	0.5036927622
Abiotrophia_defectiva_ATCC_49176	Prevotella_corporis_DSM_18810	0.143299974	0.2520584974	0.3430605328	0.0049421232	1	-1	Parasitic	0.5688920455
Abiotrophia_defectiva_ATCC_49176	Prevotella_denticola_DSM20614	0.143299974	0.3256805638	0.3483466077	1.93267624126747E-12	1	-1	Parasitic	0.5512909979
Abiotrophia_defectiva_ATCC_49176	Prevotella_denticola_F0289	0.143299974	0.3256805638	0.3483466077	0	1	-1	Parasitic	0.5372928177
Abiotrophia_defectiva_ATCC_49176	Prevotella_disiens_FB035_09AN	0.143299974	0.3256805638	0.3483466077	1.59161572810262E-12	1	-1	Parasitic	0.5572953737
Abiotrophia_defectiva_ATCC_49176	Prevotella_disiens_JCM_6334	0.143299974	0.3256805638	0.3483466074	2.02703631657641E-10	1	-1	Parasitic	0.5647226174
Abiotrophia_defectiva_ATCC_49176	Prevotella_enoeca_JCM_12259	0.143299974	0.1814650766	0.1432848793	0.1645285627	0	0	Neutral	0.5411849711
Abiotrophia_defectiva_ATCC_49176	Prevotella_intermedia_17	0.143299974	0.2633834576	0.3339129654	0.0134944812	1	-1	Parasitic	0.5528571429
Abiotrophia_defectiva_ATCC_49176	Prevotella_intermedia_ATCC_25611	0.143299974	0.2726786896	0.3473327375	0.0009479002	1	-1	Parasitic	0.5671428571
Abiotrophia_defectiva_ATCC_49176	Prevotella_loescheii_DSM_19665	0.143299974	0.2892505014	0.3483466076	2.56932253250852E-11	1	-1	Parasitic	0.5279329609
Abiotrophia_defectiva_ATCC_49176	Prevotella_melaninogenica_ATCC_25845	0.143299974	0.2483764382	0.3483466077	0	1	-1	Parasitic	0.5409377187
Abiotrophia_defectiva_ATCC_49176	Prevotella_nanceiensis_DSM_19126	0.143299974	0.2249058489	0.1810813725	0.156381704	1	-1	Parasitic	0.5307142857
Abiotrophia_defectiva_ATCC_49176	Prevotella_nigrescens_ATCC_33563	0.143299974	0.2632669566	0.3469050388	0.0013477696	1	-1	Parasitic	0.5534188034
Abiotrophia_defectiva_ATCC_49176	Prevotella_oralis_ATCC_33269	0.143299974	0.3745461663	0.2121707403	0.342467507	1	0	Commensal	0.5020949721
Abiotrophia_defectiva_ATCC_49176	Prevotella_pallens_ATCC_700821	0.143299974	0.2698162766	0.2223277745	0.1178191024	1	-1	Parasitic	0.5488668555
Abiotrophia_defectiva_ATCC_49176	Prevotella_ruminicola_23	0.143299974	0.2979192285	0.1323003858	0.2664012232	0	-1	Amensal	0.5422488357
Abiotrophia_defectiva_ATCC_49176	Prevotella_salivae_DSM_15606	0.143299974	0.1706068216	0.0835272243	0.1572526053	-1	0	Amensal	0.5229151014
Abiotrophia_defectiva_ATCC_49176	Prevotella_shahii_JCM_12083	0.143299974	0.1912364019	0.0969998563	0.2145770084	-1	1	Parasitic	0.5060757684
Abiotrophia_defectiva_ATCC_49176	Prevotella_stercorea_DSM_18206	0.143299974	0.2043552603	0.1334466942	0.2009169127	0	0	Neutral	0.5026902383
Abiotrophia_defectiva_ATCC_49176	Prevotella_timonensis_4401737	0.143299974	0.2194026898	0.188528394	0.1494192416	1	-1	Parasitic	0.541218638
Abiotrophia_defectiva_ATCC_49176	Prevotella_timonensis_CRIS_5C_B1	0.143299974	0.1405977059	0.2042464176	0.1347239505	1	0	Commensal	0.5290275762
Abiotrophia_defectiva_ATCC_49176	Prevotella_veroralis_DSM_19559	0.143299974	0.3119227916	0.3483466074	2.15891304833349E-10	1	-1	Parasitic	0.5564853556
Abiotrophia_defectiva_ATCC_49176	Propionibacterium_acidipropionici_ATCC_4875	0.143299974	0.457638639	0.3120317013	0.457638639	1	0	Commensal	0.4715447154
Abiotrophia_defectiva_ATCC_49176	Propionibacterium_acnes_KPA171202	0.143299974	0.4798713857	0.0916207144	0.48701144	-1	0	Amensal	0.4836852207
Abiotrophia_defectiva_ATCC_49176	Propionibacterium_avidum_44067	0.143299974	0.457638639	0.0693044436	0.4410592247	-1	0	Amensal	0.4543028686
Abiotrophia_defectiva_ATCC_49176	Propionibacterium_freudenreichii_subsp_shermanii_CIRM_BIA1	0.143299974	0.2135807245	0.0478355993	0.2331123032	-1	0	Amensal	0.4863013699
Abiotrophia_defectiva_ATCC_49176	Propionibacterium_granulosum_DSM_20700	0.143299974	0.3639292716	-2.1600499167107E-11	0.3995844322	-1	0	Amensal	0.4966397849
Abiotrophia_defectiva_ATCC_49176	Propionibacterium_jensenii_DSM_20535	0.143299974	0.457638639	0.3483466077	0.457638639	1	0	Commensal	0.5088719899
Abiotrophia_defectiva_ATCC_49176	Propionibacterium_propionicum_F0230a	0.143299974	0.5339513575	3.01270119962282E-11	0.5999313241	-1	1	Parasitic	0.4645618557
Abiotrophia_defectiva_ATCC_49176	Proteus_mirabilis_ATCC_35198	0.143299974	0.4524776898	0.0757449194	0.457638639	-1	0	Amensal	0.4955699941
Abiotrophia_defectiva_ATCC_49176	Proteus_penneri_ATCC_35198	0.143299974	0.3703426906	0.4809573036	-1.01181285572238E-11	1	-1	Parasitic	0.4973451327
Abiotrophia_defectiva_ATCC_49176	Providencia_alcalifaciens_DSM_30120	0.143299974	0.3419504856	0.3483466077	-4.88853402202949E-12	1	-1	Parasitic	0.4949554896
Abiotrophia_defectiva_ATCC_49176	Providencia_rettgeri_DSM_1131	0.143299974	0.3419504856	0.3384948786	0.0096708378	1	-1	Parasitic	0.5167597765
Abiotrophia_defectiva_ATCC_49176	Providencia_rustigianii_DSM_4541	0.143299974	0.3419504856	0.3483466078	-1.82694748218637E-10	1	-1	Parasitic	0.4889683959
Abiotrophia_defectiva_ATCC_49176	Providencia_stuartii_ATCC_25827	0.143299974	0.3419504856	0.3483466082	-5.04883246321697E-10	1	-1	Parasitic	0.505624297
Abiotrophia_defectiva_ATCC_49176	Pseudobutyrivibrio_ruminis_AD2017	0.143299974	0.1346693635	0.1723892506	0.1378733961	1	0	Commensal	0.365622724
Abiotrophia_defectiva_ATCC_49176	Pseudoflavonifractor_capillosus_strain_ATCC_29799	0.143299974	0.1165554996	0.1923491496	0.038869364	1	-1	Parasitic	0.4001495886
Abiotrophia_defectiva_ATCC_49176	Pseudomonas_aeruginosa_NCGM2_S1	0.143299974	0.4227702094	2.0196357646	0	1	-1	Parasitic	0.5256198347
Abiotrophia_defectiva_ATCC_49176	Pseudomonas_alcaliphila_34	0.143299974	0.2746250199	4.59294824395329E-11	0.4958177466	-1	1	Parasitic	0.5295073091
Abiotrophia_defectiva_ATCC_49176	Pseudomonas_monteilii_NBRC_103158	0.143299974	0.3278845453	0.0438378018	0.4243976773	-1	1	Parasitic	0.5358877496
Abiotrophia_defectiva_ATCC_49176	Pseudomonas_nitroreducens_HBP1	0.143299974	0.4055824625	0.4854398119	0.1731500766	1	-1	Parasitic	0.5337690632
Abiotrophia_defectiva_ATCC_49176	Pseudomonas_oleovorans_MOIL14HWK12	0.143299974	0.2773556051	0.2063972109	0.2329070867	1	-1	Parasitic	0.5368763557
Abiotrophia_defectiva_ATCC_49176	Pseudoramibacter_alactolyticus_ATCC_23263	0.143299974	0.1154612065	0.1869558012	0.1443765861	1	1	Mutual	0.493767313
Abiotrophia_defectiva_ATCC_49176	Pyramidobacter_piscolens_W5455	0.143299974	0.1611827817	0.099095651	0.1929780745	-1	1	Parasitic	0.499327957
Abiotrophia_defectiva_ATCC_49176	Ralstonia_sp_5_7_47FAA	0.143299974	0.1238989033	0.0919415296	0.2131239502	-1	1	Parasitic	0.5245806825
Abiotrophia_defectiva_ATCC_49176	Raoultella_planticola_ATCC_33531	0.143299974	0.457638639	2.0359826618	-8.73114913702011E-11	1	-1	Parasitic	0.5437131631
Abiotrophia_defectiva_ATCC_49176	Rhodococcus_equi_ATCC_33707	0.143299974	0.3742261446	1.30739863379858E-11	0.5005050746	-1	1	Parasitic	0.4968481375
Abiotrophia_defectiva_ATCC_49176	Rhodococcus_equi_NBRC_101255	0.143299974	0.4768819203	6.2823346524965E-10	0.6013356854	-1	1	Parasitic	0.5026086957
Abiotrophia_defectiva_ATCC_49176	Rhodococcus_rhodochrous_ATCC_21198	0.143299974	0.3175740195	2.8069280233467E-10	0.4095298776	-1	1	Parasitic	0.4997131383
Abiotrophia_defectiva_ATCC_49176	Roseburia_hominis_A2_183	0.143299974	0.2988826742	0.0705395723	0.2778070354	-1	0	Amensal	0.3145038168
Abiotrophia_defectiva_ATCC_49176	Roseburia_intestinalis_L1_82	0.143299974	0.3344247687	0.3544201873	0.1137513457	1	-1	Parasitic	0.3621867882
Abiotrophia_defectiva_ATCC_49176	Roseburia_inulinivorans_DSM_16841	0.143299974	0.2681355461	0.3262529918	0.0867751359	1	-1	Parasitic	0.3491577335
Abiotrophia_defectiva_ATCC_49176	Roseomonas_mucosa_ATCC_BAA_692	0.143299974	0.3390425208	0.1945340772	0.2959217142	1	-1	Parasitic	0.5138653084
Abiotrophia_defectiva_ATCC_49176	Rothia_aeria_F0474	0.143299974	0.1109558475	0.1521493605	0.0729167967	0	-1	Amensal	0.5265734266
Abiotrophia_defectiva_ATCC_49176	Rothia_dentocariosa_ATCC_17931	0.143299974	0.1129992175	0.1484712981	0.0896767061	0	-1	Amensal	0.5244233379
Abiotrophia_defectiva_ATCC_49176	Rothia_mucilaginosa_DY_18	0.143299974	0.1526643561	0.1548695255	0.0966001835	0	-1	Amensal	0.5201668985
Abiotrophia_defectiva_ATCC_49176	Ruminococcaceae_bacterium_D16	0.143299974	0.0984432444	0.1252827588	0.1062293816	-1	0	Amensal	0.4357197844
Abiotrophia_defectiva_ATCC_49176	Ruminococcus_albus_7	0.143299974	0.1659690498	0.2028215078	0.1821514034	1	0	Commensal	0.403887689
Abiotrophia_defectiva_ATCC_49176	Ruminococcus_bromii_L2_63	0.143299974	0.1058244135	0.2940525931	0.0097499946	1	-1	Parasitic	0.5032310178
Abiotrophia_defectiva_ATCC_49176	Ruminococcus_callidus_ATCC_2776001	0.143299974	0.2238596117	0.2688634248	0.2312256865	1	0	Commensal	0.4190544413
Abiotrophia_defectiva_ATCC_49176	Ruminococcus_champanellensis_18P13	0.143299974	0.0200953586	0.1712655398	-3.5242919693701E-12	1	-1	Parasitic	0.420242915
Abiotrophia_defectiva_ATCC_49176	Ruminococcus_flavefaciens_ATCC_19208	0.143299974	0.265622659	0.2970473249	0.2424974195	1	0	Commensal	0.3945480631
Abiotrophia_defectiva_ATCC_49176	Ruminococcus_flavefaciens_FD_1	0.143299974	0.2468568279	0.2929230772	0.234375517	1	0	Commensal	0.4535211268
Abiotrophia_defectiva_ATCC_49176	Ruminococcus_gauvreauii_DSM_19829	0.143299974	0.2027510738	0.3017276343	0.1993571258	1	0	Commensal	0.3938356164
Abiotrophia_defectiva_ATCC_49176	Ruminococcus_gnavus_ATCC_29149	0.143299974	0.2001421406	0.2075183428	0.1117623533	1	-1	Parasitic	0.3876363636
Abiotrophia_defectiva_ATCC_49176	Ruminococcus_lactaris_ATCC_29176	0.143299974	0.1020196671	0.1539909575	0.0636533684	0	-1	Amensal	0.3976284585
Abiotrophia_defectiva_ATCC_49176	Ruminococcus_obeum_A2_162	0.143299974	0.1095685856	0.1983693854	0.0236414979	1	-1	Parasitic	0.3616541353
Abiotrophia_defectiva_ATCC_49176	Ruminococcus_sp_5_1_39BFAA	0.143299974	0.0369038664	0.1615229591	0.0066115447	1	-1	Parasitic	0.3343653251
Abiotrophia_defectiva_ATCC_49176	Ruminococcus_sp_SR1_5	0.143299974	0.1378229255	0.1767205719	0.0364926541	1	-1	Parasitic	0.3657616893
Abiotrophia_defectiva_ATCC_49176	Ruminococcus_torques_ATCC_27756	0.143299974	0.0962182971	0.190813866	0.0107361843	1	-1	Parasitic	0.4225460123
Abiotrophia_defectiva_ATCC_49176	Ruminococcus_torques_L2_14	0.143299974	0.1504041568	0.1819624608	0.0366587645	1	-1	Parasitic	0.3486445783
Abiotrophia_defectiva_ATCC_49176	Salmonella_enterica_enterica_sv_Typhimurium_LT2	0.143299974	0.6666375796	0.3384948788	1.468144172	1	1	Mutual	0.5193312435
Abiotrophia_defectiva_ATCC_49176	Scardovia_inopinata_F0304	0.143299974	0.2160869881	0.2442553075	0.1040913002	1	-1	Parasitic	0.4574780059
Abiotrophia_defectiva_ATCC_49176	Selenomonas_ruminantium_AC2024	0.143299974	0.5907301609	0.0882584956	0.6263008611	-1	0	Amensal	0.4941176471
Abiotrophia_defectiva_ATCC_49176	Serratia_fonticola_RB_25	0.143299974	0.457638639	2.0359826617	8.71978045324795E-11	1	-1	Parasitic	0.5241343127
Abiotrophia_defectiva_ATCC_49176	Serratia_liquefaciens_ATCC_27592	0.143299974	0.457638639	2.0359826619	-1.4699708117405E-10	1	-1	Parasitic	0.5313463515
Abiotrophia_defectiva_ATCC_49176	Silanimonas_lenta_DSM_16282	0.143299974	0.0575554677	0.1517546548	0.0537914651	0	0	Neutral	0.5871731009
Abiotrophia_defectiva_ATCC_49176	Slackia_exigua_ATCC_700122	0.143299974	0.0149857991	0.1491277393	0.037884291	0	1	Commensal	0.5074415308
Abiotrophia_defectiva_ATCC_49176	Slackia_piriformis_YIT_12062	0.143299974	0.0090120486	0.1341471604	0.0470313834	0	1	Commensal	0.4466165414
Abiotrophia_defectiva_ATCC_49176	Solobacterium_moorei_DSM_22971	0.143299974	0.2683590528	0.1662906199	0.1820559877	1	-1	Parasitic	0.4620390456
Abiotrophia_defectiva_ATCC_49176	Solobacterium_moorei_F0204	0.143299974	0.2669407229	0.1627399671	0.1856066406	1	-1	Parasitic	0.4427312775
Abiotrophia_defectiva_ATCC_49176	Staphylococcus_arlettae_CVD059	0.143299974	0.2537692916	1.5013914532	0.1087179418	1	-1	Parasitic	0.4867788462
Abiotrophia_defectiva_ATCC_49176	Staphylococcus_capitis_CR0101	0.143299974	0.2594641491	1.501389702	0.1087193254	1	-1	Parasitic	0.5060679612
Abiotrophia_defectiva_ATCC_49176	Staphylococcus_caprae_C87	0.143299974	0.2771561795	0.2554712372	0.2632361707	1	0	Commensal	0.4908536585
Abiotrophia_defectiva_ATCC_49176	Staphylococcus_cohnii_hu_01	0.143299974	0.3119368399	0.3333267898	0.297217715	1	0	Commensal	0.4852272727
Abiotrophia_defectiva_ATCC_49176	Staphylococcus_epidermidis_ATCC_12228	0.143299974	0.256629924	0.25496687	0.230675334	1	-1	Parasitic	0.480495356
Abiotrophia_defectiva_ATCC_49176	Staphylococcus_equorum_subsp_equorum_Mu2	0.143299974	0.251398729	1.2414678025	0.2457780334	1	0	Commensal	0.490430622
Abiotrophia_defectiva_ATCC_49176	Staphylococcus_haemolyticus_JCSC1435	0.143299974	0.3177714607	0.295997466	0.2876002514	1	0	Commensal	0.4766645924
Abiotrophia_defectiva_ATCC_49176	Staphylococcus_hominis_subsp_hominis_C80	0.143299974	0.2515135434	0.2639272996	0.2406020971	1	0	Commensal	0.4849812265
Abiotrophia_defectiva_ATCC_49176	Staphylococcus_intermedius_ATCC_27335	0.143299974	0.2740499672	0.1575121023	0.1908345053	0	-1	Amensal	0.457392571
Abiotrophia_defectiva_ATCC_49176	Staphylococcus_lugdunensis_HKU09_01	0.143299974	0.2571749443	0.2322191833	0.2423218091	1	0	Commensal	0.4848858729
Abiotrophia_defectiva_ATCC_49176	Staphylococcus_pasteuri_SP1	0.143299974	0.2666781393	0.3418852576	0.2048163534	1	-1	Parasitic	0.5147501505
Abiotrophia_defectiva_ATCC_49176	Staphylococcus_pettenkoferi_VCU012	0.143299974	0.1862545249	0.2138602602	0.2107942607	1	1	Mutual	0.501242236
Abiotrophia_defectiva_ATCC_49176	Staphylococcus_saprophyticus_subsp_saprophyticus_ATCC_15305	0.143299974	0.3041845573	0.2425907444	0.2917827841	1	0	Commensal	0.4818907305
Abiotrophia_defectiva_ATCC_49176	Staphylococcus_sciuri_subsp_sciuri_Z8	0.143299974	0.2450853978	1.5013954432	0.1087134267	1	-1	Parasitic	0.4894894895
Abiotrophia_defectiva_ATCC_49176	Staphylococcus_simulans_ACS_120_V_Sch1	0.143299974	0.2949858739	0.3217182478	0.2333210645	1	-1	Parasitic	0.4689403167
Abiotrophia_defectiva_ATCC_49176	Staphylococcus_vitulinus_F1028	0.143299974	0.2371770316	1.4933343143	0.1167748181	1	-1	Parasitic	0.4981729598
Abiotrophia_defectiva_ATCC_49176	Staphylococcus_warneri_SG1	0.143299974	0.2828653666	0.317934632	0.2334931809	1	-1	Parasitic	0.5012062726
Abiotrophia_defectiva_ATCC_49176	Staphylococcus_xylosus_DMB3_Bh1	0.143299974	0.2951936524	0.2966458714	0.2653694168	1	-1	Parasitic	0.506231454
Abiotrophia_defectiva_ATCC_49176	Staphylococcus_xylosus_NJ	0.143299974	0.2942753569	0.301280545	0.2608741859	1	-1	Parasitic	0.5052204176
Abiotrophia_defectiva_ATCC_49176	Stenotrophomonas_maltophilia_D457	0.143299974	0.457638639	0.1400250622	0.457638639	0	0	Neutral	0.5528358209
Abiotrophia_defectiva_ATCC_49176	Stenotrophomonas_rhizophila_PCA13	0.143299974	0.457638639	0.1459414032	0.457638639	0	0	Neutral	0.5487661575
Abiotrophia_defectiva_ATCC_49176	Stoquefichus_massiliensis_AP9	0.143299974	0.2023111526	0.2294380008	0.2114143571	1	0	Commensal	0.3529411765
Abiotrophia_defectiva_ATCC_49176	Streptococcus_agalactiae_A909	0.143299974	0.3483466077	0.160014703	0.1883319047	1	-1	Parasitic	0.4551630435
Abiotrophia_defectiva_ATCC_49176	Streptococcus_anginosus_1_2_62CV	0.143299974	0.0706987516	0.0888945642	0.167029841	-1	1	Parasitic	0.4781591264
Abiotrophia_defectiva_ATCC_49176	Streptococcus_australis_ATCC_700641	0.143299974	0.3713262772	0.2708251313	0.3616563774	1	0	Commensal	0.4790540541
Abiotrophia_defectiva_ATCC_49176	Streptococcus_constellatus_subsp_constellatus_SK53	0.143299974	0.2645658437	0.155737165	0.1926094427	0	-1	Amensal	0.4700793079
Abiotrophia_defectiva_ATCC_49176	Streptococcus_constellatus_subsp_pharyngis_SK1060	0.143299974	0.2859959171	0.1583555609	0.1899910468	1	-1	Parasitic	0.4550682962
Abiotrophia_defectiva_ATCC_49176	Streptococcus_cristatus_ATCC_51100	0.143299974	0.3206057532	0.234800203	0.3071294169	1	0	Commensal	0.4628214038
Abiotrophia_defectiva_ATCC_49176	Streptococcus_dysgalactiae_subsp_dysgalactiae_ATCC_27957	0.143299974	0.3483466077	0.2323389041	0.1160077035	1	-1	Parasitic	0.4435087719
Abiotrophia_defectiva_ATCC_49176	Streptococcus_equinus_ATCC_9812	0.143299974	0.0720678764	0.0997721464	0.1764383235	-1	1	Parasitic	0.46458492
Abiotrophia_defectiva_ATCC_49176	Streptococcus_gallolyticus_subsp_gallolyticus_ATCC_43143	0.143299974	0.2543265042	0.2854593055	0.1855133799	1	-1	Parasitic	0.4316298343
Abiotrophia_defectiva_ATCC_49176	Streptococcus_gordonii_str_Challis_substr_CH1	0.143299974	0.3960213841	0.2378274633	0.3926875771	1	0	Commensal	0.44
Abiotrophia_defectiva_ATCC_49176	Streptococcus_infantarius_subsp_infantarius_ATCC_BAA_102	0.143299974	0.1456281041	0.1517249014	0.245908034	0	1	Commensal	0.4826311899
Abiotrophia_defectiva_ATCC_49176	Streptococcus_infantis_ATCC_700779	0.143299974	0.3064070308	0.2262632726	0.3001594987	1	0	Commensal	0.4549356223
Abiotrophia_defectiva_ATCC_49176	Streptococcus_intermedius_JTH08	0.143299974	0.3152065215	0.1577835318	0.1905630758	1	-1	Parasitic	0.4615384615
Abiotrophia_defectiva_ATCC_49176	Streptococcus_lutetiensis_033	0.143299974	0.2795613259	0.1951102579	0.2850309632	1	0	Commensal	0.4798083504
Abiotrophia_defectiva_ATCC_49176	Streptococcus_mitis_NCTC_12261	0.143299974	0.3470307141	0.2475980476	0.3282292959	1	0	Commensal	0.4488188976
Abiotrophia_defectiva_ATCC_49176	Streptococcus_mutans_ATCC_25175	0.143299974	0.4672084722	0.3483466077	0.3994800525	1	-1	Parasitic	0.4717741935
Abiotrophia_defectiva_ATCC_49176	Streptococcus_oralis_Uo5	0.143299974	0.4113752431	0.344551901	0.3324378565	1	-1	Parasitic	0.4381625442
Abiotrophia_defectiva_ATCC_49176	Streptococcus_parasanguinis_ATCC_903	0.143299974	0.3140868905	0.2254363778	0.311673587	1	0	Commensal	0.4666666667
Abiotrophia_defectiva_ATCC_49176	Streptococcus_parauberis_KCTC_11537	0.143299974	0.2970985459	0.1705382322	0.1778083755	1	-1	Parasitic	0.4586466165
Abiotrophia_defectiva_ATCC_49176	Streptococcus_peroris_ATCC_700780	0.143299974	0.2858456311	0.1574907627	0.190855845	0	-1	Amensal	0.4697508897
Abiotrophia_defectiva_ATCC_49176	Streptococcus_pleomorphus_DSM_20574	0.143299974	0.1606717442	0.218376585	0.2015898599	1	1	Mutual	0.41211226
Abiotrophia_defectiva_ATCC_49176	Streptococcus_pseudopneumoniae_IS7493	0.143299974	0.2876472836	0.2155762526	0.2730332116	1	0	Commensal	0.4503546099
Abiotrophia_defectiva_ATCC_49176	Streptococcus_salivarius_JIM8777	0.143299974	0.3326988565	0.3122022888	0.2749841376	1	-1	Parasitic	0.4578397213
Abiotrophia_defectiva_ATCC_49176	Streptococcus_sanguinis_SK36	0.143299974	0.4187955229	0.2521039703	0.4037507954	1	0	Commensal	0.4369189907
Abiotrophia_defectiva_ATCC_49176	Streptococcus_sp_2_1_36FAA	0.143299974	0.0925192315	0.0125679255	0.2898267811	-1	1	Parasitic	0.4140565317
Abiotrophia_defectiva_ATCC_49176	Streptococcus_sp_I_G2	0.143299974	0.223899828	0.099752693	0.2485939147	-1	1	Parasitic	0.4291158537
Abiotrophia_defectiva_ATCC_49176	Streptococcus_sp_I_P16	0.143299974	0.219185135	0.0991403406	0.2492062671	-1	1	Parasitic	0.4427934621
Abiotrophia_defectiva_ATCC_49176	Streptococcus_thermophilus_LMG_18311	0.143299974	0.0960485835	7.84439180279151E-12	0.3117243883	-1	1	Parasitic	0.4901664145
Abiotrophia_defectiva_ATCC_49176	Streptococcus_thoraltensis_DSM_12221	0.143299974	0.3483466077	0.1924260869	0.1559205208	1	-1	Parasitic	0.4776219105
Abiotrophia_defectiva_ATCC_49176	Streptococcus_uberis_0140J	0.143299974	0.3104253627	0.1660615708	0.1822850369	1	-1	Parasitic	0.4620642515
Abiotrophia_defectiva_ATCC_49176	Streptococcus_vestibularis_F0396	0.143299974	0.2695020521	0.2102987593	0.266639323	1	0	Commensal	0.4642609299
Abiotrophia_defectiva_ATCC_49176	Subdoligranulum_variabile_DSM_15176	0.143299974	0.2427254463	0.2083623876	0.0956853998	1	-1	Parasitic	0.3671274962
Abiotrophia_defectiva_ATCC_49176	Succinatimonas_hippei_YIT_12066	0.143299974	0.0774330243	0.1615031552	0.0112672777	1	-1	Parasitic	0.4390243902
Abiotrophia_defectiva_ATCC_49176	Succinivibrio_dextrinosolvens_H5	0.143299974	0.1168256034	0.1898571815	0.0865389529	1	-1	Parasitic	0.4945205479
Abiotrophia_defectiva_ATCC_49176	Sulfolobus_solfataricus_P2	0.143299974	0.0484290282	0.17527298	0.2095542217	1	1	Mutual	0.5613207547
Abiotrophia_defectiva_ATCC_49176	Sutterella_parvirubra_YIT_11816	0.143299974	0.0129276448	0.1484777284	0.0329986361	0	1	Commensal	0.5471039777
Abiotrophia_defectiva_ATCC_49176	Sutterella_wadsworthensis_3_1_45B	0.143299974	0.037390985	0.1546917609	0.0498601049	0	1	Commensal	0.5153024911
Abiotrophia_defectiva_ATCC_49176	Tannerella_forsythia_ATCC_43037	0.143299974	0.406001939	0.1172532405	0.4570472171	-1	1	Parasitic	0.5510899183
Abiotrophia_defectiva_ATCC_49176	Tatumella_ptyseos_ATCC_33301	0.143299974	0.5603121674	2.0359826617	0.5220871627	1	0	Commensal	0.5322763307
Abiotrophia_defectiva_ATCC_49176	Trabulsiella_guamensis_ATCC_49490	0.143299974	0.457638639	0.2231114492	0.457638639	1	0	Commensal	0.5223404255
Abiotrophia_defectiva_ATCC_49176	Tropheryma_whipplei_str_Twist	0.143299974	0.0083345325	0.1461898085	0.0166042938	0	1	Commensal	0.5174013921
Abiotrophia_defectiva_ATCC_49176	Trueperella_pyogenes_MS249	0.143299974	0.2919277365	0.0938521167	0.2919277365	-1	0	Amensal	0.4672518569
Abiotrophia_defectiva_ATCC_49176	Ureaplasma_parvum_serovar_1_str_ATCC_27813	0.143299974	0.0057390682	0.1493318254	0.0057736038	0	0	Neutral	0.6154452325
Abiotrophia_defectiva_ATCC_49176	Ureaplasma_urealyticum_serovar_8_str_ATCC_27618	0.143299974	0.0455385456	0.1478291036	0.0662003102	0	1	Commensal	0.6184107002
Abiotrophia_defectiva_ATCC_49176	Ureibacillus_thermosphaericus_str_Thermo_BF	0.143299974	0.0637500248	0.1685258686	0.0615433715	1	0	Commensal	0.4709302326
Abiotrophia_defectiva_ATCC_49176	Varibaculum_cambriense_DSM_15806	0.143299974	0.2986674172	-7.44648787076585E-11	0.389737389	-1	1	Parasitic	0.4887436456
Abiotrophia_defectiva_ATCC_49176	Veillonella_atypica_ACS_049_V_Sch6	0.143299974	0.1359683048	0.1904232241	0.1357595206	1	0	Commensal	0.4685314685
Abiotrophia_defectiva_ATCC_49176	Veillonella_dispar_ATCC_17748	0.143299974	0.1897776589	0.0821042836	0.1961951735	-1	0	Amensal	0.4875862069
Abiotrophia_defectiva_ATCC_49176	Veillonella_parvula_Te3_DSM_2008	0.143299974	0.1082081257	0.0880731806	0.1184634444	-1	0	Amensal	0.4566308244
Abiotrophia_defectiva_ATCC_49176	Veillonella_ratti_ACS_216_V_Col6b	0.143299974	0.1854755659	9.92486093309708E-11	0.3011805859	-1	1	Parasitic	0.4825462012
Abiotrophia_defectiva_ATCC_49176	Veillonella_sp_3_1_44	0.143299974	0.1090261002	0.1157211755	0.0796908933	-1	-1	Competitive	0.5069090909
Abiotrophia_defectiva_ATCC_49176	Veillonella_sp_6_1_27	0.143299974	0.2039830514	0.1808759146	0.1074937801	1	-1	Parasitic	0.5104844541
Abiotrophia_defectiva_ATCC_49176	Vibrio_fluvialis_560	0.143299974	0.3858294629	0.1219544106	0.4364099708	-1	1	Parasitic	0.4997176736
Abiotrophia_defectiva_ATCC_49176	Vibrio_furnissii_NCTC_11218	0.143299974	0.4513693748	0.3193820982	0.2985186944	1	-1	Parasitic	0.5060307018
Abiotrophia_defectiva_ATCC_49176	Vibrio_mimicus_MB_451	0.143299974	0.457638639	0.265876082	0.457638639	1	0	Commensal	0.4895470383
Abiotrophia_defectiva_ATCC_49176	Vibrio_parahaemolyticus_RIMD_2210633	0.143299974	0.457638639	0.34744777	0.457638639	1	0	Commensal	0.5036702428
Abiotrophia_defectiva_ATCC_49176	Weissella_cibaria_KACC_11862	0.143299974	0.1304362266	0.1569901385	0.1913564692	0	1	Commensal	0.4820548909
Abiotrophia_defectiva_ATCC_49176	Weissella_confusa_LBAE_C39_2	0.143299974	0.1791476837	0.1693788521	0.1789677555	1	0	Commensal	0.4772079772
Abiotrophia_defectiva_ATCC_49176	Weissella_paramesenteroides_ATCC_33313	0.143299974	0.0528851972	0.1613561299	0.014774975	1	-1	Parasitic	0.4917664671
Abiotrophia_defectiva_ATCC_49176	Yersinia_bercovieri_ATCC_43970	0.143299974	0.457638639	0.2723252826	0.457638639	1	0	Commensal	0.4940778342
Abiotrophia_defectiva_ATCC_49176	Yersinia_enterocolitica_subsp_enterocolitica_8081	0.143299974	0.644175075	0	0.7547503291	-1	1	Parasitic	0.5005506608
Abiotrophia_defectiva_ATCC_49176	Yersinia_frederiksenii_ATCC_33641	0.143299974	0.7107543663	2.0359826617	1.3293887598	1	1	Mutual	0.5132837407
Abiotrophia_defectiva_ATCC_49176	Yersinia_kristensenii_ATCC_33638	0.143299974	0.457638639	2.0359826615	2.12025952350814E-10	1	-1	Parasitic	0.501897019
Abiotrophia_defectiva_ATCC_49176	Yersinia_pseudotuberculosis_YPIII	0.143299974	0.457638639	1.3121699736	0.457638639	1	0	Commensal	0.5024820739
Abiotrophia_defectiva_ATCC_49176	Yersinia_rohdei_ATCC_43380	0.143299974	0.457638639	0.3504956	0.457638639	1	0	Commensal	0.5075757576
Abiotrophia_defectiva_ATCC_49176	Yokenella_regensburgei_ATCC_43003	0.143299974	0.457638639	2.0359826617	-1.13686837721616E-13	1	-1	Parasitic	0.5233887734
Acidaminococcus_fermentans_DSM_20731	Acidaminococcus_intestini_RyC_MR95	0.1738433268	0.1164866465	0.2242674091	0.0577252688	1	-1	Parasitic	0.3098134631
Acidaminococcus_fermentans_DSM_20731	Acidaminococcus_sp_D21	0.1738433268	0.1263156717	0.2232160041	0.0556364267	1	-1	Parasitic	0.3892116183
Acidaminococcus_fermentans_DSM_20731	Acinetobacter_calcoaceticus_PHEA_2	0.1738433268	0.2345517533	0.4576384387	0.7737767604	1	1	Mutual	0.4560279557
Acidaminococcus_fermentans_DSM_20731	Acinetobacter_haemolyticus_NIPH_261	0.1738433268	0.1273386708	0.3788046854	-2.76259015663527E-11	1	-1	Parasitic	0.4508196721
Acidaminococcus_fermentans_DSM_20731	Acinetobacter_junii_SH205	0.1738433268	0.1088673346	0.3234303669	-9.30526766751427E-10	1	-1	Parasitic	0.5332922318
Acidaminococcus_fermentans_DSM_20731	Acinetobacter_lwoffii_WJ10621	0.1738433268	0.073906463	0.457621152	0.773794047	1	1	Mutual	0.4403318443
Acidaminococcus_fermentans_DSM_20731	Acinetobacter_pittii_ANC_4052	0.1738433268	0.1760256502	0.457638639	1.1203505452	1	1	Mutual	0.4575581395
Acidaminococcus_fermentans_DSM_20731	Acinetobacter_radioresistens_NIPH_2130	0.1738433268	0.1303833717	0.4267448698	-9.09494701772928E-13	1	-1	Parasitic	0.4360100376
Acidaminococcus_fermentans_DSM_20731	Actinobacillus_pleuropneumoniae_L20	0.1738433268	0.4835622671	6.82121026329696E-13	0.975196114	-1	1	Parasitic	0.4118786314
Acidaminococcus_fermentans_DSM_20731	Actinomyces_cardiffensis_F0333	0.1738433268	0.1686246209	0.4005047979	0.1272277587	1	-1	Parasitic	0.5212620027
Acidaminococcus_fermentans_DSM_20731	Actinomyces_georgiae_DSM_6843	0.1738433268	0.2830420714	0.3879286655	0.3380266796	1	1	Mutual	0.5548862115
Acidaminococcus_fermentans_DSM_20731	Actinomyces_graevenitzii_C83	0.1738433268	0.2225451248	0.2088979177	0.197274429	1	-1	Parasitic	0.5028169014
Acidaminococcus_fermentans_DSM_20731	Actinomyces_naeslundii_str_Howell_279	0.1738433268	0.2548418873	0.4504509048	0.0431264055	1	-1	Parasitic	0.4838070059
Acidaminococcus_fermentans_DSM_20731	Actinomyces_odontolyticus_ATCC_17982	0.1738433268	0.1468987532	0.1905748264	0.1302619852	0	-1	Amensal	0.641509434
Acidaminococcus_fermentans_DSM_20731	Actinomyces_oris_K20	0.1738433268	0.1963061705	0.363819318	2.50111042987555E-11	1	-1	Parasitic	0.472392638
Acidaminococcus_fermentans_DSM_20731	Actinomyces_turicensis_ACS_279_V_Col4	0.1738433268	0.2351978048	0.4362576948	0.1390778092	1	-1	Parasitic	0.4962711864
Acidaminococcus_fermentans_DSM_20731	Actinomyces_urogenitalis_DSM_15434	0.1738433268	0.2532163347	0.457638639	0.18469681	1	-1	Parasitic	0.485361093
Acidaminococcus_fermentans_DSM_20731	Actinomyces_viscosus_C505	0.1738433268	0.2554687611	0.4305428095	0.0270958295	1	-1	Parasitic	0.454241817
Acidaminococcus_fermentans_DSM_20731	Adlercreutzia_equolifaciens_DSM_19450	0.1738433268	0.0040309699	0.1926478093	6.48014975013211E-12	1	-1	Parasitic	0.5182215743
Acidaminococcus_fermentans_DSM_20731	Aerococcus_viridans_ATCC_11563	0.1738433268	0.2222767932	0.1854323657	0.2496087992	0	1	Commensal	0.4385607604
Acidaminococcus_fermentans_DSM_20731	Aeromonas_caviae_Ae398	0.1738433268	0.457638639	0.0388344649	0.4188041741	-1	0	Amensal	0.4539048738
Acidaminococcus_fermentans_DSM_20731	Aeromonas_hydrophila_subsp_hydrophila_ATCC_7966	0.1738433268	0.6916901098	0.457638639	0.3766948924	1	-1	Parasitic	0.4521028037
Acidaminococcus_fermentans_DSM_20731	Aeromonas_jandaei_Riv2	0.1738433268	0.457638639	0.0380385999	0.4196000391	-1	0	Amensal	0.4514388489
Acidaminococcus_fermentans_DSM_20731	Aeromonas_media_WS	0.1738433268	0.457638639	0.0422043889	0.4154342501	-1	0	Amensal	0.4510966212
Acidaminococcus_fermentans_DSM_20731	Aeromonas_veronii_B565	0.1738433268	0.457638639	0.039144415	0.418494224	-1	0	Amensal	0.4579659024
Acidaminococcus_fermentans_DSM_20731	Afipia_birgiae_34632	0.1738433268	0.1828111459	0.3995600553	0.0777613899	1	-1	Parasitic	0.4549848943
Acidaminococcus_fermentans_DSM_20731	Aggregatibacter_aphrophilus_NJ8700	0.1738433268	0.3078277426	0.1787658174	0.2788728216	0	0	Neutral	0.4439344262
Acidaminococcus_fermentans_DSM_20731	Akkermansia_muciniphila_ATCC_BAA_835	0.1738433268	0.1176866004	0.4635730636	0	1	-1	Parasitic	0.4759284732
Acidaminococcus_fermentans_DSM_20731	Alcaligenes_faecalis_subsp_faecalis_NBRC_13111	0.1738433268	0.2891086619	0.4505785591	0.0423604752	1	-1	Parasitic	0.4241691843
Acidaminococcus_fermentans_DSM_20731	Alcaligenes_faecalis_subsp_faecalis_NCIB_8687	0.1738433268	0.2832100569	0.457638639	1.8283308017	1	1	Mutual	0.4342998149
Acidaminococcus_fermentans_DSM_20731	Alistipes_finegoldii_DSM_17242	0.1738433268	0.3587141593	0.1107076292	0.3469310098	-1	0	Amensal	0.3822027717
Acidaminococcus_fermentans_DSM_20731	Alistipes_indistinctus_YIT_12060	0.1738433268	0.2309949826	0.2853219744	0.1179958167	1	-1	Parasitic	0.4238683128
Acidaminococcus_fermentans_DSM_20731	Alistipes_onderdonkii_DSM_19147	0.1738433268	0.2031417785	0.2108119927	0.1337161204	1	-1	Parasitic	0.4027777778
Acidaminococcus_fermentans_DSM_20731	Alistipes_putredinis_DSM_17216	0.1738433268	0.0397350655	0.2167546442	0.0016758082	1	-1	Parasitic	0.5229357798
Acidaminococcus_fermentans_DSM_20731	Alistipes_shahii_WAL_8301	0.1738433268	0.3089560351	0.1268125788	0.3308260602	-1	0	Amensal	0.3852520692
Acidaminococcus_fermentans_DSM_20731	Alloprevotella_tannerae_ATCC_51259	0.1738433268	0.176231915	0.210986938	0.2137590559	1	1	Mutual	0.4708588957
Acidaminococcus_fermentans_DSM_20731	Anaerobaculum_hydrogeniformans_OS1_ATCC_BAA_1850	0.1738433268	0.2296316544	0.2935539017	0.1196641605	1	-1	Parasitic	0.464
Acidaminococcus_fermentans_DSM_20731	Anaerobiospirillum_succiniciproducens_DSM_640001	0.1738433268	0.1610715082	0.2633711089	0.0641627399	1	-1	Parasitic	0.4614850798
Acidaminococcus_fermentans_DSM_20731	Anaerococcus_hydrogenalis_DSM_7454	0.1738433268	0.239159892	0.3021264313	0.05105976	1	-1	Parasitic	0.5756914119
Acidaminococcus_fermentans_DSM_20731	Anaerococcus_prevotii_DSM_20548	0.1738433268	0.1733591941	0.2330748963	0.2446453373	1	1	Mutual	0.5148788927
Acidaminococcus_fermentans_DSM_20731	Anaerococcus_vaginalis_ATCC_51170	0.1738433268	0.3043767776	0.4151240367	0.2501569889	1	-1	Parasitic	0.4389555399
Acidaminococcus_fermentans_DSM_20731	Anaerofustis_stercorihominis_DSM_17244	0.1738433268	0.1129660157	0.198837328	0.0922555662	1	-1	Parasitic	0.5101156069
Acidaminococcus_fermentans_DSM_20731	Anaerostipes_caccae_DSM_14662	0.1738433268	0.3830351488	0.2429692469	0.3166835223	1	-1	Parasitic	0.4983344437
Acidaminococcus_fermentans_DSM_20731	Anaerostipes_hadrus_DSM_3319	0.1738433268	0.2472543674	0.2168227858	0.1385592997	1	-1	Parasitic	0.4594031922
Acidaminococcus_fermentans_DSM_20731	Anaerostipes_sp_3_2_56FAA	0.1738433268	0.2145681904	0.204492533	0.144661328	1	-1	Parasitic	0.493576741
Acidaminococcus_fermentans_DSM_20731	Anaerotruncus_colihominis_DSM_17241	0.1738433268	0.287399711	0.4509668962	4.54747350886464E-12	1	-1	Parasitic	0.5210597826
Acidaminococcus_fermentans_DSM_20731	Aneurinibacillus_aneurinilyticus_ATCC_12856	0.1738433268	0.4061433964	0.457638639	0.8620624087	1	1	Mutual	0.4944927536
Acidaminococcus_fermentans_DSM_20731	Arcanobacterium_haemolyticum_DSM_20595	0.1738433268	0.3014071318	0.1154372837	0.3422013553	-1	1	Parasitic	0.5213793103
Acidaminococcus_fermentans_DSM_20731	Arcobacter_butzleri_RM4018	0.1738433268	0.0236136442	0.1965077438	4.54747350886464E-13	1	-1	Parasitic	0.408388521
Acidaminococcus_fermentans_DSM_20731	Arthrobacter_castelli_DSM_16402	0.1738433268	0.4725884343	0.2340759643	0.4390853687	1	0	Commensal	0.4767090139
Acidaminococcus_fermentans_DSM_20731	Atopobium_minutum_10063974	0.1738433268	0.3474954475	0.3076947604	0.3678549597	1	0	Commensal	0.5160370634
Acidaminococcus_fermentans_DSM_20731	Atopobium_parvulum_DSM_20469	0.1738433268	0.2815355314	0.2691172064	0.3129629134	1	1	Mutual	0.4956521739
Acidaminococcus_fermentans_DSM_20731	Atopobium_rimae_ATCC_49626	0.1738433268	0.3113511013	2.05773176276125E-11	0.6506011641	-1	1	Parasitic	0.4875798439
Acidaminococcus_fermentans_DSM_20731	Bacillus_altitudinis_41KF2b	0.1738433268	0.374279236	0.457638639	0.9020469667	1	1	Mutual	0.4986041318
Acidaminococcus_fermentans_DSM_20731	Bacillus_atrophaeus_ATCC_49822_1	0.1738433268	0.4162038902	0.457638639	0.9517307114	1	1	Mutual	0.4741810105
Acidaminococcus_fermentans_DSM_20731	Bacillus_cereus_AH187_F4810_72	0.1738433268	0.4317043688	3.3930997356	0.196894976	1	-1	Parasitic	0.522054718
Acidaminococcus_fermentans_DSM_20731	Bacillus_cereus_G9842	0.1738433268	0.4317043688	0.6821254139	0.3444929595	1	-1	Parasitic	0.5186629526
Acidaminococcus_fermentans_DSM_20731	Bacillus_clausii_KSM_K16	0.1738433268	0.3504922311	0.457638639	0.8872993573	1	1	Mutual	0.4914578588
Acidaminococcus_fermentans_DSM_20731	Bacillus_endophyticus_2102	0.1738433268	0.2710869336	0.457638639	0.3414279516	1	1	Mutual	0.4895442359
Acidaminococcus_fermentans_DSM_20731	Bacillus_firmus_DS1	0.1738433268	0.4080553197	0.457638639	0.8748717262	1	1	Mutual	0.4931818182
Acidaminococcus_fermentans_DSM_20731	Bacillus_flexus_27Col1_1E	0.1738433268	0.4074794969	0.457638639	1.0229778672	1	1	Mutual	0.5082843399
Acidaminococcus_fermentans_DSM_20731	Bacillus_fordii_DSM_16014	0.1738433268	0.2383125752	0.457638639	0.4333811841	1	1	Mutual	0.4746760895
Acidaminococcus_fermentans_DSM_20731	Bacillus_halodurans_C_125	0.1738433268	0.3864357705	0.457638639	0.8573294767	1	1	Mutual	0.4783878505
Acidaminococcus_fermentans_DSM_20731	Bacillus_infantis_NRRL_B_14911	0.1738433268	0.4368620615	0.457638639	0.6333304011	1	1	Mutual	0.5008319468
Acidaminococcus_fermentans_DSM_20731	Bacillus_mojavensis_RO_H_1	0.1738433268	0.3224944555	0.457638639	0.8023260335	1	1	Mutual	0.4957219251
Acidaminococcus_fermentans_DSM_20731	Bacillus_mycoides_DSM_2048	0.1738433268	0.4361274655	0.457638639	0.5929405295	1	1	Mutual	0.4736543909
Acidaminococcus_fermentans_DSM_20731	Bacillus_nealsonii_AAU1	0.1738433268	0.394061768	0.457638639	0.4286961146	1	0	Commensal	0.4848311391
Acidaminococcus_fermentans_DSM_20731	Bacillus_pseudofirmus_OF4	0.1738433268	0.3277758914	0.457638639	0.6407840067	1	1	Mutual	0.460251046
Acidaminococcus_fermentans_DSM_20731	Bacillus_pumilus_ATCC_7061	0.1738433268	0.2649592291	0.457638639	0.7047468869	1	1	Mutual	0.4824207493
Acidaminococcus_fermentans_DSM_20731	Bacillus_sonorensis_L12	0.1738433268	0.4069330075	0.457638639	0.9532633711	1	1	Mutual	0.4843320506
Acidaminococcus_fermentans_DSM_20731	Bacillus_thermoamylovorans	0.1738433268	0.4871430785	0.457638639	0.5414677913	1	1	Mutual	0.4717090069
Acidaminococcus_fermentans_DSM_20731	Bacillus_timonensis_JC401	0.1738433268	0.3330424134	0.457638639	0.7718439856	1	1	Mutual	0.4898078043
Acidaminococcus_fermentans_DSM_20731	Bacillus_vallismortis_DV1_F_3	0.1738433268	0.4166563564	0.457638639	0.805896964	1	1	Mutual	0.4977924945
Acidaminococcus_fermentans_DSM_20731	Bacteroides_caccae_ATCC_43185	0.1738433268	0.520662008	0.280723555	0.4331858813	1	-1	Parasitic	0.5239005736
Acidaminococcus_fermentans_DSM_20731	Bacteroides_cellulosilyticus_DSM_14838	0.1738433268	0.3299909583	0.2318701808	0.2720479498	1	-1	Parasitic	0.5340282036
Acidaminococcus_fermentans_DSM_20731	Bacteroides_clarus_YIT_12056	0.1738433268	0.3671784282	0.1298572246	0.3277814144	-1	-1	Competitive	0.4110344828
Acidaminococcus_fermentans_DSM_20731	Bacteroides_coprocola_M16_DSM_17136	0.1738433268	0.0991479256	0.1909623035	0.0761693015	0	-1	Amensal	0.4850382742
Acidaminococcus_fermentans_DSM_20731	Bacteroides_coprophilus_DSM_18228	0.1738433268	0.2988973677	0.1071178534	0.3557577962	-1	1	Parasitic	0.4706713781
Acidaminococcus_fermentans_DSM_20731	Bacteroides_dorei_DSM_17855	0.1738433268	0.1645706376	0.3195965961	0.0745622983	1	-1	Parasitic	0.5201320132
Acidaminococcus_fermentans_DSM_20731	Bacteroides_eggerthii_1_2_48FAA	0.1738433268	0.3809074657	0.2810476422	0.3369696426	1	-1	Parasitic	0.5069124424
Acidaminococcus_fermentans_DSM_20731	Bacteroides_eggerthii_DSM_20697	0.1738433268	0.3239361797	0.3013140897	0.2789251677	1	-1	Parasitic	0.5191040843
Acidaminococcus_fermentans_DSM_20731	Bacteroides_faecis_MAJ27	0.1738433268	0.457638639	0.0621872286	0.3954514104	-1	-1	Competitive	0.3923611111
Acidaminococcus_fermentans_DSM_20731	Bacteroides_finegoldii_DSM_17565	0.1738433268	0.1758814606	0.134147184	0.206362906	-1	1	Parasitic	0.4937845304
Acidaminococcus_fermentans_DSM_20731	Bacteroides_fluxus_YIT_12057	0.1738433268	0.457638639	0.0415119565	0.4161266825	-1	0	Amensal	0.4025885559
Acidaminococcus_fermentans_DSM_20731	Bacteroides_fragilis_3_1_12	0.1738433268	0.4370204617	0.2852555963	0.4362576475	1	0	Commensal	0.5226837061
Acidaminococcus_fermentans_DSM_20731	Bacteroides_fragilis_638R	0.1738433268	0.5031873925	0.3849823888	0.3621651866	1	-1	Parasitic	0.4987080103
Acidaminococcus_fermentans_DSM_20731	Bacteroides_fragilis_NCTC_9343	0.1738433268	0.4517816071	0.2808705559	0.4496068248	1	0	Commensal	0.5073015873
Acidaminococcus_fermentans_DSM_20731	Bacteroides_fragilis_YCH46	0.1738433268	0.4369569996	0.2984030327	0.4424456889	1	0	Commensal	0.506683641
Acidaminococcus_fermentans_DSM_20731	Bacteroides_graminisolvens_DSM_19988	0.1738433268	0.7123610533	0.457638639	0.4716543048	1	-1	Parasitic	0.4840182648
Acidaminococcus_fermentans_DSM_20731	Bacteroides_intestinalis_341_DSM_17393	0.1738433268	0.3019996847	0.1426824306	0.3646380264	-1	1	Parasitic	0.4914134742
Acidaminococcus_fermentans_DSM_20731	Bacteroides_massiliensis_B846dnLKV334	0.1738433268	0.497290526	0.3644300591	0.3093409889	1	-1	Parasitic	0.4124567474
Acidaminococcus_fermentans_DSM_20731	Bacteroides_nordii_CL02T12C05	0.1738433268	0.457638639	0.0613855138	0.3962531252	-1	-1	Competitive	0.4086897488
Acidaminococcus_fermentans_DSM_20731	Bacteroides_oleiciplenus_YIT_12058	0.1738433268	0.2556559239	0.2402090433	0.1430037738	1	-1	Parasitic	0.4346952445
Acidaminococcus_fermentans_DSM_20731	Bacteroides_ovatus_ATCC_8483	0.1738433268	0.3444832261	0.2378937787	0.3020965026	1	-1	Parasitic	0.5358024691
Acidaminococcus_fermentans_DSM_20731	Bacteroides_ovatus_SD_CC_2a	0.1738433268	0.2223533134	0.1765195374	0.2662586583	0	1	Commensal	0.5010006671
Acidaminococcus_fermentans_DSM_20731	Bacteroides_ovatus_SD_CMC_3f	0.1738433268	0.2192506226	0.185163448	0.2689505068	0	1	Commensal	0.5046296296
Acidaminococcus_fermentans_DSM_20731	Bacteroides_pectinophilus_ATCC_43243	0.1738433268	0	0.1890314195	0.0052018113	0	1	Commensal	0.513215859
Acidaminococcus_fermentans_DSM_20731	Bacteroides_plebeius_M12_DSM_17135	0.1738433268	0.1130921415	0.1290294012	0.1782493343	-1	1	Parasitic	0.4887323944
Acidaminococcus_fermentans_DSM_20731	Bacteroides_pyogenes_DSM20611	0.1738433268	0.466407878	0.3564047811	0.2978443859	1	-1	Parasitic	0.4295824487
Acidaminococcus_fermentans_DSM_20731	Bacteroides_salyersiae_WAL_10018	0.1738433268	0.4562418469	0.2822190605	0.3382647222	1	-1	Parasitic	0.4220867209
Acidaminococcus_fermentans_DSM_20731	Bacteroides_sp_1_1_14	0.1738433268	0.1672755869	0.2454902455	0.1261882603	1	-1	Parasitic	0.488355681
Acidaminococcus_fermentans_DSM_20731	Bacteroides_sp_1_1_30	0.1738433268	0.1392444484	0.2337823911	0.1122734394	1	-1	Parasitic	0.4951253482
Acidaminococcus_fermentans_DSM_20731	Bacteroides_sp_1_1_6	0.1738433268	0.1215349433	0.1463389713	0.1789139025	-1	1	Parasitic	0.4945054945
Acidaminococcus_fermentans_DSM_20731	Bacteroides_sp_2_1_22	0.1738433268	0.1170094832	0.1408609218	0.1740825726	-1	1	Parasitic	0.4864300626
Acidaminococcus_fermentans_DSM_20731	Bacteroides_sp_2_1_33B	0.1738433268	0.0828938378	0.189114861	0.0332026879	0	-1	Amensal	0.5441361917
Acidaminococcus_fermentans_DSM_20731	Bacteroides_sp_2_1_7	0.1738433268	0.0935229875	0.1823071284	0.0493020497	0	-1	Amensal	0.5324921136
Acidaminococcus_fermentans_DSM_20731	Bacteroides_sp_2_2_4	0.1738433268	0.1751730959	0.2011389526	0.1453992351	1	-1	Parasitic	0.4716850829
Acidaminococcus_fermentans_DSM_20731	Bacteroides_sp_20_3	0.1738433268	0.1070431873	0.195269944	0.0443599399	1	-1	Parasitic	0.5375722543
Acidaminococcus_fermentans_DSM_20731	Bacteroides_sp_3_1_19	0.1738433268	0.0814045603	0.18625361	0.0343785513	0	-1	Amensal	0.549436796
Acidaminococcus_fermentans_DSM_20731	Bacteroides_sp_3_1_23	0.1738433268	0.1189839231	0.1551465697	0.1731034736	-1	1	Parasitic	0.4868421053
Acidaminococcus_fermentans_DSM_20731	Bacteroides_sp_3_1_33FAA	0.1738433268	0.1377888518	0.2496516194	0.1040412054	1	-1	Parasitic	0.5199468085
Acidaminococcus_fermentans_DSM_20731	Bacteroides_sp_3_1_40A	0.1738433268	0.1151289595	0.2411086182	0.0892573075	1	-1	Parasitic	0.5087248322
Acidaminococcus_fermentans_DSM_20731	Bacteroides_sp_3_2_5	0.1738433268	0.0998839315	0.1393300998	0.1544859634	-1	1	Parasitic	0.5177257525
Acidaminococcus_fermentans_DSM_20731	Bacteroides_sp_4_1_36	0.1738433268	0.0656819432	0.1954244729	0.0309050409	1	-1	Parasitic	0.4993188011
Acidaminococcus_fermentans_DSM_20731	Bacteroides_sp_4_3_47FAA	0.1738433268	0.1298648469	0.2602079163	0.0427059313	1	-1	Parasitic	0.4963210702
Acidaminococcus_fermentans_DSM_20731	Bacteroides_sp_9_1_42FAA	0.1738433268	0.3168252767	0.3659075255	0.1784656852	1	-1	Parasitic	0.5019685039
Acidaminococcus_fermentans_DSM_20731	Bacteroides_sp_D1	0.1738433268	0.1170094832	0.1408609218	0.1740825726	-1	1	Parasitic	0.4864300626
Acidaminococcus_fermentans_DSM_20731	Bacteroides_sp_D2	0.1738433268	0.1630219208	0.2058829852	0.1272127057	1	-1	Parasitic	0.5006738544
Acidaminococcus_fermentans_DSM_20731	Bacteroides_sp_D20	0.1738433268	0.075109741	0.2104591319	0.0694561014	1	0	Commensal	0.4945280438
Acidaminococcus_fermentans_DSM_20731	Bacteroides_sp_D22	0.1738433268	0.1188982696	0.1553141795	0.1729192322	-1	1	Parasitic	0.4881944444
Acidaminococcus_fermentans_DSM_20731	Bacteroides_stercoris_ATCC_43183	0.1738433268	0.4213125309	0.3144828085	0.3433841765	1	-1	Parasitic	0.5052700922
Acidaminococcus_fermentans_DSM_20731	Bacteroides_thetaiotaomicron_VPI_5482	0.1738433268	0.4379489052	0.265881828	0.43671901	1	0	Commensal	0.5246690734
Acidaminococcus_fermentans_DSM_20731	Bacteroides_timonensis_AP1	0.1738433268	0.5088472336	0.2916244333	0.3791103271	1	-1	Parasitic	0.4365241005
Acidaminococcus_fermentans_DSM_20731	Bacteroides_uniformis_ATCC_8492	0.1738433268	0.1586601919	0.1769054174	0.2155090147	0	1	Commensal	0.5120994114
Acidaminococcus_fermentans_DSM_20731	Bacteroides_ureolyticus_DSM_20703	0.1738433268	0.0265700898	0.2591178261	0.0037440013	1	-1	Parasitic	0.4317829457
Acidaminococcus_fermentans_DSM_20731	Bacteroides_vulgatus_ATCC_8482	0.1738433268	0.5001171504	0.5918810722	0.1530490938	1	-1	Parasitic	0.5006265664
Acidaminococcus_fermentans_DSM_20731	Bacteroides_xylanisolvens_SD_CC_1b	0.1738433268	0.1281288021	0.1440445131	0.1811139698	-1	1	Parasitic	0.4899792674
Acidaminococcus_fermentans_DSM_20731	Bacteroides_xylanisolvens_XB1A	0.1738433268	0.2542519748	0.1170617159	0.2693784355	-1	0	Amensal	0.4979508197
Acidaminococcus_fermentans_DSM_20731	Barnesiella_intestinihominis_YIT_11860	0.1738433268	0.0919395743	0.190028378	0.0855982939	0	0	Neutral	0.51875
Acidaminococcus_fermentans_DSM_20731	Bartonella_quintana_Toulouse	0.1738433268	0.0157459206	0.2262386998	0	1	-1	Parasitic	0.5529583638
Acidaminococcus_fermentans_DSM_20731	Bifidobacterium_adolescentis_ATCC_15703	0.1738433268	0.239761185	0.5352638753	0	1	-1	Parasitic	0.5186721992
Acidaminococcus_fermentans_DSM_20731	Bifidobacterium_angulatum_DSM_20098	0.1738433268	0.1177800463	0.3775448744	0.1600633614	1	1	Mutual	0.567839196
Acidaminococcus_fermentans_DSM_20731	Bifidobacterium_animalis_lactis_AD011	0.1738433268	0.0425314482	0.4041315818	0	1	-1	Parasitic	0.61634757
Acidaminococcus_fermentans_DSM_20731	Bifidobacterium_animalis_lactis_BB_12	0.1738433268	0.0467191616	0.2993145151	-4.1154635255225E-11	1	-1	Parasitic	0.530758226
Acidaminococcus_fermentans_DSM_20731	Bifidobacterium_animalis_lactis_Bi_07	0.1738433268	0.0353076463	0.219721457	0.0302435132	1	-1	Parasitic	0.5250181291
Acidaminococcus_fermentans_DSM_20731	Bifidobacterium_animalis_lactis_Bl_04_ATCC_SD5219	0.1738433268	0.0353076463	0.219721457	0.0302435132	1	-1	Parasitic	0.5250181291
Acidaminococcus_fermentans_DSM_20731	Bifidobacterium_animalis_lactis_CNCM_I_2494	0.1738433268	0.0376677221	0.1480161084	0.1091591591	-1	1	Parasitic	0.4985569986
Acidaminococcus_fermentans_DSM_20731	Bifidobacterium_animalis_lactis_DSM_10140	0.1738433268	0.0353076463	0.219721457	0.0302435132	1	-1	Parasitic	0.5250181291
Acidaminococcus_fermentans_DSM_20731	Bifidobacterium_animalis_lactis_V9	0.1738433268	0.0353076463	0.219721457	0.0302435132	1	-1	Parasitic	0.5250181291
Acidaminococcus_fermentans_DSM_20731	Bifidobacterium_bifidum_BGN4	0.1738433268	0.0972593101	0.2192048919	0.1165580326	1	1	Mutual	0.5074415308
Acidaminococcus_fermentans_DSM_20731	Bifidobacterium_bifidum_NCIMB_41171	0.1738433268	0.0912695412	0.1941093794	0.120119148	1	1	Mutual	0.578611898
Acidaminococcus_fermentans_DSM_20731	Bifidobacterium_bifidum_PRL2010	0.1738433268	0.1493030323	0.2200528169	0.1526261025	1	0	Commensal	0.5292119565
Acidaminococcus_fermentans_DSM_20731	Bifidobacterium_bifidum_S17	0.1738433268	0.0975729714	0.2191884074	0.1168996959	1	1	Mutual	0.5133991537
Acidaminococcus_fermentans_DSM_20731	Bifidobacterium_boum_DSM_20432	0.1738433268	0.2736162849	0.457638639	1.93267624126747E-12	1	-1	Parasitic	0.4385964912
Acidaminococcus_fermentans_DSM_20731	Bifidobacterium_breve_HPH0326	0.1738433268	0.2112066853	0.3784807357	0.1869099495	1	-1	Parasitic	0.5114982578
Acidaminococcus_fermentans_DSM_20731	Bifidobacterium_breve_UCC2003_NCIMB8807	0.1738433268	0.241831927	0.2618797804	0.2642026555	1	0	Commensal	0.5348525469
Acidaminococcus_fermentans_DSM_20731	Bifidobacterium_catenulatum_DSM_16992	0.1738433268	0.0629613004	0.2258388577	0.113490416	1	1	Mutual	0.5931834663
Acidaminococcus_fermentans_DSM_20731	Bifidobacterium_coryneforme_DSM_20216	0.1738433268	0.207265544	0.2427245267	0.134369889	1	-1	Parasitic	0.4971949509
Acidaminococcus_fermentans_DSM_20731	Bifidobacterium_dentium_ATCC_27678	0.1738433268	0.1676682821	0.2596529032	0.1937084432	1	1	Mutual	0.5224602626
Acidaminococcus_fermentans_DSM_20731	Bifidobacterium_gallicum_DSM_20093	0.1738433268	0.1169701978	0.3977581026	0.1370016661	1	1	Mutual	0.62115797
Acidaminococcus_fermentans_DSM_20731	Bifidobacterium_kashiwanohense_DSM_21854	0.1738433268	0.2666679586	0.2455870212	0.2120516178	1	-1	Parasitic	0.4483485594
Acidaminococcus_fermentans_DSM_20731	Bifidobacterium_longum_DJO10A	0.1738433268	0.1209731255	0.2396053977	0.139552876	1	1	Mutual	0.5224602626
Acidaminococcus_fermentans_DSM_20731	Bifidobacterium_longum_E18	0.1738433268	0.1184128298	0.1475651777	0.1714338155	-1	1	Parasitic	0.5256588072
Acidaminococcus_fermentans_DSM_20731	Bifidobacterium_longum_infantis_157F_NC	0.1738433268	0.0352683548	0.3077464568	-1.20621734822635E-10	1	-1	Parasitic	0.5985865724
Acidaminococcus_fermentans_DSM_20731	Bifidobacterium_longum_infantis_ATCC_15697	0.1738433268	0.1753104016	0.3846942369	0.0278770131	1	-1	Parasitic	0.6002719239
Acidaminococcus_fermentans_DSM_20731	Bifidobacterium_longum_longum_ATCC_55813	0.1738433268	0.0512365041	0.2320412752	0.0915060919	1	1	Mutual	0.5968660969
Acidaminococcus_fermentans_DSM_20731	Bifidobacterium_longum_longum_BBMN68	0.1738433268	0.1101225099	0.2388583892	0.0894000606	1	-1	Parasitic	0.5058905059
Acidaminococcus_fermentans_DSM_20731	Bifidobacterium_longum_longum_CCUG_52486	0.1738433268	0.0608248059	0.2225796689	0.108725058	1	1	Mutual	0.5985815603
Acidaminococcus_fermentans_DSM_20731	Bifidobacterium_longum_longum_JCM_1217	0.1738433268	0.1033140559	0.3271827736	2.27373675443232E-13	1	-1	Parasitic	0.5131944444
Acidaminococcus_fermentans_DSM_20731	Bifidobacterium_longum_longum_JDM301	0.1738433268	0.1683638059	0.2104333445	0.1923733712	1	1	Mutual	0.5076708508
Acidaminococcus_fermentans_DSM_20731	Bifidobacterium_longum_NCC2705	0.1738433268	0.0646315577	0.2112261434	0.1084915281	1	1	Mutual	0.6011396011
Acidaminococcus_fermentans_DSM_20731	Bifidobacterium_mongoliense_DSM_21395	0.1738433268	0.2990416485	0.309748408	0.147890231	1	-1	Parasitic	0.469346049
Acidaminococcus_fermentans_DSM_20731	Bifidobacterium_pseudocatenulatum_DSM_20438	0.1738433268	0.1138419965	0.387972212	0.1523705357	1	1	Mutual	0.6031294452
Acidaminococcus_fermentans_DSM_20731	Bifidobacterium_pseudolongum_subsp_Pseudolongum_DSM_20099	0.1738433268	0.2911607454	0.457638639	-2.02362571144477E-11	1	-1	Parasitic	0.4686840253
Acidaminococcus_fermentans_DSM_20731	Bifidobacterium_ruminantium_DSM_6489	0.1738433268	0.1597695289	0.457638639	-4.54747350886464E-13	1	-1	Parasitic	0.4640338505
Acidaminococcus_fermentans_DSM_20731	Bifidobacterium_scardovii_JCM_12489	0.1738433268	0.2646273378	0.3494088924	0.1082297466	1	-1	Parasitic	0.4731839783
Acidaminococcus_fermentans_DSM_20731	Bifidobacterium_stercoris_ATCC_43183	0.1738433268	0.2007814606	0.4404716107	0	1	-1	Parasitic	0.4793447293
Acidaminococcus_fermentans_DSM_20731	Bifidobacterium_thermacidophilum_subsp_thermacidophilum_DSM_15837	0.1738433268	0.159769529	0.457638639	0	1	-1	Parasitic	0.4795564796
Acidaminococcus_fermentans_DSM_20731	Bifidobacterium_thermophilum_RBL67	0.1738433268	0.2050819466	0.4057193725	0.0519192665	1	-1	Parasitic	0.4327731092
Acidaminococcus_fermentans_DSM_20731	Bilophila_wadsworthia_3_1_6	0.1738433268	0.1116034815	0.2377896748	0.0950021043	1	-1	Parasitic	0.5047554348
Acidaminococcus_fermentans_DSM_20731	Blastococcus_massiliensis_AP3	0.1738433268	0.1164822584	0.2159456339	0.1257798533	1	0	Commensal	0.4630102041
Acidaminococcus_fermentans_DSM_20731	Blautia_hansenii_VPI_C7_24_DSM_20583	0.1738433268	0.2202008949	0.444920158	0	1	-1	Parasitic	0.5612947658
Acidaminococcus_fermentans_DSM_20731	Blautia_hydrogenotrophica_DSM_10507	0.1738433268	0.2262673297	0.1960828498	0.1746317939	1	-1	Parasitic	0.5464959569
Acidaminococcus_fermentans_DSM_20731	Blautia_obeum_ATCC_29174	0.1738433268	0.2101140917	0.2686310332	0.2624994488	1	1	Mutual	0.4364754098
Acidaminococcus_fermentans_DSM_20731	Blautia_producta_DSM_2950	0.1738433268	0.3199042687	0.2331567972	0.2389909862	1	-1	Parasitic	0.4954663212
Acidaminococcus_fermentans_DSM_20731	Blautia_wexlerae_DSM_19850	0.1738433268	0.184730338	0.2648627446	0.249153967	1	1	Mutual	0.4454787234
Acidaminococcus_fermentans_DSM_20731	Bordetella_hinzii_OH87_BAL007II	0.1738433268	0.1117084224	0.2625926631	0.1472195062	1	1	Mutual	0.4741729541
Acidaminococcus_fermentans_DSM_20731	Brachybacterium_paraconglomeratum_LC44	0.1738433268	0.430249624	0.411804994	0.3479502513	1	-1	Parasitic	0.4542626011
Acidaminococcus_fermentans_DSM_20731	Brachyspira_pilosicoli_B2904	0.1738433268	0.1519041694	6.3664629124105E-12	0.5234845862	-1	1	Parasitic	0.4225449516
Acidaminococcus_fermentans_DSM_20731	Bradyrhizobium_elkanii_USDA_76	0.1738433268	0.3168851986	0.457638639	1.8483399025	1	1	Mutual	0.487654321
Acidaminococcus_fermentans_DSM_20731	Brevibacillus_agri_5_2	0.1738433268	0.2246630175	0.457638639	0.6806950104	1	1	Mutual	0.4865621501
Acidaminococcus_fermentans_DSM_20731	Brevibacillus_agri_BAB_2500	0.1738433268	0.2169299486	0.457638639	0.6804770894	1	1	Mutual	0.477739726
Acidaminococcus_fermentans_DSM_20731	Brevibacillus_borstelensis_AK1	0.1738433268	0.1811266023	0.457638639	0.2630470038	1	1	Mutual	0.4800462695
Acidaminococcus_fermentans_DSM_20731	Brevibacillus_brevis_NBRC_100599	0.1738433268	0.2736652423	0.457638639	0.4893972117	1	1	Mutual	0.4755681818
Acidaminococcus_fermentans_DSM_20731	Brevibacterium_casei_S18	0.1738433268	0.2881360006	0.356971185	0.2211747035	1	-1	Parasitic	0.4454040716
Acidaminococcus_fermentans_DSM_20731	Brevibacterium_linens_BL2	0.1738433268	0.0888591748	0.3697336532	-2.20779838855378E-10	1	-1	Parasitic	0.4735860783
Acidaminococcus_fermentans_DSM_20731	Brevibacterium_massiliense_5401308	0.1738433268	0.0654558481	0.2427334192	0	1	-1	Parasitic	0.4523650899
Acidaminococcus_fermentans_DSM_20731	Brevundimonas_bacteroides_DSM_4726	0.1738433268	0.1834067778	0.457638639	1.1203505452	1	1	Mutual	0.4933078394
Acidaminococcus_fermentans_DSM_20731	Brevundimonas_diminuta_470_4	0.1738433268	0.086403775	0.4349619675	2.27373675443232E-13	1	-1	Parasitic	0.4724358974
Acidaminococcus_fermentans_DSM_20731	Brochothrix_thermosphacta_DSM_20171	0.1738433268	0.4390641984	0.457638639	0.4085545493	1	0	Commensal	0.4703680599
Acidaminococcus_fermentans_DSM_20731	Bulleidia_extructa_W1219	0.1738433268	0.2891373784	0.361586571	0.35146826	1	1	Mutual	0.5535714286
Acidaminococcus_fermentans_DSM_20731	Burkholderia_cepacia_GG4	0.1738433268	0.3389997173	0.4576386391	2.6968579088	1	1	Mutual	0.4901960784
Acidaminococcus_fermentans_DSM_20731	Burkholderiales_bacterium_1_1_47	0.1738433268	0.0160064529	0.17827441	0.0320317323	0	1	Commensal	0.5365853659
Acidaminococcus_fermentans_DSM_20731	Butyricicoccus_pullicaecorum_1_2	0.1738433268	0.3511275996	0.2969980175	0.271472403	1	-1	Parasitic	0.4228687415
Acidaminococcus_fermentans_DSM_20731	Butyricimonas_synergistica_DSM_23225	0.1738433268	0.3256805638	0.2854014459	0.3318489476	1	0	Commensal	0.4502046385
Acidaminococcus_fermentans_DSM_20731	Butyricimonas_virosa_DSM_23226	0.1738433268	0.3256805638	0.2724120992	0.3326542715	1	0	Commensal	0.4845901639
Acidaminococcus_fermentans_DSM_20731	Butyrivibrio_crossotus_DSM_2876	0.1738433268	0.2122989499	0.3853089323	0.1064852996	1	-1	Parasitic	0.5162264151
Acidaminococcus_fermentans_DSM_20731	Butyrivibrio_fibrisolvens_16_4	0.1738433268	0.148825915	0.2321926211	0.0393864078	1	-1	Parasitic	0.5023761032
Acidaminococcus_fermentans_DSM_20731	Campylobacter_coli_JV20	0.1738433268	0.0843575892	0.3196016216	1.13686837721616E-13	1	-1	Parasitic	0.5320197044
Acidaminococcus_fermentans_DSM_20731	Campylobacter_concisus_13826	0.1738433268	0.0209831	0.1993292101	0	1	-1	Parasitic	0.4770444763
Acidaminococcus_fermentans_DSM_20731	Campylobacter_curvus_525_92	0.1738433268	0.0195332796	0.2447511366	0	1	-1	Parasitic	0.4996451384
Acidaminococcus_fermentans_DSM_20731	Campylobacter_fetus_subsp_fetus_82_40	0.1738433268	0.0151324715	0.2397033541	0.0106406364	1	-1	Parasitic	0.4153846154
Acidaminococcus_fermentans_DSM_20731	Campylobacter_gracilis_RM3268	0.1738433268	0.0145148292	0.1831319491	0.0099904287	0	-1	Amensal	0.3705179283
Acidaminococcus_fermentans_DSM_20731	Campylobacter_hominis_ATCC_BAA_381	0.1738433268	0.0146925457	0.2483987518	0.0090081139	1	-1	Parasitic	0.4962962963
Acidaminococcus_fermentans_DSM_20731	Campylobacter_hyointestinalis_subsp_hyointestinalis_LMG_9260	0.1738433268	0.0087610807	0.1931638904	0.0062742025	1	-1	Parasitic	0.4285714286
Acidaminococcus_fermentans_DSM_20731	Campylobacter_jejuni_jejuni_81_176	0.1738433268	0.1014848638	0.3469511883	1.13686837721616E-13	1	-1	Parasitic	0.4975507348
Acidaminococcus_fermentans_DSM_20731	Campylobacter_jejuni_jejuni_ICDCCJ07004	0.1738433268	0.1015513524	0.3469511882	1.13686837721616E-13	1	-1	Parasitic	0.490819209
Acidaminococcus_fermentans_DSM_20731	Campylobacter_jejuni_jejuni_M1	0.1738433268	0.1015776307	0.3848945062	-1.51203494169749E-11	1	-1	Parasitic	0.4968376669
Acidaminococcus_fermentans_DSM_20731	Campylobacter_jejuni_jejuni_NCTC_11168	0.1738433268	0.1015781972	0.3469511883	0	1	-1	Parasitic	0.4965083799
Acidaminococcus_fermentans_DSM_20731	Campylobacter_lari_RM2100	0.1738433268	0.0141952261	0.1955915301	0.0079242799	1	-1	Parasitic	0.4069855733
Acidaminococcus_fermentans_DSM_20731	Campylobacter_rectus_RM3267	0.1738433268	0.0088009052	0.1945176435	0.0043070647	1	-1	Parasitic	0.3746105919
Acidaminococcus_fermentans_DSM_20731	Campylobacter_showae_CSUNSWCD	0.1738433268	0.0091816354	0.2035130724	1.54614099301398E-11	1	-1	Parasitic	0.3683800623
Acidaminococcus_fermentans_DSM_20731	Campylobacter_upsaliensis_JV21	0.1738433268	0.0404945368	0.2804888053	4.70311078970553E-09	1	-1	Parasitic	0.562767475
Acidaminococcus_fermentans_DSM_20731	Candidatus_Nitrososphaera_gargensis_Ga9_2	0.1738433268	0.0472790071	0.1724189583	0.0475495276	0	0	Neutral	0.5476353667
Acidaminococcus_fermentans_DSM_20731	Capnocytophaga_granulosa_ATCC_51502	0.1738433268	0.1514516048	0.3557709688	0.0265082565	1	-1	Parasitic	0.4526928675
Acidaminococcus_fermentans_DSM_20731	Capnocytophaga_ochracea_DSM_7271	0.1738433268	0.2352039654	0.2889416394	0.1686969996	1	-1	Parasitic	0.4794034091
Acidaminococcus_fermentans_DSM_20731	Capnocytophaga_sputigena_ATCC_33612	0.1738433268	0.2450011627	0.2589105606	0.1987280783	1	-1	Parasitic	0.462034384
Acidaminococcus_fermentans_DSM_20731	Catenibacterium_mitsuokai_DSM_15897	0.1738433268	0.2157065257	0.3341279202	-7.73070496506989E-12	1	-1	Parasitic	0.5386250886
Acidaminococcus_fermentans_DSM_20731	Cedecea_davisae_DSM_4568	0.1738433268	0.6048311827	0.457638639	0.4589315205	1	-1	Parasitic	0.4722069345
Acidaminococcus_fermentans_DSM_20731	Cellulosilyticum_lentocellum_DSM_5427	0.1738433268	0.3440357702	0.3634236312	0.3739500854	1	0	Commensal	0.4517631404
Acidaminococcus_fermentans_DSM_20731	Cellulosimicrobium_cellulans_J36	0.1738433268	0.3256805638	0.3666428259	0.2938338193	1	0	Commensal	0.5311720698
Acidaminococcus_fermentans_DSM_20731	Cetobacterium_somerae_ATCC_BAA_47401	0.1738433268	0.3256805638	1.88492776942439E-10	0.5611692176	-1	1	Parasitic	0.4561740243
Acidaminococcus_fermentans_DSM_20731	Citrobacter_amalonaticus_Y19	0.1738433268	0.6265904584	6.57109922030941E-11	3.8318439262	-1	1	Parasitic	0.4932150313
Acidaminococcus_fermentans_DSM_20731	Citrobacter_freundii_ATCC_8090	0.1738433268	0.7233444101	-2.52953213930596E-10	3.9357935391	-1	1	Parasitic	0.4854469854
Acidaminococcus_fermentans_DSM_20731	Citrobacter_freundii_UCI_31	0.1738433268	0.6296227587	0	3.832397012	-1	1	Parasitic	0.5059186824
Acidaminococcus_fermentans_DSM_20731	Citrobacter_koseri_ATCC_BAA_895	0.1738433268	0.6576551473	3.6942747617	-5.78846993448678E-07	1	-1	Parasitic	0.5188284519
Acidaminococcus_fermentans_DSM_20731	Citrobacter_sp_30_2	0.1738433268	0.6434801046	3.6942741829	0	1	-1	Parasitic	0.5412423625
Acidaminococcus_fermentans_DSM_20731	Citrobacter_youngae_ATCC_29220	0.1738433268	0.6489987012	3.6942741829	0	1	-1	Parasitic	0.5412423625
Acidaminococcus_fermentans_DSM_20731	Cloacibacillus_evryensis_DSM_19522	0.1738433268	0.1014548797	0.2520551032	0.0350846082	1	-1	Parasitic	0.3840224247
Acidaminococcus_fermentans_DSM_20731	Clostridiales_sp_1_7_47FAA	0.1738433268	0.4065720861	0.2247590324	0.247731588	1	-1	Parasitic	0.4876748834
Acidaminococcus_fermentans_DSM_20731	Clostridium_asparagiforme_DSM_15981	0.1738433268	0.4551202843	0.0963740719	0.513892157	-1	1	Parasitic	0.4687298517
Acidaminococcus_fermentans_DSM_20731	Clostridium_bartlettii_DSM_16795	0.1738433268	0.2184016688	0.1679546444	0.171272283	0	-1	Amensal	0.5256410256
Acidaminococcus_fermentans_DSM_20731	Clostridium_beijerinckii_NCIMB_8052	0.1738433268	0.7160102671	0.457638639	0.7315620752	1	0	Commensal	0.4410692588
Acidaminococcus_fermentans_DSM_20731	Clostridium_bifermentans_ATCC_19299	0.1738433268	0.2168190505	0.308308333	0.2781282579	1	1	Mutual	0.5009584665
Acidaminococcus_fermentans_DSM_20731	Clostridium_bolteae_ATCC_BAA_613	0.1738433268	0.4355885905	0.1533781914	0.4017756388	-1	0	Amensal	0.4660961159
Acidaminococcus_fermentans_DSM_20731	Clostridium_botulinum_A_str_ATCC_19397	0.1738433268	0.2981397949	0.297276958	0.3164991434	1	0	Commensal	0.4392699811
Acidaminococcus_fermentans_DSM_20731	Clostridium_botulinum_A_str_ATCC_3502	0.1738433268	0.2831995377	0.2801714994	0.3087120751	1	0	Commensal	0.4581749049
Acidaminococcus_fermentans_DSM_20731	Clostridium_botulinum_A_str_Hall	0.1738433268	0.2831995314	0.2801714946	0.3087121321	1	0	Commensal	0.4429022082
Acidaminococcus_fermentans_DSM_20731	Clostridium_botulinum_Bf	0.1738433268	0.3483466077	0.3804161481	0.4105757875	1	1	Mutual	0.4362714014
Acidaminococcus_fermentans_DSM_20731	Clostridium_botulinum_E1_str_BoNT_E_Beluga	0.1738433268	0.410755737	0.3778375789	0.4000594665	1	0	Commensal	0.437900128
Acidaminococcus_fermentans_DSM_20731	Clostridium_botulinum_F_str_230613	0.1738433268	0.3483466077	0.3809125424	0.4107267062	1	1	Mutual	0.4327597196
Acidaminococcus_fermentans_DSM_20731	Clostridium_butyricum_DSM_10702	0.1738433268	0.604753971	0.4827945933	0.3564557733	1	-1	Parasitic	0.482674772
Acidaminococcus_fermentans_DSM_20731	Clostridium_butyricum_E4_str_BoNT_E_BL5262	0.1738433268	0.5273797241	0.4100460479	0.3122468971	1	-1	Parasitic	0.4862047823
Acidaminococcus_fermentans_DSM_20731	Clostridium_cadaveris_AGR2141	0.1738433268	0.3483466077	0.457638639	0.3535491666	1	0	Commensal	0.4831317632
Acidaminococcus_fermentans_DSM_20731	Clostridium_celatum_DSM_1785	0.1738433268	0.2801110604	0.2741947759	0.3546567691	1	1	Mutual	0.4363161332
Acidaminococcus_fermentans_DSM_20731	Clostridium_cellobioparum_DSM_1351	0.1738433268	0.1910282926	0.2501270181	0.2707837748	1	1	Mutual	0.4680851064
Acidaminococcus_fermentans_DSM_20731	Clostridium_citroniae_WAL_17108	0.1738433268	0.2946072614	0.457638639	0.4487297723	1	1	Mutual	0.4095052083
Acidaminococcus_fermentans_DSM_20731	Clostridium_clariflavum_DSM_19732	0.1738433268	0.3672736567	0.3389257222	0.3645563796	1	0	Commensal	0.4006896552
Acidaminococcus_fermentans_DSM_20731	Clostridium_clostridioforme_CM201	0.1738433268	0.327788153	0.4151708603	0.2779395006	1	-1	Parasitic	0.4027595269
Acidaminococcus_fermentans_DSM_20731	Clostridium_difficile_CD196	0.1738433268	0.3483466077	0.457638639	0.1449006249	1	-1	Parasitic	0.5057821059
Acidaminococcus_fermentans_DSM_20731	Clostridium_difficile_NAP07	0.1738433268	0.3359231726	0.457638639	0.0414623074	1	-1	Parasitic	0.5194235589
Acidaminococcus_fermentans_DSM_20731	Clostridium_difficile_NAP08	0.1738433268	0.336110771	0.457638639	0.0414543863	1	-1	Parasitic	0.5196998124
Acidaminococcus_fermentans_DSM_20731	Clostridium_difficile_R20291	0.1738433268	0.3483466077	0.457638639	0.1449006249	1	-1	Parasitic	0.5036764706
Acidaminococcus_fermentans_DSM_20731	Clostridium_glycolicum_ATCC_14880	0.1738433268	0.3689006974	0.3770894287	0.3355534763	1	0	Commensal	0.4526248399
Acidaminococcus_fermentans_DSM_20731	Clostridium_hathewayi_12489931	0.1738433268	0.3835668883	0.4549281065	0.3868181974	1	0	Commensal	0.4724310777
Acidaminococcus_fermentans_DSM_20731	Clostridium_hathewayi_DSM_13479	0.1738433268	0.3424196227	0.4495361504	0.3839393125	1	1	Mutual	0.4700636943
Acidaminococcus_fermentans_DSM_20731	Clostridium_hiranonis_TO_931_DSM_13275	0.1738433268	0.0746100461	0.1806972258	0.047024626	0	-1	Amensal	0.5256975037
Acidaminococcus_fermentans_DSM_20731	Clostridium_hylemonae_DSM_15053	0.1738433268	0.237354943	0.2574627913	0.1330943833	1	-1	Parasitic	0.5396721311
Acidaminococcus_fermentans_DSM_20731	Clostridium_indolis_DSM_755	0.1738433268	0.3064655615	0.4427068127	0.38444583	1	1	Mutual	0.47509113
Acidaminococcus_fermentans_DSM_20731	Clostridium_innocuum_2959	0.1738433268	0.4875994034	0.3485171006	0.4798778162	1	0	Commensal	0.408507765
Acidaminococcus_fermentans_DSM_20731	Clostridium_leptum_DSM_753	0.1738433268	0.0521948607	0.1900305426	0.0460064069	0	-1	Amensal	0.5601688951
Acidaminococcus_fermentans_DSM_20731	Clostridium_methoxybenzovorans_SR3	0.1738433268	0.2815631571	0.445743614	0.3873080264	1	1	Mutual	0.47509113
Acidaminococcus_fermentans_DSM_20731	Clostridium_methylpentosum_R2_DSM_5476	0.1738433268	0.0828668511	0.1911349113	0.074144366	0	-1	Amensal	0.5488888889
Acidaminococcus_fermentans_DSM_20731	Clostridium_nexile_DSM_1787	0.1738433268	0.1359930702	0.2274189344	0.0500251131	1	-1	Parasitic	0.5663655316
Acidaminococcus_fermentans_DSM_20731	Clostridium_paraputrificum_AGR2156	0.1738433268	0.4233434424	0.3810788061	0.3511135849	1	-1	Parasitic	0.4589528119
Acidaminococcus_fermentans_DSM_20731	Clostridium_perfringens_ATCC_13124	0.1738433268	0.3483466077	0.457638639	0.5963032156	1	1	Mutual	0.507788162
Acidaminococcus_fermentans_DSM_20731	Clostridium_ramosum_VPI_0427_DSM_1402	0.1738433268	0.1989972793	0.3192655359	0.0683510483	1	-1	Parasitic	0.5132681564
Acidaminococcus_fermentans_DSM_20731	Clostridium_saccharogumia_DSM_17460	0.1738433268	0.3012736397	0.3241777074	0.321456172	1	0	Commensal	0.4121295658
Acidaminococcus_fermentans_DSM_20731	Clostridium_saccharoperbutylacetonicum_N1_4_HMT	0.1738433268	0.5547480508	0.457638639	0.5684673434	1	0	Commensal	0.4415662651
Acidaminococcus_fermentans_DSM_20731	Clostridium_sartagoforme_AAU1	0.1738433268	0.4147039565	0.40291687	0.4164640751	1	0	Commensal	0.4611398964
Acidaminococcus_fermentans_DSM_20731	Clostridium_scindens_ATCC_35704	0.1738433268	0.2322445846	0.1802020128	0.1932363865	0	-1	Amensal	0.5205288796
Acidaminococcus_fermentans_DSM_20731	Clostridium_sordellii_ATCC_9714	0.1738433268	0.3252200233	0.3372838452	0.3237169383	1	0	Commensal	0.5176322418
Acidaminococcus_fermentans_DSM_20731	Clostridium_sp_7_2_43FAA	0.1738433268	0.3620149394	0.1188997349	0.3558271627	-1	0	Amensal	0.5079787234
Acidaminococcus_fermentans_DSM_20731	Clostridium_sp_L2_50	0.1738433268	0.0211076973	0.1897300333	0.005269409	0	-1	Amensal	0.4926979247
Acidaminococcus_fermentans_DSM_20731	Clostridium_sp_M62_1	0.1738433268	0.3029833445	0.1273067715	0.3029833445	-1	0	Amensal	0.5021645022
Acidaminococcus_fermentans_DSM_20731	Clostridium_sp_SS2_1	0.1738433268	0.174748383	0.2402239062	0.074097522	1	-1	Parasitic	0.4954954955
Acidaminococcus_fermentans_DSM_20731	Clostridium_sp_SY8519	0.1738433268	0.0716367259	0.2306646279	0.0271604725	1	-1	Parasitic	0.4951856946
Acidaminococcus_fermentans_DSM_20731	Clostridium_spiroforme_DSM_1552	0.1738433268	0.1130579527	0.2900979165	3.5242919693701E-12	1	-1	Parasitic	0.512839325
Acidaminococcus_fermentans_DSM_20731	Clostridium_sporogenes_ATCC_15579	0.1738433268	0.3483466077	0.1102371332	0.4089659645	-1	1	Parasitic	0.4946841776
Acidaminococcus_fermentans_DSM_20731	Clostridium_sporosphaeroides_DSM_1294	0.1738433268	0.156904269	0.33331841	0.3117886913	1	1	Mutual	0.4076163611
Acidaminococcus_fermentans_DSM_20731	Clostridium_sticklandii_DSM_519	0.1738433268	0.3798445803	0.457638639	0.3387822711	1	-1	Parasitic	0.4502307185
Acidaminococcus_fermentans_DSM_20731	Clostridium_symbiosum_ATCC_14940	0.1738433268	0.3049951721	0.400866347	0.2588834226	1	-1	Parasitic	0.4356629654
Acidaminococcus_fermentans_DSM_20731	Clostridium_symbiosum_WAL_14163	0.1738433268	0.1244069906	0.2344097915	0.0240248408	1	-1	Parasitic	0.5010006671
Acidaminococcus_fermentans_DSM_20731	Clostridium_symbiosum_WAL_14673	0.1738433268	0.1245529749	0.2345134555	0.0239713977	1	-1	Parasitic	0.4976525822
Acidaminococcus_fermentans_DSM_20731	Clostridium_tyrobutyricum_DSM_2637	0.1738433268	0.2036325056	0.2411271136	0.2275078884	1	1	Mutual	0.400270453
Acidaminococcus_fermentans_DSM_20731	Clostridium_viride_DSM_6836	0.1738433268	0.1386204627	0.2235582305	0.2164890932	1	1	Mutual	0.4224446033
Acidaminococcus_fermentans_DSM_20731	Collinsella_aerofaciens_ATCC_25986	0.1738433268	0.1123675059	5.65023583476432E-11	0.3049314405	-1	1	Parasitic	0.5432835821
Acidaminococcus_fermentans_DSM_20731	Collinsella_intestinalis_DSM_13280	0.1738433268	0.0922284719	0.1885921898	0.0950562755	0	0	Neutral	0.6263079223
Acidaminococcus_fermentans_DSM_20731	Collinsella_stercoris_DSM_13279	0.1738433268	0.132764923	0.1969660808	0.1574202484	1	1	Mutual	0.6094808126
Acidaminococcus_fermentans_DSM_20731	Collinsella_tanakaei_YIT_12063	0.1738433268	0.3298350851	0.28246496	0.3207177321	1	0	Commensal	0.433808554
Acidaminococcus_fermentans_DSM_20731	Coprobacillus_sp_29_1	0.1738433268	0.1758619217	0.3642475481	1.93267624126747E-12	1	-1	Parasitic	0.4950424929
Acidaminococcus_fermentans_DSM_20731	Coprobacillus_sp_D7	0.1738433268	0.2109952398	0.3742565812	1.14823706098832E-11	1	-1	Parasitic	0.5231741573
Acidaminococcus_fermentans_DSM_20731	Coprococcus_catus_GD_7	0.1738433268	0.2088505307	0.457638639	0.2689965952	1	1	Mutual	0.4239504474
Acidaminococcus_fermentans_DSM_20731	Coprococcus_comes_ATCC_27758	0.1738433268	0.2708853057	0.3233199457	0.0895395675	1	-1	Parasitic	0.5155065472
Acidaminococcus_fermentans_DSM_20731	Coprococcus_eutactus_ATCC_27759	0.1738433268	0.2171457731	0.2714157971	0.1216758494	1	-1	Parasitic	0.496408046
Acidaminococcus_fermentans_DSM_20731	Corynebacterium_ammoniagenes_DSM_20306	0.1738433268	0.1409055502	0.2928418836	5.32168087374885E-10	1	-1	Parasitic	0.4742268041
Acidaminococcus_fermentans_DSM_20731	Corynebacterium_amycolatum_SK46	0.1738433268	0.1949669627	0.1730377882	0.1229419725	0	-1	Amensal	0.4609425436
Acidaminococcus_fermentans_DSM_20731	Corynebacterium_aurimucosum_ATCC_700975	0.1738433268	0.2263358032	0.3038031642	0.1266579165	1	-1	Parasitic	0.4514400536
Acidaminococcus_fermentans_DSM_20731	Corynebacterium_durum_F0235	0.1738433268	0.2759214324	0.2177234241	0.220451562	1	-1	Parasitic	0.504587156
Acidaminococcus_fermentans_DSM_20731	Corynebacterium_glucuronolyticum_ATCC_51867	0.1738433268	0.2619881993	0.2021594333	0.2726805217	1	0	Commensal	0.490920882
Acidaminococcus_fermentans_DSM_20731	Corynebacterium_kroppenstedtii_DSM_44385	0.1738433268	0.2218251967	0.1976635981	0.1863461307	1	-1	Parasitic	0.4629388817
Acidaminococcus_fermentans_DSM_20731	Corynebacterium_propinquum_DSM_44285	0.1738433268	0.1099566136	0.3008056518	0.0295230417	1	-1	Parasitic	0.4660846206
Acidaminococcus_fermentans_DSM_20731	Corynebacterium_striatum_ATCC_6940	0.1738433268	0.3158548098	0.3421828319	0.1154558071	1	-1	Parasitic	0.4611842105
Acidaminococcus_fermentans_DSM_20731	Corynebacterium_tuberculostearicum_SK141	0.1738433268	0.1752377557	0.147680191	0.2413813865	-1	1	Parasitic	0.504691689
Acidaminococcus_fermentans_DSM_20731	Corynebacterium_ulcerans_809	0.1738433268	0.1944402503	0.1649116416	0.2398315624	0	1	Commensal	0.5188118812
Acidaminococcus_fermentans_DSM_20731	Corynebacterium_ureicelerivorans	0.1738433268	0.1570617855	0.1949994293	0.1143690334	1	-1	Parasitic	0.4614860259
Acidaminococcus_fermentans_DSM_20731	Cronobacter_sakazakii_ATCC_BAA_894	0.1738433268	0.5424880862	0.457638639	2.9794095008	1	1	Mutual	0.4836926479
Acidaminococcus_fermentans_DSM_20731	Cryptobacterium_curtum_DSM_15641	0.1738433268	0.0262252498	0.1431931301	0.0927601594	-1	1	Parasitic	0.5425454545
Acidaminococcus_fermentans_DSM_20731	Curtobacterium_flaccumfaciens_UCD_AKU	0.1738433268	0.193431455	0.3935927842	0.0817344737	1	-1	Parasitic	0.4851171628
Acidaminococcus_fermentans_DSM_20731	Delftia_acidovorans_SPH_1	0.1738433268	0.3687602512	0.457638639	1.1203505452	1	1	Mutual	0.4505061867
Acidaminococcus_fermentans_DSM_20731	Dermacoccus_nishinomiyaensis	0.1738433268	0.3264720236	0.457638639	0.2005494737	1	-1	Parasitic	0.4715189873
Acidaminococcus_fermentans_DSM_20731	Desulfovibrio_desulfuricans_subsp_desulfuricans_DSM_642	0.1738433268	0.2496565338	0.11951188	0.2666154123	-1	0	Amensal	0.4356435644
Acidaminococcus_fermentans_DSM_20731	Desulfovibrio_piger_ATCC_29098	0.1738433268	0.104660138	0.1758020546	0.0371510452	0	-1	Amensal	0.5065028902
Acidaminococcus_fermentans_DSM_20731	Desulfovibrio_sp_3_1_syn3	0.1738433268	0.0536812514	0.1586022238	0.070030263	0	1	Commensal	0.5052119527
Acidaminococcus_fermentans_DSM_20731	Dialister_invisus_DSM_15470	0.1738433268	0.0113529672	0.1981244719	0.0099969076	1	-1	Parasitic	0.3665338645
Acidaminococcus_fermentans_DSM_20731	Dialister_succinatiphilus_YIT_11850	0.1738433268	0.0855198509	0.2214722066	0.0410860374	1	-1	Parasitic	0.299382716
Acidaminococcus_fermentans_DSM_20731	Dietzia_cinnamea_P4	0.1738433268	0.1355155562	0.2552313844	0.113577566	1	-1	Parasitic	0.4670967742
Acidaminococcus_fermentans_DSM_20731	Dorea_formicigenerans_ATCC_27755	0.1738433268	0.2570729551	0.3178456781	0.3028710112	1	1	Mutual	0.4167803547
Acidaminococcus_fermentans_DSM_20731	Dorea_longicatena_DSM_13814	0.1738433268	0.2830214625	0.1910983031	0.2244548938	0	-1	Amensal	0.5342657343
Acidaminococcus_fermentans_DSM_20731	Dysgonomonas_gadei_ATCC_BAA_286	0.1738433268	0.6619888452	0.457638639	0.5003108124	1	-1	Parasitic	0.4421052632
Acidaminococcus_fermentans_DSM_20731	Edwardsiella_tarda_ATCC_23685	0.1738433268	0.4938240341	0.457638639	2.2451645443	1	1	Mutual	0.5370684776
Acidaminococcus_fermentans_DSM_20731	Edwardsiella_tarda_FL6_60	0.1738433268	0.3256805638	1.2804222332	1.8924101736	1	1	Mutual	0.5074455899
Acidaminococcus_fermentans_DSM_20731	Eggerthella_lenta_DSM_2243	0.1738433268	0.0434806021	0.0055411703	0.2671911789	-1	1	Parasitic	0.561891516
Acidaminococcus_fermentans_DSM_20731	Eggerthella_sp_1_3_56FAA	0.1738433268	0.0524453501	0.1276313777	0.1161540645	-1	1	Parasitic	0.5654929577
Acidaminococcus_fermentans_DSM_20731	Eggerthella_sp_YY7918	0.1738433268	0.0310293716	0.1327257713	0.1243904119	-1	1	Parasitic	0.5423372988
Acidaminococcus_fermentans_DSM_20731	Eggerthia_catenaformis_OT_569	0.1738433268	0.3483466077	0.4551960918	0.4251371378	1	1	Mutual	0.4494459834
Acidaminococcus_fermentans_DSM_20731	Eikenella_corrodens_ATCC_23834	0.1738433268	0.0974156065	0.2652958819	0.0338969809	1	-1	Parasitic	0.4217487142
Acidaminococcus_fermentans_DSM_20731	Enterobacter_aerogenes_KCTC_2190	0.1738433268	0.6580585864	0.457638639	0.5256491699	1	-1	Parasitic	0.4858638743
Acidaminococcus_fermentans_DSM_20731	Enterobacter_asburiae_LF7a	0.1738433268	0.6336982628	0.457638639	0.4826003389	1	-1	Parasitic	0.4782146652
Acidaminococcus_fermentans_DSM_20731	Enterobacter_cancerogenus_ATCC_35316	0.1738433268	0.4881944018	2.102672394	0	1	-1	Parasitic	0.5317919075
Acidaminococcus_fermentans_DSM_20731	Enterobacter_cloacae_EcWSU1	0.1738433268	0.6432030949	0.457638639	0.4918221068	1	-1	Parasitic	0.4778666667
Acidaminococcus_fermentans_DSM_20731	Enterobacter_hormaechei_YT2	0.1738433268	0.6307133182	0.457638639	0.4844261898	1	-1	Parasitic	0.4851694915
Acidaminococcus_fermentans_DSM_20731	Enterobacter_hormaechei_YT3	0.1738433268	0.6116829624	0.457638639	0.4844219293	1	-1	Parasitic	0.4873178629
Acidaminococcus_fermentans_DSM_20731	Enterobacteriaceae_bacterium_9_2_54FAA	0.1738433268	0.525868703	3.292005097	0	1	-1	Parasitic	0.5282409898
Acidaminococcus_fermentans_DSM_20731	Enterococcus_asini_ATCC_700915	0.1738433268	0.4374042174	0.457638639	0.4481638903	1	0	Commensal	0.4817891374
Acidaminococcus_fermentans_DSM_20731	Enterococcus_avium_ATCC_14025	0.1738433268	0.2704950652	0.2841395169	0.2988882948	1	1	Mutual	0.5078979344
Acidaminococcus_fermentans_DSM_20731	Enterococcus_caccae_ATCC_BAA_1240	0.1738433268	0.3703050388	0.3382358904	0.3433473124	1	0	Commensal	0.4721352536
Acidaminococcus_fermentans_DSM_20731	Enterococcus_casseliflavus_ATCC_12755	0.1738433268	0.2484168478	0.3038487774	0.2616438227	1	0	Commensal	0.5068836045
Acidaminococcus_fermentans_DSM_20731	Enterococcus_cecorum_DSM_20682	0.1738433268	0.2293070683	0.2340019576	0.2579723718	1	1	Mutual	0.4792746114
Acidaminococcus_fermentans_DSM_20731	Enterococcus_dispar_ATCC_51266	0.1738433268	0.3081227306	0.3972155471	0.2742580341	1	-1	Parasitic	0.4971282706
Acidaminococcus_fermentans_DSM_20731	Enterococcus_durans_ATCC_6056	0.1738433268	0.3235695674	0.3163127552	0.3331716491	1	0	Commensal	0.4946808511
Acidaminococcus_fermentans_DSM_20731	Enterococcus_faecalis_OG1RF_ATCC_47077	0.1738433268	0.3008881115	0.2453138723	0.1978154755	1	-1	Parasitic	0.5859473024
Acidaminococcus_fermentans_DSM_20731	Enterococcus_faecalis_TX0104	0.1738433268	0.2909256516	0.2845579746	0.1781416575	1	-1	Parasitic	0.5908221797
Acidaminococcus_fermentans_DSM_20731	Enterococcus_faecalis_TX1322	0.1738433268	0.2767935735	0.3084570005	0.147708733	1	-1	Parasitic	0.5878980892
Acidaminococcus_fermentans_DSM_20731	Enterococcus_faecalis_TX2134	0.1738433268	0.2105504069	0.228026158	0.1183443959	1	-1	Parasitic	0.6007653061
Acidaminococcus_fermentans_DSM_20731	Enterococcus_faecalis_V583	0.1738433268	0.3008312255	0.3311434866	0.1849011369	1	-1	Parasitic	0.5704402516
Acidaminococcus_fermentans_DSM_20731	Enterococcus_faecium_TX1330	0.1738433268	0.1820479049	0.2504529279	0.1037666944	1	-1	Parasitic	0.5973154362
Acidaminococcus_fermentans_DSM_20731	Enterococcus_gallinarum_EG2	0.1738433268	0.3269374155	0.2886015855	0.3278834184	1	0	Commensal	0.5021806854
Acidaminococcus_fermentans_DSM_20731	Enterococcus_hirae_ATCC_9790	0.1738433268	0.3300293282	0.2769675185	0.3345845189	1	0	Commensal	0.5079155673
Acidaminococcus_fermentans_DSM_20731	Enterococcus_phoeniculicola_ATCC_BAA_412	0.1738433268	0.2240799912	0.2673541055	0.2768950669	1	1	Mutual	0.5363579863
Acidaminococcus_fermentans_DSM_20731	Enterococcus_saccharolyticus_DSM8903	0.1738433268	0.1750300874	0.3300249507	0.2823513452	1	1	Mutual	0.5006821282
Acidaminococcus_fermentans_DSM_20731	Enterococcus_sp_7L76	0.1738433268	0.219210234	0.2710826511	0.134418835	1	-1	Parasitic	0.5935691318
Acidaminococcus_fermentans_DSM_20731	Erysipelotrichaceae_bacterium_5_2_54FAA	0.1738433268	0.1915732288	1.73940861714073E-11	0.3441087195	-1	1	Parasitic	0.522875817
Acidaminococcus_fermentans_DSM_20731	Erysipelotrichaceae_bacterium_sp_3_1_53	0.1738433268	0.1101630483	0.2629812217	2.8421709430404E-12	1	-1	Parasitic	0.5170969993
Acidaminococcus_fermentans_DSM_20731	Escherichia_albertii_KF1	0.1738433268	0.6562269219	0.4576356588	3.2366146101	1	1	Mutual	0.4913513514
Acidaminococcus_fermentans_DSM_20731	Escherichia_albertii_TW07627	0.1738433268	0.705142281	0	2.5048344659	-1	1	Parasitic	0.4717498629
Acidaminococcus_fermentans_DSM_20731	Escherichia_coli_O157_H7_str_Sakai	0.1738433268	0.6658424896	3.6942741829	0	1	-1	Parasitic	0.5334023822
Acidaminococcus_fermentans_DSM_20731	Escherichia_coli_SE11	0.1738433268	0.691251685	3.694274967	-7.84093231231964E-07	1	-1	Parasitic	0.5312024353
Acidaminococcus_fermentans_DSM_20731	Escherichia_coli_str_K_12_substr_MG1655	0.1738433268	0.6615427419	3.6942741829	0	1	-1	Parasitic	0.5341488277
Acidaminococcus_fermentans_DSM_20731	Escherichia_coli_UTI89_UPEC	0.1738433268	0.6172329282	3.6859274628	0	1	-1	Parasitic	0.5254942768
Acidaminococcus_fermentans_DSM_20731	Escherichia_fergusonii_ATCC_35469	0.1738433268	0.8170017616	0.457638639	3.23661163	1	1	Mutual	0.476113795
Acidaminococcus_fermentans_DSM_20731	Escherichia_hermannii_NBRC_105704	0.1738433268	0.457638639	0.0236728087	0.4339658303	-1	0	Amensal	0.4543417367
Acidaminococcus_fermentans_DSM_20731	Escherichia_sp_1_1_43	0.1738433268	0.1739725616	0.1422575068	0.2684261369	-1	1	Parasitic	0.6255424675
Acidaminococcus_fermentans_DSM_20731	Escherichia_sp_3_2_53FAA	0.1738433268	0.6076392194	3.6275473481	0	1	-1	Parasitic	0.5225366876
Acidaminococcus_fermentans_DSM_20731	Escherichia_sp_4_1_40B	0.1738433268	0.63112006	3.5887119019	0	1	-1	Parasitic	0.5279214064
Acidaminococcus_fermentans_DSM_20731	Eubacterium_biforme_DSM_3989	0.1738433268	0.1847265277	0.2618339717	0.0369507167	1	-1	Parasitic	0.5882352941
Acidaminococcus_fermentans_DSM_20731	Eubacterium_brachy_ATCC_33089	0.1738433268	0.189810077	0.1902038128	0.2064957272	0	0	Neutral	0.4612518629
Acidaminococcus_fermentans_DSM_20731	Eubacterium_cellulosolvens_6	0.1738433268	0.1506444286	0.2086866211	0.1745229461	1	1	Mutual	0.3690221271
Acidaminococcus_fermentans_DSM_20731	Eubacterium_cylindroides_T2_87	0.1738433268	0.1637069285	1.30967237055302E-09	0.2819605833	-1	1	Parasitic	0.5035971223
Acidaminococcus_fermentans_DSM_20731	Eubacterium_desmolans_ATCC_43058	0.1738433268	0.2227121593	0.289784334	0.3039370693	1	1	Mutual	0.416254417
Acidaminococcus_fermentans_DSM_20731	Eubacterium_dolichum_DSM_3991	0.1738433268	0.3419504855	0.3499465637	0.1620191765	1	-1	Parasitic	0.6192592593
Acidaminococcus_fermentans_DSM_20731	Eubacterium_eligens_ATCC_27750	0.1738433268	0.3702795831	0.457638639	0.4058832981	1	0	Commensal	0.3885714286
Acidaminococcus_fermentans_DSM_20731	Eubacterium_hallii_DSM_3353	0.1738433268	0.1382742505	0.2294536197	0.0475743063	1	-1	Parasitic	0.4758179232
Acidaminococcus_fermentans_DSM_20731	Eubacterium_hallii_L2_7	0.1738433268	0.2650287376	0.2462856362	0.2581000494	1	0	Commensal	0.3971731449
Acidaminococcus_fermentans_DSM_20731	Eubacterium_limosum_KIST612	0.1738433268	0.3483466077	0.457638639	0.3558113387	1	0	Commensal	0.3904063957
Acidaminococcus_fermentans_DSM_20731	Eubacterium_ramulus_ATCC_29099	0.1738433268	0.1836255001	0.2522588212	0.0787492557	1	-1	Parasitic	0.5023632681
Acidaminococcus_fermentans_DSM_20731	Eubacterium_rectale_ATCC_33656	0.1738433268	0.3483466077	0.4058199532	0.1563548608	1	-1	Parasitic	0.521484375
Acidaminococcus_fermentans_DSM_20731	Eubacterium_rectale_M104_1	0.1738433268	0.3113254333	0.3920347754	0.1076138929	1	-1	Parasitic	0.5339153794
Acidaminococcus_fermentans_DSM_20731	Eubacterium_saphenum_ATCC_49989	0.1738433268	0.02810643	0.142608568	0.1985096199	-1	1	Parasitic	0.4815686275
Acidaminococcus_fermentans_DSM_20731	Eubacterium_siraeum_70_3	0.1738433268	0.1139422003	0.3526748418	0	1	-1	Parasitic	0.5629188384
Acidaminococcus_fermentans_DSM_20731	Eubacterium_siraeum_DSM_15702	0.1738433268	0.1384921226	0.3413866594	5.84350345889106E-11	1	-1	Parasitic	0.5713235294
Acidaminococcus_fermentans_DSM_20731	Eubacterium_sulci_ATCC_35585	0.1738433268	0.2757275021	0.2906823337	0.2724444882	1	0	Commensal	0.4688172043
Acidaminococcus_fermentans_DSM_20731	Eubacterium_ventriosum_ATCC_27560	0.1738433268	0.1243910545	0.0952150794	0.1840932897	-1	1	Parasitic	0.5111751983
Acidaminococcus_fermentans_DSM_20731	Exiguobacterium_aurantiacum_DSM_6208	0.1738433268	0.3496990847	0.4512759374	0.3400732565	1	0	Commensal	0.5027590435
Acidaminococcus_fermentans_DSM_20731	Faecalibacterium_cf_prausnitzii_KLE1255	0.1738433268	0.1127387694	0.2016303303	0.0552601402	1	-1	Parasitic	0.5038869258
Acidaminococcus_fermentans_DSM_20731	Faecalibacterium_prausnitzii_L2_6	0.1738433268	0.2893871621	0.457638639	0.0254131573	1	-1	Parasitic	0.5349162011
Acidaminococcus_fermentans_DSM_20731	Faecalibacterium_prausnitzii_M21_2	0.1738433268	0.368279259	0.457638639	0.4869494824	1	1	Mutual	0.4345479082
Acidaminococcus_fermentans_DSM_20731	Faecalibacterium_prausnitzii_SL3_3	0.1738433268	0.3177352032	0.457638639	0.4054356218	1	1	Mutual	0.435397039
Acidaminococcus_fermentans_DSM_20731	Filifactor_alocis_ATCC_35896	0.1738433268	0.104856311	0.1965039289	0.218046598	1	1	Mutual	0.4661325564
Acidaminococcus_fermentans_DSM_20731	Finegoldia_magna_ATCC_29328	0.1738433268	0.0817101256	0.1102959441	0.1180027183	-1	1	Parasitic	0.5094055681
Acidaminococcus_fermentans_DSM_20731	Flavonifractor_plautii_ATCC_29863	0.1738433268	0.1425286429	0.2899421306	0.0807378028	1	-1	Parasitic	0.4741035857
Acidaminococcus_fermentans_DSM_20731	Fusobacterium_gonidiaformans_3_1_5R	0.1738433268	0.1643765521	0.180381759	0.1394712812	0	-1	Amensal	0.5119133574
Acidaminococcus_fermentans_DSM_20731	Fusobacterium_gonidiaformans_ATCC_25563	0.1738433268	0.1643765521	0.2233485658	0.0920520434	1	-1	Parasitic	0.5126903553
Acidaminococcus_fermentans_DSM_20731	Fusobacterium_mortiferum_ATCC_9817	0.1738433268	0.3308751242	0.2324539115	0.1866148901	1	-1	Parasitic	0.4836557705
Acidaminococcus_fermentans_DSM_20731	Fusobacterium_necrophorum_D12	0.1738433268	0.1954036909	0.1852979851	0.1535442304	0	-1	Amensal	0.4865056818
Acidaminococcus_fermentans_DSM_20731	Fusobacterium_nucleatum_subsp_animalis_3_1_33	0.1738433268	0.1704327704	0.3145496468	4.9453774408903E-11	1	-1	Parasitic	0.5065502183
Acidaminococcus_fermentans_DSM_20731	Fusobacterium_nucleatum_subsp_animalis_7_1	0.1738433268	0.1704327704	0.3145496469	2.1600499167107E-12	1	-1	Parasitic	0.5043541364
Acidaminococcus_fermentans_DSM_20731	Fusobacterium_nucleatum_subsp_animalis_D11	0.1738433268	0.1782567037	0.3145496469	7.16227077646181E-12	1	-1	Parasitic	0.5050872093
Acidaminococcus_fermentans_DSM_20731	Fusobacterium_nucleatum_subsp_vincentii_3_1_27	0.1738433268	0.2110121454	0.1632041976	0.162456972	0	-1	Amensal	0.4747109827
Acidaminococcus_fermentans_DSM_20731	Fusobacterium_nucleatum_subsp_vincentii_3_1_36A2	0.1738433268	0.2816455449	0.0647384038	0.3385563254	-1	1	Parasitic	0.4495738636
Acidaminococcus_fermentans_DSM_20731	Fusobacterium_nucleatum_subsp_vincentii_4_1_13	0.1738433268	0.204895491	0.1632642866	0.1618950047	0	-1	Amensal	0.4786695589
Acidaminococcus_fermentans_DSM_20731	Fusobacterium_periodonticum_1_1_41FAA	0.1738433268	0.1769089081	0.3021280915	-1.03455022326671E-11	1	-1	Parasitic	0.4811594203
Acidaminococcus_fermentans_DSM_20731	Fusobacterium_periodonticum_2_1_31	0.1738433268	0.1392562525	0.3118132793	2.8421709430404E-12	1	-1	Parasitic	0.4747622531
Acidaminococcus_fermentans_DSM_20731	Fusobacterium_russii_ATCC_25533	0.1738433268	0.3256805638	0.1570264272	0.3006122118	0	0	Neutral	0.367013373
Acidaminococcus_fermentans_DSM_20731	Fusobacterium_sp_4_8	0.1738433268	0.2396429465	0.3746756966	-1.92244442587253E-10	1	-1	Parasitic	0.4709772226
Acidaminococcus_fermentans_DSM_20731	Fusobacterium_ulcerans_ATCC_49185	0.1738433268	0.2880241434	0.2309033048	0.1797965021	1	-1	Parasitic	0.4901574803
Acidaminococcus_fermentans_DSM_20731	Fusobacterium_varium_ATCC_27725	0.1738433268	0.275006212	0.3501625259	0.0573445836	1	-1	Parasitic	0.4895287958
Acidaminococcus_fermentans_DSM_20731	Gemella_haemolysans_ATCC_10379	0.1738433268	0.1485257528	0.2410301292	0.2548653113	1	1	Mutual	0.516773733
Acidaminococcus_fermentans_DSM_20731	Gemella_morbillorum_M424	0.1738433268	0.1829998859	0.2425324907	0.2476354378	1	1	Mutual	0.5294974508
Acidaminococcus_fermentans_DSM_20731	Gemella_sanguinis_ATCC700632	0.1738433268	0.3011391722	0.3031016515	0.306233304	1	0	Commensal	0.4953736655
Acidaminococcus_fermentans_DSM_20731	Gemella_sanguinis_M325	0.1738433268	0.1746969475	0.234713738	0.251381546	1	1	Mutual	0.5285610991
Acidaminococcus_fermentans_DSM_20731	Geobacillus_vulcani_PSS1	0.1738433268	0.4808892323	0.457638639	0.9206991121	1	1	Mutual	0.4577056779
Acidaminococcus_fermentans_DSM_20731	Gordonia_rubripertincta_NBRC_101908	0.1738433268	0.1669923313	0.3069715962	0.2100708589	1	1	Mutual	0.4524512699
Acidaminococcus_fermentans_DSM_20731	Gordonia_terrae_C_6	0.1738433268	0.3767973029	0.3475079373	0.3059204455	1	-1	Parasitic	0.4487028302
Acidaminococcus_fermentans_DSM_20731	Gordonia_terrae_NBRC_100016	0.1738433268	0.3860778412	0.3506815199	0.2991809042	1	-1	Parasitic	0.4695652174
Acidaminococcus_fermentans_DSM_20731	Gordonibacter_pamelaeae_7_10_1_bT_DSM_19378	0.1738433268	0.0167938459	0.205127041	1.25055521493778E-12	1	-1	Parasitic	0.6020689655
Acidaminococcus_fermentans_DSM_20731	Granulicatella_adiacens_ATCC_49175	0.1738433268	0.2547330395	0.2812195978	0.27113681	1	0	Commensal	0.4963976945
Acidaminococcus_fermentans_DSM_20731	Granulicatella_elegans_ATCC_700633	0.1738433268	0.2761824058	0.2727101615	0.2959508167	1	0	Commensal	0.480258435
Acidaminococcus_fermentans_DSM_20731	Grimontia_hollisae_CIP_101886	0.1738433268	0.4221576903	0.1125070584	0.3451315806	-1	-1	Competitive	0.443902439
Acidaminococcus_fermentans_DSM_20731	Haemophilus_haemolyticus_M19501	0.1738433268	0.2270454679	0.1846630943	0.2729755447	0	1	Commensal	0.4469086022
Acidaminococcus_fermentans_DSM_20731	Haemophilus_parainfluenzae_T3T1	0.1738433268	0.2437429652	0.17555614	0.340388426	0	1	Commensal	0.4601186552
Acidaminococcus_fermentans_DSM_20731	Haemophilus_sputorum_CCUG_13788	0.1738433268	0.2627095491	0.2975148138	0.1601238252	1	-1	Parasitic	0.4121253406
Acidaminococcus_fermentans_DSM_20731	Hafnia_alvei_ATCC_51873	0.1738433268	0.457638639	0.027938602	0.429700037	-1	0	Amensal	0.4720700986
Acidaminococcus_fermentans_DSM_20731	Hafnia_alvei_BIDMC_31	0.1738433268	0.5389582469	0.4576386388	3.3608093723	1	1	Mutual	0.5153189352
Acidaminococcus_fermentans_DSM_20731	Halococcus_morrhuae_DSM1307	0.1738433268	0.0694060695	0.2970776867	0	1	-1	Parasitic	0.4993206522
Acidaminococcus_fermentans_DSM_20731	Helicobacter_bilis_ATCC_43879	0.1738433268	0.033528968	0.2478864524	0.0077560954	1	-1	Parasitic	0.5524475524
Acidaminococcus_fermentans_DSM_20731	Helicobacter_canadensis_MIT_98_5491	0.1738433268	0.0495016327	0.2492441983	0	1	-1	Parasitic	0.4863701578
Acidaminococcus_fermentans_DSM_20731	Helicobacter_cinaedi_CCUG_18818	0.1738433268	0.0377774449	0.2386742419	7.73070496506989E-12	1	-1	Parasitic	0.5397260274
Acidaminococcus_fermentans_DSM_20731	Helicobacter_pullorum_MIT_98_5489	0.1738433268	0.0416433224	0.2386742419	1.02318153949454E-12	1	-1	Parasitic	0.5457142857
Acidaminococcus_fermentans_DSM_20731	Helicobacter_pylori_26695	0.1738433268	0.0288545819	0.2236685659	0.0076307806	1	-1	Parasitic	0.552957359
Acidaminococcus_fermentans_DSM_20731	Helicobacter_winghamensis_ATCC_BAA_430	0.1738433268	0.0198408178	0.1925217478	2.27373675443232E-13	1	-1	Parasitic	0.5339595376
Acidaminococcus_fermentans_DSM_20731	Holdemania_filiformis_VPI_J1_31B_1_DSM_12042	0.1738433268	0.1879882213	0.3156302042	0.0974380548	1	-1	Parasitic	0.6398872445
Acidaminococcus_fermentans_DSM_20731	Kallipyga_massiliensis_ph2	0.1738433268	0.275718931	0.1672965493	0.3127229685	0	1	Commensal	0.4909877433
Acidaminococcus_fermentans_DSM_20731	Kandleria_vitulina_DSM_20405	0.1738433268	0.4322784095	0.4576386388	0.4337877033	1	0	Commensal	0.421961326
Acidaminococcus_fermentans_DSM_20731	Kingella_oralis_ATCC_51147	0.1738433268	0.1156355715	-2.78532752417959E-11	0.3415563385	-1	1	Parasitic	0.4093226511
Acidaminococcus_fermentans_DSM_20731	Klebsiella_pneumoniae_pneumoniae_MGH78578	0.1738433268	0.4714070875	3.694274183	-1.4915713109076E-10	1	-1	Parasitic	0.5450427781
Acidaminococcus_fermentans_DSM_20731	Klebsiella_sp_1_1_55	0.1738433268	0.5075560077	2.0726780417	0	1	-1	Parasitic	0.5483549352
Acidaminococcus_fermentans_DSM_20731	Kluyvera_ascorbata_ATCC_33433	0.1738433268	0.457638639	0.080349473	0.377289166	-1	-1	Competitive	0.4933967248
Acidaminococcus_fermentans_DSM_20731	Kocuria_palustris_PEL	0.1738433268	0.2507412187	0.2819980043	0.1756406347	1	-1	Parasitic	0.4512353706
Acidaminococcus_fermentans_DSM_20731	Kocuria_rhizophila_DC2201	0.1738433268	0.2010264379	0.4556954062	0	1	-1	Parasitic	0.4380442063
Acidaminococcus_fermentans_DSM_20731	Kurthia_massiliensis_JC30	0.1738433268	0.3024551351	0.4452835535	0.2478943976	1	-1	Parasitic	0.463592233
Acidaminococcus_fermentans_DSM_20731	Kytococcus_sedentarius_DSM_20547	0.1738433268	0.2347608878	0.3323378576	0.2095156046	1	-1	Parasitic	0.4089012517
Acidaminococcus_fermentans_DSM_20731	Lachnospira_multipara_ATCC_19207	0.1738433268	0.273074111	0.2954697462	0.2992984223	1	0	Commensal	0.4080622348
Acidaminococcus_fermentans_DSM_20731	Lachnospiraceae_bacterium_sp_5_1_63FAA	0.1738433268	0.168860934	0.1780336361	0.12954322	0	-1	Amensal	0.4732394366
Acidaminococcus_fermentans_DSM_20731	Lachnospiraceae_bacterium_sp_8_1_57FAA	0.1738433268	0.0347902468	0.1929837847	0.0112596101	1	-1	Parasitic	0.5464285714
Acidaminococcus_fermentans_DSM_20731	Lactobacillus_acidophilus_ATCC_4796	0.1738433268	0.0785991238	0.1860481521	0.0807235305	0	0	Neutral	0.6515704894
Acidaminococcus_fermentans_DSM_20731	Lactobacillus_acidophilus_NCFM	0.1738433268	0.1556007955	0.2302915658	0.1552535972	1	0	Commensal	0.6053558844
Acidaminococcus_fermentans_DSM_20731	Lactobacillus_amylolyticus_DSM_11664	0.1738433268	0.0611915675	0.2261408617	0.0552380196	1	0	Commensal	0.6284233901
Acidaminococcus_fermentans_DSM_20731	Lactobacillus_amylovorus_GRL_1112	0.1738433268	0.2829887892	0.3344507256	0.3330158069	1	1	Mutual	0.5049928673
Acidaminococcus_fermentans_DSM_20731	Lactobacillus_animalis_KCTC_3501	0.1738433268	0.336669949	0.3061930648	0.3560152817	1	0	Commensal	0.5249169435
Acidaminococcus_fermentans_DSM_20731	Lactobacillus_antri_DSM_16041	0.1738433268	0.07126442	0.2562196359	0.028322091	1	-1	Parasitic	0.6162943495
Acidaminococcus_fermentans_DSM_20731	Lactobacillus_brevis_ATCC_367	0.1738433268	0.1159828569	0.2826714602	0.0834804754	1	-1	Parasitic	0.6532051282
Acidaminococcus_fermentans_DSM_20731	Lactobacillus_brevis_subsp_gravesensis_ATCC_27305	0.1738433268	0.0822904409	0.3280907193	-2.14868123293854E-10	1	-1	Parasitic	0.5750156937
Acidaminococcus_fermentans_DSM_20731	Lactobacillus_buchneri_ATCC_11577	0.1738433268	0.0774049051	-3.5174707591068E-10	0.3223137482	-1	1	Parasitic	0.5798969072
Acidaminococcus_fermentans_DSM_20731	Lactobacillus_casei_ATCC_334	0.1738433268	0.1080732401	0.2089543611	0.1038253846	1	0	Commensal	0.5888290713
Acidaminococcus_fermentans_DSM_20731	Lactobacillus_casei_casei_BL23	0.1738433268	0.1084982665	0.2096899067	0.103474372	1	0	Commensal	0.5851557323
Acidaminococcus_fermentans_DSM_20731	Lactobacillus_coleohominis_101_4_CHN	0.1738433268	0.1686480668	0.1702435541	0.2277192995	0	1	Commensal	0.5296961326
Acidaminococcus_fermentans_DSM_20731	Lactobacillus_coryniformis_subsp_coryniformis_CECT_5711	0.1738433268	0.2029913701	0.2141717218	0.2390346244	1	1	Mutual	0.5082908163
Acidaminococcus_fermentans_DSM_20731	Lactobacillus_crispatus_125_2_CHN	0.1738433268	0.1104369318	0.2453028329	0.0762557298	1	-1	Parasitic	0.6454005935
Acidaminococcus_fermentans_DSM_20731	Lactobacillus_curvatus_CRL_705	0.1738433268	0.1951990101	0.1868921776	0.2422931428	0	1	Commensal	0.5404486744
Acidaminococcus_fermentans_DSM_20731	Lactobacillus_delbrueckii_subsp_bulgaricus_ATCC_11842	0.1738433268	0.1384576327	0.2428051592	0.1336078477	1	0	Commensal	0.5433238636
Acidaminococcus_fermentans_DSM_20731	Lactobacillus_delbrueckii_subsp_bulgaricus_ATCC_BAA_365	0.1738433268	0.0532316712	0.1943622052	0.0444866934	1	-1	Parasitic	0.5758028379
Acidaminococcus_fermentans_DSM_20731	Lactobacillus_fermentum_ATCC_14931	0.1738433268	0.0731835951	0.2507454992	0.0450677796	1	-1	Parasitic	0.5980991174
Acidaminococcus_fermentans_DSM_20731	Lactobacillus_fermentum_IFO_3956	0.1738433268	0.0866715667	0.205340721	0.0893110717	1	0	Commensal	0.5648702595
Acidaminococcus_fermentans_DSM_20731	Lactobacillus_gasseri_ATCC_33323	0.1738433268	0.2553211672	0.3112375787	0.2322663245	1	0	Commensal	0.6042402827
Acidaminococcus_fermentans_DSM_20731	Lactobacillus_gastricus_PS3	0.1738433268	0.1069946473	0.1352440128	0.1722880685	-1	1	Parasitic	0.4474576271
Acidaminococcus_fermentans_DSM_20731	Lactobacillus_helveticus_DPC_4571	0.1738433268	0.1440532847	0.239726909	0.1249179037	1	-1	Parasitic	0.5646067416
Acidaminococcus_fermentans_DSM_20731	Lactobacillus_helveticus_DSM_20075	0.1738433268	0.0915242386	0.2115976864	0.0780540917	1	-1	Parasitic	0.622573688
Acidaminococcus_fermentans_DSM_20731	Lactobacillus_hilgardii_ATCC_8290	0.1738433268	0.0740019598	-6.02540239924565E-11	0.3106579188	-1	1	Parasitic	0.5662337662
Acidaminococcus_fermentans_DSM_20731	Lactobacillus_iners_DSM_13335	0.1738433268	0.1441543394	0.1702954444	0.2284213416	0	1	Commensal	0.5540443808
Acidaminococcus_fermentans_DSM_20731	Lactobacillus_jensenii_1153	0.1738433268	0.1165949077	0.230345185	0.2444240109	1	1	Mutual	0.5753228121
Acidaminococcus_fermentans_DSM_20731	Lactobacillus_johnsonii_DPC_6026	0.1738433268	0.1456290512	0.2558246444	0.1145479336	1	-1	Parasitic	0.6181693989
Acidaminococcus_fermentans_DSM_20731	Lactobacillus_johnsonii_NCC_533	0.1738433268	0.1495207015	0.2296107504	0.1498771556	1	0	Commensal	0.6266300618
Acidaminococcus_fermentans_DSM_20731	Lactobacillus_mucosae_LM1	0.1738433268	0.1712592852	0.2212711569	0.2560285287	1	1	Mutual	0.4472361809
Acidaminococcus_fermentans_DSM_20731	Lactobacillus_oris_F0423	0.1738433268	0.2769100451	0.3299474383	0.4124093609	1	1	Mutual	0.5234680574
Acidaminococcus_fermentans_DSM_20731	Lactobacillus_paracasei_subsp_paracasei_8700_2	0.1738433268	0.0878667348	0.2522852569	0.0462410119	1	-1	Parasitic	0.5859531773
Acidaminococcus_fermentans_DSM_20731	Lactobacillus_paracasei_subsp_paracasei_ATCC_25302	0.1738433268	0.0816798354	0.2477610077	0.0462410122	1	-1	Parasitic	0.5816464238
Acidaminococcus_fermentans_DSM_20731	Lactobacillus_pentosus_KCA1	0.1738433268	0.2009026459	0.2357514601	0.2513941328	1	1	Mutual	0.5075376884
Acidaminococcus_fermentans_DSM_20731	Lactobacillus_plantarum_JDM1	0.1738433268	0.1823878607	0.2831011787	0.126576635	1	-1	Parasitic	0.5691056911
Acidaminococcus_fermentans_DSM_20731	Lactobacillus_plantarum_subsp_plantarum_ATCC_14917	0.1738433268	0.1439822869	0.2618278493	0.0867292832	1	-1	Parasitic	0.5673076923
Acidaminococcus_fermentans_DSM_20731	Lactobacillus_plantarum_WCFS1	0.1738433268	0.1953953001	0.1551322196	0.2749180455	-1	1	Parasitic	0.5766378245
Acidaminococcus_fermentans_DSM_20731	Lactobacillus_reuteri_CF48_3A_	0.1738433268	0.0650076327	0.2115134562	0.0350108216	1	-1	Parasitic	0.6128391794
Acidaminococcus_fermentans_DSM_20731	Lactobacillus_reuteri_F275_JCM_1112	0.1738433268	0.0696036834	0.1840386217	0.0691710132	0	0	Neutral	0.6094793057
Acidaminococcus_fermentans_DSM_20731	Lactobacillus_reuteri_MM2_3_	0.1738433268	0.0762481198	0.178988461	0.0733695378	0	0	Neutral	0.6107470511
Acidaminococcus_fermentans_DSM_20731	Lactobacillus_reuteri_MM4_1A_	0.1738433268	0.1663545898	0.2274796524	0.146600265	1	-1	Parasitic	0.5858915741
Acidaminococcus_fermentans_DSM_20731	Lactobacillus_reuteri_SD2112_ATCC_55730	0.1738433268	0.070793094	0.1906350984	0.0606469442	0	-1	Amensal	0.6129458388
Acidaminococcus_fermentans_DSM_20731	Lactobacillus_rhamnosus_GG_ATCC_53103	0.1738433268	0.1802286339	0.2442663149	0.165318254	1	0	Commensal	0.5526657997
Acidaminococcus_fermentans_DSM_20731	Lactobacillus_rhamnosus_LMS2_1	0.1738433268	0.09977068	0.1829233982	0.0943599839	0	0	Neutral	0.581054036
Acidaminococcus_fermentans_DSM_20731	Lactobacillus_ruminis_ATCC_25644	0.1738433268	0.0655025593	0.2393126765	0.0041988621	1	-1	Parasitic	0.5581881533
Acidaminococcus_fermentans_DSM_20731	Lactobacillus_sakei_subsp_sakei_23K	0.1738433268	0.1821586236	0.2838743094	0.1648597157	1	0	Commensal	0.6105331599
Acidaminococcus_fermentans_DSM_20731	Lactobacillus_salivarius_HO66_ATCC_11741	0.1738433268	0.0824884009	0.2532210042	0.0308880942	1	-1	Parasitic	0.5844522968
Acidaminococcus_fermentans_DSM_20731	Lactobacillus_salivarius_salivarius_UCC118	0.1738433268	0.1185037288	0.2986910193	0.0533417201	1	-1	Parasitic	0.5897615708
Acidaminococcus_fermentans_DSM_20731	Lactobacillus_ultunensis_DSM_16047	0.1738433268	0.145182399	0.2585300158	0.1139308889	1	-1	Parasitic	0.6268041237
Acidaminococcus_fermentans_DSM_20731	Lactobacillus_vaginalis_ATCC_49540	0.1738433268	0.0739222029	0.1266205911	0.1657042065	-1	1	Parasitic	0.5024121296
Acidaminococcus_fermentans_DSM_20731	Lactococcus_garvieae_ATCC_49156	0.1738433268	0.3483466077	0.316063102	0.411252784	1	1	Mutual	0.5143603133
Acidaminococcus_fermentans_DSM_20731	Lactococcus_raffinolactis_4877	0.1738433268	0.3839239333	0.3977982434	0.3936367113	1	0	Commensal	0.4220689655
Acidaminococcus_fermentans_DSM_20731	Laribacter_hongkongensis_HLHK9	0.1738433268	0.0587525666	0.3044068183	0.0482130373	1	-1	Parasitic	0.4906991661
Acidaminococcus_fermentans_DSM_20731	Lautropia_mirabilis_ATCC_51599	0.1738433268	0.2015982794	0.2827550181	0.1748836209	1	-1	Parasitic	0.3620096352
Acidaminococcus_fermentans_DSM_20731	Leminorella_grimontii_ATCC_33999	0.1738433268	0.3944784251	0.457638639	0.1509704063	1	-1	Parasitic	0.4464944649
Acidaminococcus_fermentans_DSM_20731	Leptotrichia_buccalis_C_1013_b	0.1738433268	0.4643868355	-1.81898940354586E-12	0.7106950606	-1	1	Parasitic	0.4303112314
Acidaminococcus_fermentans_DSM_20731	Leuconostoc_argentinum_KCTC_3773	0.1738433268	0.1835366043	0.2029932489	0.2731523731	1	1	Mutual	0.490797546
Acidaminococcus_fermentans_DSM_20731	Leuconostoc_gelidum_JB7	0.1738433268	0.1859733247	0.2056835666	0.2733064778	1	1	Mutual	0.4722972973
Acidaminococcus_fermentans_DSM_20731	Leuconostoc_mesenteroides_subsp_cremoris_ATCC_19254	0.1738433268	0.0618204455	0.1981047985	0.0884078649	1	1	Mutual	0.5779550399
Acidaminococcus_fermentans_DSM_20731	Listeria_grayi_DSM_20601	0.1738433268	0.2939441741	0.3619250751	0.1191023779	1	-1	Parasitic	0.5495945103
Acidaminococcus_fermentans_DSM_20731	Listeria_monocytogenes_4a_L99	0.1738433268	0.1612228977	0.2444719864	0.1020159035	1	-1	Parasitic	0.5542682927
Acidaminococcus_fermentans_DSM_20731	Listeria_monocytogenes_4b_F2365	0.1738433268	0.1659593149	0.2446915304	0.100763566	1	-1	Parasitic	0.5393053016
Acidaminococcus_fermentans_DSM_20731	Listeria_monocytogenes_Finland_1988	0.1738433268	0.1659593149	0.244702035	0.1007635291	1	-1	Parasitic	0.5342298289
Acidaminococcus_fermentans_DSM_20731	Listeria_monocytogenes_FSL_R2_561	0.1738433268	0.1659593149	0.244702035	0.1007635291	1	-1	Parasitic	0.5351681957
Acidaminococcus_fermentans_DSM_20731	Listeria_monocytogenes_J0161_FSL_R2_499	0.1738433268	0.1659593149	0.244702035	0.1007635291	1	-1	Parasitic	0.5354523227
Acidaminococcus_fermentans_DSM_20731	Listeria_monocytogenes_serotype_7_SLCC_2482	0.1738433268	0.1659593149	0.2446915304	0.100763566	1	-1	Parasitic	0.5360635697
Acidaminococcus_fermentans_DSM_20731	Listeria_monocytogenes_SLCC_2378	0.1738433268	0.1659593149	0.2446915304	0.100763566	1	-1	Parasitic	0.5393053016
Acidaminococcus_fermentans_DSM_20731	Listeria_monocytogenes_SLCC_2540	0.1738433268	0.1659593149	0.244702035	0.1007635291	1	-1	Parasitic	0.536019536
Acidaminococcus_fermentans_DSM_20731	Listeria_monocytogenes_SLCC_7179	0.1738433268	0.1659593149	0.244702035	0.1007635291	1	-1	Parasitic	0.5351681957
Acidaminococcus_fermentans_DSM_20731	Lysinibacillus_fusiformis_ZB2	0.1738433268	0.2127619146	0.3001289728	0.2379383937	1	1	Mutual	0.4781582054
Acidaminococcus_fermentans_DSM_20731	Lysinibacillus_sphaericus_C3_41	0.1738433268	0.1730930366	0.457638639	0.4745333339	1	1	Mutual	0.4861028977
Acidaminococcus_fermentans_DSM_20731	Marvinbryantia_formatexigens_I_52_DSM_14469	0.1738433268	0.1324405033	0.1372531541	0.1545213119	-1	1	Parasitic	0.5545762712
Acidaminococcus_fermentans_DSM_20731	Megamonas_funiformis_YIT_11815	0.1738433268	0.7686771702	0.3640600961	0.5614712571	1	-1	Parasitic	0.3316690442
Acidaminococcus_fermentans_DSM_20731	Megamonas_hypermegale_ART12_1	0.1738433268	0.3978341395	0.457638639	0.1120568371	1	-1	Parasitic	0.4628330996
Acidaminococcus_fermentans_DSM_20731	Megasphaera_elsdenii_DSM_20460	0.1738433268	0.1551781605	0.2378174408	-4.59749571746215E-10	1	-1	Parasitic	0.4005661713
Acidaminococcus_fermentans_DSM_20731	Melainabacterium_MEL_A1	0.1738433268	0.2219658415	0.3787464838	0.182682737	1	-1	Parasitic	0.5141579732
Acidaminococcus_fermentans_DSM_20731	Methanobrevibacter_ruminantium_M1	0.1738433268	0.0332031682	0.3167996246	0.0068261858	1	-1	Parasitic	0.5227436823
Acidaminococcus_fermentans_DSM_20731	Methanobrevibacter_smithii_ATCC_35061	0.1738433268	0.0119128958	0.3196050253	6.82121026329696E-13	1	-1	Parasitic	0.6569069069
Acidaminococcus_fermentans_DSM_20731	Methanomassiliicoccus_luminyensis_B10	0.1738433268	0.0526545375	0.2886449029	0.0994121142	1	1	Mutual	0.4982053123
Acidaminococcus_fermentans_DSM_20731	Methanosphaera_stadtmanae_DSM_3091	0.1738433268	0.0184111464	0.3248207118	0	1	-1	Parasitic	0.5772113943
Acidaminococcus_fermentans_DSM_20731	Methylobacterium_mesophilicum_SR1_6_6	0.1738433268	0.5803088547	0	1.343638248	-1	1	Parasitic	0.4594748858
Acidaminococcus_fermentans_DSM_20731	Methylobacterium_populi_BJ001	0.1738433268	0.417188764	0	1.3580955376	-1	1	Parasitic	0.4508101852
Acidaminococcus_fermentans_DSM_20731	Methylobacterium_radiotolerans_JCM_2831	0.1738433268	0.2469271795	0	1.0734979438	-1	1	Parasitic	0.4878472222
Acidaminococcus_fermentans_DSM_20731	Methyloversatilis_universalis_FAM5	0.1738433268	0.1286254583	0.2492307701	0.0296326093	1	-1	Parasitic	0.4137241839
Acidaminococcus_fermentans_DSM_20731	Methyloversatilis_universalis_Fam50001	0.1738433268	0.1614027107	0.2540766351	0.0629710586	1	-1	Parasitic	0.4521515735
Acidaminococcus_fermentans_DSM_20731	Microbacterium_gubbeenense_DSM_15944	0.1738433268	0.2095476593	0.457638639	0.0102500792	1	-1	Parasitic	0.4722222222
Acidaminococcus_fermentans_DSM_20731	Microbacterium_oleivorans_NBRC_103075	0.1738433268	0.2941744502	0.457638639	0.1715547172	1	-1	Parasitic	0.4857496902
Acidaminococcus_fermentans_DSM_20731	Microbacterium_paraoxydans_77MFTsu3_2	0.1738433268	0.284966507	0.457638639	0.0894639431	1	-1	Parasitic	0.4904732637
Acidaminococcus_fermentans_DSM_20731	Micrococcus_luteus_NCTC_2665	0.1738433268	0.0922992761	0.3241423979	0	1	-1	Parasitic	0.4508591065
Acidaminococcus_fermentans_DSM_20731	Micromonospora_aurantiaca_ATCC_27029	0.1738433268	0.2312277982	0.2842201916	0.291548167	1	1	Mutual	0.4857312723
Acidaminococcus_fermentans_DSM_20731	Mitsuokella_jalaludinii_DSM_13811	0.1738433268	0.457638639	1.13686837721616E-13	0.457638639	-1	0	Amensal	0.3240875912
Acidaminococcus_fermentans_DSM_20731	Mitsuokella_multacida_DSM_20544	0.1738433268	0.460237432	0.3679385517	0.3445263915	1	-1	Parasitic	0.4834855938
Acidaminococcus_fermentans_DSM_20731	Mobiluncus_curtisii_ATCC_43063	0.1738433268	0.1648838156	0.284327349	-5.14660314365756E-10	1	-1	Parasitic	0.4800559832
Acidaminococcus_fermentans_DSM_20731	Moraxella_catarrhalis_RH4	0.1738433268	0.0452477928	0.2397269109	0.0383058061	1	-1	Parasitic	0.4092827004
Acidaminococcus_fermentans_DSM_20731	Morganella_morganii_subsp_morganii_KT	0.1738433268	0.4878533997	0.457638639	1.8634155542	1	1	Mutual	0.4415584416
Acidaminococcus_fermentans_DSM_20731	Mycobacterium_avium_subsp_avium_ATCC_25291	0.1738433268	0.113299656	0.2722676145	0.1170329692	1	0	Commensal	0.5168539326
Acidaminococcus_fermentans_DSM_20731	Mycobacterium_fortuitum_subsp_fortuitum_DSM_46621	0.1738433268	0.4626121179	0.3098722543	0.3543502683	1	-1	Parasitic	0.4791544334
Acidaminococcus_fermentans_DSM_20731	Mycoplasma_hominis_ATCC_23114	0.1738433268	-3.94769952068671E-13	0.1849329714	0.00318131	0	1	Commensal	0.7075163399
Acidaminococcus_fermentans_DSM_20731	Mycoplasma_pneumoniae_309	0.1738433268	0.0090433516	0.1851939918	0.0023754426	0	-1	Amensal	0.6753670473
Acidaminococcus_fermentans_DSM_20731	Neisseria_cinerea_ATCC_14685	0.1738433268	0.0657189324	0.1730188661	0.1794261304	0	1	Commensal	0.40274765
Acidaminococcus_fermentans_DSM_20731	Neisseria_elongata_subsp_glycolytica_ATCC_29315	0.1738433268	0.0619251627	0.1856633827	0.0418430748	0	-1	Amensal	0.3957295374
Acidaminococcus_fermentans_DSM_20731	Neisseria_flavescens_SK114	0.1738433268	0.1236700534	0.3160641581	0.0237127641	1	-1	Parasitic	0.3813855843
Acidaminococcus_fermentans_DSM_20731	Neisseria_macacae_ATCC_33926	0.1738433268	0.1581694548	0.3359325992	0.0458444165	1	-1	Parasitic	0.3987297107
Acidaminococcus_fermentans_DSM_20731	Neisseria_mucosa_ATCC_25996	0.1738433268	0.189159655	0.3699846958	0.0624189869	1	-1	Parasitic	0.391994479
Acidaminococcus_fermentans_DSM_20731	Neisseria_subflava_NJ9703	0.1738433268	0.1329278041	0.3221117114	0.0294622661	1	-1	Parasitic	0.3849372385
Acidaminococcus_fermentans_DSM_20731	Nevskia_ramosa_DSM_11499	0.1738433268	0.3743360508	-6.82121026329696E-13	0.5783602954	-1	1	Parasitic	0.4988009592
Acidaminococcus_fermentans_DSM_20731	Oceanobacillus_picturae_strain_S1	0.1738433268	0.2305240609	0.457638639	0.6187866567	1	1	Mutual	0.4940546968
Acidaminococcus_fermentans_DSM_20731	Ochrobactrum_anthropi_ATCC_49188	0.1738433268	0.5722368833	0.096562571	1.7334011271	-1	1	Parasitic	0.4754477181
Acidaminococcus_fermentans_DSM_20731	Odoribacter_laneus_YIT_12061	0.1738433268	0.4220893937	0.0900796906	0.3675589484	-1	-1	Competitive	0.4262526464
Acidaminococcus_fermentans_DSM_20731	Odoribacter_splanchnicus_1651_6_DSM_20712	0.1738433268	0.1911733054	0.3763507016	0	1	-1	Parasitic	0.5107238606
Acidaminococcus_fermentans_DSM_20731	Olsenella_profusa_F019501	0.1738433268	0.283015722	-2.27373675443232E-13	0.6064370342	-1	1	Parasitic	0.3936243936
Acidaminococcus_fermentans_DSM_20731	Olsenella_uli_DSM_7084	0.1738433268	0.406001939	3.18323145620525E-12	0.899171873	-1	1	Parasitic	0.4388185654
Acidaminococcus_fermentans_DSM_20731	Oribacterium_sinus_F0268	0.1738433268	0.2816881124	0.284892292	0.2760081167	1	0	Commensal	0.4637978142
Acidaminococcus_fermentans_DSM_20731	Oxalobacter_formigenes_HOxBLS	0.1738433268	0.0275884567	0.2171227947	0.0257303175	1	0	Commensal	0.5093214019
Acidaminococcus_fermentans_DSM_20731	Oxalobacter_formigenes_OXCC13	0.1738433268	0.0216009812	0.2187011831	0.0186806071	1	-1	Parasitic	0.499260355
Acidaminococcus_fermentans_DSM_20731	Paenibacillus_alvei_DSM_29	0.1738433268	0.3965361283	0.457638639	0.5310685746	1	1	Mutual	0.459616502
Acidaminococcus_fermentans_DSM_20731	Paenibacillus_barengoltzii_G22	0.1738433268	0.4666792714	0.3691211106	0.3194938786	1	-1	Parasitic	0.470971564
Acidaminococcus_fermentans_DSM_20731	Paenibacillus_daejeonensis_DSM_15491	0.1738433268	0.4230952989	0.457638639	0.4348989783	1	0	Commensal	0.5063510393
Acidaminococcus_fermentans_DSM_20731	Paenibacillus_graminis_C4D1M	0.1738433268	0.8952631664	0.457638639	1.1203505452	1	1	Mutual	0.4861554846
Acidaminococcus_fermentans_DSM_20731	Paenibacillus_lactis_154	0.1738433268	0.3963594969	0.457638639	0.463111431	1	1	Mutual	0.4821634062
Acidaminococcus_fermentans_DSM_20731	Parabacteroides_distasonis_ATCC_8503	0.1738433268	0.2971991373	0.4132038433	0.1580080584	1	-1	Parasitic	0.5345760673
Acidaminococcus_fermentans_DSM_20731	Parabacteroides_goldsteinii_dnLKV18	0.1738433268	0.155496699	0.2130380193	0.0995099768	1	-1	Parasitic	0.4661177961
Acidaminococcus_fermentans_DSM_20731	Parabacteroides_gordonii_DSM_23371	0.1738433268	0.1113389449	0.2397358489	0.0700593899	1	-1	Parasitic	0.4927718416
Acidaminococcus_fermentans_DSM_20731	Parabacteroides_johnsonii_DSM_18315	0.1738433268	0.1840047129	0.2056019046	0.1415741233	1	-1	Parasitic	0.5109855618
Acidaminococcus_fermentans_DSM_20731	Parabacteroides_merdae_ATCC_43184	0.1738433268	0.2740818725	0.3906899832	0.1337048384	1	-1	Parasitic	0.5136645963
Acidaminococcus_fermentans_DSM_20731	Parabacteroides_sp_D13	0.1738433268	0.070134443	0.1866184914	0.0331780609	0	-1	Amensal	0.5522012579
Acidaminococcus_fermentans_DSM_20731	Paracoccus_yeei_ATCC_BAA_599	0.1738433268	0.4692117392	0	0.8052467386	-1	1	Parasitic	0.4605882353
Acidaminococcus_fermentans_DSM_20731	Paraprevotella_clara_YIT_11840	0.1738433268	0.3357465642	0.1263229804	0.3313156586	-1	0	Amensal	0.403930131
Acidaminococcus_fermentans_DSM_20731	Paraprevotella_xylaniphila_YIT_11841	0.1738433268	0.3814085851	0.1246951832	0.3329434558	-1	-1	Competitive	0.402054292
Acidaminococcus_fermentans_DSM_20731	Parasutterella_excrementihominis_YIT_11859	0.1738433268	0.0124541965	0.2058613308	0	1	-1	Parasitic	0.4142228739
Acidaminococcus_fermentans_DSM_20731	Parvimonas_micra_ATCC_33270	0.1738433268	0.0511677745	0.1850876142	0.0301733933	0	-1	Amensal	0.6414670659
Acidaminococcus_fermentans_DSM_20731	Pediococcus_acidilactici_7_4	0.1738433268	0.0422939809	0.230162155	0.0491922027	1	1	Mutual	0.614893617
Acidaminococcus_fermentans_DSM_20731	Pediococcus_acidilactici_DSM_20284	0.1738433268	0.0432904193	0.2277908131	0.0398202962	1	0	Commensal	0.6136849608
Acidaminococcus_fermentans_DSM_20731	Pediococcus_pentosaceus_ATCC_25745	0.1738433268	0.1371583257	0.2152220643	0.2706577519	1	1	Mutual	0.516884907
Acidaminococcus_fermentans_DSM_20731	Peptoniphilus_harei_ACS_146_V_Sch2b	0.1738433268	0.2030011164	0.2216409388	0.2209976058	1	0	Commensal	0.4225251076
Acidaminococcus_fermentans_DSM_20731	Peptoniphilus_indolicus_ATCC_29427	0.1738433268	0.1516957562	0.1886465868	0.1989680716	0	1	Commensal	0.4028294862
Acidaminococcus_fermentans_DSM_20731	Peptoniphilus_lacrimalis_DSM_7455	0.1738433268	0.1225762145	0.1718512423	0.2323849464	0	1	Commensal	0.4445244957
Acidaminococcus_fermentans_DSM_20731	Peptoniphilus_timonensis_JC401	0.1738433268	0.0253263731	0.1985608611	0.0141892295	1	-1	Parasitic	0.4726224784
Acidaminococcus_fermentans_DSM_20731	Peptostreptococcus_anaerobius_DSM_2949	0.1738433268	0.3866576036	0.457638639	0.3836559083	1	0	Commensal	0.472972973
Acidaminococcus_fermentans_DSM_20731	Peptostreptococcus_stomatis_DSM_17678	0.1738433268	0.1647568614	0.2397269109	0.2634224168	1	1	Mutual	0.4443656981
Acidaminococcus_fermentans_DSM_20731	Phascolarctobacterium_succinatutens_YIT_12067	0.1738433268	0.07353388	0.2220170365	0.0345629809	1	-1	Parasitic	0.4373610082
Acidaminococcus_fermentans_DSM_20731	Plesiomonas_shigelloides_302_73	0.1738433268	0.4264828075	0.457638639	0.2764074107	1	-1	Parasitic	0.4541691307
Acidaminococcus_fermentans_DSM_20731	Porphyromonas_asaccharolytica_DSM_20707	0.1738433268	0.2401402289	0.1902683491	0.220855619	0	0	Neutral	0.4582066869
Acidaminococcus_fermentans_DSM_20731	Porphyromonas_endodontalis_ATCC_35406	0.1738433268	0.3256805638	0.1144412	0.343197439	-1	0	Amensal	0.4658246657
Acidaminococcus_fermentans_DSM_20731	Porphyromonas_gingivalis_W83	0.1738433268	0.1137231435	0.1828668978	0.1693741361	0	1	Commensal	0.4899713467
Acidaminococcus_fermentans_DSM_20731	Porphyromonas_somerae_DSM_23386	0.1738433268	0.3256805638	0.1884293023	0.3809397998	0	1	Commensal	0.4654178674
Acidaminococcus_fermentans_DSM_20731	Porphyromonas_uenonis_60_3	0.1738433268	0.3256805638	0.1152232859	0.3424153531	-1	0	Amensal	0.4462934947
Acidaminococcus_fermentans_DSM_20731	Porphyromonas_uenonis_DSM_23387	0.1738433268	0.2809577773	0.1889065751	0.2687320639	0	0	Neutral	0.4534351145
Acidaminococcus_fermentans_DSM_20731	Prevotella_albensis_DSM_11370	0.1738433268	0.2591917805	0.3471909592	0.1411086533	1	-1	Parasitic	0.4186902134
Acidaminococcus_fermentans_DSM_20731	Prevotella_bivia_DSM_20514	0.1738433268	0.2618694935	0.1004031479	0.3572354911	-1	1	Parasitic	0.4267075979
Acidaminococcus_fermentans_DSM_20731	Prevotella_brevis_ATCC_19188	0.1738433268	0.2784011909	0.1987084024	0.2589302366	1	0	Commensal	0.4309352518
Acidaminococcus_fermentans_DSM_20731	Prevotella_bryantii_B14	0.1738433268	0.2635806072	0.2190320165	0.1883622128	1	-1	Parasitic	0.3828529194
Acidaminococcus_fermentans_DSM_20731	Prevotella_bryantii_C21a	0.1738433268	0.3272245826	0.2516299116	0.2285912492	1	-1	Parasitic	0.4152847873
Acidaminococcus_fermentans_DSM_20731	Prevotella_buccae_ATCC_33574	0.1738433268	0.3347499406	0.2196223164	0.2380163226	1	-1	Parasitic	0.3852339181
Acidaminococcus_fermentans_DSM_20731	Prevotella_conceptionensis_9403948	0.1738433268	0.2408204181	0.2265816449	0.2387214097	1	0	Commensal	0.4523809524
Acidaminococcus_fermentans_DSM_20731	Prevotella_copri_CB7_DSM_18205	0.1738433268	0.0767704125	0.2573479001	0	1	-1	Parasitic	0.4848260548
Acidaminococcus_fermentans_DSM_20731	Prevotella_corporis_DSM_18810	0.1738433268	0.2520584974	0.3239561207	0.3180475138	1	1	Mutual	0.4446142093
Acidaminococcus_fermentans_DSM_20731	Prevotella_denticola_DSM20614	0.1738433268	0.3256805638	0.3794074978	0.3239419057	1	0	Commensal	0.4546794399
Acidaminococcus_fermentans_DSM_20731	Prevotella_denticola_F0289	0.1738433268	0.3256805638	0.1549320265	0.3027066125	-1	0	Amensal	0.432967033
Acidaminococcus_fermentans_DSM_20731	Prevotella_disiens_FB035_09AN	0.1738433268	0.3256805638	0.2111862254	0.2464524135	1	-1	Parasitic	0.4342507645
Acidaminococcus_fermentans_DSM_20731	Prevotella_disiens_JCM_6334	0.1738433268	0.3256805638	0.3585864407	0.2863233208	1	-1	Parasitic	0.468069121
Acidaminococcus_fermentans_DSM_20731	Prevotella_enoeca_JCM_12259	0.1738433268	0.1814650766	0.2403803542	0.1332079472	1	-1	Parasitic	0.4451219512
Acidaminococcus_fermentans_DSM_20731	Prevotella_intermedia_17	0.1738433268	0.2633834576	0.2091625888	0.2484760502	1	0	Commensal	0.4374045802
Acidaminococcus_fermentans_DSM_20731	Prevotella_intermedia_ATCC_25611	0.1738433268	0.2726786896	0.359539101	0.3065106501	1	1	Mutual	0.4724943482
Acidaminococcus_fermentans_DSM_20731	Prevotella_loescheii_DSM_19665	0.1738433268	0.2892505014	0.3820023716	0.215874244	1	-1	Parasitic	0.4437134503
Acidaminococcus_fermentans_DSM_20731	Prevotella_melaninogenica_ATCC_25845	0.1738433268	0.2483764382	0.2532086441	0.2044299949	1	-1	Parasitic	0.4057532173
Acidaminococcus_fermentans_DSM_20731	Prevotella_nanceiensis_DSM_19126	0.1738433268	0.2249058489	0.1969122477	0.2510971103	1	1	Mutual	0.437593985
Acidaminococcus_fermentans_DSM_20731	Prevotella_nigrescens_ATCC_33563	0.1738433268	0.2632669566	0.2103299442	0.2473086948	1	0	Commensal	0.4371667936
Acidaminococcus_fermentans_DSM_20731	Prevotella_oralis_ATCC_33269	0.1738433268	0.3745461663	0.2225914671	0.2350471719	1	-1	Parasitic	0.4014760148
Acidaminococcus_fermentans_DSM_20731	Prevotella_pallens_ATCC_700821	0.1738433268	0.2698162766	0.1881425437	0.2694960953	0	0	Neutral	0.4125766871
Acidaminococcus_fermentans_DSM_20731	Prevotella_ruminicola_23	0.1738433268	0.2979192285	0.2535719811	0.2318943754	1	-1	Parasitic	0.4233784747
Acidaminococcus_fermentans_DSM_20731	Prevotella_salivae_DSM_15606	0.1738433268	0.1706068216	0.2440346454	0.1232679111	1	-1	Parasitic	0.5496350365
Acidaminococcus_fermentans_DSM_20731	Prevotella_shahii_JCM_12083	0.1738433268	0.1912364019	0.1961376292	0.1972818723	1	0	Commensal	0.4591240876
Acidaminococcus_fermentans_DSM_20731	Prevotella_stercorea_DSM_18206	0.1738433268	0.2043552603	0.234615008	0.1561365626	1	-1	Parasitic	0.4724592708
Acidaminococcus_fermentans_DSM_20731	Prevotella_timonensis_4401737	0.1738433268	0.2194026898	0.2569286586	0.2205003146	1	0	Commensal	0.4713754647
Acidaminococcus_fermentans_DSM_20731	Prevotella_timonensis_CRIS_5C_B1	0.1738433268	0.1405977059	0.2753239946	0.1686844756	1	1	Mutual	0.4390243902
Acidaminococcus_fermentans_DSM_20731	Prevotella_veroralis_DSM_19559	0.1738433268	0.3119227916	0.401299476	0.2761209427	1	-1	Parasitic	0.4568265683
Acidaminococcus_fermentans_DSM_20731	Propionibacterium_acidipropionici_ATCC_4875	0.1738433268	0.457638639	0.0592880836	0.3983505554	-1	-1	Competitive	0.4895833333
Acidaminococcus_fermentans_DSM_20731	Propionibacterium_acnes_KPA171202	0.1738433268	0.4798713857	0.457638639	0.2256433164	1	-1	Parasitic	0.4886219975
Acidaminococcus_fermentans_DSM_20731	Propionibacterium_avidum_44067	0.1738433268	0.457638639	0.0831915465	0.3744470925	-1	-1	Competitive	0.4748858447
Acidaminococcus_fermentans_DSM_20731	Propionibacterium_freudenreichii_subsp_shermanii_CIRM_BIA1	0.1738433268	0.2135807245	0.4325523152	0	1	-1	Parasitic	0.5360892388
Acidaminococcus_fermentans_DSM_20731	Propionibacterium_granulosum_DSM_20700	0.1738433268	0.3639292716	0.2399594212	0.2614687613	1	-1	Parasitic	0.4555403557
Acidaminococcus_fermentans_DSM_20731	Propionibacterium_jensenii_DSM_20535	0.1738433268	0.457638639	0.0610961987	0.3965424403	-1	-1	Competitive	0.4820971867
Acidaminococcus_fermentans_DSM_20731	Propionibacterium_propionicum_F0230a	0.1738433268	0.5339513575	0.4180794242	0.2725674946	1	-1	Parasitic	0.4510309278
Acidaminococcus_fermentans_DSM_20731	Proteus_mirabilis_ATCC_35198	0.1738433268	0.4524776898	0.1257378862	0.3319007528	-1	-1	Competitive	0.451145959
Acidaminococcus_fermentans_DSM_20731	Proteus_penneri_ATCC_35198	0.1738433268	0.3703426906	1.081090335	0	1	-1	Parasitic	0.5300515169
Acidaminococcus_fermentans_DSM_20731	Providencia_alcalifaciens_DSM_30120	0.1738433268	0.3419504856	1.9872628663	0.5363391627	1	1	Mutual	0.5211104685
Acidaminococcus_fermentans_DSM_20731	Providencia_rettgeri_DSM_1131	0.1738433268	0.3419504856	-1.23918653116561E-11	0.9064840711	-1	1	Parasitic	0.5264317181
Acidaminococcus_fermentans_DSM_20731	Providencia_rustigianii_DSM_4541	0.1738433268	0.3419504856	1.2433643295	0	1	-1	Parasitic	0.5205558772
Acidaminococcus_fermentans_DSM_20731	Providencia_stuartii_ATCC_25827	0.1738433268	0.3419504856	1.2431280978	0	1	-1	Parasitic	0.510567297
Acidaminococcus_fermentans_DSM_20731	Pseudobutyrivibrio_ruminis_AD2017	0.1738433268	0.1346693635	0.1448185333	0.1924024332	-1	1	Parasitic	0.4675236806
Acidaminococcus_fermentans_DSM_20731	Pseudoflavonifractor_capillosus_strain_ATCC_29799	0.1738433268	0.1165554996	0.2688966402	0.0639244879	1	-1	Parasitic	0.527607362
Acidaminococcus_fermentans_DSM_20731	Pseudomonas_aeruginosa_NCGM2_S1	0.1738433268	0.4227702094	0	1.0270757029	-1	1	Parasitic	0.5254237288
Acidaminococcus_fermentans_DSM_20731	Pseudomonas_alcaliphila_34	0.1738433268	0.2746250199	0	1.7585514186	-1	1	Parasitic	0.4501698754
Acidaminococcus_fermentans_DSM_20731	Pseudomonas_monteilii_NBRC_103158	0.1738433268	0.3278845453	0.1439633651	0.3136752739	-1	0	Amensal	0.4827968923
Acidaminococcus_fermentans_DSM_20731	Pseudomonas_nitroreducens_HBP1	0.1738433268	0.4055824625	2.27373675443232E-13	2.1852087593	-1	1	Parasitic	0.476698484
Acidaminococcus_fermentans_DSM_20731	Pseudomonas_oleovorans_MOIL14HWK12	0.1738433268	0.2773556051	0.457638639	0.1925579632	1	-1	Parasitic	0.4869226489
Acidaminococcus_fermentans_DSM_20731	Pseudoramibacter_alactolyticus_ATCC_23263	0.1738433268	0.1154612065	0.1590036334	0.1224786471	0	0	Neutral	0.3513513514
Acidaminococcus_fermentans_DSM_20731	Pyramidobacter_piscolens_W5455	0.1738433268	0.1611827817	0.1759248515	0.0988650659	0	-1	Amensal	0.3278931751
Acidaminococcus_fermentans_DSM_20731	Ralstonia_sp_5_7_47FAA	0.1738433268	0.1238989033	2.2013270158	0	1	-1	Parasitic	0.5485327314
Acidaminococcus_fermentans_DSM_20731	Raoultella_planticola_ATCC_33531	0.1738433268	0.457638639	0.0150074327	0.4426312063	-1	0	Amensal	0.5062531266
Acidaminococcus_fermentans_DSM_20731	Rhodococcus_equi_ATCC_33707	0.1738433268	0.3742261446	0.348347912	0.2844003555	1	-1	Parasitic	0.4610011641
Acidaminococcus_fermentans_DSM_20731	Rhodococcus_equi_NBRC_101255	0.1738433268	0.4768819203	0.3467190701	0.3771847955	1	-1	Parasitic	0.4754098361
Acidaminococcus_fermentans_DSM_20731	Rhodococcus_rhodochrous_ATCC_21198	0.1738433268	0.3175740195	0.3167540117	0.1910759833	1	-1	Parasitic	0.4962920707
Acidaminococcus_fermentans_DSM_20731	Roseburia_hominis_A2_183	0.1738433268	0.2988826742	0.2886334456	0.1067666469	1	-1	Parasitic	0.4898373984
Acidaminococcus_fermentans_DSM_20731	Roseburia_intestinalis_L1_82	0.1738433268	0.3344247687	0.4098663177	0.0867486766	1	-1	Parasitic	0.5293720459
Acidaminococcus_fermentans_DSM_20731	Roseburia_inulinivorans_DSM_16841	0.1738433268	0.2681355461	0.3843362833	0.0875791987	1	-1	Parasitic	0.5270635995
Acidaminococcus_fermentans_DSM_20731	Roseomonas_mucosa_ATCC_BAA_692	0.1738433268	0.3390425208	0.1858559235	0.2717827155	0	-1	Amensal	0.4628339141
Acidaminococcus_fermentans_DSM_20731	Rothia_aeria_F0474	0.1738433268	0.1109558475	0.3022416928	0.0158159149	1	-1	Parasitic	0.4701653487
Acidaminococcus_fermentans_DSM_20731	Rothia_dentocariosa_ATCC_17931	0.1738433268	0.1129992175	0.2912568494	1.93267624126747E-12	1	-1	Parasitic	0.4132947977
Acidaminococcus_fermentans_DSM_20731	Rothia_mucilaginosa_DY_18	0.1738433268	0.1526643561	0.2300821687	0.0752466139	1	-1	Parasitic	0.4290935673
Acidaminococcus_fermentans_DSM_20731	Ruminococcaceae_bacterium_D16	0.1738433268	0.0984432444	0.1792514254	0.1016676749	0	0	Neutral	0.5166184971
Acidaminococcus_fermentans_DSM_20731	Ruminococcus_albus_7	0.1738433268	0.1659690498	0.2129376041	0.1846834567	1	1	Mutual	0.4082503556
Acidaminococcus_fermentans_DSM_20731	Ruminococcus_bicirculans_80_3	0.1738433268	0.1235861757	0.2235230303	0.0612945392	1	-1	Parasitic	0.4910650465
Acidaminococcus_fermentans_DSM_20731	Ruminococcus_bromii_L2_63	0.1738433268	0.1058244135	0.3690594691	0	1	-1	Parasitic	0.5416342412
Acidaminococcus_fermentans_DSM_20731	Ruminococcus_callidus_ATCC_2776001	0.1738433268	0.2238596117	0.2966364482	0.2648478382	1	1	Mutual	0.4342937456
Acidaminococcus_fermentans_DSM_20731	Ruminococcus_champanellensis_18P13	0.1738433268	0.0200953586	0.2127943507	-3.29691829392686E-12	1	-1	Parasitic	0.5015197568
Acidaminococcus_fermentans_DSM_20731	Ruminococcus_flavefaciens_ATCC_19208	0.1738433268	0.265622659	0.3320659668	0.2991378115	1	1	Mutual	0.4279749478
Acidaminococcus_fermentans_DSM_20731	Ruminococcus_flavefaciens_FD_1	0.1738433268	0.2468568279	0.3180448763	0.2666386073	1	0	Commensal	0.3318284424
Acidaminococcus_fermentans_DSM_20731	Ruminococcus_gauvreauii_DSM_19829	0.1738433268	0.2027510738	0.319911298	0.2650276039	1	1	Mutual	0.4546048334
Acidaminococcus_fermentans_DSM_20731	Ruminococcus_gnavus_ATCC_29149	0.1738433268	0.2001421406	0.2844640252	0.1449243735	1	-1	Parasitic	0.5391644909
Acidaminococcus_fermentans_DSM_20731	Ruminococcus_lactaris_ATCC_29176	0.1738433268	0.1020196671	0.2254520156	0.0638072862	1	-1	Parasitic	0.5127087872
Acidaminococcus_fermentans_DSM_20731	Ruminococcus_obeum_A2_162	0.1738433268	0.1095685856	0.2555926522	0.0837195212	1	-1	Parasitic	0.4952120383
Acidaminococcus_fermentans_DSM_20731	Ruminococcus_sp_5_1_39BFAA	0.1738433268	0.0369038664	0.2124437891	0.0141228686	1	-1	Parasitic	0.4941094941
Acidaminococcus_fermentans_DSM_20731	Ruminococcus_sp_SR1_5	0.1738433268	0.1378229255	0.2450012215	0.0774832568	1	-1	Parasitic	0.525606469
Acidaminococcus_fermentans_DSM_20731	Ruminococcus_torques_ATCC_27756	0.1738433268	0.0962182971	0.209005429	0.0305722511	1	-1	Parasitic	0.5569444444
Acidaminococcus_fermentans_DSM_20731	Ruminococcus_torques_L2_14	0.1738433268	0.1504041568	0.2524036823	0.0815568501	1	-1	Parasitic	0.493877551
Acidaminococcus_fermentans_DSM_20731	Salmonella_enterica_enterica_sv_Typhimurium_LT2	0.1738433268	0.6666375796	3.6942741828	4.54747350886464E-11	1	-1	Parasitic	0.5470737913
Acidaminococcus_fermentans_DSM_20731	Scardovia_inopinata_F0304	0.1738433268	0.2160869881	0.2982770554	0.2165852414	1	0	Commensal	0.5314443677
Acidaminococcus_fermentans_DSM_20731	Selenomonas_ruminantium_AC2024	0.1738433268	0.5907301609	0.386899348	0.3713605981	1	-1	Parasitic	0.3404710921
Acidaminococcus_fermentans_DSM_20731	Serratia_fonticola_RB_25	0.1738433268	0.457638639	0.0442073348	0.4134313042	-1	0	Amensal	0.4949548593
Acidaminococcus_fermentans_DSM_20731	Serratia_liquefaciens_ATCC_27592	0.1738433268	0.457638639	0.0310730245	0.4265656145	-1	0	Amensal	0.5005208333
Acidaminococcus_fermentans_DSM_20731	Silanimonas_lenta_DSM_16282	0.1738433268	0.0575554677	0.3241416844	0.0179473048	1	-1	Parasitic	0.4185082873
Acidaminococcus_fermentans_DSM_20731	Slackia_exigua_ATCC_700122	0.1738433268	0.0149857991	0.2252168381	0.0131191049	1	-1	Parasitic	0.4079341317
Acidaminococcus_fermentans_DSM_20731	Slackia_piriformis_YIT_12062	0.1738433268	0.0090120486	0.230473539	0.0002810025	1	-1	Parasitic	0.4799708667
Acidaminococcus_fermentans_DSM_20731	Solobacterium_moorei_DSM_22971	0.1738433268	0.2683590528	0.3105187397	0.2892145809	1	0	Commensal	0.5104022191
Acidaminococcus_fermentans_DSM_20731	Solobacterium_moorei_F0204	0.1738433268	0.2669407229	0.2946230558	0.293523844	1	0	Commensal	0.5104311544
Acidaminococcus_fermentans_DSM_20731	Staphylococcus_arlettae_CVD059	0.1738433268	0.2537692916	0.3051868075	0.3490951451	1	1	Mutual	0.5055915244
Acidaminococcus_fermentans_DSM_20731	Staphylococcus_capitis_CR0101	0.1738433268	0.2594641491	0.457638639	0.2160136575	1	-1	Parasitic	0.5298993487
Acidaminococcus_fermentans_DSM_20731	Staphylococcus_capitis_QN1	0.1738433268	0.2690396061	0.2947146182	0.304943056	1	1	Mutual	0.5036144578
Acidaminococcus_fermentans_DSM_20731	Staphylococcus_caprae_C87	0.1738433268	0.2771561795	0.283228867	0.3029179829	1	0	Commensal	0.5151695419
Acidaminococcus_fermentans_DSM_20731	Staphylococcus_cohnii_hu_01	0.1738433268	0.3119368399	0.457638639	0.4502052645	1	1	Mutual	0.4810627473
Acidaminococcus_fermentans_DSM_20731	Staphylococcus_epidermidis_ATCC_12228	0.1738433268	0.256629924	0.3045794516	0.2951234672	1	1	Mutual	0.5045317221
Acidaminococcus_fermentans_DSM_20731	Staphylococcus_equorum_subsp_equorum_Mu2	0.1738433268	0.251398729	0.457638639	0.1665910561	1	-1	Parasitic	0.5090802578
Acidaminococcus_fermentans_DSM_20731	Staphylococcus_haemolyticus_JCSC1435	0.1738433268	0.3177714607	0.3287055539	0.3581188277	1	1	Mutual	0.509957755
Acidaminococcus_fermentans_DSM_20731	Staphylococcus_hominis_subsp_hominis_C80	0.1738433268	0.2515135434	0.273473463	0.3046842645	1	1	Mutual	0.5064220183
Acidaminococcus_fermentans_DSM_20731	Staphylococcus_intermedius_ATCC_27335	0.1738433268	0.2740499672	0.290865105	0.2882057561	1	0	Commensal	0.4775800712
Acidaminococcus_fermentans_DSM_20731	Staphylococcus_lugdunensis_HKU09_01	0.1738433268	0.2571749443	0.3829475268	0.220800143	1	-1	Parasitic	0.5203106332
Acidaminococcus_fermentans_DSM_20731	Staphylococcus_pasteuri_SP1	0.1738433268	0.2666781393	0.457638639	0.2289031425	1	-1	Parasitic	0.5338833235
Acidaminococcus_fermentans_DSM_20731	Staphylococcus_pettenkoferi_VCU012	0.1738433268	0.1862545249	0.3985442874	0.137391065	1	-1	Parasitic	0.5149481391
Acidaminococcus_fermentans_DSM_20731	Staphylococcus_saprophyticus_subsp_saprophyticus_ATCC_15305	0.1738433268	0.3041845573	0.3745919713	0.2969068729	1	0	Commensal	0.5065868263
Acidaminococcus_fermentans_DSM_20731	Staphylococcus_sciuri_subsp_sciuri_Z8	0.1738433268	0.2450853978	0.455067479	0.2703521692	1	1	Mutual	0.5160912815
Acidaminococcus_fermentans_DSM_20731	Staphylococcus_simulans_ACS_120_V_Sch1	0.1738433268	0.2949858739	0.4576386391	0.3013303046	1	0	Commensal	0.5
Acidaminococcus_fermentans_DSM_20731	Staphylococcus_vitulinus_F1028	0.1738433268	0.2371770316	0.457638639	0.1532659337	1	-1	Parasitic	0.5134488942
Acidaminococcus_fermentans_DSM_20731	Staphylococcus_warneri_SG1	0.1738433268	0.2828653666	0.4389134973	0.255464129	1	0	Commensal	0.520661157
Acidaminococcus_fermentans_DSM_20731	Staphylococcus_xylosus_DMB3_Bh1	0.1738433268	0.2951936524	0.3680039075	0.3603813641	1	1	Mutual	0.526987812
Acidaminococcus_fermentans_DSM_20731	Staphylococcus_xylosus_NJ	0.1738433268	0.2942753569	0.3321843325	0.360335126	1	1	Mutual	0.5196581197
Acidaminococcus_fermentans_DSM_20731	Stenotrophomonas_maltophilia_D457	0.1738433268	0.457638639	0.1281090657	0.3295295733	-1	-1	Competitive	0.4396936822
Acidaminococcus_fermentans_DSM_20731	Stenotrophomonas_rhizophila_PCA13	0.1738433268	0.457638639	0.1172177751	0.3404208639	-1	-1	Competitive	0.4717791411
Acidaminococcus_fermentans_DSM_20731	Stoquefichus_massiliensis_AP9	0.1738433268	0.2023111526	0.3318314418	0.2804381011	1	1	Mutual	0.4712643678
Acidaminococcus_fermentans_DSM_20731	Streptococcus_agalactiae_A909	0.1738433268	0.3483466077	0.457638639	0.4173327736	1	1	Mutual	0.4419551935
Acidaminococcus_fermentans_DSM_20731	Streptococcus_anginosus_1_2_62CV	0.1738433268	0.0706987516	0.175154981	0.0782890523	0	1	Commensal	0.5772005772
Acidaminococcus_fermentans_DSM_20731	Streptococcus_australis_ATCC_700641	0.1738433268	0.3713262772	0.3272567109	0.3851011275	1	0	Commensal	0.4772117962
Acidaminococcus_fermentans_DSM_20731	Streptococcus_constellatus_subsp_constellatus_SK53	0.1738433268	0.2645658437	0.2252709235	0.3073509268	1	1	Mutual	0.4855123675
Acidaminococcus_fermentans_DSM_20731	Streptococcus_constellatus_subsp_pharyngis_SK1060	0.1738433268	0.2859959171	0.257211951	0.3086881697	1	0	Commensal	0.4685956246
Acidaminococcus_fermentans_DSM_20731	Streptococcus_cristatus_ATCC_51100	0.1738433268	0.3206057532	0.2592221083	0.3316266884	1	0	Commensal	0.4274647887
Acidaminococcus_fermentans_DSM_20731	Streptococcus_dysgalactiae_subsp_dysgalactiae_ATCC_27957	0.1738433268	0.3483466077	0.3305886972	0.3940536813	1	1	Mutual	0.4386331939
Acidaminococcus_fermentans_DSM_20731	Streptococcus_equinus_ATCC_9812	0.1738433268	0.0720678764	0.1233291833	0.1545430634	-1	1	Parasitic	0.5281791908
Acidaminococcus_fermentans_DSM_20731	Streptococcus_gallolyticus_subsp_gallolyticus_ATCC_43143	0.1738433268	0.2543265042	0.255290179	0.3060136459	1	1	Mutual	0.4544841537
Acidaminococcus_fermentans_DSM_20731	Streptococcus_gordonii_str_Challis_substr_CH1	0.1738433268	0.3960213841	0.2540688305	0.4368969806	1	1	Mutual	0.4468227425
Acidaminococcus_fermentans_DSM_20731	Streptococcus_infantarius_subsp_infantarius_ATCC_BAA_102	0.1738433268	0.1456281041	0.2602430043	0.1603154771	1	1	Mutual	0.5363443896
Acidaminococcus_fermentans_DSM_20731	Streptococcus_infantis_ATCC_700779	0.1738433268	0.3064070308	0.2394559137	0.3160922833	1	0	Commensal	0.4454739843
Acidaminococcus_fermentans_DSM_20731	Streptococcus_intermedius_JTH08	0.1738433268	0.3152065215	0.4005118278	0.3211050064	1	0	Commensal	0.4822546973
Acidaminococcus_fermentans_DSM_20731	Streptococcus_lutetiensis_033	0.1738433268	0.2795613259	0.2328604708	0.3076883079	1	1	Mutual	0.4516574586
Acidaminococcus_fermentans_DSM_20731	Streptococcus_mitis_NCTC_12261	0.1738433268	0.3470307141	0.2739450099	0.3535015396	1	0	Commensal	0.4667133847
Acidaminococcus_fermentans_DSM_20731	Streptococcus_mutans_ATCC_25175	0.1738433268	0.4672084722	0.4022884189	0.4606294162	1	0	Commensal	0.4226804124
Acidaminococcus_fermentans_DSM_20731	Streptococcus_oralis_Uo5	0.1738433268	0.4113752431	0.3896952201	0.401434625	1	0	Commensal	0.4210898797
Acidaminococcus_fermentans_DSM_20731	Streptococcus_parasanguinis_ATCC_903	0.1738433268	0.3140868905	0.2832823725	0.3436116295	1	0	Commensal	0.4532967033
Acidaminococcus_fermentans_DSM_20731	Streptococcus_parauberis_KCTC_11537	0.1738433268	0.2970985459	0.3295383462	0.3143203797	1	0	Commensal	0.4527532291
Acidaminococcus_fermentans_DSM_20731	Streptococcus_peroris_ATCC_700780	0.1738433268	0.2858456311	0.2192201384	0.3045898702	1	0	Commensal	0.4548042705
Acidaminococcus_fermentans_DSM_20731	Streptococcus_pleomorphus_DSM_20574	0.1738433268	0.1606717442	0.1923438318	0.2215543568	1	1	Mutual	0.4807557733
Acidaminococcus_fermentans_DSM_20731	Streptococcus_pseudopneumoniae_IS7493	0.1738433268	0.2876472836	0.231765926	0.3049072885	1	0	Commensal	0.4442877292
Acidaminococcus_fermentans_DSM_20731	Streptococcus_salivarius_JIM8777	0.1738433268	0.3326988565	0.2936992457	0.3467519085	1	0	Commensal	0.4178470255
Acidaminococcus_fermentans_DSM_20731	Streptococcus_sanguinis_SK36	0.1738433268	0.4187955229	0.274236702	0.4349585966	1	0	Commensal	0.4507501631
Acidaminococcus_fermentans_DSM_20731	Streptococcus_sp_2_1_36FAA	0.1738433268	0.0925192315	0.1512432768	0.1192463051	-1	1	Parasitic	0.5169731259
Acidaminococcus_fermentans_DSM_20731	Streptococcus_sp_I_G2	0.1738433268	0.223899828	0.1447662	0.2526366338	-1	1	Parasitic	0.5481171548
Acidaminococcus_fermentans_DSM_20731	Streptococcus_sp_I_P16	0.1738433268	0.219185135	0.1446086018	0.2469088307	-1	1	Parasitic	0.5509924709
Acidaminococcus_fermentans_DSM_20731	Streptococcus_thermophilus_LMG_18311	0.1738433268	0.0960485835	0.1453253102	0.1482471788	-1	1	Parasitic	0.5288110868
Acidaminococcus_fermentans_DSM_20731	Streptococcus_thoraltensis_DSM_12221	0.1738433268	0.3483466077	0.457638639	0.5551984438	1	1	Mutual	0.4768211921
Acidaminococcus_fermentans_DSM_20731	Streptococcus_uberis_0140J	0.1738433268	0.3104253627	0.2384647702	0.3349381727	1	0	Commensal	0.467611336
Acidaminococcus_fermentans_DSM_20731	Streptococcus_vestibularis_F0396	0.1738433268	0.2695020521	0.2358158509	0.2880783318	1	0	Commensal	0.4344779257
Acidaminococcus_fermentans_DSM_20731	Subdoligranulum_variabile_DSM_15176	0.1738433268	0.2427254463	0.3009699563	0.0999423752	1	-1	Parasitic	0.5493243243
Acidaminococcus_fermentans_DSM_20731	Succinatimonas_hippei_YIT_12066	0.1738433268	0.0774330243	0.2409708227	0.0107266338	1	-1	Parasitic	0.5021067416
Acidaminococcus_fermentans_DSM_20731	Succinivibrio_dextrinosolvens_H5	0.1738433268	0.1168256034	0.3272101521	-1.77840320247924E-09	1	-1	Parasitic	0.3873546512
Acidaminococcus_fermentans_DSM_20731	Sulfolobus_solfataricus_P2	0.1738433268	0.0484290282	0.4118706962	0	1	-1	Parasitic	0.5161734343
Acidaminococcus_fermentans_DSM_20731	Sutterella_parvirubra_YIT_11816	0.1738433268	0.0129276448	0.1833346366	0.0180841942	0	1	Commensal	0.4352678571
Acidaminococcus_fermentans_DSM_20731	Sutterella_wadsworthensis_3_1_45B	0.1738433268	0.037390985	0.241008435	0	1	-1	Parasitic	0.5234758234
Acidaminococcus_fermentans_DSM_20731	Tannerella_forsythia_ATCC_43037	0.1738433268	0.406001939	0.0987078126	0.3589308264	-1	-1	Competitive	0.4378181818
Acidaminococcus_fermentans_DSM_20731	Tatumella_ptyseos_ATCC_33301	0.1738433268	0.5603121674	0.457638639	2.3047204017	1	1	Mutual	0.4939481268
Acidaminococcus_fermentans_DSM_20731	Trabulsiella_guamensis_ATCC_49490	0.1738433268	0.457638639	0.010546579	0.44709206	-1	0	Amensal	0.4763200871
Acidaminococcus_fermentans_DSM_20731	Tropheryma_whipplei_str_Twist	0.1738433268	0.0083345325	0.1915312715	0.0088078454	1	0	Commensal	0.5262357414
Acidaminococcus_fermentans_DSM_20731	Trueperella_pyogenes_MS249	0.1738433268	0.2919277365	0.457638639	0	1	-1	Parasitic	0.4767287234
Acidaminococcus_fermentans_DSM_20731	Ureaplasma_parvum_serovar_1_str_ATCC_27813	0.1738433268	0.0057390682	0.183690363	0.0056220419	0	0	Neutral	0.6417112299
Acidaminococcus_fermentans_DSM_20731	Ureaplasma_urealyticum_serovar_8_str_ATCC_27618	0.1738433268	0.0455385456	0.1847542111	0.0660516328	0	1	Commensal	0.6424751719
Acidaminococcus_fermentans_DSM_20731	Ureibacillus_thermosphaericus_str_Thermo_BF	0.1738433268	0.0637500248	0.225349923	0.017617865	1	-1	Parasitic	0.5037593985
Acidaminococcus_fermentans_DSM_20731	Varibaculum_cambriense_DSM_15806	0.1738433268	0.2986674172	0.1800788474	0.2775597916	0	0	Neutral	0.5331472435
Acidaminococcus_fermentans_DSM_20731	Veillonella_atypica_ACS_049_V_Sch6	0.1738433268	0.1359683048	0.272970294	0.1813278424	1	1	Mutual	0.3512304251
Acidaminococcus_fermentans_DSM_20731	Veillonella_dispar_ATCC_17748	0.1738433268	0.1897776589	0.1511478141	0.1962411421	-1	0	Amensal	0.3189066059
Acidaminococcus_fermentans_DSM_20731	Veillonella_parvula_Te3_DSM_2008	0.1738433268	0.1082081257	0.1999349391	0.1075523894	1	0	Commensal	0.4234952864
Acidaminococcus_fermentans_DSM_20731	Veillonella_ratti_ACS_216_V_Col6b	0.1738433268	0.1854755659	0.2196500088	0.1335423769	1	-1	Parasitic	0.3434492968
Acidaminococcus_fermentans_DSM_20731	Veillonella_sp_3_1_44	0.1738433268	0.1090261002	0.2409168654	0.0669918902	1	-1	Parasitic	0.4602821084
Acidaminococcus_fermentans_DSM_20731	Veillonella_sp_6_1_27	0.1738433268	0.2039830514	0.2649291214	0.1146080511	1	-1	Parasitic	0.4619364375
Acidaminococcus_fermentans_DSM_20731	Vibrio_fluvialis_560	0.1738433268	0.3858294629	0.1245586	0.333080039	-1	-1	Competitive	0.4697142857
Acidaminococcus_fermentans_DSM_20731	Vibrio_furnissii_NCTC_11218	0.1738433268	0.4513693748	0.1234701652	0.3341684739	-1	-1	Competitive	0.4727474972
Acidaminococcus_fermentans_DSM_20731	Vibrio_mimicus_MB_451	0.1738433268	0.457638639	0.0280963142	0.4295423248	-1	0	Amensal	0.4530973451
Acidaminococcus_fermentans_DSM_20731	Vibrio_parahaemolyticus_RIMD_2210633	0.1738433268	0.457638639	0.01031336	0.447325279	-1	0	Amensal	0.4596309112
Acidaminococcus_fermentans_DSM_20731	Weissella_cibaria_KACC_11862	0.1738433268	0.1304362266	0.2305883193	0.2676496741	1	1	Mutual	0.4979310345
Acidaminococcus_fermentans_DSM_20731	Weissella_confusa_LBAE_C39_2	0.1738433268	0.1791476837	0.2325760772	0.294916995	1	1	Mutual	0.4975643702
Acidaminococcus_fermentans_DSM_20731	Weissella_paramesenteroides_ATCC_33313	0.1738433268	0.0528851972	0.2400827121	0.0259862499	1	-1	Parasitic	0.6064339493
Acidaminococcus_fermentans_DSM_20731	Yersinia_bercovieri_ATCC_43970	0.1738433268	0.457638639	0.0066549196	0.4509837194	-1	0	Amensal	0.4701534963
Acidaminococcus_fermentans_DSM_20731	Yersinia_enterocolitica_subsp_enterocolitica_8081	0.1738433268	0.644175075	0.457638639	0.5586840286	1	-1	Parasitic	0.4764019989
Acidaminococcus_fermentans_DSM_20731	Yersinia_frederiksenii_ATCC_33641	0.1738433268	0.7107543663	-1.73724856722401E-09	3.2785108561	-1	1	Parasitic	0.4941239316
Acidaminococcus_fermentans_DSM_20731	Yersinia_kristensenii_ATCC_33638	0.1738433268	0.457638639	0.0173652549	0.4402733841	-1	0	Amensal	0.4714599341
Acidaminococcus_fermentans_DSM_20731	Yersinia_pseudotuberculosis_YPIII	0.1738433268	0.457638639	0.080646159	0.37699248	-1	-1	Competitive	0.4697986577
Acidaminococcus_fermentans_DSM_20731	Yersinia_rohdei_ATCC_43380	0.1738433268	0.457638639	0.0183162867	0.4393223523	-1	0	Amensal	0.4680264609
Acidaminococcus_fermentans_DSM_20731	Yokenella_regensburgei_ATCC_43003	0.1738433268	0.457638639	0.0162043968	0.4414342422	-1	0	Amensal	0.4808917197
Acidaminococcus_intestini_RyC_MR95	Acidaminococcus_sp_D21	0.1164866465	0.1263156717	0.1434599918	-1.01636032923125E-10	1	-1	Parasitic	0.2173913043
Acidaminococcus_intestini_RyC_MR95	Acinetobacter_calcoaceticus_PHEA_2	0.1164866465	0.2345517533	0	2.3405922276	-1	1	Parasitic	0.5282258065
Acidaminococcus_intestini_RyC_MR95	Acinetobacter_haemolyticus_NIPH_261	0.1164866465	0.1273386708	9.66338120633736E-12	0.2718410398	-1	1	Parasitic	0.493299298
Acidaminococcus_intestini_RyC_MR95	Acinetobacter_johnsonii_SH046	0.1164866465	0.1224387016	1.032916328	0.0874342173	1	-1	Parasitic	0.5119705341
Acidaminococcus_intestini_RyC_MR95	Acinetobacter_junii_SH205	0.1164866465	0.1088673346	1.5114282554	0	1	-1	Parasitic	0.5117340287
Acidaminococcus_intestini_RyC_MR95	Acinetobacter_lwoffii_WJ10621	0.1164866465	0.073906463	1.1044991351	0.0158514102	1	-1	Parasitic	0.5092063492
Acidaminococcus_intestini_RyC_MR95	Acinetobacter_pittii_ANC_4052	0.1164866465	0.1760256502	0.5296246975	0.5907258477	1	1	Mutual	0.5279217041
Acidaminococcus_intestini_RyC_MR95	Acinetobacter_radioresistens_NIPH_2130	0.1164866465	0.1303833717	1.0785510333	0.0417995119	1	-1	Parasitic	0.5065420561
Acidaminococcus_intestini_RyC_MR95	Actinobacillus_pleuropneumoniae_L20	0.1164866465	0.4835622671	0	2.9941575787	-1	1	Parasitic	0.502849905
Acidaminococcus_intestini_RyC_MR95	Actinomyces_cardiffensis_F0333	0.1164866465	0.1686246209	0.9712327293	0.2018966559	1	1	Mutual	0.5574229692
Acidaminococcus_intestini_RyC_MR95	Actinomyces_georgiae_DSM_6843	0.1164866465	0.2830420714	0.904017342	0.2929022936	1	0	Commensal	0.5908469945
Acidaminococcus_intestini_RyC_MR95	Actinomyces_graevenitzii_C83	0.1164866465	0.2225451248	0.9455023124	0.1748482328	1	-1	Parasitic	0.5300506879
Acidaminococcus_intestini_RyC_MR95	Actinomyces_naeslundii_str_Howell_279	0.1164866465	0.2548418873	8.75388650456443E-12	2.0888790315	-1	1	Parasitic	0.5178691841
Acidaminococcus_intestini_RyC_MR95	Actinomyces_odontolyticus_ATCC_17982	0.1164866465	0.1468987532	1.1203505452	6.82121026329696E-13	1	-1	Parasitic	0.6391752577
Acidaminococcus_intestini_RyC_MR95	Actinomyces_oris_K20	0.1164866465	0.1963061705	0.991440676	0.1289098692	1	-1	Parasitic	0.523743978
Acidaminococcus_intestini_RyC_MR95	Actinomyces_turicensis_ACS_279_V_Col4	0.1164866465	0.2351978048	0.931797671	0.25528938	1	0	Commensal	0.5613559322
Acidaminococcus_intestini_RyC_MR95	Actinomyces_urogenitalis_DSM_15434	0.1164866465	0.2532163347	1.6639682648	0.1222226673	1	-1	Parasitic	0.56
Acidaminococcus_intestini_RyC_MR95	Actinomyces_viscosus_C505	0.1164866465	0.2554687611	1.6639682648	0.180310595	1	-1	Parasitic	0.5043830074
Acidaminococcus_intestini_RyC_MR95	Adlercreutzia_equolifaciens_DSM_19450	0.1164866465	0.0040309699	0.1269637484	8.74618571060637E-05	0	-1	Amensal	0.4772012579
Acidaminococcus_intestini_RyC_MR95	Aerococcus_viridans_ATCC_11563	0.1164866465	0.2222767932	0.9832661821	0.1856040764	1	-1	Parasitic	0.5247657296
Acidaminococcus_intestini_RyC_MR95	Aeromonas_caviae_Ae398	0.1164866465	0.457638639	1.6639682648	0.1803105949	1	-1	Parasitic	0.5198366394
Acidaminococcus_intestini_RyC_MR95	Aeromonas_hydrophila_subsp_hydrophila_ATCC_7966	0.1164866465	0.6916901098	-8.10587152955122E-11	2.7123182278	-1	1	Parasitic	0.5099183197
Acidaminococcus_intestini_RyC_MR95	Aeromonas_jandaei_Riv2	0.1164866465	0.457638639	0.2050576745	0.4234623599	1	0	Commensal	0.5257854179
Acidaminococcus_intestini_RyC_MR95	Aeromonas_media_WS	0.1164866465	0.457638639	1.6639682648	0.1803105949	1	-1	Parasitic	0.5185403178
Acidaminococcus_intestini_RyC_MR95	Aeromonas_veronii_B565	0.1164866465	0.457638639	1.6639682648	0.1803105949	1	-1	Parasitic	0.5161479742
Acidaminococcus_intestini_RyC_MR95	Afipia_birgiae_34632	0.1164866465	0.1828111459	-5.45696821063757E-11	2.1802861742	-1	1	Parasitic	0.5228091236
Acidaminococcus_intestini_RyC_MR95	Aggregatibacter_aphrophilus_NJ8700	0.1164866465	0.3078277426	1.6639682647	0.1803105949	1	-1	Parasitic	0.4990112063
Acidaminococcus_intestini_RyC_MR95	Akkermansia_muciniphila_ATCC_BAA_835	0.1164866465	0.1176866004	0.2694162592	1.54614099301398E-11	1	-1	Parasitic	0.4637681159
Acidaminococcus_intestini_RyC_MR95	Alcaligenes_faecalis_subsp_faecalis_NBRC_13111	0.1164866465	0.2891086619	1.1431012865	0.7816451954	1	1	Mutual	0.4967085577
Acidaminococcus_intestini_RyC_MR95	Alcaligenes_faecalis_subsp_faecalis_NCIB_8687	0.1164866465	0.2832100569	-6.86668499838561E-11	2.0294971202	-1	1	Parasitic	0.4602774275
Acidaminococcus_intestini_RyC_MR95	Alistipes_finegoldii_DSM_17242	0.1164866465	0.3587141593	0.1560443101	0.3347361796	1	0	Commensal	0.4821173104
Acidaminococcus_intestini_RyC_MR95	Alistipes_indistinctus_YIT_12060	0.1164866465	0.2309949826	0.1093585465	0.3070047832	0	1	Commensal	0.5
Acidaminococcus_intestini_RyC_MR95	Alistipes_onderdonkii_DSM_19147	0.1164866465	0.2031417785	0.0871770477	0.2572800285	-1	1	Parasitic	0.458302583
Acidaminococcus_intestini_RyC_MR95	Alistipes_putredinis_DSM_17216	0.1164866465	0.0397350655	0.0938494618	0.0470722425	-1	1	Parasitic	0.4863973619
Acidaminococcus_intestini_RyC_MR95	Alistipes_shahii_WAL_8301	0.1164866465	0.3089560351	0.179442717	0.2760634971	1	-1	Parasitic	0.4959647836
Acidaminococcus_intestini_RyC_MR95	Alloprevotella_tannerae_ATCC_51259	0.1164866465	0.176231915	0.1173605823	0.2515365687	0	1	Commensal	0.5332302937
Acidaminococcus_intestini_RyC_MR95	Anaerobaculum_hydrogeniformans_OS1_ATCC_BAA_1850	0.1164866465	0.2296316544	0.033836177	0.2147263708	-1	0	Amensal	0.4468412943
Acidaminococcus_intestini_RyC_MR95	Anaerobiospirillum_succiniciproducens_DSM_640001	0.1164866465	0.1610715082	0.1815510468	0.1697332591	1	0	Commensal	0.4773869347
Acidaminococcus_intestini_RyC_MR95	Anaerococcus_hydrogenalis_DSM_7454	0.1164866465	0.239159892	1.2817995362	2.46473064180464E-10	1	-1	Parasitic	0.5517509728
Acidaminococcus_intestini_RyC_MR95	Anaerococcus_prevotii_DSM_20548	0.1164866465	0.1733591941	1.6588310794	0	1	-1	Parasitic	0.5813148789
Acidaminococcus_intestini_RyC_MR95	Anaerococcus_vaginalis_ATCC_51170	0.1164866465	0.3043767776	0.2918801964	0.3736331595	1	1	Mutual	0.5386740331
Acidaminococcus_intestini_RyC_MR95	Anaerofustis_stercorihominis_DSM_17244	0.1164866465	0.1129660157	0.1016592014	0.1424739109	-1	1	Parasitic	0.4676539361
Acidaminococcus_intestini_RyC_MR95	Anaerostipes_caccae_DSM_14662	0.1164866465	0.3830351488	0.9465043476	0.2994943264	1	-1	Parasitic	0.4856140351
Acidaminococcus_intestini_RyC_MR95	Anaerostipes_hadrus_DSM_3319	0.1164866465	0.2472543674	1.0364295319	0.2230223264	1	0	Commensal	0.4347826087
Acidaminococcus_intestini_RyC_MR95	Anaerostipes_sp_3_2_56FAA	0.1164866465	0.2145681904	0.9278456235	0.3209848108	1	1	Mutual	0.4793152639
Acidaminococcus_intestini_RyC_MR95	Anaerotruncus_colihominis_DSM_17241	0.1164866465	0.287399711	1.31763044919353E-10	0.3145758624	-1	0	Amensal	0.5071736011
Acidaminococcus_intestini_RyC_MR95	Aneurinibacillus_aneurinilyticus_ATCC_12856	0.1164866465	0.4061433964	1.6639682648	0.4672486798	1	1	Mutual	0.5399883246
Acidaminococcus_intestini_RyC_MR95	Arcanobacterium_haemolyticum_DSM_20595	0.1164866465	0.3014071318	0.7952542875	0.3250962578	1	0	Commensal	0.5885596141
Acidaminococcus_intestini_RyC_MR95	Arcobacter_butzleri_RM4018	0.1164866465	0.0236136442	0.1140649606	0.0332765994	0	1	Commensal	0.4745387454
Acidaminococcus_intestini_RyC_MR95	Arthrobacter_castelli_DSM_16402	0.1164866465	0.4725884343	0.9560663884	1.1243138111	1	1	Mutual	0.5470905819
Acidaminococcus_intestini_RyC_MR95	Atopobium_minutum_10063974	0.1164866465	0.3474954475	0.8623999755	0.3492497332	1	0	Commensal	0.5874822191
Acidaminococcus_intestini_RyC_MR95	Atopobium_parvulum_DSM_20469	0.1164866465	0.2815355314	1.0786125173	0.2356796311	1	-1	Parasitic	0.5796269727
Acidaminococcus_intestini_RyC_MR95	Atopobium_rimae_ATCC_49626	0.1164866465	0.3113511013	0.5055595666	1.375132261	1	1	Mutual	0.5669014085
Acidaminococcus_intestini_RyC_MR95	Bacillus_altitudinis_41KF2b	0.1164866465	0.374279236	0.3142976447	0.4377890765	1	1	Mutual	0.5522054718
Acidaminococcus_intestini_RyC_MR95	Bacillus_atrophaeus_ATCC_49822_1	0.1164866465	0.4162038902	0.4175312166	0.4019399315	1	0	Commensal	0.5420560748
Acidaminococcus_intestini_RyC_MR95	Bacillus_cereus_AH187_F4810_72	0.1164866465	0.4317043688	-2.21689333557151E-11	0.6149889356	-1	1	Parasitic	0.4985285462
Acidaminococcus_intestini_RyC_MR95	Bacillus_cereus_G9842	0.1164866465	0.4317043688	-5.6843418860808E-13	0.6120103187	-1	1	Parasitic	0.5002925688
Acidaminococcus_intestini_RyC_MR95	Bacillus_clausii_KSM_K16	0.1164866465	0.3504922311	1.6639682648	0.3440541064	1	0	Commensal	0.5502555366
Acidaminococcus_intestini_RyC_MR95	Bacillus_endophyticus_2102	0.1164866465	0.2710869336	0.2677477425	0.3256828875	1	1	Mutual	0.5595553203
Acidaminococcus_intestini_RyC_MR95	Bacillus_firmus_DS1	0.1164866465	0.4080553197	1.6639682648	0.3170699267	1	-1	Parasitic	0.5310344828
Acidaminococcus_intestini_RyC_MR95	Bacillus_flexus_27Col1_1E	0.1164866465	0.4074794969	1.6639682648	0.3536743351	1	-1	Parasitic	0.5432432432
Acidaminococcus_intestini_RyC_MR95	Bacillus_fordii_DSM_16014	0.1164866465	0.2383125752	1.6639682648	0.2226885734	1	0	Commensal	0.5119331742
Acidaminococcus_intestini_RyC_MR95	Bacillus_halodurans_C_125	0.1164866465	0.3864357705	1.6639682648	0.3393662857	1	-1	Parasitic	0.5404304828
Acidaminococcus_intestini_RyC_MR95	Bacillus_infantis_NRRL_B_14911	0.1164866465	0.4368620615	0.4317204131	0.4030215131	1	0	Commensal	0.5427613192
Acidaminococcus_intestini_RyC_MR95	Bacillus_mojavensis_RO_H_1	0.1164866465	0.3224944555	0.3217814522	0.3360496659	1	0	Commensal	0.5400322407
Acidaminococcus_intestini_RyC_MR95	Bacillus_mycoides_DSM_2048	0.1164866465	0.4361274655	1.6639682648	0.3396933882	1	-1	Parasitic	0.5469798658
Acidaminococcus_intestini_RyC_MR95	Bacillus_nealsonii_AAU1	0.1164866465	0.394061768	1.6639682648	0.3139748581	1	-1	Parasitic	0.5381088825
Acidaminococcus_intestini_RyC_MR95	Bacillus_pseudofirmus_OF4	0.1164866465	0.3277758914	1.6639682648	0.2926713397	1	-1	Parasitic	0.5220500596
Acidaminococcus_intestini_RyC_MR95	Bacillus_pumilus_ATCC_7061	0.1164866465	0.2649592291	1.6639682648	0.206626564	1	-1	Parasitic	0.5452981651
Acidaminococcus_intestini_RyC_MR95	Bacillus_sonorensis_L12	0.1164866465	0.4069330075	0.4625646371	0.3874351131	1	0	Commensal	0.5435139573
Acidaminococcus_intestini_RyC_MR95	Bacillus_thermoamylovorans	0.1164866465	0.4871430785	1.6639682647	0.4099152711	1	-1	Parasitic	0.5347501436
Acidaminococcus_intestini_RyC_MR95	Bacillus_timonensis_JC401	0.1164866465	0.3330424134	0.2372740442	0.3079547714	1	0	Commensal	0.5371997657
Acidaminococcus_intestini_RyC_MR95	Bacillus_vallismortis_DV1_F_3	0.1164866465	0.4166563564	0.353996822	0.4628295014	1	1	Mutual	0.5618838992
Acidaminococcus_intestini_RyC_MR95	Bacteroides_caccae_ATCC_43185	0.1164866465	0.520662008	0.1956009096	0.4723770815	1	0	Commensal	0.5219707057
Acidaminococcus_intestini_RyC_MR95	Bacteroides_cellulosilyticus_DSM_14838	0.1164866465	0.3299909583	0.1020702606	0.3405898619	-1	0	Amensal	0.5316698656
Acidaminococcus_intestini_RyC_MR95	Bacteroides_clarus_YIT_12056	0.1164866465	0.3671784282	0.085890185	0.4004345347	-1	0	Amensal	0.5070993915
Acidaminococcus_intestini_RyC_MR95	Bacteroides_coprocola_M16_DSM_17136	0.1164866465	0.0991479256	0.0768082823	0.1538846136	-1	1	Parasitic	0.4765739385
Acidaminococcus_intestini_RyC_MR95	Bacteroides_coprophilus_DSM_18228	0.1164866465	0.2988973677	0.0806627776	0.3526608547	-1	1	Parasitic	0.4601638124
Acidaminococcus_intestini_RyC_MR95	Bacteroides_dorei_DSM_17855	0.1164866465	0.1645706376	0.0885747682	0.2110142709	-1	1	Parasitic	0.4908579466
Acidaminococcus_intestini_RyC_MR95	Bacteroides_eggerthii_1_2_48FAA	0.1164866465	0.3809074657	0.1490052675	0.4008175475	1	0	Commensal	0.5061898212
Acidaminococcus_intestini_RyC_MR95	Bacteroides_eggerthii_DSM_20697	0.1164866465	0.3239361797	0.1886197653	0.3046589137	1	0	Commensal	0.5189263593
Acidaminococcus_intestini_RyC_MR95	Bacteroides_faecis_MAJ27	0.1164866465	0.457638639	0.1453543911	0.4334129071	1	0	Commensal	0.5006756757
Acidaminococcus_intestini_RyC_MR95	Bacteroides_finegoldii_DSM_17565	0.1164866465	0.1758814606	0.0818369744	0.2293932946	-1	1	Parasitic	0.4714076246
Acidaminococcus_intestini_RyC_MR95	Bacteroides_fluxus_YIT_12057	0.1164866465	0.457638639	0.2336525215	0.4186965521	1	0	Commensal	0.5164907652
Acidaminococcus_intestini_RyC_MR95	Bacteroides_fragilis_3_1_12	0.1164866465	0.4370204617	0.2481144151	0.3907172151	1	-1	Parasitic	0.5016903313
Acidaminococcus_intestini_RyC_MR95	Bacteroides_fragilis_638R	0.1164866465	0.5031873925	0.1892888124	0.4719592165	1	0	Commensal	0.4760601915
Acidaminococcus_intestini_RyC_MR95	Bacteroides_fragilis_NCTC_9343	0.1164866465	0.4517816071	0.252064434	0.4056411787	1	-1	Parasitic	0.4865771812
Acidaminococcus_intestini_RyC_MR95	Bacteroides_fragilis_YCH46	0.1164866465	0.4369569996	0.2669406871	0.3792461168	1	-1	Parasitic	0.4899328859
Acidaminococcus_intestini_RyC_MR95	Bacteroides_graminisolvens_DSM_19988	0.1164866465	0.7123610533	0.1981381557	0.6725939552	1	0	Commensal	0.5351742275
Acidaminococcus_intestini_RyC_MR95	Bacteroides_intestinalis_341_DSM_17393	0.1164866465	0.3019996847	0.1276479771	0.3391392781	0	1	Commensal	0.4993141289
Acidaminococcus_intestini_RyC_MR95	Bacteroides_massiliensis_B846dnLKV334	0.1164866465	0.497290526	0.0839413006	0.5307026862	-1	0	Amensal	0.487267722
Acidaminococcus_intestini_RyC_MR95	Bacteroides_nordii_CL02T12C05	0.1164866465	0.457638639	0.1361114643	0.4349533949	1	0	Commensal	0.5102717031
Acidaminococcus_intestini_RyC_MR95	Bacteroides_oleiciplenus_YIT_12058	0.1164866465	0.2556559239	0.0677543602	0.3001558063	-1	1	Parasitic	0.5129396151
Acidaminococcus_intestini_RyC_MR95	Bacteroides_ovatus_ATCC_8483	0.1164866465	0.3444832261	0.1098088041	0.3615527903	0	0	Neutral	0.5153294194
Acidaminococcus_intestini_RyC_MR95	Bacteroides_ovatus_SD_CC_2a	0.1164866465	0.2223533134	0.1470149936	0.2393009964	1	0	Commensal	0.4958041958
Acidaminococcus_intestini_RyC_MR95	Bacteroides_ovatus_SD_CMC_3f	0.1164866465	0.2192506226	0.1029696312	0.2829880296	-1	1	Parasitic	0.4975711312
Acidaminococcus_intestini_RyC_MR95	Bacteroides_pectinophilus_ATCC_43243	0.1164866465	0	0.1340940373	-9.0608409664128E-11	1	-1	Parasitic	0.4738924051
Acidaminococcus_intestini_RyC_MR95	Bacteroides_plebeius_M12_DSM_17135	0.1164866465	0.1130921415	0.0958734658	0.1673071091	-1	1	Parasitic	0.4724292101
Acidaminococcus_intestini_RyC_MR95	Bacteroides_pyogenes_DSM20611	0.1164866465	0.466407878	0.0844412448	0.5035652887	-1	0	Amensal	0.5017642908
Acidaminococcus_intestini_RyC_MR95	Bacteroides_salyersiae_WAL_10018	0.1164866465	0.4562418469	0.0807487484	0.4919828847	-1	0	Amensal	0.4952830189
Acidaminococcus_intestini_RyC_MR95	Bacteroides_sp_1_1_14	0.1164866465	0.1672755869	0.0759754552	0.2269698498	-1	1	Parasitic	0.4776785714
Acidaminococcus_intestini_RyC_MR95	Bacteroides_sp_1_1_30	0.1164866465	0.1392444484	0.1508932488	0.1419603413	1	0	Commensal	0.4793814433
Acidaminococcus_intestini_RyC_MR95	Bacteroides_sp_1_1_6	0.1164866465	0.1215349433	0.1224158535	0.1675001164	0	1	Commensal	0.4953338119
Acidaminococcus_intestini_RyC_MR95	Bacteroides_sp_2_1_22	0.1164866465	0.1170094832	0.1163377625	0.1657572814	0	1	Commensal	0.4835886214
Acidaminococcus_intestini_RyC_MR95	Bacteroides_sp_2_1_33B	0.1164866465	0.0828938378	0.1132669596	0.0881596175	0	0	Neutral	0.5315195753
Acidaminococcus_intestini_RyC_MR95	Bacteroides_sp_2_1_7	0.1164866465	0.0935229875	0.1143745206	0.0975402437	0	0	Neutral	0.5163007319
Acidaminococcus_intestini_RyC_MR95	Bacteroides_sp_2_2_4	0.1164866465	0.1751730959	0.0818369744	0.2157495849	-1	1	Parasitic	0.4703757225
Acidaminococcus_intestini_RyC_MR95	Bacteroides_sp_20_3	0.1164866465	0.1070431873	0.1113265846	0.1048234386	0	0	Neutral	0.5332885003
Acidaminococcus_intestini_RyC_MR95	Bacteroides_sp_3_1_19	0.1164866465	0.0814045603	0.1087656145	0.0891104849	0	0	Neutral	0.5371955234
Acidaminococcus_intestini_RyC_MR95	Bacteroides_sp_3_1_23	0.1164866465	0.1189839231	0.0988096729	0.1835231209	-1	1	Parasitic	0.4818313953
Acidaminococcus_intestini_RyC_MR95	Bacteroides_sp_3_1_33FAA	0.1164866465	0.1377888518	0.0917617538	0.1622858368	-1	1	Parasitic	0.4915014164
Acidaminococcus_intestini_RyC_MR95	Bacteroides_sp_3_1_40A	0.1164866465	0.1151289595	0.0923269123	0.1526431324	-1	1	Parasitic	0.4889836532
Acidaminococcus_intestini_RyC_MR95	Bacteroides_sp_3_2_5	0.1164866465	0.0998839315	0.1000978815	0.1553655168	-1	1	Parasitic	0.4921763869
Acidaminococcus_intestini_RyC_MR95	Bacteroides_sp_4_1_36	0.1164866465	0.0656819432	0.1272531223	0.0437798755	0	-1	Amensal	0.4960742327
Acidaminococcus_intestini_RyC_MR95	Bacteroides_sp_4_3_47FAA	0.1164866465	0.1298648469	0.0907238714	0.1505074093	-1	1	Parasitic	0.4780763791
Acidaminococcus_intestini_RyC_MR95	Bacteroides_sp_9_1_42FAA	0.1164866465	0.3168252767	0.0752448133	0.3778816602	-1	1	Parasitic	0.4854570637
Acidaminococcus_intestini_RyC_MR95	Bacteroides_sp_D1	0.1164866465	0.1170094832	0.1163377625	0.1657572814	0	1	Commensal	0.4835886214
Acidaminococcus_intestini_RyC_MR95	Bacteroides_sp_D2	0.1164866465	0.1630219208	0.1137402452	0.1683659956	0	0	Neutral	0.4922096317
Acidaminococcus_intestini_RyC_MR95	Bacteroides_sp_D20	0.1164866465	0.075109741	0.1496978299	0.0810633975	1	0	Commensal	0.4921203438
Acidaminococcus_intestini_RyC_MR95	Bacteroides_sp_D22	0.1164866465	0.1188982696	0.0988630931	0.1833438462	-1	1	Parasitic	0.4832361516
Acidaminococcus_intestini_RyC_MR95	Bacteroides_stercoris_ATCC_43183	0.1164866465	0.4213125309	0.1639856728	0.4202007327	1	0	Commensal	0.5013793103
Acidaminococcus_intestini_RyC_MR95	Bacteroides_thetaiotaomicron_VPI_5482	0.1164866465	0.4379489052	0.2614726544	0.3735390696	1	-1	Parasitic	0.5154379332
Acidaminococcus_intestini_RyC_MR95	Bacteroides_timonensis_AP1	0.1164866465	0.5088472336	0.0806587445	0.5459357657	-1	0	Amensal	0.5148048452
Acidaminococcus_intestini_RyC_MR95	Bacteroides_uniformis_ATCC_8492	0.1164866465	0.1586601919	0.1495995347	0.1617560278	1	0	Commensal	0.5024054983
Acidaminococcus_intestini_RyC_MR95	Bacteroides_ureolyticus_DSM_20703	0.1164866465	0.0265700898	0.1168442149	0.0236031976	0	-1	Amensal	0.4742676168
Acidaminococcus_intestini_RyC_MR95	Bacteroides_vulgatus_ATCC_8482	0.1164866465	0.5001171504	0.0921725227	0.532493457	-1	0	Amensal	0.4878209348
Acidaminococcus_intestini_RyC_MR95	Bacteroides_xylanisolvens_SD_CC_1b	0.1164866465	0.1281288021	0.1156474462	0.1758820269	0	1	Commensal	0.4873280232
Acidaminococcus_intestini_RyC_MR95	Bacteroides_xylanisolvens_XB1A	0.1164866465	0.2542519748	0.1063125629	0.3014223705	0	1	Commensal	0.4946313529
Acidaminococcus_intestini_RyC_MR95	Barnesiella_intestinihominis_YIT_11860	0.1164866465	0.0919395743	0.1215545905	0.0898892579	0	0	Neutral	0.5065982405
Acidaminococcus_intestini_RyC_MR95	Bartonella_quintana_Toulouse	0.1164866465	0.0157459206	0.1327292894	0.0130146843	1	-1	Parasitic	0.4587080948
Acidaminococcus_intestini_RyC_MR95	Bifidobacterium_adolescentis_ATCC_15703	0.1164866465	0.239761185	1.5139959432	-1.20508047984913E-11	1	-1	Parasitic	0.4944812362
Acidaminococcus_intestini_RyC_MR95	Bifidobacterium_angulatum_DSM_20098	0.1164866465	0.1177800463	0.3190408117	0.0406635914	1	-1	Parasitic	0.5838926174
Acidaminococcus_intestini_RyC_MR95	Bifidobacterium_animalis_lactis_AD011	0.1164866465	0.0425314482	1.0644985758	0	1	-1	Parasitic	0.6102883866
Acidaminococcus_intestini_RyC_MR95	Bifidobacterium_animalis_lactis_BB_12	0.1164866465	0.0467191616	1.1036399696	0	1	-1	Parasitic	0.5019127774
Acidaminococcus_intestini_RyC_MR95	Bifidobacterium_animalis_lactis_Bi_07	0.1164866465	0.0353076463	1.049571594	-1.9554136088118E-11	1	-1	Parasitic	0.4965089216
Acidaminococcus_intestini_RyC_MR95	Bifidobacterium_animalis_lactis_Bl_04_ATCC_SD5219	0.1164866465	0.0353076463	1.049571594	-1.9554136088118E-11	1	-1	Parasitic	0.4965089216
Acidaminococcus_intestini_RyC_MR95	Bifidobacterium_animalis_lactis_CNCM_I_2494	0.1164866465	0.0376677221	0.9446365442	0	1	-1	Parasitic	0.4962121212
Acidaminococcus_intestini_RyC_MR95	Bifidobacterium_animalis_lactis_DSM_10140	0.1164866465	0.0353076463	1.049571594	-1.9554136088118E-11	1	-1	Parasitic	0.4965089216
Acidaminococcus_intestini_RyC_MR95	Bifidobacterium_animalis_lactis_V9	0.1164866465	0.0353076463	1.049571594	-1.9554136088118E-11	1	-1	Parasitic	0.4965089216
Acidaminococcus_intestini_RyC_MR95	Bifidobacterium_bifidum_BGN4	0.1164866465	0.0972593101	0.3038067128	0.0071644769	1	-1	Parasitic	0.4784254353
Acidaminococcus_intestini_RyC_MR95	Bifidobacterium_bifidum_NCIMB_41171	0.1164866465	0.0912695412	0.2641049069	-7.91260390542448E-11	1	-1	Parasitic	0.5948529412
Acidaminococcus_intestini_RyC_MR95	Bifidobacterium_bifidum_PRL2010	0.1164866465	0.1493030323	0.3328719338	0.0601394305	1	-1	Parasitic	0.502894356
Acidaminococcus_intestini_RyC_MR95	Bifidobacterium_bifidum_S17	0.1164866465	0.0975729714	0.303810614	0.0071869085	1	-1	Parasitic	0.4803625378
Acidaminococcus_intestini_RyC_MR95	Bifidobacterium_boum_DSM_20432	0.1164866465	0.2736162849	0.9334006733	0.1869498719	1	-1	Parasitic	0.5049157303
Acidaminococcus_intestini_RyC_MR95	Bifidobacterium_breve_HPH0326	0.1164866465	0.2112066853	0.4028723411	0.088957253	1	-1	Parasitic	0.4821428571
Acidaminococcus_intestini_RyC_MR95	Bifidobacterium_breve_UCC2003_NCIMB8807	0.1164866465	0.241831927	0.431925348	0.1025520341	1	-1	Parasitic	0.4931506849
Acidaminococcus_intestini_RyC_MR95	Bifidobacterium_catenulatum_DSM_16992	0.1164866465	0.0629613004	0.1838709591	0.0443312259	1	-1	Parasitic	0.5826287471
Acidaminococcus_intestini_RyC_MR95	Bifidobacterium_coryneforme_DSM_20216	0.1164866465	0.207265544	0.227213553	0.1689187987	1	-1	Parasitic	0.5584507042
Acidaminococcus_intestini_RyC_MR95	Bifidobacterium_dentium_ATCC_27678	0.1164866465	0.1676682821	0.3512179029	0.0696544119	1	-1	Parasitic	0.4772557793
Acidaminococcus_intestini_RyC_MR95	Bifidobacterium_gallicum_DSM_20093	0.1164866465	0.1169701978	0.3607200837	0.0216710263	1	-1	Parasitic	0.6103108415
Acidaminococcus_intestini_RyC_MR95	Bifidobacterium_kashiwanohense_DSM_21854	0.1164866465	0.2666679586	0.3073998507	0.2011295577	1	-1	Parasitic	0.522043387
Acidaminococcus_intestini_RyC_MR95	Bifidobacterium_longum_DJO10A	0.1164866465	0.1209731255	0.6080259425	0.9265759402	1	1	Mutual	0.4829123328
Acidaminococcus_intestini_RyC_MR95	Bifidobacterium_longum_E18	0.1164866465	0.1184128298	1.5139959432	2.62616595136933E-11	1	-1	Parasitic	0.4873323398
Acidaminococcus_intestini_RyC_MR95	Bifidobacterium_longum_infantis_157F_NC	0.1164866465	0.0352683548	0.2367470935	0	1	-1	Parasitic	0.600148368
Acidaminococcus_intestini_RyC_MR95	Bifidobacterium_longum_infantis_ATCC_15697	0.1164866465	0.1753104016	1.5389802417	1.08002495835535E-11	1	-1	Parasitic	0.6058238636
Acidaminococcus_intestini_RyC_MR95	Bifidobacterium_longum_longum_ATCC_55813	0.1164866465	0.0512365041	1.2054165519	3.29691829392686E-12	1	-1	Parasitic	0.5962546816
Acidaminococcus_intestini_RyC_MR95	Bifidobacterium_longum_longum_BBMN68	0.1164866465	0.1101225099	0.6080259452	0.9222323742	1	1	Mutual	0.4897360704
Acidaminococcus_intestini_RyC_MR95	Bifidobacterium_longum_longum_CCUG_52486	0.1164866465	0.0608248059	0.2107268776	0.0211914935	1	-1	Parasitic	0.5970149254
Acidaminococcus_intestini_RyC_MR95	Bifidobacterium_longum_longum_JCM_1217	0.1164866465	0.1033140559	1.5139959432	3.04680725093931E-11	1	-1	Parasitic	0.47728965
Acidaminococcus_intestini_RyC_MR95	Bifidobacterium_longum_longum_JDM301	0.1164866465	0.1683638059	1.5139959432	1.01181285572238E-11	1	-1	Parasitic	0.476900149
Acidaminococcus_intestini_RyC_MR95	Bifidobacterium_longum_NCC2705	0.1164866465	0.0646315577	1.2054165519	-5.11590769747272E-12	1	-1	Parasitic	0.5965439519
Acidaminococcus_intestini_RyC_MR95	Bifidobacterium_mongoliense_DSM_21395	0.1164866465	0.2990416485	0.3201353104	0.2580245635	1	-1	Parasitic	0.5317406143
Acidaminococcus_intestini_RyC_MR95	Bifidobacterium_pseudocatenulatum_DSM_20438	0.1164866465	0.1138419965	0.3426663069	0.0247997139	1	-1	Parasitic	0.5880574452
Acidaminococcus_intestini_RyC_MR95	Bifidobacterium_pseudolongum_subsp_Pseudolongum_DSM_20099	0.1164866465	0.2911607454	0.3801682989	0.1827807463	1	-1	Parasitic	0.5289957567
Acidaminococcus_intestini_RyC_MR95	Bifidobacterium_ruminantium_DSM_6489	0.1164866465	0.1597695289	1.6639682648	0.0629495334	1	-1	Parasitic	0.4989185292
Acidaminococcus_intestini_RyC_MR95	Bifidobacterium_scardovii_JCM_12489	0.1164866465	0.2646273378	0.354162698	0.1498634361	1	-1	Parasitic	0.5293715847
Acidaminococcus_intestini_RyC_MR95	Bifidobacterium_stercoris_ATCC_43183	0.1164866465	0.2007814606	1.1287520626	0.2695132953	1	1	Mutual	0.524602026
Acidaminococcus_intestini_RyC_MR95	Bifidobacterium_thermacidophilum_subsp_thermacidophilum_DSM_15837	0.1164866465	0.159769529	1.1249077034	0.0943154207	1	-1	Parasitic	0.4873828407
Acidaminococcus_intestini_RyC_MR95	Bifidobacterium_thermophilum_RBL67	0.1164866465	0.2050819466	1.0152752124	0.1050753328	1	-1	Parasitic	0.5020979021
Acidaminococcus_intestini_RyC_MR95	Bilophila_wadsworthia_3_1_6	0.1164866465	0.1116034815	0.0919750825	0.1172549068	-1	0	Amensal	0.456744868
Acidaminococcus_intestini_RyC_MR95	Blastococcus_massiliensis_AP3	0.1164866465	0.1164822584	0.3256805638	1.4051374628	1	1	Mutual	0.5428211587
Acidaminococcus_intestini_RyC_MR95	Blautia_hansenii_VPI_C7_24_DSM_20583	0.1164866465	0.2202008949	0.7522069552	0.6453840362	1	1	Mutual	0.5171130952
Acidaminococcus_intestini_RyC_MR95	Blautia_hydrogenotrophica_DSM_10507	0.1164866465	0.2262673297	1.1284405173	0	1	-1	Parasitic	0.5193965517
Acidaminococcus_intestini_RyC_MR95	Blautia_obeum_ATCC_29174	0.1164866465	0.2101140917	1.0828834725	0.174959345	1	-1	Parasitic	0.5010252905
Acidaminococcus_intestini_RyC_MR95	Blautia_producta_DSM_2950	0.1164866465	0.3199042687	0.4341476541	1.4822170999	1	1	Mutual	0.4715168154
Acidaminococcus_intestini_RyC_MR95	Blautia_wexlerae_DSM_19850	0.1164866465	0.184730338	0.2014194226	0.215211889	1	1	Mutual	0.4810298103
Acidaminococcus_intestini_RyC_MR95	Bordetella_hinzii_OH87_BAL007II	0.1164866465	0.1117084224	0.18247719	0.0865750714	1	-1	Parasitic	0.5195791935
Acidaminococcus_intestini_RyC_MR95	Brachybacterium_paraconglomeratum_LC44	0.1164866465	0.430249624	1.6639682648	0.9581689338	1	1	Mutual	0.5412339646
Acidaminococcus_intestini_RyC_MR95	Brachyspira_pilosicoli_B2904	0.1164866465	0.1519041694	0.2419498886	0.1519041694	1	0	Commensal	0.4762900976
Acidaminococcus_intestini_RyC_MR95	Bradyrhizobium_elkanii_USDA_76	0.1164866465	0.3168851986	1.4190465701	0.8861311066	1	1	Mutual	0.543977591
Acidaminococcus_intestini_RyC_MR95	Brevibacillus_agri_5_2	0.1164866465	0.2246630175	1.6639682648	0.1514103472	1	-1	Parasitic	0.5460122699
Acidaminococcus_intestini_RyC_MR95	Brevibacillus_agri_BAB_2500	0.1164866465	0.2169299486	1.6639682648	0.151402449	1	-1	Parasitic	0.5408626561
Acidaminococcus_intestini_RyC_MR95	Brevibacillus_borstelensis_AK1	0.1164866465	0.1811266023	0.2365578078	0.2362918763	1	1	Mutual	0.532173913
Acidaminococcus_intestini_RyC_MR95	Brevibacillus_brevis_NBRC_100599	0.1164866465	0.2736652423	1.6639682648	0.1870548864	1	-1	Parasitic	0.5449943757
Acidaminococcus_intestini_RyC_MR95	Brevibacterium_casei_S18	0.1164866465	0.2881360006	0.8755019825	0.2448485626	1	-1	Parasitic	0.5237515225
Acidaminococcus_intestini_RyC_MR95	Brevibacterium_linens_BL2	0.1164866465	0.0888591748	1.0488456208	0.0715049245	1	-1	Parasitic	0.5405071119
Acidaminococcus_intestini_RyC_MR95	Brevibacterium_massiliense_5401308	0.1164866465	0.0654558481	1.0882847335	0.0320658117	1	-1	Parasitic	0.52124834
Acidaminococcus_intestini_RyC_MR95	Brevundimonas_bacteroides_DSM_4726	0.1164866465	0.1834067778	0.2603810551	0.2004070656	1	0	Commensal	0.5609137056
Acidaminococcus_intestini_RyC_MR95	Brevundimonas_diminuta_470_4	0.1164866465	0.086403775	0.0775754976	0.1200911197	-1	1	Parasitic	0.5311496468
Acidaminococcus_intestini_RyC_MR95	Brochothrix_thermosphacta_DSM_20171	0.1164866465	0.4390641984	1.6639682648	0.2405896421	1	-1	Parasitic	0.5293383271
Acidaminococcus_intestini_RyC_MR95	Bulleidia_extructa_W1219	0.1164866465	0.2891373784	0.281750003	0.2854482628	1	0	Commensal	0.6112311015
Acidaminococcus_intestini_RyC_MR95	Burkholderia_cepacia_GG4	0.1164866465	0.3389997173	0	3.3151364855	-1	1	Parasitic	0.554855643
Acidaminococcus_intestini_RyC_MR95	Burkholderiales_bacterium_1_1_47	0.1164866465	0.0160064529	0.1082648816	0.0409182949	0	1	Commensal	0.5023112481
Acidaminococcus_intestini_RyC_MR95	Butyricicoccus_pullicaecorum_1_2	0.1164866465	0.3511275996	0.2532222058	0.3353081928	1	0	Commensal	0.5080106809
Acidaminococcus_intestini_RyC_MR95	Butyricimonas_synergistica_DSM_23225	0.1164866465	0.3256805638	0.0774119285	0.4962871442	-1	1	Parasitic	0.5247457627
Acidaminococcus_intestini_RyC_MR95	Butyricimonas_virosa_DSM_23226	0.1164866465	0.3256805638	0.0775061084	0.488988236	-1	1	Parasitic	0.5446780552
Acidaminococcus_intestini_RyC_MR95	Butyrivibrio_crossotus_DSM_2876	0.1164866465	0.2122989499	0.7302347849	0.4544750168	1	1	Mutual	0.4709730172
Acidaminococcus_intestini_RyC_MR95	Butyrivibrio_fibrisolvens_16_4	0.1164866465	0.148825915	1.0859793642	0.1876693069	1	1	Mutual	0.4896206156
Acidaminococcus_intestini_RyC_MR95	Campylobacter_coli_JV20	0.1164866465	0.0843575892	0.9693459027	4.54747350886464E-13	1	-1	Parasitic	0.4992458522
Acidaminococcus_intestini_RyC_MR95	Campylobacter_concisus_13826	0.1164866465	0.0209831	0.1196971144	0.0115149739	0	-1	Amensal	0.4503058104
Acidaminococcus_intestini_RyC_MR95	Campylobacter_curvus_525_92	0.1164866465	0.0195332796	0.4587380418	0.3404523915	1	1	Mutual	0.4464973056
Acidaminococcus_intestini_RyC_MR95	Campylobacter_fetus_subsp_fetus_82_40	0.1164866465	0.0151324715	0.1097663039	0.0321501562	0	1	Commensal	0.4516853933
Acidaminococcus_intestini_RyC_MR95	Campylobacter_gracilis_RM3268	0.1164866465	0.0145148292	0.113714752	0.0336521267	0	1	Commensal	0.4519459889
Acidaminococcus_intestini_RyC_MR95	Campylobacter_hominis_ATCC_BAA_381	0.1164866465	0.0146925457	0.1447977222	6.92845264893549E-06	1	-1	Parasitic	0.4289195776
Acidaminococcus_intestini_RyC_MR95	Campylobacter_hyointestinalis_subsp_hyointestinalis_LMG_9260	0.1164866465	0.0087610807	0.0859464594	0.048585549	-1	1	Parasitic	0.4643939394
Acidaminococcus_intestini_RyC_MR95	Campylobacter_jejuni_jejuni_81_176	0.1164866465	0.1014848638	0.9256663362	0.000000002	1	-1	Parasitic	0.4578947368
Acidaminococcus_intestini_RyC_MR95	Campylobacter_jejuni_jejuni_ICDCCJ07004	0.1164866465	0.1015513524	0.9256663385	-8.13997758086771E-11	1	-1	Parasitic	0.4467275495
Acidaminococcus_intestini_RyC_MR95	Campylobacter_jejuni_jejuni_M1	0.1164866465	0.1015776307	1.0678916693	3.63797880709171E-12	1	-1	Parasitic	0.4499241275
Acidaminococcus_intestini_RyC_MR95	Campylobacter_jejuni_jejuni_NCTC_11168	0.1164866465	0.1015781972	0.9467294936	-6.82121026329696E-13	1	-1	Parasitic	0.4522197141
Acidaminococcus_intestini_RyC_MR95	Campylobacter_lari_RM2100	0.1164866465	0.0141952261	0.1263610808	0.0138078534	0	0	Neutral	0.5081967213
Acidaminococcus_intestini_RyC_MR95	Campylobacter_rectus_RM3267	0.1164866465	0.0088009052	0.1444167328	0.0046138061	1	-1	Parasitic	0.4601701469
Acidaminococcus_intestini_RyC_MR95	Campylobacter_showae_CSUNSWCD	0.1164866465	0.0091816354	0.1464283979	0.0047742444	1	-1	Parasitic	0.4527863777
Acidaminococcus_intestini_RyC_MR95	Campylobacter_upsaliensis_JV21	0.1164866465	0.0404945368	0.0971531286	0.0764432765	-1	1	Parasitic	0.5181467181
Acidaminococcus_intestini_RyC_MR95	Candidatus_Nitrososphaera_gargensis_Ga9_2	0.1164866465	0.0472790071	0.1374122836	0.0485978241	1	0	Commensal	0.5961138099
Acidaminococcus_intestini_RyC_MR95	Capnocytophaga_granulosa_ATCC_51502	0.1164866465	0.1514516048	1.0348850097	0	1	-1	Parasitic	0.5040530582
Acidaminococcus_intestini_RyC_MR95	Capnocytophaga_ochracea_DSM_7271	0.1164866465	0.2352039654	1.5845829782	0.1461779869	1	-1	Parasitic	0.5496453901
Acidaminococcus_intestini_RyC_MR95	Capnocytophaga_sputigena_ATCC_33612	0.1164866465	0.2450011627	1.2488862542	0.0178944645	1	-1	Parasitic	0.535
Acidaminococcus_intestini_RyC_MR95	Catenibacterium_mitsuokai_DSM_15897	0.1164866465	0.2157065257	1.376807016	1.92130755749531E-11	1	-1	Parasitic	0.4992366412
Acidaminococcus_intestini_RyC_MR95	Cedecea_davisae_DSM_4568	0.1164866465	0.6048311827	-1.04591890703887E-11	3.1326435265	-1	1	Parasitic	0.5450597177
Acidaminococcus_intestini_RyC_MR95	Cellulosilyticum_lentocellum_DSM_5427	0.1164866465	0.3440357702	1.0205490823	0.2702958864	1	-1	Parasitic	0.5116744496
Acidaminococcus_intestini_RyC_MR95	Cellulosimicrobium_cellulans_J36	0.1164866465	0.3256805638	0.7500576523	0.370292893	1	1	Mutual	0.5623409669
Acidaminococcus_intestini_RyC_MR95	Cetobacterium_somerae_ATCC_BAA_47401	0.1164866465	0.3256805638	1.08002495835535E-11	0.6113709407	-1	1	Parasitic	0.4905537459
Acidaminococcus_intestini_RyC_MR95	Citrobacter_amalonaticus_Y19	0.1164866465	0.6265904584	-1.75077730091289E-11	3.297335076	-1	1	Parasitic	0.5531363401
Acidaminococcus_intestini_RyC_MR95	Citrobacter_freundii_ATCC_8090	0.1164866465	0.7233444101	7.73070496506989E-11	3.440596736	-1	1	Parasitic	0.5541303232
Acidaminococcus_intestini_RyC_MR95	Citrobacter_freundii_UCI_31	0.1164866465	0.6296227587	-3.06954461848363E-12	3.1246543585	-1	1	Parasitic	0.5605128205
Acidaminococcus_intestini_RyC_MR95	Citrobacter_koseri_ATCC_BAA_895	0.1164866465	0.6576551473	0	3.2152526865	-1	1	Parasitic	0.5154639175
Acidaminococcus_intestini_RyC_MR95	Citrobacter_sp_30_2	0.1164866465	0.6434801046	0.8021090524	2.0062067253	1	1	Mutual	0.5479811222
Acidaminococcus_intestini_RyC_MR95	Citrobacter_youngae_ATCC_29220	0.1164866465	0.6489987012	0.8823454548	1.95054813	1	1	Mutual	0.5456932773
Acidaminococcus_intestini_RyC_MR95	Cloacibacillus_evryensis_DSM_19522	0.1164866465	0.1014548797	0	0.2673383005	-1	1	Parasitic	0.4315117104
Acidaminococcus_intestini_RyC_MR95	Clostridiales_sp_1_7_47FAA	0.1164866465	0.4065720861	-1.08798303699587E-10	0.4455636675	-1	0	Amensal	0.4581560284
Acidaminococcus_intestini_RyC_MR95	Clostridium_asparagiforme_DSM_15981	0.1164866465	0.4551202843	-2.27373675443232E-11	0.4894919393	-1	0	Amensal	0.4507138001
Acidaminococcus_intestini_RyC_MR95	Clostridium_bartlettii_DSM_16795	0.1164866465	0.2184016688	0.4110960886	1.1847249463	1	1	Mutual	0.5110477548
Acidaminococcus_intestini_RyC_MR95	Clostridium_beijerinckii_NCIMB_8052	0.1164866465	0.7160102671	1.6639682648	0.4549032503	1	-1	Parasitic	0.5165165165
Acidaminococcus_intestini_RyC_MR95	Clostridium_bifermentans_ATCC_19299	0.1164866465	0.2168190505	1.6639682648	0.0805532772	1	-1	Parasitic	0.53515625
Acidaminococcus_intestini_RyC_MR95	Clostridium_bolteae_ATCC_BAA_613	0.1164866465	0.4355885905	-2.95585778076202E-12	1.9006690602	-1	1	Parasitic	0.4603721571
Acidaminococcus_intestini_RyC_MR95	Clostridium_botulinum_A_str_ATCC_19397	0.1164866465	0.2981397949	1.6639682648	0.1387530945	1	-1	Parasitic	0.4987405542
Acidaminococcus_intestini_RyC_MR95	Clostridium_botulinum_A_str_ATCC_3502	0.1164866465	0.2831995377	1.6639682648	0.1390436199	1	-1	Parasitic	0.5133587786
Acidaminococcus_intestini_RyC_MR95	Clostridium_botulinum_A_str_Hall	0.1164866465	0.2831995314	1.6639682648	0.1390436169	1	-1	Parasitic	0.5053560176
Acidaminococcus_intestini_RyC_MR95	Clostridium_botulinum_Bf	0.1164866465	0.3483466077	1.6639682648	0.2163016279	1	-1	Parasitic	0.4942820839
Acidaminococcus_intestini_RyC_MR95	Clostridium_botulinum_E1_str_BoNT_E_Beluga	0.1164866465	0.410755737	0.3859347444	0.4461198087	1	0	Commensal	0.5257861635
Acidaminococcus_intestini_RyC_MR95	Clostridium_botulinum_F_str_230613	0.1164866465	0.3483466077	1.6639682648	0.2165908984	1	-1	Parasitic	0.4920229738
Acidaminococcus_intestini_RyC_MR95	Clostridium_butyricum_DSM_10702	0.1164866465	0.604753971	0.4995020536	1.1932147706	1	1	Mutual	0.4810126582
Acidaminococcus_intestini_RyC_MR95	Clostridium_butyricum_E4_str_BoNT_E_BL5262	0.1164866465	0.5273797241	-2.1600499167107E-12	1.8254013127	-1	1	Parasitic	0.4670542636
Acidaminococcus_intestini_RyC_MR95	Clostridium_cadaveris_AGR2141	0.1164866465	0.3483466077	0.3771928616	0.3183231097	1	0	Commensal	0.5216548158
Acidaminococcus_intestini_RyC_MR95	Clostridium_celatum_DSM_1785	0.1164866465	0.2801110604	0.1807424458	0.2792631625	1	0	Commensal	0.5106934543
Acidaminococcus_intestini_RyC_MR95	Clostridium_cellobioparum_DSM_1351	0.1164866465	0.1910282926	0.2802182459	0.191764979	1	0	Commensal	0.5142135186
Acidaminococcus_intestini_RyC_MR95	Clostridium_citroniae_WAL_17108	0.1164866465	0.2946072614	0.2654320839	0.2660194299	1	0	Commensal	0.476963011
Acidaminococcus_intestini_RyC_MR95	Clostridium_clariflavum_DSM_19732	0.1164866465	0.3672736567	0.4275879997	0.1773410697	1	-1	Parasitic	0.481557377
Acidaminococcus_intestini_RyC_MR95	Clostridium_clostridioforme_CM201	0.1164866465	0.327788153	1.0877942276	0.2187635727	1	-1	Parasitic	0.4798177083
Acidaminococcus_intestini_RyC_MR95	Clostridium_difficile_CD196	0.1164866465	0.3483466077	-0.000000001	2.1086939199	-1	1	Parasitic	0.4751131222
Acidaminococcus_intestini_RyC_MR95	Clostridium_difficile_NAP07	0.1164866465	0.3359231726	1.6639682648	0.1037030163	1	-1	Parasitic	0.5046174142
Acidaminococcus_intestini_RyC_MR95	Clostridium_difficile_NAP08	0.1164866465	0.336110771	1.6639682648	0.1037030163	1	-1	Parasitic	0.5019788918
Acidaminococcus_intestini_RyC_MR95	Clostridium_difficile_R20291	0.1164866465	0.3483466077	3.83124643121846E-11	2.0786948137	-1	1	Parasitic	0.4716612378
Acidaminococcus_intestini_RyC_MR95	Clostridium_glycolicum_ATCC_14880	0.1164866465	0.3689006974	0.3673772354	0.3821506041	1	0	Commensal	0.493835172
Acidaminococcus_intestini_RyC_MR95	Clostridium_hathewayi_12489931	0.1164866465	0.3835668883	0.4800272647	0.334693252	1	-1	Parasitic	0.5279698303
Acidaminococcus_intestini_RyC_MR95	Clostridium_hathewayi_DSM_13479	0.1164866465	0.3424196227	0.3771881701	0.3517699205	1	0	Commensal	0.5246321177
Acidaminococcus_intestini_RyC_MR95	Clostridium_hiranonis_TO_931_DSM_13275	0.1164866465	0.0746100461	0.1363915785	0.0346872975	1	-1	Parasitic	0.4992150706
Acidaminococcus_intestini_RyC_MR95	Clostridium_hylemonae_DSM_15053	0.1164866465	0.237354943	1.1511214262	0	1	-1	Parasitic	0.5108315863
Acidaminococcus_intestini_RyC_MR95	Clostridium_indolis_DSM_755	0.1164866465	0.3064655615	1.0704310394	0.253659935	1	-1	Parasitic	0.5052631579
Acidaminococcus_intestini_RyC_MR95	Clostridium_innocuum_2959	0.1164866465	0.4875994034	0.2230014867	0.4804205083	1	0	Commensal	0.50066313
Acidaminococcus_intestini_RyC_MR95	Clostridium_leptum_DSM_753	0.1164866465	0.0521948607	0.1398275328	0.0491270892	1	0	Commensal	0.5469448584
Acidaminococcus_intestini_RyC_MR95	Clostridium_methoxybenzovorans_SR3	0.1164866465	0.2815631571	0.3552170986	0.2644718987	1	0	Commensal	0.5043370508
Acidaminococcus_intestini_RyC_MR95	Clostridium_methylpentosum_R2_DSM_5476	0.1164866465	0.0828668511	0.1090364766	0.1007456133	0	1	Commensal	0.5353773585
Acidaminococcus_intestini_RyC_MR95	Clostridium_nexile_DSM_1787	0.1164866465	0.1359930702	0.1404792067	0.128078611	1	0	Commensal	0.5221637866
Acidaminococcus_intestini_RyC_MR95	Clostridium_paraputrificum_AGR2156	0.1164866465	0.4233434424	1.6639682648	0.2187316856	1	-1	Parasitic	0.4867724868
Acidaminococcus_intestini_RyC_MR95	Clostridium_perfringens_ATCC_13124	0.1164866465	0.3483466077	0.9424561577	0.4320618014	1	1	Mutual	0.5595238095
Acidaminococcus_intestini_RyC_MR95	Clostridium_ramosum_VPI_0427_DSM_1402	0.1164866465	0.1989972793	1.3740062795	-2.04636307898909E-12	1	-1	Parasitic	0.4828358209
Acidaminococcus_intestini_RyC_MR95	Clostridium_saccharogumia_DSM_17460	0.1164866465	0.3012736397	0.244352328	0.3282263655	1	0	Commensal	0.5141318977
Acidaminococcus_intestini_RyC_MR95	Clostridium_saccharoperbutylacetonicum_N1_4_HMT	0.1164866465	0.5547480508	0.4196792261	0.4990861088	1	-1	Parasitic	0.5101674641
Acidaminococcus_intestini_RyC_MR95	Clostridium_sartagoforme_AAU1	0.1164866465	0.4147039565	0.4067715937	0.4454610252	1	0	Commensal	0.5185185185
Acidaminococcus_intestini_RyC_MR95	Clostridium_scindens_ATCC_35704	0.1164866465	0.2322445846	-8.5265128291212E-11	0.2457315238	-1	0	Amensal	0.4884586746
Acidaminococcus_intestini_RyC_MR95	Clostridium_sordellii_ATCC_9714	0.1164866465	0.3252200233	0.2319091342	0.3452614707	1	0	Commensal	0.5441650548
Acidaminococcus_intestini_RyC_MR95	Clostridium_sp_7_2_43FAA	0.1164866465	0.3620149394	1.13686837721616E-13	0.4130823473	-1	1	Parasitic	0.5020920502
Acidaminococcus_intestini_RyC_MR95	Clostridium_sp_L2_50	0.1164866465	0.0211076973	0.1310367538	0.0236965953	1	1	Mutual	0.4675431389
Acidaminococcus_intestini_RyC_MR95	Clostridium_sp_M62_1	0.1164866465	0.3029833445	0.0566105296	0.3029833445	-1	0	Amensal	0.4827586207
Acidaminococcus_intestini_RyC_MR95	Clostridium_sp_SS2_1	0.1164866465	0.174748383	0.8372151864	0.425369869	1	1	Mutual	0.4686346863
Acidaminococcus_intestini_RyC_MR95	Clostridium_sp_SY8519	0.1164866465	0.0716367259	0.085537153	0.1071466756	-1	1	Parasitic	0.4538063562
Acidaminococcus_intestini_RyC_MR95	Clostridium_spiroforme_DSM_1552	0.1164866465	0.1130579527	1.1917139118	-1.40971678774804E-11	1	-1	Parasitic	0.481918239
Acidaminococcus_intestini_RyC_MR95	Clostridium_sporogenes_ATCC_15579	0.1164866465	0.3483466077	-7.95807864051312E-13	2.141793333	-1	1	Parasitic	0.4521098459
Acidaminococcus_intestini_RyC_MR95	Clostridium_sporosphaeroides_DSM_1294	0.1164866465	0.156904269	1.448674446	-3.86535248253495E-12	1	-1	Parasitic	0.4512893983
Acidaminococcus_intestini_RyC_MR95	Clostridium_sticklandii_DSM_519	0.1164866465	0.3798445803	0.2124487267	0.3598013501	1	0	Commensal	0.5222804718
Acidaminococcus_intestini_RyC_MR95	Clostridium_symbiosum_ATCC_14940	0.1164866465	0.3049951721	0.2912155794	0.2692721716	1	-1	Parasitic	0.4693741678
Acidaminococcus_intestini_RyC_MR95	Clostridium_symbiosum_WAL_14163	0.1164866465	0.1244069906	0.2439890191	-1.37561073643155E-11	1	-1	Parasitic	0.4766288952
Acidaminococcus_intestini_RyC_MR95	Clostridium_symbiosum_WAL_14673	0.1164866465	0.1245529749	0.2439890191	-2.250999386888E-11	1	-1	Parasitic	0.4772727273
Acidaminococcus_intestini_RyC_MR95	Clostridium_tyrobutyricum_DSM_2637	0.1164866465	0.2036325056	1.6639682648	0.0155735238	1	-1	Parasitic	0.4589273591
Acidaminococcus_intestini_RyC_MR95	Clostridium_viride_DSM_6836	0.1164866465	0.1386204627	0.134815862	0.2061723776	1	1	Mutual	0.5038979447
Acidaminococcus_intestini_RyC_MR95	Collinsella_aerofaciens_ATCC_25986	0.1164866465	0.1123675059	1.1873560496	1.01181285572238E-11	1	-1	Parasitic	0.5222929936
Acidaminococcus_intestini_RyC_MR95	Collinsella_intestinalis_DSM_13280	0.1164866465	0.0922284719	1.1048500998	-7.61701812734827E-12	1	-1	Parasitic	0.6130573248
Acidaminococcus_intestini_RyC_MR95	Collinsella_stercoris_DSM_13279	0.1164866465	0.132764923	0.910957558	2.61479726759717E-12	1	-1	Parasitic	0.5961538462
Acidaminococcus_intestini_RyC_MR95	Collinsella_tanakaei_YIT_12063	0.1164866465	0.3298350851	0.9090184305	0.2861311171	1	-1	Parasitic	0.5180965147
Acidaminococcus_intestini_RyC_MR95	Coprobacillus_sp_29_1	0.1164866465	0.1758619217	1.3471318446	-5.22959453519434E-12	1	-1	Parasitic	0.4640423921
Acidaminococcus_intestini_RyC_MR95	Coprobacillus_sp_D7	0.1164866465	0.2109952398	1.2088377432	0.1463203044	1	-1	Parasitic	0.501120239
Acidaminococcus_intestini_RyC_MR95	Coprococcus_catus_GD_7	0.1164866465	0.2088505307	0.333005218	0.2878286852	1	1	Mutual	0.4962302947
Acidaminococcus_intestini_RyC_MR95	Coprococcus_comes_ATCC_27758	0.1164866465	0.2708853057	1.6639682648	0.0683205743	1	-1	Parasitic	0.4778106509
Acidaminococcus_intestini_RyC_MR95	Coprococcus_eutactus_ATCC_27759	0.1164866465	0.2171457731	9.38371158554219E-10	0.2680682815	-1	1	Parasitic	0.4848254932
Acidaminococcus_intestini_RyC_MR95	Corynebacterium_ammoniagenes_DSM_20306	0.1164866465	0.1409055502	1.6639682648	0.1150201476	1	-1	Parasitic	0.5332472563
Acidaminococcus_intestini_RyC_MR95	Corynebacterium_amycolatum_SK46	0.1164866465	0.1949669627	0.0758952001	0.2108708311	-1	0	Amensal	0.5389527458
Acidaminococcus_intestini_RyC_MR95	Corynebacterium_aurimucosum_ATCC_700975	0.1164866465	0.2263358032	1.6639682648	0.1803105949	1	-1	Parasitic	0.5353602115
Acidaminococcus_intestini_RyC_MR95	Corynebacterium_durum_F0235	0.1164866465	0.2759214324	1.6639682648	0.1803105949	1	-1	Parasitic	0.5377926421
Acidaminococcus_intestini_RyC_MR95	Corynebacterium_glucuronolyticum_ATCC_51867	0.1164866465	0.2619881993	0.1786341235	0.2596703925	1	0	Commensal	0.5726167626
Acidaminococcus_intestini_RyC_MR95	Corynebacterium_kroppenstedtii_DSM_44385	0.1164866465	0.2218251967	0.1989411877	0.2220845542	1	0	Commensal	0.5348837209
Acidaminococcus_intestini_RyC_MR95	Corynebacterium_propinquum_DSM_44285	0.1164866465	0.1099566136	1.525665435	0.0614325796	1	-1	Parasitic	0.5335120643
Acidaminococcus_intestini_RyC_MR95	Corynebacterium_striatum_ATCC_6940	0.1164866465	0.3158548098	1.6639682648	0.1803105949	1	-1	Parasitic	0.5397135417
Acidaminococcus_intestini_RyC_MR95	Corynebacterium_tuberculostearicum_SK141	0.1164866465	0.1752377557	1.6639682648	0.0279231482	1	-1	Parasitic	0.5584064821
Acidaminococcus_intestini_RyC_MR95	Corynebacterium_ulcerans_809	0.1164866465	0.1944402503	1.6639682648	0.0530113167	1	-1	Parasitic	0.5718085106
Acidaminococcus_intestini_RyC_MR95	Corynebacterium_ureicelerivorans	0.1164866465	0.1570617855	0.1861177385	0.1581583598	1	0	Commensal	0.5349152542
Acidaminococcus_intestini_RyC_MR95	Cronobacter_sakazakii_ATCC_BAA_894	0.1164866465	0.5424880862	-7.18500814400613E-11	3.298112469	-1	1	Parasitic	0.5415977961
Acidaminococcus_intestini_RyC_MR95	Cryptobacterium_curtum_DSM_15641	0.1164866465	0.0262252498	0.1105812711	0.0468361256	0	1	Commensal	0.562170309
Acidaminococcus_intestini_RyC_MR95	Curtobacterium_flaccumfaciens_UCD_AKU	0.1164866465	0.193431455	1.6639682648	0.2053997919	1	0	Commensal	0.5486725664
Acidaminococcus_intestini_RyC_MR95	Delftia_acidovorans_SPH_1	0.1164866465	0.3687602512	0.8432824991	0.2770680462	1	-1	Parasitic	0.5325607064
Acidaminococcus_intestini_RyC_MR95	Dermacoccus_nishinomiyaensis	0.1164866465	0.3264720236	0.9207919797	0.1995585656	1	-1	Parasitic	0.5533374922
Acidaminococcus_intestini_RyC_MR95	Desulfovibrio_desulfuricans_subsp_desulfuricans_DSM_642	0.1164866465	0.2496565338	-1.77010406332556E-10	1.912600413	-1	1	Parasitic	0.4799465241
Acidaminococcus_intestini_RyC_MR95	Desulfovibrio_piger_ATCC_29098	0.1164866465	0.104660138	1.0288658376	-5.79802872380242E-12	1	-1	Parasitic	0.4625585023
Acidaminococcus_intestini_RyC_MR95	Desulfovibrio_sp_3_1_syn3	0.1164866465	0.0536812514	0.1874399501	-1.22781784739345E-11	1	-1	Parasitic	0.4572072072
Acidaminococcus_intestini_RyC_MR95	Dialister_invisus_DSM_15470	0.1164866465	0.0113529672	0.117418264	0.0283815739	0	1	Commensal	0.4686520376
Acidaminococcus_intestini_RyC_MR95	Dialister_succinatiphilus_YIT_11850	0.1164866465	0.0855198509	0.1018383249	0.1454786125	-1	1	Parasitic	0.3908396947
Acidaminococcus_intestini_RyC_MR95	Dietzia_cinnamea_P4	0.1164866465	0.1355155562	0.1773646037	0.0861374557	1	-1	Parasitic	0.5412667946
Acidaminococcus_intestini_RyC_MR95	Dorea_formicigenerans_ATCC_27755	0.1164866465	0.2570729551	0.2589664963	0.2309749778	1	-1	Parasitic	0.4832992502
Acidaminococcus_intestini_RyC_MR95	Dorea_longicatena_DSM_13814	0.1164866465	0.2830214625	0.1217059874	0.2569103872	0	0	Neutral	0.4939759036
Acidaminococcus_intestini_RyC_MR95	Dysgonomonas_gadei_ATCC_BAA_286	0.1164866465	0.6619888452	0.2272800132	0.5901465319	1	-1	Parasitic	0.537966538
Acidaminococcus_intestini_RyC_MR95	Edwardsiella_tarda_ATCC_23685	0.1164866465	0.4938240341	1.41994860314298E-10	0.5590456923	-1	1	Parasitic	0.5298287064
Acidaminococcus_intestini_RyC_MR95	Edwardsiella_tarda_FL6_60	0.1164866465	0.3256805638	0	0.6144790536	-1	1	Parasitic	0.5005973716
Acidaminococcus_intestini_RyC_MR95	Eggerthella_lenta_DSM_2243	0.1164866465	0.0434806021	0.7023815418	0.0662175173	1	1	Mutual	0.5060606061
Acidaminococcus_intestini_RyC_MR95	Eggerthella_sp_1_3_56FAA	0.1164866465	0.0524453501	0.7096480658	0.0365365172	1	-1	Parasitic	0.5328798186
Acidaminococcus_intestini_RyC_MR95	Eggerthella_sp_YY7918	0.1164866465	0.0310293716	2.27373675443232E-13	0.27790252	-1	1	Parasitic	0.4808868502
Acidaminococcus_intestini_RyC_MR95	Eggerthia_catenaformis_OT_569	0.1164866465	0.3483466077	0.2972960028	0.4338668851	1	1	Mutual	0.5301783265
Acidaminococcus_intestini_RyC_MR95	Eikenella_corrodens_ATCC_23834	0.1164866465	0.0974156065	0.0707303167	0.1370322263	-1	1	Parasitic	0.4524886878
Acidaminococcus_intestini_RyC_MR95	Enterobacter_aerogenes_KCTC_2190	0.1164866465	0.6580585864	6.25277607468888E-12	3.3724267367	-1	1	Parasitic	0.5520455722
Acidaminococcus_intestini_RyC_MR95	Enterobacter_asburiae_LF7a	0.1164866465	0.6336982628	0	0.661494176	-1	0	Amensal	0.5439242504
Acidaminococcus_intestini_RyC_MR95	Enterobacter_cancerogenus_ATCC_35316	0.1164866465	0.4881944018	3.29691829392686E-12	0.5509447996	-1	1	Parasitic	0.5360824742
Acidaminococcus_intestini_RyC_MR95	Enterobacter_cloacae_EcWSU1	0.1164866465	0.6432030949	0	0.6713763133	-1	0	Amensal	0.5415124273
Acidaminococcus_intestini_RyC_MR95	Enterobacter_hormaechei_YT2	0.1164866465	0.6307133182	0	0.6608530129	-1	0	Amensal	0.5467928496
Acidaminococcus_intestini_RyC_MR95	Enterobacter_hormaechei_YT3	0.1164866465	0.6116829624	0	0.6599327293	-1	0	Amensal	0.5446236559
Acidaminococcus_intestini_RyC_MR95	Enterobacteriaceae_bacterium_9_2_54FAA	0.1164866465	0.525868703	0.1347486014	2.2961474061	1	1	Mutual	0.5292479109
Acidaminococcus_intestini_RyC_MR95	Enterococcus_asini_ATCC_700915	0.1164866465	0.4374042174	0.4943538843	0.410591806	1	0	Commensal	0.5384615385
Acidaminococcus_intestini_RyC_MR95	Enterococcus_avium_ATCC_14025	0.1164866465	0.2704950652	0.2641521336	0.2638089264	1	0	Commensal	0.5653495441
Acidaminococcus_intestini_RyC_MR95	Enterococcus_caccae_ATCC_BAA_1240	0.1164866465	0.3703050388	0.89780547	0.3013127989	1	-1	Parasitic	0.5331664581
Acidaminococcus_intestini_RyC_MR95	Enterococcus_casseliflavus_ATCC_12755	0.1164866465	0.2484168478	1.6639682648	0.1031523003	1	-1	Parasitic	0.5497150095
Acidaminococcus_intestini_RyC_MR95	Enterococcus_cecorum_DSM_20682	0.1164866465	0.2293070683	0.1880014933	0.2580786717	1	1	Mutual	0.5357607282
Acidaminococcus_intestini_RyC_MR95	Enterococcus_dispar_ATCC_51266	0.1164866465	0.3081227306	1.6639682648	0.1539457042	1	-1	Parasitic	0.5547024952
Acidaminococcus_intestini_RyC_MR95	Enterococcus_durans_ATCC_6056	0.1164866465	0.3235695674	0.3138575925	0.314085728	1	0	Commensal	0.5613802256
Acidaminococcus_intestini_RyC_MR95	Enterococcus_faecalis_OG1RF_ATCC_47077	0.1164866465	0.3008881115	0.0924306044	0.2657940329	-1	-1	Competitive	0.5468013468
Acidaminococcus_intestini_RyC_MR95	Enterococcus_faecalis_TX0104	0.1164866465	0.2909256516	3.06954461848363E-12	0.3418082342	-1	1	Parasitic	0.5543403964
Acidaminococcus_intestini_RyC_MR95	Enterococcus_faecalis_TX1322	0.1164866465	0.2767935735	7.84439180279151E-12	0.3275629834	-1	1	Parasitic	0.5512295082
Acidaminococcus_intestini_RyC_MR95	Enterococcus_faecalis_TX2134	0.1164866465	0.2105504069	0.0347366474	0.2905108166	-1	1	Parasitic	0.5541006203
Acidaminococcus_intestini_RyC_MR95	Enterococcus_faecalis_V583	0.1164866465	0.3008312255	-2.35331754083745E-10	0.3608883192	-1	1	Parasitic	0.534006734
Acidaminococcus_intestini_RyC_MR95	Enterococcus_faecium_TX1330	0.1164866465	0.1820479049	0.0043175126	0.2977687196	-1	1	Parasitic	0.5540246555
Acidaminococcus_intestini_RyC_MR95	Enterococcus_gallinarum_EG2	0.1164866465	0.3269374155	1.6639682648	0.1650690723	1	-1	Parasitic	0.5628891656
Acidaminococcus_intestini_RyC_MR95	Enterococcus_hirae_ATCC_9790	0.1164866465	0.3300293282	0.2452984474	0.3335152227	1	0	Commensal	0.5636604775
Acidaminococcus_intestini_RyC_MR95	Enterococcus_phoeniculicola_ATCC_BAA_412	0.1164866465	0.2240799912	0.2903785457	0.2385055285	1	0	Commensal	0.5711574953
Acidaminococcus_intestini_RyC_MR95	Enterococcus_saccharolyticus_DSM8903	0.1164866465	0.1750300874	0.2490986332	0.3238527705	1	1	Mutual	0.537230341
Acidaminococcus_intestini_RyC_MR95	Enterococcus_sp_7L76	0.1164866465	0.219210234	0.000000005	0.3012999025	-1	1	Parasitic	0.5469075747
Acidaminococcus_intestini_RyC_MR95	Erysipelotrichaceae_bacterium_5_2_54FAA	0.1164866465	0.1915732288	0.0411593673	0.242911287	-1	1	Parasitic	0.4918287938
Acidaminococcus_intestini_RyC_MR95	Erysipelotrichaceae_bacterium_sp_3_1_53	0.1164866465	0.1101630483	7.13953340891749E-11	0.213325931	-1	1	Parasitic	0.4858208955
Acidaminococcus_intestini_RyC_MR95	Escherichia_albertii_KF1	0.1164866465	0.6562269219	1.38811628858093E-10	3.1325566326	-1	1	Parasitic	0.5440302539
Acidaminococcus_intestini_RyC_MR95	Escherichia_albertii_TW07627	0.1164866465	0.705142281	-3.5242919693701E-12	3.3302139841	-1	1	Parasitic	0.5388375883
Acidaminococcus_intestini_RyC_MR95	Escherichia_coli_O157_H7_str_Sakai	0.1164866465	0.6658424896	1.0534687374	1.8299291133	1	1	Mutual	0.5376803848
Acidaminococcus_intestini_RyC_MR95	Escherichia_coli_SE11	0.1164866465	0.691251685	0	3.1085369027	-1	1	Parasitic	0.5322496067
Acidaminococcus_intestini_RyC_MR95	Escherichia_coli_str_K_12_substr_MG1655	0.1164866465	0.6615427419	1.3028268996	1.6194681667	1	1	Mutual	0.5383806519
Acidaminococcus_intestini_RyC_MR95	Escherichia_coli_UTI89_UPEC	0.1164866465	0.6172329282	0.4983584598	2.2169132226	1	1	Mutual	0.5255788907
Acidaminococcus_intestini_RyC_MR95	Escherichia_fergusonii_ATCC_35469	0.1164866465	0.8170017616	-2.27373675443232E-12	3.6614869948	-1	1	Parasitic	0.5432819968
Acidaminococcus_intestini_RyC_MR95	Escherichia_hermannii_NBRC_105704	0.1164866465	0.457638639	1.6639682648	0.1803105949	1	-1	Parasitic	0.5271017699
Acidaminococcus_intestini_RyC_MR95	Escherichia_sp_1_1_43	0.1164866465	0.1739725616	0.9017428637	0.3461701957	1	1	Mutual	0.6182410423
Acidaminococcus_intestini_RyC_MR95	Escherichia_sp_3_2_53FAA	0.1164866465	0.6076392194	0.2128350941	2.4149758099	1	1	Mutual	0.5225176343
Acidaminococcus_intestini_RyC_MR95	Escherichia_sp_4_1_40B	0.1164866465	0.63112006	0.9131292813	1.9465262542	1	1	Mutual	0.5304487179
Acidaminococcus_intestini_RyC_MR95	Eubacterium_biforme_DSM_3989	0.1164866465	0.1847265277	1.3122212942	0	1	-1	Parasitic	0.5816485226
Acidaminococcus_intestini_RyC_MR95	Eubacterium_brachy_ATCC_33089	0.1164866465	0.189810077	0.1803732318	0.2539944975	1	1	Mutual	0.5195488722
Acidaminococcus_intestini_RyC_MR95	Eubacterium_cellulosolvens_6	0.1164866465	0.1506444286	1.1203505452	0.0958672521	1	-1	Parasitic	0.4735006974
Acidaminococcus_intestini_RyC_MR95	Eubacterium_cylindroides_T2_87	0.1164866465	0.1637069285	1.2408984027	0.0933358616	1	-1	Parasitic	0.4912547529
Acidaminococcus_intestini_RyC_MR95	Eubacterium_desmolans_ATCC_43058	0.1164866465	0.2227121593	1.0522611009	0.2875236789	1	1	Mutual	0.4957924264
Acidaminococcus_intestini_RyC_MR95	Eubacterium_dolichum_DSM_3991	0.1164866465	0.3419504855	1.4622396194	4.32009983342141E-12	1	-1	Parasitic	0.612244898
Acidaminococcus_intestini_RyC_MR95	Eubacterium_eligens_ATCC_27750	0.1164866465	0.3702795831	1.0413584226	0.3078432581	1	-1	Parasitic	0.496868476
Acidaminococcus_intestini_RyC_MR95	Eubacterium_hallii_DSM_3353	0.1164866465	0.1382742505	1.1203505452	3.18323145620525E-12	1	-1	Parasitic	0.4457099468
Acidaminococcus_intestini_RyC_MR95	Eubacterium_hallii_L2_7	0.1164866465	0.2650287376	0.9898228074	0.1767267956	1	-1	Parasitic	0.5041322314
Acidaminococcus_intestini_RyC_MR95	Eubacterium_limosum_KIST612	0.1164866465	0.3483466077	0.8872184359	0.3156470136	1	0	Commensal	0.5089974293
Acidaminococcus_intestini_RyC_MR95	Eubacterium_ramulus_ATCC_29099	0.1164866465	0.1836255001	0.0932439057	0.1867140794	-1	0	Amensal	0.449963477
Acidaminococcus_intestini_RyC_MR95	Eubacterium_rectale_ATCC_33656	0.1164866465	0.3483466077	0.0391262372	1.4822171002	-1	1	Parasitic	0.4768907563
Acidaminococcus_intestini_RyC_MR95	Eubacterium_rectale_M104_1	0.1164866465	0.3113254333	0.382960528	0.1157504196	1	-1	Parasitic	0.5114122682
Acidaminococcus_intestini_RyC_MR95	Eubacterium_saphenum_ATCC_49989	0.1164866465	0.02810643	0.1279733605	0.1106324907	0	1	Commensal	0.5557299843
Acidaminococcus_intestini_RyC_MR95	Eubacterium_siraeum_70_3	0.1164866465	0.1139422003	0.2970548359	4.43378667114303E-12	1	-1	Parasitic	0.5304487179
Acidaminococcus_intestini_RyC_MR95	Eubacterium_siraeum_DSM_15702	0.1164866465	0.1384921226	0.2053150768	0.0916164427	1	-1	Parasitic	0.5433753943
Acidaminococcus_intestini_RyC_MR95	Eubacterium_sulci_ATCC_35585	0.1164866465	0.2757275021	1.0967759472	0.2022159698	1	-1	Parasitic	0.5281385281
Acidaminococcus_intestini_RyC_MR95	Eubacterium_ventriosum_ATCC_27560	0.1164866465	0.1243910545	1.0146510204	0.0935563159	1	-1	Parasitic	0.4853846154
Acidaminococcus_intestini_RyC_MR95	Exiguobacterium_aurantiacum_DSM_6208	0.1164866465	0.3496990847	1.6639682648	0.2276589512	1	-1	Parasitic	0.552745219
Acidaminococcus_intestini_RyC_MR95	Faecalibacterium_cf_prausnitzii_KLE1255	0.1164866465	0.1127387694	0.1087835696	0.1097995142	0	0	Neutral	0.4804511278
Acidaminococcus_intestini_RyC_MR95	Faecalibacterium_prausnitzii_L2_6	0.1164866465	0.2893871621	0.241697443	0.1639771381	1	-1	Parasitic	0.5159377317
Acidaminococcus_intestini_RyC_MR95	Faecalibacterium_prausnitzii_M21_2	0.1164866465	0.368279259	0.3348918372	0.4158643154	1	1	Mutual	0.4881033311
Acidaminococcus_intestini_RyC_MR95	Faecalibacterium_prausnitzii_SL3_3	0.1164866465	0.3177352032	0.3188548448	0.3528013881	1	1	Mutual	0.4857336957
Acidaminococcus_intestini_RyC_MR95	Filifactor_alocis_ATCC_35896	0.1164866465	0.104856311	0.1279017375	0.1496369897	0	1	Commensal	0.5381818182
Acidaminococcus_intestini_RyC_MR95	Finegoldia_magna_ATCC_29328	0.1164866465	0.0817101256	0.1081419656	0.1561963303	0	1	Commensal	0.566539924
Acidaminococcus_intestini_RyC_MR95	Flavonifractor_plautii_ATCC_29863	0.1164866465	0.1425286429	0.1773535127	0.1910411389	1	1	Mutual	0.5211551377
Acidaminococcus_intestini_RyC_MR95	Fusobacterium_gonidiaformans_3_1_5R	0.1164866465	0.1643765521	0.0849067952	0.2158829312	-1	1	Parasitic	0.4720062208
Acidaminococcus_intestini_RyC_MR95	Fusobacterium_gonidiaformans_ATCC_25563	0.1164866465	0.1643765521	0.0896106091	0.1914951213	-1	1	Parasitic	0.4714620797
Acidaminococcus_intestini_RyC_MR95	Fusobacterium_mortiferum_ATCC_9817	0.1164866465	0.3308751242	2.58069121628068E-11	0.442817273	-1	1	Parasitic	0.4701335207
Acidaminococcus_intestini_RyC_MR95	Fusobacterium_necrophorum_D12	0.1164866465	0.1954036909	0.0869107791	0.2401340673	-1	1	Parasitic	0.469924812
Acidaminococcus_intestini_RyC_MR95	Fusobacterium_nucleatum_subsp_animalis_3_1_33	0.1164866465	0.1704327704	0.1266906366	0.1531271362	0	-1	Amensal	0.4742589704
Acidaminococcus_intestini_RyC_MR95	Fusobacterium_nucleatum_subsp_animalis_7_1	0.1164866465	0.1704327704	0.2475018859	0.0349779964	1	-1	Parasitic	0.4696261682
Acidaminococcus_intestini_RyC_MR95	Fusobacterium_nucleatum_subsp_animalis_D11	0.1164866465	0.1782567037	0.1272649079	0.1565732945	0	-1	Amensal	0.472741433
Acidaminococcus_intestini_RyC_MR95	Fusobacterium_nucleatum_subsp_vincentii_3_1_27	0.1164866465	0.2110121454	0.0753153787	0.2505577845	-1	1	Parasitic	0.4815373022
Acidaminococcus_intestini_RyC_MR95	Fusobacterium_nucleatum_subsp_vincentii_3_1_36A2	0.1164866465	0.2816455449	0.0809198744	0.324926923	-1	1	Parasitic	0.447172619
Acidaminococcus_intestini_RyC_MR95	Fusobacterium_nucleatum_subsp_vincentii_4_1_13	0.1164866465	0.204895491	0.0839202391	0.2392270707	-1	1	Parasitic	0.4845283019
Acidaminococcus_intestini_RyC_MR95	Fusobacterium_periodonticum_1_1_41FAA	0.1164866465	0.1769089081	0.1731360185	0.111321353	1	-1	Parasitic	0.4532095901
Acidaminococcus_intestini_RyC_MR95	Fusobacterium_periodonticum_2_1_31	0.1164866465	0.1392562525	0.0814561097	0.1708123648	-1	1	Parasitic	0.4497272019
Acidaminococcus_intestini_RyC_MR95	Fusobacterium_russii_ATCC_25533	0.1164866465	0.3256805638	1.1742712399	0.2619267657	1	-1	Parasitic	0.4645726808
Acidaminococcus_intestini_RyC_MR95	Fusobacterium_sp_4_8	0.1164866465	0.2396429465	0.0688094657	0.2810518517	-1	1	Parasitic	0.412
Acidaminococcus_intestini_RyC_MR95	Fusobacterium_ulcerans_ATCC_49185	0.1164866465	0.2880241434	0.3891766732	2.27373675443232E-11	1	-1	Parasitic	0.466620306
Acidaminococcus_intestini_RyC_MR95	Fusobacterium_varium_ATCC_27725	0.1164866465	0.275006212	0.3823372634	2.39481323660584E-09	1	-1	Parasitic	0.4628214038
Acidaminococcus_intestini_RyC_MR95	Gemella_haemolysans_ATCC_10379	0.1164866465	0.1485257528	0.9850937241	0.1831296932	1	1	Mutual	0.5842857143
Acidaminococcus_intestini_RyC_MR95	Gemella_morbillorum_M424	0.1164866465	0.1829998859	0.9912215777	0.1748329438	1	0	Commensal	0.5818584071
Acidaminococcus_intestini_RyC_MR95	Gemella_sanguinis_ATCC700632	0.1164866465	0.3011391722	0.9034394219	0.2936847631	1	0	Commensal	0.5768688293
Acidaminococcus_intestini_RyC_MR95	Gemella_sanguinis_M325	0.1164866465	0.1746969475	1.001921234	0.1603462454	1	0	Commensal	0.577402788
Acidaminococcus_intestini_RyC_MR95	Geobacillus_vulcani_PSS1	0.1164866465	0.4808892323	0.3505456175	0.4761400284	1	0	Commensal	0.5412166003
Acidaminococcus_intestini_RyC_MR95	Gordonia_rubripertincta_NBRC_101908	0.1164866465	0.1669923313	0.140838852	0.1892224077	1	1	Mutual	0.5317044793
Acidaminococcus_intestini_RyC_MR95	Gordonia_terrae_C_6	0.1164866465	0.3767973029	-1.47792889038101E-12	0.5153229977	-1	1	Parasitic	0.5244470314
Acidaminococcus_intestini_RyC_MR95	Gordonia_terrae_NBRC_100016	0.1164866465	0.3860778412	0	0.5242562932	-1	1	Parasitic	0.5370902818
Acidaminococcus_intestini_RyC_MR95	Gordonibacter_pamelaeae_7_10_1_bT_DSM_19378	0.1164866465	0.0167938459	0.1118883919	0.0262598825	0	1	Commensal	0.5568011958
Acidaminococcus_intestini_RyC_MR95	Granulicatella_adiacens_ATCC_49175	0.1164866465	0.2547330395	0.9520801833	0.2278280644	1	-1	Parasitic	0.569683908
Acidaminococcus_intestini_RyC_MR95	Granulicatella_elegans_ATCC_700633	0.1164866465	0.2761824058	0.9315488268	0.2556263003	1	0	Commensal	0.5584878745
Acidaminococcus_intestini_RyC_MR95	Grimontia_hollisae_CIP_101886	0.1164866465	0.4221576903	1.6639682648	0.1803105949	1	-1	Parasitic	0.5169082126
Acidaminococcus_intestini_RyC_MR95	Haemophilus_haemolyticus_M19501	0.1164866465	0.2270454679	1.3868952136	0.2264894367	1	0	Commensal	0.5203740815
Acidaminococcus_intestini_RyC_MR95	Haemophilus_parainfluenzae_T3T1	0.1164866465	0.2437429652	0.0532996753	1.8924101736	-1	1	Parasitic	0.511627907
Acidaminococcus_intestini_RyC_MR95	Haemophilus_sputorum_CCUG_13788	0.1164866465	0.2627095491	1.6639682648	0.1803105949	1	-1	Parasitic	0.4847457627
Acidaminococcus_intestini_RyC_MR95	Hafnia_alvei_ATCC_51873	0.1164866465	0.457638639	1.6639682648	0.1803105949	1	-1	Parasitic	0.5461413923
Acidaminococcus_intestini_RyC_MR95	Hafnia_alvei_BIDMC_31	0.1164866465	0.5389582469	0	3.0453466253	-1	1	Parasitic	0.5656970913
Acidaminococcus_intestini_RyC_MR95	Halococcus_morrhuae_DSM1307	0.1164866465	0.0694060695	0.1797434727	0.0540116505	1	-1	Parasitic	0.5517477724
Acidaminococcus_intestini_RyC_MR95	Helicobacter_bilis_ATCC_43879	0.1164866465	0.033528968	0.0870606856	0.0555855759	-1	1	Parasitic	0.5224550898
Acidaminococcus_intestini_RyC_MR95	Helicobacter_canadensis_MIT_98_5491	0.1164866465	0.0495016327	0.1066505821	0.0789917241	0	1	Commensal	0.4567049808
Acidaminococcus_intestini_RyC_MR95	Helicobacter_cinaedi_CCUG_18818	0.1164866465	0.0377774449	0.093829402	0.0827943498	-1	1	Parasitic	0.510607169
Acidaminococcus_intestini_RyC_MR95	Helicobacter_pullorum_MIT_98_5489	0.1164866465	0.0416433224	0.0867713083	0.0977849514	-1	1	Parasitic	0.5019305019
Acidaminococcus_intestini_RyC_MR95	Helicobacter_pylori_26695	0.1164866465	0.0288545819	0.0828733823	0.0644424793	-1	1	Parasitic	0.5512265512
Acidaminococcus_intestini_RyC_MR95	Helicobacter_winghamensis_ATCC_BAA_430	0.1164866465	0.0198408178	0.0923579113	0.0471384035	-1	1	Parasitic	0.48984375
Acidaminococcus_intestini_RyC_MR95	Holdemania_filiformis_VPI_J1_31B_1_DSM_12042	0.1164866465	0.1879882213	1.2931606958	1.67119651450776E-11	1	-1	Parasitic	0.6063829787
Acidaminococcus_intestini_RyC_MR95	Kallipyga_massiliensis_ph2	0.1164866465	0.275718931	0.1885588271	0.2626620691	1	0	Commensal	0.5518491661
Acidaminococcus_intestini_RyC_MR95	Kandleria_vitulina_DSM_20405	0.1164866465	0.4322784095	1.6639682648	0.1910411712	1	-1	Parasitic	0.5047814208
Acidaminococcus_intestini_RyC_MR95	Kingella_oralis_ATCC_51147	0.1164866465	0.1156355715	0.7751781887	0.3284422742	1	1	Mutual	0.4669603524
Acidaminococcus_intestini_RyC_MR95	Klebsiella_pneumoniae_pneumoniae_MGH78578	0.1164866465	0.4714070875	0.4306834191	2.26385822	1	1	Mutual	0.5488058152
Acidaminococcus_intestini_RyC_MR95	Klebsiella_sp_1_1_55	0.1164866465	0.5075560077	0	0.5644536079	-1	1	Parasitic	0.5514403292
Acidaminococcus_intestini_RyC_MR95	Kluyvera_ascorbata_ATCC_33433	0.1164866465	0.457638639	0.170411661	0.4292366955	1	0	Commensal	0.5578231293
Acidaminococcus_intestini_RyC_MR95	Kocuria_palustris_PEL	0.1164866465	0.2507412187	0.9118942615	0.2084562837	1	-1	Parasitic	0.5280103026
Acidaminococcus_intestini_RyC_MR95	Kocuria_rhizophila_DC2201	0.1164866465	0.2010264379	0.9152371591	0.2051133861	1	0	Commensal	0.5231175694
Acidaminococcus_intestini_RyC_MR95	Kurthia_massiliensis_JC30	0.1164866465	0.3024551351	0.1371908185	0.3845786671	1	1	Mutual	0.5280966767
Acidaminococcus_intestini_RyC_MR95	Kytococcus_sedentarius_DSM_20547	0.1164866465	0.2347608878	0.162541155	0.2243851918	1	0	Commensal	0.5159106297
Acidaminococcus_intestini_RyC_MR95	Lachnospira_multipara_ATCC_19207	0.1164866465	0.273074111	0.3043968616	0.2318797263	1	-1	Parasitic	0.4993036212
Acidaminococcus_intestini_RyC_MR95	Lachnospiraceae_bacterium_sp_5_1_63FAA	0.1164866465	0.168860934	0.3650532508	1.13686837721616E-13	1	-1	Parasitic	0.4432757325
Acidaminococcus_intestini_RyC_MR95	Lachnospiraceae_bacterium_sp_8_1_57FAA	0.1164866465	0.0347902468	0.1319271308	0.0136224266	1	-1	Parasitic	0.5084615385
Acidaminococcus_intestini_RyC_MR95	Lactobacillus_acidophilus_ATCC_4796	0.1164866465	0.0785991238	1.1238794561	0.128670063	1	1	Mutual	0.6231313926
Acidaminococcus_intestini_RyC_MR95	Lactobacillus_acidophilus_NCFM	0.1164866465	0.1556007955	1.0354449932	0.2918009157	1	1	Mutual	0.5592960979
Acidaminococcus_intestini_RyC_MR95	Lactobacillus_amylolyticus_DSM_11664	0.1164866465	0.0611915675	1.1185635496	0.0482970775	1	-1	Parasitic	0.5773279352
Acidaminococcus_intestini_RyC_MR95	Lactobacillus_amylovorus_GRL_1112	0.1164866465	0.2829887892	1.0518194384	0.285042253	1	0	Commensal	0.5815602837
Acidaminococcus_intestini_RyC_MR95	Lactobacillus_animalis_KCTC_3501	0.1164866465	0.336669949	1.0397872244	0.3072099789	1	0	Commensal	0.579264214
Acidaminococcus_intestini_RyC_MR95	Lactobacillus_antri_DSM_16041	0.1164866465	0.07126442	1.1203505453	-7.16227077646181E-12	1	-1	Parasitic	0.5714285714
Acidaminococcus_intestini_RyC_MR95	Lactobacillus_brevis_ATCC_367	0.1164866465	0.1159828569	1.1410362789	0.1019619597	1	-1	Parasitic	0.6238846946
Acidaminococcus_intestini_RyC_MR95	Lactobacillus_brevis_subsp_gravesensis_ATCC_27305	0.1164866465	0.0822904409	1.3740062795	-8.5265128291212E-12	1	-1	Parasitic	0.5340525961
Acidaminococcus_intestini_RyC_MR95	Lactobacillus_buchneri_ATCC_11577	0.1164866465	0.0774049051	1.3491035483	0.0200805533	1	-1	Parasitic	0.5350938151
Acidaminococcus_intestini_RyC_MR95	Lactobacillus_casei_ATCC_334	0.1164866465	0.1080732401	2.61888999375515E-09	0.261476057	-1	1	Parasitic	0.5329912023
Acidaminococcus_intestini_RyC_MR95	Lactobacillus_casei_casei_BL23	0.1164866465	0.1084982665	-2.1600499167107E-12	0.2645241229	-1	1	Parasitic	0.5352011494
Acidaminococcus_intestini_RyC_MR95	Lactobacillus_coleohominis_101_4_CHN	0.1164866465	0.1686480668	1.1290688715	0.1427206273	1	-1	Parasitic	0.5988973122
Acidaminococcus_intestini_RyC_MR95	Lactobacillus_coryniformis_subsp_coryniformis_CECT_5711	0.1164866465	0.2029913701	1.6639682648	0.0792801179	1	-1	Parasitic	0.5311067453
Acidaminococcus_intestini_RyC_MR95	Lactobacillus_crispatus_125_2_CHN	0.1164866465	0.1104369318	1.1224367252	0.1309159687	1	1	Mutual	0.616
[truncated: 295,550 more rows]
