# Supplementary material for: Human gut microbe co-cultures have greater potential than monocultures for food waste remediation to commodity chemicals
Source: Sci Rep. 2018 Oct 22;8:15594. doi: 10.1038/s41598-018-33733-z (PMC6197241; doi:10.1038/s41598-018-33733-z)
Supplement: Supplementary file 7 — Dataset 4 [file 41598_2018_33733_MOESM7_ESM.csv]

Microbes	Mutual	Commensal.Pos	Commensal.0	Parasitic.Pos	Parasitic.Neg	Neutral	Amensal.0	Amensal.Neg	Competition
Enterococcus_saccharolyticus_DSM8903	299	69	73	117	161	4	21	27	1
Eubacterium_desmolans_ATCC_43058	296	111	87	146	120	3	6	0	2
Clostridium_viride_DSM_6836	282	142	85	112	120	4	11	15	0
Eubacterium_cellulosolvens_6	281	104	94	170	119	1	2	0	0
Prevotella_nigrescens_ATCC_33563	271	56	30	157	111	6	44	38	59
Prevotella_oralis_ATCC_33269	267	75	43	166	96	17	26	29	53
Pseudomonas_monteilii_NBRC_103158	266	44	33	174	143	4	6	43	56
Lysinibacillus_sphaericus_C3_41	265	74	36	250	132	7	5	2	0
Veillonella_atypica_ACS_049_V_Sch6	264	67	75	266	73	6	7	8	5
Prevotella_intermedia_17	262	40	50	143	131	6	42	40	57
Prevotella_timonensis_CRIS_5C_B1	257	50	84	109	171	6	49	22	24
Sulfolobus_solfataricus_P2	243	56	141	116	149	23	28	15	0
Prevotella_corporis_DSM_18810	240	57	63	180	133	6	38	27	27
Roseomonas_mucosa_ATCC_BAA_692	237	78	51	175	81	19	29	47	54
Clostridium_symbiosum_WAL_14673	233	89	71	152	208	10	3	5	1
Peptostreptococcus_stomatis_DSM_17678	231	86	82	151	150	16	27	20	8
Ruminococcus_callidus_ATCC_2776001	230	123	68	236	93	9	7	6	0
Prevotella_melaninogenica_ATCC_25845	227	39	46	199	120	8	51	19	63
Eubacterium_siraeum_DSM_15702	226	96	102	160	146	23	7	10	2
Eubacterium_siraeum_70_3	223	83	86	180	160	16	14	9	1
Brevibacillus_borstelensis_AK1	222	80	82	142	226	5	3	5	5
Olsenella_uli_DSM_7084	221	55	50	123	203	1	27	54	37
Butyrivibrio_crossotus_DSM_2876	219	121	117	130	140	23	8	11	2
Bacteroides_pectinophilus_ATCC_43243	218	331	61	97	39	7	0	19	0
Clostridium_symbiosum_WAL_14163	218	87	73	160	215	10	3	5	1
Alistipes_finegoldii_DSM_17242	216	39	66	165	106	30	77	10	62
Prevotella_denticola_F0289	213	81	32	171	75	13	47	50	90
Ruminococcus_flavefaciens_FD_1	213	130	111	209	89	7	9	4	0
Actinomyces_cardiffensis_F0333	212	109	94	121	154	13	11	46	9
Salmonella_enterica_enterica_sv_Typhimurium_LT2	212	52	40	288	96	6	9	62	7
Vibrio_fluvialis_560	211	54	53	90	183	14	23	86	57
Stoquefichus_massiliensis_AP9	209	137	88	201	95	14	15	10	3
Gemella_haemolysans_ATCC_10379	208	78	71	176	189	6	19	18	4
Aggregatibacter_aphrophilus_NJ8700	205	63	16	229	80	22	83	24	48
Arcanobacterium_haemolyticum_DSM_20595	205	72	40	217	46	14	90	13	73
Peptoniphilus_lacrimalis_DSM_7455	203	70	101	164	182	7	22	19	4
Alistipes_shahii_WAL_8301	202	71	79	181	83	45	35	24	50
Prevotella_bivia_DSM_20514	200	36	72	140	164	12	45	46	56
Prevotella_intermedia_ATCC_25611	198	67	76	165	161	9	32	27	37
Coprococcus_catus_GD_7	196	68	75	184	242	1	4	0	0
Marvinbryantia_formatexigens_I_52_DSM_14469	195	79	81	153	204	25	17	14	3
Brevundimonas_bacteroides_DSM_4726	193	54	59	214	204	11	17	15	4
Clostridium_sporosphaeroides_DSM_1294	193	143	105	148	138	30	7	7	0
Flavonifractor_plautii_ATCC_29863	192	88	95	195	188	5	5	1	2
Klebsiella_pneumoniae_pneumoniae_MGH78578	191	19	38	221	245	5	39	10	3
Prevotella_brevis_ATCC_19188	191	88	54	114	133	42	37	71	42
Bacillus_fordii_DSM_16014	190	60	107	88	290	10	8	13	3
Bacteroides_clarus_YIT_12056	190	62	44	233	67	22	82	12	59
Blautia_hansenii_VPI_C7_24_DSM_20583	187	60	51	206	186	17	37	19	7
Prevotella_buccae_ATCC_33574	187	95	30	194	118	32	27	45	44
Staphylococcus_equorum_subsp_equorum_Mu2	187	117	56	302	86	9	4	0	0
Oceanobacillus_picturae_strain_S1	185	136	55	249	121	7	8	3	4
Haemophilus_haemolyticus_M19501	184	47	51	155	208	17	49	35	25
Prevotella_denticola_DSM20614	181	99	58	202	89	18	41	43	40
Staphylococcus_arlettae_CVD059	181	98	53	322	96	5	5	0	2
Peptoniphilus_harei_ACS_146_V_Sch2b	180	90	92	154	187	11	18	9	31
Clostridium_cellobioparum_DSM_1351	179	132	119	162	110	61	5	4	0
Prevotella_disiens_FB035_09AN	179	80	47	170	90	12	54	50	90
Pseudobutyrivibrio_ruminis_AD2017	179	78	114	205	153	10	25	7	1
Bifidobacterium_gallicum_DSM_20093	178	58	41	207	241	24	8	15	0
Staphylococcus_sciuri_subsp_sciuri_Z8	178	125	41	309	90	7	10	2	1
Streptococcus_pleomorphus_DSM_20574	174	80	104	158	169	24	38	19	4
Clostridium_tyrobutyricum_DSM_2637	171	101	82	223	171	13	5	6	0
Lysinibacillus_fusiformis_ZB2	171	107	56	290	140	2	4	0	1
Prevotella_pallens_ATCC_700821	171	50	69	146	167	7	51	52	59
Streptococcus_thoraltensis_DSM_12221	170	71	22	193	82	10	15	192	15
Alloprevotella_tannerae_ATCC_51259	169	134	15	251	109	5	13	53	22
Blautia_hydrogenotrophica_DSM_10507	169	66	62	202	205	15	27	23	2
Eggerthia_catenaformis_OT_569	167	67	83	100	104	10	127	73	41
Lautropia_mirabilis_ATCC_51599	167	48	58	158	184	20	42	72	23
Eubacterium_saphenum_ATCC_49989	166	117	96	156	205	0	17	15	0
Lactobacillus_casei_ATCC_334	166	79	60	182	212	15	36	20	2
Methanobrevibacter_ruminantium_M1	165	57	116	143	221	26	16	26	1
Prevotella_ruminicola_23	164	97	70	165	147	52	15	61	1
Listeria_grayi_DSM_20601	163	56	52	215	207	36	20	18	5
Neisseria_mucosa_ATCC_25996	163	62	57	131	221	22	39	58	17
Kurthia_massiliensis_JC30	162	142	125	165	131	21	14	7	4
Lactobacillus_oris_F0423	162	62	76	153	178	21	25	44	50
Lactobacillus_casei_casei_BL23	161	76	61	185	210	14	38	23	2
Ruminococcus_flavefaciens_ATCC_19208	161	109	78	224	138	14	10	17	21
Ureaplasma_urealyticum_serovar_8_str_ATCC_27618	161	18	435	20	86	4	45	2	0
Cryptobacterium_curtum_DSM_15641	160	163	97	124	161	8	24	35	0
Weissella_confusa_LBAE_C39_2	160	71	89	149	203	19	46	18	16
Enterococcus_cecorum_DSM_20682	159	132	118	157	165	18	10	10	1
Kocuria_rhizophila_DC2201	159	69	106	163	165	23	30	39	17
Ruminococcus_gauvreauii_DSM_19829	159	157	61	267	94	7	23	3	1
Staphylococcus_pettenkoferi_VCU012	159	90	78	200	105	39	46	30	23
Paraprevotella_xylaniphila_YIT_11841	158	69	86	88	150	52	21	80	68
Prevotella_loescheii_DSM_19665	158	67	59	267	96	12	50	24	37
Clostridium_symbiosum_ATCC_14940	157	79	79	215	219	4	6	10	2
Staphylococcus_vitulinus_F1028	157	134	49	321	72	9	17	4	3
Clostridium_perfringens_ATCC_13124	156	51	57	107	147	16	143	63	31
Methylobacterium_radiotolerans_JCM_2831	156	68	85	168	238	11	15	26	4
Brevibacillus_agri_BAB_2500	155	63	73	123	342	3	6	1	0
Enterobacter_cancerogenus_ATCC_35316	155	14	31	292	227	5	19	25	2
Peptoniphilus_indolicus_ATCC_29427	155	70	102	179	213	3	28	8	14
Bifidobacterium_angulatum_DSM_20098	154	95	51	217	201	19	17	16	0
Lactobacillus_paracasei_subsp_paracasei_8700_2	154	93	71	189	184	14	36	30	1
Tatumella_ptyseos_ATCC_33301	154	35	39	96	409	4	2	32	1
Prevotella_bryantii_B14	153	89	71	151	119	29	40	84	36
Anaerococcus_prevotii_DSM_20548	152	71	63	253	166	20	5	32	10
Lachnospira_multipara_ATCC_19207	152	128	90	213	173	4	4	7	0
Lactobacillus_paracasei_subsp_paracasei_ATCC_25302	152	95	70	188	183	13	39	32	0
Nevskia_ramosa_DSM_11499	152	84	52	142	274	26	10	27	0
Dialister_invisus_DSM_15470	150	146	124	86	122	15	44	85	0
Filifactor_alocis_ATCC_35896	150	147	116	166	137	11	19	19	7
Micrococcus_luteus_NCTC_2665	150	121	91	227	99	13	33	24	13
Bacillus_endophyticus_2102	149	61	96	119	326	6	7	3	2
Eubacterium_brachy_ATCC_33089	149	70	65	229	189	10	17	8	35
Klebsiella_sp_1_1_55	149	25	30	243	267	9	17	29	2
Paraprevotella_clara_YIT_11840	149	63	87	92	197	37	25	68	54
Prevotella_disiens_JCM_6334	149	81	70	203	118	21	43	38	49
Alcaligenes_faecalis_subsp_faecalis_NCIB_8687	148	71	26	415	83	2	14	9	0
Blautia_wexlerae_DSM_19850	148	136	110	124	195	22	9	26	2
Hafnia_alvei_BIDMC_31	148	24	18	264	295	7	5	11	0
Neisseria_cinerea_ATCC_14685	148	44	122	154	258	7	17	18	2
Bacteroides_oleiciplenus_YIT_12058	147	94	40	235	131	13	53	29	30
Brevibacillus_agri_5_2	147	66	72	126	346	2	8	1	0
Streptococcus_infantarius_subsp_infantarius_ATCC_BAA_102	147	49	102	227	168	33	26	17	3
Gemella_sanguinis_M325	145	99	81	166	184	23	41	21	11
Bacillus_clausii_KSM_K16	144	58	144	59	351	5	2	2	3
Cellulosimicrobium_cellulans_J36	144	67	87	96	237	10	26	62	39
Coprococcus_eutactus_ATCC_27759	144	107	79	191	153	35	37	22	4
Corynebacterium_striatum_ATCC_6940	144	49	67	117	152	41	69	85	48
Clostridium_bifermentans_ATCC_19299	143	96	86	202	165	7	13	32	27
Acidaminococcus_fermentans_DSM_20731	142	101	23	347	66	17	27	31	17
Brevibacterium_linens_BL2	141	128	75	126	196	24	23	50	9
Tannerella_forsythia_ATCC_43037	140	86	65	124	94	24	18	109	110
Bifidobacterium_thermophilum_RBL67	139	85	60	123	229	21	54	43	16
Fusobacterium_ulcerans_ATCC_49185	139	54	50	191	214	18	56	24	25
Prevotella_veroralis_DSM_19559	139	91	81	184	124	28	41	32	50
Ruminococcus_albus_7	139	102	126	204	161	16	15	7	0
Bifidobacterium_stercoris_ATCC_43183	138	44	75	96	246	34	45	81	13
Dermacoccus_nishinomiyaensis	138	78	101	151	209	34	31	20	5
Edwardsiella_tarda_ATCC_23685	138	35	28	264	219	13	30	35	8
Bifidobacterium_pseudocatenulatum_DSM_20438	137	91	47	220	225	15	13	23	1
Brevibacillus_brevis_NBRC_100599	137	59	101	146	321	1	4	3	0
Lactobacillus_jensenii_1153	137	85	84	172	174	20	55	34	11
Prevotella_albensis_DSM_11370	137	110	79	161	162	58	16	46	3
Varibaculum_cambriense_DSM_15806	137	24	74	85	307	20	19	57	48
Veillonella_ratti_ACS_216_V_Col6b	137	35	41	108	352	23	35	23	16
Lactobacillus_rhamnosus_LMS2_1	136	61	72	208	200	19	37	37	1
Leuconostoc_gelidum_JB7	136	66	70	190	229	32	18	25	5
Clostridium_methoxybenzovorans_SR3	135	79	122	188	229	4	8	5	0
Desulfovibrio_sp_3_1_syn3	135	88	55	221	263	3	2	2	1
Enterococcus_faecium_TX1330	135	59	74	190	184	29	42	48	10
Faecalibacterium_prausnitzii_SL3_3	135	120	93	206	185	8	16	9	0
Neisseria_macacae_ATCC_33926	135	59	79	138	243	19	34	47	15
Staphylococcus_capitis_CR0101	135	119	42	374	80	4	4	2	1
Succinivibrio_dextrinosolvens_H5	135	60	118	246	73	34	73	26	7
Acidaminococcus_intestini_RyC_MR95	134	130	32	281	126	27	10	30	2
Bifidobacterium_kashiwanohense_DSM_21854	134	47	58	163	147	30	97	57	39
Enterococcus_faecalis_V583	134	50	66	157	158	39	53	39	75
Staphylococcus_capitis_QN1	134	129	51	332	93	16	4	3	0
Veillonella_dispar_ATCC_17748	134	55	82	80	299	31	39	38	14
Bacteroides_intestinalis_341_DSM_17393	133	78	84	305	80	33	48	7	4
Ruminococcus_bromii_L2_63	133	85	90	335	65	27	31	4	2
Kytococcus_sedentarius_DSM_20547	132	106	110	168	150	29	36	37	2
Lactobacillus_mucosae_LM1	132	91	94	174	176	20	24	35	25
Solobacterium_moorei_DSM_22971	131	143	59	126	230	11	21	20	30
Cronobacter_sakazakii_ATCC_BAA_894	130	39	66	233	214	11	55	21	2
Pseudoramibacter_alactolyticus_ATCC_23263	130	50	152	233	163	17	16	9	1
Acinetobacter_pittii_ANC_4052	129	68	23	393	133	8	11	0	1
Staphylococcus_xylosus_NJ	129	118	36	329	125	11	4	5	3
Brevibacterium_casei_S18	128	97	78	153	174	27	49	41	22
Enterococcus_faecalis_TX0104	128	45	62	228	174	30	58	35	12
Prevotella_nanceiensis_DSM_19126	128	67	114	140	215	18	38	35	17
Bacteroides_sp_D20	127	228	110	56	83	83	35	44	5
Ralstonia_sp_5_7_47FAA	127	46	85	220	234	27	21	10	2
Bifidobacterium_scardovii_JCM_12489	126	31	55	153	260	10	59	56	22
Leuconostoc_argentinum_KCTC_3773	126	65	64	185	214	25	24	37	32
Brachyspira_pilosicoli_B2904	125	105	111	285	104	34	5	3	0
Afipia_birgiae_34632	124	107	35	278	147	15	39	21	4
Anaerobaculum_hydrogeniformans_OS1_ATCC_BAA_1850	124	76	81	155	178	38	64	43	13
Escherichia_albertii_KF1	124	40	29	258	235	7	44	25	2
Faecalibacterium_prausnitzii_M21_2	124	122	96	205	182	5	18	15	4
Staphylococcus_xylosus_DMB3_Bh1	124	149	41	333	96	10	1	5	2
Actinomyces_georgiae_DSM_6843	123	76	244	43	224	23	12	18	8
Escherichia_coli_UTI89_UPEC	123	20	43	200	241	10	57	69	7
Eubacterium_eligens_ATCC_27750	123	132	116	178	186	8	16	11	2
Fusobacterium_nucleatum_subsp_animalis_7_1	123	85	63	194	195	14	46	39	13
Mycobacterium_avium_subsp_avium_ATCC_25291	123	77	123	197	163	21	35	26	6
Prevotella_bryantii_C21a	123	136	65	183	110	39	36	78	2
Staphylococcus_cohnii_hu_01	123	168	35	328	86	17	4	8	3
Staphylococcus_lugdunensis_HKU09_01	123	142	58	304	87	18	13	13	10
Brachybacterium_paraconglomeratum_LC44	122	52	100	160	147	35	92	49	11
Citrobacter_amalonaticus_Y19	122	31	44	245	152	12	100	62	1
Dorea_formicigenerans_ATCC_27755	122	118	127	201	177	13	4	7	2
Escherichia_sp_3_2_53FAA	122	24	43	204	240	8	56	66	7
Weissella_cibaria_KACC_11862	122	55	121	168	212	19	48	23	3
Bacillus_cereus_AH187_F4810_72	121	17	93	67	167	5	232	20	5
Bacillus_pumilus_ATCC_7061	121	53	133	83	358	7	5	5	3
Citrobacter_freundii_ATCC_8090	121	20	55	195	149	10	127	84	9
Citrobacter_sp_30_2	121	23	43	222	203	15	79	52	10
Eubacterium_sulci_ATCC_35585	121	87	73	221	161	16	18	18	57
Staphylococcus_saprophyticus_subsp_saprophyticus_ATCC_15305	121	180	62	270	84	31	11	9	3
Capnocytophaga_granulosa_ATCC_51502	120	116	122	86	128	98	44	45	11
Methanobrevibacter_smithii_ATCC_35061	120	64	146	183	194	12	31	17	4
Methylobacterium_mesophilicum_SR1_6_6	120	51	65	175	287	20	19	28	5
Staphylococcus_hominis_subsp_hominis_C80	120	141	61	321	84	17	12	8	8
Citrobacter_youngae_ATCC_29220	119	24	41	221	210	11	81	52	12
Lactobacillus_coryniformis_subsp_coryniformis_CECT_5711	119	136	113	195	115	41	27	22	3
Citrobacter_freundii_UCI_31	118	24	37	332	180	7	59	13	1
Neisseria_flavescens_SK114	118	60	79	128	288	20	29	40	8
Neisseria_subflava_NJ9703	118	62	73	123	285	24	30	44	11
Streptococcus_sanguinis_SK36	118	267	55	134	159	14	3	22	0
Bacteroides_sp_9_1_42FAA	117	72	58	323	94	24	50	27	7
Clostridium_asparagiforme_DSM_15981	117	48	64	269	193	19	36	23	2
Escherichia_sp_1_1_43	117	120	94	180	174	35	26	23	3
Gemella_morbillorum_M424	117	119	93	162	177	28	38	24	13
Acinetobacter_calcoaceticus_PHEA_2	116	77	41	335	134	18	18	3	3
Bulleidia_extructa_W1219	116	90	115	213	146	4	17	20	51
Enterobacter_aerogenes_KCTC_2190	116	30	40	222	214	10	77	51	4
Escherichia_sp_4_1_40B	116	18	46	227	235	3	54	70	2
Prevotella_conceptionensis_9403948	116	65	68	226	171	19	33	41	31
Enterococcus_faecalis_TX1322	115	43	61	160	213	33	79	51	17
Pediococcus_acidilactici_7_4	115	100	132	102	92	48	132	50	0
Blautia_obeum_ATCC_29174	114	110	128	103	233	28	17	33	5
Cedecea_davisae_DSM_4568	114	39	38	279	174	13	70	38	4
Cloacibacillus_evryensis_DSM_19522	114	105	57	284	156	5	14	33	3
Clostridium_saccharogumia_DSM_17460	114	112	175	135	201	18	8	7	1
Enterococcus_avium_ATCC_14025	114	78	78	231	237	19	8	3	1
Parabacteroides_merdae_ATCC_43184	114	92	69	234	124	43	24	56	16
Streptococcus_pseudopneumoniae_IS7493	114	200	100	222	91	17	14	11	3
Sutterella_wadsworthensis_3_1_45B	114	52	200	279	41	33	37	14	2
Aneurinibacillus_aneurinilyticus_ATCC_12856	113	43	102	114	391	1	5	1	0
Bacillus_halodurans_C_125	113	39	170	54	383	3	3	2	1
Clostridium_sticklandii_DSM_519	113	111	87	194	219	14	25	8	0
Escherichia_coli_O157_H7_str_Sakai	113	16	34	216	250	5	57	75	4
Escherichia_coli_str_K_12_substr_MG1655	113	18	37	218	251	5	50	71	7
Bacillus_cereus_G9842	112	25	92	99	159	7	229	19	5
Burkholderia_cepacia_GG4	112	76	79	257	163	19	42	13	9
Delftia_acidovorans_SPH_1	112	52	31	331	220	5	7	13	0
Morganella_morganii_subsp_morganii_KT	112	35	39	159	283	12	25	102	5
Parabacteroides_goldsteinii_dnLKV18	112	78	90	189	223	27	29	24	0
Bifidobacterium_breve_HPH0326	111	33	41	179	284	23	22	63	16
Plesiomonas_shigelloides_302_73	111	55	50	146	309	17	23	51	6
Yersinia_frederiksenii_ATCC_33641	111	36	38	64	441	14	6	59	2
Pyramidobacter_piscolens_W5455	110	53	78	194	171	16	92	38	20
Capnocytophaga_ochracea_DSM_7271	109	66	68	77	256	40	34	60	60
Coprobacillus_sp_D7	109	103	56	234	199	26	21	19	5
Eubacterium_ventriosum_ATCC_27560	109	112	105	187	181	29	20	23	5
Pseudomonas_aeruginosa_NCGM2_S1	109	37	32	250	266	17	12	44	3
Leuconostoc_mesenteroides_subsp_cremoris_ATCC_19254	108	69	101	198	203	22	37	30	3
Methanomassiliicoccus_luminyensis_B10	108	59	121	134	246	38	29	36	0
Streptococcus_parasanguinis_ATCC_903	108	240	89	158	143	14	5	13	2
Anaerostipes_caccae_DSM_14662	106	71	100	100	281	32	53	17	12
Bacteroides_pyogenes_DSM20611	106	94	120	184	108	55	63	37	5
Clostridium_clariflavum_DSM_19732	106	119	132	141	248	11	13	0	1
Clostridium_glycolicum_ATCC_14880	106	90	117	189	230	28	5	3	0
Corynebacterium_durum_F0235	106	73	114	108	161	37	97	26	49
Paenibacillus_alvei_DSM_29	106	166	64	251	139	15	10	13	6
Parabacteroides_johnsonii_DSM_18315	106	100	108	117	112	52	47	115	14
Staphylococcus_haemolyticus_JCSC1435	106	137	42	383	81	6	8	3	2
Bacteroides_salyersiae_WAL_10018	105	63	69	260	168	27	52	20	7
Bacteroides_sp_3_1_33FAA	105	141	72	205	108	30	50	55	4
Enterobacter_cloacae_EcWSU1	105	18	34	253	233	13	50	49	2
Staphylococcus_epidermidis_ATCC_12228	105	123	48	363	104	8	9	7	3
Streptococcus_gallolyticus_subsp_gallolyticus_ATCC_43143	105	185	86	244	85	26	18	19	3
Butyricimonas_synergistica_DSM_23225	104	63	78	153	243	9	35	55	32
Silanimonas_lenta_DSM_16282	104	74	169	193	126	37	51	16	0
Staphylococcus_pasteuri_SP1	104	126	48	376	95	8	7	2	3
Bacteroides_coprophilus_DSM_18228	103	75	61	345	66	33	64	16	9
Cellulosilyticum_lentocellum_DSM_5427	103	113	119	172	223	12	16	8	5
Clostridium_citroniae_WAL_17108	103	82	78	198	249	11	18	12	20
Kingella_oralis_ATCC_51147	103	73	79	163	214	26	40	60	14
Staphylococcus_caprae_C87	103	165	66	298	83	20	21	11	4
Enterococcus_sp_7L76	102	54	63	197	193	23	66	55	15
Porphyromonas_gingivalis_W83	102	58	138	162	212	17	50	27	6
Fusobacterium_varium_ATCC_27725	101	54	38	217	240	26	43	24	26
Lactococcus_garvieae_ATCC_49156	101	104	85	112	117	14	73	115	51
Paracoccus_yeei_ATCC_BAA_599	101	108	100	139	183	35	23	77	6
Porphyromonas_endodontalis_ATCC_35406	101	68	84	149	137	23	50	62	97
Actinomyces_naeslundii_str_Howell_279	100	53	35	296	146	35	67	21	17
Clostridium_indolis_DSM_755	100	83	94	201	259	5	15	7	7
Clostridium_sp_L2_50	100	163	72	200	185	4	27	21	0
Enterobacter_asburiae_LF7a	100	17	31	262	237	12	51	51	2
Fusobacterium_necrophorum_D12	100	74	68	210	232	20	28	25	13
Melainabacterium_MEL_A1	100	77	48	275	141	31	45	37	17
Pseudomonas_oleovorans_MOIL14HWK12	100	130	93	207	119	28	24	65	5
Bacteroides_sp_3_1_40A	99	171	59	227	78	43	38	53	2
Butyricimonas_virosa_DSM_23226	99	60	76	165	240	9	35	56	31
Capnocytophaga_sputigena_ATCC_33612	99	53	62	121	172	70	72	56	66
Coprobacillus_sp_29_1	99	122	89	152	227	26	22	32	2
Dialister_succinatiphilus_YIT_11850	99	71	58	194	229	27	31	63	0
Eubacterium_ramulus_ATCC_29099	99	70	65	200	150	40	72	61	15
Lactobacillus_gastricus_PS3	99	87	86	180	228	26	33	24	8
Lactobacillus_reuteri_MM4_1A_	99	92	61	138	143	57	79	87	16
Prevotella_shahii_JCM_12083	99	84	76	201	152	36	71	31	20
Bacillus_altitudinis_41KF2b	98	43	134	88	377	7	9	2	2
Bifidobacterium_breve_UCC2003_NCIMB8807	98	34	51	171	293	24	24	52	25
Staphylococcus_warneri_SG1	98	152	46	353	88	14	14	3	1
Clostridium_celatum_DSM_1785	97	73	81	231	218	30	25	13	3
Eubacterium_hallii_DSM_3353	97	128	105	180	149	38	36	35	3
Lactobacillus_rhamnosus_GG_ATCC_53103	97	50	64	224	204	26	46	51	6
Pediococcus_pentosaceus_ATCC_25745	97	83	64	185	192	31	64	39	16
Porphyromonas_uenonis_60_3	97	63	82	138	144	24	59	66	99
Porphyromonas_uenonis_DSM_23387	97	103	68	139	90	83	71	65	56
Anaerostipes_sp_3_2_56FAA	96	116	73	210	194	36	14	24	9
Atopobium_parvulum_DSM_20469	96	80	110	240	117	16	33	21	58
Bacillus_mojavensis_RO_H_1	96	42	125	87	372	12	19	4	0
Bacteroides_eggerthii_DSM_20697	96	45	108	140	270	44	43	21	5
Bifidobacterium_coryneforme_DSM_20216	96	79	98	108	159	43	91	84	12
Bifidobacterium_dentium_ATCC_27678	96	41	38	190	297	21	12	59	18
Bifidobacterium_longum_NCC2705	96	98	52	253	203	26	9	33	1
Gordonia_rubripertincta_NBRC_101908	96	76	79	209	214	17	44	26	11
Bacteroides_sp_3_1_23	95	173	118	143	78	77	48	35	5
Bacteroides_sp_D22	95	174	118	140	80	77	49	34	5
Clostridium_butyricum_DSM_10702	95	46	56	181	258	8	82	15	4
Clostridium_hylemonae_DSM_15053	95	77	89	179	220	31	39	35	7
Methylobacterium_populi_BJ001	95	47	72	193	262	13	24	64	1
Prevotella_enoeca_JCM_12259	95	53	53	118	193	68	80	66	45
Providencia_alcalifaciens_DSM_30120	95	70	45	179	200	5	40	119	17
Alcaligenes_faecalis_subsp_faecalis_NBRC_13111	94	105	31	358	78	16	68	12	3
Mitsuokella_multacida_DSM_20544	94	75	63	192	160	41	50	87	10
Solobacterium_moorei_F0204	94	153	67	162	204	9	24	29	30
Actinomyces_turicensis_ACS_279_V_Col4	93	62	101	67	389	15	19	19	5
Citrobacter_koseri_ATCC_BAA_895	93	2	22	400	193	8	20	17	2
Clostridium_spiroforme_DSM_1552	93	79	80	215	203	27	31	28	16
Corynebacterium_amycolatum_SK46	93	60	52	170	152	43	86	96	19
Fusobacterium_periodonticum_2_1_31	93	118	95	169	173	42	35	37	10
Megamonas_hypermegale_ART12_1	93	77	80	167	190	29	30	94	9
Parabacteroides_gordonii_DSM_23371	93	70	107	205	256	6	12	17	6
Prevotella_timonensis_4401737	93	92	77	180	165	47	45	47	26
Ruminococcus_sp_5_1_39BFAA	93	63	144	265	119	11	63	12	2
Yersinia_enterocolitica_subsp_enterocolitica_8081	93	81	21	169	232	15	18	134	9
Staphylococcus_simulans_ACS_120_V_Sch1	92	164	45	352	85	7	10	11	5
Escherichia_fergusonii_ATCC_35469	91	40	51	193	222	8	80	75	1
Bacteroides_fragilis_NCTC_9343	90	59	206	144	145	48	64	10	6
Bacteroides_sp_1_1_14	90	133	54	233	105	43	73	36	5
Enterobacter_hormaechei_YT3	90	22	33	282	233	13	42	48	3
Eubacterium_rectale_M104_1	90	58	54	214	247	33	39	28	9
Prevotella_stercorea_DSM_18206	90	49	54	129	240	47	54	75	34
Streptococcus_equinus_ATCC_9812	90	40	183	172	189	17	70	10	1
Clostridium_methylpentosum_R2_DSM_5476	89	170	103	104	84	95	53	72	2
Enterobacter_hormaechei_YT2	89	28	32	263	236	14	52	47	5
Escherichia_coli_SE11	89	29	39	231	282	5	42	38	4
Bacteroides_sp_1_1_6	88	172	98	244	65	38	32	33	2
Bacteroides_timonensis_AP1	88	75	80	236	162	33	55	41	2
Desulfovibrio_desulfuricans_subsp_desulfuricans_DSM_642	88	65	60	273	233	9	24	20	0
Methanosphaera_stadtmanae_DSM_3091	88	73	148	154	202	10	60	28	6
Micromonospora_aurantiaca_ATCC_27029	88	95	115	124	263	33	18	36	0
Campylobacter_coli_JV20	87	128	54	263	193	18	18	9	1
Campylobacter_showae_CSUNSWCD	87	135	137	77	167	41	31	96	0
Finegoldia_magna_ATCC_29328	87	90	81	214	217	4	43	33	3
Fusobacterium_mortiferum_ATCC_9817	87	66	81	189	259	28	32	25	4
Fusobacterium_nucleatum_subsp_vincentii_3_1_36A2	87	61	71	142	234	25	51	46	54
Pediococcus_acidilactici_DSM_20284	87	122	132	106	82	40	154	47	2
Streptococcus_salivarius_JIM8777	87	248	66	258	59	24	8	15	3
Bacteroides_graminisolvens_DSM_19988	86	57	114	198	157	28	97	28	6
Bacteroides_sp_4_1_36	86	197	52	80	136	56	53	109	3
Clostridium_ramosum_VPI_0427_DSM_1402	86	91	73	204	225	17	39	25	12
Enterobacteriaceae_bacterium_9_2_54FAA	86	27	49	239	239	18	59	46	7
Enterococcus_phoeniculicola_ATCC_BAA_412	86	121	85	224	182	23	18	20	11
Lactococcus_raffinolactis_4877	86	175	106	255	120	13	7	6	1
Providencia_rettgeri_DSM_1131	86	73	45	181	206	5	41	111	23
Streptococcus_lutetiensis_033	86	194	75	252	101	26	16	15	5
Bacteroides_fragilis_YCH46	85	63	211	129	152	59	55	9	8
Lachnospiraceae_bacterium_sp_8_1_57FAA	85	88	114	197	157	22	73	36	0
Lactobacillus_salivarius_salivarius_UCC118	85	77	79	285	157	13	43	30	3
Providencia_rustigianii_DSM_4541	85	70	46	184	196	8	43	114	24
Streptococcus_vestibularis_F0396	85	194	83	257	90	34	17	10	2
Alistipes_onderdonkii_DSM_19147	84	115	54	355	68	27	22	38	8
Bifidobacterium_animalis_lactis_AD011	84	115	38	236	235	10	9	44	1
Candidatus_Nitrososphaera_gargensis_Ga9_2	84	113	116	211	171	57	16	3	1
Cetobacterium_somerae_ATCC_BAA_47401	84	54	77	173	247	17	34	57	27
Lactobacillus_iners_DSM_13335	84	96	100	167	185	35	46	44	15
Ruminococcus_sp_SR1_5	84	74	117	269	114	22	62	21	8
Actinomyces_viscosus_C505	83	76	27	290	138	19	65	26	46
Bacillus_timonensis_JC401	83	39	142	144	324	18	12	7	2
Corynebacterium_propinquum_DSM_44285	83	66	93	104	150	100	82	76	17
Mobiluncus_curtisii_ATCC_43063	83	50	77	145	281	31	35	44	26
Pseudomonas_alcaliphila_34	83	34	41	168	394	5	8	37	0
Veillonella_parvula_Te3_DSM_2008	83	50	149	150	259	24	36	11	2
Acinetobacter_lwoffii_WJ10621	82	143	20	316	139	16	17	33	3
Actinomyces_oris_K20	82	80	48	366	109	21	43	14	9
Bifidobacterium_longum_longum_ATCC_55813	82	107	44	237	233	14	13	39	3
Clostridium_butyricum_E4_str_BoNT_E_BL5262	82	69	66	178	254	21	56	23	6
Corynebacterium_tuberculostearicum_SK141	82	126	109	165	186	33	26	34	10
Corynebacterium_ulcerans_809	82	111	89	142	174	67	47	39	20
Corynebacterium_ureicelerivorans	82	82	95	114	131	51	107	94	16
Curtobacterium_flaccumfaciens_UCD_AKU	82	110	113	133	152	41	67	58	15
Lactobacillus_plantarum_WCFS1	82	65	59	249	245	13	33	22	3
Rhodococcus_equi_NBRC_101255	82	84	64	151	259	40	32	57	3
Bacillus_flexus_27Col1_1E	81	38	116	122	389	13	10	0	0
Bacteroides_fragilis_3_1_12	81	57	191	149	162	59	56	14	3
Fusobacterium_gonidiaformans_3_1_5R	81	82	74	231	217	23	27	25	12
Ruminococcus_bicirculans_80_3	81	72	102	281	98	21	32	21	5
Streptococcus_constellatus_subsp_constellatus_SK53	81	137	81	140	221	22	32	23	35
Bacillus_pseudofirmus_OF4	80	56	167	64	375	13	9	7	0
Bacteroides_massiliensis_B846dnLKV334	80	85	96	213	159	33	65	37	2
Enterococcus_gallinarum_EG2	80	139	153	186	165	15	22	6	5
Erysipelotrichaceae_bacterium_5_2_54FAA	80	88	58	260	228	14	21	18	4
Megasphaera_elsdenii_DSM_20460	80	54	92	178	277	36	23	29	1
Streptococcus_dysgalactiae_subsp_dysgalactiae_ATCC_27957	80	181	41	128	89	20	19	166	47
Acinetobacter_johnsonii_SH046	79	92	12	484	75	4	15	4	3
Actinobacillus_pleuropneumoniae_L20	79	16	55	443	71	16	82	2	1
Bacillus_vallismortis_DV1_F_3	79	44	146	163	292	13	12	5	2
Blautia_producta_DSM_2950	79	31	67	151	127	30	164	48	69
Brevundimonas_diminuta_470_4	79	145	64	220	204	15	24	19	2
Catenibacterium_mitsuokai_DSM_15897	79	82	41	287	181	30	27	38	5
Gordonia_terrae_NBRC_100016	79	62	36	225	246	33	33	43	4
Phascolarctobacterium_succinatutens_YIT_12067	79	82	83	219	92	97	100	20	0
Bacteroides_sp_2_1_22	78	187	113	172	55	61	62	38	6
Bacteroides_sp_D1	78	187	113	164	63	61	63	37	6
Bifidobacterium_adolescentis_ATCC_15703	78	26	49	151	352	21	18	55	21
Bifidobacterium_longum_infantis_157F_NC	78	94	43	158	327	12	12	48	0
Bifidobacterium_mongoliense_DSM_21395	78	21	100	107	207	44	99	84	32
Butyrivibrio_fibrisolvens_16_4	78	120	67	185	207	39	25	46	5
Kocuria_palustris_PEL	78	40	67	133	161	43	117	75	56
Roseburia_hominis_A2_183	78	38	34	185	179	26	80	85	65
Veillonella_sp_3_1_44	78	39	118	294	148	30	36	27	2
Bacillus_nealsonii_AAU1	77	50	203	69	293	29	31	13	7
Granulicatella_adiacens_ATCC_49175	77	121	85	195	168	30	24	40	31
Lactobacillus_pentosus_KCA1	77	142	87	200	163	32	27	31	12
Clostridium_bolteae_ATCC_BAA_613	76	41	40	222	242	22	68	51	10
Clostridium_cadaveris_AGR2141	76	64	46	120	228	7	132	60	37
Corynebacterium_aurimucosum_ATCC_700975	76	27	62	136	162	50	104	115	38
Enterococcus_casseliflavus_ATCC_12755	76	85	89	233	240	15	16	10	6
Lactobacillus_amylovorus_GRL_1112	76	128	77	178	187	21	35	40	30
Leptotrichia_buccalis_C_1013_b	76	59	50	176	297	30	37	42	4
Paenibacillus_lactis_154	76	183	72	249	108	41	18	20	4
Streptococcus_constellatus_subsp_pharyngis_SK1060	76	127	82	166	208	19	25	30	39
Streptococcus_parauberis_KCTC_11537	76	116	52	184	231	8	27	40	36
Blastococcus_massiliensis_AP3	75	119	77	285	123	26	33	30	3
Clostridium_botulinum_E1_str_BoNT_E_Beluga	75	59	149	241	196	31	15	5	1
Enterococcus_dispar_ATCC_51266	75	105	115	218	230	7	14	5	2
Fusobacterium_nucleatum_subsp_vincentii_4_1_13	75	66	68	213	237	32	37	28	15
Haemophilus_parainfluenzae_T3T1	75	71	73	175	224	40	57	50	7
Propionibacterium_freudenreichii_subsp_shermanii_CIRM_BIA1	75	35	52	127	393	20	10	56	4
Acidaminococcus_sp_D21	74	167	38	88	322	22	9	50	1
Bacillus_firmus_DS1	74	35	183	82	368	12	10	3	0
Clostridium_difficile_CD196	74	67	70	151	135	19	138	47	60
Haemophilus_sputorum_CCUG_13788	74	69	65	145	163	39	85	81	51
Proteus_penneri_ATCC_35198	74	49	36	233	233	16	32	86	11
Ruminococcus_gnavus_ATCC_29149	74	71	44	342	146	39	25	27	1
Streptococcus_infantis_ATCC_700779	74	210	88	235	107	24	12	18	3
Anaerococcus_vaginalis_ATCC_51170	73	51	117	260	179	5	23	25	39
Bacillus_infantis_NRRL_B_14911	73	39	181	77	343	22	28	3	0
Bacteroides_eggerthii_1_2_48FAA	73	45	115	180	193	39	88	32	7
Bacteroides_sp_3_2_5	73	187	94	219	68	55	35	37	4
Bacteroides_uniformis_ATCC_8492	73	145	91	250	137	31	22	23	0
Clostridium_difficile_R20291	73	66	70	152	134	19	136	49	60
Collinsella_tanakaei_YIT_12063	73	117	150	205	198	14	9	4	2
Enterococcus_faecalis_OG1RF_ATCC_47077	73	52	88	117	160	61	95	46	80
Lactobacillus_animalis_KCTC_3501	73	117	80	114	119	17	104	103	45
Lactobacillus_vaginalis_ATCC_49540	73	89	102	183	242	17	34	25	5
Bacteroides_ovatus_SD_CMC_3f	72	137	97	209	133	32	68	22	2
Pseudomonas_nitroreducens_HBP1	72	54	52	215	292	12	15	55	4
Roseburia_inulinivorans_DSM_16841	72	84	64	363	71	36	48	16	18
Streptococcus_cristatus_ATCC_51100	72	212	82	235	119	31	8	8	3
Bacteroides_xylanisolvens_SD_CC_1b	71	182	114	159	65	60	80	37	4
Brevibacterium_massiliense_5401308	71	129	42	158	208	38	51	58	11
Burkholderiales_bacterium_1_1_47	71	220	104	93	148	15	28	82	11
Holdemania_filiformis_VPI_J1_31B_1_DSM_12042	71	74	80	219	206	20	53	32	17
Kandleria_vitulina_DSM_20405	71	178	146	190	133	20	17	17	0
Leminorella_grimontii_ATCC_33999	71	37	44	175	259	36	48	87	13
Oribacterium_sinus_F0268	71	146	75	249	168	29	16	14	3
Rhodococcus_rhodochrous_ATCC_21198	71	44	79	176	277	35	31	52	7
Slackia_exigua_ATCC_700122	71	60	298	80	151	19	79	11	1
Ureibacillus_thermosphaericus_str_Thermo_BF	71	62	116	274	115	30	88	10	5
Veillonella_sp_6_1_27	71	79	59	310	125	39	40	44	5
Acinetobacter_radioresistens_NIPH_2130	70	115	20	337	119	29	31	37	10
Bifidobacterium_longum_infantis_ATCC_15697	70	68	50	250	214	16	29	68	6
Clostridium_clostridioforme_CM201	70	68	106	235	259	12	10	7	3
Clostridium_scindens_ATCC_35704	70	73	67	240	221	30	30	39	1
Clostridium_sp_SY8519	70	74	37	313	229	5	10	16	3
Porphyromonas_asaccharolytica_DSM_20707	70	48	70	136	197	55	69	55	72
Arthrobacter_castelli_DSM_16402	69	70	48	306	68	32	136	30	12
Bacteroides_dorei_DSM_17855	69	117	48	296	94	30	53	57	8
Bifidobacterium_longum_DJO10A	69	41	32	237	221	34	29	95	11
Campylobacter_gracilis_RM3268	69	178	104	182	101	8	32	87	8
Clostridium_hathewayi_DSM_13479	69	108	137	171	241	20	13	7	6
Erysipelotrichaceae_bacterium_sp_3_1_53	69	94	64	260	248	11	17	9	0
Providencia_stuartii_ATCC_25827	69	63	42	199	206	8	44	116	23
Ruminococcaceae_bacterium_D16	69	110	162	119	135	79	76	19	3
Ruminococcus_obeum_A2_162	69	61	113	326	105	25	56	14	2
Bacillus_atrophaeus_ATCC_49822_1	68	34	137	62	421	18	21	2	1
Corynebacterium_ammoniagenes_DSM_20306	68	75	80	129	179	54	84	87	12
Fusobacterium_periodonticum_1_1_41FAA	68	106	81	186	179	51	39	47	15
Lactobacillus_brevis_ATCC_367	68	91	71	209	156	25	84	61	6
Streptococcus_uberis_0140J	68	135	71	99	252	18	25	63	41
Sutterella_parvirubra_YIT_11816	68	9	379	27	123	23	115	24	3
Alistipes_indistinctus_YIT_12060	67	132	76	263	153	26	26	26	2
Bifidobacterium_animalis_lactis_BB_12	67	90	35	228	197	23	26	104	2
Campylobacter_upsaliensis_JV21	67	160	75	228	163	7	25	42	5
Eubacterium_dolichum_DSM_3991	67	71	70	119	182	49	102	75	36
Ruminococcus_torques_ATCC_27756	67	57	114	295	117	27	72	16	7
Bacillus_sonorensis_L12	66	32	98	90	423	14	26	8	1
Bacteroides_coprocola_M16_DSM_17136	66	148	64	269	79	43	34	65	2
Bifidobacterium_catenulatum_DSM_16992	66	94	39	304	164	17	19	66	2
Bifidobacterium_longum_longum_CCUG_52486	66	88	37	342	165	19	11	41	2
Eubacterium_hallii_L2_7	66	119	94	205	182	35	32	29	10
Streptococcus_mutans_ATCC_25175	66	279	62	134	142	30	10	48	1
Atopobium_minutum_10063974	65	64	144	121	93	25	173	23	64
Bradyrhizobium_elkanii_USDA_76	65	82	48	277	174	19	69	35	3
Eggerthella_lenta_DSM_2243	65	73	36	250	266	21	26	34	1
Fusobacterium_nucleatum_subsp_vincentii_3_1_27	65	65	69	211	239	34	41	28	19
Olsenella_profusa_F019501	65	81	39	160	298	22	26	70	5
Rhodococcus_equi_ATCC_33707	65	88	77	152	280	30	29	47	4
Ruminococcus_champanellensis_18P13	65	60	149	259	130	7	92	10	0
Streptococcus_agalactiae_A909	65	185	52	107	110	15	24	172	42
Actinomyces_urogenitalis_DSM_15434	64	57	104	60	429	14	13	20	7
Aeromonas_hydrophila_subsp_hydrophila_ATCC_7966	64	31	37	341	106	15	161	14	1
Anaerococcus_hydrogenalis_DSM_7454	64	69	34	314	189	10	28	47	17
Bacteroides_thetaiotaomicron_VPI_5482	64	44	192	82	177	64	100	43	5
Eubacterium_limosum_KIST612	64	85	70	181	114	17	112	76	51
Fusobacterium_russii_ATCC_25533	64	47	57	141	207	33	50	74	98
Lactobacillus_fermentum_ATCC_14931	64	76	85	177	169	37	86	75	3
Lactobacillus_sakei_subsp_sakei_23K	64	69	75	184	127	59	100	81	12
Neisseria_elongata_subsp_glycolytica_ATCC_29315	64	54	75	158	230	29	99	54	8
Paenibacillus_daejeonensis_DSM_15491	64	119	40	380	120	18	6	17	5
Porphyromonas_somerae_DSM_23386	64	81	90	171	192	24	45	49	56
Bifidobacterium_animalis_lactis_CNCM_I_2494	63	87	34	305	143	29	30	81	0
Bordetella_hinzii_OH87_BAL007II	63	119	73	166	158	18	53	99	21
Bifidobacterium_animalis_lactis_Bi_07	62	104	33	235	159	29	38	112	0
Bifidobacterium_animalis_lactis_Bl_04_ATCC_SD5219	62	104	33	235	159	29	38	112	0
Bifidobacterium_animalis_lactis_DSM_10140	62	104	33	235	159	29	39	111	0
Bifidobacterium_animalis_lactis_V9	62	104	33	235	159	29	39	111	0
Succinatimonas_hippei_YIT_12066	62	32	137	308	75	34	95	24	5
Actinomyces_odontolyticus_ATCC_17982	61	82	40	308	146	33	40	42	18
Alistipes_putredinis_DSM_17216	61	256	17	190	82	26	10	124	3
Clostridium_botulinum_Bf	61	73	77	144	154	18	136	61	46
Clostridium_botulinum_F_str_230613	61	74	79	144	153	18	136	60	46
Enterococcus_faecalis_TX2134	61	53	71	169	227	42	84	54	10
Helicobacter_cinaedi_CCUG_18818	61	88	129	211	213	16	33	15	6
Ruminococcus_lactaris_ATCC_29176	61	72	131	151	168	48	88	32	20
Selenomonas_ruminantium_AC2024	61	65	43	218	169	35	30	134	14
Staphylococcus_intermedius_ATCC_27335	61	143	82	160	203	19	32	40	32
Actinomyces_graevenitzii_C83	60	40	30	456	82	27	39	20	17
Bacteroides_sp_4_3_47FAA	60	168	64	279	58	45	49	45	3
Clostridium_botulinum_A_str_Hall	60	65	66	273	189	16	33	25	45
Clostridium_sp_7_2_43FAA	60	45	62	230	198	23	90	49	15
Lachnospiraceae_bacterium_sp_5_1_63FAA	60	87	77	168	178	48	79	54	21
Lactobacillus_helveticus_DSM_20075	60	114	104	119	103	63	116	82	11
Lactobacillus_reuteri_SD2112_ATCC_55730	60	100	98	113	124	62	128	82	5
Microbacterium_oleivorans_NBRC_103075	60	100	93	221	124	38	41	72	23
Bacteroides_ovatus_SD_CC_2a	59	133	94	222	106	38	79	38	2
Bacteroides_vulgatus_ATCC_8482	59	37	94	205	156	32	137	41	5
Faecalibacterium_cf_prausnitzii_KLE1255	59	94	104	131	152	69	85	67	9
Streptococcus_australis_ATCC_700641	59	236	63	286	92	18	6	7	3
Streptococcus_gordonii_str_Challis_substr_CH1	59	281	68	136	164	32	10	19	3
Bacteroides_plebeius_M12_DSM_17135	58	165	74	265	59	65	53	33	0
Campylobacter_jejuni_jejuni_M1	58	60	31	221	229	73	33	50	15
Clostridium_botulinum_A_str_ATCC_3502	58	66	68	272	191	15	32	24	46
Escherichia_albertii_TW07627	58	34	56	201	216	15	96	91	3
Fusobacterium_sp_4_8	58	51	66	179	216	38	62	60	39
Moraxella_catarrhalis_RH4	58	76	109	157	252	33	57	26	3
Ruminococcus_torques_L2_14	58	78	113	302	81	38	80	16	6
Scardovia_inopinata_F0304	58	101	80	190	206	24	32	38	42
Subdoligranulum_variabile_DSM_15176	58	59	90	288	153	27	42	43	11
Bacteroides_sp_D2	57	142	50	237	102	47	54	68	15
Desulfovibrio_piger_ATCC_29098	57	78	83	195	204	42	47	53	12
Lactobacillus_fermentum_IFO_3956	57	98	81	118	145	76	105	84	7
Lactobacillus_salivarius_HO66_ATCC_11741	57	80	74	275	167	16	62	40	1
Paenibacillus_graminis_C4D1M	57	40	35	199	291	12	35	88	2
Clostridium_sp_SS2_1	56	93	57	211	228	27	43	42	15
Dysgonomonas_gadei_ATCC_BAA_286	56	72	128	132	212	49	52	64	4
Eubacterium_cylindroides_T2_87	56	56	36	278	249	19	39	23	7
Gemella_sanguinis_ATCC700632	56	111	87	201	182	17	39	45	33
Bacteroides_stercoris_ATCC_43183	55	34	135	163	188	57	92	37	11
Clostridium_botulinum_A_str_ATCC_19397	55	60	60	270	206	10	31	34	46
Exiguobacterium_aurantiacum_DSM_6208	55	96	88	293	203	9	16	8	2
Roseburia_intestinalis_L1_82	55	49	30	464	85	16	37	24	12
Bacillus_mycoides_DSM_2048	54	34	156	79	384	28	20	7	5
Corynebacterium_glucuronolyticum_ATCC_51867	54	123	132	166	174	59	28	28	8
Ochrobactrum_anthropi_ATCC_49188	54	55	54	179	218	38	53	107	14
Anaerotruncus_colihominis_DSM_17241	53	26	47	250	244	33	59	42	17
Bifidobacterium_bifidum_BGN4	53	70	39	209	198	31	25	141	5
Bifidobacterium_bifidum_S17	53	71	39	213	194	31	25	141	5
Clostridium_bartlettii_DSM_16795	53	77	50	222	148	53	88	68	11
Clostridium_saccharoperbutylacetonicum_N1_4_HMT	53	69	118	220	267	8	24	8	1
Clostridium_sporogenes_ATCC_15579	53	54	62	120	142	45	150	69	72
Eubacterium_rectale_ATCC_33656	53	42	59	166	162	27	119	75	61
Fusobacterium_gonidiaformans_ATCC_25563	53	82	68	229	208	37	39	40	15
Lactobacillus_antri_DSM_16041	53	76	75	196	163	25	90	91	3
Lactobacillus_brevis_subsp_gravesensis_ATCC_27305	53	72	54	209	279	19	39	38	8
Propionibacterium_acnes_KPA171202	53	70	42	198	213	48	35	103	10
Streptococcus_intermedius_JTH08	53	143	76	169	181	14	29	61	45
Bacteroides_sp_2_2_4	52	151	62	246	92	45	58	49	15
Clostridium_innocuum_2959	52	100	148	236	203	15	17	1	0
Eikenella_corrodens_ATCC_23834	52	105	82	218	192	29	33	55	6
Aerococcus_viridans_ATCC_11563	51	94	94	270	117	54	26	39	26
Akkermansia_muciniphila_ATCC_BAA_835	51	58	38	265	276	20	12	41	11
Bacteroides_sp_1_1_30	51	130	106	115	158	96	63	47	6
Campylobacter_fetus_subsp_fetus_82_40	51	167	85	136	164	22	34	107	6
Coprococcus_comes_ATCC_27758	51	87	47	227	194	39	62	45	19
Dietzia_cinnamea_P4	51	101	78	185	214	28	57	51	7
Edwardsiella_tarda_FL6_60	51	42	71	189	311	1	27	48	31
Eubacterium_biforme_DSM_3989	51	66	42	247	249	22	39	37	19
Lactobacillus_coleohominis_101_4_CHN	51	81	74	198	189	36	57	57	27
Lactobacillus_reuteri_MM2_3_	51	96	89	143	165	47	100	72	9
Bacteroides_finegoldii_DSM_17565	50	109	68	303	57	42	73	54	16
Bifidobacterium_longum_longum_JDM301	50	41	40	210	270	20	31	88	20
Collinsella_stercoris_DSM_13279	50	87	63	247	198	37	44	32	14
Lactobacillus_gasseri_ATCC_33323	50	82	55	170	113	47	84	105	66
Lactobacillus_hilgardii_ATCC_8290	50	59	64	197	294	18	45	43	2
Bifidobacterium_bifidum_NCIMB_41171	49	84	37	298	166	21	24	92	1
Bifidobacterium_ruminantium_DSM_6489	49	60	275	65	231	43	12	35	0
Campylobacter_hominis_ATCC_BAA_381	49	182	69	134	180	21	32	99	6
Clostridium_sordellii_ATCC_9714	49	63	83	166	159	16	129	59	48
Odoribacter_splanchnicus_1651_6_DSM_20712	49	34	48	189	320	22	40	38	31
Parasutterella_excrementihominis_YIT_11859	49	78	216	104	52	36	178	55	4
Streptococcus_mitis_NCTC_12261	49	225	78	273	102	23	8	8	2
Acinetobacter_junii_SH205	48	107	35	321	168	19	29	42	3
Atopobium_rimae_ATCC_49626	48	56	87	182	158	41	98	54	46
Bifidobacterium_longum_longum_JCM_1217	48	59	43	204	253	28	29	100	8
Campylobacter_jejuni_jejuni_NCTC_11168	48	47	27	236	223	76	40	60	15
Clostridium_nexile_DSM_1787	48	73	65	235	191	29	41	65	25
Granulicatella_elegans_ATCC_700633	48	124	87	187	165	37	43	46	35
Lactobacillus_buchneri_ATCC_11577	48	70	65	200	290	13	42	41	3
Methyloversatilis_universalis_FAM5	48	69	120	205	261	18	21	26	4
Pseudoflavonifractor_capillosus_strain_ATCC_29799	48	81	90	330	95	28	69	28	2
Abiotrophia_defectiva_ATCC_49176	47	100	41	247	172	43	54	52	14
Campylobacter_jejuni_jejuni_81_176	47	48	28	236	222	76	40	60	15
Campylobacter_jejuni_jejuni_ICDCCJ07004	47	48	27	236	223	76	40	60	15
Clostridium_difficile_NAP07	47	52	67	150	211	21	122	70	32
Clostridium_difficile_NAP08	47	53	66	150	212	21	124	67	32
Clostridium_leptum_DSM_753	47	167	73	114	133	66	72	99	1
Prevotella_copri_CB7_DSM_18205	47	95	156	92	228	46	80	23	5
Propionibacterium_propionicum_F0230a	47	51	34	122	355	13	32	104	10
Streptococcus_anginosus_1_2_62CV	47	46	107	199	186	31	131	23	2
Bifidobacterium_longum_E18	46	49	43	216	240	31	30	103	14
Bifidobacterium_longum_longum_BBMN68	46	53	38	231	235	30	30	95	12
Geobacillus_vulcani_PSS1	46	129	112	258	209	8	5	3	1
Paenibacillus_barengoltzii_G22	46	87	51	223	193	41	32	88	10
Anaerobiospirillum_succiniciproducens_DSM_640001	45	85	60	150	170	61	65	121	15
Arcobacter_butzleri_RM4018	45	124	13	259	149	13	21	143	4
Bifidobacterium_bifidum_PRL2010	45	51	38	194	257	19	29	122	17
Bilophila_wadsworthia_3_1_6	45	102	48	207	253	51	33	31	2
Fusobacterium_nucleatum_subsp_animalis_D11	45	83	53	191	220	44	65	46	25
Megamonas_funiformis_YIT_11815	45	89	59	210	152	12	52	138	14
Streptococcus_peroris_ATCC_700780	45	139	74	191	191	25	36	33	37
Anaerostipes_hadrus_DSM_3319	44	68	72	243	103	41	76	52	72
Mitsuokella_jalaludinii_DSM_13811	44	268	146	81	90	11	46	54	29
Enterococcus_durans_ATCC_6056	43	76	88	146	161	21	118	74	44
Helicobacter_canadensis_MIT_98_5491	43	77	70	249	208	20	60	35	8
Lactobacillus_reuteri_CF48_3A_	43	83	86	136	127	51	128	101	16
Methyloversatilis_universalis_Fam50001	43	63	95	226	312	9	12	10	0
Streptococcus_oralis_Uo5	43	276	43	270	76	35	8	16	5
Clostridium_beijerinckii_NCIMB_8052	42	37	81	226	355	6	17	5	3
Enterococcus_caccae_ATCC_BAA_1240	42	112	130	217	223	18	22	6	1
Gordonia_terrae_C_6	42	90	80	199	232	34	34	53	7
Eggerthella_sp_1_3_56FAA	41	92	57	264	198	41	33	43	3
Faecalibacterium_prausnitzii_L2_6	41	46	81	227	245	38	46	39	8
Fusobacterium_nucleatum_subsp_animalis_3_1_33	41	89	70	198	205	35	62	50	22
Lactobacillus_plantarum_JDM1	41	46	50	297	195	36	53	44	7
Listeria_monocytogenes_SLCC_2540	41	60	68	242	173	28	79	60	15
Anaerofustis_stercorihominis_DSM_17244	40	163	18	425	51	18	26	27	3
Bacillus_thermoamylovorans	40	41	184	130	309	18	42	7	0
Helicobacter_pullorum_MIT_98_5489	40	102	134	200	232	9	37	16	2
Listeria_monocytogenes_4b_F2365	40	59	68	241	173	28	80	61	13
Listeria_monocytogenes_Finland_1988	40	59	68	241	174	28	81	59	14
Listeria_monocytogenes_FSL_R2_561	40	60	68	244	174	28	81	59	14
Listeria_monocytogenes_J0161_FSL_R2_499	40	60	68	241	175	28	82	57	15
Listeria_monocytogenes_serotype_7_SLCC_2482	40	59	68	244	175	28	83	59	12
Listeria_monocytogenes_SLCC_2378	40	59	68	241	173	28	82	59	13
Listeria_monocytogenes_SLCC_7179	40	60	68	244	174	28	80	60	14
Streptococcus_thermophilus_LMG_18311	40	45	69	111	327	44	92	40	4
Campylobacter_rectus_RM3267	39	182	150	69	119	55	40	117	1
Collinsella_intestinalis_DSM_13280	39	86	55	236	201	15	42	93	5
Lactobacillus_amylolyticus_DSM_11664	39	116	117	99	87	75	126	108	1
Clostridium_hiranonis_TO_931_DSM_13275	38	113	63	176	178	36	64	99	5
Collinsella_aerofaciens_ATCC_25986	38	57	41	351	196	16	27	41	5
Lactobacillus_johnsonii_NCC_533	38	81	78	129	116	76	114	119	19
Lactobacillus_ruminis_ATCC_25644	38	61	74	242	180	29	90	56	2
Rothia_mucilaginosa_DY_18	38	56	65	185	114	56	123	99	36
Streptococcus_sp_2_1_36FAA	38	34	103	109	364	24	56	35	8
Clostridium_paraputrificum_AGR2156	37	53	94	216	292	29	22	11	17
Dorea_longicatena_DSM_13814	37	67	73	111	181	58	143	80	22
Eggerthella_sp_YY7918	37	80	59	261	225	30	35	43	1
Peptoniphilus_timonensis_JC401	37	67	51	179	84	179	114	61	0
Butyricicoccus_pullicaecorum_1_2	36	67	111	221	229	41	39	24	4
Helicobacter_bilis_ATCC_43879	36	44	90	186	189	79	72	71	5
Lactobacillus_reuteri_F275_JCM_1112	36	80	77	147	151	60	100	102	18
Listeria_monocytogenes_4a_L99	36	73	80	228	154	40	86	62	8
Yokenella_regensburgei_ATCC_43003	36	448	11	48	100	2	1	63	62
Bacteroides_ureolyticus_DSM_20703	35	130	32	234	131	40	37	130	3
Bifidobacterium_thermacidophilum_subsp_thermacidophilum_DSM_15837	35	74	239	69	184	88	28	48	4
Campylobacter_curvus_525_92	35	75	33	113	203	55	83	172	3
Lactobacillus_johnsonii_DPC_6026	35	78	76	149	112	71	113	116	21
Lactobacillus_plantarum_subsp_plantarum_ATCC_14917	35	54	54	311	199	23	54	35	7
Clostridium_hathewayi_12489931	33	68	100	228	284	14	31	8	5
Corynebacterium_kroppenstedtii_DSM_44385	33	47	87	158	145	74	117	81	30
Microbacterium_paraoxydans_77MFTsu3_2	33	83	79	178	96	62	93	121	27
Rothia_aeria_F0474	33	56	73	189	96	51	166	71	36
Streptococcus_sp_I_G2	33	45	65	118	259	45	87	65	51
Acinetobacter_haemolyticus_NIPH_261	32	90	14	345	147	28	24	82	8
Barnesiella_intestinihominis_YIT_11860	32	173	70	191	52	92	89	62	10
Enterococcus_asini_ATCC_700915	32	124	143	198	213	18	32	10	2
Lactobacillus_acidophilus_ATCC_4796	32	102	88	139	128	47	121	108	7
Lactobacillus_helveticus_DPC_4571	32	59	67	175	141	56	109	116	13
Laribacter_hongkongensis_HLHK9	32	54	108	185	191	69	65	62	3
Helicobacter_pylori_26695	31	41	69	182	227	51	89	80	1
Lactobacillus_acidophilus_NCFM	31	63	63	172	142	58	122	106	12
Odoribacter_laneus_YIT_12061	31	188	80	106	80	61	49	87	88
Vibrio_parahaemolyticus_RIMD_2210633	31	417	11	60	87	22	2	67	73
Bacteroides_sp_20_3	30	121	51	203	200	46	36	73	12
Lactobacillus_crispatus_125_2_CHN	30	83	91	155	97	52	131	115	17
Lactobacillus_ultunensis_DSM_16047	30	68	77	213	116	58	107	93	10
Weissella_paramesenteroides_ATCC_33313	30	45	117	208	100	42	187	27	16
Propionibacterium_granulosum_DSM_20700	29	51	31	76	165	54	52	199	115
Streptococcus_sp_I_P16	29	46	68	128	254	42	90	72	37
Ureaplasma_parvum_serovar_1_str_ATCC_27813	29	17	82	16	28	365	202	21	3
Bacteroides_ovatus_ATCC_8483	28	56	62	195	107	61	91	30	9
Campylobacter_concisus_13826	28	45	35	221	182	46	55	149	7
Clostridium_sartagoforme_AAU1	28	77	102	232	269	25	14	19	6
Kallipyga_massiliensis_ph2	28	106	66	191	164	62	50	60	45
Lactobacillus_curvatus_CRL_705	28	92	66	183	172	45	75	78	31
Bacteroides_fragilis_638R	27	26	147	110	244	59	115	32	12
Bacteroides_sp_3_1_19	27	105	46	131	217	93	55	87	9
Oxalobacter_formigenes_OXCC13	27	60	110	139	221	49	134	31	1
Bacteroides_sp_2_1_33B	26	119	57	149	230	71	36	74	9
Mycoplasma_pneumoniae_309	26	173	392	33	48	40	51	7	0
Gordonibacter_pamelaeae_7_10_1_bT_DSM_19378	25	126	105	158	173	18	107	57	3
Bacteroides_cellulosilyticus_DSM_14838	24	64	71	144	94	48	109	33	20
Bacteroides_xylanisolvens_XB1A	24	63	66	246	73	66	166	47	19
Enterococcus_hirae_ATCC_9790	24	104	100	123	112	44	134	83	47
Rothia_dentocariosa_ATCC_17931	24	44	64	180	127	60	163	75	33
Helicobacter_winghamensis_ATCC_BAA_430	23	87	89	143	163	98	93	68	7
Microbacterium_gubbeenense_DSM_15944	23	54	65	195	129	60	88	108	46
Parvimonas_micra_ATCC_33270	23	70	145	85	216	59	119	46	9
Clostridiales_sp_1_7_47FAA	22	58	58	196	234	41	87	61	13
Trueperella_pyogenes_MS249	22	306	11	124	114	19	30	133	12
Propionibacterium_jensenii_DSM_20535	21	253	87	58	122	73	15	76	67
Yersinia_rohdei_ATCC_43380	21	437	5	43	123	10	2	65	63
Clostridium_sp_M62_1	20	110	202	52	76	131	115	64	2
Halococcus_morrhuae_DSM1307	20	86	77	126	97	62	151	123	29
Vibrio_mimicus_MB_451	20	390	12	75	92	24	6	79	71
Bacteroides_caccae_ATCC_43185	19	21	158	73	205	86	151	40	17
Mycobacterium_fortuitum_subsp_fortuitum_DSM_46621	19	28	54	144	242	60	77	125	22
Oxalobacter_formigenes_HOxBLS	19	65	99	178	225	37	120	29	0
Hafnia_alvei_ATCC_51873	18	231	185	72	92	22	42	43	66
Parabacteroides_sp_D13	18	67	112	196	113	88	120	53	4
Peptostreptococcus_anaerobius_DSM_2949	18	161	51	174	132	22	56	149	9
Propionibacterium_acidipropionici_ATCC_4875	18	287	96	70	119	50	16	56	59
Lactobacillus_delbrueckii_subsp_bulgaricus_ATCC_11842	17	49	57	189	143	52	121	129	13
Lactobacillus_delbrueckii_subsp_bulgaricus_ATCC_BAA_365	17	73	82	160	125	40	145	125	4
Slackia_piriformis_YIT_12062	17	56	201	133	107	52	191	13	2
Bacteroides_sp_2_1_7	16	107	59	154	222	83	51	71	9
Brochothrix_thermosphacta_DSM_20171	16	81	129	170	292	31	44	6	1
Campylobacter_hyointestinalis_subsp_hyointestinalis_LMG_9260	15	86	39	112	96	29	117	274	2
Bacteroides_faecis_MAJ27	14	42	248	87	98	76	102	22	82
Grimontia_hollisae_CIP_101886	14	168	140	73	91	51	80	93	62
Yersinia_bercovieri_ATCC_43970	14	418	21	64	107	14	1	70	63
Yersinia_kristensenii_ATCC_33638	14	434	5	53	130	7	1	60	65
Yersinia_pseudotuberculosis_YPIII	14	410	1	66	108	18	15	63	77
Aeromonas_media_WS	13	13	398	138	62	17	59	4	61
Aeromonas_veronii_B565	13	12	418	136	61	7	64	3	57
Campylobacter_lari_RM2100	13	91	54	61	101	51	119	276	5
Mycoplasma_hominis_ATCC_23114	13	202	490	14	29	0	11	5	0
Parabacteroides_distasonis_ATCC_8503	13	77	40	384	165	22	23	34	13
Raoultella_planticola_ATCC_33531	13	333	97	65	117	6	11	66	59
Serratia_liquefaciens_ATCC_27592	13	365	77	55	119	8	11	56	67
Kluyvera_ascorbata_ATCC_33433	12	241	189	84	100	10	25	36	75
Stenotrophomonas_maltophilia_D457	12	265	38	66	119	83	10	94	82
Trabulsiella_guamensis_ATCC_49490	12	413	12	41	131	14	8	89	50
Vibrio_furnissii_NCTC_11218	12	307	6	126	80	23	11	130	74
Escherichia_hermannii_NBRC_105704	11	200	240	70	96	15	35	33	70
Serratia_fonticola_RB_25	11	354	83	56	124	10	8	54	71
Bacteroides_fluxus_YIT_12057	10	63	344	118	40	54	83	11	49
Tropheryma_whipplei_str_Twist	10	13	272	40	69	79	267	15	7
Bacteroides_nordii_CL02T12C05	9	37	242	97	99	74	111	21	81
Bartonella_quintana_Toulouse	7	142	50	63	92	30	65	320	2
Stenotrophomonas_rhizophila_PCA13	7	240	35	50	130	86	12	130	82
Prevotella_salivae_DSM_15606	6	53	42	102	220	110	67	160	11
Aeromonas_jandaei_Riv2	5	13	408	151	46	14	78	4	52
Bifidobacterium_boum_DSM_20432	5	53	191	94	267	56	52	47	5
Propionibacterium_avidum_44067	4	108	32	48	75	92	55	262	96
Aeromonas_caviae_Ae398	2	8	367	149	45	51	78	6	60
Adlercreutzia_equolifaciens_DSM_19450	1	66	23	52	75	104	22	428	1
Bifidobacterium_pseudolongum_subsp_Pseudolongum_DSM_20099	1	18	160	128	309	40	56	49	10
Proteus_mirabilis_ATCC_35198	1	166	41	120	68	73	47	190	65
